# Supplementary material for: Elucidating the catalytic mechanism of Prussian blue nanozymes with self-increasing catalytic activity
Source: Nat Commun. 2024 Jul 13;15:5908. doi: 10.1038/s41467-024-50344-7 (PMC11246500; doi:10.1038/s41467-024-50344-7)
Supplement: Supplementary file 4 — Source Data [file 41467_2024_50344_MOESM4_ESM.zip]

Archive with 167 entries (144 files):
- Source data/
- Source data/Computational source data/
- Source data/Computational source data/A1-D3/
- Source data/Computational source data/A1-D3/CONTCAR
- Source data/Computational source data/A1-D3/INCAR
- Source data/Computational source data/A1-D3/KPOINTS
- Source data/Computational source data/A1-D3/OUTCAR
- Source data/Computational source data/A1-D3/POTCAR
- Source data/Computational source data/A1-D3/log.8610212t
- Source data/Computational source data/A1-D3/solvation/
- Source data/Computational source data/A1-D3/solvation/CONTCAR
- Source data/Computational source data/A1-D3/solvation/INCAR
- Source data/Computational source data/A1-D3/solvation/KPOINTS
- Source data/Computational source data/A1-D3/solvation/OUTCAR
- Source data/Computational source data/A1-D3/solvation/POTCAR
- Source data/Computational source data/A1-D3/solvation/log.9788972t
- Source data/Computational source data/A2-D4/
- Source data/Computational source data/A2-D4/CONTCAR
- Source data/Computational source data/A2-D4/INCAR
- Source data/Computational source data/A2-D4/KPOINTS
- Source data/Computational source data/A2-D4/OUTCAR
- Source data/Computational source data/A2-D4/POTCAR
- Source data/Computational source data/A2-D4/log.11639869t
- Source data/Computational source data/A3-B4-C2/
- Source data/Computational source data/A3-B4-C2/CONTCAR
- Source data/Computational source data/A3-B4-C2/CONTCAR.cif
- Source data/Computational source data/A3-B4-C2/INCAR
- Source data/Computational source data/A3-B4-C2/KPOINTS
- Source data/Computational source data/A3-B4-C2/OUTCAR
- Source data/Computational source data/A3-B4-C2/POTCAR
- Source data/Computational source data/A3-B4-C2/log.8610224t
- Source data/Computational source data/A4-B1-D2/
- Source data/Computational source data/A4-B1-D2/CONTCAR
- Source data/Computational source data/A4-B1-D2/INCAR
- Source data/Computational source data/A4-B1-D2/KPOINTS
- Source data/Computational source data/A4-B1-D2/OUTCAR
- Source data/Computational source data/A4-B1-D2/POTCAR
- Source data/Computational source data/A4-B1-D2/log.8610219t
- Source data/Computational source data/A4-B1-D2/solvation/
- Source data/Computational source data/A4-B1-D2/solvation/CONTCAR
- Source data/Computational source data/A4-B1-D2/solvation/INCAR
- Source data/Computational source data/A4-B1-D2/solvation/KPOINTS
- Source data/Computational source data/A4-B1-D2/solvation/OUTCAR
- Source data/Computational source data/A4-B1-D2/solvation/POTCAR
- Source data/Computational source data/A4-B1-D2/solvation/log.9788957t
- Source data/Computational source data/ABTS/
- Source data/Computational source data/ABTS/ABTS-2NH4-1.gjf
- Source data/Computational source data/ABTS/CONTCAR
- Source data/Computational source data/ABTS/CONTCAR.cif
- Source data/Computational source data/ABTS/INCAR
- Source data/Computational source data/ABTS/KPOINTS
- Source data/Computational source data/ABTS/OUTCAR
- Source data/Computational source data/ABTS/POTCAR
- Source data/Computational source data/ABTS/log.9298143t
- Source data/Computational source data/ABTSox/
- Source data/Computational source data/ABTSox/ABTS-2NH4-H.gjf
- Source data/Computational source data/ABTSox/CONTCAR
- Source data/Computational source data/ABTSox/CONTCAR.cif
- Source data/Computational source data/ABTSox/CONTCAR.gjf
- Source data/Computational source data/ABTSox/INCAR
- Source data/Computational source data/ABTSox/KPOINTS
- Source data/Computational source data/ABTSox/OUTCAR
- Source data/Computational source data/ABTSox/POTCAR
- Source data/Computational source data/ABTSox/log_3
- Source data/Computational source data/B2/
- Source data/Computational source data/B2/CONTCAR
- Source data/Computational source data/B2/CONTCAR.cif
- Source data/Computational source data/B2/INCAR
- Source data/Computational source data/B2/KPOINTS
- Source data/Computational source data/B2/OUTCAR
- Source data/Computational source data/B2/POTCAR
- Source data/Computational source data/B2/log.9349791t
- Source data/Computational source data/B3/
- Source data/Computational source data/B3/CONTCAR
- Source data/Computational source data/B3/CONTCAR.cif
- Source data/Computational source data/B3/INCAR
- Source data/Computational source data/B3/KPOINTS
- Source data/Computational source data/B3/OUTCAR
- Source data/Computational source data/B3/POTCAR
- Source data/Computational source data/B3/log.8610234t
- Source data/Computational source data/C1/
- Source data/Computational source data/C1/CONTCAR
- Source data/Computational source data/C1/CONTCAR.cif
- Source data/Computational source data/C1/INCAR
- Source data/Computational source data/C1/KPOINTS
- Source data/Computational source data/C1/OUTCAR
- Source data/Computational source data/C1/POTCAR
- Source data/Computational source data/C1/log_3
- Source data/Computational source data/C3-D1/
- Source data/Computational source data/C3-D1/CONTCAR
- Source data/Computational source data/C3-D1/CONTCAR.cif
- Source data/Computational source data/C3-D1/INCAR
- Source data/Computational source data/C3-D1/KPOINTS
- Source data/Computational source data/C3-D1/OUTCAR
- Source data/Computational source data/C3-D1/POTCAR
- Source data/Computational source data/C3-D1/log_3
- Source data/Computational source data/C4/
- Source data/Computational source data/C4/CONTCAR
- Source data/Computational source data/C4/CONTCAR.cif
- Source data/Computational source data/C4/INCAR
- Source data/Computational source data/C4/KPOINTS
- Source data/Computational source data/C4/OUTCAR
- Source data/Computational source data/C4/POTCAR
- Source data/Computational source data/C4/log_3
- Source data/Computational source data/CN-_sol/
- Source data/Computational source data/CN-_sol/CONTCAR
- Source data/Computational source data/CN-_sol/INCAR
- Source data/Computational source data/CN-_sol/KPOINTS
- Source data/Computational source data/CN-_sol/OUTCAR
- Source data/Computational source data/CN-_sol/POTCAR
- Source data/Computational source data/CN-_sol/log.9816474t
- Source data/Computational source data/H2O/
- Source data/Computational source data/H2O/CONTCAR
- Source data/Computational source data/H2O/H2O.gjf
- Source data/Computational source data/H2O/INCAR
- Source data/Computational source data/H2O/KPOINTS
- Source data/Computational source data/H2O/OUTCAR
- Source data/Computational source data/H2O/POTCAR
- Source data/Computational source data/H2O/log.8540445t
- Source data/Computational source data/H2O2/
- Source data/Computational source data/H2O2/CONTCAR
- Source data/Computational source data/H2O2/CONTCAR.cif
- Source data/Computational source data/H2O2/CONTCAR.gjf
- Source data/Computational source data/H2O2/H2O2.gjf
- Source data/Computational source data/H2O2/INCAR
- Source data/Computational source data/H2O2/KPOINTS
- Source data/Computational source data/H2O2/OUTCAR
- Source data/Computational source data/H2O2/POTCAR
- Source data/Computational source data/OH/
- Source data/Computational source data/OH/CONTCAR
- Source data/Computational source data/OH/INCAR
- Source data/Computational source data/OH/KPOINTS
- Source data/Computational source data/OH/OH.gjf
- Source data/Computational source data/OH/OUTCAR
- Source data/Computational source data/OH/POTCAR
- Source data/Computational source data/OH/log.8548061t
- Source data/Computational source data/OH_solvation/
- Source data/Computational source data/OH_solvation/CONTCAR
- Source data/Computational source data/OH_solvation/INCAR
- Source data/Computational source data/OH_solvation/KPOINTS
- Source data/Computational source data/OH_solvation/OUTCAR
- Source data/Computational source data/OH_solvation/POTCAR
- Source data/Computational source data/OH_solvation/log.9788515t
- Source data/Computational source data/PBNZ_bulk/
- Source data/Computational source data/PBNZ_bulk/CONTCAR
- Source data/Computational source data/PBNZ_bulk/CONTCAR.cif
- Source data/Computational source data/PBNZ_bulk/INCAR
- Source data/Computational source data/PBNZ_bulk/KPOINTS
- Source data/Computational source data/PBNZ_bulk/KPOINTS2
- Source data/Computational source data/PBNZ_bulk/OUTCAR
- Source data/Computational source data/PBNZ_bulk/POTCAR
- Source data/Computational source data/PBNZ_bulk/log.8553857t
- Source data/Computational source data/PB_OH_solvation/
- Source data/Computational source data/PB_OH_solvation/CONTCAR
- Source data/Computational source data/PB_OH_solvation/INCAR
- Source data/Computational source data/PB_OH_solvation/KPOINTS
- Source data/Computational source data/PB_OH_solvation/OUTCAR
- Source data/Computational source data/PB_OH_solvation/POTCAR
- Source data/Computational source data/PB_OH_solvation/log.9788957t
- Source data/Computational source data/PB_adsCN-_solvation/
- Source data/Computational source data/PB_adsCN-_solvation/CONTCAR
- Source data/Computational source data/PB_adsCN-_solvation/INCAR
- Source data/Computational source data/PB_adsCN-_solvation/KPOINTS
- Source data/Computational source data/PB_adsCN-_solvation/OUTCAR
- Source data/Computational source data/PB_adsCN-_solvation/POTCAR
- Source data/Computational source data/PB_adsCN-_solvation/log.9816418t
- Source data/Experimental source data.xlsx
