# Supplementary material for: Elucidating the catalytic mechanism of Prussian blue nanozymes with self-increasing catalytic activity
Source: Nat Commun. 2024 Jul 13;15:5908. doi: 10.1038/s41467-024-50344-7 (PMC11246500; doi:10.1038/s41467-024-50344-7)
Supplement: Supplementary file 4 — Source Data [file 41467_2024_50344_MOESM4_ESM.zip › Source data/Computational source data/A1-D3/OUTCAR]

 vasp.5.4.4.18Apr17-6-g9f103f2a35 (build Aug 11 2022 15:12:02) complex          
  
 executed on             LinuxIFC date 2024.03.19  10:06:54
 running on   32 total cores
 distrk:  each k-point on   32 cores,    1 groups
 distr:  one band on NCORES_PER_BAND=   4 cores,    8 groups


--------------------------------------------------------------------------------------------------------


 INCAR:
 POTCAR:   PAW_PBE Fe 06Sep2000                   
 POTCAR:   PAW_PBE C 08Apr2002                    
 POTCAR:   PAW_PBE N 08Apr2002                    
 POTCAR:   PAW_PBE K_sv 06Sep2000                 
 POTCAR:   PAW_PBE Fe 06Sep2000                   
   VRHFIN =Fe:  d7 s1                                                           
   LEXCH  = PE                                                                  
   EATOM  =   594.4687 eV,   43.6922 Ry                                         
                                                                                
   TITEL  = PAW_PBE Fe 06Sep2000                                                
   LULTRA =        F    use ultrasoft PP ?                                      
   IUNSCR =        1    unscreen: 0-lin 1-nonlin 2-no                           
   RPACOR =    2.000    partial core radius                                     
   POMASS =   55.847; ZVAL   =    8.000    mass and valenz                      
   RCORE  =    2.300    outmost cutoff radius                                   
   RWIGS  =    2.460; RWIGS  =    1.302    wigner-seitz radius (au A)           
   ENMAX  =  267.883; ENMIN  =  200.912 eV                                      
   RCLOC  =    1.701    cutoff for local pot                                    
   LCOR   =        T    correct aug charges                                     
   LPAW   =        T    paw PP                                                  
   EAUG   =  511.368                                                            
   DEXC   =    -.022                                                            
   RMAX   =    2.817    core radius for proj-oper                               
   RAUG   =    1.300    factor for augmentation sphere                          
   RDEP   =    2.442    radius for radial grids                                 
   QCUT   =   -4.437; QGAM   =    8.874    optimization parameters              
                                                                                
   Description                                                                  
     l     E      TYP  RCUT    TYP  RCUT                                        
     2   .000     23  2.300                                                     
     2   .000     23  2.300                                                     
     0   .000     23  2.300                                                     
     0   .000     23  2.300                                                     
     1  -.200     23  2.300                                                     
     1   .000     23  2.300                                                     
     3   .000      7   .000                                                     
  local pseudopotential read in
  partial core-charges read in
  atomic valenz-charges read in
  non local Contribution for L=           2  read in
    real space projection operators read in
  non local Contribution for L=           2  read in
    real space projection operators read in
  non local Contribution for L=           0  read in
    real space projection operators read in
  non local Contribution for L=           0  read in
    real space projection operators read in
  non local Contribution for L=           1  read in
    real space projection operators read in
  non local Contribution for L=           1  read in
    real space projection operators read in
    PAW grid and wavefunctions read in
 
   number of l-projection  operators is LMAX  =           6
   number of lm-projection operators is LMMAX =          18
 
 POTCAR:   PAW_PBE C 08Apr2002                    
   VRHFIN =C: s2p2                                                              
   LEXCH  = PE                                                                  
   EATOM  =   147.1560 eV,   10.8157 Ry                                         
                                                                                
   TITEL  = PAW_PBE C 08Apr2002                                                 
   LULTRA =        F    use ultrasoft PP ?                                      
   IUNSCR =        0    unscreen: 0-lin 1-nonlin 2-no                           
   RPACOR =     .000    partial core radius                                     
   POMASS =   12.011; ZVAL   =    4.000    mass and valenz                      
   RCORE  =    1.500    outmost cutoff radius                                   
   RWIGS  =    1.630; RWIGS  =     .863    wigner-seitz radius (au A)           
   ENMAX  =  400.000; ENMIN  =  300.000 eV                                      
   ICORE  =        2    local potential                                         
   LCOR   =        T    correct aug charges                                     
   LPAW   =        T    paw PP                                                  
   EAUG   =  644.873                                                            
   DEXC   =     .000                                                            
   RMAX   =    2.266    core radius for proj-oper                               
   RAUG   =    1.300    factor for augmentation sphere                          
   RDEP   =    1.501    radius for radial grids                                 
   RDEPT  =    1.300    core radius for aug-charge                              
   QCUT   =   -5.516; QGAM   =   11.032    optimization parameters              
                                                                                
   Description                                                                  
     l     E      TYP  RCUT    TYP  RCUT                                        
     0   .000     23  1.200                                                     
     0   .000     23  1.200                                                     
     1   .000     23  1.500                                                     
     1  2.500     23  1.500                                                     
     2   .000      7  1.500                                                     
  local pseudopotential read in
  atomic valenz-charges read in
  non local Contribution for L=           0  read in
    real space projection operators read in
  non local Contribution for L=           0  read in
    real space projection operators read in
  non local Contribution for L=           1  read in
    real space projection operators read in
  non local Contribution for L=           1  read in
    real space projection operators read in
    PAW grid and wavefunctions read in
 
   number of l-projection  operators is LMAX  =           4
   number of lm-projection operators is LMMAX =           8
 
 POTCAR:   PAW_PBE N 08Apr2002                    
   VRHFIN =N: s2p3                                                              
   LEXCH  = PE                                                                  
   EATOM  =   264.5486 eV,   19.4438 Ry                                         
                                                                                
   TITEL  = PAW_PBE N 08Apr2002                                                 
   LULTRA =        F    use ultrasoft PP ?                                      
   IUNSCR =        0    unscreen: 0-lin 1-nonlin 2-no                           
   RPACOR =     .000    partial core radius                                     
   POMASS =   14.001; ZVAL   =    5.000    mass and valenz                      
   RCORE  =    1.500    outmost cutoff radius                                   
   RWIGS  =    1.400; RWIGS  =     .741    wigner-seitz radius (au A)           
   ENMAX  =  400.000; ENMIN  =  300.000 eV                                      
   ICORE  =        2    local potential                                         
   LCOR   =        T    correct aug charges                                     
   LPAW   =        T    paw PP                                                  
   EAUG   =  627.112                                                            
   DEXC   =     .000                                                            
   RMAX   =    2.247    core radius for proj-oper                               
   RAUG   =    1.300    factor for augmentation sphere                          
   RDEP   =    1.514    radius for radial grids                                 
   QCUT   =   -5.562; QGAM   =   11.124    optimization parameters              
                                                                                
   Description                                                                  
     l     E      TYP  RCUT    TYP  RCUT                                        
     0   .000     23  1.200                                                     
     0   .000     23  1.200                                                     
     1   .000     23  1.500                                                     
     1   .700     23  1.500                                                     
     2   .000      7  1.500                                                     
  local pseudopotential read in
  atomic valenz-charges read in
  non local Contribution for L=           0  read in
    real space projection operators read in
  non local Contribution for L=           0  read in
    real space projection operators read in
  non local Contribution for L=           1  read in
    real space projection operators read in
  non local Contribution for L=           1  read in
    real space projection operators read in
    PAW grid and wavefunctions read in
 
   number of l-projection  operators is LMAX  =           4
   number of lm-projection operators is LMMAX =           8
 
 POTCAR:   PAW_PBE K_sv 06Sep2000                 
   VRHFIN =K:  3s3p4s                                                           
   LEXCH  = PE                                                                  
   EATOM  =   774.7423 eV,   56.9420 Ry                                         
                                                                                
   TITEL  = PAW_PBE K_sv 06Sep2000                                              
   LULTRA =        F    use ultrasoft PP ?                                      
   IUNSCR =        1    unscreen: 0-lin 1-nonlin 2-no                           
   RPACOR =    2.200    partial core radius                                     
   POMASS =   39.098; ZVAL   =    9.000    mass and valenz                      
   RCORE  =    2.300    outmost cutoff radius                                   
   RWIGS  =    3.000; RWIGS  =    1.588    wigner-seitz radius (au A)           
   ENMAX  =  259.216; ENMIN  =  194.412 eV                                      
   RCLOC  =    2.005    cutoff for local pot                                    
   LCOR   =        T    correct aug charges                                     
   LPAW   =        T    paw PP                                                  
   EAUG   =  427.853                                                            
   DEXC   =     .000                                                            
   RMAX   =    2.864    core radius for proj-oper                               
   RAUG   =    1.300    factor for augmentation sphere                          
   RDEP   =    2.372    radius for radial grids                                 
   QCUT   =   -4.365; QGAM   =    8.730    optimization parameters              
                                                                                
   Description                                                                  
     l     E      TYP  RCUT    TYP  RCUT                                        
     0   .000     23  2.300                                                     
     0   .000     23  2.300                                                     
     1   .000     23  2.300                                                     
     1 -1.500     23  2.300                                                     
     2   .000     23  2.300                                                     
  local pseudopotential read in
  partial core-charges read in
  atomic valenz-charges read in
  non local Contribution for L=           0  read in
    real space projection operators read in
  non local Contribution for L=           0  read in
    real space projection operators read in
  non local Contribution for L=           1  read in
    real space projection operators read in
  non local Contribution for L=           1  read in
    real space projection operators read in
  non local Contribution for L=           2  read in
    real space projection operators read in
    PAW grid and wavefunctions read in
 
   number of l-projection  operators is LMAX  =           5
   number of lm-projection operators is LMMAX =          13
 
 Optimization of the real space projectors (new method)

 maximal supplied QI-value         = 16.25
 optimisation between [QCUT,QGAM] = [ 10.24, 20.48] = [ 29.35,117.42] Ry 
 Optimized for a Real-space Cutoff    1.51 Angstroem

   l    n(q)    QCUT    max X(q) W(low)/X(q) W(high)/X(q)  e(spline) 
   2      8    10.239     4.378    0.29E-04    0.57E-04    0.52E-07
   2      8    10.239    23.237    0.44E-03    0.68E-03    0.20E-06
   0      9    10.239    17.641    0.18E-04    0.41E-06    0.72E-08
   0      9    10.239    50.908    0.75E-04    0.38E-04    0.65E-07
   1      9    10.239     6.148    0.18E-04    0.27E-04    0.19E-07
   1      9    10.239     8.345    0.39E-04    0.13E-03    0.98E-07
 Optimization of the real space projectors (new method)

 maximal supplied QI-value         = 25.13
 optimisation between [QCUT,QGAM] = [ 10.05, 20.36] = [ 28.30,116.06] Ry 
 Optimized for a Real-space Cutoff    1.30 Angstroem

   l    n(q)    QCUT    max X(q) W(low)/X(q) W(high)/X(q)  e(spline) 
   0      8    10.053     5.582    0.43E-04    0.44E-04    0.61E-07
   0      8    10.053    69.432    0.49E-03    0.71E-03    0.18E-06
   1      7    10.053     2.780    0.78E-04    0.13E-03    0.11E-06
   1      7    10.053     4.549    0.23E-03    0.19E-03    0.20E-06
 Optimization of the real space projectors (new method)

 maximal supplied QI-value         = 25.13
 optimisation between [QCUT,QGAM] = [ 10.05, 20.36] = [ 28.30,116.06] Ry 
 Optimized for a Real-space Cutoff    1.65 Angstroem

   l    n(q)    QCUT    max X(q) W(low)/X(q) W(high)/X(q)  e(spline) 
   0     10    10.053     4.511    0.24E-04    0.33E-05    0.17E-06
   0     10    10.053    37.799    0.76E-04    0.72E-04    0.55E-06
   1     10    10.053     2.478    0.11E-04    0.27E-04    0.17E-06
   1     10    10.053     4.765    0.27E-03    0.10E-02    0.45E-05
 Optimization of the real space projectors (new method)

 maximal supplied QI-value         = 16.25
 optimisation between [QCUT,QGAM] = [ 10.24, 20.48] = [ 29.35,117.42] Ry 
 Optimized for a Real-space Cutoff    1.38 Angstroem

   l    n(q)    QCUT    max X(q) W(low)/X(q) W(high)/X(q)  e(spline) 
   0      8    10.239     6.336    0.16E-04    0.11E-04    0.51E-08
   0      8    10.239    13.439    0.29E-04    0.86E-04    0.43E-07
   1      8    10.239     3.724    0.47E-04    0.52E-05    0.24E-07
   1      8    10.239    38.716    0.34E-03    0.60E-03    0.28E-06
   2      7    10.239     3.434    0.78E-04    0.80E-04    0.43E-07
 PAW_PBE Fe 06Sep2000                   :
 energy of atom  1       EATOM= -594.4687
 kinetic energy error for atom=    0.0088 (will be added to EATOM!!)
 PAW_PBE C 08Apr2002                    :
 energy of atom  2       EATOM= -147.1560
 kinetic energy error for atom=    0.0288 (will be added to EATOM!!)
 PAW_PBE N 08Apr2002                    :
 energy of atom  3       EATOM= -264.5486
 kinetic energy error for atom=    0.0736 (will be added to EATOM!!)
 PAW_PBE K_sv 06Sep2000                 :
 energy of atom  4       EATOM= -774.7423
 kinetic energy error for atom=    0.0031 (will be added to EATOM!!)
 
 
 POSCAR:    Fe    C    N    K                    
  positions in direct lattice
  velocities in cartesian coordinates
 exchange correlation table for  LEXCH =        8
   RHO(1)=    0.500       N(1)  =     2000
   RHO(2)=  100.500       N(2)  =     4000

 VTST: version 3.2, (02/03/18)

 CHAIN: initializing optimizer
 
 OPT: Using VASP Conjugate-Gradient optimizer
 CHAIN: Read ICHAIN            0
 
 POSCAR:    Fe    C    N    K                    
  positions in direct lattice
  velocities in cartesian coordinates
 


--------------------------------------------------------------------------------------------------------


 ion  position               nearest neighbor table
   1  0.280  0.790  0.365-  20 1.96   9 1.96  24 1.96  13 1.97  27 2.04
   2  0.280  0.290  0.138-  32 1.87  28 1.91  19 1.91  23 1.91  10 1.91  14 1.91
   3  0.780  0.790  0.138-  29 1.87  25 1.91  18 1.91  22 1.91  11 1.91  15 1.91
   4  0.780  0.290  0.365-  21 1.96  16 1.96  12 1.96  17 1.96  26 2.04
   5  0.780  0.290  0.138-  55 2.05  33 2.05  44 2.05  48 2.05  37 2.05  51 2.10
   6  0.781  0.789  0.352-  56 1.94  34 2.03  47 2.03  38 2.03  43 2.03
   7  0.280  0.790  0.138-  54 2.05  41 2.05  40 2.05  45 2.05  36 2.05  50 2.10
   8  0.279  0.291  0.352-  53 1.94  39 2.03  42 2.03  35 2.03  46 2.04
   9  0.089  0.791  0.370-  34 1.17   1 1.96
  10  0.094  0.290  0.138-  33 1.17   2 1.91
  11  0.594  0.790  0.138-  36 1.17   3 1.91
  12  0.589  0.291  0.369-  35 1.17   4 1.96
  13  0.471  0.789  0.369-  38 1.17   1 1.97
  14  0.466  0.290  0.138-  37 1.17   2 1.91
  15  0.966  0.790  0.138-  40 1.17   3 1.91
  16  0.971  0.289  0.370-  39 1.17   4 1.96
  17  0.781  0.099  0.369-  43 1.17   4 1.96
  18  0.780  0.604  0.138-  44 1.17   3 1.91
  19  0.280  0.104  0.138-  41 1.17   2 1.91
  20  0.281  0.600  0.369-  42 1.17   1 1.96
  21  0.779  0.481  0.370-  47 1.17   4 1.96
  22  0.780  0.976  0.138-  48 1.17   3 1.91
  23  0.280  0.476  0.138-  45 1.17   2 1.91
  24  0.279  0.981  0.369-  46 1.17   1 1.96
  25  0.780  0.790  0.056-  52 1.17   3 1.91
  26  0.780  0.290  0.278-  51 1.17   4 2.04
  27  0.280  0.790  0.278-  50 1.17   1 2.04
  28  0.280  0.290  0.056-  49 1.17   2 1.91
  29  0.781  0.790  0.218-  56 1.19   3 1.87
  30  0.780  0.290  0.000-  55 1.17
  31  0.280  0.790  0.000-  54 1.17
  32  0.280  0.290  0.218-  53 1.19   2 1.87
  33  0.980  0.290  0.138-  10 1.17   5 2.05
  34  0.975  0.791  0.369-   9 1.17   6 2.03
  35  0.474  0.292  0.367-  12 1.17   8 2.03
  36  0.480  0.790  0.138-  11 1.17   7 2.05
  37  0.580  0.290  0.138-  14 1.17   5 2.05
  38  0.586  0.788  0.367-  13 1.17   6 2.03
  39  0.085  0.289  0.368-  16 1.17   8 2.03
  40  0.080  0.790  0.138-  15 1.17   7 2.05
  41  0.280  0.990  0.138-  19 1.17   7 2.05
  42  0.281  0.485  0.368-  20 1.17   8 2.03
  43  0.781  0.984  0.367-  17 1.17   6 2.03
  44  0.780  0.490  0.138-  18 1.17   5 2.05
  45  0.280  0.590  0.138-  23 1.17   7 2.05
  46  0.279  0.096  0.367-  24 1.17   8 2.04
  47  0.779  0.595  0.368-  21 1.17   6 2.03
  48  0.780  0.090  0.138-  22 1.17   5 2.05
  49  0.280  0.290  0.006-  28 1.17
  50  0.279  0.790  0.228-  27 1.17   7 2.10
  51  0.780  0.291  0.228-  26 1.17   5 2.10
  52  0.780  0.790  0.006-  25 1.17
  53  0.279  0.291  0.269-  32 1.19   8 1.94
  54  0.280  0.790  0.050-  31 1.17   7 2.05
  55  0.780  0.290  0.050-  30 1.17   5 2.05
  56  0.781  0.789  0.269-  29 1.19   6 1.94
  57  0.030  0.040  0.223-
  58  0.529  0.540  0.223-
  59  0.530  0.040  0.028-
  60  0.030  0.540  0.028-
 

IMPORTANT INFORMATION: All symmetrisations will be switched off!
NOSYMM: (Re-)initialisation of all symmetry stuff for point group C_1.

 
 
 KPOINTS: Automatic generation                    

Automatic generation of k-mesh.
Space group operators:
 irot       det(A)        alpha          n_x          n_y          n_z        tau_x        tau_y        tau_z
    1     1.000000     0.000000     1.000000     0.000000     0.000000     0.000000     0.000000     0.000000
 
 Subroutine IBZKPT returns following result:
 ===========================================
 
 Found      5 irreducible k-points:
 
 Following reciprocal coordinates:
            Coordinates               Weight
  0.000000  0.000000  0.000000      1.000000
  0.333333  0.000000  0.000000      2.000000
  0.000000  0.333333  0.000000      2.000000
  0.333333  0.333333  0.000000      2.000000
 -0.333333  0.333333  0.000000      2.000000
 
 Following cartesian coordinates:
            Coordinates               Weight
  0.000000  0.000000  0.000000      1.000000
  0.032487  0.000000  0.000000      2.000000
  0.000000  0.032487  0.000000      2.000000
  0.032487  0.032487  0.000000      2.000000
 -0.032487  0.032487  0.000000      2.000000
 


--------------------------------------------------------------------------------------------------------


 Dimension of arrays:
   k-points           NKPTS =      5   k-points in BZ     NKDIM =      5   number of bands    NBANDS=    200
   number of dos      NEDOS =    301   number of ions     NIONS =     60
   non local maximal  LDIM  =      6   non local SUM 2l+1 LMDIM =     18
   total plane-waves  NPLWV = 300000
   max r-space proj   IRMAX =   2339   max aug-charges    IRDMAX=   5878
   dimension x,y,z NGX =    50 NGY =   50 NGZ =  120
   dimension x,y,z NGXF=   100 NGYF=  100 NGZF=  240
   support grid    NGXF=   100 NGYF=  100 NGZF=  240
   ions per type =               8  24  24   4
   NGX,Y,Z   is equivalent  to a cutoff of   8.10,  8.10,  8.54 a.u.
   NGXF,Y,Z  is equivalent  to a cutoff of  16.20, 16.20, 17.08 a.u.

 SYSTEM =  VASP                                    
 POSCAR =     Fe    C    N    K                    

 Startparameter for this run:
   NWRITE =      2    write-flag & timer
   PREC   = normal    normal or accurate (medium, high low for compatibility)
   ISTART =      1    job   : 0-new  1-cont  2-samecut
   ICHARG =      1    charge: 1-file 2-atom 10-const
   ISPIN  =      2    spin polarized calculation?
   LNONCOLLINEAR =      F non collinear calculations
   LSORBIT =      F    spin-orbit coupling
   INIWAV =      1    electr: 0-lowe 1-rand  2-diag
   LASPH  =      T    aspherical Exc in radial PAW
   METAGGA=      F    non-selfconsistent MetaGGA calc.

 Electronic Relaxation 1
   ENCUT  =  400.0 eV  29.40 Ry    5.42 a.u.  16.73 16.73 38.09*2*pi/ulx,y,z
   ENINI  =  400.0     initial cutoff
   ENAUG  =  644.9 eV  augmentation charge cutoff
   NELM   =     60;   NELMIN=  2; NELMDL=  0     # of ELM steps 
   EDIFF  = 0.1E-04   stopping-criterion for ELM
   LREAL  =      T    real-space projection
   NLSPLINE    = F    spline interpolate recip. space projectors
   LCOMPAT=      F    compatible to vasp.4.4
   GGA_COMPAT  = T    GGA compatible to vasp.4.4-vasp.4.6
   LMAXPAW     = -100 max onsite density
   LMAXMIX     =    4 max onsite mixed and CHGCAR
   VOSKOWN=      0    Vosko Wilk Nusair interpolation
   ROPT   =   -0.00050  -0.00050  -0.00050  -0.00050
 Ionic relaxation
   EDIFFG = -.2E-01   stopping-criterion for IOM
   NSW    =    200    number of steps for IOM
   NBLOCK =      1;   KBLOCK =    200    inner block; outer block 
   IBRION =      2    ionic relax: 0-MD 1-quasi-New 2-CG
   NFREE  =      1    steps in history (QN), initial steepest desc. (CG)
   ISIF   =      2    stress and relaxation
   IWAVPR =     11    prediction:  0-non 1-charg 2-wave 3-comb
   ISYM   =      0    0-nonsym 1-usesym 2-fastsym
   LCORR  =      T    Harris-Foulkes like correction to forces

   POTIM  = 0.5000    time-step for ionic-motion
   TEIN   =    0.0    initial temperature
   TEBEG  =    0.0;   TEEND  =   0.0 temperature during run
   SMASS  =  -3.00    Nose mass-parameter (am)
   estimated Nose-frequenzy (Omega)   =  0.10E-29 period in steps =****** mass=  -0.241E-26a.u.
   SCALEE = 1.0000    scale energy and forces
   NPACO  =    256;   APACO  = 16.0  distance and # of slots for P.C.
   PSTRESS=    0.0 pullay stress

  Mass of Ions in am
   POMASS =  55.85 12.01 14.00 39.10
  Ionic Valenz
   ZVAL   =   8.00  4.00  5.00  9.00
  Atomic Wigner-Seitz radii
   RWIGS  =  -1.00 -1.00 -1.00 -1.00
  virtual crystal weights 
   VCA    =   1.00  1.00  1.00  1.00
   NELECT =     316.0000    total number of electrons
   NUPDOWN=      -1.0000    fix difference up-down

 DOS related values:
   EMIN   =  10.00;   EMAX   =-10.00  energy-range for DOS
   EFERMI =   0.00
   ISMEAR =     0;   SIGMA  =   0.05  broadening in eV -4-tet -1-fermi 0-gaus

 Electronic relaxation 2 (details)
   IALGO  =     48    algorithm
   LDIAG  =      T    sub-space diagonalisation (order eigenvalues)
   LSUBROT=      F    optimize rotation matrix (better conditioning)
   TURBO    =      0    0=normal 1=particle mesh
   IRESTART =      0    0=no restart 2=restart with 2 vectors
   NREBOOT  =      0    no. of reboots
   NMIN     =      0    reboot dimension
   EREF     =   0.00    reference energy to select bands
   IMIX   =      4    mixing-type and parameters
     AMIX     =   0.40;   BMIX     =  1.00
     AMIX_MAG =   1.60;   BMIX_MAG =  1.00
     AMIN     =   0.10
     WC   =   100.;   INIMIX=   1;  MIXPRE=   1;  MAXMIX= -45

 Intra band minimization:
   WEIMIN = 0.0010     energy-eigenvalue tresh-hold
   EBREAK =  0.13E-07  absolut break condition
   DEPER  =   0.30     relativ break condition  

   TIME   =   0.40     timestep for ELM

  volume/ion in A,a.u.               =      40.98       276.54
  Fermi-wavevector in a.u.,A,eV,Ry     =   0.826166  1.561228  9.286662  0.682550
  Thomas-Fermi vector in A             =   1.938151
 
 Write flags
   LWAVE        =      T    write WAVECAR
   LDOWNSAMPLE  =      F    k-point downsampling of WAVECAR
   LCHARG       =      T    write CHGCAR
   LVTOT        =      F    write LOCPOT, total local potential
   LVHAR        =      F    write LOCPOT, Hartree potential only
   LELF         =      F    write electronic localiz. function (ELF)
   LORBIT       =     11    0 simple, 1 ext, 2 COOP (PROOUT), +10 PAW based schemes


 Dipole corrections
   LMONO  =      F    monopole corrections only (constant potential shift)
   LDIPOL =      F    correct potential (dipole corrections)
   IDIPOL =      0    1-x, 2-y, 3-z, 4-all directions 
   EPSILON=  1.0000000 bulk dielectric constant

 LDA+U is selected, type is set to LDAUTYPE =  2
   angular momentum for each species LDAUL =     2   -1   -1   -1
   U (eV)           for each species LDAUU =   6.0  0.0  0.0  0.0
   J (eV)           for each species LDAUJ =   0.0  0.0  0.0  0.0
 Exchange correlation treatment:
   GGA     =    --    GGA type
   LEXCH   =     8    internal setting for exchange type
   VOSKOWN=      0    Vosko Wilk Nusair interpolation
   LHFCALC =     F    Hartree Fock is set to
   LHFONE  =     F    Hartree Fock one center treatment
   AEXX    =    0.0000 exact exchange contribution

 Linear response parameters
   LEPSILON=     F    determine dielectric tensor
   LRPA    =     F    only Hartree local field effects (RPA)
   LNABLA  =     F    use nabla operator in PAW spheres
   LVEL    =     F    velocity operator in full k-point grid
   LINTERFAST=   F  fast interpolation
   KINTER  =     0    interpolate to denser k-point grid
   CSHIFT  =0.1000    complex shift for real part using Kramers Kronig
   OMEGAMAX=  -1.0    maximum frequency
   DEG_THRESHOLD= 0.2000000E-02 threshold for treating states as degnerate
   RTIME   =   -0.100 relaxation time in fs
  (WPLASMAI=    0.000 imaginary part of plasma frequency in eV, 0.658/RTIME)
   DFIELD  = 0.0000000 0.0000000 0.0000000 field for delta impulse in time
 
 Orbital magnetization related:
   ORBITALMAG=     F  switch on orbital magnetization
   LCHIMAG   =     F  perturbation theory with respect to B field
   DQ        =  0.001000  dq finite difference perturbation B field
   LLRAUG    =     F  two centre corrections for induced B field


--------------------------------------------------------------------------------------------------------


 conjugate gradient relaxation of ions
   using selective dynamics as specified on POSCAR
 charge density and potential will be updated during run
 spin polarized calculation
 RMM-DIIS sequential band-by-band
 perform sub-space diagonalisation
    before iterative eigenvector-optimisation
 modified Broyden-mixing scheme, WC =      100.0
 initial mixing is a Kerker type mixing with AMIX =  0.4000 and BMIX =      1.0000
 Hartree-type preconditioning will be used
 using additional bands           42
 real space projection scheme for non local part
 use partial core corrections
 calculate Harris-corrections to forces 
   (improved forces if not selfconsistent)
 use gradient corrections 
 use of overlap-Matrix (Vanderbilt PP)
 Gauss-broadening in eV      SIGMA  =   0.05


--------------------------------------------------------------------------------------------------------


  energy-cutoff  :      400.00
  volume of cell :     2458.72
      direct lattice vectors                 reciprocal lattice vectors
    10.260500000  0.000000000  0.000000000     0.097461137  0.000000000  0.000000000
     0.000000000 10.260500000  0.000000000     0.000000000  0.097461137  0.000000000
     0.000000000  0.000000000 23.354600000     0.000000000  0.000000000  0.042818117

  length of vectors
    10.260500000 10.260500000 23.354600000     0.097461137  0.097461137  0.042818117


 
 old parameters found on file WAVECAR:
  energy-cutoff  :      400.00
  volume of cell :     2458.72
      direct lattice vectors                 reciprocal lattice vectors
    10.260500000  0.000000000  0.000000000     0.097461137  0.000000000  0.000000000
     0.000000000 10.260500000  0.000000000     0.000000000  0.097461137  0.000000000
     0.000000000  0.000000000 23.354600000     0.000000000  0.000000000  0.042818117

  length of vectors

 
 k-points in units of 2pi/SCALE and weight: Automatic generation                    
   0.00000000  0.00000000  0.00000000       0.111
   0.03248705  0.00000000  0.00000000       0.222
   0.00000000  0.03248705  0.00000000       0.222
   0.03248705  0.03248705  0.00000000       0.222
  -0.03248705  0.03248705  0.00000000       0.222
 
 k-points in reciprocal lattice and weights: Automatic generation                    
   0.00000000  0.00000000  0.00000000       0.111
   0.33333333  0.00000000  0.00000000       0.222
   0.00000000  0.33333333  0.00000000       0.222
   0.33333333  0.33333333  0.00000000       0.222
  -0.33333333  0.33333333  0.00000000       0.222
 
 position of ions in fractional coordinates (direct lattice) 
   0.27993846  0.79012562  0.36543005
   0.28000000  0.29000000  0.13806000
   0.78000000  0.79000000  0.13806000
   0.78003150  0.28992670  0.36543318
   0.78000000  0.29000000  0.13806000
   0.78088911  0.78900604  0.35181161
   0.28000000  0.79000000  0.13806000
   0.27915695  0.29094385  0.35185381
   0.08913662  0.79094076  0.36968146
   0.09424000  0.29000000  0.13806000
   0.59424000  0.79000000  0.13806000
   0.58871135  0.29123188  0.36896754
   0.47146032  0.78879279  0.36894634
   0.46576000  0.29000000  0.13806000
   0.96576000  0.79000000  0.13806000
   0.97076748  0.28903523  0.36960167
   0.78122634  0.09858780  0.36890599
   0.78000000  0.60424000  0.13806000
   0.28000000  0.10424000  0.13806000
   0.28090893  0.59951093  0.36948052
   0.77914079  0.48059743  0.36957002
   0.78000000  0.97576000  0.13806000
   0.28000000  0.47576000  0.13806000
   0.27879638  0.98126659  0.36892643
   0.78000000  0.79000000  0.05645000
   0.78023777  0.29034839  0.27818493
   0.27973029  0.78985000  0.27817615
   0.28000000  0.29000000  0.05645000
   0.78055701  0.78951367  0.21793126
   0.78000000  0.29000000  0.00000000
   0.28000000  0.79000000  0.00000000
   0.27952393  0.29038334  0.21792222
   0.97979000  0.29000000  0.13806000
   0.97467966  0.79083257  0.36850777
   0.47434888  0.29165059  0.36719279
   0.47979000  0.79000000  0.13806000
   0.58021000  0.29000000  0.13806000
   0.58582673  0.78840992  0.36712636
   0.08521662  0.28908195  0.36842599
   0.08021000  0.79000000  0.13806000
   0.28000000  0.98979000  0.13806000
   0.28091917  0.48507725  0.36818765
   0.78144118  0.98422540  0.36707117
   0.78000000  0.48979000  0.13806000
   0.28000000  0.59021000  0.13806000
   0.27855105  0.09561768  0.36709182
   0.77916612  0.59504381  0.36830978
   0.78000000  0.09021000  0.13806000
   0.28000000  0.29000000  0.00616000
   0.27946779  0.78950907  0.22792490
   0.78048793  0.29062113  0.22793387
   0.78000000  0.79000000  0.00616000
   0.27873865  0.29109134  0.26866887
   0.28000000  0.79000000  0.05029000
   0.78000000  0.29000000  0.05029000
   0.78142247  0.78874171  0.26867570
   0.03046930  0.04021311  0.22318117
   0.52931981  0.53994688  0.22323489
   0.53000000  0.04000000  0.02822000
   0.03000000  0.54000000  0.02822000
 
 position of ions in cartesian coordinates  (Angst):
   2.87230861  8.10708390  8.53447255
   2.87294000  2.97554500  3.22433608
   8.00319000  8.10579500  3.22433608
   8.00351324  2.97479293  8.53454564
   8.00319000  2.97554500  3.22433608
   8.01231274  8.09559652  8.21641946
   2.87294000  8.10579500  3.22433608
   2.86428990  2.98522942  8.21740504
   0.91458630  8.11544768  8.63376253
   0.96694952  2.97554500  3.22433608
   6.09719952  8.10579500  3.22433608
   6.04047285  2.98818474  8.61708920
   4.83741865  8.09340840  8.61659428
   4.77893048  2.97554500  3.22433608
   9.90918048  8.10579500  3.22433608
   9.96055973  2.96564598  8.63189925
   8.01577290  1.01156013  8.61565186
   8.00319000  6.19980452  3.22433608
   2.87294000  1.06955452  3.22433608
   2.88226606  6.15128194  8.62906969
   7.99437409  4.93116997  8.63116008
   8.00319000 10.01178548  3.22433608
   2.87294000  4.88153548  3.22433608
   2.86059027 10.06828589  8.61612913
   8.00319000  8.10579500  1.31836717
   8.00562965  2.97911968  6.49689773
   2.87017266  8.10425590  6.49669270
   2.87294000  2.97554500  1.31836717
   8.00890523  8.10080497  5.08969740
   8.00319000  2.97554500  0.00000000
   2.87294000  8.10579500  0.00000000
   2.86805526  2.97947823  5.08948627
  10.05313529  2.97554500  3.22433608
  10.00070070  8.11433762  8.60635153
   4.86705664  2.99248091  8.57564063
   4.92288530  8.10579500  3.22433608
   5.95324470  2.97554500  3.22433608
   6.01087512  8.08947994  8.57408940
   0.87436512  2.96612537  8.60444166
   0.82299471  8.10579500  3.22433608
   2.87294000 10.15574029  3.22433608
   2.88237116  4.97713512  8.59887538
   8.01797721 10.09864477  8.57280031
   8.00319000  5.02549030  3.22433608
   2.87294000  6.05584970  3.22433608
   2.85807301  0.98108521  8.57328258
   7.99463399  6.10544706  8.60172759
   8.00319000  0.92559970  3.22433608
   2.87294000  2.97554500  0.14386434
   2.86747928  8.10075783  5.32309494
   8.00819640  2.98191809  5.32330435
   8.00319000  8.10579500  0.14386434
   2.85999789  2.98674266  6.27465408
   2.87294000  8.10579500  1.17450283
   8.00319000  2.97554500  1.17450283
   8.01778520  8.09288433  6.27481357
   0.31263029  0.41260665  5.21230689
   5.43108592  5.54012496  5.21356146
   5.43806500  0.41042000  0.65906681
   0.30781500  5.54067000  0.65906681
 


--------------------------------------------------------------------------------------------------------


 k-point  1 :   0.0000 0.0000 0.0000  plane waves:   44673
 k-point  2 :   0.3333 0.0000 0.0000  plane waves:   44654
 k-point  3 :   0.0000 0.3333 0.0000  plane waves:   44654
 k-point  4 :   0.3333 0.3333 0.0000  plane waves:   44648
 k-point  5 :  -0.3333 0.3333 0.0000  plane waves:   44648

 maximum and minimum number of plane-waves per node :     11199    11132

 maximum number of plane-waves:     44673
 maximum index in each direction: 
   IXMAX=   17   IYMAX=   16   IZMAX=   38
   IXMIN=  -17   IYMIN=  -17   IZMIN=  -38


 real space projection operators:
  total allocation   :       7420.04 KBytes
  max/ min on nodes  :       1908.73       1801.80


 parallel 3D FFT for wavefunctions:
    minimum data exchange during FFTs selected (reduces bandwidth)
 parallel 3D FFT for charge:
    minimum data exchange during FFTs selected (reduces bandwidth)


 total amount of memory used by VASP MPI-rank0   101434. kBytes
=======================================================================

   base      :      30000. kBytes
   nonlr-proj:       4691. kBytes
   fftplans  :       5457. kBytes
   grid      :      15540. kBytes
   one-center:        466. kBytes
   wavefun   :      45280. kBytes
 
     INWAV:  cpu time    4.5970: real time    4.7502
 Broyden mixing: mesh for mixing (old mesh)
   NGX = 33   NGY = 33   NGZ = 77
  (NGX  =100   NGY  =100   NGZ  =240)
  gives a total of  83853 points

 initial charge density was supplied:
 number of electron     315.9999495 magnetization      19.9999819
 keeping initial charge density in first step


--------------------------------------------------------------------------------------------------------


 Maximum index for non-local projection operator          668
 Maximum index for augmentation-charges          581 (set IRDMAX)


--------------------------------------------------------------------------------------------------------


 First call to EWALD:  gamma=   0.131
 Maximum number of real-space cells 3x 3x 2
 Maximum number of reciprocal cells 2x 2x 4

    FEWALD:  cpu time    0.0039: real time    0.0043


--------------------------------------- Iteration      1(   1)  ---------------------------------------


    POTLOK:  cpu time    0.1857: real time    0.2093
    SETDIJ:  cpu time    0.7440: real time    0.7482
    EDDIAG:  cpu time    2.5597: real time    2.6183
  RMM-DIIS:  cpu time    5.1562: real time    5.1671
    ORTHCH:  cpu time    0.8958: real time    0.9067
       DOS:  cpu time    0.0011: real time    0.0027
    CHARGE:  cpu time    0.3602: real time    0.3633
    MIXING:  cpu time    0.0042: real time    0.0071
    --------------------------------------------
      LOOP:  cpu time    9.9071: real time   10.0229

 eigenvalue-minimisations  :  3701
 total energy-change (2. order) :-0.4449042E+03  (-0.4767224E+02)
 number of electron     315.9999484 magnetization      19.9999819
 augmentation part       45.7962884 magnetization      14.1684293

 Broyden mixing:
  rms(total) = 0.20619E+00    rms(broyden)= 0.20604E+00
  rms(prec ) = 0.22088E+00
  weight for this iteration     100.00

 Free energy of the ion-electron system (eV)
  ---------------------------------------------------
  alpha Z        PSCENC =       288.90237018
  Ewald energy   TEWEN  =     44739.18747029
  -Hartree energ DENC   =    -60574.04141302
  -exchange      EXHF   =         0.00000000
  -V(xc)+E(xc)   XCENC  =       994.46877088
  PAW double counting   =     11557.62784696   -11566.73808517
  entropy T*S    EENTRO =        -0.00000000
  eigenvalues    EBANDS =     -3617.40057213
  atomic energy  EATOM  =     17733.08945802
  Solvation  Ediel_sol  =         0.00000000
  ---------------------------------------------------
  free energy    TOTEN  =      -444.90415398 eV

  energy without entropy =     -444.90415398  energy(sigma->0) =     -444.90415398


--------------------------------------------------------------------------------------------------------


--------------------------------------- Iteration      1(   2)  ---------------------------------------


    POTLOK:  cpu time    0.1757: real time    0.1863
    SETDIJ:  cpu time    0.7460: real time    0.7461
    EDDIAG:  cpu time    2.5466: real time    2.5780
  RMM-DIIS:  cpu time    5.7188: real time    5.7220
    ORTHCH:  cpu time    0.8956: real time    0.9035
       DOS:  cpu time    0.0009: real time    0.0009
    CHARGE:  cpu time    0.3573: real time    0.3578
    MIXING:  cpu time    0.0043: real time    0.0056
    --------------------------------------------
      LOOP:  cpu time   10.4451: real time   10.5002

 eigenvalue-minimisations  :  4120
 total energy-change (2. order) :-0.2626553E+01  (-0.2825459E+01)
 number of electron     315.9999503 magnetization      19.9999819
 augmentation part       44.6751786 magnetization      14.2172214

 Broyden mixing:
  rms(total) = 0.45787E+00    rms(broyden)= 0.45770E+00
  rms(prec ) = 0.49831E+00
  weight for this iteration     100.00

 eigenvalues of (default mixing * dielectric matrix)
  average eigenvalue GAMMA=   0.2935
  0.2935

 Free energy of the ion-electron system (eV)
  ---------------------------------------------------
  alpha Z        PSCENC =       288.90237018
  Ewald energy   TEWEN  =     44739.18747029
  -Hartree energ DENC   =    -60578.74142114
  -exchange      EXHF   =         0.00000000
  -V(xc)+E(xc)   XCENC  =       993.95707288
  PAW double counting   =     11568.68618465   -11580.96374969
  entropy T*S    EENTRO =        -0.00000000
  eigenvalues    EBANDS =     -3611.64809216
  atomic energy  EATOM  =     17733.08945802
  Solvation  Ediel_sol  =         0.00000000
  ---------------------------------------------------
  free energy    TOTEN  =      -447.53070698 eV

  energy without entropy =     -447.53070698  energy(sigma->0) =     -447.53070698


--------------------------------------------------------------------------------------------------------


--------------------------------------- Iteration      1(   3)  ---------------------------------------


    POTLOK:  cpu time    0.1773: real time    0.1810
    SETDIJ:  cpu time    0.7448: real time    0.7449
    EDDIAG:  cpu time    2.5426: real time    2.5851
  RMM-DIIS:  cpu time    7.4496: real time    7.4526
    ORTHCH:  cpu time    0.8927: real time    0.9007
       DOS:  cpu time    0.0011: real time    0.0011
    CHARGE:  cpu time    0.3579: real time    0.3588
    MIXING:  cpu time    0.0038: real time    0.0044
    --------------------------------------------
      LOOP:  cpu time   12.1696: real time   12.2287

 eigenvalue-minimisations  :  5316
 total energy-change (2. order) :-0.5982585E+00  (-0.7560737E+00)
 number of electron     315.9999499 magnetization      19.9999819
 augmentation part       45.1918981 magnetization      14.1952549

 Broyden mixing:
  rms(total) = 0.16438E+00    rms(broyden)= 0.16410E+00
  rms(prec ) = 0.17385E+00
  weight for this iteration     100.00

 eigenvalues of (default mixing * dielectric matrix)
  average eigenvalue GAMMA=   0.3003
  0.3003  0.3003

 Free energy of the ion-electron system (eV)
  ---------------------------------------------------
  alpha Z        PSCENC =       288.90237018
  Ewald energy   TEWEN  =     44739.18747029
  -Hartree energ DENC   =    -60572.21725796
  -exchange      EXHF   =         0.00000000
  -V(xc)+E(xc)   XCENC  =       993.97523929
  PAW double counting   =     11555.88718099   -11566.61515084
  entropy T*S    EENTRO =        -0.00000000
  eigenvalues    EBANDS =     -3620.33827548
  atomic energy  EATOM  =     17733.08945802
  Solvation  Ediel_sol  =         0.00000000
  ---------------------------------------------------
  free energy    TOTEN  =      -448.12896551 eV

  energy without entropy =     -448.12896551  energy(sigma->0) =     -448.12896551


--------------------------------------------------------------------------------------------------------


--------------------------------------- Iteration      1(   4)  ---------------------------------------


    POTLOK:  cpu time    0.1752: real time    0.1810
    SETDIJ:  cpu time    0.7457: real time    0.7458
    EDDIAG:  cpu time    2.5866: real time    2.6306
  RMM-DIIS:  cpu time    7.2353: real time    7.2378
    ORTHCH:  cpu time    0.8866: real time    0.8997
       DOS:  cpu time    0.0011: real time    0.0011
    CHARGE:  cpu time    0.3586: real time    0.3588
    MIXING:  cpu time    0.0041: real time    0.0041
    --------------------------------------------
      LOOP:  cpu time   11.9933: real time   12.0590

 eigenvalue-minimisations  :  5163
 total energy-change (2. order) : 0.4567755E-03  (-0.6821840E-01)
 number of electron     315.9999497 magnetization      19.9999819
 augmentation part       45.2381879 magnetization      14.1747746

 Broyden mixing:
  rms(total) = 0.96275E-01    rms(broyden)= 0.96264E-01
  rms(prec ) = 0.10288E+00
  weight for this iteration     100.00

 eigenvalues of (default mixing * dielectric matrix)
  average eigenvalue GAMMA=   0.3959
  0.4548  0.4548  0.2782

 Free energy of the ion-electron system (eV)
  ---------------------------------------------------
  alpha Z        PSCENC =       288.90237018
  Ewald energy   TEWEN  =     44739.18747029
  -Hartree energ DENC   =    -60572.40340470
  -exchange      EXHF   =         0.00000000
  -V(xc)+E(xc)   XCENC  =       994.22889673
  PAW double counting   =     11555.99810615   -11565.89747946
  entropy T*S    EENTRO =        -0.00000000
  eigenvalues    EBANDS =     -3621.23392595
  atomic energy  EATOM  =     17733.08945802
  Solvation  Ediel_sol  =         0.00000000
  ---------------------------------------------------
  free energy    TOTEN  =      -448.12850874 eV

  energy without entropy =     -448.12850874  energy(sigma->0) =     -448.12850874


--------------------------------------------------------------------------------------------------------


--------------------------------------- Iteration      1(   5)  ---------------------------------------


    POTLOK:  cpu time    0.1765: real time    0.1800
    SETDIJ:  cpu time    0.7453: real time    0.7455
    EDDIAG:  cpu time    2.5315: real time    2.5726
  RMM-DIIS:  cpu time    8.0293: real time    8.0364
    ORTHCH:  cpu time    0.8948: real time    0.9034
       DOS:  cpu time    0.0010: real time    0.0010
    CHARGE:  cpu time    0.3572: real time    0.3576
    MIXING:  cpu time    0.0042: real time    0.0042
    --------------------------------------------
      LOOP:  cpu time   12.7398: real time   12.8007

 eigenvalue-minimisations  :  5767
 total energy-change (2. order) :-0.1052800E-01  (-0.2177557E-01)
 number of electron     315.9999496 magnetization      19.9999820
 augmentation part       45.2671244 magnetization      14.1562470

 Broyden mixing:
  rms(total) = 0.70188E-01    rms(broyden)= 0.70181E-01
  rms(prec ) = 0.74950E-01
  weight for this iteration     100.00

 eigenvalues of (default mixing * dielectric matrix)
  average eigenvalue GAMMA=   0.5253
  0.6939  0.6939  0.3032  0.4101

 Free energy of the ion-electron system (eV)
  ---------------------------------------------------
  alpha Z        PSCENC =       288.90237018
  Ewald energy   TEWEN  =     44739.18747029
  -Hartree energ DENC   =    -60572.86324410
  -exchange      EXHF   =         0.00000000
  -V(xc)+E(xc)   XCENC  =       994.32130520
  PAW double counting   =     11556.83558658   -11566.52620310
  entropy T*S    EENTRO =        -0.00000000
  eigenvalues    EBANDS =     -3621.08577980
  atomic energy  EATOM  =     17733.08945802
  Solvation  Ediel_sol  =         0.00000000
  ---------------------------------------------------
  free energy    TOTEN  =      -448.13903673 eV

  energy without entropy =     -448.13903673  energy(sigma->0) =     -448.13903673


--------------------------------------------------------------------------------------------------------


--------------------------------------- Iteration      1(   6)  ---------------------------------------


    POTLOK:  cpu time    0.1790: real time    0.1821
    SETDIJ:  cpu time    0.7433: real time    0.7433
    EDDIAG:  cpu time    2.5379: real time    2.5695
  RMM-DIIS:  cpu time    7.1276: real time    7.1293
    ORTHCH:  cpu time    0.8957: real time    0.9027
       DOS:  cpu time    0.0010: real time    0.0010
    CHARGE:  cpu time    0.3565: real time    0.3580
    MIXING:  cpu time    0.0044: real time    0.0044
    --------------------------------------------
      LOOP:  cpu time   11.8454: real time   11.8905

 eigenvalue-minimisations  :  5008
 total energy-change (2. order) : 0.7299056E-03  (-0.7239399E-02)
 number of electron     315.9999495 magnetization      19.9999820
 augmentation part       45.3315880 magnetization      14.1335915

 Broyden mixing:
  rms(total) = 0.35068E-01    rms(broyden)= 0.35052E-01
  rms(prec ) = 0.37334E-01
  weight for this iteration     100.00

 eigenvalues of (default mixing * dielectric matrix)
  average eigenvalue GAMMA=   0.6696
  0.9238  0.8363  0.8363  0.2956  0.4562

 Free energy of the ion-electron system (eV)
  ---------------------------------------------------
  alpha Z        PSCENC =       288.90237018
  Ewald energy   TEWEN  =     44739.18747029
  -Hartree energ DENC   =    -60573.27251754
  -exchange      EXHF   =         0.00000000
  -V(xc)+E(xc)   XCENC  =       994.39359654
  PAW double counting   =     11557.60351231   -11566.98343466
  entropy T*S    EENTRO =        -0.00000000
  eigenvalues    EBANDS =     -3621.05876197
  atomic energy  EATOM  =     17733.08945802
  Solvation  Ediel_sol  =         0.00000000
  ---------------------------------------------------
  free energy    TOTEN  =      -448.13830683 eV

  energy without entropy =     -448.13830683  energy(sigma->0) =     -448.13830683


--------------------------------------------------------------------------------------------------------


--------------------------------------- Iteration      1(   7)  ---------------------------------------


    POTLOK:  cpu time    0.1768: real time    0.1807
    SETDIJ:  cpu time    0.7421: real time    0.7435
    EDDIAG:  cpu time    2.5442: real time    2.5738
  RMM-DIIS:  cpu time    7.8082: real time    7.8100
    ORTHCH:  cpu time    0.8926: real time    0.9032
       DOS:  cpu time    0.0009: real time    0.0009
    CHARGE:  cpu time    0.3576: real time    0.3579
    MIXING:  cpu time    0.0050: real time    0.0050
    --------------------------------------------
      LOOP:  cpu time   12.5274: real time   12.5750

 eigenvalue-minimisations  :  5473
 total energy-change (2. order) :-0.2467137E-02  (-0.4046086E-02)
 number of electron     315.9999494 magnetization      19.9999820
 augmentation part       45.3716750 magnetization      14.1161027

 Broyden mixing:
  rms(total) = 0.13589E-01    rms(broyden)= 0.13536E-01
  rms(prec ) = 0.14564E-01
  weight for this iteration     100.00

 eigenvalues of (default mixing * dielectric matrix)
  average eigenvalue GAMMA=   0.7330
  1.3009  0.8216  0.8216  0.2963  0.6922  0.4654

 Free energy of the ion-electron system (eV)
  ---------------------------------------------------
  alpha Z        PSCENC =       288.90237018
  Ewald energy   TEWEN  =     44739.18747029
  -Hartree energ DENC   =    -60574.05508811
  -exchange      EXHF   =         0.00000000
  -V(xc)+E(xc)   XCENC  =       994.46039839
  PAW double counting   =     11559.47886003   -11568.50063054
  entropy T*S    EENTRO =        -0.00000000
  eigenvalues    EBANDS =     -3620.70361222
  atomic energy  EATOM  =     17733.08945802
  Solvation  Ediel_sol  =         0.00000000
  ---------------------------------------------------
  free energy    TOTEN  =      -448.14077397 eV

  energy without entropy =     -448.14077397  energy(sigma->0) =     -448.14077397


--------------------------------------------------------------------------------------------------------


--------------------------------------- Iteration      1(   8)  ---------------------------------------


    POTLOK:  cpu time    0.1757: real time    0.1799
    SETDIJ:  cpu time    0.7421: real time    0.7422
    EDDIAG:  cpu time    2.5441: real time    2.5736
  RMM-DIIS:  cpu time    7.8047: real time    7.8066
    ORTHCH:  cpu time    0.8857: real time    0.8990
       DOS:  cpu time    0.0011: real time    0.0011
    CHARGE:  cpu time    0.3593: real time    0.3598
    MIXING:  cpu time    0.0051: real time    0.0051
    --------------------------------------------
      LOOP:  cpu time   12.5179: real time   12.5674

 eigenvalue-minimisations  :  5471
 total energy-change (2. order) :-0.2774941E-02  (-0.2320352E-02)
 number of electron     315.9999494 magnetization      19.9999820
 augmentation part       45.3814131 magnetization      14.1102730

 Broyden mixing:
  rms(total) = 0.21504E-01    rms(broyden)= 0.21438E-01
  rms(prec ) = 0.23265E-01
  weight for this iteration     100.00

 eigenvalues of (default mixing * dielectric matrix)
  average eigenvalue GAMMA=   0.7108
  1.2975  0.7800  0.7800  0.7261  0.2960  0.4590  0.6371

 Free energy of the ion-electron system (eV)
  ---------------------------------------------------
  alpha Z        PSCENC =       288.90237018
  Ewald energy   TEWEN  =     44739.18747029
  -Hartree energ DENC   =    -60574.28287784
  -exchange      EXHF   =         0.00000000
  -V(xc)+E(xc)   XCENC  =       994.48021660
  PAW double counting   =     11560.35461964   -11569.26401479
  entropy T*S    EENTRO =        -0.00000000
  eigenvalues    EBANDS =     -3620.61079100
  atomic energy  EATOM  =     17733.08945802
  Solvation  Ediel_sol  =         0.00000000
  ---------------------------------------------------
  free energy    TOTEN  =      -448.14354891 eV

  energy without entropy =     -448.14354891  energy(sigma->0) =     -448.14354891


--------------------------------------------------------------------------------------------------------


--------------------------------------- Iteration      1(   9)  ---------------------------------------


    POTLOK:  cpu time    0.1759: real time    0.1797
    SETDIJ:  cpu time    0.7420: real time    0.7421
    EDDIAG:  cpu time    2.5328: real time    2.5605
  RMM-DIIS:  cpu time    7.2772: real time    7.2805
    ORTHCH:  cpu time    0.8879: real time    0.8955
       DOS:  cpu time    0.0010: real time    0.0010
    CHARGE:  cpu time    0.3574: real time    0.3578
    MIXING:  cpu time    0.0054: real time    0.0054
    --------------------------------------------
      LOOP:  cpu time   11.9796: real time   12.0225

 eigenvalue-minimisations  :  5016
 total energy-change (2. order) :-0.9872043E-03  (-0.1414326E-02)
 number of electron     315.9999494 magnetization      19.9999820
 augmentation part       45.3814480 magnetization      14.1100029

 Broyden mixing:
  rms(total) = 0.20425E-01    rms(broyden)= 0.20421E-01
  rms(prec ) = 0.22151E-01
  weight for this iteration     100.00

 eigenvalues of (default mixing * dielectric matrix)
  average eigenvalue GAMMA=   0.7859
  1.5281  1.4177  0.7819  0.7819  0.7302  0.4629  0.2948  0.2896

 Free energy of the ion-electron system (eV)
  ---------------------------------------------------
  alpha Z        PSCENC =       288.90237018
  Ewald energy   TEWEN  =     44739.18747029
  -Hartree energ DENC   =    -60574.28392385
  -exchange      EXHF   =         0.00000000
  -V(xc)+E(xc)   XCENC  =       994.48132471
  PAW double counting   =     11560.17182708   -11569.10864599
  entropy T*S    EENTRO =        -0.00000000
  eigenvalues    EBANDS =     -3620.58441655
  atomic energy  EATOM  =     17733.08945802
  Solvation  Ediel_sol  =         0.00000000
  ---------------------------------------------------
  free energy    TOTEN  =      -448.14453611 eV

  energy without entropy =     -448.14453611  energy(sigma->0) =     -448.14453611


--------------------------------------------------------------------------------------------------------


--------------------------------------- Iteration      1(  10)  ---------------------------------------


    POTLOK:  cpu time    0.1771: real time    0.1804
    SETDIJ:  cpu time    0.7424: real time    0.7425
    EDDIAG:  cpu time    2.5366: real time    2.5699
  RMM-DIIS:  cpu time    7.0691: real time    7.0773
    ORTHCH:  cpu time    0.8900: real time    0.8982
       DOS:  cpu time    0.0012: real time    0.0012
    CHARGE:  cpu time    0.3586: real time    0.3591
    MIXING:  cpu time    0.0056: real time    0.0056
    --------------------------------------------
      LOOP:  cpu time   11.7806: real time   11.8342

 eigenvalue-minimisations  :  4923
 total energy-change (2. order) :-0.3625089E-03  (-0.1016295E-02)
 number of electron     315.9999494 magnetization      19.9999820
 augmentation part       45.3826466 magnetization      14.1067473

 Broyden mixing:
  rms(total) = 0.11146E-01    rms(broyden)= 0.11018E-01
  rms(prec ) = 0.11904E-01
  weight for this iteration     100.00

 eigenvalues of (default mixing * dielectric matrix)
  average eigenvalue GAMMA=   0.9309
  2.3138  1.9458  0.8735  0.8735  0.6540  0.6540  0.4528  0.2961  0.3145

 Free energy of the ion-electron system (eV)
  ---------------------------------------------------
  alpha Z        PSCENC =       288.90237018
  Ewald energy   TEWEN  =     44739.18747029
  -Hartree energ DENC   =    -60574.30968385
  -exchange      EXHF   =         0.00000000
  -V(xc)+E(xc)   XCENC  =       994.48908321
  PAW double counting   =     11559.97451763   -11568.92265738
  entropy T*S    EENTRO =        -0.00000000
  eigenvalues    EBANDS =     -3620.55545671
  atomic energy  EATOM  =     17733.08945802
  Solvation  Ediel_sol  =         0.00000000
  ---------------------------------------------------
  free energy    TOTEN  =      -448.14489862 eV

  energy without entropy =     -448.14489862  energy(sigma->0) =     -448.14489862


--------------------------------------------------------------------------------------------------------


--------------------------------------- Iteration      1(  11)  ---------------------------------------


    POTLOK:  cpu time    0.1769: real time    0.1807
    SETDIJ:  cpu time    0.7424: real time    0.7424
    EDDIAG:  cpu time    2.5335: real time    2.5657
  RMM-DIIS:  cpu time    7.0800: real time    7.0816
    ORTHCH:  cpu time    0.8874: real time    0.8975
       DOS:  cpu time    0.0010: real time    0.0010
    CHARGE:  cpu time    0.3540: real time    0.3556
    MIXING:  cpu time    0.0057: real time    0.0058
    --------------------------------------------
      LOOP:  cpu time   11.7810: real time   11.8305

 eigenvalue-minimisations  :  4912
 total energy-change (2. order) :-0.1010712E-02  (-0.7366590E-03)
 number of electron     315.9999494 magnetization      19.9999820
 augmentation part       45.3845600 magnetization      14.0994714

 Broyden mixing:
  rms(total) = 0.10321E-01    rms(broyden)= 0.10212E-01
  rms(prec ) = 0.11008E-01
  weight for this iteration     100.00

 eigenvalues of (default mixing * dielectric matrix)
  average eigenvalue GAMMA=   0.9869
  2.8406  1.9165  0.9551  0.7922  0.7922  0.7616  0.7616  0.4558  0.2965  0.2965

 Free energy of the ion-electron system (eV)
  ---------------------------------------------------
  alpha Z        PSCENC =       288.90237018
  Ewald energy   TEWEN  =     44739.18747029
  -Hartree energ DENC   =    -60574.49933890
  -exchange      EXHF   =         0.00000000
  -V(xc)+E(xc)   XCENC  =       994.50151830
  PAW double counting   =     11560.37596939   -11569.19418990
  entropy T*S    EENTRO =        -0.00000000
  eigenvalues    EBANDS =     -3620.50916671
  atomic energy  EATOM  =     17733.08945802
  Solvation  Ediel_sol  =         0.00000000
  ---------------------------------------------------
  free energy    TOTEN  =      -448.14590933 eV

  energy without entropy =     -448.14590933  energy(sigma->0) =     -448.14590933


--------------------------------------------------------------------------------------------------------


--------------------------------------- Iteration      1(  12)  ---------------------------------------


    POTLOK:  cpu time    0.1726: real time    0.1805
    SETDIJ:  cpu time    0.7424: real time    0.7424
    EDDIAG:  cpu time    2.5403: real time    2.5684
  RMM-DIIS:  cpu time    7.1297: real time    7.1363
    ORTHCH:  cpu time    0.8913: real time    0.9012
       DOS:  cpu time    0.0009: real time    0.0009
    CHARGE:  cpu time    0.3540: real time    0.3545
    MIXING:  cpu time    0.0107: real time    0.0113
    --------------------------------------------
      LOOP:  cpu time   11.8419: real time   11.8956

 eigenvalue-minimisations  :  4942
 total energy-change (2. order) :-0.9689077E-03  (-0.5397638E-03)
 number of electron     315.9999494 magnetization      19.9999821
 augmentation part       45.3785682 magnetization      14.0986242

 Broyden mixing:
  rms(total) = 0.48926E-02    rms(broyden)= 0.46237E-02
  rms(prec ) = 0.50034E-02
  weight for this iteration     100.00

 eigenvalues of (default mixing * dielectric matrix)
  average eigenvalue GAMMA=   1.0273
  2.8957  2.2042  1.2684  0.8081  0.8081  0.7960  0.7960  0.6718  0.4565  0.2969
  0.2982

 Free energy of the ion-electron system (eV)
  ---------------------------------------------------
  alpha Z        PSCENC =       288.90237018
  Ewald energy   TEWEN  =     44739.18747029
  -Hartree energ DENC   =    -60574.58013832
  -exchange      EXHF   =         0.00000000
  -V(xc)+E(xc)   XCENC  =       994.49668220
  PAW double counting   =     11560.40281061   -11569.21597767
  entropy T*S    EENTRO =        -0.00000000
  eigenvalues    EBANDS =     -3620.42955356
  atomic energy  EATOM  =     17733.08945802
  Solvation  Ediel_sol  =         0.00000000
  ---------------------------------------------------
  free energy    TOTEN  =      -448.14687824 eV

  energy without entropy =     -448.14687824  energy(sigma->0) =     -448.14687824


--------------------------------------------------------------------------------------------------------


--------------------------------------- Iteration      1(  13)  ---------------------------------------


    POTLOK:  cpu time    0.1770: real time    0.1810
    SETDIJ:  cpu time    0.7425: real time    0.7426
    EDDIAG:  cpu time    2.5400: real time    2.5709
  RMM-DIIS:  cpu time    6.6432: real time    6.6463
    ORTHCH:  cpu time    0.8861: real time    0.8971
       DOS:  cpu time    0.0009: real time    0.0009
    CHARGE:  cpu time    0.3538: real time    0.3542
    MIXING:  cpu time    0.0065: real time    0.0065
    --------------------------------------------
      LOOP:  cpu time   11.3500: real time   11.3996

 eigenvalue-minimisations  :  4582
 total energy-change (2. order) :-0.9291003E-03  (-0.3381932E-03)
 number of electron     315.9999494 magnetization      19.9999821
 augmentation part       45.3804090 magnetization      14.0974711

 Broyden mixing:
  rms(total) = 0.38505E-02    rms(broyden)= 0.37866E-02
  rms(prec ) = 0.40521E-02
  weight for this iteration     100.00

 eigenvalues of (default mixing * dielectric matrix)
  average eigenvalue GAMMA=   1.0159
  2.8569  2.4103  1.1249  1.1249  0.8178  0.8178  0.6910  0.6910  0.6031  0.4563
  0.2964  0.2999

 Free energy of the ion-electron system (eV)
  ---------------------------------------------------
  alpha Z        PSCENC =       288.90237018
  Ewald energy   TEWEN  =     44739.18747029
  -Hartree energ DENC   =    -60574.66314357
  -exchange      EXHF   =         0.00000000
  -V(xc)+E(xc)   XCENC  =       994.49718281
  PAW double counting   =     11560.55017715   -11569.31838122
  entropy T*S    EENTRO =        -0.00000000
  eigenvalues    EBANDS =     -3620.39294099
  atomic energy  EATOM  =     17733.08945802
  Solvation  Ediel_sol  =         0.00000000
  ---------------------------------------------------
  free energy    TOTEN  =      -448.14780734 eV

  energy without entropy =     -448.14780734  energy(sigma->0) =     -448.14780734


--------------------------------------------------------------------------------------------------------


--------------------------------------- Iteration      1(  14)  ---------------------------------------


    POTLOK:  cpu time    0.1745: real time    0.1801
    SETDIJ:  cpu time    0.7424: real time    0.7425
    EDDIAG:  cpu time    2.5402: real time    2.5689
  RMM-DIIS:  cpu time    5.9293: real time    5.9314
    ORTHCH:  cpu time    0.8854: real time    0.8992
       DOS:  cpu time    0.0010: real time    0.0010
    CHARGE:  cpu time    0.3521: real time    0.3523
    MIXING:  cpu time    0.0069: real time    0.0069
    --------------------------------------------
      LOOP:  cpu time   10.6318: real time   10.6824

 eigenvalue-minimisations  :  4029
 total energy-change (2. order) :-0.3499239E-03  (-0.1888336E-03)
 number of electron     315.9999494 magnetization      19.9999821
 augmentation part       45.3808976 magnetization      14.0976941

 Broyden mixing:
  rms(total) = 0.37723E-02    rms(broyden)= 0.37667E-02
  rms(prec ) = 0.40370E-02
  weight for this iteration     100.00

 eigenvalues of (default mixing * dielectric matrix)
  average eigenvalue GAMMA=   1.0289
  2.8193  2.5608  1.2369  1.2369  0.9164  0.9164  0.7095  0.7095  0.6096  0.6096
  0.4558  0.2967  0.2989

 Free energy of the ion-electron system (eV)
  ---------------------------------------------------
  alpha Z        PSCENC =       288.90237018
  Ewald energy   TEWEN  =     44739.18747029
  -Hartree energ DENC   =    -60574.68862365
  -exchange      EXHF   =         0.00000000
  -V(xc)+E(xc)   XCENC  =       994.49727969
  PAW double counting   =     11560.62093637   -11569.37640302
  entropy T*S    EENTRO =        -0.00000000
  eigenvalues    EBANDS =     -3620.38064514
  atomic energy  EATOM  =     17733.08945802
  Solvation  Ediel_sol  =         0.00000000
  ---------------------------------------------------
  free energy    TOTEN  =      -448.14815726 eV

  energy without entropy =     -448.14815726  energy(sigma->0) =     -448.14815726


--------------------------------------------------------------------------------------------------------


--------------------------------------- Iteration      1(  15)  ---------------------------------------


    POTLOK:  cpu time    0.1759: real time    0.1796
    SETDIJ:  cpu time    0.7424: real time    0.7424
    EDDIAG:  cpu time    2.5308: real time    2.5709
  RMM-DIIS:  cpu time    5.7255: real time    5.7284
    ORTHCH:  cpu time    0.8883: real time    0.9026
       DOS:  cpu time    0.0010: real time    0.0010
    CHARGE:  cpu time    0.3529: real time    0.3534
    MIXING:  cpu time    0.0070: real time    0.0070
    --------------------------------------------
      LOOP:  cpu time   10.4239: real time   10.4854

 eigenvalue-minimisations  :  3918
 total energy-change (2. order) :-0.2321040E-03  (-0.1475893E-03)
 number of electron     315.9999494 magnetization      19.9999821
 augmentation part       45.3816692 magnetization      14.0980934

 Broyden mixing:
  rms(total) = 0.37831E-02    rms(broyden)= 0.37746E-02
  rms(prec ) = 0.40491E-02
  weight for this iteration     100.00

 eigenvalues of (default mixing * dielectric matrix)
  average eigenvalue GAMMA=   1.0772
  2.7860  2.6488  1.5847  1.5847  1.0506  1.0506  0.7516  0.7516  0.6590  0.6590
  0.2966  0.2992  0.4566  0.5020

 Free energy of the ion-electron system (eV)
  ---------------------------------------------------
  alpha Z        PSCENC =       288.90237018
  Ewald energy   TEWEN  =     44739.18747029
  -Hartree energ DENC   =    -60574.69030275
  -exchange      EXHF   =         0.00000000
  -V(xc)+E(xc)   XCENC  =       994.49752490
  PAW double counting   =     11560.65775049   -11569.40720010
  entropy T*S    EENTRO =        -0.00000000
  eigenvalues    EBANDS =     -3620.38546039
  atomic energy  EATOM  =     17733.08945802
  Solvation  Ediel_sol  =         0.00000000
  ---------------------------------------------------
  free energy    TOTEN  =      -448.14838937 eV

  energy without entropy =     -448.14838937  energy(sigma->0) =     -448.14838937


--------------------------------------------------------------------------------------------------------


--------------------------------------- Iteration      1(  16)  ---------------------------------------


    POTLOK:  cpu time    0.1770: real time    0.1805
    SETDIJ:  cpu time    0.7410: real time    0.7424
    EDDIAG:  cpu time    2.5293: real time    2.5668
  RMM-DIIS:  cpu time    6.1815: real time    6.1875
    ORTHCH:  cpu time    0.8866: real time    0.8958
       DOS:  cpu time    0.0009: real time    0.0009
    CHARGE:  cpu time    0.3551: real time    0.3557
    MIXING:  cpu time    0.0075: real time    0.0075
    --------------------------------------------
      LOOP:  cpu time   10.8789: real time   10.9369

 eigenvalue-minimisations  :  4275
 total energy-change (2. order) :-0.1496539E-03  (-0.9595627E-04)
 number of electron     315.9999494 magnetization      19.9999821
 augmentation part       45.3825068 magnetization      14.0989616

 Broyden mixing:
  rms(total) = 0.39167E-02    rms(broyden)= 0.38916E-02
  rms(prec ) = 0.41851E-02
  weight for this iteration     100.00

 eigenvalues of (default mixing * dielectric matrix)
  average eigenvalue GAMMA=   1.1300
  2.7666  2.4135  2.3597  2.3597  1.0573  1.0573  0.7776  0.7776  0.6643  0.6643
  0.2966  0.2991  0.5555  0.4581  0.4423

 Free energy of the ion-electron system (eV)
  ---------------------------------------------------
  alpha Z        PSCENC =       288.90237018
  Ewald energy   TEWEN  =     44739.18747029
  -Hartree energ DENC   =    -60574.66519734
  -exchange      EXHF   =         0.00000000
  -V(xc)+E(xc)   XCENC  =       994.49695408
  PAW double counting   =     11560.69369329   -11569.43935833
  entropy T*S    EENTRO =        -0.00000000
  eigenvalues    EBANDS =     -3620.41392921
  atomic energy  EATOM  =     17733.08945802
  Solvation  Ediel_sol  =         0.00000000
  ---------------------------------------------------
  free energy    TOTEN  =      -448.14853902 eV

  energy without entropy =     -448.14853902  energy(sigma->0) =     -448.14853902


--------------------------------------------------------------------------------------------------------


--------------------------------------- Iteration      1(  17)  ---------------------------------------


    POTLOK:  cpu time    0.1773: real time    0.1808
    SETDIJ:  cpu time    0.7455: real time    0.7457
    EDDIAG:  cpu time    2.5394: real time    2.5677
  RMM-DIIS:  cpu time    5.4316: real time    5.4335
    ORTHCH:  cpu time    0.8845: real time    0.8976
       DOS:  cpu time    0.0010: real time    0.0010
    CHARGE:  cpu time    0.3557: real time    0.3561
    MIXING:  cpu time    0.0079: real time    0.0079
    --------------------------------------------
      LOOP:  cpu time   10.1428: real time   10.1902

 eigenvalue-minimisations  :  3666
 total energy-change (2. order) :-0.9646395E-04  (-0.7552060E-04)
 number of electron     315.9999494 magnetization      19.9999821
 augmentation part       45.3824942 magnetization      14.0995982

 Broyden mixing:
  rms(total) = 0.38958E-02    rms(broyden)= 0.38859E-02
  rms(prec ) = 0.41882E-02
  weight for this iteration     100.00

 eigenvalues of (default mixing * dielectric matrix)
  average eigenvalue GAMMA=   1.1612
  2.8158  2.8910  2.0247  1.8924  1.8924  0.9994  0.9994  0.7823  0.7823  0.6938
  0.6938  0.6015  0.2966  0.2991  0.4550  0.4603

 Free energy of the ion-electron system (eV)
  ---------------------------------------------------
  alpha Z        PSCENC =       288.90237018
  Ewald energy   TEWEN  =     44739.18747029
  -Hartree energ DENC   =    -60574.64648642
  -exchange      EXHF   =         0.00000000
  -V(xc)+E(xc)   XCENC  =       994.49603860
  PAW double counting   =     11560.70323499   -11569.45102595
  entropy T*S    EENTRO =        -0.00000000
  eigenvalues    EBANDS =     -3620.42969519
  atomic energy  EATOM  =     17733.08945802
  Solvation  Ediel_sol  =         0.00000000
  ---------------------------------------------------
  free energy    TOTEN  =      -448.14863549 eV

  energy without entropy =     -448.14863549  energy(sigma->0) =     -448.14863549


--------------------------------------------------------------------------------------------------------


--------------------------------------- Iteration      1(  18)  ---------------------------------------


    POTLOK:  cpu time    0.1753: real time    0.1804
    SETDIJ:  cpu time    0.7426: real time    0.7427
    EDDIAG:  cpu time    2.5419: real time    2.5713
  RMM-DIIS:  cpu time    5.5514: real time    5.5534
    ORTHCH:  cpu time    0.8889: real time    0.8990
       DOS:  cpu time    0.0011: real time    0.0011
    CHARGE:  cpu time    0.3541: real time    0.3544
    MIXING:  cpu time    0.0089: real time    0.0089
    --------------------------------------------
      LOOP:  cpu time   10.2641: real time   10.3111

 eigenvalue-minimisations  :  3750
 total energy-change (2. order) : 0.5057565E-04  (-0.5167970E-04)
 number of electron     315.9999494 magnetization      19.9999821
 augmentation part       45.3824836 magnetization      14.0980020

 Broyden mixing:
  rms(total) = 0.39028E-02    rms(broyden)= 0.38837E-02
  rms(prec ) = 0.41391E-02
  weight for this iteration     100.00

 eigenvalues of (default mixing * dielectric matrix)
  average eigenvalue GAMMA=   1.1844
  3.4379  2.7002  2.8947  1.8919  1.8919  0.9958  0.9958  0.7866  0.7866  0.6961
  0.6961  0.6014  0.4546  0.4609  0.2966  0.2991  0.2478

 Free energy of the ion-electron system (eV)
  ---------------------------------------------------
  alpha Z        PSCENC =       288.90237018
  Ewald energy   TEWEN  =     44739.18747029
  -Hartree energ DENC   =    -60574.71348473
  -exchange      EXHF   =         0.00000000
  -V(xc)+E(xc)   XCENC  =       994.49888350
  PAW double counting   =     11560.70956596   -11569.44826204
  entropy T*S    EENTRO =        -0.00000000
  eigenvalues    EBANDS =     -3620.37458609
  atomic energy  EATOM  =     17733.08945802
  Solvation  Ediel_sol  =         0.00000000
  ---------------------------------------------------
  free energy    TOTEN  =      -448.14858491 eV

  energy without entropy =     -448.14858491  energy(sigma->0) =     -448.14858491


--------------------------------------------------------------------------------------------------------


--------------------------------------- Iteration      1(  19)  ---------------------------------------


    POTLOK:  cpu time    0.1758: real time    0.1817
    SETDIJ:  cpu time    0.7368: real time    0.7422
    EDDIAG:  cpu time    2.5319: real time    2.5736
  RMM-DIIS:  cpu time    5.7660: real time    5.7673
    ORTHCH:  cpu time    0.8916: real time    0.9014
       DOS:  cpu time    0.0010: real time    0.0010
    CHARGE:  cpu time    0.3578: real time    0.3584
    MIXING:  cpu time    0.0084: real time    0.0084
    --------------------------------------------
      LOOP:  cpu time   10.4691: real time   10.5339

 eigenvalue-minimisations  :  3916
 total energy-change (2. order) : 0.4565288E-04  (-0.3795562E-04)
 number of electron     315.9999494 magnetization      19.9999821
 augmentation part       45.3819939 magnetization      14.0969850

 Broyden mixing:
  rms(total) = 0.38318E-02    rms(broyden)= 0.38110E-02
  rms(prec ) = 0.40627E-02
  weight for this iteration     100.00

 eigenvalues of (default mixing * dielectric matrix)
  average eigenvalue GAMMA=   1.2530
  4.8957  2.7441  2.9190  1.9271  1.9271  1.0074  1.0074  0.7847  0.7847  0.6913
  0.6913  0.6034  0.2966  0.2991  0.4556  0.4597  0.5303  0.5303

 Free energy of the ion-electron system (eV)
  ---------------------------------------------------
  alpha Z        PSCENC =       288.90237018
  Ewald energy   TEWEN  =     44739.18747029
  -Hartree energ DENC   =    -60574.75508926
  -exchange      EXHF   =         0.00000000
  -V(xc)+E(xc)   XCENC  =       994.50060912
  PAW double counting   =     11560.68818671   -11569.42489039
  entropy T*S    EENTRO =        -0.00000000
  eigenvalues    EBANDS =     -3620.33665392
  atomic energy  EATOM  =     17733.08945802
  Solvation  Ediel_sol  =         0.00000000
  ---------------------------------------------------
  free energy    TOTEN  =      -448.14853926 eV

  energy without entropy =     -448.14853926  energy(sigma->0) =     -448.14853926


--------------------------------------------------------------------------------------------------------


--------------------------------------- Iteration      1(  20)  ---------------------------------------


    POTLOK:  cpu time    0.1768: real time    0.1811
    SETDIJ:  cpu time    0.7426: real time    0.7428
    EDDIAG:  cpu time    2.5361: real time    2.5698
  RMM-DIIS:  cpu time    5.2606: real time    5.2627
    ORTHCH:  cpu time    0.8895: real time    0.8973
       DOS:  cpu time    0.0009: real time    0.0009
    CHARGE:  cpu time    0.3551: real time    0.3557
    MIXING:  cpu time    0.0090: real time    0.0090
    --------------------------------------------
      LOOP:  cpu time    9.9706: real time   10.0193

 eigenvalue-minimisations  :  3543
 total energy-change (2. order) : 0.1829798E-04  (-0.2787978E-04)
 number of electron     315.9999494 magnetization      19.9999821
 augmentation part       45.3819196 magnetization      14.0961380

 Broyden mixing:
  rms(total) = 0.35709E-02    rms(broyden)= 0.35557E-02
  rms(prec ) = 0.37928E-02
  weight for this iteration     100.00

 eigenvalues of (default mixing * dielectric matrix)
  average eigenvalue GAMMA=   1.8333
 14.5740  2.7573  3.3734  2.1859  2.1859  1.1855  1.1855  0.8723  0.8723  0.7485
  0.7485  0.7074  0.7074  0.2966  0.2991  0.6093  0.6093  0.4573  0.4573

 Free energy of the ion-electron system (eV)
  ---------------------------------------------------
  alpha Z        PSCENC =       288.90237018
  Ewald energy   TEWEN  =     44739.18747029
  -Hartree energ DENC   =    -60574.78197007
  -exchange      EXHF   =         0.00000000
  -V(xc)+E(xc)   XCENC  =       994.50150436
  PAW double counting   =     11560.65834592   -11569.39289847
  entropy T*S    EENTRO =        -0.00000000
  eigenvalues    EBANDS =     -3620.31280119
  atomic energy  EATOM  =     17733.08945802
  Solvation  Ediel_sol  =         0.00000000
  ---------------------------------------------------
  free energy    TOTEN  =      -448.14852096 eV

  energy without entropy =     -448.14852096  energy(sigma->0) =     -448.14852096


--------------------------------------------------------------------------------------------------------


--------------------------------------- Iteration      1(  21)  ---------------------------------------


    POTLOK:  cpu time    0.1771: real time    0.1806
    SETDIJ:  cpu time    0.7422: real time    0.7424
    EDDIAG:  cpu time    2.5414: real time    2.5699
  RMM-DIIS:  cpu time    6.1347: real time    6.1426
    ORTHCH:  cpu time    0.8885: real time    0.8978
       DOS:  cpu time    0.0009: real time    0.0009
    CHARGE:  cpu time    0.3527: real time    0.3531
    MIXING:  cpu time    0.0091: real time    0.0091
    --------------------------------------------
      LOOP:  cpu time   10.8466: real time   10.8964

 eigenvalue-minimisations  :  4269
 total energy-change (2. order) : 0.3344050E-03  (-0.1878117E-03)
 number of electron     315.9999494 magnetization      19.9999821
 augmentation part       45.3801551 magnetization      14.0906846

 Broyden mixing:
  rms(total) = 0.40530E-02    rms(broyden)= 0.37385E-02
  rms(prec ) = 0.40127E-02
  weight for this iteration     100.00

 eigenvalues of (default mixing * dielectric matrix)
  average eigenvalue GAMMA=   1.9681
 18.6610  2.7574  3.4703  2.1512  2.1512  1.2191  1.2191  0.8877  0.8877  0.7605
  0.7605  0.6881  0.6881  0.5927  0.5927  0.2966  0.2991  0.4568  0.4568  0.3647

 Free energy of the ion-electron system (eV)
  ---------------------------------------------------
  alpha Z        PSCENC =       288.90237018
  Ewald energy   TEWEN  =     44739.18747029
  -Hartree energ DENC   =    -60574.94264553
  -exchange      EXHF   =         0.00000000
  -V(xc)+E(xc)   XCENC  =       994.50740074
  PAW double counting   =     11560.41527245   -11569.14096523
  entropy T*S    EENTRO =        -0.00000000
  eigenvalues    EBANDS =     -3620.16654748
  atomic energy  EATOM  =     17733.08945802
  Solvation  Ediel_sol  =         0.00000000
  ---------------------------------------------------
  free energy    TOTEN  =      -448.14818655 eV

  energy without entropy =     -448.14818655  energy(sigma->0) =     -448.14818655


--------------------------------------------------------------------------------------------------------


--------------------------------------- Iteration      1(  22)  ---------------------------------------


    POTLOK:  cpu time    0.1781: real time    0.1818
    SETDIJ:  cpu time    0.7436: real time    0.7436
    EDDIAG:  cpu time    2.5349: real time    2.5639
  RMM-DIIS:  cpu time    6.4329: real time    6.4352
    ORTHCH:  cpu time    0.8881: real time    0.8985
       DOS:  cpu time    0.0010: real time    0.0010
    CHARGE:  cpu time    0.3560: real time    0.3566
    MIXING:  cpu time    0.0095: real time    0.0095
    --------------------------------------------
      LOOP:  cpu time   11.1440: real time   11.1900

 eigenvalue-minimisations  :  4451
 total energy-change (2. order) :-0.7258929E-04  (-0.1000077E-03)
 number of electron     315.9999494 magnetization      19.9999821
 augmentation part       45.3795672 magnetization      14.0881392

 Broyden mixing:
  rms(total) = 0.45557E-02    rms(broyden)= 0.44551E-02
  rms(prec ) = 0.48468E-02
  weight for this iteration     100.00

 eigenvalues of (default mixing * dielectric matrix)
  average eigenvalue GAMMA=   1.8619
 18.1669  2.7574  3.5103  2.1547  2.1547  1.2225  1.2225  0.8854  0.8854  0.7590
  0.7590  0.6878  0.6878  0.2966  0.2991  0.5835  0.5835  0.4547  0.4547  0.4403
  0.1336

 Free energy of the ion-electron system (eV)
  ---------------------------------------------------
  alpha Z        PSCENC =       288.90237018
  Ewald energy   TEWEN  =     44739.18747029
  -Hartree energ DENC   =    -60575.02659657
  -exchange      EXHF   =         0.00000000
  -V(xc)+E(xc)   XCENC  =       994.51075252
  PAW double counting   =     11560.33621044   -11569.05878881
  entropy T*S    EENTRO =        -0.00000000
  eigenvalues    EBANDS =     -3620.08913521
  atomic energy  EATOM  =     17733.08945802
  Solvation  Ediel_sol  =         0.00000000
  ---------------------------------------------------
  free energy    TOTEN  =      -448.14825914 eV

  energy without entropy =     -448.14825914  energy(sigma->0) =     -448.14825914


--------------------------------------------------------------------------------------------------------


--------------------------------------- Iteration      1(  23)  ---------------------------------------


    POTLOK:  cpu time    0.1755: real time    0.1798
    SETDIJ:  cpu time    0.7420: real time    0.7422
    EDDIAG:  cpu time    2.5347: real time    2.5663
  RMM-DIIS:  cpu time    5.0025: real time    5.0043
    ORTHCH:  cpu time    0.8867: real time    0.8982
       DOS:  cpu time    0.0009: real time    0.0009
    CHARGE:  cpu time    0.3556: real time    0.3562
    MIXING:  cpu time    0.0099: real time    0.0099
    --------------------------------------------
      LOOP:  cpu time    9.7079: real time    9.7578

 eigenvalue-minimisations  :  3306
 total energy-change (2. order) :-0.1573947E-03  (-0.1303267E-04)
 number of electron     315.9999494 magnetization      19.9999821
 augmentation part       45.3798493 magnetization      14.0891710

 Broyden mixing:
  rms(total) = 0.42408E-02    rms(broyden)= 0.42386E-02
  rms(prec ) = 0.46410E-02
  weight for this iteration     100.00

 eigenvalues of (default mixing * dielectric matrix)
  average eigenvalue GAMMA=   1.6534
 13.1757  3.7279  2.7578  2.1358  2.1358  1.5168  1.2104  1.2104  0.9120  0.9120
  0.7745  0.7745  0.6751  0.6751  0.2966  0.2991  0.6254  0.6254  0.4573  0.4573
  0.5095  0.5095

 Free energy of the ion-electron system (eV)
  ---------------------------------------------------
  alpha Z        PSCENC =       288.90237018
  Ewald energy   TEWEN  =     44739.18747029
  -Hartree energ DENC   =    -60574.98787474
  -exchange      EXHF   =         0.00000000
  -V(xc)+E(xc)   XCENC  =       994.50912913
  PAW double counting   =     11560.36733203   -11569.09068086
  entropy T*S    EENTRO =        -0.00000000
  eigenvalues    EBANDS =     -3620.12562060
  atomic energy  EATOM  =     17733.08945802
  Solvation  Ediel_sol  =         0.00000000
  ---------------------------------------------------
  free energy    TOTEN  =      -448.14841654 eV

  energy without entropy =     -448.14841654  energy(sigma->0) =     -448.14841654


--------------------------------------------------------------------------------------------------------


--------------------------------------- Iteration      1(  24)  ---------------------------------------


    POTLOK:  cpu time    0.1770: real time    0.1813
    SETDIJ:  cpu time    0.7421: real time    0.7423
    EDDIAG:  cpu time    2.5460: real time    2.5750
  RMM-DIIS:  cpu time    5.5897: real time    5.5912
    ORTHCH:  cpu time    0.8866: real time    0.8956
       DOS:  cpu time    0.0011: real time    0.0011
    CHARGE:  cpu time    0.3564: real time    0.3575
    MIXING:  cpu time    0.0109: real time    0.0109
    --------------------------------------------
      LOOP:  cpu time   10.3098: real time   10.3548

 eigenvalue-minimisations  :  3851
 total energy-change (2. order) :-0.7971931E-04  (-0.3572788E-04)
 number of electron     315.9999494 magnetization      19.9999821
 augmentation part       45.3804747 magnetization      14.0916189

 Broyden mixing:
  rms(total) = 0.37476E-02    rms(broyden)= 0.36719E-02
  rms(prec ) = 0.40183E-02
  weight for this iteration     100.00

 eigenvalues of (default mixing * dielectric matrix)
  average eigenvalue GAMMA=   1.5110
  6.1348  6.1348  3.7260  2.7569  2.0136  2.0136  1.1453  1.1453  1.0226  1.0226
  0.8168  0.8168  0.7126  0.7126  0.2966  0.2991  0.6800  0.6800  0.6043  0.5520
  0.5520  0.4575  0.4575

 Free energy of the ion-electron system (eV)
  ---------------------------------------------------
  alpha Z        PSCENC =       288.90237018
  Ewald energy   TEWEN  =     44739.18747029
  -Hartree energ DENC   =    -60574.89705055
  -exchange      EXHF   =         0.00000000
  -V(xc)+E(xc)   XCENC  =       994.50611576
  PAW double counting   =     11560.44024019   -11569.16930984
  entropy T*S    EENTRO =        -0.00000000
  eigenvalues    EBANDS =     -3620.20779031
  atomic energy  EATOM  =     17733.08945802
  Solvation  Ediel_sol  =         0.00000000
  ---------------------------------------------------
  free energy    TOTEN  =      -448.14849626 eV

  energy without entropy =     -448.14849626  energy(sigma->0) =     -448.14849626


--------------------------------------------------------------------------------------------------------


--------------------------------------- Iteration      1(  25)  ---------------------------------------


    POTLOK:  cpu time    0.1765: real time    0.1854
    SETDIJ:  cpu time    0.7423: real time    0.7424
    EDDIAG:  cpu time    2.5417: real time    2.5717
  RMM-DIIS:  cpu time    6.0236: real time    6.0252
    ORTHCH:  cpu time    0.8915: real time    0.8991
       DOS:  cpu time    0.0010: real time    0.0010
    CHARGE:  cpu time    0.3537: real time    0.3559
    MIXING:  cpu time    0.0107: real time    0.0107
    --------------------------------------------
      LOOP:  cpu time   10.7409: real time   10.7913

 eigenvalue-minimisations  :  4229
 total energy-change (2. order) :-0.1569535E-03  (-0.1696915E-03)
 number of electron     315.9999494 magnetization      19.9999821
 augmentation part       45.3801577 magnetization      14.0968927

 Broyden mixing:
  rms(total) = 0.40892E-02    rms(broyden)= 0.37367E-02
  rms(prec ) = 0.40706E-02
  weight for this iteration     100.00

 eigenvalues of (default mixing * dielectric matrix)
  average eigenvalue GAMMA=   1.5916
  7.5246  7.5246  3.6087  2.7572  1.5402  1.5402  1.5552  1.5552  1.1122  1.1122
  0.8572  0.8572  0.7605  0.7605  0.2966  0.2991  0.6618  0.6618  0.6136  0.6136
  0.4574  0.4574  0.5362  0.5362

 Free energy of the ion-electron system (eV)
  ---------------------------------------------------
  alpha Z        PSCENC =       288.90237018
  Ewald energy   TEWEN  =     44739.18747029
  -Hartree energ DENC   =    -60574.69310913
  -exchange      EXHF   =         0.00000000
  -V(xc)+E(xc)   XCENC  =       994.49837682
  PAW double counting   =     11560.54163498   -11569.29126951
  entropy T*S    EENTRO =        -0.00000000
  eigenvalues    EBANDS =     -3620.38358485
  atomic energy  EATOM  =     17733.08945802
  Solvation  Ediel_sol  =         0.00000000
  ---------------------------------------------------
  free energy    TOTEN  =      -448.14865321 eV

  energy without entropy =     -448.14865321  energy(sigma->0) =     -448.14865321


--------------------------------------------------------------------------------------------------------


--------------------------------------- Iteration      1(  26)  ---------------------------------------


    POTLOK:  cpu time    0.1753: real time    0.1804
    SETDIJ:  cpu time    0.7421: real time    0.7422
    EDDIAG:  cpu time    2.5360: real time    2.5689
  RMM-DIIS:  cpu time    6.5813: real time    6.5827
    ORTHCH:  cpu time    0.8900: real time    0.8991
       DOS:  cpu time    0.0009: real time    0.0009
    CHARGE:  cpu time    0.3563: real time    0.3565
    MIXING:  cpu time    0.0112: real time    0.0112
    --------------------------------------------
      LOOP:  cpu time   11.2930: real time   11.3418

 eigenvalue-minimisations  :  4554
 total energy-change (2. order) :-0.3592861E-03  (-0.2305174E-03)
 number of electron     315.9999494 magnetization      19.9999821
 augmentation part       45.3810064 magnetization      14.1015002

 Broyden mixing:
  rms(total) = 0.69810E-02    rms(broyden)= 0.67033E-02
  rms(prec ) = 0.72102E-02
  weight for this iteration     100.00

 eigenvalues of (default mixing * dielectric matrix)
  average eigenvalue GAMMA=   1.4029
  4.7982  4.7982  3.8028  2.7574  1.4782  1.9579  1.9579  1.4243  1.4243  1.1406
  1.1406  0.8444  0.8444  0.7392  0.7392  0.2966  0.2991  0.6952  0.6952  0.5543
  0.5543  0.6294  0.5858  0.4574  0.4574

 Free energy of the ion-electron system (eV)
  ---------------------------------------------------
  alpha Z        PSCENC =       288.90237018
  Ewald energy   TEWEN  =     44739.18747029
  -Hartree energ DENC   =    -60574.49858020
  -exchange      EXHF   =         0.00000000
  -V(xc)+E(xc)   XCENC  =       994.49160663
  PAW double counting   =     11560.62653383   -11569.39160664
  entropy T*S    EENTRO =        -0.00000000
  eigenvalues    EBANDS =     -3620.55626461
  atomic energy  EATOM  =     17733.08945802
  Solvation  Ediel_sol  =         0.00000000
  ---------------------------------------------------
  free energy    TOTEN  =      -448.14901250 eV

  energy without entropy =     -448.14901250  energy(sigma->0) =     -448.14901250


--------------------------------------------------------------------------------------------------------


--------------------------------------- Iteration      1(  27)  ---------------------------------------


    POTLOK:  cpu time    0.1772: real time    0.1806
    SETDIJ:  cpu time    0.7425: real time    0.7426
    EDDIAG:  cpu time    2.5400: real time    2.5664
  RMM-DIIS:  cpu time    5.5152: real time    5.5175
    ORTHCH:  cpu time    0.8798: real time    0.8977
       DOS:  cpu time    0.0013: real time    0.0013
    CHARGE:  cpu time    0.3523: real time    0.3528
    MIXING:  cpu time    0.0115: real time    0.0115
    --------------------------------------------
      LOOP:  cpu time   10.2199: real time   10.2705

 eigenvalue-minimisations  :  3789
 total energy-change (2. order) : 0.9695467E-04  (-0.4142202E-04)
 number of electron     315.9999494 magnetization      19.9999821
 augmentation part       45.3803506 magnetization      14.0983382

 Broyden mixing:
  rms(total) = 0.44663E-02    rms(broyden)= 0.44023E-02
  rms(prec ) = 0.46655E-02
  weight for this iteration     100.00

 eigenvalues of (default mixing * dielectric matrix)
  average eigenvalue GAMMA=   1.7746
 16.1734  4.3209  2.7571  2.4141  2.4141  1.9340  1.9340  1.5684  1.5684  1.0057
  1.0057  0.8548  0.8548  0.7567  0.7567  0.2966  0.2991  0.6127  0.6127  0.6784
  0.6784  0.4575  0.4575  0.5989  0.5647  0.5647

 Free energy of the ion-electron system (eV)
  ---------------------------------------------------
  alpha Z        PSCENC =       288.90237018
  Ewald energy   TEWEN  =     44739.18747029
  -Hartree energ DENC   =    -60574.62499407
  -exchange      EXHF   =         0.00000000
  -V(xc)+E(xc)   XCENC  =       994.49681067
  PAW double counting   =     11560.55888040   -11569.31555919
  entropy T*S    EENTRO =        -0.00000000
  eigenvalues    EBANDS =     -3620.44335185
  atomic energy  EATOM  =     17733.08945802
  Solvation  Ediel_sol  =         0.00000000
  ---------------------------------------------------
  free energy    TOTEN  =      -448.14891554 eV

  energy without entropy =     -448.14891554  energy(sigma->0) =     -448.14891554


--------------------------------------------------------------------------------------------------------


--------------------------------------- Iteration      1(  28)  ---------------------------------------


    POTLOK:  cpu time    0.1773: real time    0.1828
    SETDIJ:  cpu time    0.7417: real time    0.7418
    EDDIAG:  cpu time    2.5374: real time    2.5675
  RMM-DIIS:  cpu time    5.9241: real time    5.9272
    ORTHCH:  cpu time    0.8889: real time    0.8986
       DOS:  cpu time    0.0010: real time    0.0010
    CHARGE:  cpu time    0.3541: real time    0.3546
    MIXING:  cpu time    0.0121: real time    0.0121
    --------------------------------------------
      LOOP:  cpu time   10.6367: real time   10.6856

 eigenvalue-minimisations  :  4198
 total energy-change (2. order) : 0.2366126E-03  (-0.1724161E-03)
 number of electron     315.9999494 magnetization      19.9999821
 augmentation part       45.3791194 magnetization      14.0923548

 Broyden mixing:
  rms(total) = 0.43390E-02    rms(broyden)= 0.39401E-02
  rms(prec ) = 0.41592E-02
  weight for this iteration     100.00

 eigenvalues of (default mixing * dielectric matrix)
  average eigenvalue GAMMA=   2.0039
 22.8869  5.0136  2.7572  2.5160  2.5160  1.7839  1.7839  1.6355  1.6355  0.9726
  0.9726  0.8284  0.8284  0.7049  0.7049  0.7182  0.7182  0.6832  0.6832  0.2966
  0.2991  0.5980  0.5980  0.4575  0.4575  0.5278  0.5278

 Free energy of the ion-electron system (eV)
  ---------------------------------------------------
  alpha Z        PSCENC =       288.90237018
  Ewald energy   TEWEN  =     44739.18747029
  -Hartree energ DENC   =    -60574.83745425
  -exchange      EXHF   =         0.00000000
  -V(xc)+E(xc)   XCENC  =       994.50617677
  PAW double counting   =     11560.42003084   -11569.16515134
  entropy T*S    EENTRO =        -0.00000000
  eigenvalues    EBANDS =     -3620.25157944
  atomic energy  EATOM  =     17733.08945802
  Solvation  Ediel_sol  =         0.00000000
  ---------------------------------------------------
  free energy    TOTEN  =      -448.14867893 eV

  energy without entropy =     -448.14867893  energy(sigma->0) =     -448.14867893


--------------------------------------------------------------------------------------------------------


--------------------------------------- Iteration      1(  29)  ---------------------------------------


    POTLOK:  cpu time    0.1776: real time    0.1812
    SETDIJ:  cpu time    0.7418: real time    0.7419
    EDDIAG:  cpu time    2.5459: real time    2.5739
  RMM-DIIS:  cpu time    6.3943: real time    6.3953
    ORTHCH:  cpu time    0.8924: real time    0.9023
       DOS:  cpu time    0.0009: real time    0.0009
    CHARGE:  cpu time    0.3548: real time    0.3556
    MIXING:  cpu time    0.0130: real time    0.0130
    --------------------------------------------
      LOOP:  cpu time   11.1205: real time   11.1639

 eigenvalue-minimisations  :  4476
 total energy-change (2. order) :-0.4836357E-04  (-0.1658406E-03)
 number of electron     315.9999494 magnetization      19.9999821
 augmentation part       45.3786764 magnetization      14.0876611

 Broyden mixing:
  rms(total) = 0.54031E-02    rms(broyden)= 0.51936E-02
  rms(prec ) = 0.55398E-02
  weight for this iteration     100.00

 eigenvalues of (default mixing * dielectric matrix)
  average eigenvalue GAMMA=   2.0289
 24.8816  5.1980  2.7572  2.5357  2.5357  1.7495  1.7495  1.6396  1.6396  0.9845
  0.9845  0.8389  0.8389  0.6455  0.6455  0.7388  0.7388  0.2966  0.2991  0.6604
  0.6604  0.5726  0.5726  0.5955  0.5955  0.4575  0.4575  0.5396

 Free energy of the ion-electron system (eV)
  ---------------------------------------------------
  alpha Z        PSCENC =       288.90237018
  Ewald energy   TEWEN  =     44739.18747029
  -Hartree energ DENC   =    -60574.99826425
  -exchange      EXHF   =         0.00000000
  -V(xc)+E(xc)   XCENC  =       994.51270075
  PAW double counting   =     11560.31060072   -11569.04462855
  entropy T*S    EENTRO =        -0.00000000
  eigenvalues    EBANDS =     -3620.10843444
  atomic energy  EATOM  =     17733.08945802
  Solvation  Ediel_sol  =         0.00000000
  ---------------------------------------------------
  free energy    TOTEN  =      -448.14872729 eV

  energy without entropy =     -448.14872729  energy(sigma->0) =     -448.14872729


--------------------------------------------------------------------------------------------------------


--------------------------------------- Iteration      1(  30)  ---------------------------------------


    POTLOK:  cpu time    0.1742: real time    0.1810
    SETDIJ:  cpu time    0.7424: real time    0.7424
    EDDIAG:  cpu time    2.5395: real time    2.5713
  RMM-DIIS:  cpu time    5.8825: real time    5.8835
    ORTHCH:  cpu time    0.8838: real time    0.8978
       DOS:  cpu time    0.0009: real time    0.0009
    CHARGE:  cpu time    0.3533: real time    0.3537
    MIXING:  cpu time    0.0127: real time    0.0127
    --------------------------------------------
      LOOP:  cpu time   10.5893: real time   10.6434

 eigenvalue-minimisations  :  4188
 total energy-change (2. order) :-0.1066179E-03  (-0.5112234E-04)
 number of electron     315.9999494 magnetization      19.9999822
 augmentation part       45.3784897 magnetization      14.0859214

 Broyden mixing:
  rms(total) = 0.54000E-02    rms(broyden)= 0.53511E-02
  rms(prec ) = 0.57579E-02
  weight for this iteration     100.00

 eigenvalues of (default mixing * dielectric matrix)
  average eigenvalue GAMMA=   2.1121
 27.2547  5.7786  2.7572  2.6832  2.6832  1.6008  1.6008  1.6335  1.6335  0.9866
  0.9866  1.0165  1.0165  0.8557  0.8557  0.7567  0.7567  0.6650  0.6650  0.2966
  0.2991  0.6510  0.6510  0.5683  0.5683  0.5780  0.4575  0.4575  0.5387

 Free energy of the ion-electron system (eV)
  ---------------------------------------------------
  alpha Z        PSCENC =       288.90237018
  Ewald energy   TEWEN  =     44739.18747029
  -Hartree energ DENC   =    -60575.05962821
  -exchange      EXHF   =         0.00000000
  -V(xc)+E(xc)   XCENC  =       994.51457994
  PAW double counting   =     11560.27995344   -11569.01002911
  entropy T*S    EENTRO =        -0.00000000
  eigenvalues    EBANDS =     -3620.05300846
  atomic energy  EATOM  =     17733.08945802
  Solvation  Ediel_sol  =         0.00000000
  ---------------------------------------------------
  free energy    TOTEN  =      -448.14883391 eV

  energy without entropy =     -448.14883391  energy(sigma->0) =     -448.14883391


--------------------------------------------------------------------------------------------------------


--------------------------------------- Iteration      1(  31)  ---------------------------------------


    POTLOK:  cpu time    0.1757: real time    0.1800
    SETDIJ:  cpu time    0.7421: real time    0.7421
    EDDIAG:  cpu time    2.5458: real time    2.5749
  RMM-DIIS:  cpu time    5.5526: real time    5.5548
    ORTHCH:  cpu time    0.8868: real time    0.8970
       DOS:  cpu time    0.0009: real time    0.0009
    CHARGE:  cpu time    0.3548: real time    0.3553
    MIXING:  cpu time    0.0134: real time    0.0134
    --------------------------------------------
      LOOP:  cpu time   10.2721: real time   10.3184

 eigenvalue-minimisations  :  3880
 total energy-change (2. order) :-0.1131160E-04  (-0.2994942E-04)
 number of electron     315.9999494 magnetization      19.9999822
 augmentation part       45.3787939 magnetization      14.0840269

 Broyden mixing:
  rms(total) = 0.55230E-02    rms(broyden)= 0.54814E-02
  rms(prec ) = 0.58952E-02
  weight for this iteration     100.00

 eigenvalues of (default mixing * dielectric matrix)
  average eigenvalue GAMMA=   2.3398
 34.1395  6.5972  2.7572  2.8156  2.8156  1.3911  1.3911  1.5927  1.5927  1.2780
  1.2780  1.0767  1.0767  0.8687  0.8687  0.7533  0.7533  0.6980  0.6980  0.2966
  0.2991  0.6852  0.6852  0.6205  0.6205  0.5549  0.5549  0.4575  0.4575  0.5199

 Free energy of the ion-electron system (eV)
  ---------------------------------------------------
  alpha Z        PSCENC =       288.90237018
  Ewald energy   TEWEN  =     44739.18747029
  -Hartree energ DENC   =    -60575.13876127
  -exchange      EXHF   =         0.00000000
  -V(xc)+E(xc)   XCENC  =       994.51669081
  PAW double counting   =     11560.27686539   -11568.99838768
  entropy T*S    EENTRO =        -0.00000000
  eigenvalues    EBANDS =     -3619.98455097
  atomic energy  EATOM  =     17733.08945802
  Solvation  Ediel_sol  =         0.00000000
  ---------------------------------------------------
  free energy    TOTEN  =      -448.14884522 eV

  energy without entropy =     -448.14884522  energy(sigma->0) =     -448.14884522


--------------------------------------------------------------------------------------------------------


--------------------------------------- Iteration      1(  32)  ---------------------------------------


    POTLOK:  cpu time    0.1781: real time    0.1829
    SETDIJ:  cpu time    0.7417: real time    0.7418
    EDDIAG:  cpu time    2.5404: real time    2.5700
  RMM-DIIS:  cpu time    5.7668: real time    5.7700
    ORTHCH:  cpu time    0.8934: real time    0.9018
       DOS:  cpu time    0.0010: real time    0.0010
    CHARGE:  cpu time    0.3520: real time    0.3523
    MIXING:  cpu time    0.0139: real time    0.0139
    --------------------------------------------
      LOOP:  cpu time   10.4872: real time   10.5336

 eigenvalue-minimisations  :  4129
 total energy-change (2. order) : 0.7282212E-04  (-0.9421184E-04)
 number of electron     315.9999494 magnetization      19.9999822
 augmentation part       45.3777794 magnetization      14.0802552

 Broyden mixing:
  rms(total) = 0.83262E-02    rms(broyden)= 0.82410E-02
  rms(prec ) = 0.89038E-02
  weight for this iteration     100.00

 eigenvalues of (default mixing * dielectric matrix)
  average eigenvalue GAMMA=   2.2713
 34.3062  6.5928  2.7572  2.8237  2.8237  1.3861  1.3861  1.5900  1.5900  1.2872
  1.2872  1.0767  1.0767  0.8684  0.8684  0.7526  0.7526  0.6989  0.6989  0.2991
  0.2966  0.6840  0.6840  0.6205  0.6205  0.5544  0.5544  0.4575  0.4575  0.5192
  0.0381

 Free energy of the ion-electron system (eV)
  ---------------------------------------------------
  alpha Z        PSCENC =       288.90237018
  Ewald energy   TEWEN  =     44739.18747029
  -Hartree energ DENC   =    -60575.26523919
  -exchange      EXHF   =         0.00000000
  -V(xc)+E(xc)   XCENC  =       994.52117204
  PAW double counting   =     11560.16743149   -11568.88193790
  entropy T*S    EENTRO =        -0.00000000
  eigenvalues    EBANDS =     -3619.86949733
  atomic energy  EATOM  =     17733.08945802
  Solvation  Ediel_sol  =         0.00000000
  ---------------------------------------------------
  free energy    TOTEN  =      -448.14877240 eV

  energy without entropy =     -448.14877240  energy(sigma->0) =     -448.14877240


--------------------------------------------------------------------------------------------------------


--------------------------------------- Iteration      1(  33)  ---------------------------------------


    POTLOK:  cpu time    0.1770: real time    0.1811
    SETDIJ:  cpu time    0.7391: real time    0.7420
    EDDIAG:  cpu time    2.5305: real time    2.5691
  RMM-DIIS:  cpu time    5.1222: real time    5.1231
    ORTHCH:  cpu time    0.8926: real time    0.9006
       DOS:  cpu time    0.0009: real time    0.0009
    CHARGE:  cpu time    0.3540: real time    0.3545
    MIXING:  cpu time    0.0143: real time    0.0143
    --------------------------------------------
      LOOP:  cpu time    9.8305: real time    9.8855

 eigenvalue-minimisations  :  3519
 total energy-change (2. order) :-0.9167749E-04  (-0.2114053E-04)
 number of electron     315.9999494 magnetization      19.9999822
 augmentation part       45.3779212 magnetization      14.0798068

 Broyden mixing:
  rms(total) = 0.83719E-02    rms(broyden)= 0.83636E-02
  rms(prec ) = 0.90648E-02
  weight for this iteration     100.00

 eigenvalues of (default mixing * dielectric matrix)
  average eigenvalue GAMMA=   2.2016
 34.1590  6.5847  2.7572  2.8244  2.8244  1.3812  1.3812  1.5885  1.5885  1.2953
  1.2953  1.0765  1.0765  0.8683  0.8683  0.7525  0.7525  0.6992  0.6992  0.2966
  0.2991  0.6839  0.6839  0.6211  0.6211  0.5549  0.5549  0.4575  0.4575  0.5201
  0.1140  0.1140

 Free energy of the ion-electron system (eV)
  ---------------------------------------------------
  alpha Z        PSCENC =       288.90237018
  Ewald energy   TEWEN  =     44739.18747029
  -Hartree energ DENC   =    -60575.27707858
  -exchange      EXHF   =         0.00000000
  -V(xc)+E(xc)   XCENC  =       994.52171144
  PAW double counting   =     11560.16213110   -11568.87525005
  entropy T*S    EENTRO =        -0.00000000
  eigenvalues    EBANDS =     -3619.85967648
  atomic energy  EATOM  =     17733.08945802
  Solvation  Ediel_sol  =         0.00000000
  ---------------------------------------------------
  free energy    TOTEN  =      -448.14886408 eV

  energy without entropy =     -448.14886408  energy(sigma->0) =     -448.14886408


--------------------------------------------------------------------------------------------------------


--------------------------------------- Iteration      1(  34)  ---------------------------------------


    POTLOK:  cpu time    0.1754: real time    0.1807
    SETDIJ:  cpu time    0.7419: real time    0.7420
    EDDIAG:  cpu time    2.5274: real time    2.5716
  RMM-DIIS:  cpu time    3.6259: real time    3.6265
    ORTHCH:  cpu time    0.8847: real time    0.8963
       DOS:  cpu time    0.0010: real time    0.0010
    CHARGE:  cpu time    0.3530: real time    0.3535
    MIXING:  cpu time    0.0148: real time    0.0148
    --------------------------------------------
      LOOP:  cpu time    8.3241: real time    8.3863

 eigenvalue-minimisations  :  2485
 total energy-change (2. order) :-0.2621552E-04  (-0.1426158E-05)
 number of electron     315.9999494 magnetization      19.9999822
 augmentation part       45.3778226 magnetization      14.0801039

 Broyden mixing:
  rms(total) = 0.81168E-02    rms(broyden)= 0.81167E-02
  rms(prec ) = 0.88111E-02
  weight for this iteration     100.00

 eigenvalues of (default mixing * dielectric matrix)
  average eigenvalue GAMMA=   2.1682
 33.4455  6.8289  2.7572  2.8922  2.8922  1.2993  1.2993  1.4845  1.4845  1.6349
  1.6349  1.0781  1.0781  0.8601  0.8601  0.5374  0.5374  0.7398  0.7398  0.6810
  0.6810  0.6810  0.6810  0.2966  0.2991  0.6066  0.6066  0.5585  0.5585  0.5388
  0.4575  0.4575  0.3620

 Free energy of the ion-electron system (eV)
  ---------------------------------------------------
  alpha Z        PSCENC =       288.90237018
  Ewald energy   TEWEN  =     44739.18747029
  -Hartree energ DENC   =    -60575.26569162
  -exchange      EXHF   =         0.00000000
  -V(xc)+E(xc)   XCENC  =       994.52124023
  PAW double counting   =     11560.16787792   -11568.88219111
  entropy T*S    EENTRO =        -0.00000000
  eigenvalues    EBANDS =     -3619.86942422
  atomic energy  EATOM  =     17733.08945802
  Solvation  Ediel_sol  =         0.00000000
  ---------------------------------------------------
  free energy    TOTEN  =      -448.14889029 eV

  energy without entropy =     -448.14889029  energy(sigma->0) =     -448.14889029


--------------------------------------------------------------------------------------------------------


--------------------------------------- Iteration      1(  35)  ---------------------------------------


    POTLOK:  cpu time    0.1761: real time    0.1800
    SETDIJ:  cpu time    0.7426: real time    0.7427
    EDDIAG:  cpu time    2.5369: real time    2.5701
  RMM-DIIS:  cpu time    3.6042: real time    3.6048
    ORTHCH:  cpu time    0.8889: real time    0.8981
       DOS:  cpu time    0.0009: real time    0.0009
    --------------------------------------------
      LOOP:  cpu time    7.9494: real time    7.9964

 eigenvalue-minimisations  :  2478
 total energy-change (2. order) :-0.6202608E-06  (-0.1493114E-05)
 number of electron     315.9999494 magnetization      19.9999822
 augmentation part       45.3778226 magnetization      14.0801039

 Free energy of the ion-electron system (eV)
  ---------------------------------------------------
  alpha Z        PSCENC =       288.90237018
  Ewald energy   TEWEN  =     44739.18747029
  -Hartree energ DENC   =    -60575.23250424
  -exchange      EXHF   =         0.00000000
  -V(xc)+E(xc)   XCENC  =       994.52074068
  PAW double counting   =     11560.18926892   -11568.90255977
  entropy T*S    EENTRO =        -0.00000000
  eigenvalues    EBANDS =     -3619.90313499
  atomic energy  EATOM  =     17733.08945802
  Solvation  Ediel_sol  =         0.00000000
  ---------------------------------------------------
  free energy    TOTEN  =      -448.14889091 eV

  energy without entropy =     -448.14889091  energy(sigma->0) =     -448.14889091


--------------------------------------------------------------------------------------------------------


 average (electrostatic) potential at core
  the test charge radii are     1.0103  0.6991  0.7089  1.1045
  (the norm of the test charge is              1.0000)
       1 -52.3227       2 -51.4842       3 -51.4073       4 -52.3212       5 -56.2357
       6 -57.0342       7 -56.2371       8 -56.9228       9 -58.5524      10 -58.1119
      11 -58.0849      12 -58.5147      13 -58.5384      14 -58.1114      15 -58.0848
      16 -58.5306      17 -58.5319      18 -58.0811      19 -58.1124      20 -58.5275
      21 -58.5485      22 -58.0824      23 -58.1122      24 -58.5098      25 -56.3780
      26 -58.1047      27 -58.1095      28 -56.4232      29 -58.7738      30 -56.3337
      31 -56.3346      32 -58.7778      33 -71.9774      34 -72.5673      35 -72.5307
      36 -71.9544      37 -71.9785      38 -72.5564      39 -72.5438      40 -71.9525
      41 -71.9800      42 -72.5407      43 -72.5494      44 -71.9495      45 -71.9784
      46 -72.5258      47 -72.5626      48 -71.9525      49 -70.0465      50 -72.2282
      51 -72.2232      52 -70.0014      53 -72.6623      54 -70.9355      55 -70.9346
      56 -72.6543      57 -41.3004      58 -41.3015      59 -40.5482      60 -40.5479
 
 
 
 E-fermi :  -3.9392     XC(G=0):  -3.8107     alpha+bet : -2.7421


 spin component 1

 k-point     1 :       0.0000    0.0000    0.0000
  band No.  band energies     occupation 
      1     -33.9238      1.00000
      2     -33.9228      1.00000
      3     -33.1572      1.00000
      4     -33.1569      1.00000
      5     -21.7568      1.00000
      6     -21.7431      1.00000
      7     -21.6615      1.00000
      8     -21.6055      1.00000
      9     -21.5303      1.00000
     10     -21.5291      1.00000
     11     -21.5194      1.00000
     12     -21.5070      1.00000
     13     -21.4969      1.00000
     14     -21.4563      1.00000
     15     -21.3070      1.00000
     16     -21.2809      1.00000
     17     -21.1759      1.00000
     18     -21.1202      1.00000
     19     -21.0962      1.00000
     20     -21.0802      1.00000
     21     -21.0770      1.00000
     22     -21.0562      1.00000
     23     -21.0525      1.00000
     24     -21.0101      1.00000
     25     -19.9155      1.00000
     26     -19.9142      1.00000
     27     -19.1886      1.00000
     28     -19.1455      1.00000
     29     -17.4353      1.00000
     30     -17.4321      1.00000
     31     -17.4236      1.00000
     32     -17.4225      1.00000
     33     -17.4063      1.00000
     34     -17.4029      1.00000
     35     -16.6801      1.00000
     36     -16.6798      1.00000
     37     -16.6291      1.00000
     38     -16.6251      1.00000
     39     -16.6212      1.00000
     40     -16.6166      1.00000
     41     -14.5422      1.00000
     42     -14.4435      1.00000
     43     -14.3617      1.00000
     44     -14.2721      1.00000
     45     -13.9278      1.00000
     46     -13.8559      1.00000
     47     -13.6958      1.00000
     48     -13.6566      1.00000
     49     -13.2708      1.00000
     50     -13.2311      1.00000
     51     -13.2020      1.00000
     52     -13.0580      1.00000
     53     -13.0465      1.00000
     54     -12.9477      1.00000
     55     -12.8543      1.00000
     56     -12.5702      1.00000
     57     -12.3675      1.00000
     58     -12.3589      1.00000
     59     -12.3533      1.00000
     60     -12.3033      1.00000
     61     -12.3016      1.00000
     62     -12.3002      1.00000
     63     -12.2987      1.00000
     64     -12.0451      1.00000
     65     -11.3626      1.00000
     66     -11.1821      1.00000
     67     -11.1750      1.00000
     68     -10.8538      1.00000
     69     -10.8135      1.00000
     70     -10.7885      1.00000
     71     -10.7025      1.00000
     72     -10.5002      1.00000
     73     -10.4997      1.00000
     74     -10.4513      1.00000
     75     -10.4161      1.00000
     76     -10.3881      1.00000
     77      -9.9978      1.00000
     78      -9.9706      1.00000
     79      -9.7303      1.00000
     80      -9.3741      1.00000
     81      -9.0128      1.00000
     82      -8.7156      1.00000
     83      -8.6964      1.00000
     84      -8.6624      1.00000
     85      -8.6482      1.00000
     86      -8.5578      1.00000
     87      -8.5332      1.00000
     88      -8.4685      1.00000
     89      -8.4272      1.00000
     90      -8.4136      1.00000
     91      -8.3873      1.00000
     92      -8.3325      1.00000
     93      -8.3091      1.00000
     94      -8.2714      1.00000
     95      -8.2094      1.00000
     96      -8.1715      1.00000
     97      -8.1525      1.00000
     98      -8.1157      1.00000
     99      -8.0482      1.00000
    100      -8.0211      1.00000
    101      -8.0192      1.00000
    102      -7.9706      1.00000
    103      -7.9579      1.00000
    104      -7.8979      1.00000
    105      -7.8952      1.00000
    106      -7.8017      1.00000
    107      -7.7738      1.00000
    108      -7.7657      1.00000
    109      -7.6602      1.00000
    110      -7.5722      1.00000
    111      -7.5071      1.00000
    112      -7.4498      1.00000
    113      -7.4287      1.00000
    114      -7.3725      1.00000
    115      -7.3296      1.00000
    116      -7.3290      1.00000
    117      -7.3099      1.00000
    118      -7.2999      1.00000
    119      -7.2325      1.00000
    120      -7.2184      1.00000
    121      -7.1816      1.00000
    122      -7.1321      1.00000
    123      -7.1082      1.00000
    124      -7.0505      1.00000
    125      -6.9647      1.00000
    126      -6.9514      1.00000
    127      -6.9178      1.00000
    128      -6.8933      1.00000
    129      -6.8784      1.00000
    130      -6.8598      1.00000
    131      -6.8275      1.00000
    132      -6.7395      1.00000
    133      -6.7076      1.00000
    134      -6.6954      1.00000
    135      -6.6354      1.00000
    136      -6.6236      1.00000
    137      -6.5580      1.00000
    138      -6.5376      1.00000
    139      -6.5347      1.00000
    140      -6.5097      1.00000
    141      -6.4095      1.00000
    142      -6.3381      1.00000
    143      -6.3026      1.00000
    144      -6.2199      1.00000
    145      -6.0441      1.00000
    146      -6.0023      1.00000
    147      -5.9818      1.00000
    148      -5.9090      1.00000
    149      -5.8858      1.00000
    150      -5.8356      1.00000
    151      -5.8162      1.00000
    152      -5.6584      1.00000
    153      -5.6561      1.00000
    154      -5.5671      1.00000
    155      -5.5485      1.00000
    156      -5.4896      1.00000
    157      -5.4811      1.00000
    158      -5.4602      1.00000
    159      -5.2836      1.00000
    160      -5.0911      1.00000
    161      -5.0498      1.00000
    162      -4.9045      1.00000
    163      -4.8573      1.00000
    164      -4.7226      1.00000
    165      -4.6530      1.00000
    166      -4.6364      1.00000
    167      -4.2568      1.00000
    168      -4.2486      1.00000
    169      -1.6537      0.00000
    170      -1.4666      0.00000
    171      -0.2112      0.00000
    172      -0.0651      0.00000
    173      -0.0610      0.00000
    174      -0.0035      0.00000
    175       0.0962      0.00000
    176       0.1136      0.00000
    177       0.1655      0.00000
    178       0.1666      0.00000
    179       0.3534      0.00000
    180       0.4799      0.00000
    181       0.4897      0.00000
    182       0.5437      0.00000
    183       0.6107      0.00000
    184       0.6833      0.00000
    185       0.8162      0.00000
    186       0.8929      0.00000
    187       0.9007      0.00000
    188       0.9633      0.00000
    189       0.9705      0.00000
    190       0.9755      0.00000
    191       1.0008      0.00000
    192       1.0433      0.00000
    193       1.0447      0.00000
    194       1.0809      0.00000
    195       1.0859      0.00000
    196       1.0977      0.00000
    197       1.1571      0.00000
    198       1.1924      0.00000
    199       1.1975      0.00000
    200       1.2538      0.00000

 k-point     2 :       0.3333    0.0000    0.0000
  band No.  band energies     occupation 
      1     -33.9238      1.00000
      2     -33.9228      1.00000
      3     -33.1572      1.00000
      4     -33.1569      1.00000
      5     -21.7521      1.00000
      6     -21.7451      1.00000
      7     -21.6520      1.00000
      8     -21.6204      1.00000
      9     -21.5398      1.00000
     10     -21.5250      1.00000
     11     -21.5208      1.00000
     12     -21.5014      1.00000
     13     -21.4865      1.00000
     14     -21.4631      1.00000
     15     -21.2991      1.00000
     16     -21.2853      1.00000
     17     -21.1685      1.00000
     18     -21.1416      1.00000
     19     -21.0946      1.00000
     20     -21.0794      1.00000
     21     -21.0773      1.00000
     22     -21.0534      1.00000
     23     -21.0412      1.00000
     24     -21.0160      1.00000
     25     -19.9153      1.00000
     26     -19.9143      1.00000
     27     -19.1885      1.00000
     28     -19.1454      1.00000
     29     -17.4346      1.00000
     30     -17.4328      1.00000
     31     -17.4235      1.00000
     32     -17.4225      1.00000
     33     -17.4055      1.00000
     34     -17.4037      1.00000
     35     -16.6801      1.00000
     36     -16.6798      1.00000
     37     -16.6281      1.00000
     38     -16.6261      1.00000
     39     -16.6201      1.00000
     40     -16.6178      1.00000
     41     -14.5331      1.00000
     42     -14.4440      1.00000
     43     -14.3577      1.00000
     44     -14.2698      1.00000
     45     -13.9036      1.00000
     46     -13.8668      1.00000
     47     -13.6811      1.00000
     48     -13.6617      1.00000
     49     -13.2741      1.00000
     50     -13.2339      1.00000
     51     -13.2056      1.00000
     52     -13.0621      1.00000
     53     -13.0456      1.00000
     54     -12.9465      1.00000
     55     -12.7708      1.00000
     56     -12.6154      1.00000
     57     -12.3637      1.00000
     58     -12.3602      1.00000
     59     -12.3033      1.00000
     60     -12.3019      1.00000
     61     -12.3005      1.00000
     62     -12.2990      1.00000
     63     -12.2672      1.00000
     64     -12.0947      1.00000
     65     -11.5580      1.00000
     66     -11.4770      1.00000
     67     -11.3680      1.00000
     68     -11.1546      1.00000
     69     -10.8159      1.00000
     70     -10.7659      1.00000
     71     -10.4784      1.00000
     72     -10.4259      1.00000
     73     -10.3619      1.00000
     74     -10.3372      1.00000
     75     -10.1128      1.00000
     76     -10.0094      1.00000
     77      -9.9357      1.00000
     78      -9.8836      1.00000
     79      -9.6564      1.00000
     80      -9.4108      1.00000
     81      -9.0422      1.00000
     82      -8.8611      1.00000
     83      -8.8498      1.00000
     84      -8.7240      1.00000
     85      -8.6782      1.00000
     86      -8.5981      1.00000
     87      -8.5739      1.00000
     88      -8.5341      1.00000
     89      -8.4480      1.00000
     90      -8.4068      1.00000
     91      -8.3886      1.00000
     92      -8.3748      1.00000
     93      -8.3021      1.00000
     94      -8.2760      1.00000
     95      -8.2087      1.00000
     96      -8.1642      1.00000
     97      -8.1289      1.00000
     98      -8.0608      1.00000
     99      -8.0320      1.00000
    100      -7.9992      1.00000
    101      -7.9847      1.00000
    102      -7.9607      1.00000
    103      -7.9405      1.00000
    104      -7.9044      1.00000
    105      -7.8433      1.00000
    106      -7.8239      1.00000
    107      -7.7647      1.00000
    108      -7.7529      1.00000
    109      -7.6790      1.00000
    110      -7.6444      1.00000
    111      -7.4720      1.00000
    112      -7.4631      1.00000
    113      -7.4350      1.00000
    114      -7.3814      1.00000
    115      -7.3757      1.00000
    116      -7.3290      1.00000
    117      -7.3193      1.00000
    118      -7.3034      1.00000
    119      -7.2767      1.00000
    120      -7.2390      1.00000
    121      -7.2342      1.00000
    122      -7.2176      1.00000
    123      -7.1171      1.00000
    124      -7.0294      1.00000
    125      -7.0201      1.00000
    126      -7.0060      1.00000
    127      -6.9830      1.00000
    128      -6.9544      1.00000
    129      -6.9089      1.00000
    130      -6.8731      1.00000
    131      -6.8225      1.00000
    132      -6.7489      1.00000
    133      -6.7205      1.00000
    134      -6.7160      1.00000
    135      -6.6546      1.00000
    136      -6.6396      1.00000
    137      -6.6033      1.00000
    138      -6.5547      1.00000
    139      -6.5038      1.00000
    140      -6.4576      1.00000
    141      -6.3031      1.00000
    142      -6.2746      1.00000
    143      -6.1770      1.00000
    144      -6.1222      1.00000
    145      -6.0039      1.00000
    146      -5.9848      1.00000
    147      -5.8847      1.00000
    148      -5.8707      1.00000
    149      -5.8579      1.00000
    150      -5.8086      1.00000
    151      -5.7930      1.00000
    152      -5.7122      1.00000
    153      -5.6441      1.00000
    154      -5.6051      1.00000
    155      -5.5801      1.00000
    156      -5.5288      1.00000
    157      -5.4974      1.00000
    158      -5.4734      1.00000
    159      -5.1897      1.00000
    160      -5.0861      1.00000
    161      -5.0505      1.00000
    162      -4.9845      1.00000
    163      -4.8576      1.00000
    164      -4.7256      1.00000
    165      -4.6533      1.00000
    166      -4.6365      1.00000
    167      -4.2482      1.00000
    168      -4.2439      1.00000
    169      -1.6195      0.00000
    170      -1.4942      0.00000
    171      -0.0941      0.00000
    172      -0.0897      0.00000
    173      -0.0604      0.00000
    174      -0.0046      0.00000
    175       0.0805      0.00000
    176       0.0972      0.00000
    177       0.1978      0.00000
    178       0.2999      0.00000
    179       0.3135      0.00000
    180       0.3697      0.00000
    181       0.4892      0.00000
    182       0.5467      0.00000
    183       0.6294      0.00000
    184       0.6744      0.00000
    185       0.6858      0.00000
    186       0.7381      0.00000
    187       0.8750      0.00000
    188       0.9234      0.00000
    189       0.9498      0.00000
    190       0.9648      0.00000
    191       1.0030      0.00000
    192       1.0172      0.00000
    193       1.0667      0.00000
    194       1.0729      0.00000
    195       1.0911      0.00000
    196       1.1577      0.00000
    197       1.2036      0.00000
    198       1.2373      0.00000
    199       1.3094      0.00000
    200       1.3580      0.00000

 k-point     3 :       0.0000    0.3333    0.0000
  band No.  band energies     occupation 
      1     -33.9238      1.00000
      2     -33.9228      1.00000
      3     -33.1572      1.00000
      4     -33.1569      1.00000
      5     -21.7521      1.00000
      6     -21.7451      1.00000
      7     -21.6521      1.00000
      8     -21.6206      1.00000
      9     -21.5363      1.00000
     10     -21.5270      1.00000
     11     -21.5203      1.00000
     12     -21.5044      1.00000
     13     -21.4854      1.00000
     14     -21.4628      1.00000
     15     -21.2990      1.00000
     16     -21.2855      1.00000
     17     -21.1681      1.00000
     18     -21.1424      1.00000
     19     -21.0943      1.00000
     20     -21.0777      1.00000
     21     -21.0774      1.00000
     22     -21.0561      1.00000
     23     -21.0400      1.00000
     24     -21.0160      1.00000
     25     -19.9153      1.00000
     26     -19.9143      1.00000
     27     -19.1885      1.00000
     28     -19.1454      1.00000
     29     -17.4346      1.00000
     30     -17.4328      1.00000
     31     -17.4235      1.00000
     32     -17.4225      1.00000
     33     -17.4055      1.00000
     34     -17.4037      1.00000
     35     -16.6801      1.00000
     36     -16.6798      1.00000
     37     -16.6281      1.00000
     38     -16.6261      1.00000
     39     -16.6201      1.00000
     40     -16.6178      1.00000
     41     -14.5332      1.00000
     42     -14.4440      1.00000
     43     -14.3577      1.00000
     44     -14.2698      1.00000
     45     -13.9036      1.00000
     46     -13.8668      1.00000
     47     -13.6812      1.00000
     48     -13.6617      1.00000
     49     -13.2736      1.00000
     50     -13.2342      1.00000
     51     -13.2051      1.00000
     52     -13.0626      1.00000
     53     -13.0456      1.00000
     54     -12.9465      1.00000
     55     -12.7707      1.00000
     56     -12.6151      1.00000
     57     -12.3637      1.00000
     58     -12.3602      1.00000
     59     -12.3033      1.00000
     60     -12.3019      1.00000
     61     -12.3005      1.00000
     62     -12.2990      1.00000
     63     -12.2672      1.00000
     64     -12.0948      1.00000
     65     -11.5581      1.00000
     66     -11.4775      1.00000
     67     -11.3685      1.00000
     68     -11.1547      1.00000
     69     -10.8174      1.00000
     70     -10.7664      1.00000
     71     -10.4779      1.00000
     72     -10.4269      1.00000
     73     -10.3602      1.00000
     74     -10.3362      1.00000
     75     -10.1126      1.00000
     76     -10.0092      1.00000
     77      -9.9357      1.00000
     78      -9.8838      1.00000
     79      -9.6557      1.00000
     80      -9.4085      1.00000
     81      -9.0434      1.00000
     82      -8.8612      1.00000
     83      -8.8490      1.00000
     84      -8.7243      1.00000
     85      -8.6773      1.00000
     86      -8.5985      1.00000
     87      -8.5751      1.00000
     88      -8.5336      1.00000
     89      -8.4481      1.00000
     90      -8.4074      1.00000
     91      -8.3893      1.00000
     92      -8.3753      1.00000
     93      -8.3017      1.00000
     94      -8.2762      1.00000
     95      -8.2087      1.00000
     96      -8.1617      1.00000
     97      -8.1293      1.00000
     98      -8.0618      1.00000
     99      -8.0331      1.00000
    100      -7.9996      1.00000
    101      -7.9845      1.00000
    102      -7.9591      1.00000
    103      -7.9405      1.00000
    104      -7.9029      1.00000
    105      -7.8448      1.00000
    106      -7.8247      1.00000
    107      -7.7647      1.00000
    108      -7.7532      1.00000
    109      -7.6794      1.00000
    110      -7.6445      1.00000
    111      -7.4713      1.00000
    112      -7.4622      1.00000
    113      -7.4344      1.00000
    114      -7.3836      1.00000
    115      -7.3765      1.00000
    116      -7.3299      1.00000
    117      -7.3188      1.00000
    118      -7.3038      1.00000
    119      -7.2792      1.00000
    120      -7.2378      1.00000
    121      -7.2337      1.00000
    122      -7.2172      1.00000
    123      -7.1174      1.00000
    124      -7.0298      1.00000
    125      -7.0193      1.00000
    126      -7.0063      1.00000
    127      -6.9831      1.00000
    128      -6.9547      1.00000
    129      -6.9083      1.00000
    130      -6.8731      1.00000
    131      -6.8224      1.00000
    132      -6.7493      1.00000
    133      -6.7203      1.00000
    134      -6.7166      1.00000
    135      -6.6537      1.00000
    136      -6.6390      1.00000
    137      -6.6031      1.00000
    138      -6.5549      1.00000
    139      -6.5027      1.00000
    140      -6.4571      1.00000
    141      -6.3032      1.00000
    142      -6.2746      1.00000
    143      -6.1773      1.00000
    144      -6.1220      1.00000
    145      -6.0031      1.00000
    146      -5.9852      1.00000
    147      -5.8851      1.00000
    148      -5.8699      1.00000
    149      -5.8581      1.00000
    150      -5.8084      1.00000
    151      -5.7932      1.00000
    152      -5.7123      1.00000
    153      -5.6441      1.00000
    154      -5.6048      1.00000
    155      -5.5820      1.00000
    156      -5.5270      1.00000
    157      -5.4960      1.00000
    158      -5.4749      1.00000
    159      -5.1897      1.00000
    160      -5.0861      1.00000
    161      -5.0505      1.00000
    162      -4.9846      1.00000
    163      -4.8575      1.00000
    164      -4.7256      1.00000
    165      -4.6532      1.00000
    166      -4.6365      1.00000
    167      -4.2483      1.00000
    168      -4.2438      1.00000
    169      -1.6186      0.00000
    170      -1.4947      0.00000
    171      -0.0914      0.00000
    172      -0.0903      0.00000
    173      -0.0614      0.00000
    174      -0.0084      0.00000
    175       0.0810      0.00000
    176       0.0964      0.00000
    177       0.2023      0.00000
    178       0.2997      0.00000
    179       0.3142      0.00000
    180       0.3684      0.00000
    181       0.4891      0.00000
    182       0.5439      0.00000
    183       0.6269      0.00000
    184       0.6744      0.00000
    185       0.6858      0.00000
    186       0.7406      0.00000
    187       0.8750      0.00000
    188       0.9241      0.00000
    189       0.9465      0.00000
    190       0.9642      0.00000
    191       1.0038      0.00000
    192       1.0175      0.00000
    193       1.0662      0.00000
    194       1.0738      0.00000
    195       1.0919      0.00000
    196       1.1604      0.00000
    197       1.2042      0.00000
    198       1.2367      0.00000
    199       1.3102      0.00000
    200       1.3597      0.00000

 k-point     4 :       0.3333    0.3333    0.0000
  band No.  band energies     occupation 
      1     -33.9238      1.00000
      2     -33.9228      1.00000
      3     -33.1572      1.00000
      4     -33.1569      1.00000
      5     -21.7495      1.00000
      6     -21.7457      1.00000
      7     -21.6446      1.00000
      8     -21.6225      1.00000
      9     -21.5495      1.00000
     10     -21.5469      1.00000
     11     -21.5031      1.00000
     12     -21.4941      1.00000
     13     -21.4833      1.00000
     14     -21.4673      1.00000
     15     -21.2939      1.00000
     16     -21.2872      1.00000
     17     -21.1607      1.00000
     18     -21.1410      1.00000
     19     -21.1175      1.00000
     20     -21.0935      1.00000
     21     -21.0567      1.00000
     22     -21.0520      1.00000
     23     -21.0364      1.00000
     24     -21.0179      1.00000
     25     -19.9154      1.00000
     26     -19.9142      1.00000
     27     -19.1885      1.00000
     28     -19.1454      1.00000
     29     -17.4346      1.00000
     30     -17.4329      1.00000
     31     -17.4235      1.00000
     32     -17.4225      1.00000
     33     -17.4061      1.00000
     34     -17.4030      1.00000
     35     -16.6801      1.00000
     36     -16.6798      1.00000
     37     -16.6281      1.00000
     38     -16.6261      1.00000
     39     -16.6212      1.00000
     40     -16.6167      1.00000
     41     -14.5270      1.00000
     42     -14.4404      1.00000
     43     -14.3548      1.00000
     44     -14.2671      1.00000
     45     -13.8867      1.00000
     46     -13.8672      1.00000
     47     -13.6724      1.00000
     48     -13.6623      1.00000
     49     -13.2764      1.00000
     50     -13.2407      1.00000
     51     -13.2056      1.00000
     52     -13.0647      1.00000
     53     -13.0458      1.00000
     54     -12.9463      1.00000
     55     -12.7016      1.00000
     56     -12.6154      1.00000
     57     -12.3628      1.00000
     58     -12.3612      1.00000
     59     -12.3035      1.00000
     60     -12.3013      1.00000
     61     -12.3004      1.00000
     62     -12.2987      1.00000
     63     -12.1925      1.00000
     64     -12.0892      1.00000
     65     -11.6948      1.00000
     66     -11.6766      1.00000
     67     -11.5830      1.00000
     68     -11.4440      1.00000
     69     -10.7205      1.00000
     70     -10.6784      1.00000
     71     -10.3551      1.00000
     72     -10.3060      1.00000
     73     -10.2459      1.00000
     74     -10.1817      1.00000
     75     -10.0471      1.00000
     76      -9.9843      1.00000
     77      -9.7661      1.00000
     78      -9.6623      1.00000
     79      -9.5382      1.00000
     80      -9.3124      1.00000
     81      -9.2131      1.00000
     82      -8.9259      1.00000
     83      -8.9043      1.00000
     84      -8.8959      1.00000
     85      -8.7074      1.00000
     86      -8.6630      1.00000
     87      -8.6301      1.00000
     88      -8.5295      1.00000
     89      -8.5159      1.00000
     90      -8.5010      1.00000
     91      -8.3644      1.00000
     92      -8.3351      1.00000
     93      -8.2613      1.00000
     94      -8.2474      1.00000
     95      -8.2115      1.00000
     96      -8.1583      1.00000
     97      -8.1555      1.00000
     98      -8.1092      1.00000
     99      -8.0388      1.00000
    100      -8.0315      1.00000
    101      -8.0057      1.00000
    102      -7.9817      1.00000
    103      -7.8955      1.00000
    104      -7.8690      1.00000
    105      -7.8228      1.00000
    106      -7.8119      1.00000
    107      -7.7825      1.00000
    108      -7.7639      1.00000
    109      -7.7317      1.00000
    110      -7.6855      1.00000
    111      -7.4965      1.00000
    112      -7.4886      1.00000
    113      -7.4516      1.00000
    114      -7.4108      1.00000
    115      -7.3934      1.00000
    116      -7.3243      1.00000
    117      -7.2974      1.00000
    118      -7.2732      1.00000
    119      -7.2295      1.00000
    120      -7.2194      1.00000
    121      -7.2109      1.00000
    122      -7.1620      1.00000
    123      -7.1138      1.00000
    124      -7.0902      1.00000
    125      -7.0711      1.00000
    126      -7.0155      1.00000
    127      -6.9942      1.00000
    128      -6.9441      1.00000
    129      -6.9433      1.00000
    130      -6.8929      1.00000
    131      -6.8716      1.00000
    132      -6.8468      1.00000
    133      -6.8223      1.00000
    134      -6.8015      1.00000
    135      -6.7063      1.00000
    136      -6.5644      1.00000
    137      -6.5205      1.00000
    138      -6.5125      1.00000
    139      -6.4792      1.00000
    140      -6.4249      1.00000
    141      -6.3889      1.00000
    142      -6.2729      1.00000
    143      -6.0624      1.00000
    144      -5.9484      1.00000
    145      -5.9474      1.00000
    146      -5.9457      1.00000
    147      -5.8972      1.00000
    148      -5.8567      1.00000
    149      -5.8215      1.00000
    150      -5.7566      1.00000
    151      -5.7546      1.00000
    152      -5.7446      1.00000
    153      -5.6513      1.00000
    154      -5.6453      1.00000
    155      -5.6020      1.00000
    156      -5.5674      1.00000
    157      -5.4902      1.00000
    158      -5.4858      1.00000
    159      -5.1546      1.00000
    160      -5.0832      1.00000
    161      -5.0598      1.00000
    162      -5.0183      1.00000
    163      -4.8608      1.00000
    164      -4.7254      1.00000
    165      -4.6580      1.00000
    166      -4.6316      1.00000
    167      -4.2418      1.00000
    168      -4.2382      1.00000
    169      -1.5949      0.00000
    170      -1.5108      0.00000
    171      -0.0868      0.00000
    172      -0.0531      0.00000
    173      -0.0379      0.00000
    174       0.0315      0.00000
    175       0.0490      0.00000
    176       0.1098      0.00000
    177       0.2599      0.00000
    178       0.2888      0.00000
    179       0.3723      0.00000
    180       0.3828      0.00000
    181       0.4541      0.00000
    182       0.4922      0.00000
    183       0.5359      0.00000
    184       0.5837      0.00000
    185       0.6390      0.00000
    186       0.6629      0.00000
    187       0.8013      0.00000
    188       0.8418      0.00000
    189       0.9391      0.00000
    190       0.9618      0.00000
    191       0.9854      0.00000
    192       1.0015      0.00000
    193       1.0752      0.00000
    194       1.0951      0.00000
    195       1.1550      0.00000
    196       1.1777      0.00000
    197       1.2111      0.00000
    198       1.2434      0.00000
    199       1.4011      0.00000
    200       1.4886      0.00000

 k-point     5 :      -0.3333    0.3333    0.0000
  band No.  band energies     occupation 
      1     -33.9238      1.00000
      2     -33.9228      1.00000
      3     -33.1572      1.00000
      4     -33.1569      1.00000
      5     -21.7493      1.00000
      6     -21.7459      1.00000
      7     -21.6452      1.00000
      8     -21.6206      1.00000
      9     -21.5574      1.00000
     10     -21.5400      1.00000
     11     -21.5056      1.00000
     12     -21.4901      1.00000
     13     -21.4839      1.00000
     14     -21.4684      1.00000
     15     -21.2950      1.00000
     16     -21.2861      1.00000
     17     -21.1599      1.00000
     18     -21.1431      1.00000
     19     -21.1156      1.00000
     20     -21.0943      1.00000
     21     -21.0576      1.00000
     22     -21.0479      1.00000
     23     -21.0407      1.00000
     24     -21.0167      1.00000
     25     -19.9156      1.00000
     26     -19.9140      1.00000
     27     -19.1885      1.00000
     28     -19.1454      1.00000
     29     -17.4352      1.00000
     30     -17.4322      1.00000
     31     -17.4235      1.00000
     32     -17.4225      1.00000
     33     -17.4054      1.00000
     34     -17.4038      1.00000
     35     -16.6801      1.00000
     36     -16.6798      1.00000
     37     -16.6291      1.00000
     38     -16.6251      1.00000
     39     -16.6200      1.00000
     40     -16.6178      1.00000
     41     -14.5272      1.00000
     42     -14.4401      1.00000
     43     -14.3548      1.00000
     44     -14.2671      1.00000
     45     -13.8863      1.00000
     46     -13.8677      1.00000
     47     -13.6721      1.00000
     48     -13.6625      1.00000
     49     -13.2771      1.00000
     50     -13.2395      1.00000
     51     -13.2054      1.00000
     52     -13.0660      1.00000
     53     -13.0454      1.00000
     54     -12.9461      1.00000
     55     -12.7063      1.00000
     56     -12.6095      1.00000
     57     -12.3635      1.00000
     58     -12.3607      1.00000
     59     -12.3035      1.00000
     60     -12.3015      1.00000
     61     -12.3004      1.00000
     62     -12.2987      1.00000
     63     -12.1905      1.00000
     64     -12.0938      1.00000
     65     -11.6883      1.00000
     66     -11.6684      1.00000
     67     -11.6077      1.00000
     68     -11.4316      1.00000
     69     -10.7400      1.00000
     70     -10.6468      1.00000
     71     -10.3486      1.00000
     72     -10.3215      1.00000
     73     -10.2325      1.00000
     74     -10.2098      1.00000
     75     -10.0297      1.00000
     76      -9.9925      1.00000
     77      -9.8045      1.00000
     78      -9.6406      1.00000
     79      -9.5200      1.00000
     80      -9.3002      1.00000
     81      -9.1670      1.00000
     82      -8.9937      1.00000
     83      -8.9826      1.00000
     84      -8.8035      1.00000
     85      -8.7106      1.00000
     86      -8.7066      1.00000
     87      -8.5875      1.00000
     88      -8.5779      1.00000
     89      -8.5066      1.00000
     90      -8.4594      1.00000
     91      -8.3738      1.00000
     92      -8.2881      1.00000
     93      -8.2631      1.00000
     94      -8.2341      1.00000
     95      -8.2247      1.00000
     96      -8.2189      1.00000
     97      -8.1377      1.00000
     98      -8.0818      1.00000
     99      -8.0537      1.00000
    100      -8.0299      1.00000
    101      -7.9984      1.00000
    102      -7.9409      1.00000
    103      -7.9103      1.00000
    104      -7.8820      1.00000
    105      -7.8445      1.00000
    106      -7.8370      1.00000
    107      -7.8014      1.00000
    108      -7.7982      1.00000
    109      -7.6953      1.00000
    110      -7.6574      1.00000
    111      -7.4912      1.00000
    112      -7.4779      1.00000
    113      -7.4248      1.00000
    114      -7.4036      1.00000
    115      -7.3898      1.00000
    116      -7.3805      1.00000
    117      -7.3130      1.00000
    118      -7.2891      1.00000
    119      -7.2081      1.00000
    120      -7.1882      1.00000
    121      -7.1814      1.00000
    122      -7.1721      1.00000
    123      -7.1569      1.00000
    124      -7.0997      1.00000
    125      -7.0623      1.00000
    126      -6.9972      1.00000
    127      -6.9750      1.00000
    128      -6.9561      1.00000
    129      -6.9449      1.00000
    130      -6.9266      1.00000
    131      -6.8977      1.00000
    132      -6.8234      1.00000
    133      -6.8152      1.00000
    134      -6.7681      1.00000
    135      -6.7176      1.00000
    136      -6.5713      1.00000
    137      -6.5298      1.00000
    138      -6.5132      1.00000
    139      -6.4880      1.00000
    140      -6.4231      1.00000
    141      -6.3573      1.00000
    142      -6.2825      1.00000
    143      -6.0558      1.00000
    144      -5.9536      1.00000
    145      -5.9448      1.00000
    146      -5.9301      1.00000
    147      -5.9087      1.00000
    148      -5.8348      1.00000
    149      -5.8217      1.00000
    150      -5.7886      1.00000
    151      -5.7704      1.00000
    152      -5.7664      1.00000
    153      -5.6601      1.00000
    154      -5.6097      1.00000
    155      -5.5920      1.00000
    156      -5.5524      1.00000
    157      -5.4983      1.00000
    158      -5.4930      1.00000
    159      -5.1565      1.00000
    160      -5.0823      1.00000
    161      -5.0578      1.00000
    162      -5.0195      1.00000
    163      -4.8595      1.00000
    164      -4.7264      1.00000
    165      -4.6573      1.00000
    166      -4.6325      1.00000
    167      -4.2437      1.00000
    168      -4.2364      1.00000
    169      -1.5929      0.00000
    170      -1.5122      0.00000
    171      -0.1181      0.00000
    172      -0.0407      0.00000
    173      -0.0366      0.00000
    174       0.0073      0.00000
    175       0.0764      0.00000
    176       0.0888      0.00000
    177       0.2655      0.00000
    178       0.3298      0.00000
    179       0.3715      0.00000
    180       0.4573      0.00000
    181       0.4650      0.00000
    182       0.4706      0.00000
    183       0.5196      0.00000
    184       0.5743      0.00000
    185       0.6144      0.00000
    186       0.6437      0.00000
    187       0.7830      0.00000
    188       0.8872      0.00000
    189       0.9321      0.00000
    190       0.9399      0.00000
    191       0.9408      0.00000
    192       1.0355      0.00000
    193       1.0425      0.00000
    194       1.1279      0.00000
    195       1.1820      0.00000
    196       1.2373      0.00000
    197       1.2620      0.00000
    198       1.4387      0.00000
    199       1.4723      0.00000
    200       1.5493      0.00000

 spin component 2

 k-point     1 :       0.0000    0.0000    0.0000
  band No.  band energies     occupation 
      1     -33.9237      1.00000
      2     -33.9227      1.00000
      3     -33.1571      1.00000
      4     -33.1568      1.00000
      5     -21.6524      1.00000
      6     -21.6244      1.00000
      7     -21.5319      1.00000
      8     -21.4907      1.00000
      9     -21.4526      1.00000
     10     -21.4378      1.00000
     11     -21.4334      1.00000
     12     -21.4175      1.00000
     13     -21.4032      1.00000
     14     -21.3318      1.00000
     15     -21.2399      1.00000
     16     -21.2145      1.00000
     17     -21.0920      1.00000
     18     -21.0336      1.00000
     19     -21.0167      1.00000
     20     -21.0134      1.00000
     21     -20.9933      1.00000
     22     -20.9915      1.00000
     23     -20.9876      1.00000
     24     -20.9038      1.00000
     25     -19.7771      1.00000
     26     -19.7759      1.00000
     27     -19.1833      1.00000
     28     -19.1408      1.00000
     29     -17.4349      1.00000
     30     -17.4315      1.00000
     31     -17.4231      1.00000
     32     -17.4221      1.00000
     33     -17.4060      1.00000
     34     -17.4026      1.00000
     35     -16.6799      1.00000
     36     -16.6796      1.00000
     37     -16.6288      1.00000
     38     -16.6247      1.00000
     39     -16.6210      1.00000
     40     -16.6165      1.00000
     41     -12.6409      1.00000
     42     -12.3207      1.00000
     43     -12.2923      1.00000
     44     -11.8165      1.00000
     45     -11.7920      1.00000
     46     -11.5675      1.00000
     47     -11.5150      1.00000
     48     -10.8801      1.00000
     49     -10.8667      1.00000
     50     -10.8287      1.00000
     51     -10.7978      1.00000
     52     -10.7167      1.00000
     53     -10.5755      1.00000
     54     -10.4930      1.00000
     55     -10.3605      1.00000
     56     -10.3589      1.00000
     57     -10.2807      1.00000
     58     -10.2736      1.00000
     59     -10.2702      1.00000
     60     -10.2395      1.00000
     61      -9.9823      1.00000
     62      -9.6822      1.00000
     63      -9.3052      1.00000
     64      -9.2570      1.00000
     65      -9.1783      1.00000
     66      -9.1652      1.00000
     67      -8.7325      1.00000
     68      -8.7092      1.00000
     69      -8.5739      1.00000
     70      -8.5552      1.00000
     71      -8.4933      1.00000
     72      -8.4523      1.00000
     73      -8.4092      1.00000
     74      -8.4043      1.00000
     75      -8.3726      1.00000
     76      -8.3578      1.00000
     77      -8.2985      1.00000
     78      -8.2094      1.00000
     79      -8.1013      1.00000
     80      -8.0725      1.00000
     81      -8.0479      1.00000
     82      -8.0360      1.00000
     83      -7.9892      1.00000
     84      -7.9561      1.00000
     85      -7.9290      1.00000
     86      -7.9134      1.00000
     87      -7.8761      1.00000
     88      -7.8526      1.00000
     89      -7.8500      1.00000
     90      -7.8282      1.00000
     91      -7.8208      1.00000
     92      -7.8006      1.00000
     93      -7.7776      1.00000
     94      -7.6922      1.00000
     95      -7.6473      1.00000
     96      -7.6378      1.00000
     97      -7.6075      1.00000
     98      -7.5811      1.00000
     99      -7.5582      1.00000
    100      -7.5529      1.00000
    101      -7.4603      1.00000
    102      -7.4444      1.00000
    103      -7.4215      1.00000
    104      -7.3910      1.00000
    105      -7.3050      1.00000
    106      -7.2246      1.00000
    107      -7.1372      1.00000
    108      -7.1332      1.00000
    109      -6.9843      1.00000
    110      -6.9157      1.00000
    111      -6.9049      1.00000
    112      -6.8518      1.00000
    113      -6.8420      1.00000
    114      -6.8375      1.00000
    115      -6.6503      1.00000
    116      -6.6340      1.00000
    117      -6.5996      1.00000
    118      -6.5979      1.00000
    119      -6.5370      1.00000
    120      -6.5119      1.00000
    121      -6.5038      1.00000
    122      -6.2836      1.00000
    123      -6.2541      1.00000
    124      -6.1740      1.00000
    125      -6.0501      1.00000
    126      -6.0249      1.00000
    127      -5.9998      1.00000
    128      -5.9289      1.00000
    129      -5.9166      1.00000
    130      -5.7670      1.00000
    131      -5.7577      1.00000
    132      -5.6788      1.00000
    133      -5.6539      1.00000
    134      -5.4898      1.00000
    135      -5.3949      1.00000
    136      -5.3702      1.00000
    137      -5.3518      1.00000
    138      -5.2671      1.00000
    139      -5.2047      1.00000
    140      -5.0848      1.00000
    141      -5.0403      1.00000
    142      -4.6242      1.00000
    143      -4.4526      1.00000
    144      -4.4396      1.00000
    145      -4.3760      1.00000
    146      -4.3669      1.00000
    147      -4.2553      1.00000
    148      -4.2375      1.00000
    149      -3.4587      0.00000
    150      -3.3841      0.00000
    151      -3.2230      0.00000
    152      -3.1190      0.00000
    153      -3.0798      0.00000
    154      -3.0523      0.00000
    155      -2.9423      0.00000
    156      -2.8456      0.00000
    157      -2.3493      0.00000
    158      -2.3450      0.00000
    159      -2.2572      0.00000
    160      -2.2338      0.00000
    161      -2.2317      0.00000
    162      -2.2266      0.00000
    163      -2.2221      0.00000
    164      -2.1978      0.00000
    165      -1.6163      0.00000
    166      -1.5988      0.00000
    167      -1.5210      0.00000
    168      -1.4662      0.00000
    169      -1.3284      0.00000
    170      -1.2746      0.00000
    171       0.0714      0.00000
    172       0.2824      0.00000
    173       0.3305      0.00000
    174       0.3750      0.00000
    175       0.4612      0.00000
    176       0.4791      0.00000
    177       0.5158      0.00000
    178       0.5318      0.00000
    179       0.7057      0.00000
    180       0.7380      0.00000
    181       0.7869      0.00000
    182       0.8213      0.00000
    183       0.8715      0.00000
    184       0.8769      0.00000
    185       0.8790      0.00000
    186       0.9893      0.00000
    187       1.0695      0.00000
    188       1.1094      0.00000
    189       1.1319      0.00000
    190       1.1400      0.00000
    191       1.1622      0.00000
    192       1.2030      0.00000
    193       1.2236      0.00000
    194       1.2440      0.00000
    195       1.2918      0.00000
    196       1.3040      0.00000
    197       1.3164      0.00000
    198       1.3379      0.00000
    199       1.3403      0.00000
    200       1.3884      0.00000

 k-point     2 :       0.3333    0.0000    0.0000
  band No.  band energies     occupation 
      1     -33.9237      1.00000
      2     -33.9227      1.00000
      3     -33.1571      1.00000
      4     -33.1568      1.00000
      5     -21.6442      1.00000
      6     -21.6292      1.00000
      7     -21.5263      1.00000
      8     -21.5047      1.00000
      9     -21.4573      1.00000
     10     -21.4407      1.00000
     11     -21.4338      1.00000
     12     -21.4208      1.00000
     13     -21.3770      1.00000
     14     -21.3417      1.00000
     15     -21.2325      1.00000
     16     -21.2191      1.00000
     17     -21.0856      1.00000
     18     -21.0588      1.00000
     19     -21.0160      1.00000
     20     -21.0147      1.00000
     21     -21.0032      1.00000
     22     -20.9884      1.00000
     23     -20.9519      1.00000
     24     -20.9162      1.00000
     25     -19.7769      1.00000
     26     -19.7760      1.00000
     27     -19.1832      1.00000
     28     -19.1407      1.00000
     29     -17.4342      1.00000
     30     -17.4323      1.00000
     31     -17.4231      1.00000
     32     -17.4221      1.00000
     33     -17.4052      1.00000
     34     -17.4034      1.00000
     35     -16.6799      1.00000
     36     -16.6796      1.00000
     37     -16.6278      1.00000
     38     -16.6257      1.00000
     39     -16.6199      1.00000
     40     -16.6176      1.00000
     41     -12.5446      1.00000
     42     -12.3647      1.00000
     43     -12.1779      1.00000
     44     -11.9064      1.00000
     45     -11.8062      1.00000
     46     -11.6336      1.00000
     47     -11.5079      1.00000
     48     -11.1502      1.00000
     49     -10.8856      1.00000
     50     -10.8278      1.00000
     51     -10.7908      1.00000
     52     -10.7833      1.00000
     53     -10.6439      1.00000
     54     -10.5290      1.00000
     55     -10.3533      1.00000
     56     -10.3373      1.00000
     57     -10.3045      1.00000
     58     -10.2804      1.00000
     59     -10.1411      1.00000
     60     -10.0207      1.00000
     61      -9.7937      1.00000
     62      -9.5094      1.00000
     63      -9.3966      1.00000
     64      -9.2953      1.00000
     65      -9.1925      1.00000
     66      -9.1779      1.00000
     67      -8.6835      1.00000
     68      -8.6663      1.00000
     69      -8.5734      1.00000
     70      -8.5557      1.00000
     71      -8.4822      1.00000
     72      -8.4798      1.00000
     73      -8.4467      1.00000
     74      -8.4162      1.00000
     75      -8.3805      1.00000
     76      -8.3197      1.00000
     77      -8.2754      1.00000
     78      -8.2362      1.00000
     79      -8.1487      1.00000
     80      -8.1221      1.00000
     81      -8.0344      1.00000
     82      -8.0297      1.00000
     83      -7.9852      1.00000
     84      -7.9733      1.00000
     85      -7.9642      1.00000
     86      -7.9327      1.00000
     87      -7.8908      1.00000
     88      -7.8755      1.00000
     89      -7.8321      1.00000
     90      -7.8129      1.00000
     91      -7.7797      1.00000
     92      -7.7161      1.00000
     93      -7.6958      1.00000
     94      -7.6811      1.00000
     95      -7.6592      1.00000
     96      -7.6047      1.00000
     97      -7.5931      1.00000
     98      -7.5626      1.00000
     99      -7.5483      1.00000
    100      -7.5313      1.00000
    101      -7.5020      1.00000
    102      -7.4744      1.00000
    103      -7.3864      1.00000
    104      -7.3641      1.00000
    105      -7.3186      1.00000
    106      -7.2726      1.00000
    107      -7.2489      1.00000
    108      -7.0537      1.00000
    109      -7.0142      1.00000
    110      -6.9836      1.00000
    111      -6.9678      1.00000
    112      -6.9192      1.00000
    113      -6.8306      1.00000
    114      -6.8026      1.00000
    115      -6.7556      1.00000
    116      -6.6986      1.00000
    117      -6.6181      1.00000
    118      -6.5996      1.00000
    119      -6.5813      1.00000
    120      -6.5523      1.00000
    121      -6.5410      1.00000
    122      -6.3657      1.00000
    123      -6.2475      1.00000
    124      -6.2114      1.00000
    125      -5.9917      1.00000
    126      -5.9803      1.00000
    127      -5.8503      1.00000
    128      -5.8426      1.00000
    129      -5.8406      1.00000
    130      -5.7484      1.00000
    131      -5.7418      1.00000
    132      -5.6628      1.00000
    133      -5.6213      1.00000
    134      -5.5716      1.00000
    135      -5.4222      1.00000
    136      -5.4108      1.00000
    137      -5.3600      1.00000
    138      -5.2835      1.00000
    139      -5.0853      1.00000
    140      -5.0503      1.00000
    141      -4.9990      1.00000
    142      -4.7205      1.00000
    143      -4.4695      1.00000
    144      -4.4576      1.00000
    145      -4.3678      1.00000
    146      -4.3641      1.00000
    147      -4.2415      1.00000
    148      -4.2226      1.00000
    149      -3.4737      0.00000
    150      -3.4025      0.00000
    151      -3.2376      0.00000
    152      -3.1371      0.00000
    153      -3.0536      0.00000
    154      -3.0335      0.00000
    155      -2.9549      0.00000
    156      -2.8699      0.00000
    157      -2.3503      0.00000
    158      -2.3180      0.00000
    159      -2.2909      0.00000
    160      -2.2755      0.00000
    161      -2.2525      0.00000
    162      -2.2337      0.00000
    163      -2.2262      0.00000
    164      -2.1796      0.00000
    165      -1.6020      0.00000
    166      -1.5940      0.00000
    167      -1.4674      0.00000
    168      -1.4382      0.00000
    169      -1.3246      0.00000
    170      -1.2920      0.00000
    171       0.0949      0.00000
    172       0.2198      0.00000
    173       0.2940      0.00000
    174       0.3676      0.00000
    175       0.4378      0.00000
    176       0.4810      0.00000
    177       0.5121      0.00000
    178       0.5508      0.00000
    179       0.6488      0.00000
    180       0.6807      0.00000
    181       0.7068      0.00000
    182       0.8060      0.00000
    183       0.8653      0.00000
    184       0.8902      0.00000
    185       0.9235      0.00000
    186       0.9870      0.00000
    187       1.0446      0.00000
    188       1.0587      0.00000
    189       1.1161      0.00000
    190       1.1506      0.00000
    191       1.2037      0.00000
    192       1.2372      0.00000
    193       1.2867      0.00000
    194       1.3216      0.00000
    195       1.3332      0.00000
    196       1.3853      0.00000
    197       1.4014      0.00000
    198       1.4264      0.00000
    199       1.5001      0.00000
    200       1.5524      0.00000

 k-point     3 :       0.0000    0.3333    0.0000
  band No.  band energies     occupation 
      1     -33.9237      1.00000
      2     -33.9227      1.00000
      3     -33.1571      1.00000
      4     -33.1568      1.00000
      5     -21.6443      1.00000
      6     -21.6292      1.00000
      7     -21.5264      1.00000
      8     -21.5047      1.00000
      9     -21.4550      1.00000
     10     -21.4442      1.00000
     11     -21.4315      1.00000
     12     -21.4219      1.00000
     13     -21.3771      1.00000
     14     -21.3415      1.00000
     15     -21.2324      1.00000
     16     -21.2192      1.00000
     17     -21.0852      1.00000
     18     -21.0598      1.00000
     19     -21.0152      1.00000
     20     -21.0139      1.00000
     21     -21.0020      1.00000
     22     -20.9912      1.00000
     23     -20.9511      1.00000
     24     -20.9163      1.00000
     25     -19.7769      1.00000
     26     -19.7760      1.00000
     27     -19.1832      1.00000
     28     -19.1407      1.00000
     29     -17.4342      1.00000
     30     -17.4323      1.00000
     31     -17.4231      1.00000
     32     -17.4221      1.00000
     33     -17.4052      1.00000
     34     -17.4034      1.00000
     35     -16.6799      1.00000
     36     -16.6796      1.00000
     37     -16.6278      1.00000
     38     -16.6257      1.00000
     39     -16.6199      1.00000
     40     -16.6176      1.00000
     41     -12.5446      1.00000
     42     -12.3647      1.00000
     43     -12.1780      1.00000
     44     -11.9067      1.00000
     45     -11.8062      1.00000
     46     -11.6335      1.00000
     47     -11.5063      1.00000
     48     -11.1473      1.00000
     49     -10.8850      1.00000
     50     -10.8332      1.00000
     51     -10.7908      1.00000
     52     -10.7873      1.00000
     53     -10.6415      1.00000
     54     -10.5279      1.00000
     55     -10.3531      1.00000
     56     -10.3366      1.00000
     57     -10.3042      1.00000
     58     -10.2815      1.00000
     59     -10.1409      1.00000
     60     -10.0207      1.00000
     61      -9.7933      1.00000
     62      -9.5094      1.00000
     63      -9.3963      1.00000
     64      -9.2954      1.00000
     65      -9.1922      1.00000
     66      -9.1782      1.00000
     67      -8.6845      1.00000
     68      -8.6660      1.00000
     69      -8.5736      1.00000
     70      -8.5566      1.00000
     71      -8.4826      1.00000
     72      -8.4791      1.00000
     73      -8.4465      1.00000
     74      -8.4154      1.00000
     75      -8.3793      1.00000
     76      -8.3196      1.00000
     77      -8.2733      1.00000
     78      -8.2348      1.00000
     79      -8.1474      1.00000
     80      -8.1219      1.00000
     81      -8.0351      1.00000
     82      -8.0309      1.00000
     83      -7.9852      1.00000
     84      -7.9750      1.00000
     85      -7.9660      1.00000
     86      -7.9325      1.00000
     87      -7.8915      1.00000
     88      -7.8759      1.00000
     89      -7.8314      1.00000
     90      -7.8132      1.00000
     91      -7.7798      1.00000
     92      -7.7159      1.00000
     93      -7.6957      1.00000
     94      -7.6811      1.00000
     95      -7.6589      1.00000
     96      -7.6038      1.00000
     97      -7.5931      1.00000
     98      -7.5626      1.00000
     99      -7.5481      1.00000
    100      -7.5324      1.00000
    101      -7.5017      1.00000
    102      -7.4737      1.00000
    103      -7.3865      1.00000
    104      -7.3637      1.00000
    105      -7.3186      1.00000
    106      -7.2726      1.00000
    107      -7.2487      1.00000
    108      -7.0550      1.00000
    109      -7.0145      1.00000
    110      -6.9832      1.00000
    111      -6.9679      1.00000
    112      -6.9187      1.00000
    113      -6.8300      1.00000
    114      -6.8035      1.00000
    115      -6.7547      1.00000
    116      -6.6992      1.00000
    117      -6.6183      1.00000
    118      -6.6001      1.00000
    119      -6.5812      1.00000
    120      -6.5529      1.00000
    121      -6.5406      1.00000
    122      -6.3657      1.00000
    123      -6.2476      1.00000
    124      -6.2116      1.00000
    125      -5.9915      1.00000
    126      -5.9801      1.00000
    127      -5.8505      1.00000
    128      -5.8433      1.00000
    129      -5.8385      1.00000
    130      -5.7488      1.00000
    131      -5.7418      1.00000
    132      -5.6628      1.00000
    133      -5.6221      1.00000
    134      -5.5718      1.00000
    135      -5.4217      1.00000
    136      -5.4101      1.00000
    137      -5.3611      1.00000
    138      -5.2836      1.00000
    139      -5.0853      1.00000
    140      -5.0503      1.00000
    141      -4.9989      1.00000
    142      -4.7205      1.00000
    143      -4.4699      1.00000
    144      -4.4564      1.00000
    145      -4.3691      1.00000
    146      -4.3641      1.00000
    147      -4.2421      1.00000
    148      -4.2217      1.00000
    149      -3.4749      0.00000
    150      -3.4017      0.00000
    151      -3.2390      0.00000
    152      -3.1363      0.00000
    153      -3.0532      0.00000
    154      -3.0335      0.00000
    155      -2.9552      0.00000
    156      -2.8700      0.00000
    157      -2.3503      0.00000
    158      -2.3168      0.00000
    159      -2.2910      0.00000
    160      -2.2765      0.00000
    161      -2.2512      0.00000
    162      -2.2327      0.00000
    163      -2.2280      0.00000
    164      -2.1792      0.00000
    165      -1.6018      0.00000
    166      -1.5940      0.00000
    167      -1.4676      0.00000
    168      -1.4383      0.00000
    169      -1.3240      0.00000
    170      -1.2914      0.00000
    171       0.0941      0.00000
    172       0.2205      0.00000
    173       0.2929      0.00000
    174       0.3676      0.00000
    175       0.4364      0.00000
    176       0.4804      0.00000
    177       0.5144      0.00000
    178       0.5513      0.00000
    179       0.6486      0.00000
    180       0.6800      0.00000
    181       0.7065      0.00000
    182       0.8059      0.00000
    183       0.8639      0.00000
    184       0.8893      0.00000
    185       0.9231      0.00000
    186       0.9872      0.00000
    187       1.0432      0.00000
    188       1.0569      0.00000
    189       1.1152      0.00000
    190       1.1514      0.00000
    191       1.2055      0.00000
    192       1.2390      0.00000
    193       1.2870      0.00000
    194       1.3240      0.00000
    195       1.3338      0.00000
    196       1.3863      0.00000
    197       1.4016      0.00000
    198       1.4260      0.00000
    199       1.4994      0.00000
    200       1.5534      0.00000

 k-point     4 :       0.3333    0.3333    0.0000
  band No.  band energies     occupation 
      1     -33.9237      1.00000
      2     -33.9227      1.00000
      3     -33.1571      1.00000
      4     -33.1568      1.00000
      5     -21.6391      1.00000
      6     -21.6307      1.00000
      7     -21.5212      1.00000
      8     -21.5058      1.00000
      9     -21.4731      1.00000
     10     -21.4607      1.00000
     11     -21.4190      1.00000
     12     -21.4069      1.00000
     13     -21.3714      1.00000
     14     -21.3476      1.00000
     15     -21.2277      1.00000
     16     -21.2211      1.00000
     17     -21.0788      1.00000
     18     -21.0559      1.00000
     19     -21.0501      1.00000
     20     -21.0256      1.00000
     21     -20.9876      1.00000
     22     -20.9627      1.00000
     23     -20.9515      1.00000
     24     -20.9255      1.00000
     25     -19.7770      1.00000
     26     -19.7758      1.00000
     27     -19.1833      1.00000
     28     -19.1407      1.00000
     29     -17.4340      1.00000
     30     -17.4324      1.00000
     31     -17.4231      1.00000
     32     -17.4221      1.00000
     33     -17.4058      1.00000
     34     -17.4028      1.00000
     35     -16.6799      1.00000
     36     -16.6796      1.00000
     37     -16.6278      1.00000
     38     -16.6257      1.00000
     39     -16.6210      1.00000
     40     -16.6165      1.00000
     41     -12.4573      1.00000
     42     -12.3486      1.00000
     43     -12.0588      1.00000
     44     -11.8654      1.00000
     45     -11.8425      1.00000
     46     -11.7598      1.00000
     47     -11.6375      1.00000
     48     -11.4022      1.00000
     49     -10.9155      1.00000
     50     -10.8762      1.00000
     51     -10.7369      1.00000
     52     -10.7173      1.00000
     53     -10.6409      1.00000
     54     -10.5571      1.00000
     55     -10.3453      1.00000
     56     -10.3118      1.00000
     57     -10.2502      1.00000
     58     -10.2076      1.00000
     59     -10.1364      1.00000
     60     -10.0548      1.00000
     61      -9.6044      1.00000
     62      -9.4024      1.00000
     63      -9.3489      1.00000
     64      -9.2816      1.00000
     65      -9.2635      1.00000
     66      -9.1933      1.00000
     67      -8.6810      1.00000
     68      -8.6352      1.00000
     69      -8.5931      1.00000
     70      -8.5789      1.00000
     71      -8.4747      1.00000
     72      -8.4663      1.00000
     73      -8.4243      1.00000
     74      -8.3753      1.00000
     75      -8.3719      1.00000
     76      -8.3135      1.00000
     77      -8.2673      1.00000
     78      -8.1866      1.00000
     79      -8.1717      1.00000
     80      -8.1139      1.00000
     81      -8.0870      1.00000
     82      -8.0688      1.00000
     83      -8.0491      1.00000
     84      -7.9967      1.00000
     85      -7.9844      1.00000
     86      -7.9745      1.00000
     87      -7.8871      1.00000
     88      -7.8593      1.00000
     89      -7.8290      1.00000
     90      -7.8052      1.00000
     91      -7.7885      1.00000
     92      -7.7006      1.00000
     93      -7.6680      1.00000
     94      -7.6499      1.00000
     95      -7.6387      1.00000
     96      -7.6309      1.00000
     97      -7.6055      1.00000
     98      -7.5880      1.00000
     99      -7.5476      1.00000
    100      -7.5110      1.00000
    101      -7.4946      1.00000
    102      -7.4368      1.00000
    103      -7.4097      1.00000
    104      -7.3947      1.00000
    105      -7.3205      1.00000
    106      -7.2583      1.00000
    107      -7.1733      1.00000
    108      -7.1103      1.00000
    109      -7.0036      1.00000
    110      -7.0009      1.00000
    111      -6.9489      1.00000
    112      -6.9286      1.00000
    113      -6.8787      1.00000
    114      -6.8138      1.00000
    115      -6.7632      1.00000
    116      -6.7450      1.00000
    117      -6.6354      1.00000
    118      -6.6320      1.00000
    119      -6.6293      1.00000
    120      -6.5978      1.00000
    121      -6.5738      1.00000
    122      -6.4706      1.00000
    123      -6.2768      1.00000
    124      -6.2143      1.00000
    125      -5.9079      1.00000
    126      -5.9062      1.00000
    127      -5.8603      1.00000
    128      -5.7780      1.00000
    129      -5.7640      1.00000
    130      -5.7213      1.00000
    131      -5.7123      1.00000
    132      -5.6457      1.00000
    133      -5.6259      1.00000
    134      -5.5795      1.00000
    135      -5.4574      1.00000
    136      -5.4061      1.00000
    137      -5.4032      1.00000
    138      -5.3014      1.00000
    139      -5.0868      1.00000
    140      -5.0487      1.00000
    141      -4.9050      1.00000
    142      -4.7580      1.00000
    143      -4.4893      1.00000
    144      -4.4726      1.00000
    145      -4.3597      1.00000
    146      -4.3564      1.00000
    147      -4.2314      1.00000
    148      -4.2099      1.00000
    149      -3.4882      0.00000
    150      -3.4187      0.00000
    151      -3.2514      0.00000
    152      -3.1527      0.00000
    153      -3.0474      0.00000
    154      -3.0136      0.00000
    155      -2.9810      0.00000
    156      -2.8668      0.00000
    157      -2.3703      0.00000
    158      -2.3388      0.00000
    159      -2.3018      0.00000
    160      -2.2827      0.00000
    161      -2.2678      0.00000
    162      -2.2606      0.00000
    163      -2.2224      0.00000
    164      -2.1427      0.00000
    165      -1.5834      0.00000
    166      -1.5770      0.00000
    167      -1.4243      0.00000
    168      -1.4060      0.00000
    169      -1.3223      0.00000
    170      -1.3015      0.00000
    171       0.0857      0.00000
    172       0.1571      0.00000
    173       0.2967      0.00000
    174       0.3416      0.00000
    175       0.3618      0.00000
    176       0.3965      0.00000
    177       0.4806      0.00000
    178       0.5970      0.00000
    179       0.6080      0.00000
    180       0.6761      0.00000
    181       0.7113      0.00000
    182       0.7822      0.00000
    183       0.8253      0.00000
    184       0.8381      0.00000
    185       0.9262      0.00000
    186       0.9538      0.00000
    187       1.0102      0.00000
    188       1.1020      0.00000
    189       1.1815      0.00000
    190       1.2125      0.00000
    191       1.2205      0.00000
    192       1.3588      0.00000
    193       1.3659      0.00000
    194       1.3929      0.00000
    195       1.4166      0.00000
    196       1.4495      0.00000
    197       1.4807      0.00000
    198       1.5573      0.00000
    199       1.5777      0.00000
    200       1.6149      0.00000

 k-point     5 :      -0.3333    0.3333    0.0000
  band No.  band energies     occupation 
      1     -33.9237      1.00000
      2     -33.9227      1.00000
      3     -33.1571      1.00000
      4     -33.1568      1.00000
      5     -21.6394      1.00000
      6     -21.6304      1.00000
      7     -21.5211      1.00000
      8     -21.5041      1.00000
      9     -21.4784      1.00000
     10     -21.4576      1.00000
     11     -21.4202      1.00000
     12     -21.4034      1.00000
     13     -21.3741      1.00000
     14     -21.3468      1.00000
     15     -21.2289      1.00000
     16     -21.2199      1.00000
     17     -21.0786      1.00000
     18     -21.0581      1.00000
     19     -21.0477      1.00000
     20     -21.0260      1.00000
     21     -20.9875      1.00000
     22     -20.9659      1.00000
     23     -20.9475      1.00000
     24     -20.9266      1.00000
     25     -19.7772      1.00000
     26     -19.7757      1.00000
     27     -19.1832      1.00000
     28     -19.1407      1.00000
     29     -17.4347      1.00000
     30     -17.4317      1.00000
     31     -17.4231      1.00000
     32     -17.4221      1.00000
     33     -17.4051      1.00000
     34     -17.4035      1.00000
     35     -16.6799      1.00000
     36     -16.6796      1.00000
     37     -16.6288      1.00000
     38     -16.6247      1.00000
     39     -16.6199      1.00000
     40     -16.6176      1.00000
     41     -12.4592      1.00000
     42     -12.3451      1.00000
     43     -12.0599      1.00000
     44     -11.8735      1.00000
     45     -11.8366      1.00000
     46     -11.7515      1.00000
     47     -11.6520      1.00000
     48     -11.3902      1.00000
     49     -10.9100      1.00000
     50     -10.8808      1.00000
     51     -10.7665      1.00000
     52     -10.6808      1.00000
     53     -10.6536      1.00000
     54     -10.5610      1.00000
     55     -10.3316      1.00000
     56     -10.3234      1.00000
     57     -10.2542      1.00000
     58     -10.1885      1.00000
     59     -10.1546      1.00000
     60     -10.0507      1.00000
     61      -9.5889      1.00000
     62      -9.3931      1.00000
     63      -9.3861      1.00000
     64      -9.2827      1.00000
     65      -9.2378      1.00000
     66      -9.2066      1.00000
     67      -8.6850      1.00000
     68      -8.6594      1.00000
     69      -8.5756      1.00000
     70      -8.5370      1.00000
     71      -8.4918      1.00000
     72      -8.4774      1.00000
     73      -8.4183      1.00000
     74      -8.3766      1.00000
     75      -8.3570      1.00000
     76      -8.3233      1.00000
     77      -8.2799      1.00000
     78      -8.2260      1.00000
     79      -8.1398      1.00000
     80      -8.0939      1.00000
     81      -8.0912      1.00000
     82      -8.0642      1.00000
     83      -8.0433      1.00000
     84      -7.9984      1.00000
     85      -7.9923      1.00000
     86      -7.9550      1.00000
     87      -7.9235      1.00000
     88      -7.8382      1.00000
     89      -7.8319      1.00000
     90      -7.8145      1.00000
     91      -7.7729      1.00000
     92      -7.7112      1.00000
     93      -7.6792      1.00000
     94      -7.6733      1.00000
     95      -7.6505      1.00000
     96      -7.6221      1.00000
     97      -7.5869      1.00000
     98      -7.5506      1.00000
     99      -7.5371      1.00000
    100      -7.5346      1.00000
    101      -7.5114      1.00000
    102      -7.4932      1.00000
    103      -7.3667      1.00000
    104      -7.3304      1.00000
    105      -7.3040      1.00000
    106      -7.2685      1.00000
    107      -7.2442      1.00000
    108      -7.0815      1.00000
    109      -7.0448      1.00000
    110      -6.9986      1.00000
    111      -6.9094      1.00000
    112      -6.8943      1.00000
    113      -6.8533      1.00000
    114      -6.8237      1.00000
    115      -6.8081      1.00000
    116      -6.7793      1.00000
    117      -6.6733      1.00000
    118      -6.6365      1.00000
    119      -6.6083      1.00000
    120      -6.5968      1.00000
    121      -6.5621      1.00000
    122      -6.4162      1.00000
    123      -6.2937      1.00000
    124      -6.2221      1.00000
    125      -5.9117      1.00000
    126      -5.8933      1.00000
    127      -5.8659      1.00000
    128      -5.7676      1.00000
    129      -5.7563      1.00000
    130      -5.7318      1.00000
    131      -5.7112      1.00000
    132      -5.6647      1.00000
    133      -5.6439      1.00000
    134      -5.5548      1.00000
    135      -5.4522      1.00000
    136      -5.4166      1.00000
    137      -5.3965      1.00000
    138      -5.3026      1.00000
    139      -5.0862      1.00000
    140      -5.0495      1.00000
    141      -4.9051      1.00000
    142      -4.7575      1.00000
    143      -4.4894      1.00000
    144      -4.4714      1.00000
    145      -4.3605      1.00000
    146      -4.3573      1.00000
    147      -4.2308      1.00000
    148      -4.2100      1.00000
    149      -3.4892      0.00000
    150      -3.4170      0.00000
    151      -3.2546      0.00000
    152      -3.1502      0.00000
    153      -3.0536      0.00000
    154      -3.0245      0.00000
    155      -2.9602      0.00000
    156      -2.8699      0.00000
    157      -2.3680      0.00000
    158      -2.3418      0.00000
    159      -2.3051      0.00000
    160      -2.2841      0.00000
    161      -2.2636      0.00000
    162      -2.2611      0.00000
    163      -2.2217      0.00000
    164      -2.1419      0.00000
    165      -1.5812      0.00000
    166      -1.5792      0.00000
    167      -1.4222      0.00000
    168      -1.4083      0.00000
    169      -1.3232      0.00000
    170      -1.3023      0.00000
    171       0.0949      0.00000
    172       0.1533      0.00000
    173       0.2870      0.00000
    174       0.3242      0.00000
    175       0.3389      0.00000
    176       0.4250      0.00000
    177       0.4929      0.00000
    178       0.5813      0.00000
    179       0.6386      0.00000
    180       0.6789      0.00000
    181       0.7326      0.00000
    182       0.7595      0.00000
    183       0.8085      0.00000
    184       0.8474      0.00000
    185       0.8965      0.00000
    186       1.0024      0.00000
    187       1.0367      0.00000
    188       1.1366      0.00000
    189       1.1655      0.00000
    190       1.1737      0.00000
    191       1.2224      0.00000
    192       1.3380      0.00000
    193       1.3442      0.00000
    194       1.3690      0.00000
    195       1.4055      0.00000
    196       1.4400      0.00000
    197       1.4916      0.00000
    198       1.5281      0.00000
    199       1.6066      0.00000
    200       1.7103      0.00000


--------------------------------------------------------------------------------------------------------


 soft charge-density along one line, spin component           1
         0         1         2         3         4         5         6         7         8         9
 total charge-density along one line
 
 soft charge-density along one line, spin component           2
         0         1         2         3         4         5         6         7         8         9
 total charge-density along one line
 
 pseudopotential strength for first ion, spin component:           1
-12.587  -0.094   0.290  -0.096  -0.001   1.059   0.012  -0.047
 -0.094 -12.319  -1.726   0.413  -0.149   0.012   1.037   0.295
  0.290  -1.726  -9.803  -1.752  -0.002  -0.047   0.295   0.702
 -0.096   0.413  -1.752 -12.310   0.163   0.013  -0.043   0.299
 -0.001  -0.149  -0.002   0.163 -10.011   0.000   0.031   0.000
  1.059   0.012  -0.047   0.013   0.000   0.270  -0.011   0.032
  0.012   1.037   0.295  -0.043   0.031  -0.011   0.306  -0.190
 -0.047   0.295   0.702   0.299   0.000   0.032  -0.190   0.603
  0.013  -0.043   0.299   1.037  -0.033  -0.011   0.051  -0.192
  0.000   0.031   0.000  -0.033   0.726  -0.000  -0.016  -0.000
  0.019   0.033   0.001   0.033   0.001  -0.005  -0.006  -0.002
 -0.002  -0.002  -0.001  -0.002  -0.000   0.001   0.001   0.000
 -0.005   0.004  -0.002  -0.000   0.006   0.002   0.001   0.001
 -0.000  -0.014   0.005  -0.014  -0.000  -0.000   0.006  -0.002
 -0.005  -0.000  -0.002   0.004  -0.006   0.002  -0.000   0.001
  0.001  -0.008   0.001   0.000  -0.001  -0.001   0.002  -0.000
  0.000   0.003  -0.010   0.003   0.000   0.000  -0.002   0.003
  0.001   0.000   0.000  -0.008   0.001  -0.001   0.000  -0.000
 pseudopotential strength for first ion, spin component:           2
-12.474   0.105   0.318   0.108  -0.001   1.038  -0.013  -0.053
  0.105 -12.076   1.805   0.556   0.192  -0.013   0.993  -0.305
  0.318   1.805 -10.040   1.837   0.004  -0.053  -0.305   0.740
  0.108   0.556   1.837 -12.053  -0.209  -0.014  -0.067  -0.310
 -0.001   0.192   0.004  -0.209  -9.941   0.000  -0.037  -0.001
  1.038  -0.013  -0.053  -0.014   0.000   0.282   0.012   0.035
 -0.013   0.993  -0.305  -0.067  -0.037   0.012   0.332   0.199
 -0.053  -0.305   0.740  -0.310  -0.001   0.035   0.199   0.576
 -0.014  -0.067  -0.310   0.990   0.040   0.012   0.067   0.203
  0.000  -0.037  -0.001   0.040   0.713  -0.000   0.021   0.000
  0.015  -0.031   0.004  -0.031   0.001  -0.004   0.006  -0.002
 -0.002   0.002  -0.002   0.002  -0.000   0.001  -0.001   0.001
  0.004   0.003   0.002  -0.000  -0.005  -0.002   0.001  -0.002
 -0.000   0.013   0.002   0.013  -0.000  -0.000  -0.006  -0.001
  0.004  -0.000   0.002   0.003   0.005  -0.002  -0.000  -0.002
 -0.001  -0.008  -0.001   0.000   0.001   0.000   0.002   0.001
  0.000  -0.003  -0.009  -0.003   0.000   0.000   0.002   0.003
 -0.001   0.000  -0.001  -0.008  -0.001   0.000   0.000   0.001
 total augmentation occupancy for first ion, spin component:           1
  1.926  -0.004  -0.096  -0.004   0.000   0.106  -0.001   0.026  -0.001  -0.000  -0.003   0.032   0.000  -0.015   0.000   0.000
 -0.004   1.732  -0.017  -0.235  -0.007  -0.001   0.000   0.000  -0.047   0.004  -0.002   0.002   0.005  -0.002   0.005   0.012
 -0.096  -0.017   0.807  -0.018   0.001  -0.001   0.000   0.286   0.000   0.003  -0.107   0.119   0.001  -0.128   0.001  -0.000
 -0.004  -0.235  -0.018   1.724   0.007  -0.001  -0.046   0.000  -0.002  -0.005  -0.002   0.002   0.005  -0.003   0.005  -0.001
  0.000  -0.007   0.001   0.007   0.971  -0.000   0.002   0.003  -0.003   0.763  -0.003   0.001   0.002  -0.000  -0.003  -0.000
  0.106  -0.001  -0.001  -0.001  -0.000   0.124  -0.000  -0.009  -0.000   0.000   0.002   0.002  -0.001   0.004  -0.001   0.000
 -0.001   0.000   0.000  -0.046   0.002  -0.000   0.093   0.001   0.003   0.002  -0.002   0.000   0.043  -0.001  -0.000  -0.004
  0.026   0.000   0.286   0.000   0.003  -0.009   0.001   0.460   0.001   0.001  -0.267   0.102   0.001  -0.222   0.001  -0.000
 -0.001  -0.047   0.000  -0.002  -0.003  -0.000   0.003   0.001   0.093  -0.002  -0.003   0.001  -0.000  -0.001   0.043  -0.000
 -0.000   0.004   0.003  -0.005   0.763   0.000   0.002   0.001  -0.002   0.620  -0.003   0.002   0.002   0.000  -0.002  -0.000
 -0.003  -0.002  -0.107  -0.002  -0.003   0.002  -0.002  -0.267  -0.003  -0.003   1.195  -0.481  -0.002  -0.063  -0.003   0.000
  0.032   0.002   0.119   0.002   0.001   0.002   0.000   0.102   0.001   0.002  -0.481   0.217   0.001   0.036   0.001  -0.000
  0.000   0.005   0.001   0.005   0.002  -0.001   0.043   0.001  -0.000   0.002  -0.002   0.001   0.337  -0.001   0.001  -0.030
 -0.015  -0.002  -0.128  -0.003  -0.000   0.004  -0.001  -0.222  -0.001   0.000  -0.063   0.036  -0.001   0.164  -0.001   0.000
  0.000   0.005   0.001   0.005  -0.003  -0.001  -0.000   0.001   0.043  -0.002  -0.003   0.001   0.001  -0.001   0.334   0.000
  0.000   0.012  -0.000  -0.001  -0.000   0.000  -0.004  -0.000  -0.000  -0.000   0.000  -0.000  -0.030   0.000   0.000   0.003
 -0.001  -0.000   0.024  -0.000  -0.000  -0.000   0.000   0.017   0.000  -0.000   0.013  -0.005   0.000  -0.014   0.000  -0.000
  0.000  -0.001  -0.000   0.012   0.000   0.000  -0.000  -0.000  -0.004   0.000   0.000  -0.000   0.000   0.000  -0.030  -0.000
 total augmentation occupancy for first ion, spin component:           2
  0.013   0.043   0.003   0.044   0.000  -0.007   0.010  -0.001   0.010  -0.000   0.001   0.002   0.001   0.000   0.001   0.001
  0.043   0.032   0.530   0.023   0.037   0.010  -0.008  -0.152  -0.001  -0.036   0.092   0.052  -0.000   0.097  -0.000   0.000
  0.003   0.530  -0.037   0.538   0.001  -0.000   0.008   0.009   0.008  -0.000  -0.005  -0.002  -0.007  -0.008  -0.007   0.004
  0.044   0.023   0.538   0.035  -0.042   0.010  -0.001  -0.154  -0.008   0.038   0.093   0.052  -0.000   0.099  -0.000   0.000
  0.000   0.037   0.001  -0.042   0.010   0.000   0.003  -0.000  -0.003   0.002   0.000   0.000  -0.002   0.000   0.002   0.000
 -0.007   0.010  -0.000   0.010   0.000   0.002   0.001   0.000   0.001  -0.000   0.000  -0.000   0.001  -0.000   0.001   0.000
  0.010  -0.008   0.008  -0.001   0.003   0.001   0.003   0.069   0.001   0.003  -0.025   0.006   0.000  -0.032   0.000  -0.000
 -0.001  -0.152   0.009  -0.154  -0.000   0.000   0.069  -0.007   0.070   0.000   0.002  -0.001   0.008   0.003   0.008  -0.002
  0.010  -0.001   0.008  -0.008  -0.003   0.001   0.001   0.070   0.003  -0.004  -0.025   0.006   0.000  -0.032   0.000  -0.000
 -0.000  -0.036  -0.000   0.038   0.002  -0.000   0.003   0.000  -0.004  -0.001   0.000  -0.000  -0.000  -0.000  -0.000  -0.000
  0.001   0.092  -0.005   0.093   0.000   0.000  -0.025   0.002  -0.025   0.000   0.003   0.001   0.001  -0.002   0.001   0.001
  0.002   0.052  -0.002   0.052   0.000  -0.000   0.006  -0.001   0.006  -0.000   0.001  -0.001  -0.002  -0.000  -0.002   0.001
  0.001  -0.000  -0.007  -0.000  -0.002   0.001   0.000   0.008   0.000  -0.000   0.001  -0.002   0.002  -0.000   0.000   0.000
  0.000   0.097  -0.008   0.099   0.000  -0.000  -0.032   0.003  -0.032  -0.000  -0.002  -0.000  -0.000  -0.001  -0.000   0.001
  0.001  -0.000  -0.007  -0.000   0.002   0.001   0.000   0.008   0.000  -0.000   0.001  -0.002   0.000  -0.000   0.002  -0.000
  0.001   0.000   0.004   0.000   0.000   0.000  -0.000  -0.002  -0.000  -0.000   0.001   0.001   0.000   0.001  -0.000  -0.000
  0.000   0.007  -0.000   0.007   0.000   0.000   0.002  -0.000   0.002   0.000   0.000  -0.000  -0.000  -0.000  -0.000   0.000
  0.001   0.000   0.004   0.000  -0.000   0.000  -0.000  -0.002  -0.000   0.001   0.001   0.001  -0.000   0.001   0.000   0.000


------------------------ aborting loop because EDIFF is reached ----------------------------------------


 


 total charge     
 
# of ion       s       p       d       tot
------------------------------------------
    1        0.436   0.700   6.394   7.530
    2        0.520   0.992   6.684   8.196
    3        0.519   0.990   6.690   8.199
    4        0.436   0.700   6.394   7.530
    5        0.370   0.575   5.720   6.665
    6        0.387   0.573   5.740   6.700
    7        0.370   0.575   5.720   6.665
    8        0.386   0.570   5.747   6.702
    9        0.969   1.598   0.000   2.567
   10        0.967   1.610   0.000   2.577
   11        0.967   1.609   0.000   2.576
   12        0.969   1.600   0.000   2.568
   13        0.969   1.598   0.000   2.567
   14        0.967   1.610   0.000   2.577
   15        0.967   1.609   0.000   2.576
   16        0.969   1.599   0.000   2.568
   17        0.969   1.599   0.000   2.568
   18        0.967   1.609   0.000   2.577
   19        0.967   1.610   0.000   2.577
   20        0.969   1.599   0.000   2.568
   21        0.969   1.598   0.000   2.567
   22        0.967   1.609   0.000   2.576
   23        0.967   1.610   0.000   2.577
   24        0.969   1.600   0.000   2.569
   25        0.960   1.662   0.000   2.622
   26        0.972   1.601   0.000   2.573
   27        0.972   1.601   0.000   2.573
   28        0.959   1.663   0.000   2.622
   29        0.972   1.576   0.000   2.547
   30        1.000   1.509   0.000   2.509
   31        1.000   1.508   0.000   2.508
   32        0.971   1.578   0.000   2.549
   33        1.315   2.561   0.000   3.876
   34        1.313   2.558   0.000   3.871
   35        1.314   2.557   0.000   3.870
   36        1.314   2.562   0.000   3.877
   37        1.315   2.561   0.000   3.876
   38        1.313   2.557   0.000   3.871
   39        1.314   2.557   0.000   3.871
   40        1.315   2.562   0.000   3.877
   41        1.315   2.562   0.000   3.876
   42        1.314   2.557   0.000   3.871
   43        1.313   2.557   0.000   3.870
   44        1.315   2.562   0.000   3.877
   45        1.315   2.561   0.000   3.876
   46        1.314   2.556   0.000   3.870
   47        1.313   2.558   0.000   3.871
   48        1.315   2.562   0.000   3.877
   49        1.341   2.440   0.000   3.781
   50        1.321   2.542   0.000   3.862
   51        1.321   2.542   0.000   3.862
   52        1.341   2.441   0.000   3.782
   53        1.305   2.580   0.000   3.885
   54        1.324   2.564   0.000   3.888
   55        1.324   2.564   0.000   3.888
   56        1.305   2.582   0.000   3.886
   57        1.947   5.569   0.009   7.525
   58        1.947   5.569   0.008   7.525
   59        1.946   5.566   0.004   7.516
   60        1.946   5.566   0.004   7.516
--------------------------------------------------
tot         66.106 127.517  49.114 242.738
 


 magnetization (x)
 
# of ion       s       p       d       tot
------------------------------------------
    1        0.001   0.002   0.051   0.053
    2        0.002   0.006   0.280   0.289
    3        0.002   0.006   0.240   0.248
    4        0.001   0.002   0.051   0.053
    5        0.017   0.026   4.404   4.447
    6        0.019   0.045   4.317   4.380
    7        0.017   0.026   4.404   4.447
    8        0.019   0.044   4.305   4.368
    9        0.003   0.027   0.000   0.030
   10        0.001   0.013   0.000   0.014
   11        0.001   0.013   0.000   0.014
   12        0.001   0.015   0.000   0.016
   13        0.001   0.016   0.000   0.017
   14        0.001   0.012   0.000   0.013
   15        0.001   0.013   0.000   0.015
   16        0.003   0.026   0.000   0.030
   17        0.001   0.016   0.000   0.017
   18        0.001   0.013   0.000   0.015
   19        0.001   0.012   0.000   0.013
   20        0.003   0.026   0.000   0.029
   21        0.003   0.026   0.000   0.030
   22        0.001   0.013   0.000   0.014
   23        0.001   0.012   0.000   0.014
   24        0.001   0.015   0.000   0.016
   25       -0.001  -0.001   0.000  -0.001
   26        0.002   0.013   0.000   0.016
   27        0.002   0.013   0.000   0.016
   28       -0.001  -0.001   0.000  -0.002
   29        0.002   0.021   0.000   0.023
   30        0.000   0.037   0.000   0.038
   31        0.000   0.037   0.000   0.038
   32        0.001   0.018   0.000   0.019
   33        0.013   0.028   0.000   0.041
   34        0.012   0.017   0.000   0.028
   35        0.012   0.046   0.000   0.058
   36        0.013   0.029   0.000   0.042
   37        0.013   0.028   0.000   0.041
   38        0.012   0.047   0.000   0.059
   39        0.011   0.015   0.000   0.027
   40        0.013   0.029   0.000   0.042
   41        0.013   0.028   0.000   0.041
   42        0.011   0.016   0.000   0.027
   43        0.012   0.047   0.000   0.059
   44        0.013   0.029   0.000   0.042
   45        0.013   0.028   0.000   0.041
   46        0.012   0.046   0.000   0.058
   47        0.012   0.017   0.000   0.029
   48        0.013   0.029   0.000   0.042
   49        0.000   0.003   0.000   0.003
   50        0.011   0.029   0.000   0.040
   51        0.011   0.029   0.000   0.040
   52        0.000   0.002   0.000   0.002
   53        0.011   0.043   0.000   0.054
   54        0.011   0.059   0.000   0.070
   55        0.011   0.059   0.000   0.070
   56        0.012   0.043   0.000   0.055
   57        0.000   0.000  -0.000   0.000
   58        0.000   0.000  -0.000   0.000
   59        0.000   0.000   0.000   0.000
   60        0.000   0.000   0.000   0.000
--------------------------------------------------
tot          0.381   1.310  18.051  19.742
 
    CHARGE:  cpu time    0.3521: real time    0.3527
    FORLOC:  cpu time    0.0182: real time    0.0185
    FORNL :  cpu time    2.0135: real time    2.0150
    STRESS:  cpu time    5.9325: real time    5.9344
    FORCOR:  cpu time    0.1660: real time    0.1701
    FORHAR:  cpu time    0.0349: real time    0.0366
    MIXING:  cpu time    0.0162: real time    0.0162
    OFIELD:  cpu time    0.0002: real time    0.0011

 ---------------------------------------------------------------------------------------------

         DFTD3 V3.0 Rev 1        
 IVDW         = 12
 DF pbe       
 parameters
 VDW_S6       =    1.0000
 VDW_S8       =    0.7875
 VDW_A1       =    0.4289
 VDW_A2       =    4.4407
 k1-k3        =   16.0000    1.3333   -4.0000
 VDW_RADIUS   =   50.2022 A
 VDW_CNRADIUS =   21.1671 A
 Edisp (eV)   -5.48226

 E6    (eV) :    -3.5298
 E8    (eV) :    -1.9525
 % E8        : 35.62
    FORVDW:  cpu time    0.2439: real time    0.2483

  FORCE on cell =-STRESS in cart. coord.  units (eV):
  Direction    XX          YY          ZZ          XY          YZ          ZX
  --------------------------------------------------------------------------------------
  Alpha Z   288.90237   288.90237   288.90237
  Ewald   50916.26068 50918.88320-57096.01721    41.87031    -0.01502     0.19191
  Hartree 55260.17105 55262.31756-49948.03964    27.21965    -0.07613     0.15899
  E(xc)   -1319.70620 -1319.72576 -1320.85222     0.17885    -0.00105     0.00107
  Local  ************************103615.70342   -65.63003     0.09675    -0.34716
  n-local  -693.86574  -693.99405  -703.99838     1.39416    -0.01037     0.00668
  augment   374.31695   374.46518   372.29969    -1.69339     0.00852    -0.00510
  Kinetic  4754.16048  4754.38831  4782.77134    -3.10614    -0.00289    -0.00488
  Fock        0.00000     0.00000     0.00000     0.00000     0.00000     0.00000
  vdW        -4.10171    -4.10187    -3.01313     0.10702     0.00146    -0.00183
  -------------------------------------------------------------------------------------
  Total     -19.26727   -19.42604   -12.24376     0.34043     0.00127    -0.00031
  in kB     -12.55513   -12.65859    -7.97840     0.22183     0.00083    -0.00020
  external pressure =      -11.06 kB  Pullay stress =        0.00 kB


 VOLUME and BASIS-vectors are now :
 -----------------------------------------------------------------------------
  energy-cutoff  :      400.00
  volume of cell :     2458.72
      direct lattice vectors                 reciprocal lattice vectors
    10.260500000  0.000000000  0.000000000     0.097461137  0.000000000  0.000000000
     0.000000000 10.260500000  0.000000000     0.000000000  0.097461137  0.000000000
     0.000000000  0.000000000 23.354600000     0.000000000  0.000000000  0.042818117

  length of vectors
    10.260500000 10.260500000 23.354600000     0.097461137  0.097461137  0.042818117


 FORCES acting on ions
    electron-ion (+dipol)            ewald-force                    non-local-force                 convergence-correction
 -----------------------------------------------------------------------------------------------
   -.215E+01 -.209E+01 -.840E+03   0.212E+01 0.207E+01 0.834E+03   0.513E-01 0.213E-01 0.527E+01   -.142E-02 -.135E-02 -.246E-01
   -.702E+00 0.600E+00 0.393E+03   0.716E+00 -.611E+00 -.395E+03   -.181E-01 0.124E-01 0.337E+01   -.144E-03 0.583E-04 -.509E-01
   0.759E+00 -.664E+00 0.393E+03   -.775E+00 0.676E+00 -.395E+03   0.215E-01 -.164E-01 0.342E+01   0.244E-03 -.221E-03 -.605E-01
   0.200E+01 0.235E+01 -.839E+03   -.197E+01 -.233E+01 0.834E+03   -.359E-01 -.363E-01 0.527E+01   0.123E-02 0.124E-02 -.249E-01
   0.583E+00 0.566E+00 0.373E+03   -.577E+00 -.551E+00 -.376E+03   -.101E-01 -.152E-01 0.190E+01   0.440E-05 0.930E-04 -.385E-01
   0.114E+01 -.103E+01 -.754E+03   -.109E+01 0.989E+00 0.751E+03   -.598E-01 0.527E-01 0.316E+01   0.106E-02 -.950E-03 -.370E-01
   -.545E+00 -.541E+00 0.374E+03   0.535E+00 0.532E+00 -.376E+03   0.123E-01 0.111E-01 0.191E+01   -.913E-04 -.107E-03 -.391E-01
   -.115E+01 0.987E+00 -.754E+03   0.111E+01 -.955E+00 0.751E+03   0.583E-01 -.476E-01 0.316E+01   -.940E-03 0.843E-03 -.330E-01
   -.738E+02 0.789E+01 -.410E+03   0.893E+02 -.798E+01 0.410E+03   -.155E+02 0.926E-01 -.270E+00   0.132E-01 -.569E-03 -.952E-02
   -.467E+02 -.853E+01 0.195E+03   0.616E+02 0.863E+01 -.195E+03   -.147E+02 -.753E-01 0.139E+00   0.334E-01 0.609E-03 -.219E-01
   -.467E+02 -.877E+01 0.194E+03   0.617E+02 0.891E+01 -.195E+03   -.148E+02 -.824E-01 0.134E+00   0.430E-01 -.142E-02 -.250E-01
   -.740E+02 0.983E+01 -.410E+03   0.894E+02 -.100E+02 0.410E+03   -.155E+02 0.180E+00 -.437E+00   0.805E-02 0.399E-03 -.107E-01
   0.742E+02 -.975E+01 -.410E+03   -.897E+02 0.994E+01 0.410E+03   0.155E+02 -.178E+00 -.454E+00   -.131E-01 -.174E-03 -.105E-01
   0.466E+02 0.888E+01 0.195E+03   -.615E+02 -.898E+01 -.195E+03   0.147E+02 0.762E-01 0.132E+00   -.335E-01 -.543E-03 -.219E-01
   0.467E+02 0.839E+01 0.195E+03   -.617E+02 -.852E+01 -.195E+03   0.148E+02 0.816E-01 0.141E+00   -.431E-01 0.129E-02 -.249E-01
   0.737E+02 -.794E+01 -.410E+03   -.892E+02 0.804E+01 0.410E+03   0.155E+02 -.100E+00 -.271E+00   -.808E-02 0.353E-03 -.975E-02
   0.954E+01 -.740E+02 -.410E+03   -.969E+01 0.895E+02 0.410E+03   0.151E+00 -.155E+02 -.453E+00   0.188E-03 0.136E-01 -.105E-01
   -.830E+01 -.466E+02 0.195E+03   0.844E+01 0.616E+02 -.195E+03   -.812E-01 -.148E+02 0.143E+00   -.129E-02 0.434E-01 -.248E-01
   -.895E+01 -.467E+02 0.195E+03   0.905E+01 0.616E+02 -.195E+03   -.765E-01 -.147E+02 0.136E+00   0.547E-03 0.335E-01 -.222E-01
   0.808E+01 -.734E+02 -.410E+03   -.819E+01 0.889E+02 0.410E+03   0.109E+00 -.155E+02 -.310E+00   -.414E-03 0.796E-02 -.978E-02
   -.803E+01 0.735E+02 -.410E+03   0.813E+01 -.890E+02 0.410E+03   -.105E+00 0.155E+02 -.298E+00   0.575E-03 -.138E-01 -.962E-02
   0.878E+01 0.466E+02 0.194E+03   -.891E+01 -.616E+02 -.195E+03   0.823E-01 0.148E+02 0.136E+00   0.140E-02 -.434E-01 -.249E-01
   0.854E+01 0.468E+02 0.195E+03   -.864E+01 -.617E+02 -.195E+03   0.754E-01 0.147E+02 0.142E+00   -.626E-03 -.333E-01 -.222E-01
   -.963E+01 0.737E+02 -.410E+03   0.978E+01 -.892E+02 0.410E+03   -.152E+00 0.154E+02 -.453E+00   -.426E-03 -.781E-02 -.106E-01
   0.711E-01 -.605E-01 0.382E+03   -.727E-01 0.617E-01 -.373E+03   0.672E-03 -.515E-03 -.970E+01   0.556E-04 -.445E-04 0.285E-01
   0.421E+00 0.394E+00 -.263E+03   -.430E+00 -.413E+00 0.279E+03   0.133E-01 0.220E-01 -.161E+02   0.217E-03 0.306E-03 -.321E-01
   -.406E+00 -.608E+00 -.263E+03   0.414E+00 0.635E+00 0.279E+03   -.149E-01 -.303E-01 -.161E+02   -.332E-03 -.271E-03 -.329E-01
   -.711E-01 0.605E-01 0.382E+03   0.722E-01 -.609E-01 -.373E+03   -.680E-03 0.571E-03 -.964E+01   -.214E-04 -.571E-05 0.241E-01
   0.114E+01 -.102E+01 -.317E+01   -.128E+01 0.114E+01 -.128E+02   0.142E+00 -.122E+00 0.159E+02   0.574E-04 -.416E-04 -.905E-01
   0.294E-01 0.237E-01 0.679E+03   -.306E-01 -.250E-01 -.702E+03   0.123E-02 0.128E-02 0.219E+02   0.213E-04 0.267E-04 0.706E-02
   -.279E-01 -.246E-01 0.679E+03   0.292E-01 0.258E-01 -.702E+03   -.123E-02 -.125E-02 0.219E+02   -.171E-04 -.180E-04 0.760E-02
   -.109E+01 0.101E+01 -.312E+01   0.122E+01 -.112E+01 -.127E+02   -.127E+00 0.109E+00 0.158E+02   -.365E-04 0.122E-04 -.764E-01
   0.506E+02 -.110E+02 0.242E+03   -.766E+02 0.113E+02 -.242E+03   0.259E+02 -.315E+00 0.714E+00   0.153E-01 0.378E-03 -.250E-01
   0.474E+02 0.103E+02 -.512E+03   -.720E+02 -.105E+02 0.512E+03   0.245E+02 0.161E+00 -.436E+00   0.595E-01 -.139E-02 -.445E-02
   0.475E+02 0.115E+02 -.504E+03   -.722E+02 -.116E+02 0.504E+03   0.246E+02 0.971E-01 0.146E+00   0.441E-01 0.809E-03 -.779E-02
   0.502E+02 -.114E+02 0.241E+03   -.761E+02 0.117E+02 -.242E+03   0.257E+02 -.323E+00 0.727E+00   0.224E-01 -.289E-03 -.269E-01
   -.505E+02 0.114E+02 0.241E+03   0.764E+02 -.116E+02 -.242E+03   -.258E+02 0.309E+00 0.721E+00   -.151E-01 -.212E-03 -.250E-01
   -.472E+02 -.116E+02 -.504E+03   0.718E+02 0.117E+02 0.504E+03   -.245E+02 -.920E-01 0.161E+00   -.591E-01 0.866E-03 -.626E-02
   -.476E+02 -.103E+02 -.511E+03   0.723E+02 0.104E+02 0.512E+03   -.246E+02 -.165E+00 -.411E+00   -.446E-01 -.249E-03 -.632E-02
   -.503E+02 0.110E+02 0.242E+03   0.763E+02 -.112E+02 -.242E+03   -.258E+02 0.326E+00 0.716E+00   -.226E-01 0.908E-04 -.269E-01
   -.115E+02 0.504E+02 0.241E+03   0.118E+02 -.764E+02 -.242E+03   -.313E+00 0.258E+02 0.726E+00   0.181E-03 0.152E-01 -.253E-01
   0.103E+02 0.478E+02 -.510E+03   -.105E+02 -.725E+02 0.510E+03   0.159E+00 0.246E+02 -.316E+00   0.198E-03 0.452E-01 -.643E-02
   0.119E+02 0.473E+02 -.504E+03   -.121E+02 -.719E+02 0.503E+03   0.136E+00 0.245E+02 0.178E+00   -.833E-03 0.594E-01 -.632E-02
   -.108E+02 0.504E+02 0.241E+03   0.111E+02 -.763E+02 -.242E+03   -.321E+00 0.258E+02 0.710E+00   -.112E-03 0.229E-01 -.267E-01
   0.111E+02 -.505E+02 0.242E+03   -.113E+02 0.765E+02 -.242E+03   0.316E+00 -.259E+02 0.718E+00   -.356E-03 -.154E-01 -.253E-01
   -.119E+02 -.477E+02 -.504E+03   0.121E+02 0.724E+02 0.504E+03   -.145E+00 -.247E+02 0.198E+00   -.846E-03 -.446E-01 -.768E-02
   -.103E+02 -.475E+02 -.511E+03   0.104E+02 0.721E+02 0.511E+03   -.146E+00 -.245E+02 -.367E+00   0.146E-02 -.599E-01 -.469E-02
   0.114E+02 -.503E+02 0.241E+03   -.116E+02 0.763E+02 -.242E+03   0.321E+00 -.258E+02 0.723E+00   0.238E-03 -.228E-01 -.267E-01
   -.414E-01 0.349E-01 0.798E+03   0.422E-01 -.354E-01 -.834E+03   -.866E-03 0.494E-03 0.362E+02   -.299E-05 -.209E-04 0.239E-01
   0.428E+00 0.448E+00 -.361E+02   -.595E+00 -.630E+00 0.100E+02   0.168E+00 0.181E+00 0.261E+02   -.263E-03 -.187E-03 -.389E-01
   -.344E+00 -.454E+00 -.361E+02   0.504E+00 0.620E+00 0.100E+02   -.161E+00 -.167E+00 0.261E+02   0.153E-03 0.220E-03 -.378E-01
   0.411E-01 -.348E-01 0.798E+03   -.419E-01 0.354E-01 -.834E+03   0.969E-03 -.683E-03 0.361E+02   0.344E-04 -.223E-04 0.323E-01
   0.172E+01 -.145E+01 -.249E+03   -.195E+01 0.165E+01 0.272E+03   0.230E+00 -.199E+00 -.228E+02   -.311E-03 0.183E-03 -.102E+00
   -.733E-01 -.673E-01 0.516E+03   0.740E-01 0.680E-01 -.495E+03   -.578E-03 -.594E-03 -.204E+02   -.472E-04 -.446E-04 -.162E-02
   0.789E-01 0.646E-01 0.516E+03   -.796E-01 -.651E-01 -.494E+03   0.734E-03 0.384E-03 -.204E+02   0.123E-04 0.524E-04 -.182E-02
   -.201E+01 0.172E+01 -.248E+03   0.226E+01 -.194E+01 0.271E+03   -.252E+00 0.215E+00 -.225E+02   0.452E-03 -.297E-03 -.124E+00
   0.895E+00 0.321E+00 -.180E+03   -.898E+00 -.328E+00 0.179E+03   0.485E-03 0.506E-02 0.161E+01   -.940E-03 -.120E-02 -.812E-01
   -.110E+01 -.149E+00 -.180E+03   0.110E+01 0.159E+00 0.179E+03   0.223E-02 -.811E-02 0.161E+01   0.947E-03 0.116E-02 -.816E-01
   -.408E-01 -.467E-02 0.106E+04   0.582E-01 -.107E-01 -.106E+04   -.167E-01 0.157E-01 0.169E+00   0.444E-02 -.509E-02 0.129E-01
   0.393E-01 0.339E-02 0.106E+04   -.570E-01 0.121E-01 -.106E+04   0.169E-01 -.158E-01 0.169E+00   -.449E-02 0.516E-02 0.130E-01
 -----------------------------------------------------------------------------------------------
   -.444E-01 0.212E-01 -.952E+02   -.172E-13 -.307E-12 0.136E-11   0.463E-01 -.226E-01 0.966E+02   -.174E-03 -.322E-03 -.139E+01
 
 
 POSITION                                       TOTAL-FORCE (eV/Angst)
 -----------------------------------------------------------------------------------
      2.87231      8.10708      8.53447         0.020523     -0.003497      0.026300
      2.87294      2.97554      3.22434        -0.004585      0.001921      1.152506
      8.00319      8.10579      3.22434         0.005970     -0.003969      1.164216
      8.00351      2.97479      8.53455        -0.006057     -0.007802      0.025283
      8.00319      2.97554      3.22434        -0.003564     -0.000813     -0.777470
      8.01231      8.09560      8.21642        -0.009698      0.012539     -0.001781
      2.87294      8.10579      3.22434         0.002248      0.002785     -0.783099
      2.86429      2.98523      8.21741         0.013852     -0.014822     -0.002500
      0.91459      8.11545      8.63376         0.018259      0.006168     -0.002991
      0.96695      2.97554      3.22434         0.235760      0.033736     -0.211418
      6.09720      8.10579      3.22434         0.270802      0.055600     -0.202177
      6.04047      2.98818      8.61709         0.006225     -0.000374     -0.005242
      4.83742      8.09341      8.61659        -0.027704      0.002994     -0.009327
      4.77893      2.97554      3.22434        -0.238397     -0.034641     -0.202674
      9.90918      8.10579      3.22434        -0.266082     -0.053965     -0.212292
      9.96056      2.96565      8.63190        -0.000833     -0.005560      0.002198
      8.01577      1.01156      8.61565        -0.002674      0.023152     -0.007458
      8.00319      6.19980      3.22434         0.053274      0.279140     -0.207847
      2.87294      1.06955      3.22434         0.035646      0.257601     -0.202662
      2.88227      6.15128      8.62907         0.002964      0.005256      0.002645
      7.99437      4.93117      8.63116        -0.004038     -0.020136     -0.000310
      8.00319     10.01179      3.22434        -0.055800     -0.284251     -0.199412
      2.87294      4.88154      3.22434        -0.034020     -0.255471     -0.209157
      2.86059     10.06829      8.61613        -0.001471     -0.005061     -0.005221
      8.00319      8.10579      1.31837        -0.000899      0.000619     -0.140407
      8.00563      2.97912      6.49690         0.004634      0.004161      0.013956
      2.87017      8.10426      6.49669        -0.006793     -0.004245      0.015014
      2.87294      2.97554      1.31837         0.000337      0.000190     -0.134841
      8.00891      8.10080      5.08970        -0.000020      0.000202     -0.071831
      8.00319      2.97554      0.00000        -0.000037      0.000007     -1.155011
      2.87294      8.10579      0.00000        -0.000025      0.000037     -1.155295
      2.86806      2.97948      5.08949        -0.001131      0.001895     -0.056399
     10.05314      2.97554      3.22434        -0.110960     -0.032637      0.177396
     10.00070      8.11434      8.60635        -0.024338     -0.003834     -0.013553
      4.86706      2.99248      8.57564        -0.009861      0.000943     -0.000557
      4.92289      8.10579      3.22434        -0.161553     -0.034551      0.184046
      5.95324      2.97554      3.22434         0.119806      0.030487      0.182215
      6.01088      8.08948      8.57409         0.023414     -0.001323      0.000921
      0.87437      2.96613      8.60444         0.003150      0.003121     -0.013007
      0.82299      8.10579      3.22434         0.151094      0.035882      0.178583
      2.87294     10.15574      3.22434        -0.030151     -0.105008      0.182860
      2.88237      4.97714      8.59888        -0.002016     -0.000232     -0.011006
      8.01798     10.09864      8.57280         0.000385     -0.023954      0.000290
      8.00319      5.02549      3.22434        -0.034097     -0.130558      0.176872
      2.87294      6.05585      3.22434         0.031745      0.096426      0.177555
      2.85807      0.98109      8.57328         0.000129      0.010205      0.000471
      7.99463      6.10545      8.60173         0.002940      0.020883     -0.012802
      8.00319      0.92560      3.22434         0.033157      0.142000      0.183962
      2.87294      2.97554      0.14386        -0.000118      0.000009     -0.275906
      2.86748      8.10076      5.32309         0.001262     -0.000309     -0.010037
      8.00820      2.98192      5.32330         0.000022     -0.000630     -0.011899
      8.00319      8.10579      0.14386         0.000189     -0.000121     -0.285366
      2.86000      2.98674      6.27465        -0.003372      0.004050      0.049691
      2.87294      8.10579      1.17450         0.000027      0.000040      1.460695
      8.00319      2.97554      1.17450        -0.000016     -0.000069      1.459863
      8.01779      8.09288      6.27481         0.003144     -0.003886      0.079489
      0.31263      0.41261      5.21231        -0.003469     -0.002862     -0.027387
      5.43109      5.54012      5.21356         0.002756      0.002580     -0.026252
      5.43807      0.41042      0.65907         0.004631     -0.004786     -0.126356
      0.30782      5.54067      0.65907        -0.004568      0.004737     -0.126075
 -----------------------------------------------------------------------------------
    total drift:                                0.001762     -0.001742      0.037543


--------------------------------------------------------------------------------------------------------


  FREE ENERGIE OF THE ION-ELECTRON SYSTEM (eV)
  ---------------------------------------------------
  free  energy   TOTEN  =      -453.63115326 eV

  energy  without entropy=     -453.63115326  energy(sigma->0) =     -453.63115326
 


--------------------------------------------------------------------------------------------------------


    POTLOK:  cpu time    0.9097: real time    0.9161


--------------------------------------------------------------------------------------------------------


 stress matrix after NEB project (eV)
    -19.26727      0.34039     -0.00031
      0.34043    -19.42604      0.00127
     -0.00031      0.00127    -12.24376
  FORCES: max atom, RMS     0.079646    0.021396
  FORCE total and by dimension    0.165735    0.079489
  Stress total and by dimension   29.978995   19.426042


--------------------------------------------------------------------------------------------------------


    WAVPRE:  cpu time   12.5887: real time   12.6506
    FEWALD:  cpu time    0.0015: real time    0.0015

 real space projection operators:
  total allocation   :       7420.51 KBytes
  max/ min on nodes  :       1908.81       1801.86

    ORTHCH:  cpu time    1.5464: real time    1.5553
     LOOP+:  cpu time  403.7417: real time  405.7088


--------------------------------------- Iteration      2(   1)  ---------------------------------------


    POTLOK:  cpu time    0.1747: real time    0.1784
    SETDIJ:  cpu time    0.7421: real time    0.7422
    EDDIAG:  cpu time    2.5445: real time    2.5731
  RMM-DIIS:  cpu time    5.3504: real time    5.3515
    ORTHCH:  cpu time    0.8904: real time    0.8994
       DOS:  cpu time    0.0012: real time    0.0012
    CHARGE:  cpu time    0.3505: real time    0.3518
    MIXING:  cpu time    0.0039: real time    0.0039
    --------------------------------------------
      LOOP:  cpu time   10.0579: real time   10.1016

 eigenvalue-minimisations  :  3927
 total energy-change (2. order) : 0.4740185E-02  (-0.2520719E-01)
 number of electron     315.9999495 magnetization      19.9999822
 augmentation part       45.3866472 magnetization      14.0746211

 Broyden mixing:
  rms(total) = 0.27900E-01    rms(broyden)= 0.27798E-01
  rms(prec ) = 0.29710E-01
  weight for this iteration     100.00

 Free energy of the ion-electron system (eV)
  ---------------------------------------------------
  alpha Z        PSCENC =       288.90237018
  Ewald energy   TEWEN  =     44736.45619192
  -Hartree energ DENC   =    -60574.06926823
  -exchange      EXHF   =         0.00000000
  -V(xc)+E(xc)   XCENC  =       994.44856580
  PAW double counting   =     11560.25636169   -11568.97687862
  entropy T*S    EENTRO =        -0.00000000
  eigenvalues    EBANDS =     -3618.25095086
  atomic energy  EATOM  =     17733.08945802
  Solvation  Ediel_sol  =         0.00000000
  ---------------------------------------------------
  free energy    TOTEN  =      -448.14415011 eV

  energy without entropy =     -448.14415011  energy(sigma->0) =     -448.14415011


--------------------------------------------------------------------------------------------------------


--------------------------------------- Iteration      2(   2)  ---------------------------------------


    POTLOK:  cpu time    0.1762: real time    0.1882
    SETDIJ:  cpu time    0.7422: real time    0.7423
    EDDIAG:  cpu time    2.5362: real time    2.5685
  RMM-DIIS:  cpu time    5.4391: real time    5.4651
    ORTHCH:  cpu time    0.8926: real time    0.9022
       DOS:  cpu time    0.0010: real time    0.0009
    CHARGE:  cpu time    0.3566: real time    0.3573
    MIXING:  cpu time    0.0035: real time    0.0035
    --------------------------------------------
      LOOP:  cpu time   10.1475: real time   10.2280

 eigenvalue-minimisations  :  3883
 total energy-change (2. order) :-0.8868026E-03  (-0.2259484E-02)
 number of electron     315.9999497 magnetization      19.9999821
 augmentation part       45.3469517 magnetization      14.0870112

 Broyden mixing:
  rms(total) = 0.27979E-01    rms(broyden)= 0.27965E-01
  rms(prec ) = 0.28940E-01
  weight for this iteration     100.00

 eigenvalues of (default mixing * dielectric matrix)
  average eigenvalue GAMMA=   0.4583
  0.4583

 Free energy of the ion-electron system (eV)
  ---------------------------------------------------
  alpha Z        PSCENC =       288.90237018
  Ewald energy   TEWEN  =     44736.45619192
  -Hartree energ DENC   =    -60573.48151222
  -exchange      EXHF   =         0.00000000
  -V(xc)+E(xc)   XCENC  =       994.34727470
  PAW double counting   =     11558.85641446   -11567.76124444
  entropy T*S    EENTRO =        -0.00000000
  eigenvalues    EBANDS =     -3618.55398952
  atomic energy  EATOM  =     17733.08945802
  Solvation  Ediel_sol  =         0.00000000
  ---------------------------------------------------
  free energy    TOTEN  =      -448.14503691 eV

  energy without entropy =     -448.14503691  energy(sigma->0) =     -448.14503691


--------------------------------------------------------------------------------------------------------


--------------------------------------- Iteration      2(   3)  ---------------------------------------


    POTLOK:  cpu time    0.1746: real time    0.1783
    SETDIJ:  cpu time    0.7421: real time    0.7422
    EDDIAG:  cpu time    2.5379: real time    2.5691
  RMM-DIIS:  cpu time    5.6974: real time    5.6988
    ORTHCH:  cpu time    0.8909: real time    0.8999
       DOS:  cpu time    0.0009: real time    0.0009
    CHARGE:  cpu time    0.3576: real time    0.3579
    MIXING:  cpu time    0.0038: real time    0.0038
    --------------------------------------------
      LOOP:  cpu time   10.4053: real time   10.4509

 eigenvalue-minimisations  :  4012
 total energy-change (2. order) : 0.7573668E-05  (-0.1784730E-03)
 number of electron     315.9999496 magnetization      19.9999821
 augmentation part       45.3616542 magnetization      14.0840884

 Broyden mixing:
  rms(total) = 0.94569E-02    rms(broyden)= 0.94540E-02
  rms(prec ) = 0.99117E-02
  weight for this iteration     100.00

 eigenvalues of (default mixing * dielectric matrix)
  average eigenvalue GAMMA=   0.7168
  0.7168  0.7168

 Free energy of the ion-electron system (eV)
  ---------------------------------------------------
  alpha Z        PSCENC =       288.90237018
  Ewald energy   TEWEN  =     44736.45619192
  -Hartree energ DENC   =    -60573.03237689
  -exchange      EXHF   =         0.00000000
  -V(xc)+E(xc)   XCENC  =       994.37951578
  PAW double counting   =     11557.69130450   -11566.44595312
  entropy T*S    EENTRO =        -0.00000000
  eigenvalues    EBANDS =     -3619.18553972
  atomic energy  EATOM  =     17733.08945802
  Solvation  Ediel_sol  =         0.00000000
  ---------------------------------------------------
  free energy    TOTEN  =      -448.14502934 eV

  energy without entropy =     -448.14502934  energy(sigma->0) =     -448.14502934


--------------------------------------------------------------------------------------------------------


--------------------------------------- Iteration      2(   4)  ---------------------------------------


    POTLOK:  cpu time    0.1737: real time    0.1776
    SETDIJ:  cpu time    0.7421: real time    0.7422
    EDDIAG:  cpu time    2.5350: real time    2.5769
  RMM-DIIS:  cpu time    5.8812: real time    5.8860
    ORTHCH:  cpu time    0.8865: real time    0.9017
       DOS:  cpu time    0.0009: real time    0.0009
    CHARGE:  cpu time    0.3585: real time    0.3588
    MIXING:  cpu time    0.0042: real time    0.0042
    --------------------------------------------
      LOOP:  cpu time   10.5821: real time   10.6482

 eigenvalue-minimisations  :  4108
 total energy-change (2. order) : 0.9396172E-07  (-0.7158167E-04)
 number of electron     315.9999496 magnetization      19.9999821
 augmentation part       45.3679436 magnetization      14.0820373

 Broyden mixing:
  rms(total) = 0.73308E-02    rms(broyden)= 0.73269E-02
  rms(prec ) = 0.78711E-02
  weight for this iteration     100.00

 eigenvalues of (default mixing * dielectric matrix)
  average eigenvalue GAMMA=   0.7708
  1.1796  0.5664  0.5664

 Free energy of the ion-electron system (eV)
  ---------------------------------------------------
  alpha Z        PSCENC =       288.90237018
  Ewald energy   TEWEN  =     44736.45619192
  -Hartree energ DENC   =    -60572.65617119
  -exchange      EXHF   =         0.00000000
  -V(xc)+E(xc)   XCENC  =       994.37076830
  PAW double counting   =     11556.81682995   -11565.54539350
  entropy T*S    EENTRO =        -0.00000000
  eigenvalues    EBANDS =     -3619.57908292
  atomic energy  EATOM  =     17733.08945802
  Solvation  Ediel_sol  =         0.00000000
  ---------------------------------------------------
  free energy    TOTEN  =      -448.14502924 eV

  energy without entropy =     -448.14502924  energy(sigma->0) =     -448.14502924


--------------------------------------------------------------------------------------------------------


--------------------------------------- Iteration      2(   5)  ---------------------------------------


    POTLOK:  cpu time    0.1734: real time    0.1773
    SETDIJ:  cpu time    0.7424: real time    0.7424
    EDDIAG:  cpu time    2.5396: real time    2.5704
  RMM-DIIS:  cpu time    5.3139: real time    5.3149
    ORTHCH:  cpu time    0.8824: real time    0.8992
       DOS:  cpu time    0.0010: real time    0.0010
    CHARGE:  cpu time    0.3546: real time    0.3548
    MIXING:  cpu time    0.0044: real time    0.0044
    --------------------------------------------
      LOOP:  cpu time   10.0115: real time   10.0644

 eigenvalue-minimisations  :  3726
 total energy-change (2. order) :-0.3516597E-04  (-0.3002223E-04)
 number of electron     315.9999496 magnetization      19.9999821
 augmentation part       45.3657478 magnetization      14.0814217

 Broyden mixing:
  rms(total) = 0.58212E-02    rms(broyden)= 0.58148E-02
  rms(prec ) = 0.62790E-02
  weight for this iteration     100.00

 eigenvalues of (default mixing * dielectric matrix)
  average eigenvalue GAMMA=   0.8060
  1.5218  0.6951  0.6951  0.3119

 Free energy of the ion-electron system (eV)
  ---------------------------------------------------
  alpha Z        PSCENC =       288.90237018
  Ewald energy   TEWEN  =     44736.45619192
  -Hartree energ DENC   =    -60572.54146710
  -exchange      EXHF   =         0.00000000
  -V(xc)+E(xc)   XCENC  =       994.36269998
  PAW double counting   =     11556.45929454   -11565.17834532
  entropy T*S    EENTRO =        -0.00000000
  eigenvalues    EBANDS =     -3619.69526663
  atomic energy  EATOM  =     17733.08945802
  Solvation  Ediel_sol  =         0.00000000
  ---------------------------------------------------
  free energy    TOTEN  =      -448.14506441 eV

  energy without entropy =     -448.14506441  energy(sigma->0) =     -448.14506441


--------------------------------------------------------------------------------------------------------


--------------------------------------- Iteration      2(   6)  ---------------------------------------


    POTLOK:  cpu time    0.1745: real time    0.1781
    SETDIJ:  cpu time    0.7425: real time    0.7425
    EDDIAG:  cpu time    2.5424: real time    2.5732
  RMM-DIIS:  cpu time    4.7680: real time    4.7687
    ORTHCH:  cpu time    0.8949: real time    0.9032
       DOS:  cpu time    0.0010: real time    0.0010
    CHARGE:  cpu time    0.3549: real time    0.3554
    MIXING:  cpu time    0.0046: real time    0.0046
    --------------------------------------------
      LOOP:  cpu time    9.4827: real time    9.5266

 eigenvalue-minimisations  :  3339
 total energy-change (2. order) :-0.4802600E-04  (-0.1067004E-04)
 number of electron     315.9999496 magnetization      19.9999820
 augmentation part       45.3695604 magnetization      14.0814438

 Broyden mixing:
  rms(total) = 0.38652E-02    rms(broyden)= 0.38574E-02
  rms(prec ) = 0.40875E-02
  weight for this iteration     100.00

 eigenvalues of (default mixing * dielectric matrix)
  average eigenvalue GAMMA=   0.7758
  1.6636  0.9417  0.5389  0.4291  0.3058

 Free energy of the ion-electron system (eV)
  ---------------------------------------------------
  alpha Z        PSCENC =       288.90237018
  Ewald energy   TEWEN  =     44736.45619192
  -Hartree energ DENC   =    -60572.47757409
  -exchange      EXHF   =         0.00000000
  -V(xc)+E(xc)   XCENC  =       994.35855353
  PAW double counting   =     11556.23554540   -11564.94197539
  entropy T*S    EENTRO =        -0.00000000
  eigenvalues    EBANDS =     -3619.76768200
  atomic energy  EATOM  =     17733.08945802
  Solvation  Ediel_sol  =         0.00000000
  ---------------------------------------------------
  free energy    TOTEN  =      -448.14511243 eV

  energy without entropy =     -448.14511243  energy(sigma->0) =     -448.14511243


--------------------------------------------------------------------------------------------------------


--------------------------------------- Iteration      2(   7)  ---------------------------------------


    POTLOK:  cpu time    0.1730: real time    0.1800
    SETDIJ:  cpu time    0.7424: real time    0.7425
    EDDIAG:  cpu time    2.5392: real time    2.5748
  RMM-DIIS:  cpu time    4.1203: real time    4.1210
    ORTHCH:  cpu time    0.8844: real time    0.8972
       DOS:  cpu time    0.0010: real time    0.0010
    CHARGE:  cpu time    0.3475: real time    0.3509
    MIXING:  cpu time    0.0047: real time    0.0047
    --------------------------------------------
      LOOP:  cpu time    8.8126: real time    8.8723

 eigenvalue-minimisations  :  2801
 total energy-change (2. order) :-0.6182265E-04  (-0.4832072E-05)
 number of electron     315.9999496 magnetization      19.9999820
 augmentation part       45.3661311 magnetization      14.0810612

 Broyden mixing:
  rms(total) = 0.36560E-02    rms(broyden)= 0.36498E-02
  rms(prec ) = 0.38487E-02
  weight for this iteration     100.00

 eigenvalues of (default mixing * dielectric matrix)
  average eigenvalue GAMMA=   0.7163
  1.7116  0.8509  0.5671  0.4828  0.2987  0.3869

 Free energy of the ion-electron system (eV)
  ---------------------------------------------------
  alpha Z        PSCENC =       288.90237018
  Ewald energy   TEWEN  =     44736.45619192
  -Hartree energ DENC   =    -60572.53616928
  -exchange      EXHF   =         0.00000000
  -V(xc)+E(xc)   XCENC  =       994.36081688
  PAW double counting   =     11556.28125318   -11564.99259203
  entropy T*S    EENTRO =        -0.00000000
  eigenvalues    EBANDS =     -3619.70650312
  atomic energy  EATOM  =     17733.08945802
  Solvation  Ediel_sol  =         0.00000000
  ---------------------------------------------------
  free energy    TOTEN  =      -448.14517426 eV

  energy without entropy =     -448.14517426  energy(sigma->0) =     -448.14517426


--------------------------------------------------------------------------------------------------------


--------------------------------------- Iteration      2(   8)  ---------------------------------------


    POTLOK:  cpu time    0.2193: real time    0.2244
    SETDIJ:  cpu time    0.7425: real time    0.7425
    EDDIAG:  cpu time    2.5308: real time    2.5715
  RMM-DIIS:  cpu time    3.6184: real time    3.6297
    ORTHCH:  cpu time    0.8834: real time    0.8960
       DOS:  cpu time    0.0009: real time    0.0009
    --------------------------------------------
      LOOP:  cpu time    7.9950: real time    8.0650

 eigenvalue-minimisations  :  2397
 total energy-change (2. order) : 0.4287213E-05  (-0.1233720E-05)
 number of electron     315.9999496 magnetization      19.9999820
 augmentation part       45.3661311 magnetization      14.0810612

 Free energy of the ion-electron system (eV)
  ---------------------------------------------------
  alpha Z        PSCENC =       288.90237018
  Ewald energy   TEWEN  =     44736.45619192
  -Hartree energ DENC   =    -60572.53606219
  -exchange      EXHF   =         0.00000000
  -V(xc)+E(xc)   XCENC  =       994.36080432
  PAW double counting   =     11556.28128014   -11564.99262308
  entropy T*S    EENTRO =        -0.00000000
  eigenvalues    EBANDS =     -3619.70658928
  atomic energy  EATOM  =     17733.08945802
  Solvation  Ediel_sol  =         0.00000000
  ---------------------------------------------------
  free energy    TOTEN  =      -448.14516997 eV

  energy without entropy =     -448.14516997  energy(sigma->0) =     -448.14516997


--------------------------------------------------------------------------------------------------------


 average (electrostatic) potential at core
  the test charge radii are     1.0103  0.6991  0.7089  1.1045
  (the norm of the test charge is              1.0000)
       1 -52.3153       2 -51.4946       3 -51.4347       4 -52.3139       5 -56.2458
       6 -56.9848       7 -56.2470       8 -56.9125       9 -58.5435      10 -58.1237
      11 -58.1024      12 -58.5100      13 -58.5329      14 -58.1230      15 -58.1023
      16 -58.5200      17 -58.5262      18 -58.0986      19 -58.1244      20 -58.5163
      21 -58.5386      22 -58.0999      23 -58.1242      24 -58.5048      25 -56.3972
      26 -58.1105      27 -58.1149      28 -56.4338      29 -58.8017      30 -56.3443
      31 -56.3453      32 -58.7987      33 -71.9885      34 -72.5496      35 -72.5223
      36 -71.9702      37 -71.9895      38 -72.5396      39 -72.5323      40 -71.9683
      41 -71.9913      42 -72.5282      43 -72.5334      44 -71.9653      45 -71.9897
      46 -72.5176      47 -72.5439      48 -71.9683      49 -70.0571      50 -72.2285
      51 -72.2238      52 -70.0216      53 -72.6578      54 -70.9456      55 -70.9446
      56 -72.6465      57 -41.3003      58 -41.3012      59 -40.5594      60 -40.5591
 
 
 
 E-fermi :  -3.9590     XC(G=0):  -3.8142     alpha+bet : -2.7421


 spin component 1

 k-point     1 :       0.0000    0.0000    0.0000
  band No.  band energies     occupation 
      1     -33.9237      1.00000
      2     -33.9227      1.00000
      3     -33.1684      1.00000
      4     -33.1682      1.00000
      5     -21.7136      1.00000
      6     -21.6870      1.00000
      7     -21.6192      1.00000
      8     -21.5746      1.00000
      9     -21.5009      1.00000
     10     -21.4946      1.00000
     11     -21.4892      1.00000
     12     -21.4819      1.00000
     13     -21.4809      1.00000
     14     -21.4312      1.00000
     15     -21.3080      1.00000
     16     -21.2762      1.00000
     17     -21.1754      1.00000
     18     -21.1262      1.00000
     19     -21.1089      1.00000
     20     -21.0912      1.00000
     21     -21.0878      1.00000
     22     -21.0711      1.00000
     23     -21.0674      1.00000
     24     -21.0233      1.00000
     25     -19.9258      1.00000
     26     -19.9245      1.00000
     27     -19.1990      1.00000
     28     -19.1643      1.00000
     29     -17.4352      1.00000
     30     -17.4320      1.00000
     31     -17.4235      1.00000
     32     -17.4225      1.00000
     33     -17.4062      1.00000
     34     -17.4029      1.00000
     35     -16.6913      1.00000
     36     -16.6910      1.00000
     37     -16.6403      1.00000
     38     -16.6362      1.00000
     39     -16.6325      1.00000
     40     -16.6280      1.00000
     41     -14.5111      1.00000
     42     -14.4315      1.00000
     43     -14.3360      1.00000
     44     -14.2688      1.00000
     45     -13.9386      1.00000
     46     -13.8668      1.00000
     47     -13.7059      1.00000
     48     -13.6666      1.00000
     49     -13.2289      1.00000
     50     -13.1893      1.00000
     51     -13.1835      1.00000
     52     -13.0589      1.00000
     53     -13.0028      1.00000
     54     -12.9380      1.00000
     55     -12.8542      1.00000
     56     -12.5677      1.00000
     57     -12.3778      1.00000
     58     -12.3696      1.00000
     59     -12.3619      1.00000
     60     -12.3131      1.00000
     61     -12.3116      1.00000
     62     -12.3101      1.00000
     63     -12.3088      1.00000
     64     -12.0551      1.00000
     65     -11.3773      1.00000
     66     -11.1919      1.00000
     67     -11.1717      1.00000
     68     -10.8415      1.00000
     69     -10.8025      1.00000
     70     -10.7780      1.00000
     71     -10.6932      1.00000
     72     -10.5125      1.00000
     73     -10.5119      1.00000
     74     -10.4541      1.00000
     75     -10.4291      1.00000
     76     -10.4010      1.00000
     77     -10.0037      1.00000
     78      -9.9761      1.00000
     79      -9.7312      1.00000
     80      -9.3764      1.00000
     81      -9.0059      1.00000
     82      -8.7087      1.00000
     83      -8.6915      1.00000
     84      -8.6762      1.00000
     85      -8.6497      1.00000
     86      -8.5427      1.00000
     87      -8.5223      1.00000
     88      -8.4600      1.00000
     89      -8.4267      1.00000
     90      -8.4088      1.00000
     91      -8.3802      1.00000
     92      -8.3427      1.00000
     93      -8.3270      1.00000
     94      -8.2675      1.00000
     95      -8.2183      1.00000
     96      -8.1818      1.00000
     97      -8.1608      1.00000
     98      -8.1006      1.00000
     99      -8.0430      1.00000
    100      -8.0221      1.00000
    101      -8.0067      1.00000
    102      -7.9637      1.00000
    103      -7.9489      1.00000
    104      -7.9089      1.00000
    105      -7.9047      1.00000
    106      -7.7867      1.00000
    107      -7.7635      1.00000
    108      -7.7557      1.00000
    109      -7.6731      1.00000
    110      -7.5871      1.00000
    111      -7.4853      1.00000
    112      -7.4333      1.00000
    113      -7.4122      1.00000
    114      -7.3614      1.00000
    115      -7.3119      1.00000
    116      -7.3079      1.00000
    117      -7.2956      1.00000
    118      -7.2893      1.00000
    119      -7.2198      1.00000
    120      -7.2005      1.00000
    121      -7.1649      1.00000
    122      -7.1418      1.00000
    123      -7.0925      1.00000
    124      -7.0414      1.00000
    125      -6.9767      1.00000
    126      -6.9507      1.00000
    127      -6.9116      1.00000
    128      -6.8964      1.00000
    129      -6.8899      1.00000
    130      -6.8598      1.00000
    131      -6.8115      1.00000
    132      -6.7452      1.00000
    133      -6.6908      1.00000
    134      -6.6726      1.00000
    135      -6.6305      1.00000
    136      -6.6276      1.00000
    137      -6.5712      1.00000
    138      -6.5372      1.00000
    139      -6.5318      1.00000
    140      -6.5206      1.00000
    141      -6.4236      1.00000
    142      -6.3511      1.00000
    143      -6.3111      1.00000
    144      -6.2292      1.00000
    145      -6.0529      1.00000
    146      -6.0135      1.00000
    147      -5.9711      1.00000
    148      -5.9117      1.00000
    149      -5.8886      1.00000
    150      -5.8346      1.00000
    151      -5.8177      1.00000
    152      -5.6509      1.00000
    153      -5.6473      1.00000
    154      -5.5600      1.00000
    155      -5.5539      1.00000
    156      -5.4982      1.00000
    157      -5.4960      1.00000
    158      -5.4754      1.00000
    159      -5.3001      1.00000
    160      -5.1013      1.00000
    161      -5.0673      1.00000
    162      -4.9229      1.00000
    163      -4.8620      1.00000
    164      -4.7446      1.00000
    165      -4.6661      1.00000
    166      -4.6600      1.00000
    167      -4.2668      1.00000
    168      -4.2586      1.00000
    169      -1.6465      0.00000
    170      -1.4603      0.00000
    171      -0.2078      0.00000
    172      -0.0674      0.00000
    173      -0.0568      0.00000
    174      -0.0207      0.00000
    175       0.0786      0.00000
    176       0.1023      0.00000
    177       0.1520      0.00000
    178       0.1757      0.00000
    179       0.3583      0.00000
    180       0.4614      0.00000
    181       0.4878      0.00000
    182       0.5248      0.00000
    183       0.5915      0.00000
    184       0.6630      0.00000
    185       0.8191      0.00000
    186       0.8859      0.00000
    187       0.8930      0.00000
    188       0.9583      0.00000
    189       0.9615      0.00000
    190       0.9763      0.00000
    191       0.9991      0.00000
    192       1.0223      0.00000
    193       1.0426      0.00000
    194       1.0691      0.00000
    195       1.0819      0.00000
    196       1.0825      0.00000
    197       1.1456      0.00000
    198       1.1751      0.00000
    199       1.1808      0.00000
    200       1.2447      0.00000

 k-point     2 :       0.3333    0.0000    0.0000
  band No.  band energies     occupation 
      1     -33.9237      1.00000
      2     -33.9227      1.00000
      3     -33.1684      1.00000
      4     -33.1682      1.00000
      5     -21.7079      1.00000
      6     -21.6883      1.00000
      7     -21.6120      1.00000
      8     -21.5886      1.00000
      9     -21.5098      1.00000
     10     -21.4972      1.00000
     11     -21.4855      1.00000
     12     -21.4834      1.00000
     13     -21.4616      1.00000
     14     -21.4389      1.00000
     15     -21.2987      1.00000
     16     -21.2820      1.00000
     17     -21.1699      1.00000
     18     -21.1468      1.00000
     19     -21.1064      1.00000
     20     -21.0904      1.00000
     21     -21.0895      1.00000
     22     -21.0683      1.00000
     23     -21.0543      1.00000
     24     -21.0296      1.00000
     25     -19.9257      1.00000
     26     -19.9246      1.00000
     27     -19.1989      1.00000
     28     -19.1643      1.00000
     29     -17.4345      1.00000
     30     -17.4327      1.00000
     31     -17.4234      1.00000
     32     -17.4225      1.00000
     33     -17.4055      1.00000
     34     -17.4037      1.00000
     35     -16.6913      1.00000
     36     -16.6910      1.00000
     37     -16.6393      1.00000
     38     -16.6372      1.00000
     39     -16.6314      1.00000
     40     -16.6291      1.00000
     41     -14.5002      1.00000
     42     -14.4335      1.00000
     43     -14.3315      1.00000
     44     -14.2670      1.00000
     45     -13.9144      1.00000
     46     -13.8777      1.00000
     47     -13.6911      1.00000
     48     -13.6717      1.00000
     49     -13.2324      1.00000
     50     -13.1931      1.00000
     51     -13.1866      1.00000
     52     -13.0627      1.00000
     53     -13.0017      1.00000
     54     -12.9365      1.00000
     55     -12.7705      1.00000
     56     -12.6138      1.00000
     57     -12.3744      1.00000
     58     -12.3710      1.00000
     59     -12.3130      1.00000
     60     -12.3119      1.00000
     61     -12.3104      1.00000
     62     -12.3091      1.00000
     63     -12.2757      1.00000
     64     -12.1042      1.00000
     65     -11.5674      1.00000
     66     -11.4836      1.00000
     67     -11.3676      1.00000
     68     -11.1566      1.00000
     69     -10.8034      1.00000
     70     -10.7561      1.00000
     71     -10.4904      1.00000
     72     -10.4392      1.00000
     73     -10.3606      1.00000
     74     -10.3332      1.00000
     75     -10.1246      1.00000
     76     -10.0198      1.00000
     77      -9.9378      1.00000
     78      -9.8843      1.00000
     79      -9.6580      1.00000
     80      -9.4102      1.00000
     81      -9.0362      1.00000
     82      -8.8680      1.00000
     83      -8.8511      1.00000
     84      -8.7275      1.00000
     85      -8.6728      1.00000
     86      -8.5894      1.00000
     87      -8.5648      1.00000
     88      -8.5265      1.00000
     89      -8.4424      1.00000
     90      -8.4055      1.00000
     91      -8.3857      1.00000
     92      -8.3717      1.00000
     93      -8.3083      1.00000
     94      -8.2885      1.00000
     95      -8.2180      1.00000
     96      -8.1622      1.00000
     97      -8.1284      1.00000
     98      -8.0595      1.00000
     99      -8.0279      1.00000
    100      -7.9923      1.00000
    101      -7.9789      1.00000
    102      -7.9598      1.00000
    103      -7.9482      1.00000
    104      -7.8938      1.00000
    105      -7.8321      1.00000
    106      -7.8115      1.00000
    107      -7.7765      1.00000
    108      -7.7601      1.00000
    109      -7.6770      1.00000
    110      -7.6552      1.00000
    111      -7.4534      1.00000
    112      -7.4475      1.00000
    113      -7.4179      1.00000
    114      -7.3624      1.00000
    115      -7.3606      1.00000
    116      -7.3174      1.00000
    117      -7.3026      1.00000
    118      -7.2879      1.00000
    119      -7.2594      1.00000
    120      -7.2298      1.00000
    121      -7.2220      1.00000
    122      -7.2065      1.00000
    123      -7.1160      1.00000
    124      -7.0302      1.00000
    125      -7.0170      1.00000
    126      -7.0077      1.00000
    127      -6.9903      1.00000
    128      -6.9552      1.00000
    129      -6.9094      1.00000
    130      -6.8798      1.00000
    131      -6.8225      1.00000
    132      -6.7498      1.00000
    133      -6.7223      1.00000
    134      -6.7119      1.00000
    135      -6.6459      1.00000
    136      -6.6267      1.00000
    137      -6.6013      1.00000
    138      -6.5573      1.00000
    139      -6.4987      1.00000
    140      -6.4505      1.00000
    141      -6.3141      1.00000
    142      -6.2846      1.00000
    143      -6.1877      1.00000
    144      -6.1335      1.00000
    145      -6.0131      1.00000
    146      -5.9958      1.00000
    147      -5.8740      1.00000
    148      -5.8636      1.00000
    149      -5.8526      1.00000
    150      -5.8162      1.00000
    151      -5.8026      1.00000
    152      -5.6997      1.00000
    153      -5.6386      1.00000
    154      -5.6002      1.00000
    155      -5.5832      1.00000
    156      -5.5443      1.00000
    157      -5.5078      1.00000
    158      -5.4893      1.00000
    159      -5.2051      1.00000
    160      -5.0964      1.00000
    161      -5.0680      1.00000
    162      -5.0038      1.00000
    163      -4.8623      1.00000
    164      -4.7476      1.00000
    165      -4.6661      1.00000
    166      -4.6603      1.00000
    167      -4.2582      1.00000
    168      -4.2539      1.00000
    169      -1.6126      0.00000
    170      -1.4878      0.00000
    171      -0.0957      0.00000
    172      -0.0892      0.00000
    173      -0.0612      0.00000
    174      -0.0073      0.00000
    175       0.0729      0.00000
    176       0.0878      0.00000
    177       0.1929      0.00000
    178       0.2870      0.00000
    179       0.3082      0.00000
    180       0.3601      0.00000
    181       0.4697      0.00000
    182       0.5271      0.00000
    183       0.6125      0.00000
    184       0.6627      0.00000
    185       0.6802      0.00000
    186       0.7286      0.00000
    187       0.8645      0.00000
    188       0.9124      0.00000
    189       0.9427      0.00000
    190       0.9593      0.00000
    191       0.9929      0.00000
    192       1.0145      0.00000
    193       1.0531      0.00000
    194       1.0634      0.00000
    195       1.0791      0.00000
    196       1.1462      0.00000
    197       1.1864      0.00000
    198       1.2231      0.00000
    199       1.2952      0.00000
    200       1.3327      0.00000

 k-point     3 :       0.0000    0.3333    0.0000
  band No.  band energies     occupation 
      1     -33.9237      1.00000
      2     -33.9227      1.00000
      3     -33.1684      1.00000
      4     -33.1682      1.00000
      5     -21.7080      1.00000
      6     -21.6884      1.00000
      7     -21.6121      1.00000
      8     -21.5888      1.00000
      9     -21.5069      1.00000
     10     -21.4942      1.00000
     11     -21.4892      1.00000
     12     -21.4866      1.00000
     13     -21.4606      1.00000
     14     -21.4386      1.00000
     15     -21.2986      1.00000
     16     -21.2822      1.00000
     17     -21.1694      1.00000
     18     -21.1476      1.00000
     19     -21.1061      1.00000
     20     -21.0897      1.00000
     21     -21.0885      1.00000
     22     -21.0710      1.00000
     23     -21.0532      1.00000
     24     -21.0296      1.00000
     25     -19.9257      1.00000
     26     -19.9246      1.00000
     27     -19.1989      1.00000
     28     -19.1643      1.00000
     29     -17.4345      1.00000
     30     -17.4327      1.00000
     31     -17.4234      1.00000
     32     -17.4225      1.00000
     33     -17.4055      1.00000
     34     -17.4037      1.00000
     35     -16.6913      1.00000
     36     -16.6910      1.00000
     37     -16.6393      1.00000
     38     -16.6372      1.00000
     39     -16.6314      1.00000
     40     -16.6291      1.00000
     41     -14.5003      1.00000
     42     -14.4337      1.00000
     43     -14.3314      1.00000
     44     -14.2668      1.00000
     45     -13.9144      1.00000
     46     -13.8776      1.00000
     47     -13.6912      1.00000
     48     -13.6717      1.00000
     49     -13.2319      1.00000
     50     -13.1924      1.00000
     51     -13.1870      1.00000
     52     -13.0635      1.00000
     53     -13.0017      1.00000
     54     -12.9365      1.00000
     55     -12.7703      1.00000
     56     -12.6136      1.00000
     57     -12.3744      1.00000
     58     -12.3710      1.00000
     59     -12.3130      1.00000
     60     -12.3118      1.00000
     61     -12.3104      1.00000
     62     -12.3091      1.00000
     63     -12.2757      1.00000
     64     -12.1043      1.00000
     65     -11.5675      1.00000
     66     -11.4840      1.00000
     67     -11.3678      1.00000
     68     -11.1565      1.00000
     69     -10.8053      1.00000
     70     -10.7575      1.00000
     71     -10.4898      1.00000
     72     -10.4400      1.00000
     73     -10.3590      1.00000
     74     -10.3316      1.00000
     75     -10.1244      1.00000
     76     -10.0196      1.00000
     77      -9.9378      1.00000
     78      -9.8844      1.00000
     79      -9.6572      1.00000
     80      -9.4077      1.00000
     81      -9.0374      1.00000
     82      -8.8684      1.00000
     83      -8.8501      1.00000
     84      -8.7277      1.00000
     85      -8.6721      1.00000
     86      -8.5897      1.00000
     87      -8.5659      1.00000
     88      -8.5260      1.00000
     89      -8.4423      1.00000
     90      -8.4061      1.00000
     91      -8.3865      1.00000
     92      -8.3721      1.00000
     93      -8.3077      1.00000
     94      -8.2887      1.00000
     95      -8.2181      1.00000
     96      -8.1601      1.00000
     97      -8.1284      1.00000
     98      -8.0604      1.00000
     99      -8.0291      1.00000
    100      -7.9928      1.00000
    101      -7.9788      1.00000
    102      -7.9593      1.00000
    103      -7.9470      1.00000
    104      -7.8926      1.00000
    105      -7.8335      1.00000
    106      -7.8125      1.00000
    107      -7.7764      1.00000
    108      -7.7605      1.00000
    109      -7.6774      1.00000
    110      -7.6552      1.00000
    111      -7.4526      1.00000
    112      -7.4463      1.00000
    113      -7.4172      1.00000
    114      -7.3644      1.00000
    115      -7.3616      1.00000
    116      -7.3177      1.00000
    117      -7.3030      1.00000
    118      -7.2881      1.00000
    119      -7.2618      1.00000
    120      -7.2293      1.00000
    121      -7.2208      1.00000
    122      -7.2065      1.00000
    123      -7.1162      1.00000
    124      -7.0306      1.00000
    125      -7.0167      1.00000
    126      -7.0077      1.00000
    127      -6.9903      1.00000
    128      -6.9555      1.00000
    129      -6.9088      1.00000
    130      -6.8798      1.00000
    131      -6.8224      1.00000
    132      -6.7499      1.00000
    133      -6.7226      1.00000
    134      -6.7117      1.00000
    135      -6.6456      1.00000
    136      -6.6264      1.00000
    137      -6.6009      1.00000
    138      -6.5574      1.00000
    139      -6.4975      1.00000
    140      -6.4499      1.00000
    141      -6.3141      1.00000
    142      -6.2846      1.00000
    143      -6.1881      1.00000
    144      -6.1334      1.00000
    145      -6.0122      1.00000
    146      -5.9960      1.00000
    147      -5.8745      1.00000
    148      -5.8628      1.00000
    149      -5.8526      1.00000
    150      -5.8162      1.00000
    151      -5.8028      1.00000
    152      -5.6998      1.00000
    153      -5.6387      1.00000
    154      -5.6005      1.00000
    155      -5.5855      1.00000
    156      -5.5426      1.00000
    157      -5.5057      1.00000
    158      -5.4908      1.00000
    159      -5.2051      1.00000
    160      -5.0964      1.00000
    161      -5.0680      1.00000
    162      -5.0038      1.00000
    163      -4.8622      1.00000
    164      -4.7476      1.00000
    165      -4.6660      1.00000
    166      -4.6604      1.00000
    167      -4.2583      1.00000
    168      -4.2538      1.00000
    169      -1.6118      0.00000
    170      -1.4883      0.00000
    171      -0.0927      0.00000
    172      -0.0911      0.00000
    173      -0.0620      0.00000
    174      -0.0107      0.00000
    175       0.0740      0.00000
    176       0.0870      0.00000
    177       0.1975      0.00000
    178       0.2868      0.00000
    179       0.3090      0.00000
    180       0.3586      0.00000
    181       0.4694      0.00000
    182       0.5240      0.00000
    183       0.6095      0.00000
    184       0.6623      0.00000
    185       0.6810      0.00000
    186       0.7310      0.00000
    187       0.8639      0.00000
    188       0.9132      0.00000
    189       0.9399      0.00000
    190       0.9576      0.00000
    191       0.9943      0.00000
    192       1.0154      0.00000
    193       1.0525      0.00000
    194       1.0631      0.00000
    195       1.0806      0.00000
    196       1.1489      0.00000
    197       1.1872      0.00000
    198       1.2227      0.00000
    199       1.2964      0.00000
    200       1.3343      0.00000

 k-point     4 :       0.3333    0.3333    0.0000
  band No.  band energies     occupation 
      1     -33.9237      1.00000
      2     -33.9227      1.00000
      3     -33.1684      1.00000
      4     -33.1682      1.00000
      5     -21.7053      1.00000
      6     -21.6875      1.00000
      7     -21.6050      1.00000
      8     -21.5914      1.00000
      9     -21.5205      1.00000
     10     -21.5190      1.00000
     11     -21.4701      1.00000
     12     -21.4695      1.00000
     13     -21.4615      1.00000
     14     -21.4437      1.00000
     15     -21.2924      1.00000
     16     -21.2844      1.00000
     17     -21.1634      1.00000
     18     -21.1452      1.00000
     19     -21.1286      1.00000
     20     -21.1067      1.00000
     21     -21.0689      1.00000
     22     -21.0653      1.00000
     23     -21.0489      1.00000
     24     -21.0323      1.00000
     25     -19.9258      1.00000
     26     -19.9245      1.00000
     27     -19.1989      1.00000
     28     -19.1642      1.00000
     29     -17.4344      1.00000
     30     -17.4328      1.00000
     31     -17.4234      1.00000
     32     -17.4225      1.00000
     33     -17.4061      1.00000
     34     -17.4030      1.00000
     35     -16.6913      1.00000
     36     -16.6910      1.00000
     37     -16.6392      1.00000
     38     -16.6373      1.00000
     39     -16.6325      1.00000
     40     -16.6280      1.00000
     41     -14.4933      1.00000
     42     -14.4305      1.00000
     43     -14.3283      1.00000
     44     -14.2643      1.00000
     45     -13.8975      1.00000
     46     -13.8781      1.00000
     47     -13.6824      1.00000
     48     -13.6723      1.00000
     49     -13.2350      1.00000
     50     -13.2041      1.00000
     51     -13.1827      1.00000
     52     -13.0655      1.00000
     53     -13.0016      1.00000
     54     -12.9363      1.00000
     55     -12.7005      1.00000
     56     -12.6144      1.00000
     57     -12.3735      1.00000
     58     -12.3720      1.00000
     59     -12.3133      1.00000
     60     -12.3112      1.00000
     61     -12.3103      1.00000
     62     -12.3088      1.00000
     63     -12.2013      1.00000
     64     -12.0989      1.00000
     65     -11.7043      1.00000
     66     -11.6857      1.00000
     67     -11.5791      1.00000
     68     -11.4462      1.00000
     69     -10.7087      1.00000
     70     -10.6679      1.00000
     71     -10.3670      1.00000
     72     -10.3196      1.00000
     73     -10.2481      1.00000
     74     -10.1829      1.00000
     75     -10.0572      1.00000
     76      -9.9926      1.00000
     77      -9.7607      1.00000
     78      -9.6606      1.00000
     79      -9.5418      1.00000
     80      -9.3122      1.00000
     81      -9.2046      1.00000
     82      -8.9369      1.00000
     83      -8.9008      1.00000
     84      -8.8932      1.00000
     85      -8.7093      1.00000
     86      -8.6652      1.00000
     87      -8.6262      1.00000
     88      -8.5314      1.00000
     89      -8.5137      1.00000
     90      -8.4981      1.00000
     91      -8.3585      1.00000
     92      -8.3282      1.00000
     93      -8.2630      1.00000
     94      -8.2434      1.00000
     95      -8.1998      1.00000
     96      -8.1731      1.00000
     97      -8.1569      1.00000
     98      -8.0976      1.00000
     99      -8.0368      1.00000
    100      -8.0280      1.00000
    101      -8.0043      1.00000
    102      -7.9771      1.00000
    103      -7.8886      1.00000
    104      -7.8671      1.00000
    105      -7.8309      1.00000
    106      -7.8239      1.00000
    107      -7.7756      1.00000
    108      -7.7685      1.00000
    109      -7.7203      1.00000
    110      -7.6991      1.00000
    111      -7.4851      1.00000
    112      -7.4712      1.00000
    113      -7.4382      1.00000
    114      -7.3941      1.00000
    115      -7.3768      1.00000
    116      -7.3098      1.00000
    117      -7.2858      1.00000
    118      -7.2652      1.00000
    119      -7.2182      1.00000
    120      -7.2122      1.00000
    121      -7.1936      1.00000
    122      -7.1555      1.00000
    123      -7.1119      1.00000
    124      -7.0897      1.00000
    125      -7.0586      1.00000
    126      -7.0105      1.00000
    127      -6.9884      1.00000
    128      -6.9487      1.00000
    129      -6.9409      1.00000
    130      -6.8786      1.00000
    131      -6.8547      1.00000
    132      -6.8470      1.00000
    133      -6.8241      1.00000
    134      -6.8133      1.00000
    135      -6.7150      1.00000
    136      -6.5697      1.00000
    137      -6.5333      1.00000
    138      -6.5200      1.00000
    139      -6.4828      1.00000
    140      -6.4324      1.00000
    141      -6.3696      1.00000
    142      -6.2583      1.00000
    143      -6.0746      1.00000
    144      -5.9588      1.00000
    145      -5.9574      1.00000
    146      -5.9566      1.00000
    147      -5.8916      1.00000
    148      -5.8451      1.00000
    149      -5.8134      1.00000
    150      -5.7666      1.00000
    151      -5.7652      1.00000
    152      -5.7318      1.00000
    153      -5.6554      1.00000
    154      -5.6416      1.00000
    155      -5.6016      1.00000
    156      -5.5739      1.00000
    157      -5.5043      1.00000
    158      -5.5012      1.00000
    159      -5.1684      1.00000
    160      -5.0945      1.00000
    161      -5.0781      1.00000
    162      -5.0376      1.00000
    163      -4.8661      1.00000
    164      -4.7470      1.00000
    165      -4.6735      1.00000
    166      -4.6525      1.00000
    167      -4.2518      1.00000
    168      -4.2483      1.00000
    169      -1.5882      0.00000
    170      -1.5043      0.00000
    171      -0.0895      0.00000
    172      -0.0566      0.00000
    173      -0.0336      0.00000
    174       0.0300      0.00000
    175       0.0527      0.00000
    176       0.0935      0.00000
    177       0.2548      0.00000
    178       0.2787      0.00000
    179       0.3568      0.00000
    180       0.3722      0.00000
    181       0.4383      0.00000
    182       0.4908      0.00000
    183       0.5164      0.00000
    184       0.5697      0.00000
    185       0.6098      0.00000
    186       0.6614      0.00000
    187       0.8033      0.00000
    188       0.8266      0.00000
    189       0.9254      0.00000
    190       0.9458      0.00000
    191       0.9655      0.00000
    192       0.9779      0.00000
    193       1.0617      0.00000
    194       1.0764      0.00000
    195       1.1421      0.00000
    196       1.1520      0.00000
    197       1.1700      0.00000
    198       1.2290      0.00000
    199       1.3905      0.00000
    200       1.4800      0.00000

 k-point     5 :      -0.3333    0.3333    0.0000
  band No.  band energies     occupation 
      1     -33.9237      1.00000
      2     -33.9227      1.00000
      3     -33.1684      1.00000
      4     -33.1682      1.00000
      5     -21.7054      1.00000
      6     -21.6875      1.00000
      7     -21.6056      1.00000
      8     -21.5896      1.00000
      9     -21.5291      1.00000
     10     -21.5113      1.00000
     11     -21.4745      1.00000
     12     -21.4657      1.00000
     13     -21.4593      1.00000
     14     -21.4455      1.00000
     15     -21.2935      1.00000
     16     -21.2832      1.00000
     17     -21.1628      1.00000
     18     -21.1473      1.00000
     19     -21.1266      1.00000
     20     -21.1076      1.00000
     21     -21.0698      1.00000
     22     -21.0612      1.00000
     23     -21.0534      1.00000
     24     -21.0309      1.00000
     25     -19.9260      1.00000
     26     -19.9243      1.00000
     27     -19.1989      1.00000
     28     -19.1642      1.00000
     29     -17.4351      1.00000
     30     -17.4321      1.00000
     31     -17.4234      1.00000
     32     -17.4225      1.00000
     33     -17.4054      1.00000
     34     -17.4038      1.00000
     35     -16.6913      1.00000
     36     -16.6910      1.00000
     37     -16.6402      1.00000
     38     -16.6363      1.00000
     39     -16.6314      1.00000
     40     -16.6291      1.00000
     41     -14.4936      1.00000
     42     -14.4302      1.00000
     43     -14.3284      1.00000
     44     -14.2642      1.00000
     45     -13.8971      1.00000
     46     -13.8785      1.00000
     47     -13.6821      1.00000
     48     -13.6725      1.00000
     49     -13.2358      1.00000
     50     -13.2024      1.00000
     51     -13.1829      1.00000
     52     -13.0666      1.00000
     53     -13.0013      1.00000
     54     -12.9361      1.00000
     55     -12.7055      1.00000
     56     -12.6083      1.00000
     57     -12.3742      1.00000
     58     -12.3714      1.00000
     59     -12.3132      1.00000
     60     -12.3115      1.00000
     61     -12.3103      1.00000
     62     -12.3087      1.00000
     63     -12.1994      1.00000
     64     -12.1033      1.00000
     65     -11.6983      1.00000
     66     -11.6784      1.00000
     67     -11.6028      1.00000
     68     -11.4336      1.00000
     69     -10.7281      1.00000
     70     -10.6361      1.00000
     71     -10.3599      1.00000
     72     -10.3357      1.00000
     73     -10.2355      1.00000
     74     -10.2097      1.00000
     75     -10.0395      1.00000
     76     -10.0010      1.00000
     77      -9.8002      1.00000
     78      -9.6395      1.00000
     79      -9.5240      1.00000
     80      -9.2990      1.00000
     81      -9.1580      1.00000
     82      -8.9938      1.00000
     83      -8.9821      1.00000
     84      -8.8106      1.00000
     85      -8.7160      1.00000
     86      -8.7058      1.00000
     87      -8.5830      1.00000
     88      -8.5740      1.00000
     89      -8.5081      1.00000
     90      -8.4541      1.00000
     91      -8.3756      1.00000
     92      -8.2784      1.00000
     93      -8.2568      1.00000
     94      -8.2322      1.00000
     95      -8.2210      1.00000
     96      -8.2185      1.00000
     97      -8.1461      1.00000
     98      -8.0794      1.00000
     99      -8.0453      1.00000
    100      -8.0294      1.00000
    101      -7.9940      1.00000
    102      -7.9385      1.00000
    103      -7.9045      1.00000
    104      -7.8854      1.00000
    105      -7.8427      1.00000
    106      -7.8264      1.00000
    107      -7.8113      1.00000
    108      -7.8105      1.00000
    109      -7.6846      1.00000
    110      -7.6713      1.00000
    111      -7.4803      1.00000
    112      -7.4637      1.00000
    113      -7.4087      1.00000
    114      -7.3867      1.00000
    115      -7.3742      1.00000
    116      -7.3636      1.00000
    117      -7.3050      1.00000
    118      -7.2755      1.00000
    119      -7.1973      1.00000
    120      -7.1837      1.00000
    121      -7.1640      1.00000
    122      -7.1634      1.00000
    123      -7.1458      1.00000
    124      -7.1035      1.00000
    125      -7.0573      1.00000
    126      -6.9972      1.00000
    127      -6.9644      1.00000
    128      -6.9465      1.00000
    129      -6.9436      1.00000
    130      -6.9306      1.00000
    131      -6.8918      1.00000
    132      -6.8143      1.00000
    133      -6.8140      1.00000
    134      -6.7754      1.00000
    135      -6.7263      1.00000
    136      -6.5778      1.00000
    137      -6.5427      1.00000
    138      -6.5192      1.00000
    139      -6.4934      1.00000
    140      -6.4185      1.00000
    141      -6.3438      1.00000
    142      -6.2720      1.00000
    143      -6.0681      1.00000
    144      -5.9662      1.00000
    145      -5.9550      1.00000
    146      -5.9408      1.00000
    147      -5.9009      1.00000
    148      -5.8232      1.00000
    149      -5.8140      1.00000
    150      -5.7976      1.00000
    151      -5.7776      1.00000
    152      -5.7582      1.00000
    153      -5.6524      1.00000
    154      -5.6174      1.00000
    155      -5.5873      1.00000
    156      -5.5639      1.00000
    157      -5.5128      1.00000
    158      -5.5068      1.00000
    159      -5.1705      1.00000
    160      -5.0935      1.00000
    161      -5.0757      1.00000
    162      -5.0391      1.00000
    163      -4.8646      1.00000
    164      -4.7482      1.00000
    165      -4.6727      1.00000
    166      -4.6537      1.00000
    167      -4.2537      1.00000
    168      -4.2465      1.00000
    169      -1.5862      0.00000
    170      -1.5057      0.00000
    171      -0.1172      0.00000
    172      -0.0412      0.00000
    173      -0.0400      0.00000
    174       0.0087      0.00000
    175       0.0717      0.00000
    176       0.0775      0.00000
    177       0.2597      0.00000
    178       0.3255      0.00000
    179       0.3579      0.00000
    180       0.4455      0.00000
    181       0.4511      0.00000
    182       0.4522      0.00000
    183       0.4984      0.00000
    184       0.5620      0.00000
    185       0.6010      0.00000
    186       0.6414      0.00000
    187       0.7806      0.00000
    188       0.8718      0.00000
    189       0.9170      0.00000
    190       0.9231      0.00000
    191       0.9334      0.00000
    192       1.0159      0.00000
    193       1.0265      0.00000
    194       1.1104      0.00000
    195       1.1595      0.00000
    196       1.2207      0.00000
    197       1.2395      0.00000
    198       1.4207      0.00000
    199       1.4713      0.00000
    200       1.5035      0.00000

 spin component 2

 k-point     1 :       0.0000    0.0000    0.0000
  band No.  band energies     occupation 
      1     -33.9235      1.00000
      2     -33.9226      1.00000
      3     -33.1683      1.00000
      4     -33.1680      1.00000
      5     -21.6142      1.00000
      6     -21.5755      1.00000
      7     -21.4845      1.00000
      8     -21.4503      1.00000
      9     -21.4180      1.00000
     10     -21.4147      1.00000
     11     -21.4017      1.00000
     12     -21.3998      1.00000
     13     -21.3755      1.00000
     14     -21.3060      1.00000
     15     -21.2396      1.00000
     16     -21.2092      1.00000
     17     -21.0922      1.00000
     18     -21.0398      1.00000
     19     -21.0277      1.00000
     20     -21.0242      1.00000
     21     -21.0066      1.00000
     22     -21.0060      1.00000
     23     -21.0026      1.00000
     24     -20.9171      1.00000
     25     -19.7874      1.00000
     26     -19.7862      1.00000
     27     -19.1941      1.00000
     28     -19.1595      1.00000
     29     -17.4348      1.00000
     30     -17.4314      1.00000
     31     -17.4230      1.00000
     32     -17.4221      1.00000
     33     -17.4060      1.00000
     34     -17.4026      1.00000
     35     -16.6911      1.00000
     36     -16.6907      1.00000
     37     -16.6399      1.00000
     38     -16.6358      1.00000
     39     -16.6323      1.00000
     40     -16.6278      1.00000
     41     -12.6428      1.00000
     42     -12.3257      1.00000
     43     -12.3022      1.00000
     44     -11.8216      1.00000
     45     -11.7996      1.00000
     46     -11.5693      1.00000
     47     -11.5280      1.00000
     48     -10.8856      1.00000
     49     -10.8566      1.00000
     50     -10.8198      1.00000
     51     -10.7883      1.00000
     52     -10.7074      1.00000
     53     -10.5800      1.00000
     54     -10.4822      1.00000
     55     -10.3729      1.00000
     56     -10.3713      1.00000
     57     -10.2850      1.00000
     58     -10.2832      1.00000
     59     -10.2754      1.00000
     60     -10.2526      1.00000
     61      -9.9952      1.00000
     62      -9.6824      1.00000
     63      -9.3036      1.00000
     64      -9.2566      1.00000
     65      -9.1881      1.00000
     66      -9.1778      1.00000
     67      -8.7158      1.00000
     68      -8.7011      1.00000
     69      -8.5724      1.00000
     70      -8.5441      1.00000
     71      -8.4913      1.00000
     72      -8.4419      1.00000
     73      -8.4155      1.00000
     74      -8.4133      1.00000
     75      -8.3616      1.00000
     76      -8.3489      1.00000
     77      -8.2943      1.00000
     78      -8.2104      1.00000
     79      -8.0956      1.00000
     80      -8.0645      1.00000
     81      -8.0383      1.00000
     82      -8.0327      1.00000
     83      -8.0047      1.00000
     84      -7.9505      1.00000
     85      -7.9228      1.00000
     86      -7.9102      1.00000
     87      -7.8910      1.00000
     88      -7.8399      1.00000
     89      -7.8333      1.00000
     90      -7.8186      1.00000
     91      -7.8152      1.00000
     92      -7.8139      1.00000
     93      -7.7671      1.00000
     94      -7.7026      1.00000
     95      -7.6479      1.00000
     96      -7.6286      1.00000
     97      -7.6004      1.00000
     98      -7.5861      1.00000
     99      -7.5698      1.00000
    100      -7.5477      1.00000
    101      -7.4575      1.00000
    102      -7.4368      1.00000
    103      -7.4333      1.00000
    104      -7.3776      1.00000
    105      -7.2893      1.00000
    106      -7.2050      1.00000
    107      -7.1207      1.00000
    108      -7.1160      1.00000
    109      -6.9754      1.00000
    110      -6.9263      1.00000
    111      -6.9088      1.00000
    112      -6.8609      1.00000
    113      -6.8456      1.00000
    114      -6.8305      1.00000
    115      -6.6334      1.00000
    116      -6.6109      1.00000
    117      -6.6024      1.00000
    118      -6.5957      1.00000
    119      -6.5335      1.00000
    120      -6.5227      1.00000
    121      -6.5041      1.00000
    122      -6.2967      1.00000
    123      -6.2638      1.00000
    124      -6.1843      1.00000
    125      -6.0465      1.00000
    126      -6.0300      1.00000
    127      -6.0088      1.00000
    128      -5.9327      1.00000
    129      -5.9184      1.00000
    130      -5.7677      1.00000
    131      -5.7592      1.00000
    132      -5.6768      1.00000
    133      -5.6516      1.00000
    134      -5.4766      1.00000
    135      -5.4086      1.00000
    136      -5.3829      1.00000
    137      -5.3594      1.00000
    138      -5.2795      1.00000
    139      -5.2213      1.00000
    140      -5.0955      1.00000
    141      -5.0579      1.00000
    142      -4.6417      1.00000
    143      -4.4743      1.00000
    144      -4.4457      1.00000
    145      -4.3858      1.00000
    146      -4.3767      1.00000
    147      -4.2626      1.00000
    148      -4.2566      1.00000
    149      -3.4362      0.00000
    150      -3.3644      0.00000
    151      -3.1851      0.00000
    152      -3.1176      0.00000
    153      -3.0485      0.00000
    154      -3.0215      0.00000
    155      -2.9196      0.00000
    156      -2.8306      0.00000
    157      -2.3605      0.00000
    158      -2.3060      0.00000
    159      -2.2593      0.00000
    160      -2.2431      0.00000
    161      -2.2402      0.00000
    162      -2.2369      0.00000
    163      -2.2323      0.00000
    164      -2.1912      0.00000
    165      -1.6255      0.00000
    166      -1.6078      0.00000
    167      -1.5314      0.00000
    168      -1.4765      0.00000
    169      -1.3200      0.00000
    170      -1.2674      0.00000
    171       0.0818      0.00000
    172       0.2869      0.00000
    173       0.3411      0.00000
    174       0.3809      0.00000
    175       0.4603      0.00000
    176       0.4744      0.00000
    177       0.5185      0.00000
    178       0.5293      0.00000
    179       0.6853      0.00000
    180       0.7091      0.00000
    181       0.7745      0.00000
    182       0.7982      0.00000
    183       0.8521      0.00000
    184       0.8789      0.00000
    185       0.8816      0.00000
    186       0.9876      0.00000
    187       1.0691      0.00000
    188       1.0925      0.00000
    189       1.1219      0.00000
    190       1.1335      0.00000
    191       1.1476      0.00000
    192       1.1887      0.00000
    193       1.2091      0.00000
    194       1.2352      0.00000
    195       1.2833      0.00000
    196       1.2924      0.00000
    197       1.2997      0.00000
    198       1.3275      0.00000
    199       1.3290      0.00000
    200       1.3764      0.00000

 k-point     2 :       0.3333    0.0000    0.0000
  band No.  band energies     occupation 
      1     -33.9235      1.00000
      2     -33.9226      1.00000
      3     -33.1683      1.00000
      4     -33.1680      1.00000
      5     -21.6045      1.00000
      6     -21.5818      1.00000
      7     -21.4828      1.00000
      8     -21.4607      1.00000
      9     -21.4276      1.00000
     10     -21.4117      1.00000
     11     -21.4037      1.00000
     12     -21.4016      1.00000
     13     -21.3487      1.00000
     14     -21.3169      1.00000
     15     -21.2310      1.00000
     16     -21.2151      1.00000
     17     -21.0877      1.00000
     18     -21.0647      1.00000
     19     -21.0270      1.00000
     20     -21.0252      1.00000
     21     -21.0162      1.00000
     22     -21.0035      1.00000
     23     -20.9652      1.00000
     24     -20.9296      1.00000
     25     -19.7873      1.00000
     26     -19.7862      1.00000
     27     -19.1940      1.00000
     28     -19.1595      1.00000
     29     -17.4340      1.00000
     30     -17.4322      1.00000
     31     -17.4230      1.00000
     32     -17.4221      1.00000
     33     -17.4052      1.00000
     34     -17.4034      1.00000
     35     -16.6911      1.00000
     36     -16.6908      1.00000
     37     -16.6389      1.00000
     38     -16.6369      1.00000
     39     -16.6312      1.00000
     40     -16.6289      1.00000
     41     -12.5471      1.00000
     42     -12.3692      1.00000
     43     -12.1867      1.00000
     44     -11.9143      1.00000
     45     -11.8118      1.00000
     46     -11.6436      1.00000
     47     -11.5102      1.00000
     48     -11.1485      1.00000
     49     -10.8918      1.00000
     50     -10.8175      1.00000
     51     -10.7969      1.00000
     52     -10.7741      1.00000
     53     -10.6339      1.00000
     54     -10.5187      1.00000
     55     -10.3579      1.00000
     56     -10.3489      1.00000
     57     -10.3095      1.00000
     58     -10.2934      1.00000
     59     -10.1534      1.00000
     60     -10.0335      1.00000
     61      -9.7966      1.00000
     62      -9.5094      1.00000
     63      -9.3955      1.00000
     64      -9.2966      1.00000
     65      -9.2025      1.00000
     66      -9.1885      1.00000
     67      -8.6708      1.00000
     68      -8.6566      1.00000
     69      -8.5680      1.00000
     70      -8.5489      1.00000
     71      -8.4792      1.00000
     72      -8.4700      1.00000
     73      -8.4513      1.00000
     74      -8.4109      1.00000
     75      -8.3743      1.00000
     76      -8.3200      1.00000
     77      -8.2691      1.00000
     78      -8.2357      1.00000
     79      -8.1447      1.00000
     80      -8.1192      1.00000
     81      -8.0287      1.00000
     82      -8.0237      1.00000
     83      -7.9946      1.00000
     84      -7.9648      1.00000
     85      -7.9528      1.00000
     86      -7.9408      1.00000
     87      -7.8845      1.00000
     88      -7.8668      1.00000
     89      -7.8255      1.00000
     90      -7.8113      1.00000
     91      -7.7751      1.00000
     92      -7.7152      1.00000
     93      -7.6933      1.00000
     94      -7.6871      1.00000
     95      -7.6677      1.00000
     96      -7.6084      1.00000
     97      -7.5944      1.00000
     98      -7.5648      1.00000
     99      -7.5397      1.00000
    100      -7.5225      1.00000
    101      -7.4975      1.00000
    102      -7.4695      1.00000
    103      -7.3864      1.00000
    104      -7.3500      1.00000
    105      -7.3101      1.00000
    106      -7.2671      1.00000
    107      -7.2408      1.00000
    108      -7.0469      1.00000
    109      -7.0114      1.00000
    110      -6.9783      1.00000
    111      -6.9671      1.00000
    112      -6.9207      1.00000
    113      -6.8288      1.00000
    114      -6.7927      1.00000
    115      -6.7442      1.00000
    116      -6.6914      1.00000
    117      -6.6224      1.00000
    118      -6.5897      1.00000
    119      -6.5795      1.00000
    120      -6.5525      1.00000
    121      -6.5421      1.00000
    122      -6.3765      1.00000
    123      -6.2589      1.00000
    124      -6.2219      1.00000
    125      -6.0009      1.00000
    126      -5.9889      1.00000
    127      -5.8432      1.00000
    128      -5.8418      1.00000
    129      -5.8372      1.00000
    130      -5.7538      1.00000
    131      -5.7470      1.00000
    132      -5.6599      1.00000
    133      -5.6173      1.00000
    134      -5.5609      1.00000
    135      -5.4359      1.00000
    136      -5.4241      1.00000
    137      -5.3680      1.00000
    138      -5.2962      1.00000
    139      -5.0960      1.00000
    140      -5.0684      1.00000
    141      -5.0146      1.00000
    142      -4.7385      1.00000
    143      -4.4896      1.00000
    144      -4.4651      1.00000
    145      -4.3786      1.00000
    146      -4.3735      1.00000
    147      -4.2491      1.00000
    148      -4.2414      1.00000
    149      -3.4510      0.00000
    150      -3.3829      0.00000
    151      -3.2003      0.00000
    152      -3.1359      0.00000
    153      -3.0200      0.00000
    154      -3.0009      0.00000
    155      -2.9316      0.00000
    156      -2.8595      0.00000
    157      -2.3612      0.00000
    158      -2.3021      0.00000
    159      -2.2999      0.00000
    160      -2.2824      0.00000
    161      -2.2468      0.00000
    162      -2.2417      0.00000
    163      -2.2279      0.00000
    164      -2.1690      0.00000
    165      -1.6110      0.00000
    166      -1.6030      0.00000
    167      -1.4777      0.00000
    168      -1.4484      0.00000
    169      -1.3169      0.00000
    170      -1.2855      0.00000
    171       0.1045      0.00000
    172       0.2297      0.00000
    173       0.2987      0.00000
    174       0.3713      0.00000
    175       0.4348      0.00000
    176       0.4812      0.00000
    177       0.5111      0.00000
    178       0.5502      0.00000
    179       0.6299      0.00000
    180       0.6601      0.00000
    181       0.7023      0.00000
    182       0.7932      0.00000
    183       0.8392      0.00000
    184       0.8687      0.00000
    185       0.9051      0.00000
    186       0.9805      0.00000
    187       1.0364      0.00000
    188       1.0538      0.00000
    189       1.1050      0.00000
    190       1.1401      0.00000
    191       1.2004      0.00000
    192       1.2266      0.00000
    193       1.2738      0.00000
    194       1.3140      0.00000
    195       1.3197      0.00000
    196       1.3766      0.00000
    197       1.3887      0.00000
    198       1.4149      0.00000
    199       1.4838      0.00000
    200       1.5210      0.00000

 k-point     3 :       0.0000    0.3333    0.0000
  band No.  band energies     occupation 
      1     -33.9235      1.00000
      2     -33.9226      1.00000
      3     -33.1683      1.00000
      4     -33.1680      1.00000
      5     -21.6045      1.00000
      6     -21.5819      1.00000
      7     -21.4828      1.00000
      8     -21.4609      1.00000
      9     -21.4244      1.00000
     10     -21.4135      1.00000
     11     -21.4065      1.00000
     12     -21.4002      1.00000
     13     -21.3486      1.00000
     14     -21.3167      1.00000
     15     -21.2309      1.00000
     16     -21.2152      1.00000
     17     -21.0872      1.00000
     18     -21.0658      1.00000
     19     -21.0257      1.00000
     20     -21.0247      1.00000
     21     -21.0151      1.00000
     22     -21.0063      1.00000
     23     -20.9645      1.00000
     24     -20.9297      1.00000
     25     -19.7873      1.00000
     26     -19.7862      1.00000
     27     -19.1940      1.00000
     28     -19.1595      1.00000
     29     -17.4340      1.00000
     30     -17.4322      1.00000
     31     -17.4230      1.00000
     32     -17.4221      1.00000
     33     -17.4052      1.00000
     34     -17.4034      1.00000
     35     -16.6911      1.00000
     36     -16.6908      1.00000
     37     -16.6389      1.00000
     38     -16.6369      1.00000
     39     -16.6312      1.00000
     40     -16.6289      1.00000
     41     -12.5471      1.00000
     42     -12.3693      1.00000
     43     -12.1868      1.00000
     44     -11.9146      1.00000
     45     -11.8119      1.00000
     46     -11.6435      1.00000
     47     -11.5084      1.00000
     48     -11.1453      1.00000
     49     -10.8911      1.00000
     50     -10.8234      1.00000
     51     -10.7964      1.00000
     52     -10.7791      1.00000
     53     -10.6312      1.00000
     54     -10.5176      1.00000
     55     -10.3577      1.00000
     56     -10.3482      1.00000
     57     -10.3093      1.00000
     58     -10.2942      1.00000
     59     -10.1534      1.00000
     60     -10.0335      1.00000
     61      -9.7962      1.00000
     62      -9.5094      1.00000
     63      -9.3952      1.00000
     64      -9.2967      1.00000
     65      -9.2024      1.00000
     66      -9.1887      1.00000
     67      -8.6717      1.00000
     68      -8.6563      1.00000
     69      -8.5680      1.00000
     70      -8.5499      1.00000
     71      -8.4787      1.00000
     72      -8.4705      1.00000
     73      -8.4512      1.00000
     74      -8.4102      1.00000
     75      -8.3732      1.00000
     76      -8.3197      1.00000
     77      -8.2671      1.00000
     78      -8.2343      1.00000
     79      -8.1433      1.00000
     80      -8.1190      1.00000
     81      -8.0294      1.00000
     82      -8.0243      1.00000
     83      -7.9946      1.00000
     84      -7.9665      1.00000
     85      -7.9549      1.00000
     86      -7.9409      1.00000
     87      -7.8843      1.00000
     88      -7.8681      1.00000
     89      -7.8250      1.00000
     90      -7.8113      1.00000
     91      -7.7752      1.00000
     92      -7.7153      1.00000
     93      -7.6929      1.00000
     94      -7.6870      1.00000
     95      -7.6675      1.00000
     96      -7.6080      1.00000
     97      -7.5938      1.00000
     98      -7.5650      1.00000
     99      -7.5394      1.00000
    100      -7.5235      1.00000
    101      -7.4972      1.00000
    102      -7.4689      1.00000
    103      -7.3861      1.00000
    104      -7.3498      1.00000
    105      -7.3102      1.00000
    106      -7.2671      1.00000
    107      -7.2408      1.00000
    108      -7.0478      1.00000
    109      -7.0118      1.00000
    110      -6.9778      1.00000
    111      -6.9674      1.00000
    112      -6.9202      1.00000
    113      -6.8282      1.00000
    114      -6.7935      1.00000
    115      -6.7433      1.00000
    116      -6.6921      1.00000
    117      -6.6226      1.00000
    118      -6.5899      1.00000
    119      -6.5794      1.00000
    120      -6.5527      1.00000
    121      -6.5421      1.00000
    122      -6.3765      1.00000
    123      -6.2590      1.00000
    124      -6.2221      1.00000
    125      -6.0013      1.00000
    126      -5.9892      1.00000
    127      -5.8439      1.00000
    128      -5.8414      1.00000
    129      -5.8356      1.00000
    130      -5.7541      1.00000
    131      -5.7471      1.00000
    132      -5.6598      1.00000
    133      -5.6179      1.00000
    134      -5.5611      1.00000
    135      -5.4354      1.00000
    136      -5.4219      1.00000
    137      -5.3700      1.00000
    138      -5.2963      1.00000
    139      -5.0960      1.00000
    140      -5.0683      1.00000
    141      -5.0145      1.00000
    142      -4.7385      1.00000
    143      -4.4899      1.00000
    144      -4.4628      1.00000
    145      -4.3801      1.00000
    146      -4.3755      1.00000
    147      -4.2496      1.00000
    148      -4.2394      1.00000
    149      -3.4532      0.00000
    150      -3.3822      0.00000
    151      -3.2015      0.00000
    152      -3.1337      0.00000
    153      -3.0197      0.00000
    154      -3.0009      0.00000
    155      -2.9319      0.00000
    156      -2.8597      0.00000
    157      -2.3612      0.00000
    158      -2.3018      0.00000
    159      -2.2992      0.00000
    160      -2.2829      0.00000
    161      -2.2476      0.00000
    162      -2.2409      0.00000
    163      -2.2283      0.00000
    164      -2.1684      0.00000
    165      -1.6108      0.00000
    166      -1.6029      0.00000
    167      -1.4778      0.00000
    168      -1.4485      0.00000
    169      -1.3164      0.00000
    170      -1.2850      0.00000
    171       0.1036      0.00000
    172       0.2305      0.00000
    173       0.2977      0.00000
    174       0.3714      0.00000
    175       0.4337      0.00000
    176       0.4804      0.00000
    177       0.5136      0.00000
    178       0.5511      0.00000
    179       0.6299      0.00000
    180       0.6595      0.00000
    181       0.7021      0.00000
    182       0.7930      0.00000
    183       0.8377      0.00000
    184       0.8675      0.00000
    185       0.9047      0.00000
    186       0.9805      0.00000
    187       1.0340      0.00000
    188       1.0518      0.00000
    189       1.1035      0.00000
    190       1.1410      0.00000
    191       1.2029      0.00000
    192       1.2290      0.00000
    193       1.2746      0.00000
    194       1.3146      0.00000
    195       1.3223      0.00000
    196       1.3774      0.00000
    197       1.3891      0.00000
    198       1.4142      0.00000
    199       1.4827      0.00000
    200       1.5224      0.00000

 k-point     4 :       0.3333    0.3333    0.0000
  band No.  band energies     occupation 
      1     -33.9235      1.00000
      2     -33.9226      1.00000
      3     -33.1683      1.00000
      4     -33.1680      1.00000
      5     -21.5986      1.00000
      6     -21.5829      1.00000
      7     -21.4802      1.00000
      8     -21.4607      1.00000
      9     -21.4453      1.00000
     10     -21.4312      1.00000
     11     -21.3943      1.00000
     12     -21.3810      1.00000
     13     -21.3408      1.00000
     14     -21.3248      1.00000
     15     -21.2254      1.00000
     16     -21.2177      1.00000
     17     -21.0828      1.00000
     18     -21.0613      1.00000
     19     -21.0598      1.00000
     20     -21.0388      1.00000
     21     -20.9989      1.00000
     22     -20.9772      1.00000
     23     -20.9649      1.00000
     24     -20.9390      1.00000
     25     -19.7874      1.00000
     26     -19.7861      1.00000
     27     -19.1940      1.00000
     28     -19.1595      1.00000
     29     -17.4339      1.00000
     30     -17.4323      1.00000
     31     -17.4230      1.00000
     32     -17.4221      1.00000
     33     -17.4058      1.00000
     34     -17.4028      1.00000
     35     -16.6911      1.00000
     36     -16.6908      1.00000
     37     -16.6389      1.00000
     38     -16.6369      1.00000
     39     -16.6323      1.00000
     40     -16.6278      1.00000
     41     -12.4604      1.00000
     42     -12.3534      1.00000
     43     -12.0673      1.00000
     44     -11.8702      1.00000
     45     -11.8512      1.00000
     46     -11.7668      1.00000
     47     -11.6398      1.00000
     48     -11.4040      1.00000
     49     -10.9220      1.00000
     50     -10.8827      1.00000
     51     -10.7250      1.00000
     52     -10.7087      1.00000
     53     -10.6307      1.00000
     54     -10.5472      1.00000
     55     -10.3494      1.00000
     56     -10.3162      1.00000
     57     -10.2628      1.00000
     58     -10.2203      1.00000
     59     -10.1490      1.00000
     60     -10.0677      1.00000
     61      -9.6045      1.00000
     62      -9.4036      1.00000
     63      -9.3458      1.00000
     64      -9.2835      1.00000
     65      -9.2749      1.00000
     66      -9.2039      1.00000
     67      -8.6741      1.00000
     68      -8.6280      1.00000
     69      -8.5851      1.00000
     70      -8.5708      1.00000
     71      -8.4723      1.00000
     72      -8.4593      1.00000
     73      -8.4295      1.00000
     74      -8.3665      1.00000
     75      -8.3635      1.00000
     76      -8.3122      1.00000
     77      -8.2569      1.00000
     78      -8.1752      1.00000
     79      -8.1732      1.00000
     80      -8.1079      1.00000
     81      -8.0848      1.00000
     82      -8.0591      1.00000
     83      -8.0559      1.00000
     84      -7.9928      1.00000
     85      -7.9844      1.00000
     86      -7.9699      1.00000
     87      -7.8806      1.00000
     88      -7.8505      1.00000
     89      -7.8198      1.00000
     90      -7.8041      1.00000
     91      -7.7931      1.00000
     92      -7.7112      1.00000
     93      -7.6710      1.00000
     94      -7.6474      1.00000
     95      -7.6370      1.00000
     96      -7.6363      1.00000
     97      -7.6093      1.00000
     98      -7.5794      1.00000
     99      -7.5445      1.00000
    100      -7.5122      1.00000
    101      -7.4936      1.00000
    102      -7.4265      1.00000
    103      -7.4074      1.00000
    104      -7.3852      1.00000
    105      -7.3138      1.00000
    106      -7.2512      1.00000
    107      -7.1820      1.00000
    108      -7.1125      1.00000
    109      -6.9906      1.00000
    110      -6.9849      1.00000
    111      -6.9467      1.00000
    112      -6.9283      1.00000
    113      -6.8613      1.00000
    114      -6.8033      1.00000
    115      -6.7609      1.00000
    116      -6.7425      1.00000
    117      -6.6435      1.00000
    118      -6.6398      1.00000
    119      -6.6126      1.00000
    120      -6.6019      1.00000
    121      -6.5595      1.00000
    122      -6.4815      1.00000
    123      -6.2894      1.00000
    124      -6.2257      1.00000
    125      -5.9184      1.00000
    126      -5.9170      1.00000
    127      -5.8551      1.00000
    128      -5.7672      1.00000
    129      -5.7622      1.00000
    130      -5.7312      1.00000
    131      -5.7176      1.00000
    132      -5.6423      1.00000
    133      -5.6140      1.00000
    134      -5.5771      1.00000
    135      -5.4709      1.00000
    136      -5.4195      1.00000
    137      -5.4109      1.00000
    138      -5.3143      1.00000
    139      -5.0973      1.00000
    140      -5.0665      1.00000
    141      -4.9199      1.00000
    142      -4.7770      1.00000
    143      -4.5083      1.00000
    144      -4.4799      1.00000
    145      -4.3724      1.00000
    146      -4.3664      1.00000
    147      -4.2389      1.00000
    148      -4.2278      1.00000
    149      -3.4663      0.00000
    150      -3.3996      0.00000
    151      -3.2138      0.00000
    152      -3.1507      0.00000
    153      -3.0120      0.00000
    154      -2.9755      0.00000
    155      -2.9649      0.00000
    156      -2.8563      0.00000
    157      -2.3810      0.00000
    158      -2.3492      0.00000
    159      -2.2979      0.00000
    160      -2.2908      0.00000
    161      -2.2773      0.00000
    162      -2.2703      0.00000
    163      -2.1916      0.00000
    164      -2.1322      0.00000
    165      -1.5922      0.00000
    166      -1.5858      0.00000
    167      -1.4346      0.00000
    168      -1.4163      0.00000
    169      -1.3154      0.00000
    170      -1.2953      0.00000
    171       0.0941      0.00000
    172       0.1669      0.00000
    173       0.2985      0.00000
    174       0.3456      0.00000
    175       0.3624      0.00000
    176       0.3964      0.00000
    177       0.4796      0.00000
    178       0.5796      0.00000
    179       0.6021      0.00000
    180       0.6612      0.00000
    181       0.6955      0.00000
    182       0.7602      0.00000
    183       0.8014      0.00000
    184       0.8341      0.00000
    185       0.8947      0.00000
    186       0.9497      0.00000
    187       1.0136      0.00000
    188       1.0885      0.00000
    189       1.1691      0.00000
    190       1.1975      0.00000
    191       1.2034      0.00000
    192       1.3424      0.00000
    193       1.3615      0.00000
    194       1.3760      0.00000
    195       1.4147      0.00000
    196       1.4363      0.00000
    197       1.4637      0.00000
    198       1.4895      0.00000
    199       1.5749      0.00000
    200       1.5964      0.00000

 k-point     5 :      -0.3333    0.3333    0.0000
  band No.  band energies     occupation 
      1     -33.9235      1.00000
      2     -33.9226      1.00000
      3     -33.1683      1.00000
      4     -33.1680      1.00000
      5     -21.5990      1.00000
      6     -21.5823      1.00000
      7     -21.4793      1.00000
      8     -21.4595      1.00000
      9     -21.4506      1.00000
     10     -21.4284      1.00000
     11     -21.3949      1.00000
     12     -21.3784      1.00000
     13     -21.3437      1.00000
     14     -21.3236      1.00000
     15     -21.2265      1.00000
     16     -21.2164      1.00000
     17     -21.0829      1.00000
     18     -21.0629      1.00000
     19     -21.0578      1.00000
     20     -21.0390      1.00000
     21     -20.9986      1.00000
     22     -20.9805      1.00000
     23     -20.9609      1.00000
     24     -20.9401      1.00000
     25     -19.7876      1.00000
     26     -19.7860      1.00000
     27     -19.1940      1.00000
     28     -19.1595      1.00000
     29     -17.4346      1.00000
     30     -17.4316      1.00000
     31     -17.4230      1.00000
     32     -17.4221      1.00000
     33     -17.4051      1.00000
     34     -17.4035      1.00000
     35     -16.6911      1.00000
     36     -16.6908      1.00000
     37     -16.6399      1.00000
     38     -16.6359      1.00000
     39     -16.6312      1.00000
     40     -16.6289      1.00000
     41     -12.4624      1.00000
     42     -12.3499      1.00000
     43     -12.0685      1.00000
     44     -11.8779      1.00000
     45     -11.8450      1.00000
     46     -11.7591      1.00000
     47     -11.6546      1.00000
     48     -11.3918      1.00000
     49     -10.9165      1.00000
     50     -10.8873      1.00000
     51     -10.7556      1.00000
     52     -10.6706      1.00000
     53     -10.6439      1.00000
     54     -10.5509      1.00000
     55     -10.3358      1.00000
     56     -10.3278      1.00000
     57     -10.2668      1.00000
     58     -10.2012      1.00000
     59     -10.1671      1.00000
     60     -10.0637      1.00000
     61      -9.5915      1.00000
     62      -9.3919      1.00000
     63      -9.3779      1.00000
     64      -9.2898      1.00000
     65      -9.2495      1.00000
     66      -9.2170      1.00000
     67      -8.6794      1.00000
     68      -8.6476      1.00000
     69      -8.5714      1.00000
     70      -8.5325      1.00000
     71      -8.4931      1.00000
     72      -8.4653      1.00000
     73      -8.4180      1.00000
     74      -8.3662      1.00000
     75      -8.3505      1.00000
     76      -8.3131      1.00000
     77      -8.2842      1.00000
     78      -8.2211      1.00000
     79      -8.1305      1.00000
     80      -8.0890      1.00000
     81      -8.0801      1.00000
     82      -8.0652      1.00000
     83      -8.0441      1.00000
     84      -8.0019      1.00000
     85      -7.9842      1.00000
     86      -7.9508      1.00000
     87      -7.9156      1.00000
     88      -7.8397      1.00000
     89      -7.8225      1.00000
     90      -7.8194      1.00000
     91      -7.7643      1.00000
     92      -7.7254      1.00000
     93      -7.6893      1.00000
     94      -7.6606      1.00000
     95      -7.6561      1.00000
     96      -7.6292      1.00000
     97      -7.5849      1.00000
     98      -7.5448      1.00000
     99      -7.5383      1.00000
    100      -7.5232      1.00000
    101      -7.4996      1.00000
    102      -7.4947      1.00000
    103      -7.3638      1.00000
    104      -7.3222      1.00000
    105      -7.3023      1.00000
    106      -7.2615      1.00000
    107      -7.2429      1.00000
    108      -7.0900      1.00000
    109      -7.0329      1.00000
    110      -6.9858      1.00000
    111      -6.9057      1.00000
    112      -6.8949      1.00000
    113      -6.8408      1.00000
    114      -6.8129      1.00000
    115      -6.8069      1.00000
    116      -6.7744      1.00000
    117      -6.6546      1.00000
    118      -6.6427      1.00000
    119      -6.6100      1.00000
    120      -6.6021      1.00000
    121      -6.5512      1.00000
    122      -6.4263      1.00000
    123      -6.3059      1.00000
    124      -6.2336      1.00000
    125      -5.9228      1.00000
    126      -5.9037      1.00000
    127      -5.8610      1.00000
    128      -5.7650      1.00000
    129      -5.7465      1.00000
    130      -5.7402      1.00000
    131      -5.7166      1.00000
    132      -5.6549      1.00000
    133      -5.6413      1.00000
    134      -5.5491      1.00000
    135      -5.4675      1.00000
    136      -5.4297      1.00000
    137      -5.4039      1.00000
    138      -5.3155      1.00000
    139      -5.0966      1.00000
    140      -5.0675      1.00000
    141      -4.9201      1.00000
    142      -4.7764      1.00000
    143      -4.5083      1.00000
    144      -4.4786      1.00000
    145      -4.3745      1.00000
    146      -4.3662      1.00000
    147      -4.2383      1.00000
    148      -4.2278      1.00000
    149      -3.4673      0.00000
    150      -3.3979      0.00000
    151      -3.2172      0.00000
    152      -3.1487      0.00000
    153      -3.0213      0.00000
    154      -2.9882      0.00000
    155      -2.9382      0.00000
    156      -2.8595      0.00000
    157      -2.3787      0.00000
    158      -2.3522      0.00000
    159      -2.3015      0.00000
    160      -2.2908      0.00000
    161      -2.2736      0.00000
    162      -2.2709      0.00000
    163      -2.1927      0.00000
    164      -2.1299      0.00000
    165      -1.5900      0.00000
    166      -1.5881      0.00000
    167      -1.4325      0.00000
    168      -1.4186      0.00000
    169      -1.3159      0.00000
    170      -1.2966      0.00000
    171       0.1044      0.00000
    172       0.1623      0.00000
    173       0.2906      0.00000
    174       0.3270      0.00000
    175       0.3372      0.00000
    176       0.4249      0.00000
    177       0.4922      0.00000
    178       0.5713      0.00000
    179       0.6259      0.00000
    180       0.6696      0.00000
    181       0.7178      0.00000
    182       0.7301      0.00000
    183       0.7853      0.00000
    184       0.8423      0.00000
    185       0.8726      0.00000
    186       1.0020      0.00000
    187       1.0335      0.00000
    188       1.1256      0.00000
    189       1.1543      0.00000
    190       1.1591      0.00000
    191       1.2087      0.00000
    192       1.3085      0.00000
    193       1.3353      0.00000
    194       1.3530      0.00000
    195       1.4015      0.00000
    196       1.4318      0.00000
    197       1.4762      0.00000
    198       1.5275      0.00000
    199       1.5860      0.00000
    200       1.6868      0.00000


--------------------------------------------------------------------------------------------------------


 soft charge-density along one line, spin component           1
         0         1         2         3         4         5         6         7         8         9
 total charge-density along one line
 
 soft charge-density along one line, spin component           2
         0         1         2         3         4         5         6         7         8         9
 total charge-density along one line
 
 pseudopotential strength for first ion, spin component:           1
-12.580  -0.094   0.289  -0.095  -0.001   1.058   0.012  -0.047
 -0.094 -12.311  -1.729   0.415  -0.150   0.012   1.035   0.295
  0.289  -1.729  -9.802  -1.750  -0.001  -0.047   0.295   0.702
 -0.095   0.415  -1.750 -12.304   0.162   0.013  -0.043   0.299
 -0.001  -0.150  -0.001   0.162 -10.010   0.000   0.031  -0.000
  1.058   0.012  -0.047   0.013   0.000   0.270  -0.011   0.032
  0.012   1.035   0.295  -0.043   0.031  -0.011   0.307  -0.190
 -0.047   0.295   0.702   0.299  -0.000   0.032  -0.190   0.603
  0.013  -0.043   0.299   1.035  -0.033  -0.011   0.051  -0.192
  0.000   0.031  -0.000  -0.033   0.726  -0.000  -0.016  -0.000
  0.019   0.033   0.001   0.033   0.001  -0.005  -0.006  -0.002
 -0.002  -0.002  -0.001  -0.002  -0.000   0.001   0.001   0.000
 -0.005   0.004  -0.002  -0.000   0.006   0.002   0.001   0.001
 -0.000  -0.014   0.005  -0.014  -0.000  -0.000   0.006  -0.002
 -0.005  -0.000  -0.002   0.004  -0.006   0.002  -0.000   0.001
  0.001  -0.008   0.001   0.000  -0.001  -0.001   0.002  -0.000
  0.000   0.003  -0.010   0.003   0.000   0.000  -0.002   0.003
  0.001   0.000   0.001  -0.008   0.001  -0.001   0.000  -0.001
 pseudopotential strength for first ion, spin component:           2
-12.468   0.105   0.317   0.107  -0.001   1.037  -0.013  -0.052
  0.105 -12.075   1.805   0.552   0.191  -0.013   0.992  -0.305
  0.317   1.805 -10.030   1.832   0.004  -0.052  -0.305   0.738
  0.107   0.552   1.832 -12.053  -0.206  -0.013  -0.066  -0.310
 -0.001   0.191   0.004  -0.206  -9.939   0.000  -0.037  -0.001
  1.037  -0.013  -0.052  -0.013   0.000   0.282   0.012   0.035
 -0.013   0.992  -0.305  -0.066  -0.037   0.012   0.332   0.199
 -0.052  -0.305   0.738  -0.310  -0.001   0.035   0.199   0.577
 -0.013  -0.066  -0.310   0.989   0.040   0.012   0.066   0.202
  0.000  -0.037  -0.001   0.040   0.712  -0.000   0.021   0.000
  0.015  -0.031   0.004  -0.031   0.001  -0.004   0.006  -0.002
 -0.002   0.002  -0.002   0.002  -0.000   0.001  -0.001   0.001
  0.004   0.003   0.002  -0.000  -0.005  -0.002   0.001  -0.002
 -0.000   0.013   0.002   0.013   0.000  -0.000  -0.006  -0.001
  0.004  -0.000   0.002   0.003   0.005  -0.002  -0.000  -0.002
 -0.001  -0.008  -0.001   0.000   0.001   0.000   0.002   0.001
  0.000  -0.003  -0.009  -0.003   0.000   0.000   0.002   0.003
 -0.001   0.000  -0.001  -0.008  -0.001   0.000   0.000   0.001
 total augmentation occupancy for first ion, spin component:           1
  1.926  -0.004  -0.095  -0.004   0.000   0.107  -0.001   0.026  -0.001  -0.000  -0.003   0.032   0.000  -0.015   0.000   0.000
 -0.004   1.732  -0.016  -0.235  -0.007  -0.001   0.000   0.000  -0.047   0.004  -0.002   0.002   0.005  -0.002   0.005   0.012
 -0.095  -0.016   0.807  -0.018   0.001  -0.001   0.000   0.287   0.001   0.002  -0.109   0.120   0.001  -0.128   0.000  -0.000
 -0.004  -0.235  -0.018   1.725   0.007  -0.001  -0.047   0.000  -0.002  -0.005  -0.002   0.002   0.004  -0.002   0.005  -0.001
  0.000  -0.007   0.001   0.007   0.973  -0.000   0.002   0.002  -0.003   0.765  -0.003   0.001   0.002  -0.000  -0.002  -0.000
  0.107  -0.001  -0.001  -0.001  -0.000   0.125  -0.000  -0.009  -0.000   0.000   0.002   0.002  -0.001   0.004  -0.001   0.000
 -0.001   0.000   0.000  -0.047   0.002  -0.000   0.093   0.001   0.002   0.002  -0.002   0.000   0.042  -0.001  -0.000  -0.003
  0.026   0.000   0.287   0.000   0.002  -0.009   0.001   0.461   0.002   0.001  -0.268   0.103   0.001  -0.221   0.000  -0.000
 -0.001  -0.047   0.001  -0.002  -0.003  -0.000   0.002   0.002   0.093  -0.002  -0.003   0.001  -0.000  -0.001   0.043  -0.000
 -0.000   0.004   0.002  -0.005   0.765   0.000   0.002   0.001  -0.002   0.622  -0.002   0.001   0.002   0.000  -0.001  -0.000
 -0.003  -0.002  -0.109  -0.002  -0.003   0.002  -0.002  -0.268  -0.003  -0.002   1.195  -0.482  -0.002  -0.062  -0.002   0.000
  0.032   0.002   0.120   0.002   0.001   0.002   0.000   0.103   0.001   0.001  -0.482   0.218   0.001   0.036   0.001  -0.000
  0.000   0.005   0.001   0.004   0.002  -0.001   0.042   0.001  -0.000   0.002  -0.002   0.001   0.337  -0.001   0.001  -0.030
 -0.015  -0.002  -0.128  -0.002  -0.000   0.004  -0.001  -0.221  -0.001   0.000  -0.062   0.036  -0.001   0.163  -0.001   0.000
  0.000   0.005   0.000   0.005  -0.002  -0.001  -0.000   0.000   0.043  -0.001  -0.002   0.001   0.001  -0.001   0.335   0.000
  0.000   0.012  -0.000  -0.001  -0.000   0.000  -0.003  -0.000  -0.000  -0.000   0.000  -0.000  -0.030   0.000   0.000   0.003
 -0.001  -0.000   0.024   0.000  -0.000  -0.000   0.000   0.017   0.000  -0.000   0.013  -0.005   0.000  -0.014   0.000  -0.000
  0.000  -0.001  -0.000   0.012   0.000   0.000  -0.000  -0.000  -0.004   0.000   0.000  -0.000   0.000   0.000  -0.030  -0.000
 total augmentation occupancy for first ion, spin component:           2
  0.013   0.043   0.004   0.044  -0.000  -0.007   0.010  -0.001   0.010   0.000   0.001   0.002   0.001   0.000   0.001   0.001
  0.043   0.031   0.530   0.022   0.037   0.010  -0.008  -0.152  -0.001  -0.036   0.092   0.052  -0.000   0.097  -0.000   0.000
  0.004   0.530  -0.036   0.537   0.001  -0.000   0.008   0.008   0.008  -0.000  -0.005  -0.002  -0.006  -0.007  -0.007   0.004
  0.044   0.022   0.537   0.033  -0.041   0.010  -0.001  -0.154  -0.008   0.038   0.093   0.052  -0.000   0.098  -0.000   0.000
 -0.000   0.037   0.001  -0.041   0.010  -0.000   0.003  -0.000  -0.003   0.002   0.000   0.000  -0.002   0.000   0.002   0.000
 -0.007   0.010  -0.000   0.010  -0.000   0.002   0.001   0.000   0.001  -0.000   0.000  -0.000   0.001  -0.000   0.001   0.000
  0.010  -0.008   0.008  -0.001   0.003   0.001   0.003   0.069   0.001   0.003  -0.025   0.006   0.000  -0.032   0.000  -0.000
 -0.001  -0.152   0.008  -0.154  -0.000   0.000   0.069  -0.006   0.069   0.000   0.002  -0.001   0.008   0.003   0.008  -0.002
  0.010  -0.001   0.008  -0.008  -0.003   0.001   0.001   0.069   0.003  -0.004  -0.025   0.006   0.000  -0.032   0.000  -0.000
  0.000  -0.036  -0.000   0.038   0.002  -0.000   0.003   0.000  -0.004  -0.001   0.000  -0.000  -0.000  -0.000   0.000  -0.000
  0.001   0.092  -0.005   0.093   0.000   0.000  -0.025   0.002  -0.025   0.000   0.003   0.001   0.001  -0.002   0.001   0.001
  0.002   0.052  -0.002   0.052   0.000  -0.000   0.006  -0.001   0.006  -0.000   0.001  -0.001  -0.002   0.000  -0.002   0.001
  0.001  -0.000  -0.006  -0.000  -0.002   0.001   0.000   0.008   0.000  -0.000   0.001  -0.002   0.002  -0.000   0.000   0.000
  0.000   0.097  -0.007   0.098   0.000  -0.000  -0.032   0.003  -0.032  -0.000  -0.002   0.000  -0.000  -0.001  -0.000   0.001
  0.001  -0.000  -0.007  -0.000   0.002   0.001   0.000   0.008   0.000   0.000   0.001  -0.002   0.000  -0.000   0.002  -0.000
  0.001   0.000   0.004   0.000   0.000   0.000  -0.000  -0.002  -0.000  -0.000   0.001   0.001   0.000   0.001  -0.000  -0.000
  0.000   0.007  -0.000   0.007   0.000   0.000   0.002  -0.000   0.002   0.000   0.000  -0.000  -0.000  -0.000  -0.000   0.000
  0.001   0.000   0.004   0.000  -0.000   0.000  -0.000  -0.002  -0.000   0.001   0.001   0.001  -0.000   0.001   0.000   0.000


------------------------ aborting loop because EDIFF is reached ----------------------------------------


 


 total charge     
 
# of ion       s       p       d       tot
------------------------------------------
    1        0.436   0.701   6.394   7.531
    2        0.520   0.993   6.689   8.203
    3        0.520   0.992   6.694   8.206
    4        0.436   0.701   6.394   7.531
    5        0.370   0.575   5.720   6.665
    6        0.388   0.575   5.740   6.703
    7        0.370   0.575   5.720   6.665
    8        0.386   0.571   5.743   6.700
    9        0.968   1.595   0.000   2.563
   10        0.967   1.610   0.000   2.577
   11        0.967   1.609   0.000   2.576
   12        0.968   1.598   0.000   2.567
   13        0.968   1.595   0.000   2.562
   14        0.967   1.610   0.000   2.577
   15        0.967   1.609   0.000   2.577
   16        0.969   1.599   0.000   2.567
   17        0.968   1.595   0.000   2.563
   18        0.967   1.609   0.000   2.577
   19        0.967   1.610   0.000   2.577
   20        0.969   1.599   0.000   2.568
   21        0.968   1.595   0.000   2.563
   22        0.967   1.609   0.000   2.576
   23        0.967   1.610   0.000   2.577
   24        0.968   1.599   0.000   2.567
   25        0.960   1.663   0.000   2.622
   26        0.972   1.598   0.000   2.570
   27        0.972   1.598   0.000   2.570
   28        0.959   1.663   0.000   2.622
   29        0.969   1.565   0.000   2.534
   30        1.000   1.508   0.000   2.508
   31        1.000   1.508   0.000   2.508
   32        0.969   1.570   0.000   2.539
   33        1.315   2.561   0.000   3.876
   34        1.313   2.555   0.000   3.868
   35        1.313   2.556   0.000   3.869
   36        1.315   2.562   0.000   3.877
   37        1.315   2.562   0.000   3.876
   38        1.313   2.554   0.000   3.867
   39        1.314   2.557   0.000   3.870
   40        1.315   2.562   0.000   3.877
   41        1.315   2.562   0.000   3.876
   42        1.313   2.557   0.000   3.870
   43        1.313   2.554   0.000   3.867
   44        1.315   2.562   0.000   3.877
   45        1.315   2.562   0.000   3.876
   46        1.313   2.556   0.000   3.869
   47        1.313   2.555   0.000   3.868
   48        1.315   2.562   0.000   3.877
   49        1.341   2.441   0.000   3.782
   50        1.320   2.540   0.000   3.861
   51        1.320   2.540   0.000   3.861
   52        1.341   2.441   0.000   3.782
   53        1.304   2.574   0.000   3.878
   54        1.324   2.564   0.000   3.888
   55        1.324   2.564   0.000   3.888
   56        1.303   2.574   0.000   3.877
   57        1.947   5.569   0.009   7.525
   58        1.947   5.569   0.008   7.525
   59        1.946   5.566   0.004   7.516
   60        1.946   5.566   0.004   7.516
--------------------------------------------------
tot         66.093 127.457  49.121 242.671
 


 magnetization (x)
 
# of ion       s       p       d       tot
------------------------------------------
    1        0.001   0.002   0.050   0.053
    2        0.002   0.006   0.274   0.282
    3        0.002   0.006   0.242   0.250
    4        0.001   0.002   0.050   0.053
    5        0.017   0.026   4.404   4.447
    6        0.019   0.045   4.319   4.382
    7        0.017   0.026   4.404   4.447
    8        0.019   0.044   4.311   4.374
    9        0.003   0.027   0.000   0.030
   10        0.001   0.013   0.000   0.014
   11        0.001   0.013   0.000   0.014
   12        0.001   0.015   0.000   0.017
   13        0.001   0.016   0.000   0.017
   14        0.001   0.012   0.000   0.013
   15        0.001   0.013   0.000   0.015
   16        0.003   0.026   0.000   0.030
   17        0.001   0.016   0.000   0.017
   18        0.001   0.013   0.000   0.015
   19        0.001   0.012   0.000   0.013
   20        0.003   0.026   0.000   0.029
   21        0.003   0.026   0.000   0.030
   22        0.001   0.013   0.000   0.014
   23        0.001   0.013   0.000   0.014
   24        0.001   0.015   0.000   0.017
   25       -0.001  -0.001   0.000  -0.001
   26        0.002   0.014   0.000   0.016
   27        0.002   0.014   0.000   0.016
   28       -0.001  -0.001   0.000  -0.002
   29        0.002   0.021   0.000   0.023
   30        0.000   0.037   0.000   0.038
   31        0.000   0.037   0.000   0.038
   32        0.001   0.018   0.000   0.020
   33        0.013   0.028   0.000   0.041
   34        0.012   0.016   0.000   0.028
   35        0.012   0.046   0.000   0.058
   36        0.013   0.029   0.000   0.042
   37        0.013   0.028   0.000   0.041
   38        0.012   0.047   0.000   0.059
   39        0.011   0.015   0.000   0.027
   40        0.013   0.029   0.000   0.042
   41        0.013   0.028   0.000   0.041
   42        0.011   0.016   0.000   0.027
   43        0.012   0.047   0.000   0.059
   44        0.013   0.029   0.000   0.042
   45        0.013   0.028   0.000   0.041
   46        0.012   0.046   0.000   0.058
   47        0.012   0.017   0.000   0.028
   48        0.013   0.029   0.000   0.042
   49        0.000   0.002   0.000   0.002
   50        0.011   0.029   0.000   0.040
   51        0.011   0.029   0.000   0.040
   52        0.000   0.002   0.000   0.002
   53        0.012   0.042   0.000   0.054
   54        0.011   0.059   0.000   0.070
   55        0.011   0.059   0.000   0.070
   56        0.012   0.042   0.000   0.054
   57        0.000   0.000  -0.000   0.000
   58        0.000   0.000  -0.000   0.000
   59        0.000   0.000   0.000   0.000
   60        0.000   0.000   0.000   0.000
--------------------------------------------------
tot          0.382   1.307  18.053  19.742
 
    CHARGE:  cpu time    0.3483: real time    0.3486
    FORLOC:  cpu time    0.0181: real time    0.0182
    FORNL :  cpu time    2.0072: real time    2.0074
    STRESS:  cpu time    5.7731: real time    5.7738
    FORCOR:  cpu time    0.1631: real time    0.1666
    FORHAR:  cpu time    0.0351: real time    0.0355
    MIXING:  cpu time    0.0048: real time    0.0048
    OFIELD:  cpu time    0.0002: real time    0.0002

 ---------------------------------------------------------------------------------------------

         DFTD3 V3.0 Rev 1        
 Edisp (eV)   -5.48179

 E6    (eV) :    -3.5295
 E8    (eV) :    -1.9523
 % E8        : 35.61
    FORVDW:  cpu time    0.2441: real time    0.2442

  FORCE on cell =-STRESS in cart. coord.  units (eV):
  Direction    XX          YY          ZZ          XY          YZ          ZX
  --------------------------------------------------------------------------------------
  Alpha Z   288.90237   288.90237   288.90237
  Ewald   50916.06626 50918.70785-57098.37877    41.95596    -0.14128     0.34194
  Hartree 55260.08746 55262.23476-49949.46322    27.15237    -0.14020     0.24501
  E(xc)   -1319.55522 -1319.57506 -1320.70923     0.17415    -0.00128     0.00122
  Local  ************************103618.39581   -65.61967     0.28192    -0.58097
  n-local  -693.64717  -693.77530  -703.67264     1.39485    -0.01089     0.00990
  augment   374.29931   374.44411   372.26433    -1.68251     0.00947    -0.00618
  Kinetic  4753.33289  4753.54960  4781.74017    -3.13445     0.00032    -0.00565
  Fock        0.00000     0.00000     0.00000     0.00000     0.00000     0.00000
  vdW        -4.10407    -4.10422    -3.01646     0.10672     0.00145    -0.00186
  -------------------------------------------------------------------------------------
  Total     -19.97171   -20.10716   -13.93765     0.34741    -0.00050     0.00341
  in kB     -13.01417   -13.10243    -9.08219     0.22638    -0.00033     0.00222
  external pressure =      -11.73 kB  Pullay stress =        0.00 kB


 VOLUME and BASIS-vectors are now :
 -----------------------------------------------------------------------------
  energy-cutoff  :      400.00
  volume of cell :     2458.72
      direct lattice vectors                 reciprocal lattice vectors
    10.260500000  0.000000000  0.000000000     0.097461137  0.000000000  0.000000000
     0.000000000 10.260500000  0.000000000     0.000000000  0.097461137  0.000000000
     0.000000000  0.000000000 23.354600000     0.000000000  0.000000000  0.042818117

  length of vectors
    10.260500000 10.260500000 23.354600000     0.097461137  0.097461137  0.042818117


 FORCES acting on ions
    electron-ion (+dipol)            ewald-force                    non-local-force                 convergence-correction
 -----------------------------------------------------------------------------------------------
   -.191E+01 -.213E+01 -.840E+03   0.186E+01 0.211E+01 0.835E+03   0.329E-01 0.321E-01 0.524E+01   0.228E-02 -.885E-04 0.134E-01
   -.707E+00 0.609E+00 0.393E+03   0.720E+00 -.620E+00 -.395E+03   -.187E-01 0.131E-01 0.341E+01   0.124E-03 -.196E-03 0.224E-01
   0.761E+00 -.664E+00 0.393E+03   -.776E+00 0.677E+00 -.395E+03   0.218E-01 -.164E-01 0.346E+01   -.234E-03 0.326E-03 0.548E-03
   0.191E+01 0.226E+01 -.840E+03   -.187E+01 -.223E+01 0.835E+03   -.358E-01 -.331E-01 0.525E+01   -.642E-03 -.128E-02 0.133E-01
   0.584E+00 0.564E+00 0.373E+03   -.578E+00 -.549E+00 -.376E+03   -.100E-01 -.152E-01 0.189E+01   -.147E-03 -.326E-03 0.940E-02
   0.111E+01 -.965E+00 -.754E+03   -.106E+01 0.921E+00 0.751E+03   -.546E-01 0.449E-01 0.318E+01   -.256E-02 0.390E-02 0.148E-01
   -.542E+00 -.544E+00 0.374E+03   0.532E+00 0.536E+00 -.376E+03   0.121E-01 0.111E-01 0.189E+01   0.206E-03 0.238E-03 0.950E-02
   -.105E+01 0.869E+00 -.755E+03   0.999E+00 -.832E+00 0.752E+03   0.475E-01 -.349E-01 0.317E+01   0.385E-02 -.457E-02 0.209E-01
   -.732E+02 0.780E+01 -.410E+03   0.885E+02 -.789E+01 0.410E+03   -.155E+02 0.857E-01 -.280E+00   0.555E-02 0.568E-03 0.431E-02
   -.466E+02 -.855E+01 0.195E+03   0.615E+02 0.865E+01 -.195E+03   -.147E+02 -.752E-01 0.141E+00   -.177E-01 -.187E-02 0.867E-02
   -.467E+02 -.880E+01 0.194E+03   0.617E+02 0.893E+01 -.195E+03   -.148E+02 -.827E-01 0.136E+00   -.268E-02 0.458E-03 0.252E-02
   -.737E+02 0.980E+01 -.410E+03   0.891E+02 -.998E+01 0.410E+03   -.155E+02 0.181E+00 -.435E+00   -.117E-01 -.663E-03 0.411E-02
   0.731E+02 -.978E+01 -.410E+03   -.884E+02 0.996E+01 0.410E+03   0.155E+02 -.181E+00 -.448E+00   -.490E-02 0.346E-03 0.414E-02
   0.465E+02 0.889E+01 0.195E+03   -.615E+02 -.900E+01 -.195E+03   0.147E+02 0.761E-01 0.133E+00   0.178E-01 0.162E-02 0.880E-02
   0.467E+02 0.841E+01 0.195E+03   -.617E+02 -.854E+01 -.195E+03   0.147E+02 0.819E-01 0.144E+00   0.258E-02 -.169E-03 0.238E-02
   0.736E+02 -.789E+01 -.410E+03   -.891E+02 0.799E+01 0.410E+03   0.155E+02 -.934E-01 -.284E+00   0.113E-01 -.159E-03 0.423E-02
   0.952E+01 -.731E+02 -.409E+03   -.968E+01 0.884E+02 0.410E+03   0.153E+00 -.155E+02 -.451E+00   -.732E-04 0.490E-02 0.416E-02
   -.833E+01 -.466E+02 0.195E+03   0.846E+01 0.616E+02 -.195E+03   -.815E-01 -.147E+02 0.145E+00   0.217E-03 -.250E-02 0.236E-02
   -.896E+01 -.466E+02 0.195E+03   0.907E+01 0.616E+02 -.195E+03   -.764E-01 -.147E+02 0.137E+00   -.166E-02 -.179E-01 0.886E-02
   0.810E+01 -.732E+02 -.410E+03   -.820E+01 0.886E+02 0.410E+03   0.105E+00 -.154E+02 -.321E+00   -.117E-03 -.112E-01 0.421E-02
   -.799E+01 0.728E+02 -.410E+03   0.809E+01 -.881E+02 0.410E+03   -.101E+00 0.155E+02 -.310E+00   -.304E-03 -.579E-02 0.431E-02
   0.880E+01 0.466E+02 0.194E+03   -.894E+01 -.616E+02 -.195E+03   0.827E-01 0.148E+02 0.138E+00   -.411E-03 0.265E-02 0.256E-02
   0.855E+01 0.467E+02 0.195E+03   -.866E+01 -.617E+02 -.195E+03   0.753E-01 0.147E+02 0.144E+00   0.181E-02 0.177E-01 0.866E-02
   -.953E+01 0.735E+02 -.410E+03   0.969E+01 -.889E+02 0.410E+03   -.152E+00 0.154E+02 -.451E+00   0.366E-03 0.118E-01 0.406E-02
   0.712E-01 -.605E-01 0.382E+03   -.727E-01 0.615E-01 -.373E+03   0.672E-03 -.519E-03 -.969E+01   -.409E-04 0.620E-04 -.344E-02
   0.350E+00 0.320E+00 -.263E+03   -.356E+00 -.336E+00 0.279E+03   0.913E-02 0.185E-01 -.161E+02   -.346E-03 -.394E-03 0.102E-01
   -.269E+00 -.568E+00 -.263E+03   0.275E+00 0.591E+00 0.279E+03   -.950E-02 -.281E-01 -.161E+02   0.229E-03 0.517E-03 0.101E-01
   -.712E-01 0.608E-01 0.382E+03   0.723E-01 -.613E-01 -.373E+03   -.681E-03 0.596E-03 -.964E+01   0.245E-04 -.360E-04 -.110E-01
   0.113E+01 -.102E+01 -.560E+01   -.127E+01 0.114E+01 -.974E+01   0.144E+00 -.125E+00 0.160E+02   -.242E-03 0.350E-03 0.214E-02
   0.295E-01 0.237E-01 0.679E+03   -.307E-01 -.249E-01 -.702E+03   0.118E-02 0.124E-02 0.219E+02   -.219E-04 -.355E-04 -.203E-02
   -.280E-01 -.247E-01 0.679E+03   0.291E-01 0.259E-01 -.702E+03   -.119E-02 -.123E-02 0.219E+02   0.254E-04 0.293E-04 -.210E-02
   -.108E+01 0.100E+01 -.495E+01   0.120E+01 -.111E+01 -.105E+02   -.130E+00 0.112E+00 0.159E+02   0.195E-03 -.315E-03 0.347E-01
   0.506E+02 -.110E+02 0.242E+03   -.766E+02 0.113E+02 -.242E+03   0.259E+02 -.315E+00 0.709E+00   -.124E-01 -.370E-03 0.795E-02
   0.466E+02 0.104E+02 -.512E+03   -.709E+02 -.106E+02 0.512E+03   0.245E+02 0.181E+00 -.418E+00   -.940E-02 0.111E-02 0.421E-02
   0.472E+02 0.115E+02 -.504E+03   -.717E+02 -.115E+02 0.504E+03   0.246E+02 0.923E-01 0.133E+00   -.299E-01 -.354E-02 0.290E-02
   0.502E+02 -.114E+02 0.241E+03   -.762E+02 0.117E+02 -.242E+03   0.258E+02 -.325E+00 0.722E+00   0.707E-03 0.265E-03 0.481E-02
   -.505E+02 0.114E+02 0.241E+03   0.764E+02 -.117E+02 -.242E+03   -.258E+02 0.310E+00 0.717E+00   0.123E-01 0.200E-06 0.813E-02
   -.462E+02 -.115E+02 -.504E+03   0.705E+02 0.116E+02 0.504E+03   -.246E+02 -.804E-01 0.144E+00   0.946E-02 0.251E-03 0.359E-02
   -.476E+02 -.104E+02 -.511E+03   0.722E+02 0.106E+02 0.512E+03   -.246E+02 -.181E+00 -.389E+00   0.293E-01 0.200E-02 0.298E-02
   -.503E+02 0.110E+02 0.242E+03   0.763E+02 -.113E+02 -.242E+03   -.258E+02 0.327E+00 0.712E+00   -.603E-03 0.849E-04 0.465E-02
   -.115E+02 0.504E+02 0.241E+03   0.118E+02 -.764E+02 -.242E+03   -.313E+00 0.258E+02 0.723E+00   -.642E-04 -.122E-01 0.819E-02
   0.104E+02 0.478E+02 -.510E+03   -.106E+02 -.724E+02 0.510E+03   0.166E+00 0.246E+02 -.294E+00   -.234E-02 -.294E-01 0.299E-02
   0.119E+02 0.464E+02 -.504E+03   -.120E+02 -.707E+02 0.504E+03   0.130E+00 0.246E+02 0.165E+00   0.121E-03 -.910E-02 0.377E-02
   -.108E+02 0.504E+02 0.241E+03   0.111E+02 -.764E+02 -.242E+03   -.322E+00 0.258E+02 0.705E+00   -.263E-04 0.580E-03 0.460E-02
   0.111E+02 -.505E+02 0.242E+03   -.114E+02 0.765E+02 -.242E+03   0.317E+00 -.259E+02 0.714E+00   0.299E-03 0.123E-01 0.793E-02
   -.118E+02 -.474E+02 -.504E+03   0.120E+02 0.719E+02 0.504E+03   -.148E+00 -.246E+02 0.185E+00   0.316E-02 0.299E-01 0.290E-02
   -.104E+02 -.468E+02 -.510E+03   0.105E+02 0.711E+02 0.511E+03   -.158E+00 -.246E+02 -.345E+00   -.729E-03 0.921E-02 0.427E-02
   0.114E+02 -.503E+02 0.241E+03   -.117E+02 0.763E+02 -.241E+03   0.322E+00 -.258E+02 0.718E+00   -.206E-03 -.714E-03 0.486E-02
   -.415E-01 0.351E-01 0.798E+03   0.422E-01 -.356E-01 -.834E+03   -.867E-03 0.519E-03 0.362E+02   0.295E-04 -.390E-04 -.165E-01
   0.389E+00 0.416E+00 -.365E+02   -.542E+00 -.593E+00 0.106E+02   0.154E+00 0.176E+00 0.260E+02   0.485E-04 0.264E-03 0.104E-01
   -.318E+00 -.427E+00 -.365E+02   0.472E+00 0.586E+00 0.106E+02   -.153E+00 -.158E+00 0.260E+02   -.151E-03 -.239E-03 0.103E-01
   0.411E-01 -.347E-01 0.798E+03   -.419E-01 0.353E-01 -.834E+03   0.950E-03 -.655E-03 0.361E+02   -.177E-04 0.313E-04 -.450E-02
   0.178E+01 -.151E+01 -.247E+03   -.201E+01 0.171E+01 0.269E+03   0.237E+00 -.206E+00 -.227E+02   0.596E-03 -.794E-03 0.623E-01
   -.732E-01 -.677E-01 0.516E+03   0.738E-01 0.682E-01 -.495E+03   -.572E-03 -.593E-03 -.204E+02   0.535E-04 0.553E-04 -.138E-02
   0.790E-01 0.645E-01 0.516E+03   -.797E-01 -.649E-01 -.494E+03   0.718E-03 0.367E-03 -.204E+02   -.344E-04 -.775E-04 -.127E-02
   -.205E+01 0.177E+01 -.246E+03   0.230E+01 -.200E+01 0.268E+03   -.259E+00 0.223E+00 -.225E+02   -.416E-03 0.701E-03 0.267E-01
   0.868E+00 0.308E+00 -.180E+03   -.873E+00 -.317E+00 0.178E+03   0.173E-02 0.682E-02 0.160E+01   -.364E-03 -.430E-03 0.229E-01
   -.109E+01 -.131E+00 -.180E+03   0.110E+01 0.142E+00 0.178E+03   0.164E-02 -.895E-02 0.160E+01   0.410E-03 0.362E-03 0.224E-01
   -.485E-01 0.335E-02 0.106E+04   0.565E-01 -.977E-02 -.106E+04   -.147E-01 0.135E-01 0.172E+00   0.105E-01 -.105E-01 -.449E-02
   0.475E-01 -.485E-02 0.106E+04   -.558E-01 0.115E-01 -.106E+04   0.149E-01 -.137E-01 0.171E+00   -.105E-01 0.105E-01 -.475E-02
 -----------------------------------------------------------------------------------------------
   0.948E-02 -.209E-01 -.970E+02   -.592E-13 -.145E-12 -.250E-11   -.158E-01 0.250E-01 0.966E+02   0.263E-02 -.187E-02 0.422E+00
 
 
 POSITION                                       TOTAL-FORCE (eV/Angst)
 -----------------------------------------------------------------------------------
      2.87330      8.10692      8.53574        -0.006923      0.004890      0.006459
      2.87294      2.97554      3.22434        -0.004726      0.002157      1.146540
      8.00319      8.10579      3.22434         0.006005     -0.003841      1.153604
      8.00322      2.97442      8.53577         0.000558     -0.000015      0.006770
      8.00319      2.97554      3.22434        -0.003441     -0.000848     -0.772333
      8.01184      8.09620      8.21633        -0.005338      0.004637      0.024496
      2.87294      8.10579      3.22434         0.002347      0.002724     -0.777338
      2.86496      2.98451      8.21728         0.003526     -0.001931      0.013462
      0.91547      8.11575      8.63362        -0.209784      0.001889     -0.005844
      0.96695      2.97554      3.22434         0.238251      0.035176     -0.213309
      6.09720      8.10579      3.22434         0.265675      0.056519     -0.205133
      6.04077      2.98817      8.61684        -0.079073     -0.001300     -0.003306
      4.83608      8.09355      8.61614         0.251940     -0.000107     -0.012663
      4.77893      2.97554      3.22434        -0.240786     -0.036257     -0.204470
      9.90918      8.10579      3.22434        -0.260806     -0.055050     -0.215200
      9.96052      2.96538      8.63201         0.022512     -0.004389      0.003339
      8.01564      1.01268      8.61529        -0.002999     -0.231649     -0.011970
      8.00319      6.19980      3.22434         0.054360      0.273848     -0.210751
      2.87294      1.06955      3.22434         0.037287      0.260695     -0.205293
      2.88241      6.15154      8.62920         0.005538     -0.031079      0.004154
      7.99418      4.93020      8.63115        -0.003381      0.205694     -0.004378
      8.00319     10.01179      3.22434        -0.056711     -0.279093     -0.202419
      2.87294      4.88154      3.22434        -0.035429     -0.258504     -0.211997
      2.86052     10.06804      8.61588         0.003227      0.072024     -0.002348
      8.00319      8.10579      1.31837        -0.000794      0.000524     -0.148712
      8.00585      2.97932      6.49757         0.002621      0.002525     -0.115676
      2.86984      8.10405      6.49742        -0.003250     -0.004969     -0.110151
      2.87294      2.97554      1.31837         0.000475      0.000055     -0.144705
      8.00890      8.10081      5.08623         0.005602     -0.004935      0.662049
      8.00319      2.97554      0.00000         0.000061     -0.000047     -1.154376
      2.87294      8.10579      0.00000         0.000059     -0.000029     -1.154596
      2.86800      2.97957      5.08677        -0.004670      0.005225      0.458341
     10.05314      2.97554      3.22434        -0.106427     -0.032720      0.175640
      9.99953      8.11415      8.60570         0.225410     -0.001599     -0.002264
      4.86658      2.99253      8.57561         0.082966      0.000862      0.004432
      4.92289      8.10579      3.22434        -0.149538     -0.034706      0.182412
      5.95324      2.97554      3.22434         0.115535      0.030449      0.180479
      6.01200      8.08942      8.57413        -0.265085      0.001046      0.014310
      0.87452      2.96628      8.60381        -0.023079      0.001523     -0.009585
      0.82299      8.10579      3.22434         0.139255      0.035933      0.176974
      2.87294     10.15574      3.22434        -0.030078     -0.101162      0.181351
      2.88227      4.97712      8.59834        -0.001613      0.031056     -0.007636
      8.01800     10.09749      8.57281        -0.000426      0.246508      0.013218
      8.00319      5.02549      3.22434        -0.034114     -0.118669      0.175216
      2.87294      6.05585      3.22434         0.031830      0.092266      0.176034
      2.85808      0.98158      8.57331        -0.001137     -0.078786      0.005201
      7.99478      6.10645      8.60111         0.001847     -0.217739     -0.001302
      8.00319      0.92560      3.22434         0.033345      0.130025      0.182321
      2.87294      2.97554      0.14386        -0.000035     -0.000049     -0.263457
      2.86754      8.10074      5.32261        -0.000240     -0.000485      0.117309
      8.00820      2.98189      5.32273         0.000847     -0.000084      0.120370
      8.00319      8.10579      0.14386         0.000237     -0.000144     -0.271380
      2.85984      2.98694      6.27705         0.001168      0.000415     -0.485386
      2.87294      8.10579      1.17450         0.000136     -0.000009      1.461727
      8.00319      2.97554      1.17450         0.000041     -0.000153      1.461130
      8.01794      8.09270      6.27865        -0.003017      0.001102     -0.692006
      0.31246      0.41247      5.21099        -0.002869     -0.001669     -0.016865
      5.43122      5.54025      5.21230         0.002859      0.002430     -0.017374
      5.43807      0.41042      0.65907         0.003396     -0.003506     -0.126708
      0.30782      5.54067      0.65907        -0.003147      0.003328     -0.126406
 -----------------------------------------------------------------------------------
    total drift:                               -0.003715      0.002191      0.037926


--------------------------------------------------------------------------------------------------------


  FREE ENERGIE OF THE ION-ELECTRON SYSTEM (eV)
  ---------------------------------------------------
  free  energy   TOTEN  =      -453.62696024 eV

  energy  without entropy=     -453.62696024  energy(sigma->0) =     -453.62696024
 
 d Force =-0.4202123E-02[-0.973E-02, 0.133E-02]  d Energy =-0.4193021E-02-0.910E-05
 d Force = 0.2731317E+01[ 0.271E+01, 0.275E+01]  d Ewald  = 0.2731278E+01 0.382E-04


--------------------------------------------------------------------------------------------------------


    POTLOK:  cpu time    0.9133: real time    0.9169


--------------------------------------------------------------------------------------------------------


 stress matrix after NEB project (eV)
    -19.97171      0.34738      0.00341
      0.34741    -20.10716     -0.00050
      0.00341     -0.00050    -13.93765
  FORCES: max atom, RMS     0.692014    0.176998
  FORCE total and by dimension    1.371023    0.692006
  Stress total and by dimension   31.585861   20.107158
 Steepest descent step on ions:
 trial-energy change:    0.004193  1 .order    0.004202   -0.001325    0.009729
  (g-gl).g = 0.133E-02      g.g   = 0.133E-02  gl.gl    = 0.000E+00
 g(Force)  = 0.133E-02   g(Stress)= 0.000E+00 ortho     = 0.000E+00
 gamma     =   0.00000
 trial     =   1.00000
 opt step  =   0.11987  (harmonic =   0.11987) maximal distance =0.00045968
 next E    =  -453.631233   (d E  =  -0.00008)


--------------------------------------------------------------------------------------------------------


    WAVPRE:  cpu time    0.0370: real time    0.0391
    FEWALD:  cpu time    0.0014: real time    0.0014

 real space projection operators:
  total allocation   :       7420.57 KBytes
  max/ min on nodes  :       1908.81       1801.92

    ORTHCH:  cpu time    1.5549: real time    1.5636
     LOOP+:  cpu time   89.3764: real time   89.8610


--------------------------------------- Iteration      3(   1)  ---------------------------------------


    POTLOK:  cpu time    0.1757: real time    0.1822
    SETDIJ:  cpu time    0.7420: real time    0.7421
    EDDIAG:  cpu time    2.5356: real time    2.5719
  RMM-DIIS:  cpu time    5.3559: real time    5.3569
    ORTHCH:  cpu time    0.8921: real time    0.9008
       DOS:  cpu time    0.0009: real time    0.0009
    CHARGE:  cpu time    0.3527: real time    0.3530
    MIXING:  cpu time    0.0036: real time    0.0036
    --------------------------------------------
      LOOP:  cpu time   10.0586: real time   10.1115

 eigenvalue-minimisations  :  3879
 total energy-change (2. order) :-0.3289905E-02  (-0.1957437E-01)
 number of electron     315.9999495 magnetization      19.9999821
 augmentation part       45.3605620 magnetization      14.0884879

 Broyden mixing:
  rms(total) = 0.23726E-01    rms(broyden)= 0.23638E-01
  rms(prec ) = 0.25261E-01
  weight for this iteration     100.00

 Free energy of the ion-electron system (eV)
  ---------------------------------------------------
  alpha Z        PSCENC =       288.90237018
  Ewald energy   TEWEN  =     44738.85771913
  -Hartree energ DENC   =    -60573.39466727
  -exchange      EXHF   =         0.00000000
  -V(xc)+E(xc)   XCENC  =       994.41880962
  PAW double counting   =     11556.19098925   -11564.89843225
  entropy T*S    EENTRO =        -0.00000000
  eigenvalues    EBANDS =     -3621.31471085
  atomic energy  EATOM  =     17733.08945802
  Solvation  Ediel_sol  =         0.00000000
  ---------------------------------------------------
  free energy    TOTEN  =      -448.14846416 eV

  energy without entropy =     -448.14846416  energy(sigma->0) =     -448.14846416


--------------------------------------------------------------------------------------------------------


--------------------------------------- Iteration      3(   2)  ---------------------------------------


    POTLOK:  cpu time    0.1742: real time    0.1780
    SETDIJ:  cpu time    0.7420: real time    0.7421
    EDDIAG:  cpu time    2.5371: real time    2.5663
  RMM-DIIS:  cpu time    5.4431: real time    5.4437
    ORTHCH:  cpu time    0.8852: real time    0.8940
       DOS:  cpu time    0.0011: real time    0.0011
    CHARGE:  cpu time    0.3553: real time    0.3556
    MIXING:  cpu time    0.0036: real time    0.0036
    --------------------------------------------
      LOOP:  cpu time   10.1417: real time   10.1844

 eigenvalue-minimisations  :  3862
 total energy-change (2. order) :-0.7847803E-03  (-0.1673791E-02)
 number of electron     315.9999494 magnetization      19.9999821
 augmentation part       45.3943058 magnetization      14.0777282

 Broyden mixing:
  rms(total) = 0.23195E-01    rms(broyden)= 0.23183E-01
  rms(prec ) = 0.23999E-01
  weight for this iteration     100.00

 eigenvalues of (default mixing * dielectric matrix)
  average eigenvalue GAMMA=   0.4647
  0.4647

 Free energy of the ion-electron system (eV)
  ---------------------------------------------------
  alpha Z        PSCENC =       288.90237018
  Ewald energy   TEWEN  =     44738.85771913
  -Hartree energ DENC   =    -60573.96993583
  -exchange      EXHF   =         0.00000000
  -V(xc)+E(xc)   XCENC  =       994.50465370
  PAW double counting   =     11557.49764708   -11566.05908537
  entropy T*S    EENTRO =        -0.00000000
  eigenvalues    EBANDS =     -3620.97207586
  atomic energy  EATOM  =     17733.08945802
  Solvation  Ediel_sol  =         0.00000000
  ---------------------------------------------------
  free energy    TOTEN  =      -448.14924894 eV

  energy without entropy =     -448.14924894  energy(sigma->0) =     -448.14924894


--------------------------------------------------------------------------------------------------------


--------------------------------------- Iteration      3(   3)  ---------------------------------------


    POTLOK:  cpu time    0.1732: real time    0.1773
    SETDIJ:  cpu time    0.7430: real time    0.7431
    EDDIAG:  cpu time    2.5337: real time    2.5673
  RMM-DIIS:  cpu time    5.6891: real time    5.6901
    ORTHCH:  cpu time    0.8907: real time    0.9001
       DOS:  cpu time    0.0010: real time    0.0010
    CHARGE:  cpu time    0.3571: real time    0.3575
    MIXING:  cpu time    0.0037: real time    0.0037
    --------------------------------------------
      LOOP:  cpu time   10.3916: real time   10.4402

 eigenvalue-minimisations  :  4030
 total energy-change (2. order) :-0.3892466E-04  (-0.1339334E-03)
 number of electron     315.9999494 magnetization      19.9999821
 augmentation part       45.3796035 magnetization      14.0800840

 Broyden mixing:
  rms(total) = 0.77890E-02    rms(broyden)= 0.77868E-02
  rms(prec ) = 0.81830E-02
  weight for this iteration     100.00

 eigenvalues of (default mixing * dielectric matrix)
  average eigenvalue GAMMA=   0.7648
  0.9326  0.5969

 Free energy of the ion-electron system (eV)
  ---------------------------------------------------
  alpha Z        PSCENC =       288.90237018
  Ewald energy   TEWEN  =     44738.85771913
  -Hartree energ DENC   =    -60574.39777693
  -exchange      EXHF   =         0.00000000
  -V(xc)+E(xc)   XCENC  =       994.48018438
  PAW double counting   =     11558.53225832   -11567.22031668
  entropy T*S    EENTRO =        -0.00000000
  eigenvalues    EBANDS =     -3620.39318430
  atomic energy  EATOM  =     17733.08945802
  Solvation  Ediel_sol  =         0.00000000
  ---------------------------------------------------
  free energy    TOTEN  =      -448.14928787 eV

  energy without entropy =     -448.14928787  energy(sigma->0) =     -448.14928787


--------------------------------------------------------------------------------------------------------


--------------------------------------- Iteration      3(   4)  ---------------------------------------


    POTLOK:  cpu time    0.1738: real time    0.1776
    SETDIJ:  cpu time    0.7420: real time    0.7420
    EDDIAG:  cpu time    2.5441: real time    2.5722
  RMM-DIIS:  cpu time    5.8854: real time    5.8866
    ORTHCH:  cpu time    0.8938: real time    0.9026
       DOS:  cpu time    0.0009: real time    0.0009
    CHARGE:  cpu time    0.3566: real time    0.3570
    MIXING:  cpu time    0.0040: real time    0.0040
    --------------------------------------------
      LOOP:  cpu time   10.6008: real time   10.6430

 eigenvalue-minimisations  :  4129
 total energy-change (2. order) :-0.2027780E-04  (-0.5607480E-04)
 number of electron     315.9999494 magnetization      19.9999821
 augmentation part       45.3770393 magnetization      14.0811353

 Broyden mixing:
  rms(total) = 0.86132E-02    rms(broyden)= 0.86052E-02
  rms(prec ) = 0.93174E-02
  weight for this iteration     100.00

 eigenvalues of (default mixing * dielectric matrix)
  average eigenvalue GAMMA=   0.7150
  1.2410  0.5253  0.3787

 Free energy of the ion-electron system (eV)
  ---------------------------------------------------
  alpha Z        PSCENC =       288.90237018
  Ewald energy   TEWEN  =     44738.85771913
  -Hartree energ DENC   =    -60574.74272224
  -exchange      EXHF   =         0.00000000
  -V(xc)+E(xc)   XCENC  =       994.49128808
  PAW double counting   =     11559.24109546   -11567.94655689
  entropy T*S    EENTRO =        -0.00000000
  eigenvalues    EBANDS =     -3620.04195990
  atomic energy  EATOM  =     17733.08945802
  Solvation  Ediel_sol  =         0.00000000
  ---------------------------------------------------
  free energy    TOTEN  =      -448.14930815 eV

  energy without entropy =     -448.14930815  energy(sigma->0) =     -448.14930815


--------------------------------------------------------------------------------------------------------


--------------------------------------- Iteration      3(   5)  ---------------------------------------


    POTLOK:  cpu time    0.1752: real time    0.1785
    SETDIJ:  cpu time    0.7419: real time    0.7420
    EDDIAG:  cpu time    2.5323: real time    2.5659
  RMM-DIIS:  cpu time    5.2941: real time    5.2948
    ORTHCH:  cpu time    0.8918: real time    0.9009
       DOS:  cpu time    0.0011: real time    0.0010
    CHARGE:  cpu time    0.3574: real time    0.3578
    MIXING:  cpu time    0.0042: real time    0.0042
    --------------------------------------------
      LOOP:  cpu time    9.9978: real time   10.0451

 eigenvalue-minimisations  :  3661
 total energy-change (2. order) : 0.3241860E-04  (-0.2239068E-04)
 number of electron     315.9999495 magnetization      19.9999821
 augmentation part       45.3746852 magnetization      14.0808573

 Broyden mixing:
  rms(total) = 0.45239E-02    rms(broyden)= 0.45205E-02
  rms(prec ) = 0.48794E-02
  weight for this iteration     100.00

 eigenvalues of (default mixing * dielectric matrix)
  average eigenvalue GAMMA=   0.8143
  1.6182  0.6354  0.6354  0.3683

 Free energy of the ion-electron system (eV)
  ---------------------------------------------------
  alpha Z        PSCENC =       288.90237018
  Ewald energy   TEWEN  =     44738.85771913
  -Hartree energ DENC   =    -60574.89429873
  -exchange      EXHF   =         0.00000000
  -V(xc)+E(xc)   XCENC  =       994.50079080
  PAW double counting   =     11559.57050337   -11568.28544784
  entropy T*S    EENTRO =        -0.00000000
  eigenvalues    EBANDS =     -3619.89037067
  atomic energy  EATOM  =     17733.08945802
  Solvation  Ediel_sol  =         0.00000000
  ---------------------------------------------------
  free energy    TOTEN  =      -448.14927573 eV

  energy without entropy =     -448.14927573  energy(sigma->0) =     -448.14927573


--------------------------------------------------------------------------------------------------------


--------------------------------------- Iteration      3(   6)  ---------------------------------------


    POTLOK:  cpu time    0.1748: real time    0.1788
    SETDIJ:  cpu time    0.7420: real time    0.7421
    EDDIAG:  cpu time    2.5358: real time    2.5644
  RMM-DIIS:  cpu time    4.8026: real time    4.8032
    ORTHCH:  cpu time    0.8915: real time    0.9002
       DOS:  cpu time    0.0012: real time    0.0012
    CHARGE:  cpu time    0.3548: real time    0.3552
    MIXING:  cpu time    0.0046: real time    0.0046
    --------------------------------------------
      LOOP:  cpu time    9.5074: real time    9.5496

 eigenvalue-minimisations  :  3386
 total energy-change (2. order) :-0.3169125E-04  (-0.1056405E-04)
 number of electron     315.9999495 magnetization      19.9999821
 augmentation part       45.3738680 magnetization      14.0799827

 Broyden mixing:
  rms(total) = 0.50947E-02    rms(broyden)= 0.50865E-02
  rms(prec ) = 0.55037E-02
  weight for this iteration     100.00

 eigenvalues of (default mixing * dielectric matrix)
  average eigenvalue GAMMA=   0.7532
  1.7225  0.6687  0.6687  0.4876  0.2184

 Free energy of the ion-electron system (eV)
  ---------------------------------------------------
  alpha Z        PSCENC =       288.90237018
  Ewald energy   TEWEN  =     44738.85771913
  -Hartree energ DENC   =    -60574.94203874
  -exchange      EXHF   =         0.00000000
  -V(xc)+E(xc)   XCENC  =       994.50511059
  PAW double counting   =     11559.69154691   -11568.41322939
  entropy T*S    EENTRO =        -0.00000000
  eigenvalues    EBANDS =     -3619.84024413
  atomic energy  EATOM  =     17733.08945802
  Solvation  Ediel_sol  =         0.00000000
  ---------------------------------------------------
  free energy    TOTEN  =      -448.14930742 eV

  energy without entropy =     -448.14930742  energy(sigma->0) =     -448.14930742


--------------------------------------------------------------------------------------------------------


--------------------------------------- Iteration      3(   7)  ---------------------------------------


    POTLOK:  cpu time    0.1738: real time    0.1769
    SETDIJ:  cpu time    0.7420: real time    0.7422
    EDDIAG:  cpu time    2.5392: real time    2.5735
  RMM-DIIS:  cpu time    4.1737: real time    4.1743
    ORTHCH:  cpu time    0.8909: real time    0.8995
       DOS:  cpu time    0.0012: real time    0.0012
    CHARGE:  cpu time    0.3553: real time    0.3556
    MIXING:  cpu time    0.0047: real time    0.0047
    --------------------------------------------
      LOOP:  cpu time    8.8808: real time    8.9279

 eigenvalue-minimisations  :  2846
 total energy-change (2. order) :-0.1960737E-04  (-0.4981665E-05)
 number of electron     315.9999494 magnetization      19.9999821
 augmentation part       45.3753764 magnetization      14.0796162

 Broyden mixing:
  rms(total) = 0.45324E-02    rms(broyden)= 0.45285E-02
  rms(prec ) = 0.48723E-02
  weight for this iteration     100.00

 eigenvalues of (default mixing * dielectric matrix)
  average eigenvalue GAMMA=   0.6849
  1.7121  0.6714  0.6714  0.4812  0.2866  0.2866

 Free energy of the ion-electron system (eV)
  ---------------------------------------------------
  alpha Z        PSCENC =       288.90237018
  Ewald energy   TEWEN  =     44738.85771913
  -Hartree energ DENC   =    -60574.92313095
  -exchange      EXHF   =         0.00000000
  -V(xc)+E(xc)   XCENC  =       994.50466719
  PAW double counting   =     11559.65502945   -11568.37269034
  entropy T*S    EENTRO =        -0.00000000
  eigenvalues    EBANDS =     -3619.86274971
  atomic energy  EATOM  =     17733.08945802
  Solvation  Ediel_sol  =         0.00000000
  ---------------------------------------------------
  free energy    TOTEN  =      -448.14932703 eV

  energy without entropy =     -448.14932703  energy(sigma->0) =     -448.14932703


--------------------------------------------------------------------------------------------------------


--------------------------------------- Iteration      3(   8)  ---------------------------------------


    POTLOK:  cpu time    0.1737: real time    0.1777
    SETDIJ:  cpu time    0.7421: real time    0.7422
    EDDIAG:  cpu time    2.5302: real time    2.5660
  RMM-DIIS:  cpu time    3.8745: real time    3.8802
    ORTHCH:  cpu time    0.8838: real time    0.8954
       DOS:  cpu time    0.0011: real time    0.0010
    CHARGE:  cpu time    0.3531: real time    0.3536
    MIXING:  cpu time    0.0050: real time    0.0050
    --------------------------------------------
      LOOP:  cpu time    8.5636: real time    8.6211

 eigenvalue-minimisations  :  2572
 total energy-change (2. order) :-0.2274122E-04  (-0.2503878E-05)
 number of electron     315.9999495 magnetization      19.9999821
 augmentation part       45.3751305 magnetization      14.0794795

 Broyden mixing:
  rms(total) = 0.47734E-02    rms(broyden)= 0.47709E-02
  rms(prec ) = 0.51293E-02
  weight for this iteration     100.00

 eigenvalues of (default mixing * dielectric matrix)
  average eigenvalue GAMMA=   1.1718
  3.4769  1.8846  0.7073  0.7073  0.7057  0.4280  0.2931

 Free energy of the ion-electron system (eV)
  ---------------------------------------------------
  alpha Z        PSCENC =       288.90237018
  Ewald energy   TEWEN  =     44738.85771913
  -Hartree energ DENC   =    -60574.91933265
  -exchange      EXHF   =         0.00000000
  -V(xc)+E(xc)   XCENC  =       994.50418957
  PAW double counting   =     11559.64405395   -11568.36081264
  entropy T*S    EENTRO =        -0.00000000
  eigenvalues    EBANDS =     -3619.86699534
  atomic energy  EATOM  =     17733.08945802
  Solvation  Ediel_sol  =         0.00000000
  ---------------------------------------------------
  free energy    TOTEN  =      -448.14934977 eV

  energy without entropy =     -448.14934977  energy(sigma->0) =     -448.14934977


--------------------------------------------------------------------------------------------------------


--------------------------------------- Iteration      3(   9)  ---------------------------------------


    POTLOK:  cpu time    0.1727: real time    0.1769
    SETDIJ:  cpu time    0.7423: real time    0.7424
    EDDIAG:  cpu time    2.5365: real time    2.5654
  RMM-DIIS:  cpu time    4.7906: real time    4.7913
    ORTHCH:  cpu time    0.8945: real time    0.9014
       DOS:  cpu time    0.0009: real time    0.0009
    CHARGE:  cpu time    0.3547: real time    0.3549
    MIXING:  cpu time    0.0053: real time    0.0053
    --------------------------------------------
      LOOP:  cpu time    9.4975: real time    9.5385

 eigenvalue-minimisations  :  3460
 total energy-change (2. order) : 0.1809262E-03  (-0.1941549E-04)
 number of electron     315.9999494 magnetization      19.9999821
 augmentation part       45.3768113 magnetization      14.0802059

 Broyden mixing:
  rms(total) = 0.44268E-02    rms(broyden)= 0.43883E-02
  rms(prec ) = 0.47149E-02
  weight for this iteration     100.00

 eigenvalues of (default mixing * dielectric matrix)
  average eigenvalue GAMMA=   1.4151
  6.0513  1.8920  0.8522  0.6828  0.6828  0.4900  0.2874  0.3825

 Free energy of the ion-electron system (eV)
  ---------------------------------------------------
  alpha Z        PSCENC =       288.90237018
  Ewald energy   TEWEN  =     44738.85771913
  -Hartree energ DENC   =    -60574.91070769
  -exchange      EXHF   =         0.00000000
  -V(xc)+E(xc)   XCENC  =       994.50512834
  PAW double counting   =     11559.67157554   -11568.38661645
  entropy T*S    EENTRO =        -0.00000000
  eigenvalues    EBANDS =     -3619.87809591
  atomic energy  EATOM  =     17733.08945802
  Solvation  Ediel_sol  =         0.00000000
  ---------------------------------------------------
  free energy    TOTEN  =      -448.14916884 eV

  energy without entropy =     -448.14916884  energy(sigma->0) =     -448.14916884


--------------------------------------------------------------------------------------------------------


--------------------------------------- Iteration      3(  10)  ---------------------------------------


    POTLOK:  cpu time    0.1758: real time    0.1797
    SETDIJ:  cpu time    0.7421: real time    0.7422
    EDDIAG:  cpu time    2.5298: real time    2.5636
  RMM-DIIS:  cpu time    5.2208: real time    5.2217
    ORTHCH:  cpu time    0.8880: real time    0.9013
       DOS:  cpu time    0.0012: real time    0.0012
    CHARGE:  cpu time    0.3548: real time    0.3556
    MIXING:  cpu time    0.0054: real time    0.0054
    --------------------------------------------
      LOOP:  cpu time    9.9179: real time    9.9706

 eigenvalue-minimisations  :  3759
 total energy-change (2. order) : 0.1235718E-03  (-0.4131715E-04)
 number of electron     315.9999494 magnetization      19.9999821
 augmentation part       45.3747002 magnetization      14.0813148

 Broyden mixing:
  rms(total) = 0.34268E-02    rms(broyden)= 0.33047E-02
  rms(prec ) = 0.35265E-02
  weight for this iteration     100.00

 eigenvalues of (default mixing * dielectric matrix)
  average eigenvalue GAMMA=   1.5035
  7.5210  1.8479  1.0461  0.7376  0.7376  0.6278  0.4229  0.2954  0.2954

 Free energy of the ion-electron system (eV)
  ---------------------------------------------------
  alpha Z        PSCENC =       288.90237018
  Ewald energy   TEWEN  =     44738.85771913
  -Hartree energ DENC   =    -60574.90641818
  -exchange      EXHF   =         0.00000000
  -V(xc)+E(xc)   XCENC  =       994.50472405
  PAW double counting   =     11559.75851910   -11568.47896402
  entropy T*S    EENTRO =        -0.00000000
  eigenvalues    EBANDS =     -3619.87645356
  atomic energy  EATOM  =     17733.08945802
  Solvation  Ediel_sol  =         0.00000000
  ---------------------------------------------------
  free energy    TOTEN  =      -448.14904527 eV

  energy without entropy =     -448.14904527  energy(sigma->0) =     -448.14904527


--------------------------------------------------------------------------------------------------------


--------------------------------------- Iteration      3(  11)  ---------------------------------------


    POTLOK:  cpu time    0.1754: real time    0.1786
    SETDIJ:  cpu time    0.7417: real time    0.7418
    EDDIAG:  cpu time    2.5348: real time    2.5736
  RMM-DIIS:  cpu time    5.4075: real time    5.4083
    ORTHCH:  cpu time    0.8876: real time    0.9032
       DOS:  cpu time    0.0010: real time    0.0010
    CHARGE:  cpu time    0.3534: real time    0.3538
    MIXING:  cpu time    0.0057: real time    0.0057
    --------------------------------------------
      LOOP:  cpu time   10.1072: real time   10.1661

 eigenvalue-minimisations  :  3858
 total energy-change (2. order) :-0.8694664E-05  (-0.3226943E-04)
 number of electron     315.9999494 magnetization      19.9999821
 augmentation part       45.3766578 magnetization      14.0823839

 Broyden mixing:
  rms(total) = 0.21301E-02    rms(broyden)= 0.20275E-02
  rms(prec ) = 0.21629E-02
  weight for this iteration     100.00

 eigenvalues of (default mixing * dielectric matrix)
  average eigenvalue GAMMA=   1.5816
  8.5600  1.9098  1.0670  1.0670  0.8809  0.6620  0.6620  0.4230  0.2867  0.2979

 Free energy of the ion-electron system (eV)
  ---------------------------------------------------
  alpha Z        PSCENC =       288.90237018
  Ewald energy   TEWEN  =     44738.85771913
  -Hartree energ DENC   =    -60574.80307760
  -exchange      EXHF   =         0.00000000
  -V(xc)+E(xc)   XCENC  =       994.49853018
  PAW double counting   =     11559.69020721   -11568.41401968
  entropy T*S    EENTRO =        -0.00000000
  eigenvalues    EBANDS =     -3619.97024142
  atomic energy  EATOM  =     17733.08945802
  Solvation  Ediel_sol  =         0.00000000
  ---------------------------------------------------
  free energy    TOTEN  =      -448.14905396 eV

  energy without entropy =     -448.14905396  energy(sigma->0) =     -448.14905396


--------------------------------------------------------------------------------------------------------


--------------------------------------- Iteration      3(  12)  ---------------------------------------


    POTLOK:  cpu time    0.1770: real time    0.1811
    SETDIJ:  cpu time    0.7420: real time    0.7421
    EDDIAG:  cpu time    2.5366: real time    2.5733
  RMM-DIIS:  cpu time    5.3153: real time    5.3158
    ORTHCH:  cpu time    0.8925: real time    0.9000
       DOS:  cpu time    0.0011: real time    0.0011
    CHARGE:  cpu time    0.3570: real time    0.3572
    MIXING:  cpu time    0.0060: real time    0.0060
    --------------------------------------------
      LOOP:  cpu time   10.0274: real time   10.0764

 eigenvalue-minimisations  :  3818
 total energy-change (2. order) :-0.2417556E-04  (-0.2830342E-04)
 number of electron     315.9999494 magnetization      19.9999821
 augmentation part       45.3765548 magnetization      14.0836988

 Broyden mixing:
  rms(total) = 0.20734E-02    rms(broyden)= 0.19419E-02
  rms(prec ) = 0.20543E-02
  weight for this iteration     100.00

 eigenvalues of (default mixing * dielectric matrix)
  average eigenvalue GAMMA=   1.5008
  7.7988  2.0860  1.4519  1.4519  0.7982  0.6674  0.6674  0.5919  0.4228  0.2917
  0.2810

 Free energy of the ion-electron system (eV)
  ---------------------------------------------------
  alpha Z        PSCENC =       288.90237018
  Ewald energy   TEWEN  =     44738.85771913
  -Hartree energ DENC   =    -60574.73336276
  -exchange      EXHF   =         0.00000000
  -V(xc)+E(xc)   XCENC  =       994.49404290
  PAW double counting   =     11559.72782147   -11568.45210400
  entropy T*S    EENTRO =        -0.00000000
  eigenvalues    EBANDS =     -3620.03502308
  atomic energy  EATOM  =     17733.08945802
  Solvation  Ediel_sol  =         0.00000000
  ---------------------------------------------------
  free energy    TOTEN  =      -448.14907814 eV

  energy without entropy =     -448.14907814  energy(sigma->0) =     -448.14907814


--------------------------------------------------------------------------------------------------------


--------------------------------------- Iteration      3(  13)  ---------------------------------------


    POTLOK:  cpu time    0.1755: real time    0.1791
    SETDIJ:  cpu time    0.7422: real time    0.7423
    EDDIAG:  cpu time    2.5390: real time    2.5670
  RMM-DIIS:  cpu time    3.8124: real time    3.8127
    ORTHCH:  cpu time    0.8914: real time    0.8988
       DOS:  cpu time    0.0010: real time    0.0010
    CHARGE:  cpu time    0.3569: real time    0.3574
    MIXING:  cpu time    0.0065: real time    0.0066
    --------------------------------------------
      LOOP:  cpu time    8.5250: real time    8.5648

 eigenvalue-minimisations  :  2670
 total energy-change (2. order) :-0.4967061E-04  (-0.3359061E-05)
 number of electron     315.9999494 magnetization      19.9999821
 augmentation part       45.3763608 magnetization      14.0837053

 Broyden mixing:
  rms(total) = 0.11642E-02    rms(broyden)= 0.11575E-02
  rms(prec ) = 0.12290E-02
  weight for this iteration     100.00

 eigenvalues of (default mixing * dielectric matrix)
  average eigenvalue GAMMA=   1.5187
  7.8824  2.0524  1.8426  1.8426  0.9871  0.6987  0.6987  0.6285  0.5917  0.4229
  0.2924  0.2839

 Free energy of the ion-electron system (eV)
  ---------------------------------------------------
  alpha Z        PSCENC =       288.90237018
  Ewald energy   TEWEN  =     44738.85771913
  -Hartree energ DENC   =    -60574.74899801
  -exchange      EXHF   =         0.00000000
  -V(xc)+E(xc)   XCENC  =       994.49392940
  PAW double counting   =     11559.75722646   -11568.48542604
  entropy T*S    EENTRO =        -0.00000000
  eigenvalues    EBANDS =     -3620.01540696
  atomic energy  EATOM  =     17733.08945802
  Solvation  Ediel_sol  =         0.00000000
  ---------------------------------------------------
  free energy    TOTEN  =      -448.14912781 eV

  energy without entropy =     -448.14912781  energy(sigma->0) =     -448.14912781


--------------------------------------------------------------------------------------------------------


--------------------------------------- Iteration      3(  14)  ---------------------------------------


    POTLOK:  cpu time    0.1739: real time    0.1782
    SETDIJ:  cpu time    0.7420: real time    0.7421
    EDDIAG:  cpu time    2.5349: real time    2.5635
  RMM-DIIS:  cpu time    3.4270: real time    3.4275
    ORTHCH:  cpu time    0.8898: real time    0.8989
       DOS:  cpu time    0.0010: real time    0.0010
    --------------------------------------------
      LOOP:  cpu time    7.7685: real time    7.8111

 eigenvalue-minimisations  :  2331
 total energy-change (2. order) :-0.8468356E-05  (-0.1421134E-05)
 number of electron     315.9999494 magnetization      19.9999821
 augmentation part       45.3763608 magnetization      14.0837053

 Free energy of the ion-electron system (eV)
  ---------------------------------------------------
  alpha Z        PSCENC =       288.90237018
  Ewald energy   TEWEN  =     44738.85771913
  -Hartree energ DENC   =    -60574.75061626
  -exchange      EXHF   =         0.00000000
  -V(xc)+E(xc)   XCENC  =       994.49404244
  PAW double counting   =     11559.77757619   -11568.50732057
  entropy T*S    EENTRO =        -0.00000000
  eigenvalues    EBANDS =     -3620.01236541
  atomic energy  EATOM  =     17733.08945802
  Solvation  Ediel_sol  =         0.00000000
  ---------------------------------------------------
  free energy    TOTEN  =      -448.14913628 eV

  energy without entropy =     -448.14913628  energy(sigma->0) =     -448.14913628


--------------------------------------------------------------------------------------------------------


 average (electrostatic) potential at core
  the test charge radii are     1.0103  0.6991  0.7089  1.1045
  (the norm of the test charge is              1.0000)
       1 -52.3120       2 -51.5018       3 -51.4194       4 -52.3109       5 -56.2432
       6 -57.0123       7 -56.2442       8 -56.8953       9 -58.5417      10 -58.1225
      11 -58.0944      12 -58.5034      13 -58.5277      14 -58.1219      15 -58.0943
      16 -58.5189      17 -58.5215      18 -58.0906      19 -58.1233      20 -58.5151
      21 -58.5378      22 -58.0919      23 -58.1232      24 -58.4979      25 -56.3895
      26 -58.1036      27 -58.1080      28 -56.4365      29 -58.7757      30 -56.3425
      31 -56.3435      32 -58.7792      33 -71.9878      34 -72.5554      35 -72.5185
      36 -71.9637      37 -71.9888      38 -72.5442      39 -72.5316      40 -71.9618
      41 -71.9907      42 -72.5280      43 -72.5376      44 -71.9587      45 -71.9890
      46 -72.5132      47 -72.5508      48 -71.9618      49 -70.0614      50 -72.2266
      51 -72.2219      52 -70.0141      53 -72.6601      54 -70.9437      55 -70.9427
      56 -72.6512      57 -41.3019      58 -41.3029      59 -40.5581      60 -40.5578
 
 
 
 E-fermi :  -3.9636     XC(G=0):  -3.8174     alpha+bet : -2.7421


 spin component 1

 k-point     1 :       0.0000    0.0000    0.0000
  band No.  band energies     occupation 
      1     -33.9253      1.00000
      2     -33.9243      1.00000
      3     -33.1672      1.00000
      4     -33.1669      1.00000
      5     -21.7459      1.00000
      6     -21.7330      1.00000
      7     -21.6488      1.00000
      8     -21.5925      1.00000
      9     -21.5160      1.00000
     10     -21.5153      1.00000
     11     -21.5052      1.00000
     12     -21.4941      1.00000
     13     -21.4838      1.00000
     14     -21.4427      1.00000
     15     -21.3104      1.00000
     16     -21.2813      1.00000
     17     -21.1792      1.00000
     18     -21.1267      1.00000
     19     -21.1054      1.00000
     20     -21.0903      1.00000
     21     -21.0869      1.00000
     22     -21.0652      1.00000
     23     -21.0614      1.00000
     24     -21.0194      1.00000
     25     -19.9240      1.00000
     26     -19.9227      1.00000
     27     -19.2027      1.00000
     28     -19.1574      1.00000
     29     -17.4368      1.00000
     30     -17.4337      1.00000
     31     -17.4250      1.00000
     32     -17.4240      1.00000
     33     -17.4078      1.00000
     34     -17.4045      1.00000
     35     -16.6900      1.00000
     36     -16.6896      1.00000
     37     -16.6390      1.00000
     38     -16.6349      1.00000
     39     -16.6312      1.00000
     40     -16.6267      1.00000
     41     -14.5241      1.00000
     42     -14.4216      1.00000
     43     -14.3460      1.00000
     44     -14.2518      1.00000
     45     -13.9355      1.00000
     46     -13.8638      1.00000
     47     -13.7027      1.00000
     48     -13.6634      1.00000
     49     -13.2511      1.00000
     50     -13.2065      1.00000
     51     -13.1783      1.00000
     52     -13.0268      1.00000
     53     -13.0254      1.00000
     54     -12.9231      1.00000
     55     -12.8463      1.00000
     56     -12.5610      1.00000
     57     -12.3748      1.00000
     58     -12.3667      1.00000
     59     -12.3586      1.00000
     60     -12.3103      1.00000
     61     -12.3089      1.00000
     62     -12.3071      1.00000
     63     -12.3059      1.00000
     64     -12.0513      1.00000
     65     -11.3699      1.00000
     66     -11.1818      1.00000
     67     -11.1663      1.00000
     68     -10.8413      1.00000
     69     -10.8012      1.00000
     70     -10.7757      1.00000
     71     -10.6892      1.00000
     72     -10.5094      1.00000
     73     -10.5088      1.00000
     74     -10.4513      1.00000
     75     -10.4250      1.00000
     76     -10.3970      1.00000
     77      -9.9998      1.00000
     78      -9.9718      1.00000
     79      -9.7253      1.00000
     80      -9.3713      1.00000
     81      -9.0010      1.00000
     82      -8.7136      1.00000
     83      -8.6918      1.00000
     84      -8.6730      1.00000
     85      -8.6477      1.00000
     86      -8.5479      1.00000
     87      -8.5268      1.00000
     88      -8.4685      1.00000
     89      -8.4260      1.00000
     90      -8.4136      1.00000
     91      -8.3823      1.00000
     92      -8.3412      1.00000
     93      -8.3210      1.00000
     94      -8.2692      1.00000
     95      -8.2156      1.00000
     96      -8.1789      1.00000
     97      -8.1563      1.00000
     98      -8.1040      1.00000
     99      -8.0479      1.00000
    100      -8.0237      1.00000
    101      -8.0111      1.00000
    102      -7.9627      1.00000
    103      -7.9515      1.00000
    104      -7.9059      1.00000
    105      -7.9050      1.00000
    106      -7.7902      1.00000
    107      -7.7669      1.00000
    108      -7.7564      1.00000
    109      -7.6703      1.00000
    110      -7.5830      1.00000
    111      -7.4937      1.00000
    112      -7.4410      1.00000
    113      -7.4190      1.00000
    114      -7.3707      1.00000
    115      -7.3199      1.00000
    116      -7.3165      1.00000
    117      -7.3039      1.00000
    118      -7.2989      1.00000
    119      -7.2301      1.00000
    120      -7.2071      1.00000
    121      -7.1718      1.00000
    122      -7.1393      1.00000
    123      -7.0974      1.00000
    124      -7.0491      1.00000
    125      -6.9737      1.00000
    126      -6.9521      1.00000
    127      -6.9175      1.00000
    128      -6.8983      1.00000
    129      -6.8867      1.00000
    130      -6.8613      1.00000
    131      -6.8135      1.00000
    132      -6.7438      1.00000
    133      -6.6963      1.00000
    134      -6.6824      1.00000
    135      -6.6379      1.00000
    136      -6.6270      1.00000
    137      -6.5672      1.00000
    138      -6.5413      1.00000
    139      -6.5333      1.00000
    140      -6.5170      1.00000
    141      -6.4199      1.00000
    142      -6.3475      1.00000
    143      -6.3104      1.00000
    144      -6.2280      1.00000
    145      -6.0538      1.00000
    146      -6.0117      1.00000
    147      -5.9700      1.00000
    148      -5.9118      1.00000
    149      -5.8863      1.00000
    150      -5.8336      1.00000
    151      -5.8161      1.00000
    152      -5.6507      1.00000
    153      -5.6475      1.00000
    154      -5.5604      1.00000
    155      -5.5591      1.00000
    156      -5.4971      1.00000
    157      -5.4906      1.00000
    158      -5.4712      1.00000
    159      -5.2982      1.00000
    160      -5.1041      1.00000
    161      -5.0609      1.00000
    162      -4.9180      1.00000
    163      -4.8769      1.00000
    164      -4.7347      1.00000
    165      -4.6684      1.00000
    166      -4.6501      1.00000
    167      -4.2652      1.00000
    168      -4.2570      1.00000
    169      -1.6435      0.00000
    170      -1.4571      0.00000
    171      -0.2005      0.00000
    172      -0.0557      0.00000
    173      -0.0547      0.00000
    174      -0.0034      0.00000
    175       0.0974      0.00000
    176       0.1156      0.00000
    177       0.1555      0.00000
    178       0.1767      0.00000
    179       0.3639      0.00000
    180       0.4800      0.00000
    181       0.4893      0.00000
    182       0.5439      0.00000
    183       0.6106      0.00000
    184       0.6834      0.00000
    185       0.8266      0.00000
    186       0.8849      0.00000
    187       0.9027      0.00000
    188       0.9581      0.00000
    189       0.9703      0.00000
    190       0.9836      0.00000
    191       1.0058      0.00000
    192       1.0302      0.00000
    193       1.0479      0.00000
    194       1.0722      0.00000
    195       1.0862      0.00000
    196       1.0883      0.00000
    197       1.1537      0.00000
    198       1.1808      0.00000
    199       1.1905      0.00000
    200       1.2501      0.00000

 k-point     2 :       0.3333    0.0000    0.0000
  band No.  band energies     occupation 
      1     -33.9253      1.00000
      2     -33.9243      1.00000
      3     -33.1672      1.00000
      4     -33.1669      1.00000
      5     -21.7413      1.00000
      6     -21.7349      1.00000
      7     -21.6389      1.00000
      8     -21.6076      1.00000
      9     -21.5258      1.00000
     10     -21.5113      1.00000
     11     -21.5068      1.00000
     12     -21.4881      1.00000
     13     -21.4731      1.00000
     14     -21.4497      1.00000
     15     -21.3017      1.00000
     16     -21.2864      1.00000
     17     -21.1728      1.00000
     18     -21.1476      1.00000
     19     -21.1036      1.00000
     20     -21.0895      1.00000
     21     -21.0866      1.00000
     22     -21.0624      1.00000
     23     -21.0506      1.00000
     24     -21.0252      1.00000
     25     -19.9238      1.00000
     26     -19.9228      1.00000
     27     -19.2027      1.00000
     28     -19.1574      1.00000
     29     -17.4361      1.00000
     30     -17.4344      1.00000
     31     -17.4250      1.00000
     32     -17.4240      1.00000
     33     -17.4070      1.00000
     34     -17.4052      1.00000
     35     -16.6900      1.00000
     36     -16.6897      1.00000
     37     -16.6380      1.00000
     38     -16.6359      1.00000
     39     -16.6301      1.00000
     40     -16.6278      1.00000
     41     -14.5151      1.00000
     42     -14.4219      1.00000
     43     -14.3420      1.00000
     44     -14.2495      1.00000
     45     -13.9114      1.00000
     46     -13.8747      1.00000
     47     -13.6879      1.00000
     48     -13.6685      1.00000
     49     -13.2544      1.00000
     50     -13.2094      1.00000
     51     -13.1822      1.00000
     52     -13.0311      1.00000
     53     -13.0243      1.00000
     54     -12.9214      1.00000
     55     -12.7630      1.00000
     56     -12.6065      1.00000
     57     -12.3714      1.00000
     58     -12.3681      1.00000
     59     -12.3102      1.00000
     60     -12.3093      1.00000
     61     -12.3074      1.00000
     62     -12.3062      1.00000
     63     -12.2723      1.00000
     64     -12.1006      1.00000
     65     -11.5608      1.00000
     66     -11.4754      1.00000
     67     -11.3629      1.00000
     68     -11.1528      1.00000
     69     -10.8037      1.00000
     70     -10.7521      1.00000
     71     -10.4877      1.00000
     72     -10.4347      1.00000
     73     -10.3581      1.00000
     74     -10.3297      1.00000
     75     -10.1181      1.00000
     76     -10.0134      1.00000
     77      -9.9345      1.00000
     78      -9.8823      1.00000
     79      -9.6544      1.00000
     80      -9.4072      1.00000
     81      -9.0324      1.00000
     82      -8.8671      1.00000
     83      -8.8509      1.00000
     84      -8.7254      1.00000
     85      -8.6734      1.00000
     86      -8.5935      1.00000
     87      -8.5678      1.00000
     88      -8.5283      1.00000
     89      -8.4465      1.00000
     90      -8.4061      1.00000
     91      -8.3876      1.00000
     92      -8.3724      1.00000
     93      -8.3106      1.00000
     94      -8.2838      1.00000
     95      -8.2163      1.00000
     96      -8.1627      1.00000
     97      -8.1283      1.00000
     98      -8.0625      1.00000
     99      -8.0310      1.00000
    100      -7.9942      1.00000
    101      -7.9822      1.00000
    102      -7.9592      1.00000
    103      -7.9463      1.00000
    104      -7.8966      1.00000
    105      -7.8332      1.00000
    106      -7.8142      1.00000
    107      -7.7742      1.00000
    108      -7.7576      1.00000
    109      -7.6779      1.00000
    110      -7.6531      1.00000
    111      -7.4620      1.00000
    112      -7.4532      1.00000
    113      -7.4248      1.00000
    114      -7.3718      1.00000
    115      -7.3660      1.00000
    116      -7.3256      1.00000
    117      -7.3113      1.00000
    118      -7.2949      1.00000
    119      -7.2662      1.00000
    120      -7.2360      1.00000
    121      -7.2280      1.00000
    122      -7.2119      1.00000
    123      -7.1201      1.00000
    124      -7.0322      1.00000
    125      -7.0225      1.00000
    126      -7.0110      1.00000
    127      -6.9896      1.00000
    128      -6.9584      1.00000
    129      -6.9127      1.00000
    130      -6.8786      1.00000
    131      -6.8255      1.00000
    132      -6.7510      1.00000
    133      -6.7215      1.00000
    134      -6.7165      1.00000
    135      -6.6493      1.00000
    136      -6.6316      1.00000
    137      -6.6034      1.00000
    138      -6.5568      1.00000
    139      -6.5004      1.00000
    140      -6.4528      1.00000
    141      -6.3123      1.00000
    142      -6.2829      1.00000
    143      -6.1859      1.00000
    144      -6.1308      1.00000
    145      -6.0134      1.00000
    146      -5.9937      1.00000
    147      -5.8733      1.00000
    148      -5.8623      1.00000
    149      -5.8508      1.00000
    150      -5.8163      1.00000
    151      -5.8007      1.00000
    152      -5.7005      1.00000
    153      -5.6393      1.00000
    154      -5.6006      1.00000
    155      -5.5875      1.00000
    156      -5.5381      1.00000
    157      -5.5088      1.00000
    158      -5.4833      1.00000
    159      -5.2045      1.00000
    160      -5.0992      1.00000
    161      -5.0618      1.00000
    162      -4.9974      1.00000
    163      -4.8771      1.00000
    164      -4.7377      1.00000
    165      -4.6686      1.00000
    166      -4.6502      1.00000
    167      -4.2566      1.00000
    168      -4.2523      1.00000
    169      -1.6096      0.00000
    170      -1.4845      0.00000
    171      -0.0862      0.00000
    172      -0.0806      0.00000
    173      -0.0531      0.00000
    174       0.0010      0.00000
    175       0.0852      0.00000
    176       0.0989      0.00000
    177       0.2033      0.00000
    178       0.2917      0.00000
    179       0.3201      0.00000
    180       0.3732      0.00000
    181       0.4874      0.00000
    182       0.5449      0.00000
    183       0.6282      0.00000
    184       0.6656      0.00000
    185       0.6834      0.00000
    186       0.7390      0.00000
    187       0.8632      0.00000
    188       0.9183      0.00000
    189       0.9511      0.00000
    190       0.9648      0.00000
    191       0.9916      0.00000
    192       1.0210      0.00000
    193       1.0577      0.00000
    194       1.0673      0.00000
    195       1.0811      0.00000
    196       1.1463      0.00000
    197       1.1847      0.00000
    198       1.2266      0.00000
    199       1.2959      0.00000
    200       1.3218      0.00000

 k-point     3 :       0.0000    0.3333    0.0000
  band No.  band energies     occupation 
      1     -33.9253      1.00000
      2     -33.9243      1.00000
      3     -33.1672      1.00000
      4     -33.1669      1.00000
      5     -21.7413      1.00000
      6     -21.7349      1.00000
      7     -21.6391      1.00000
      8     -21.6078      1.00000
      9     -21.5224      1.00000
     10     -21.5126      1.00000
     11     -21.5064      1.00000
     12     -21.4916      1.00000
     13     -21.4719      1.00000
     14     -21.4494      1.00000
     15     -21.3016      1.00000
     16     -21.2866      1.00000
     17     -21.1724      1.00000
     18     -21.1485      1.00000
     19     -21.1034      1.00000
     20     -21.0876      1.00000
     21     -21.0869      1.00000
     22     -21.0650      1.00000
     23     -21.0493      1.00000
     24     -21.0252      1.00000
     25     -19.9238      1.00000
     26     -19.9228      1.00000
     27     -19.2027      1.00000
     28     -19.1574      1.00000
     29     -17.4361      1.00000
     30     -17.4344      1.00000
     31     -17.4250      1.00000
     32     -17.4240      1.00000
     33     -17.4070      1.00000
     34     -17.4052      1.00000
     35     -16.6900      1.00000
     36     -16.6897      1.00000
     37     -16.6380      1.00000
     38     -16.6359      1.00000
     39     -16.6301      1.00000
     40     -16.6278      1.00000
     41     -14.5152      1.00000
     42     -14.4220      1.00000
     43     -14.3419      1.00000
     44     -14.2493      1.00000
     45     -13.9113      1.00000
     46     -13.8746      1.00000
     47     -13.6880      1.00000
     48     -13.6686      1.00000
     49     -13.2539      1.00000
     50     -13.2098      1.00000
     51     -13.1815      1.00000
     52     -13.0318      1.00000
     53     -13.0244      1.00000
     54     -12.9214      1.00000
     55     -12.7628      1.00000
     56     -12.6063      1.00000
     57     -12.3714      1.00000
     58     -12.3681      1.00000
     59     -12.3102      1.00000
     60     -12.3092      1.00000
     61     -12.3074      1.00000
     62     -12.3062      1.00000
     63     -12.2724      1.00000
     64     -12.1007      1.00000
     65     -11.5609      1.00000
     66     -11.4758      1.00000
     67     -11.3633      1.00000
     68     -11.1528      1.00000
     69     -10.8053      1.00000
     70     -10.7535      1.00000
     71     -10.4869      1.00000
     72     -10.4356      1.00000
     73     -10.3565      1.00000
     74     -10.3281      1.00000
     75     -10.1180      1.00000
     76     -10.0132      1.00000
     77      -9.9344      1.00000
     78      -9.8823      1.00000
     79      -9.6536      1.00000
     80      -9.4046      1.00000
     81      -9.0337      1.00000
     82      -8.8676      1.00000
     83      -8.8499      1.00000
     84      -8.7257      1.00000
     85      -8.6725      1.00000
     86      -8.5938      1.00000
     87      -8.5689      1.00000
     88      -8.5279      1.00000
     89      -8.4464      1.00000
     90      -8.4067      1.00000
     91      -8.3883      1.00000
     92      -8.3728      1.00000
     93      -8.3099      1.00000
     94      -8.2841      1.00000
     95      -8.2165      1.00000
     96      -8.1605      1.00000
     97      -8.1283      1.00000
     98      -8.0635      1.00000
     99      -8.0321      1.00000
    100      -7.9947      1.00000
    101      -7.9822      1.00000
    102      -7.9585      1.00000
    103      -7.9459      1.00000
    104      -7.8952      1.00000
    105      -7.8346      1.00000
    106      -7.8153      1.00000
    107      -7.7740      1.00000
    108      -7.7581      1.00000
    109      -7.6783      1.00000
    110      -7.6530      1.00000
    111      -7.4610      1.00000
    112      -7.4524      1.00000
    113      -7.4241      1.00000
    114      -7.3739      1.00000
    115      -7.3669      1.00000
    116      -7.3264      1.00000
    117      -7.3113      1.00000
    118      -7.2950      1.00000
    119      -7.2687      1.00000
    120      -7.2353      1.00000
    121      -7.2268      1.00000
    122      -7.2119      1.00000
    123      -7.1203      1.00000
    124      -7.0326      1.00000
    125      -7.0219      1.00000
    126      -7.0113      1.00000
    127      -6.9897      1.00000
    128      -6.9586      1.00000
    129      -6.9120      1.00000
    130      -6.8787      1.00000
    131      -6.8253      1.00000
    132      -6.7511      1.00000
    133      -6.7216      1.00000
    134      -6.7166      1.00000
    135      -6.6488      1.00000
    136      -6.6309      1.00000
    137      -6.6032      1.00000
    138      -6.5569      1.00000
    139      -6.4991      1.00000
    140      -6.4522      1.00000
    141      -6.3123      1.00000
    142      -6.2828      1.00000
    143      -6.1864      1.00000
    144      -6.1307      1.00000
    145      -6.0121      1.00000
    146      -5.9940      1.00000
    147      -5.8739      1.00000
    148      -5.8614      1.00000
    149      -5.8508      1.00000
    150      -5.8162      1.00000
    151      -5.8010      1.00000
    152      -5.7006      1.00000
    153      -5.6397      1.00000
    154      -5.6014      1.00000
    155      -5.5896      1.00000
    156      -5.5364      1.00000
    157      -5.5064      1.00000
    158      -5.4847      1.00000
    159      -5.2045      1.00000
    160      -5.0992      1.00000
    161      -5.0618      1.00000
    162      -4.9974      1.00000
    163      -4.8769      1.00000
    164      -4.7377      1.00000
    165      -4.6685      1.00000
    166      -4.6502      1.00000
    167      -4.2567      1.00000
    168      -4.2522      1.00000
    169      -1.6087      0.00000
    170      -1.4850      0.00000
    171      -0.0830      0.00000
    172      -0.0823      0.00000
    173      -0.0539      0.00000
    174      -0.0024      0.00000
    175       0.0860      0.00000
    176       0.0981      0.00000
    177       0.2076      0.00000
    178       0.2915      0.00000
    179       0.3208      0.00000
    180       0.3719      0.00000
    181       0.4872      0.00000
    182       0.5422      0.00000
    183       0.6258      0.00000
    184       0.6651      0.00000
    185       0.6839      0.00000
    186       0.7413      0.00000
    187       0.8624      0.00000
    188       0.9194      0.00000
    189       0.9490      0.00000
    190       0.9632      0.00000
    191       0.9929      0.00000
    192       1.0215      0.00000
    193       1.0568      0.00000
    194       1.0668      0.00000
    195       1.0829      0.00000
    196       1.1490      0.00000
    197       1.1852      0.00000
    198       1.2261      0.00000
    199       1.2971      0.00000
    200       1.3232      0.00000

 k-point     4 :       0.3333    0.3333    0.0000
  band No.  band energies     occupation 
      1     -33.9253      1.00000
      2     -33.9243      1.00000
      3     -33.1672      1.00000
      4     -33.1669      1.00000
      5     -21.7388      1.00000
      6     -21.7353      1.00000
      7     -21.6312      1.00000
      8     -21.6099      1.00000
      9     -21.5356      1.00000
     10     -21.5333      1.00000
     11     -21.4889      1.00000
     12     -21.4807      1.00000
     13     -21.4700      1.00000
     14     -21.4539      1.00000
     15     -21.2959      1.00000
     16     -21.2886      1.00000
     17     -21.1657      1.00000
     18     -21.1466      1.00000
     19     -21.1269      1.00000
     20     -21.1025      1.00000
     21     -21.0664      1.00000
     22     -21.0613      1.00000
     23     -21.0459      1.00000
     24     -21.0270      1.00000
     25     -19.9239      1.00000
     26     -19.9227      1.00000
     27     -19.2026      1.00000
     28     -19.1573      1.00000
     29     -17.4361      1.00000
     30     -17.4344      1.00000
     31     -17.4250      1.00000
     32     -17.4240      1.00000
     33     -17.4077      1.00000
     34     -17.4046      1.00000
     35     -16.6900      1.00000
     36     -16.6897      1.00000
     37     -16.6379      1.00000
     38     -16.6360      1.00000
     39     -16.6312      1.00000
     40     -16.6267      1.00000
     41     -14.5090      1.00000
     42     -14.4182      1.00000
     43     -14.3390      1.00000
     44     -14.2466      1.00000
     45     -13.8945      1.00000
     46     -13.8751      1.00000
     47     -13.6792      1.00000
     48     -13.6691      1.00000
     49     -13.2568      1.00000
     50     -13.2165      1.00000
     51     -13.1820      1.00000
     52     -13.0330      1.00000
     53     -13.0254      1.00000
     54     -12.9212      1.00000
     55     -12.6937      1.00000
     56     -12.6066      1.00000
     57     -12.3705      1.00000
     58     -12.3691      1.00000
     59     -12.3105      1.00000
     60     -12.3086      1.00000
     61     -12.3073      1.00000
     62     -12.3060      1.00000
     63     -12.1979      1.00000
     64     -12.0949      1.00000
     65     -11.7004      1.00000
     66     -11.6771      1.00000
     67     -11.5732      1.00000
     68     -11.4423      1.00000
     69     -10.7076      1.00000
     70     -10.6654      1.00000
     71     -10.3646      1.00000
     72     -10.3151      1.00000
     73     -10.2440      1.00000
     74     -10.1797      1.00000
     75     -10.0484      1.00000
     76      -9.9850      1.00000
     77      -9.7587      1.00000
     78      -9.6598      1.00000
     79      -9.5397      1.00000
     80      -9.3113      1.00000
     81      -9.2012      1.00000
     82      -8.9347      1.00000
     83      -8.9003      1.00000
     84      -8.8939      1.00000
     85      -8.7080      1.00000
     86      -8.6656      1.00000
     87      -8.6274      1.00000
     88      -8.5305      1.00000
     89      -8.5150      1.00000
     90      -8.4981      1.00000
     91      -8.3608      1.00000
     92      -8.3303      1.00000
     93      -8.2637      1.00000
     94      -8.2483      1.00000
     95      -8.2025      1.00000
     96      -8.1694      1.00000
     97      -8.1564      1.00000
     98      -8.1006      1.00000
     99      -8.0385      1.00000
    100      -8.0305      1.00000
    101      -8.0084      1.00000
    102      -7.9798      1.00000
    103      -7.8873      1.00000
    104      -7.8673      1.00000
    105      -7.8298      1.00000
    106      -7.8206      1.00000
    107      -7.7772      1.00000
    108      -7.7679      1.00000
    109      -7.7247      1.00000
    110      -7.6949      1.00000
    111      -7.4909      1.00000
    112      -7.4775      1.00000
    113      -7.4446      1.00000
    114      -7.4004      1.00000
    115      -7.3841      1.00000
    116      -7.3156      1.00000
    117      -7.2915      1.00000
    118      -7.2696      1.00000
    119      -7.2249      1.00000
    120      -7.2188      1.00000
    121      -7.2010      1.00000
    122      -7.1584      1.00000
    123      -7.1141      1.00000
    124      -7.0922      1.00000
    125      -7.0690      1.00000
    126      -7.0191      1.00000
    127      -6.9971      1.00000
    128      -6.9483      1.00000
    129      -6.9447      1.00000
    130      -6.8838      1.00000
    131      -6.8612      1.00000
    132      -6.8483      1.00000
    133      -6.8272      1.00000
    134      -6.8103      1.00000
    135      -6.7133      1.00000
    136      -6.5690      1.00000
    137      -6.5299      1.00000
    138      -6.5184      1.00000
    139      -6.4830      1.00000
    140      -6.4313      1.00000
    141      -6.3755      1.00000
    142      -6.2629      1.00000
    143      -6.0728      1.00000
    144      -5.9575      1.00000
    145      -5.9562      1.00000
    146      -5.9534      1.00000
    147      -5.8896      1.00000
    148      -5.8449      1.00000
    149      -5.8117      1.00000
    150      -5.7661      1.00000
    151      -5.7636      1.00000
    152      -5.7325      1.00000
    153      -5.6588      1.00000
    154      -5.6415      1.00000
    155      -5.6014      1.00000
    156      -5.5724      1.00000
    157      -5.5012      1.00000
    158      -5.4975      1.00000
    159      -5.1701      1.00000
    160      -5.0963      1.00000
    161      -5.0719      1.00000
    162      -5.0298      1.00000
    163      -4.8800      1.00000
    164      -4.7376      1.00000
    165      -4.6729      1.00000
    166      -4.6455      1.00000
    167      -4.2502      1.00000
    168      -4.2466      1.00000
    169      -1.5851      0.00000
    170      -1.5010      0.00000
    171      -0.0806      0.00000
    172      -0.0457      0.00000
    173      -0.0292      0.00000
    174       0.0402      0.00000
    175       0.0577      0.00000
    176       0.1103      0.00000
    177       0.2663      0.00000
    178       0.2911      0.00000
    179       0.3724      0.00000
    180       0.3786      0.00000
    181       0.4510      0.00000
    182       0.5001      0.00000
    183       0.5323      0.00000
    184       0.5763      0.00000
    185       0.6321      0.00000
    186       0.6691      0.00000
    187       0.8015      0.00000
    188       0.8280      0.00000
    189       0.9223      0.00000
    190       0.9418      0.00000
    191       0.9518      0.00000
    192       0.9874      0.00000
    193       1.0586      0.00000
    194       1.0693      0.00000
    195       1.1324      0.00000
    196       1.1417      0.00000
    197       1.1549      0.00000
    198       1.2228      0.00000
    199       1.3899      0.00000
    200       1.4661      0.00000

 k-point     5 :      -0.3333    0.3333    0.0000
  band No.  band energies     occupation 
      1     -33.9253      1.00000
      2     -33.9243      1.00000
      3     -33.1672      1.00000
      4     -33.1669      1.00000
      5     -21.7387      1.00000
      6     -21.7356      1.00000
      7     -21.6319      1.00000
      8     -21.6080      1.00000
      9     -21.5436      1.00000
     10     -21.5262      1.00000
     11     -21.4915      1.00000
     12     -21.4767      1.00000
     13     -21.4704      1.00000
     14     -21.4551      1.00000
     15     -21.2970      1.00000
     16     -21.2874      1.00000
     17     -21.1650      1.00000
     18     -21.1487      1.00000
     19     -21.1251      1.00000
     20     -21.1033      1.00000
     21     -21.0672      1.00000
     22     -21.0572      1.00000
     23     -21.0502      1.00000
     24     -21.0258      1.00000
     25     -19.9241      1.00000
     26     -19.9225      1.00000
     27     -19.2026      1.00000
     28     -19.1573      1.00000
     29     -17.4367      1.00000
     30     -17.4337      1.00000
     31     -17.4249      1.00000
     32     -17.4240      1.00000
     33     -17.4069      1.00000
     34     -17.4053      1.00000
     35     -16.6900      1.00000
     36     -16.6897      1.00000
     37     -16.6389      1.00000
     38     -16.6350      1.00000
     39     -16.6301      1.00000
     40     -16.6278      1.00000
     41     -14.5091      1.00000
     42     -14.4180      1.00000
     43     -14.3391      1.00000
     44     -14.2466      1.00000
     45     -13.8941      1.00000
     46     -13.8755      1.00000
     47     -13.6789      1.00000
     48     -13.6694      1.00000
     49     -13.2574      1.00000
     50     -13.2153      1.00000
     51     -13.1818      1.00000
     52     -13.0347      1.00000
     53     -13.0247      1.00000
     54     -12.9209      1.00000
     55     -12.6984      1.00000
     56     -12.6006      1.00000
     57     -12.3712      1.00000
     58     -12.3686      1.00000
     59     -12.3105      1.00000
     60     -12.3088      1.00000
     61     -12.3073      1.00000
     62     -12.3059      1.00000
     63     -12.1960      1.00000
     64     -12.0994      1.00000
     65     -11.6943      1.00000
     66     -11.6694      1.00000
     67     -11.5980      1.00000
     68     -11.4290      1.00000
     69     -10.7271      1.00000
     70     -10.6337      1.00000
     71     -10.3583      1.00000
     72     -10.3303      1.00000
     73     -10.2307      1.00000
     74     -10.2070      1.00000
     75     -10.0307      1.00000
     76      -9.9935      1.00000
     77      -9.7982      1.00000
     78      -9.6384      1.00000
     79      -9.5220      1.00000
     80      -9.2980      1.00000
     81      -9.1551      1.00000
     82      -8.9923      1.00000
     83      -8.9826      1.00000
     84      -8.8091      1.00000
     85      -8.7153      1.00000
     86      -8.7053      1.00000
     87      -8.5835      1.00000
     88      -8.5750      1.00000
     89      -8.5068      1.00000
     90      -8.4562      1.00000
     91      -8.3761      1.00000
     92      -8.2811      1.00000
     93      -8.2626      1.00000
     94      -8.2292      1.00000
     95      -8.2244      1.00000
     96      -8.2209      1.00000
     97      -8.1439      1.00000
     98      -8.0821      1.00000
     99      -8.0479      1.00000
    100      -8.0325      1.00000
    101      -7.9975      1.00000
    102      -7.9369      1.00000
    103      -7.9046      1.00000
    104      -7.8833      1.00000
    105      -7.8443      1.00000
    106      -7.8307      1.00000
    107      -7.8094      1.00000
    108      -7.8069      1.00000
    109      -7.6883      1.00000
    110      -7.6672      1.00000
    111      -7.4858      1.00000
    112      -7.4697      1.00000
    113      -7.4152      1.00000
    114      -7.3935      1.00000
    115      -7.3798      1.00000
    116      -7.3707      1.00000
    117      -7.3103      1.00000
    118      -7.2816      1.00000
    119      -7.2028      1.00000
    120      -7.1883      1.00000
    121      -7.1706      1.00000
    122      -7.1701      1.00000
    123      -7.1529      1.00000
    124      -7.1040      1.00000
    125      -7.0656      1.00000
    126      -7.0014      1.00000
    127      -6.9732      1.00000
    128      -6.9561      1.00000
    129      -6.9447      1.00000
    130      -6.9303      1.00000
    131      -6.8952      1.00000
    132      -6.8174      1.00000
    133      -6.8168      1.00000
    134      -6.7754      1.00000
    135      -6.7240      1.00000
    136      -6.5767      1.00000
    137      -6.5392      1.00000
    138      -6.5185      1.00000
    139      -6.4929      1.00000
    140      -6.4198      1.00000
    141      -6.3486      1.00000
    142      -6.2755      1.00000
    143      -6.0666      1.00000
    144      -5.9632      1.00000
    145      -5.9535      1.00000
    146      -5.9390      1.00000
    147      -5.8991      1.00000
    148      -5.8233      1.00000
    149      -5.8122      1.00000
    150      -5.7984      1.00000
    151      -5.7757      1.00000
    152      -5.7586      1.00000
    153      -5.6524      1.00000
    154      -5.6216      1.00000
    155      -5.5868      1.00000
    156      -5.5614      1.00000
    157      -5.5093      1.00000
    158      -5.5035      1.00000
    159      -5.1718      1.00000
    160      -5.0954      1.00000
    161      -5.0700      1.00000
    162      -5.0311      1.00000
    163      -4.8787      1.00000
    164      -4.7386      1.00000
    165      -4.6723      1.00000
    166      -4.6464      1.00000
    167      -4.2521      1.00000
    168      -4.2448      1.00000
    169      -1.5831      0.00000
    170      -1.5024      0.00000
    171      -0.1098      0.00000
    172      -0.0330      0.00000
    173      -0.0306      0.00000
    174       0.0162      0.00000
    175       0.0845      0.00000
    176       0.0889      0.00000
    177       0.2714      0.00000
    178       0.3361      0.00000
    179       0.3632      0.00000
    180       0.4587      0.00000
    181       0.4646      0.00000
    182       0.4709      0.00000
    183       0.5159      0.00000
    184       0.5758      0.00000
    185       0.6049      0.00000
    186       0.6488      0.00000
    187       0.7829      0.00000
    188       0.8645      0.00000
    189       0.9175      0.00000
    190       0.9248      0.00000
    191       0.9408      0.00000
    192       1.0121      0.00000
    193       1.0224      0.00000
    194       1.1121      0.00000
    195       1.1518      0.00000
    196       1.2109      0.00000
    197       1.2319      0.00000
    198       1.4089      0.00000
    199       1.4550      0.00000
    200       1.4776      0.00000

 spin component 2

 k-point     1 :       0.0000    0.0000    0.0000
  band No.  band energies     occupation 
      1     -33.9252      1.00000
      2     -33.9242      1.00000
      3     -33.1670      1.00000
      4     -33.1667      1.00000
      5     -21.6409      1.00000
      6     -21.6143      1.00000
      7     -21.5205      1.00000
      8     -21.4786      1.00000
      9     -21.4385      1.00000
     10     -21.4237      1.00000
     11     -21.4208      1.00000
     12     -21.4048      1.00000
     13     -21.3897      1.00000
     14     -21.3185      1.00000
     15     -21.2427      1.00000
     16     -21.2146      1.00000
     17     -21.0958      1.00000
     18     -21.0402      1.00000
     19     -21.0270      1.00000
     20     -21.0235      1.00000
     21     -21.0026      1.00000
     22     -21.0005      1.00000
     23     -20.9965      1.00000
     24     -20.9133      1.00000
     25     -19.7856      1.00000
     26     -19.7844      1.00000
     27     -19.1973      1.00000
     28     -19.1526      1.00000
     29     -17.4364      1.00000
     30     -17.4331      1.00000
     31     -17.4246      1.00000
     32     -17.4236      1.00000
     33     -17.4075      1.00000
     34     -17.4042      1.00000
     35     -16.6898      1.00000
     36     -16.6895      1.00000
     37     -16.6387      1.00000
     38     -16.6346      1.00000
     39     -16.6311      1.00000
     40     -16.6265      1.00000
     41     -12.6351      1.00000
     42     -12.3188      1.00000
     43     -12.2935      1.00000
     44     -11.8165      1.00000
     45     -11.7931      1.00000
     46     -11.5645      1.00000
     47     -11.5147      1.00000
     48     -10.8785      1.00000
     49     -10.8551      1.00000
     50     -10.8173      1.00000
     51     -10.7856      1.00000
     52     -10.7047      1.00000
     53     -10.5750      1.00000
     54     -10.4796      1.00000
     55     -10.3700      1.00000
     56     -10.3684      1.00000
     57     -10.2805      1.00000
     58     -10.2788      1.00000
     59     -10.2722      1.00000
     60     -10.2487      1.00000
     61      -9.9917      1.00000
     62      -9.6795      1.00000
     63      -9.3023      1.00000
     64      -9.2558      1.00000
     65      -9.1859      1.00000
     66      -9.1729      1.00000
     67      -8.7205      1.00000
     68      -8.7078      1.00000
     69      -8.5730      1.00000
     70      -8.5512      1.00000
     71      -8.4943      1.00000
     72      -8.4492      1.00000
     73      -8.4134      1.00000
     74      -8.4110      1.00000
     75      -8.3646      1.00000
     76      -8.3528      1.00000
     77      -8.2951      1.00000
     78      -8.2098      1.00000
     79      -8.0925      1.00000
     80      -8.0655      1.00000
     81      -8.0382      1.00000
     82      -8.0363      1.00000
     83      -7.9994      1.00000
     84      -7.9487      1.00000
     85      -7.9264      1.00000
     86      -7.9102      1.00000
     87      -7.8832      1.00000
     88      -7.8425      1.00000
     89      -7.8401      1.00000
     90      -7.8230      1.00000
     91      -7.8171      1.00000
     92      -7.8108      1.00000
     93      -7.7702      1.00000
     94      -7.7008      1.00000
     95      -7.6464      1.00000
     96      -7.6347      1.00000
     97      -7.6076      1.00000
     98      -7.5865      1.00000
     99      -7.5637      1.00000
    100      -7.5517      1.00000
    101      -7.4604      1.00000
    102      -7.4429      1.00000
    103      -7.4305      1.00000
    104      -7.3873      1.00000
    105      -7.2972      1.00000
    106      -7.2123      1.00000
    107      -7.1272      1.00000
    108      -7.1225      1.00000
    109      -6.9828      1.00000
    110      -6.9246      1.00000
    111      -6.9088      1.00000
    112      -6.8582      1.00000
    113      -6.8458      1.00000
    114      -6.8378      1.00000
    115      -6.6393      1.00000
    116      -6.6211      1.00000
    117      -6.6022      1.00000
    118      -6.6012      1.00000
    119      -6.5350      1.00000
    120      -6.5191      1.00000
    121      -6.5078      1.00000
    122      -6.2932      1.00000
    123      -6.2623      1.00000
    124      -6.1826      1.00000
    125      -6.0440      1.00000
    126      -6.0276      1.00000
    127      -6.0081      1.00000
    128      -5.9286      1.00000
    129      -5.9160      1.00000
    130      -5.7666      1.00000
    131      -5.7582      1.00000
    132      -5.6746      1.00000
    133      -5.6496      1.00000
    134      -5.4784      1.00000
    135      -5.4041      1.00000
    136      -5.3800      1.00000
    137      -5.3623      1.00000
    138      -5.2750      1.00000
    139      -5.2164      1.00000
    140      -5.0979      1.00000
    141      -5.0512      1.00000
    142      -4.6358      1.00000
    143      -4.4620      1.00000
    144      -4.4525      1.00000
    145      -4.3843      1.00000
    146      -4.3752      1.00000
    147      -4.2582      1.00000
    148      -4.2333      1.00000
    149      -3.4568      0.00000
    150      -3.3778      0.00000
    151      -3.2061      0.00000
    152      -3.0986      0.00000
    153      -3.0597      0.00000
    154      -3.0338      0.00000
    155      -2.9183      0.00000
    156      -2.8210      0.00000
    157      -2.3576      0.00000
    158      -2.3254      0.00000
    159      -2.2551      0.00000
    160      -2.2398      0.00000
    161      -2.2366      0.00000
    162      -2.2344      0.00000
    163      -2.2286      0.00000
    164      -2.1854      0.00000
    165      -1.6227      0.00000
    166      -1.6051      0.00000
    167      -1.5285      0.00000
    168      -1.4736      0.00000
    169      -1.3177      0.00000
    170      -1.2642      0.00000
    171       0.0819      0.00000
    172       0.2918      0.00000
    173       0.3411      0.00000
    174       0.3848      0.00000
    175       0.4684      0.00000
    176       0.4836      0.00000
    177       0.5191      0.00000
    178       0.5368      0.00000
    179       0.7028      0.00000
    180       0.7359      0.00000
    181       0.7787      0.00000
    182       0.8217      0.00000
    183       0.8734      0.00000
    184       0.8850      0.00000
    185       0.8891      0.00000
    186       0.9972      0.00000
    187       1.0777      0.00000
    188       1.1097      0.00000
    189       1.1271      0.00000
    190       1.1434      0.00000
    191       1.1506      0.00000
    192       1.1934      0.00000
    193       1.2129      0.00000
    194       1.2377      0.00000
    195       1.2881      0.00000
    196       1.2963      0.00000
    197       1.3057      0.00000
    198       1.3302      0.00000
    199       1.3340      0.00000
    200       1.3794      0.00000

 k-point     2 :       0.3333    0.0000    0.0000
  band No.  band energies     occupation 
      1     -33.9252      1.00000
      2     -33.9242      1.00000
      3     -33.1670      1.00000
      4     -33.1667      1.00000
      5     -21.6328      1.00000
      6     -21.6190      1.00000
      7     -21.5145      1.00000
      8     -21.4928      1.00000
[truncated: 3,521,514 more chars]
