# Supplementary material for: Elucidating the catalytic mechanism of Prussian blue nanozymes with self-increasing catalytic activity
Source: Nat Commun. 2024 Jul 13;15:5908. doi: 10.1038/s41467-024-50344-7 (PMC11246500; doi:10.1038/s41467-024-50344-7)
Supplement: Supplementary file 4 — Source Data [file 41467_2024_50344_MOESM4_ESM.zip › Source data/Computational source data/A1-D3/log.8610212t]

 running on   32 total cores
 distrk:  each k-point on   32 cores,    1 groups
 distr:  one band on    4 cores,    8 groups
 using from now: INCAR     
 vasp.5.4.4.18Apr17-6-g9f103f2a35 (build Aug 11 2022 15:12:02) complex          
  
 POSCAR found type information on POSCAR  Fe C  N  K 
 POSCAR found :  4 types and      60 ions
 scaLAPACK will be used
 LDA part: xc-table for Pade appr. of Perdew
 POSCAR found type information on POSCAR  Fe C  N  K 
 POSCAR found :  4 types and      60 ions
 found WAVECAR, reading the header
  number of k-points has changed, file:     1 present:     5
  trying to continue reading WAVECAR, but it might fail
 POSCAR, INCAR and KPOINTS ok, starting setup
 FFT: planning ...
 reading WAVECAR
 the WAVECAR file was read successfully
 charge-density read from file: VASP                                    
 magnetization density read from file 1
 entering main loop
       N       E                     dE             d eps       ncg     rms          rms(c)
RMM:   1    -0.444904153975E+03   -0.44490E+03   -0.47672E+02  3701   0.379E+01    0.206E+00
RMM:   2    -0.447530706980E+03   -0.26266E+01   -0.28255E+01  4120   0.230E+01    0.458E+00
RMM:   3    -0.448128965514E+03   -0.59826E+00   -0.75607E+00  5316   0.503E+00    0.164E+00
RMM:   4    -0.448128508738E+03    0.45678E-03   -0.68218E-01  5163   0.176E+00    0.963E-01
RMM:   5    -0.448139036734E+03   -0.10528E-01   -0.21776E-01  5767   0.691E-01    0.702E-01
RMM:   6    -0.448138306828E+03    0.72991E-03   -0.72394E-02  5008   0.485E-01    0.351E-01
RMM:   7    -0.448140773966E+03   -0.24671E-02   -0.40461E-02  5473   0.324E-01    0.136E-01
RMM:   8    -0.448143548907E+03   -0.27749E-02   -0.23204E-02  5471   0.197E-01    0.215E-01
RMM:   9    -0.448144536111E+03   -0.98720E-03   -0.14143E-02  5016   0.134E-01    0.204E-01
RMM:  10    -0.448144898620E+03   -0.36251E-03   -0.10163E-02  4923   0.127E-01    0.111E-01
RMM:  11    -0.448145909331E+03   -0.10107E-02   -0.73666E-03  4912   0.128E-01    0.103E-01
RMM:  12    -0.448146878239E+03   -0.96891E-03   -0.53976E-03  4942   0.106E-01    0.489E-02
RMM:  13    -0.448147807339E+03   -0.92910E-03   -0.33819E-03  4582   0.687E-02    0.385E-02
RMM:  14    -0.448148157263E+03   -0.34992E-03   -0.18883E-03  4029   0.471E-02    0.377E-02
RMM:  15    -0.448148389367E+03   -0.23210E-03   -0.14759E-03  3918   0.393E-02    0.378E-02
RMM:  16    -0.448148539021E+03   -0.14965E-03   -0.95956E-04  4275   0.422E-02    0.392E-02
RMM:  17    -0.448148635485E+03   -0.96464E-04   -0.75521E-04  3666   0.309E-02    0.390E-02
RMM:  18    -0.448148584909E+03    0.50576E-04   -0.51680E-04  3750   0.354E-02    0.390E-02
RMM:  19    -0.448148539257E+03    0.45653E-04   -0.37956E-04  3916   0.306E-02    0.383E-02
RMM:  20    -0.448148520959E+03    0.18298E-04   -0.27880E-04  3543   0.262E-02    0.357E-02
RMM:  21    -0.448148186554E+03    0.33441E-03   -0.18781E-03  4269   0.947E-02    0.405E-02
RMM:  22    -0.448148259143E+03   -0.72589E-04   -0.10001E-03  4451   0.623E-02    0.456E-02
RMM:  23    -0.448148416538E+03   -0.15739E-03   -0.13033E-04  3306   0.267E-02    0.424E-02
RMM:  24    -0.448148496257E+03   -0.79719E-04   -0.35728E-04  3851   0.461E-02    0.375E-02
RMM:  25    -0.448148653210E+03   -0.15695E-03   -0.16969E-03  4229   0.938E-02    0.409E-02
RMM:  26    -0.448149012496E+03   -0.35929E-03   -0.23052E-03  4554   0.990E-02    0.698E-02
RMM:  27    -0.448148915542E+03    0.96955E-04   -0.41422E-04  3789   0.586E-02    0.447E-02
RMM:  28    -0.448148678929E+03    0.23661E-03   -0.17242E-03  4198   0.984E-02    0.434E-02
RMM:  29    -0.448148727293E+03   -0.48364E-04   -0.16584E-03  4476   0.854E-02    0.540E-02
RMM:  30    -0.448148833911E+03   -0.10662E-03   -0.51122E-04  4188   0.393E-02    0.540E-02
RMM:  31    -0.448148845222E+03   -0.11312E-04   -0.29949E-04  3880   0.362E-02    0.552E-02
RMM:  32    -0.448148772400E+03    0.72822E-04   -0.94212E-04  4129   0.651E-02    0.833E-02
RMM:  33    -0.448148864078E+03   -0.91677E-04   -0.21141E-04  3519   0.265E-02    0.837E-02
RMM:  34    -0.448148890293E+03   -0.26216E-04   -0.14262E-05  2485   0.115E-02    0.812E-02
RMM:  35    -0.448148890913E+03   -0.62026E-06   -0.14931E-05  2478   0.111E-02
   1 F= -.45363115E+03 E0= -.45363115E+03  d E =-.453631E+03  mag=    20.0000
 curvature:   0.00 expect dE= 0.000E+00 dE for cont linesearch  0.000E+00
 trial: gam= 0.00000 g(F)=  0.133E-02 g(S)=  0.000E+00 ort = 0.000E+00 (trialstep = 0.100E+01)
 search vector abs. value=  0.133E-02
 bond charge predicted
       N       E                     dE             d eps       ncg     rms          rms(c)
RMM:   1    -0.448144150108E+03    0.47402E-02   -0.25207E-01  3927   0.109E+00    0.279E-01
RMM:   2    -0.448145036911E+03   -0.88680E-03   -0.22595E-02  3883   0.670E-01    0.280E-01
RMM:   3    -0.448145029337E+03    0.75737E-05   -0.17847E-03  4012   0.134E-01    0.946E-02
RMM:   4    -0.448145029243E+03    0.93962E-07   -0.71582E-04  4108   0.691E-02    0.733E-02
RMM:   5    -0.448145064409E+03   -0.35166E-04   -0.30022E-04  3726   0.491E-02    0.582E-02
RMM:   6    -0.448145112435E+03   -0.48026E-04   -0.10670E-04  3339   0.286E-02    0.387E-02
RMM:   7    -0.448145174258E+03   -0.61823E-04   -0.48321E-05  2801   0.187E-02    0.366E-02
RMM:   8    -0.448145169970E+03    0.42872E-05   -0.12337E-05  2397   0.897E-03
   2 F= -.45362696E+03 E0= -.45362696E+03  d E =0.419302E-02  mag=    20.0000
 trial-energy change:    0.004193  1 .order    0.004202   -0.001325    0.009729
 step:   0.1199(harm=  0.1199)  dis= 0.00046  next Energy=  -453.631233 (dE=-0.794E-04)
 bond charge predicted
       N       E                     dE             d eps       ncg     rms          rms(c)
RMM:   1    -0.448148464163E+03   -0.32899E-02   -0.19574E-01  3879   0.949E-01    0.237E-01
RMM:   2    -0.448149248943E+03   -0.78478E-03   -0.16738E-02  3862   0.576E-01    0.232E-01
RMM:   3    -0.448149287867E+03   -0.38925E-04   -0.13393E-03  4030   0.113E-01    0.779E-02
RMM:   4    -0.448149308145E+03   -0.20278E-04   -0.56075E-04  4129   0.610E-02    0.861E-02
RMM:   5    -0.448149275727E+03    0.32419E-04   -0.22391E-04  3661   0.417E-02    0.452E-02
RMM:   6    -0.448149307418E+03   -0.31691E-04   -0.10564E-04  3386   0.276E-02    0.509E-02
RMM:   7    -0.448149327025E+03   -0.19607E-04   -0.49817E-05  2846   0.173E-02    0.453E-02
RMM:   8    -0.448149349767E+03   -0.22741E-04   -0.25039E-05  2572   0.116E-02    0.477E-02
RMM:   9    -0.448149168840E+03    0.18093E-03   -0.19415E-04  3460   0.373E-02    0.443E-02
RMM:  10    -0.448149045269E+03    0.12357E-03   -0.41317E-04  3759   0.466E-02    0.343E-02
RMM:  11    -0.448149053963E+03   -0.86947E-05   -0.32269E-04  3858   0.376E-02    0.213E-02
RMM:  12    -0.448149078139E+03   -0.24176E-04   -0.28303E-04  3818   0.338E-02    0.207E-02
RMM:  13    -0.448149127809E+03   -0.49671E-04   -0.33591E-05  2670   0.199E-02    0.116E-02
RMM:  14    -0.448149136278E+03   -0.84684E-05   -0.14211E-05  2331   0.962E-03
   3 F= -.45363134E+03 E0= -.45363134E+03  d E =-.188693E-03  mag=    20.0000
 curvature:  -0.06 expect dE=-0.256E-04 dE for cont linesearch -0.219E-05
 ZBRENT: interpolating
 opt :   0.1028  next Energy=  -453.631344 (dE=-0.191E-03)
 bond charge predicted
       N       E                     dE             d eps       ncg     rms          rms(c)
RMM:   1    -0.448149128116E+03   -0.30696E-06   -0.88852E-05  3393   0.222E-02    0.736E-03
RMM:   2    -0.448149132186E+03   -0.40693E-05   -0.13601E-05  2306   0.180E-02
   4 F= -.45363135E+03 E0= -.45363135E+03  d E =-.192668E-03  mag=    20.0000
 curvature:  -0.05 expect dE=-0.169E-04 dE for cont linesearch -0.520E-07
 trial: gam= 0.27605 g(F)=  0.329E-03 g(S)=  0.000E+00 ort =-0.366E-04 (trialstep = 0.821E+00)
 search vector abs. value=  0.410E-03
 bond charge predicted
       N       E                     dE             d eps       ncg     rms          rms(c)
RMM:   1    -0.448149365642E+03   -0.23753E-03   -0.44933E-02  3846   0.395E-01    0.112E-01
RMM:   2    -0.448149433255E+03   -0.67613E-04   -0.11309E-03  3704   0.138E-01    0.668E-02
RMM:   3    -0.448149605491E+03   -0.17224E-03   -0.16315E-04  3483   0.362E-02    0.342E-02
RMM:   4    -0.448149616534E+03   -0.11043E-04   -0.61874E-05  2706   0.216E-02    0.307E-02
RMM:   5    -0.448149632308E+03   -0.15775E-04   -0.35204E-05  2505   0.168E-02    0.133E-02
RMM:   6    -0.448149637666E+03   -0.53575E-05   -0.20489E-05  2380   0.123E-02
   5 F= -.45363148E+03 E0= -.45363148E+03  d E =-.132507E-03  mag=    20.0000
 trial-energy change:   -0.000133  1 .order   -0.000121   -0.000262    0.000020
 step:   0.7630(harm=  0.7630)  dis= 0.00118  next Energy=  -453.631468 (dE=-0.122E-03)
 bond charge predicted
       N       E                     dE             d eps       ncg     rms          rms(c)
RMM:   1    -0.448149612335E+03    0.19973E-04   -0.22866E-04  3352   0.296E-02    0.123E-02
RMM:   2    -0.448149614216E+03   -0.18805E-05   -0.20671E-05  2415   0.211E-02
   6 F= -.45363148E+03 E0= -.45363148E+03  d E =-.135193E-03  mag=    20.0000
 curvature:  -0.49 expect dE=-0.613E-03 dE for cont linesearch -0.452E-06
 trial: gam= 3.40219 g(F)=  0.125E-02 g(S)=  0.000E+00 ort = 0.195E-04 (trialstep = 0.541E-01)
 search vector abs. value=  0.613E-02
 bond charge predicted
       N       E                     dE             d eps       ncg     rms          rms(c)
RMM:   1    -0.448149746169E+03   -0.13383E-03   -0.28983E-03  3692   0.103E-01    0.285E-02
RMM:   2    -0.448149752892E+03   -0.67235E-05   -0.81614E-05  3161   0.370E-02
   7 F= -.45363153E+03 E0= -.45363153E+03  d E =-.499630E-04  mag=    20.0000
 trial-energy change:   -0.000050  1 .order   -0.000054   -0.000071   -0.000036
 step:   0.1106(harm=  0.1106)  dis= 0.00062  next Energy=  -453.631554 (dE=-0.727E-04)
 bond charge predicted
       N       E                     dE             d eps       ncg     rms          rms(c)
RMM:   1    -0.448149870961E+03   -0.12479E-03   -0.33027E-03  3720   0.110E-01    0.314E-02
RMM:   2    -0.448149881713E+03   -0.10752E-04   -0.13803E-04  3252   0.481E-02    0.191E-02
RMM:   3    -0.448149893802E+03   -0.12089E-04   -0.21214E-05  2390   0.124E-02    0.122E-02
RMM:   4    -0.448149898871E+03   -0.50691E-05   -0.15648E-05  2365   0.110E-02
   8 F= -.45363158E+03 E0= -.45363158E+03  d E =-.103529E-03  mag=    20.0000
 curvature:  -0.26 expect dE=-0.554E-04 dE for cont linesearch -0.723E-05
 ZBRENT: increasing intervall
 opt :   0.2234  next Energy=  -453.631602 (dE=-0.121E-03)
 bond charge predicted
       N       E                     dE             d eps       ncg     rms          rms(c)
RMM:   1    -0.448150028333E+03   -0.13453E-03   -0.12739E-02  3814   0.215E-01    0.573E-02
RMM:   2    -0.448150049411E+03   -0.21078E-04   -0.37933E-04  3567   0.800E-02    0.352E-02
RMM:   3    -0.448150095274E+03   -0.45863E-04   -0.60376E-05  2775   0.210E-02    0.201E-02
RMM:   4    -0.448150102751E+03   -0.74771E-05   -0.30321E-05  2482   0.161E-02
   9 F= -.45363160E+03 E0= -.45363160E+03  d E =-.122833E-03  mag=    20.0000
 curvature:  -0.63 expect dE=-0.279E-03 dE for cont linesearch -0.176E-04
 ZBRENT: bracketing found
 ZBRENT: interpolating
 opt :   0.1672  next Energy=  -453.631616 (dE=-0.134E-03)
 bond charge predicted
       N       E                     dE             d eps       ncg     rms          rms(c)
RMM:   1    -0.448150006322E+03    0.88952E-04   -0.31346E-03  3678   0.108E-01    0.348E-02
RMM:   2    -0.448150024205E+03   -0.17883E-04   -0.15605E-04  3507   0.509E-02    0.339E-02
RMM:   3    -0.448150031242E+03   -0.70373E-05   -0.37291E-05  2560   0.186E-02
  10 F= -.45363162E+03 E0= -.45363162E+03  d E =-.143270E-03  mag=    20.0000
 curvature:  -0.42 expect dE=-0.852E-04 dE for cont linesearch -0.337E-05
 ZBRENT: interpolating
 opt :   0.1869  next Energy=  -453.631627 (dE=-0.145E-03)
 bond charge predicted
       N       E                     dE             d eps       ncg     rms          rms(c)
RMM:   1    -0.448150057257E+03   -0.33052E-04   -0.36901E-04  3515   0.380E-02    0.320E-02
RMM:   2    -0.448150081978E+03   -0.24721E-04   -0.11240E-04  3296   0.356E-02    0.394E-02
RMM:   3    -0.448150076945E+03    0.50329E-05   -0.35803E-05  2509   0.171E-02
  11 F= -.45363164E+03 E0= -.45363164E+03  d E =-.156746E-03  mag=    20.0000
 curvature:  -0.27 expect dE=-0.674E-04 dE for cont linesearch -0.486E-06
 ZBRENT: interpolating
 opt :   0.1806  next Energy=  -453.631638 (dE=-0.157E-03)
 bond charge predicted
       N       E                     dE             d eps       ncg     rms          rms(c)
RMM:   1    -0.448150028346E+03    0.53632E-04   -0.61582E-05  3055   0.196E-02    0.354E-02
RMM:   2    -0.448150079729E+03   -0.51382E-04   -0.10294E-04  3034   0.287E-02    0.413E-02
RMM:   3    -0.448150075504E+03    0.42246E-05   -0.39099E-05  2488   0.179E-02
  12 F= -.45363165E+03 E0= -.45363165E+03  d E =-.165621E-03  mag=    20.0000
 curvature:  -0.18 expect dE=-0.422E-04 dE for cont linesearch -0.359E-07
 trial: gam= 0.31042 g(F)=  0.228E-03 g(S)=  0.000E+00 ort = 0.345E-04 (trialstep = 0.794E-01)
 search vector abs. value=  0.840E-03
 bond charge predicted
       N       E                     dE             d eps       ncg     rms          rms(c)
RMM:   1    -0.448150092736E+03   -0.13007E-04   -0.79477E-04  3556   0.565E-02    0.413E-02
RMM:   2    -0.448150161267E+03   -0.68531E-04   -0.15062E-04  3308   0.384E-02    0.478E-02
RMM:   3    -0.448150155095E+03    0.61721E-05   -0.56318E-05  2629   0.218E-02
  13 F= -.45363167E+03 E0= -.45363167E+03  d E =-.204052E-04  mag=    20.0000
 trial-energy change:   -0.000020  1 .order   -0.000016   -0.000019   -0.000013
 step:   0.2735(harm=  0.2735)  dis= 0.00034  next Energy=  -453.631679 (dE=-0.327E-04)
 bond charge predicted
       N       E                     dE             d eps       ncg     rms          rms(c)
RMM:   1    -0.448150296113E+03   -0.13485E-03   -0.46771E-03  3717   0.125E-01    0.514E-02
RMM:   2    -0.448150370033E+03   -0.73920E-04   -0.33379E-04  3671   0.618E-02    0.593E-02
RMM:   3    -0.448150362424E+03    0.76089E-05   -0.10296E-04  2985   0.291E-02    0.627E-02
RMM:   4    -0.448150322562E+03    0.39861E-04   -0.24912E-05  2458   0.134E-02    0.621E-02
RMM:   5    -0.448150242641E+03    0.79922E-04   -0.33309E-04  3670   0.420E-02    0.514E-02
RMM:   6    -0.448150248903E+03   -0.62621E-05   -0.24490E-04  3762   0.338E-02    0.332E-02
RMM:   7    -0.448150278345E+03   -0.29442E-04   -0.15156E-04  3535   0.263E-02    0.176E-02
RMM:   8    -0.448150322745E+03   -0.44399E-04   -0.24195E-05  2547   0.147E-02    0.161E-02
RMM:   9    -0.448150311108E+03    0.11636E-04   -0.14915E-05  2330   0.124E-02    0.821E-03
RMM:  10    -0.448150311215E+03   -0.10701E-06   -0.93423E-06  2297   0.826E-03
  14 F= -.45363168E+03 E0= -.45363168E+03  d E =-.320138E-04  mag=    20.0000
 curvature:  -0.48 expect dE=-0.141E-03 dE for cont linesearch -0.114E-04
 ZBRENT: increasing intervall
 opt :   0.6617  next Energy=  -453.631723 (dE=-0.759E-04)
 bond charge predicted
       N       E                     dE             d eps       ncg     rms          rms(c)
RMM:   1    -0.448150535260E+03   -0.22415E-03   -0.18375E-02  3847   0.248E-01    0.497E-02
RMM:   2    -0.448150590227E+03   -0.54967E-04   -0.64881E-04  3587   0.995E-02    0.345E-02
RMM:   3    -0.448150623174E+03   -0.32947E-04   -0.92700E-05  2828   0.254E-02    0.211E-02
RMM:   4    -0.448150627901E+03   -0.47278E-05   -0.33678E-05  2424   0.152E-02
  15 F= -.45363171E+03 E0= -.45363171E+03  d E =-.602649E-04  mag=    20.0000
 curvature:  -1.85 expect dE=-0.131E-02 dE for cont linesearch -0.710E-05
 ZBRENT: bracketing found
 ZBRENT: interpolating
 opt :   0.5504  next Energy=  -453.631710 (dE=-0.634E-04)
 bond charge predicted
       N       E                     dE             d eps       ncg     rms          rms(c)
RMM:   1    -0.448150542747E+03    0.80427E-04   -0.14814E-03  3538   0.722E-02    0.148E-02
RMM:   2    -0.448150555136E+03   -0.12389E-04   -0.68150E-05  2741   0.327E-02    0.107E-02
RMM:   3    -0.448150558898E+03   -0.37623E-05   -0.76665E-06  2215   0.904E-03
  16 F= -.45363172E+03 E0= -.45363172E+03  d E =-.738752E-04  mag=    20.0000
 curvature:  -0.82 expect dE=-0.493E-03 dE for cont linesearch -0.104E-04
 ZBRENT: interpolating
 opt :   0.6222  next Energy=  -453.631708 (dE=-0.614E-04)
 bond charge predicted
       N       E                     dE             d eps       ncg     rms          rms(c)
RMM:   1    -0.448150614059E+03   -0.58923E-04   -0.59200E-04  3424   0.453E-02    0.102E-02
RMM:   2    -0.448150618978E+03   -0.49194E-05   -0.23061E-05  2322   0.199E-02
  17 F= -.45363173E+03 E0= -.45363173E+03  d E =-.806922E-04  mag=    20.0000
 curvature:  -0.09 expect dE=-0.604E-04 dE for cont linesearch -0.214E-06
 trial: gam= 2.88117 g(F)=  0.680E-03 g(S)=  0.000E+00 ort =-0.450E-04 (trialstep = 0.214E-01)
 search vector abs. value=  0.739E-02
 bond charge predicted
       N       E                     dE             d eps       ncg     rms          rms(c)
RMM:   1    -0.448150680812E+03   -0.66753E-04   -0.51651E-04  3455   0.419E-02    0.910E-03
RMM:   2    -0.448150686929E+03   -0.61168E-05   -0.33286E-05  2391   0.221E-02
  18 F= -.45363175E+03 E0= -.45363175E+03  d E =-.207237E-04  mag=    20.0000
 ZBRENT: can't locate minimum, use default step
 trial-energy change:   -0.000021  1 .order   -0.000011   -0.000012   -0.000010
 step:   0.0854(harm=  0.1388)  dis= 0.00022  next Energy=  -453.631766 (dE=-0.382E-04)
 bond charge predicted
       N       E                     dE             d eps       ncg     rms          rms(c)
RMM:   1    -0.448150844630E+03   -0.16382E-03   -0.43793E-03  3723   0.121E-01    0.208E-02
RMM:   2    -0.448150863783E+03   -0.19153E-04   -0.20363E-04  3203   0.504E-02    0.148E-02
RMM:   3    -0.448150870622E+03   -0.68391E-05   -0.27424E-05  2360   0.130E-02
  19 F= -.45363179E+03 E0= -.45363179E+03  d E =-.628679E-04  mag=    20.0000
 curvature:  -0.74 expect dE=-0.211E-03 dE for cont linesearch -0.488E-05
 ZBRENT: increasing intervall
 opt :   0.2136  next Energy=  -453.631787 (dE=-0.598E-04)
 bond charge predicted
       N       E                     dE             d eps       ncg     rms          rms(c)
RMM:   1    -0.448151128700E+03   -0.26492E-03   -0.17524E-02  3822   0.240E-01    0.420E-02
RMM:   2    -0.448151170646E+03   -0.41945E-04   -0.66796E-04  3547   0.962E-02    0.301E-02
RMM:   3    -0.448151190599E+03   -0.19953E-04   -0.97271E-05  2727   0.227E-02    0.173E-02
RMM:   4    -0.448151198699E+03   -0.81008E-05   -0.39750E-05  2483   0.141E-02
  20 F= -.45363184E+03 E0= -.45363184E+03  d E =-.108441E-03  mag=    20.0000
 curvature:   0.46 expect dE= 0.119E-03 dE for cont linesearch  0.117E-05
 ZBRENT: bracketing found
 ZBRENT: interpolating
 opt :   0.1645  next Energy=  -453.631839 (dE=-0.112E-03)
 bond charge predicted
       N       E                     dE             d eps       ncg     rms          rms(c)
RMM:   1    -0.448151083481E+03    0.10712E-03   -0.25253E-03  3705   0.938E-02    0.204E-02
RMM:   2    -0.448151106532E+03   -0.23051E-04   -0.13736E-04  3251   0.473E-02    0.192E-02
RMM:   3    -0.448151112708E+03   -0.61756E-05   -0.17705E-05  2442   0.131E-02
  21 F= -.45363186E+03 E0= -.45363186E+03  d E =-.130654E-03  mag=    20.0000
 curvature:  -1.32 expect dE=-0.309E-03 dE for cont linesearch -0.288E-04
 ZBRENT: interpolating
 opt :   0.2011  next Energy=  -453.631837 (dE=-0.109E-03)
 bond charge predicted
       N       E                     dE             d eps       ncg     rms          rms(c)
RMM:   1    -0.448151198349E+03   -0.91817E-04   -0.13542E-03  3569   0.681E-02    0.185E-02
RMM:   2    -0.448151216365E+03   -0.18017E-04   -0.61436E-05  2900   0.329E-02    0.209E-02
RMM:   3    -0.448151220908E+03   -0.45421E-05   -0.13090E-05  2390   0.920E-03
  22 F= -.45363189E+03 E0= -.45363189E+03  d E =-.158219E-03  mag=    20.0000
 curvature:  -0.04 expect dE=-0.895E-05 dE for cont linesearch -0.319E-09
 trial: gam= 0.22148 g(F)=  0.227E-03 g(S)=  0.000E+00 ort = 0.773E-05 (trialstep = 0.573E-01)
 search vector abs. value=  0.593E-03
 bond charge predicted
       N       E                     dE             d eps       ncg     rms          rms(c)
RMM:   1    -0.448151254721E+03   -0.38355E-04   -0.30903E-04  3454   0.337E-02    0.209E-02
RMM:   2    -0.448151277991E+03   -0.23271E-04   -0.32860E-05  2507   0.225E-02    0.247E-02
RMM:   3    -0.448151279434E+03   -0.14430E-05   -0.98744E-06  2326   0.767E-03
  23 F= -.45363192E+03 E0= -.45363192E+03  d E =-.329893E-04  mag=    20.0000
 ZBRENT: can't locate minimum, use default step
 trial-energy change:   -0.000033  1 .order   -0.000013   -0.000013   -0.000013
 step:   0.2292(harm=  2.5791)  dis= 0.00021  next Energy=  -453.632180 (dE=-0.295E-03)
 bond charge predicted
       N       E                     dE             d eps       ncg     rms          rms(c)
RMM:   1    -0.448151351973E+03   -0.73982E-04   -0.26511E-03  3718   0.989E-02    0.243E-02
RMM:   2    -0.448151391824E+03   -0.39851E-04   -0.11470E-04  3322   0.463E-02    0.320E-02
RMM:   3    -0.448151392911E+03   -0.10869E-05   -0.15739E-05  2339   0.101E-02
  24 F= -.45363196E+03 E0= -.45363196E+03  d E =-.699291E-04  mag=    20.0000
 curvature:  -0.44 expect dE=-0.796E-04 dE for cont linesearch -0.810E-05
 ZBRENT: increasing intervall
 opt :   0.5730  next Energy=  -453.631951 (dE=-0.649E-04)
 bond charge predicted
       N       E                     dE             d eps       ncg     rms          rms(c)
RMM:   1    -0.448151542255E+03   -0.15043E-03   -0.10552E-02  3828   0.195E-01    0.434E-02
RMM:   2    -0.448151598447E+03   -0.56192E-04   -0.41534E-04  3690   0.797E-02    0.361E-02
RMM:   3    -0.448151632720E+03   -0.34273E-04   -0.85400E-05  3018   0.245E-02    0.406E-02
RMM:   4    -0.448151640136E+03   -0.74156E-05   -0.30610E-05  2517   0.130E-02
  25 F= -.45363205E+03 E0= -.45363205E+03  d E =-.164411E-03  mag=    20.0000
 curvature:   0.27 expect dE= 0.230E-03 dE for cont linesearch  0.233E-05
 ZBRENT: bracketing found
 ZBRENT: interpolating
 opt :   0.4336  next Energy=  -453.632055 (dE=-0.169E-03)
 bond charge predicted
       N       E                     dE             d eps       ncg     rms          rms(c)
RMM:   1    -0.448151554350E+03    0.78370E-04   -0.16121E-03  3630   0.788E-02    0.351E-02
RMM:   2    -0.448151622497E+03   -0.68147E-04   -0.11927E-04  3322   0.407E-02    0.387E-02
RMM:   3    -0.448151636347E+03   -0.13850E-04   -0.28022E-05  2581   0.134E-02    0.384E-02
RMM:   4    -0.448151552791E+03    0.83556E-04   -0.51145E-05  2847   0.214E-02    0.396E-02
RMM:   5    -0.448151308616E+03    0.24417E-03   -0.62903E-04  3722   0.582E-02    0.220E-02
RMM:   6    -0.448151321589E+03   -0.12972E-04   -0.49768E-04  4021   0.478E-02    0.178E-02
RMM:   7    -0.448151416630E+03   -0.95042E-04   -0.55677E-05  2806   0.174E-02    0.107E-02
RMM:   8    -0.448151423607E+03   -0.69764E-05   -0.12036E-05  2329   0.999E-03
  26 F= -.45363190E+03 E0= -.45363190E+03  d E =-.973661E-05  mag=    20.0000
 curvature:  -0.58 expect dE=-0.335E-03 dE for cont linesearch -0.310E-06
 trial: gam= 2.53819 g(F)=  0.578E-03 g(S)=  0.000E+00 ort = 0.178E-04 (trialstep = 0.175E-01)
 search vector abs. value=  0.449E-02
 bond charge predicted
       N       E                     dE             d eps       ncg     rms          rms(c)
RMM:   1    -0.448151462684E+03   -0.46054E-04   -0.20129E-04  3415   0.288E-02    0.897E-03
RMM:   2    -0.448151469768E+03   -0.70842E-05   -0.14166E-05  2359   0.178E-02
  27 F= -.45363192E+03 E0= -.45363192E+03  d E =-.234121E-04  mag=    20.0000
 ZBRENT: can't locate minimum, use default step
 trial-energy change:   -0.000023  1 .order   -0.000010   -0.000011   -0.000008
 step:   0.0701(harm=  0.0703)  dis= 0.00012  next Energy=  -453.631917 (dE=-0.219E-04)
 bond charge predicted
       N       E                     dE             d eps       ncg     rms          rms(c)
RMM:   1    -0.448151556961E+03   -0.94276E-04   -0.18185E-03  3599   0.789E-02    0.173E-02
RMM:   2    -0.448151565563E+03   -0.86024E-05   -0.78083E-05  2859   0.354E-02
  28 F= -.45363195E+03 E0= -.45363195E+03  d E =-.510041E-04  mag=    20.0000
 curvature:  -0.25 expect dE=-0.774E-04 dE for cont linesearch -0.233E-05
 ZBRENT: increasing intervall
 opt :   0.1751  next Energy=  -453.631940 (dE=-0.445E-04)
 bond charge predicted
       N       E                     dE             d eps       ncg     rms          rms(c)
RMM:   1    -0.448151694210E+03   -0.13725E-03   -0.72303E-03  3775   0.157E-01    0.339E-02
RMM:   2    -0.448151725409E+03   -0.31199E-04   -0.34779E-04  3425   0.693E-02    0.232E-02
RMM:   3    -0.448151737342E+03   -0.11932E-04   -0.48717E-05  2484   0.191E-02    0.195E-02
RMM:   4    -0.448151736827E+03    0.51509E-06   -0.21205E-05  2319   0.118E-02
  29 F= -.45363198E+03 E0= -.45363198E+03  d E =-.861313E-04  mag=    20.0000
 curvature:   0.70 expect dE= 0.120E-03 dE for cont linesearch  0.728E-06
 ZBRENT: increasing intervall
 opt :   0.3853  next Energy=  -453.631967 (dE=-0.721E-04)
 bond charge predicted
       N       E                     dE             d eps       ncg     rms          rms(c)
RMM:   1    -0.448151873117E+03   -0.13578E-03   -0.28294E-02  3843   0.309E-01    0.633E-02
RMM:   2    -0.448151953937E+03   -0.80821E-04   -0.10757E-03  3622   0.126E-01    0.377E-02
RMM:   3    -0.448151998153E+03   -0.44215E-04   -0.15025E-04  3147   0.297E-02    0.247E-02
RMM:   4    -0.448152000513E+03   -0.23605E-05   -0.58343E-05  2489   0.175E-02
  30 F= -.45363197E+03 E0= -.45363197E+03  d E =-.785253E-04  mag=    20.0000
 curvature:  13.55 expect dE= 0.941E-02 dE for cont linesearch  0.683E-03
 ZBRENT: bracketing found
 ZBRENT: interpolating
 opt :   0.2015  next Energy=  -453.631982 (dE=-0.870E-04)
 bond charge predicted
       N       E                     dE             d eps       ncg     rms          rms(c)
RMM:   1    -0.448151684733E+03    0.31342E-03   -0.21645E-02  3831   0.271E-01    0.536E-02
RMM:   2    -0.448151771459E+03   -0.86726E-04   -0.73043E-04  3604   0.111E-01    0.348E-02
RMM:   3    -0.448151809887E+03   -0.38428E-04   -0.89851E-05  2945   0.264E-02    0.240E-02
RMM:   4    -0.448151814470E+03   -0.45831E-05   -0.27101E-05  2419   0.154E-02
  31 F= -.45363203E+03 E0= -.45363203E+03  d E =-.129678E-03  mag=    20.0000
 curvature:  -0.02 expect dE=-0.355E-05 dE for cont linesearch -0.332E-06
 ZBRENT: bisectioning
 opt :   0.2934  next Energy=  -453.632087 (dE=-0.192E-03)
 bond charge predicted
       N       E                     dE             d eps       ncg     rms          rms(c)
RMM:   1    -0.448151924121E+03   -0.11423E-03   -0.53987E-03  3699   0.135E-01    0.289E-02
RMM:   2    -0.448151954462E+03   -0.30342E-04   -0.21280E-04  3426   0.595E-02    0.245E-02
RMM:   3    -0.448151964402E+03   -0.99401E-05   -0.35257E-05  2514   0.170E-02
  32 F= -.45363206E+03 E0= -.45363206E+03  d E =-.160889E-03  mag=    20.0000
 curvature:  -3.33 expect dE=-0.101E-02 dE for cont linesearch -0.339E-04
 ZBRENT: interpolating
 opt :   0.2543  next Energy=  -453.632060 (dE=-0.165E-03)
 bond charge predicted
       N       E                     dE             d eps       ncg     rms          rms(c)
RMM:   1    -0.448151908930E+03    0.45532E-04   -0.91288E-04  3529   0.575E-02    0.196E-02
RMM:   2    -0.448151925805E+03   -0.16875E-04   -0.59341E-05  3028   0.339E-02    0.204E-02
RMM:   3    -0.448151931589E+03   -0.57838E-05   -0.14030E-05  2353   0.108E-02
  33 F= -.45363207E+03 E0= -.45363207E+03  d E =-.178532E-03  mag=    20.0000
 curvature:  -0.41 expect dE=-0.854E-04 dE for cont linesearch -0.215E-05
 ZBRENT: interpolating
 opt :   0.2706  next Energy=  -453.632075 (dE=-0.180E-03)
 bond charge predicted
       N       E                     dE             d eps       ncg     rms          rms(c)
RMM:   1    -0.448151948681E+03   -0.22876E-04   -0.15196E-04  3187   0.240E-02    0.234E-02
RMM:   2    -0.448151973020E+03   -0.24339E-04   -0.49047E-05  2793   0.244E-02    0.302E-02
RMM:   3    -0.448151972997E+03    0.23218E-07   -0.17698E-05  2366   0.124E-02
  34 F= -.45363209E+03 E0= -.45363209E+03  d E =-.198863E-03  mag=    20.0000
 curvature:  -0.24 expect dE=-0.473E-04 dE for cont linesearch -0.567E-07
 trial: gam= 0.34944 g(F)=  0.198E-03 g(S)=  0.000E+00 ort =-0.326E-04 (trialstep = 0.681E-01)
 search vector abs. value=  0.723E-03
 bond charge predicted
       N       E                     dE             d eps       ncg     rms          rms(c)
RMM:   1    -0.448151974075E+03   -0.10556E-05   -0.56501E-04  3584   0.487E-02    0.255E-02
RMM:   2    -0.448152016666E+03   -0.42591E-04   -0.59941E-05  2931   0.292E-02    0.289E-02
RMM:   3    -0.448152018376E+03   -0.17094E-05   -0.19636E-05  2362   0.141E-02
  35 F= -.45363210E+03 E0= -.45363210E+03  d E =-.733764E-05  mag=    20.0000
 trial-energy change:   -0.000007  1 .order   -0.000010   -0.000013   -0.000007
 step:   0.1505(harm=  0.1505)  dis= 0.00014  next Energy=  -453.632108 (dE=-0.140E-04)
 reached required accuracy - stopping structural energy minimisation
 writing wavefunctions
