# Supplementary material for: Elucidating the catalytic mechanism of Prussian blue nanozymes with self-increasing catalytic activity
Source: Nat Commun. 2024 Jul 13;15:5908. doi: 10.1038/s41467-024-50344-7 (PMC11246500; doi:10.1038/s41467-024-50344-7)
Supplement: Supplementary file 4 — Source Data [file 41467_2024_50344_MOESM4_ESM.zip › Source data/Computational source data/A1-D3/solvation/OUTCAR]

 vasp.5.4.4.18Apr17-6-g9f103f2a35 (build Oct 24 2022 16:40:30) complex          
  
 executed on             LinuxIFC date 2024.04.16  15:30:02
 running on   32 total cores
 distrk:  each k-point on   32 cores,    1 groups
 distr:  one band on NCORES_PER_BAND=   4 cores,    8 groups


--------------------------------------------------------------------------------------------------------


 INCAR:
 POTCAR:   PAW_PBE Fe 06Sep2000                   
 POTCAR:   PAW_PBE C 08Apr2002                    
 POTCAR:   PAW_PBE N 08Apr2002                    
 POTCAR:   PAW_PBE K_sv 06Sep2000                 
 POTCAR:   PAW_PBE Fe 06Sep2000                   
   VRHFIN =Fe:  d7 s1                                                           
   LEXCH  = PE                                                                  
   EATOM  =   594.4687 eV,   43.6922 Ry                                         
                                                                                
   TITEL  = PAW_PBE Fe 06Sep2000                                                
   LULTRA =        F    use ultrasoft PP ?                                      
   IUNSCR =        1    unscreen: 0-lin 1-nonlin 2-no                           
   RPACOR =    2.000    partial core radius                                     
   POMASS =   55.847; ZVAL   =    8.000    mass and valenz                      
   RCORE  =    2.300    outmost cutoff radius                                   
   RWIGS  =    2.460; RWIGS  =    1.302    wigner-seitz radius (au A)           
   ENMAX  =  267.883; ENMIN  =  200.912 eV                                      
   RCLOC  =    1.701    cutoff for local pot                                    
   LCOR   =        T    correct aug charges                                     
   LPAW   =        T    paw PP                                                  
   EAUG   =  511.368                                                            
   DEXC   =    -.022                                                            
   RMAX   =    2.817    core radius for proj-oper                               
   RAUG   =    1.300    factor for augmentation sphere                          
   RDEP   =    2.442    radius for radial grids                                 
   QCUT   =   -4.437; QGAM   =    8.874    optimization parameters              
                                                                                
   Description                                                                  
     l     E      TYP  RCUT    TYP  RCUT                                        
     2   .000     23  2.300                                                     
     2   .000     23  2.300                                                     
     0   .000     23  2.300                                                     
     0   .000     23  2.300                                                     
     1  -.200     23  2.300                                                     
     1   .000     23  2.300                                                     
     3   .000      7   .000                                                     
  local pseudopotential read in
  partial core-charges read in
  atomic valenz-charges read in
  non local Contribution for L=           2  read in
    real space projection operators read in
  non local Contribution for L=           2  read in
    real space projection operators read in
  non local Contribution for L=           0  read in
    real space projection operators read in
  non local Contribution for L=           0  read in
    real space projection operators read in
  non local Contribution for L=           1  read in
    real space projection operators read in
  non local Contribution for L=           1  read in
    real space projection operators read in
    PAW grid and wavefunctions read in
 
   number of l-projection  operators is LMAX  =           6
   number of lm-projection operators is LMMAX =          18
 
 POTCAR:   PAW_PBE C 08Apr2002                    
   VRHFIN =C: s2p2                                                              
   LEXCH  = PE                                                                  
   EATOM  =   147.1560 eV,   10.8157 Ry                                         
                                                                                
   TITEL  = PAW_PBE C 08Apr2002                                                 
   LULTRA =        F    use ultrasoft PP ?                                      
   IUNSCR =        0    unscreen: 0-lin 1-nonlin 2-no                           
   RPACOR =     .000    partial core radius                                     
   POMASS =   12.011; ZVAL   =    4.000    mass and valenz                      
   RCORE  =    1.500    outmost cutoff radius                                   
   RWIGS  =    1.630; RWIGS  =     .863    wigner-seitz radius (au A)           
   ENMAX  =  400.000; ENMIN  =  300.000 eV                                      
   ICORE  =        2    local potential                                         
   LCOR   =        T    correct aug charges                                     
   LPAW   =        T    paw PP                                                  
   EAUG   =  644.873                                                            
   DEXC   =     .000                                                            
   RMAX   =    2.266    core radius for proj-oper                               
   RAUG   =    1.300    factor for augmentation sphere                          
   RDEP   =    1.501    radius for radial grids                                 
   RDEPT  =    1.300    core radius for aug-charge                              
   QCUT   =   -5.516; QGAM   =   11.032    optimization parameters              
                                                                                
   Description                                                                  
     l     E      TYP  RCUT    TYP  RCUT                                        
     0   .000     23  1.200                                                     
     0   .000     23  1.200                                                     
     1   .000     23  1.500                                                     
     1  2.500     23  1.500                                                     
     2   .000      7  1.500                                                     
  local pseudopotential read in
  atomic valenz-charges read in
  non local Contribution for L=           0  read in
    real space projection operators read in
  non local Contribution for L=           0  read in
    real space projection operators read in
  non local Contribution for L=           1  read in
    real space projection operators read in
  non local Contribution for L=           1  read in
    real space projection operators read in
    PAW grid and wavefunctions read in
 
   number of l-projection  operators is LMAX  =           4
   number of lm-projection operators is LMMAX =           8
 
 POTCAR:   PAW_PBE N 08Apr2002                    
   VRHFIN =N: s2p3                                                              
   LEXCH  = PE                                                                  
   EATOM  =   264.5486 eV,   19.4438 Ry                                         
                                                                                
   TITEL  = PAW_PBE N 08Apr2002                                                 
   LULTRA =        F    use ultrasoft PP ?                                      
   IUNSCR =        0    unscreen: 0-lin 1-nonlin 2-no                           
   RPACOR =     .000    partial core radius                                     
   POMASS =   14.001; ZVAL   =    5.000    mass and valenz                      
   RCORE  =    1.500    outmost cutoff radius                                   
   RWIGS  =    1.400; RWIGS  =     .741    wigner-seitz radius (au A)           
   ENMAX  =  400.000; ENMIN  =  300.000 eV                                      
   ICORE  =        2    local potential                                         
   LCOR   =        T    correct aug charges                                     
   LPAW   =        T    paw PP                                                  
   EAUG   =  627.112                                                            
   DEXC   =     .000                                                            
   RMAX   =    2.247    core radius for proj-oper                               
   RAUG   =    1.300    factor for augmentation sphere                          
   RDEP   =    1.514    radius for radial grids                                 
   QCUT   =   -5.562; QGAM   =   11.124    optimization parameters              
                                                                                
   Description                                                                  
     l     E      TYP  RCUT    TYP  RCUT                                        
     0   .000     23  1.200                                                     
     0   .000     23  1.200                                                     
     1   .000     23  1.500                                                     
     1   .700     23  1.500                                                     
     2   .000      7  1.500                                                     
  local pseudopotential read in
  atomic valenz-charges read in
  non local Contribution for L=           0  read in
    real space projection operators read in
  non local Contribution for L=           0  read in
    real space projection operators read in
  non local Contribution for L=           1  read in
    real space projection operators read in
  non local Contribution for L=           1  read in
    real space projection operators read in
    PAW grid and wavefunctions read in
 
   number of l-projection  operators is LMAX  =           4
   number of lm-projection operators is LMMAX =           8
 
 POTCAR:   PAW_PBE K_sv 06Sep2000                 
   VRHFIN =K:  3s3p4s                                                           
   LEXCH  = PE                                                                  
   EATOM  =   774.7423 eV,   56.9420 Ry                                         
                                                                                
   TITEL  = PAW_PBE K_sv 06Sep2000                                              
   LULTRA =        F    use ultrasoft PP ?                                      
   IUNSCR =        1    unscreen: 0-lin 1-nonlin 2-no                           
   RPACOR =    2.200    partial core radius                                     
   POMASS =   39.098; ZVAL   =    9.000    mass and valenz                      
   RCORE  =    2.300    outmost cutoff radius                                   
   RWIGS  =    3.000; RWIGS  =    1.588    wigner-seitz radius (au A)           
   ENMAX  =  259.216; ENMIN  =  194.412 eV                                      
   RCLOC  =    2.005    cutoff for local pot                                    
   LCOR   =        T    correct aug charges                                     
   LPAW   =        T    paw PP                                                  
   EAUG   =  427.853                                                            
   DEXC   =     .000                                                            
   RMAX   =    2.864    core radius for proj-oper                               
   RAUG   =    1.300    factor for augmentation sphere                          
   RDEP   =    2.372    radius for radial grids                                 
   QCUT   =   -4.365; QGAM   =    8.730    optimization parameters              
                                                                                
   Description                                                                  
     l     E      TYP  RCUT    TYP  RCUT                                        
     0   .000     23  2.300                                                     
     0   .000     23  2.300                                                     
     1   .000     23  2.300                                                     
     1 -1.500     23  2.300                                                     
     2   .000     23  2.300                                                     
  local pseudopotential read in
  partial core-charges read in
  atomic valenz-charges read in
  non local Contribution for L=           0  read in
    real space projection operators read in
  non local Contribution for L=           0  read in
    real space projection operators read in
  non local Contribution for L=           1  read in
    real space projection operators read in
  non local Contribution for L=           1  read in
    real space projection operators read in
  non local Contribution for L=           2  read in
    real space projection operators read in
    PAW grid and wavefunctions read in
 
   number of l-projection  operators is LMAX  =           5
   number of lm-projection operators is LMMAX =          13
 
 Optimization of the real space projectors (new method)

 maximal supplied QI-value         = 16.25
 optimisation between [QCUT,QGAM] = [ 10.24, 20.48] = [ 29.35,117.42] Ry 
 Optimized for a Real-space Cutoff    1.51 Angstroem

   l    n(q)    QCUT    max X(q) W(low)/X(q) W(high)/X(q)  e(spline) 
   2      8    10.239     4.378    0.29E-04    0.57E-04    0.52E-07
   2      8    10.239    23.237    0.44E-03    0.68E-03    0.20E-06
   0      9    10.239    17.641    0.18E-04    0.41E-06    0.72E-08
   0      9    10.239    50.908    0.75E-04    0.38E-04    0.65E-07
   1      9    10.239     6.148    0.18E-04    0.27E-04    0.19E-07
   1      9    10.239     8.345    0.39E-04    0.13E-03    0.98E-07
 Optimization of the real space projectors (new method)

 maximal supplied QI-value         = 25.13
 optimisation between [QCUT,QGAM] = [ 10.05, 20.36] = [ 28.30,116.06] Ry 
 Optimized for a Real-space Cutoff    1.30 Angstroem

   l    n(q)    QCUT    max X(q) W(low)/X(q) W(high)/X(q)  e(spline) 
   0      8    10.053     5.582    0.43E-04    0.44E-04    0.61E-07
   0      8    10.053    69.432    0.49E-03    0.71E-03    0.18E-06
   1      7    10.053     2.780    0.78E-04    0.13E-03    0.11E-06
   1      7    10.053     4.549    0.23E-03    0.19E-03    0.20E-06
 Optimization of the real space projectors (new method)

 maximal supplied QI-value         = 25.13
 optimisation between [QCUT,QGAM] = [ 10.05, 20.36] = [ 28.30,116.06] Ry 
 Optimized for a Real-space Cutoff    1.65 Angstroem

   l    n(q)    QCUT    max X(q) W(low)/X(q) W(high)/X(q)  e(spline) 
   0     10    10.053     4.511    0.24E-04    0.33E-05    0.17E-06
   0     10    10.053    37.799    0.76E-04    0.72E-04    0.55E-06
   1     10    10.053     2.478    0.11E-04    0.27E-04    0.17E-06
   1     10    10.053     4.765    0.27E-03    0.10E-02    0.45E-05
 Optimization of the real space projectors (new method)

 maximal supplied QI-value         = 16.25
 optimisation between [QCUT,QGAM] = [ 10.24, 20.48] = [ 29.35,117.42] Ry 
 Optimized for a Real-space Cutoff    1.38 Angstroem

   l    n(q)    QCUT    max X(q) W(low)/X(q) W(high)/X(q)  e(spline) 
   0      8    10.239     6.336    0.16E-04    0.11E-04    0.51E-08
   0      8    10.239    13.439    0.29E-04    0.86E-04    0.43E-07
   1      8    10.239     3.724    0.47E-04    0.52E-05    0.24E-07
   1      8    10.239    38.716    0.34E-03    0.60E-03    0.28E-06
   2      7    10.239     3.434    0.78E-04    0.80E-04    0.43E-07
 PAW_PBE Fe 06Sep2000                   :
 energy of atom  1       EATOM= -594.4687
 kinetic energy error for atom=    0.0088 (will be added to EATOM!!)
 PAW_PBE C 08Apr2002                    :
 energy of atom  2       EATOM= -147.1560
 kinetic energy error for atom=    0.0288 (will be added to EATOM!!)
 PAW_PBE N 08Apr2002                    :
 energy of atom  3       EATOM= -264.5486
 kinetic energy error for atom=    0.0736 (will be added to EATOM!!)
 PAW_PBE K_sv 06Sep2000                 :
 energy of atom  4       EATOM= -774.7423
 kinetic energy error for atom=    0.0031 (will be added to EATOM!!)
 
 
 POSCAR:    Fe    C    N    K                    
  positions in direct lattice
  velocities in cartesian coordinates
 exchange correlation table for  LEXCH =        8
   RHO(1)=    0.500       N(1)  =     2000
   RHO(2)=  100.500       N(2)  =     4000

 VTST: version 3.2, (02/03/18)

 CHAIN: initializing optimizer
 
 OPT: Using VASP Dynamics algorithm
 CHAIN: Read ICHAIN            0
 
 POSCAR:    Fe    C    N    K                    
  positions in direct lattice
  velocities in cartesian coordinates
 


--------------------------------------------------------------------------------------------------------


 ion  position               nearest neighbor table
   1  0.280  0.790  0.366-  20 1.96   9 1.96  24 1.96  13 1.96  27 2.04
   2  0.280  0.290  0.138-  32 1.86  28 1.91  19 1.91  23 1.91  10 1.91  14 1.91
   3  0.780  0.790  0.138-  29 1.87  25 1.91  18 1.91  22 1.91  11 1.91  15 1.91
   4  0.780  0.290  0.366-  21 1.96  16 1.96  17 1.96  12 1.96  26 2.04
   5  0.780  0.290  0.138-  55 2.05  33 2.05  44 2.05  48 2.05  37 2.05  51 2.10
   6  0.781  0.789  0.352-  56 1.94  34 2.03  47 2.03  38 2.03  43 2.03
   7  0.280  0.790  0.138-  54 2.05  41 2.05  40 2.05  45 2.05  36 2.05  50 2.10
   8  0.279  0.291  0.352-  53 1.94  39 2.03  42 2.03  35 2.03  46 2.03
   9  0.089  0.791  0.370-  34 1.17   1 1.96
  10  0.094  0.290  0.138-  33 1.17   2 1.91
  11  0.594  0.790  0.138-  36 1.17   3 1.91
  12  0.589  0.291  0.369-  35 1.17   4 1.96
  13  0.471  0.789  0.369-  38 1.17   1 1.96
  14  0.466  0.290  0.138-  37 1.17   2 1.91
  15  0.966  0.790  0.138-  40 1.17   3 1.91
  16  0.971  0.289  0.370-  39 1.17   4 1.96
  17  0.781  0.099  0.369-  43 1.17   4 1.96
  18  0.780  0.604  0.138-  44 1.17   3 1.91
  19  0.280  0.104  0.138-  41 1.17   2 1.91
  20  0.281  0.600  0.370-  42 1.17   1 1.96
  21  0.779  0.481  0.370-  47 1.17   4 1.96
  22  0.780  0.976  0.138-  48 1.17   3 1.91
  23  0.280  0.476  0.138-  45 1.17   2 1.91
  24  0.279  0.981  0.369-  46 1.17   1 1.96
  25  0.780  0.790  0.056-  52 1.17   3 1.91
  26  0.780  0.290  0.278-  51 1.17   4 2.04
  27  0.280  0.790  0.278-  50 1.17   1 2.04
  28  0.280  0.290  0.056-  49 1.17   2 1.91
  29  0.781  0.789  0.218-  56 1.19   3 1.87
  30  0.780  0.290  0.000-  55 1.17
  31  0.280  0.790  0.000-  54 1.17
  32  0.279  0.290  0.218-  53 1.19   2 1.86
  33  0.980  0.290  0.138-  10 1.17   5 2.05
  34  0.975  0.791  0.368-   9 1.17   6 2.03
  35  0.474  0.292  0.367-  12 1.17   8 2.03
  36  0.480  0.790  0.138-  11 1.17   7 2.05
  37  0.580  0.290  0.138-  14 1.17   5 2.05
  38  0.586  0.788  0.367-  13 1.17   6 2.03
  39  0.085  0.289  0.368-  16 1.17   8 2.03
  40  0.080  0.790  0.138-  15 1.17   7 2.05
  41  0.280  0.990  0.138-  19 1.17   7 2.05
  42  0.281  0.485  0.368-  20 1.17   8 2.03
  43  0.781  0.984  0.367-  17 1.17   6 2.03
  44  0.780  0.490  0.138-  18 1.17   5 2.05
  45  0.280  0.590  0.138-  23 1.17   7 2.05
  46  0.279  0.096  0.367-  24 1.17   8 2.03
  47  0.779  0.595  0.368-  21 1.17   6 2.03
  48  0.780  0.090  0.138-  22 1.17   5 2.05
  49  0.280  0.290  0.006-  28 1.17
  50  0.279  0.789  0.228-  27 1.17   7 2.10
  51  0.781  0.291  0.228-  26 1.17   5 2.10
  52  0.780  0.790  0.006-  25 1.17
  53  0.279  0.291  0.269-  32 1.19   8 1.94
  54  0.280  0.790  0.050-  31 1.17   7 2.05
  55  0.780  0.290  0.050-  30 1.17   5 2.05
  56  0.781  0.789  0.269-  29 1.19   6 1.94
  57  0.030  0.040  0.223-
  58  0.529  0.540  0.223-
  59  0.530  0.040  0.028-
  60  0.030  0.540  0.028-
 

IMPORTANT INFORMATION: All symmetrisations will be switched off!
NOSYMM: (Re-)initialisation of all symmetry stuff for point group C_1.

 
 
 KPOINTS: Automatic generation                    

Automatic generation of k-mesh.
Space group operators:
 irot       det(A)        alpha          n_x          n_y          n_z        tau_x        tau_y        tau_z
    1     1.000000     0.000000     1.000000     0.000000     0.000000     0.000000     0.000000     0.000000
 
 Subroutine IBZKPT returns following result:
 ===========================================
 
 Found      5 irreducible k-points:
 
 Following reciprocal coordinates:
            Coordinates               Weight
  0.000000  0.000000  0.000000      1.000000
  0.333333  0.000000  0.000000      2.000000
  0.000000  0.333333  0.000000      2.000000
  0.333333  0.333333  0.000000      2.000000
 -0.333333  0.333333  0.000000      2.000000
 
 Following cartesian coordinates:
            Coordinates               Weight
  0.000000  0.000000  0.000000      1.000000
  0.032487  0.000000  0.000000      2.000000
  0.000000  0.032487  0.000000      2.000000
  0.032487  0.032487  0.000000      2.000000
 -0.032487  0.032487  0.000000      2.000000
 


--------------------------------------------------------------------------------------------------------


 Dimension of arrays:
   k-points           NKPTS =      5   k-points in BZ     NKDIM =      5   number of bands    NBANDS=    200
   number of dos      NEDOS =    301   number of ions     NIONS =     60
   non local maximal  LDIM  =      6   non local SUM 2l+1 LMDIM =     18
   total plane-waves  NPLWV = 300000
   max r-space proj   IRMAX =   2339   max aug-charges    IRDMAX=   5878
   dimension x,y,z NGX =    50 NGY =   50 NGZ =  120
   dimension x,y,z NGXF=   100 NGYF=  100 NGZF=  240
   support grid    NGXF=   100 NGYF=  100 NGZF=  240
   ions per type =               8  24  24   4
   NGX,Y,Z   is equivalent  to a cutoff of   8.10,  8.10,  8.54 a.u.
   NGXF,Y,Z  is equivalent  to a cutoff of  16.20, 16.20, 17.08 a.u.

 SYSTEM =  VASP                                    
 POSCAR =     Fe    C    N    K                    

 Startparameter for this run:
   NWRITE =      2    write-flag & timer
   PREC   = normal    normal or accurate (medium, high low for compatibility)
   ISTART =      1    job   : 0-new  1-cont  2-samecut
   ICHARG =      1    charge: 1-file 2-atom 10-const
   ISPIN  =      2    spin polarized calculation?
   LNONCOLLINEAR =      F non collinear calculations
   LSORBIT =      F    spin-orbit coupling
   INIWAV =      1    electr: 0-lowe 1-rand  2-diag
   LASPH  =      T    aspherical Exc in radial PAW
   METAGGA=      F    non-selfconsistent MetaGGA calc.

 Electronic Relaxation 1
   ENCUT  =  400.0 eV  29.40 Ry    5.42 a.u.  16.73 16.73 38.09*2*pi/ulx,y,z
   ENINI  =  400.0     initial cutoff
   ENAUG  =  644.9 eV  augmentation charge cutoff
   NELM   =     60;   NELMIN=  2; NELMDL=  0     # of ELM steps 
   EDIFF  = 0.1E-04   stopping-criterion for ELM
   LREAL  =      T    real-space projection
   NLSPLINE    = F    spline interpolate recip. space projectors
   LCOMPAT=      F    compatible to vasp.4.4
   GGA_COMPAT  = T    GGA compatible to vasp.4.4-vasp.4.6
   LMAXPAW     = -100 max onsite density
   LMAXMIX     =    4 max onsite mixed and CHGCAR
   VOSKOWN=      0    Vosko Wilk Nusair interpolation
   ROPT   =   -0.00050  -0.00050  -0.00050  -0.00050
 Ionic relaxation
   EDIFFG = -.2E-01   stopping-criterion for IOM
   NSW    =      0    number of steps for IOM
   NBLOCK =      1;   KBLOCK =      1    inner block; outer block 
   IBRION =     -1    ionic relax: 0-MD 1-quasi-New 2-CG
   NFREE  =      0    steps in history (QN), initial steepest desc. (CG)
   ISIF   =      2    stress and relaxation
   IWAVPR =     10    prediction:  0-non 1-charg 2-wave 3-comb
   ISYM   =      0    0-nonsym 1-usesym 2-fastsym
   LCORR  =      T    Harris-Foulkes like correction to forces

   POTIM  = 0.5000    time-step for ionic-motion
   TEIN   =    0.0    initial temperature
   TEBEG  =    0.0;   TEEND  =   0.0 temperature during run
   SMASS  =  -3.00    Nose mass-parameter (am)
   estimated Nose-frequenzy (Omega)   =  0.10E-29 period in steps =****** mass=  -0.241E-26a.u.
   SCALEE = 1.0000    scale energy and forces
   NPACO  =    256;   APACO  = 16.0  distance and # of slots for P.C.
   PSTRESS=    0.0 pullay stress

  Mass of Ions in am
   POMASS =  55.85 12.01 14.00 39.10
  Ionic Valenz
   ZVAL   =   8.00  4.00  5.00  9.00
  Atomic Wigner-Seitz radii
   RWIGS  =  -1.00 -1.00 -1.00 -1.00
  virtual crystal weights 
   VCA    =   1.00  1.00  1.00  1.00
   NELECT =     316.0000    total number of electrons
   NUPDOWN=      -1.0000    fix difference up-down

 DOS related values:
   EMIN   =  10.00;   EMAX   =-10.00  energy-range for DOS
   EFERMI =   0.00
   ISMEAR =     0;   SIGMA  =   0.05  broadening in eV -4-tet -1-fermi 0-gaus

 Electronic relaxation 2 (details)
   IALGO  =     48    algorithm
   LDIAG  =      T    sub-space diagonalisation (order eigenvalues)
   LSUBROT=      F    optimize rotation matrix (better conditioning)
   TURBO    =      0    0=normal 1=particle mesh
   IRESTART =      0    0=no restart 2=restart with 2 vectors
   NREBOOT  =      0    no. of reboots
   NMIN     =      0    reboot dimension
   EREF     =   0.00    reference energy to select bands
   IMIX   =      4    mixing-type and parameters
     AMIX     =   0.40;   BMIX     =  1.00
     AMIX_MAG =   1.60;   BMIX_MAG =  1.00
     AMIN     =   0.10
     WC   =   100.;   INIMIX=   1;  MIXPRE=   1;  MAXMIX= -45

 Intra band minimization:
   WEIMIN = 0.0000     energy-eigenvalue tresh-hold
   EBREAK =  0.13E-07  absolut break condition
   DEPER  =   0.30     relativ break condition  

   TIME   =   0.40     timestep for ELM

  volume/ion in A,a.u.               =      40.98       276.54
  Fermi-wavevector in a.u.,A,eV,Ry     =   0.826166  1.561228  9.286662  0.682550
  Thomas-Fermi vector in A             =   1.938151
 
 Write flags
   LWAVE        =      T    write WAVECAR
   LDOWNSAMPLE  =      F    k-point downsampling of WAVECAR
   LCHARG       =      T    write CHGCAR
   LVTOT        =      F    write LOCPOT, total local potential
   LVHAR        =      F    write LOCPOT, Hartree potential only
   LELF         =      F    write electronic localiz. function (ELF)
   LORBIT       =     11    0 simple, 1 ext, 2 COOP (PROOUT), +10 PAW based schemes


 Dipole corrections
   LMONO  =      F    monopole corrections only (constant potential shift)
   LDIPOL =      F    correct potential (dipole corrections)
   IDIPOL =      0    1-x, 2-y, 3-z, 4-all directions 
   EPSILON=  1.0000000 bulk dielectric constant

 LDA+U is selected, type is set to LDAUTYPE =  2
   angular momentum for each species LDAUL =     2   -1   -1   -1
   U (eV)           for each species LDAUU =   6.0  0.0  0.0  0.0
   J (eV)           for each species LDAUJ =   0.0  0.0  0.0  0.0
 Exchange correlation treatment:
   GGA     =    --    GGA type
   LEXCH   =     8    internal setting for exchange type
   VOSKOWN=      0    Vosko Wilk Nusair interpolation
   LHFCALC =     F    Hartree Fock is set to
   LHFONE  =     F    Hartree Fock one center treatment
   AEXX    =    0.0000 exact exchange contribution

 Linear response parameters
   LEPSILON=     F    determine dielectric tensor
   LRPA    =     F    only Hartree local field effects (RPA)
   LNABLA  =     F    use nabla operator in PAW spheres
   LVEL    =     F    velocity operator in full k-point grid
   LINTERFAST=   F  fast interpolation
   KINTER  =     0    interpolate to denser k-point grid
   CSHIFT  =0.1000    complex shift for real part using Kramers Kronig
   OMEGAMAX=  -1.0    maximum frequency
   DEG_THRESHOLD= 0.2000000E-02 threshold for treating states as degnerate
   RTIME   =   -0.100 relaxation time in fs
  (WPLASMAI=    0.000 imaginary part of plasma frequency in eV, 0.658/RTIME)
   DFIELD  = 0.0000000 0.0000000 0.0000000 field for delta impulse in time
 
 Orbital magnetization related:
   ORBITALMAG=     F  switch on orbital magnetization
   LCHIMAG   =     F  perturbation theory with respect to B field
   DQ        =  0.001000  dq finite difference perturbation B field
   LLRAUG    =     F  two centre corrections for induced B field

 Solvation model:
   LSOL    =     T         switch on solvation model
   EB_K    = 80.000000     relative permittivity of the bulk solvent
   SIGMA_K =  0.600000     width of the dielectric cavity
   NC_K    =  0.002500     cutoff charge density
   TAU     =  0.000525     cavity surface tension
   LAMBDA_D_K    =**********     Debye length in Angstroms
   LRHOB     =     F     write boundcharge  density
   LRHOION     =     F     write ioniccharge density


--------------------------------------------------------------------------------------------------------


 Static calculation
 charge density and potential will be updated during run
 spin polarized calculation
 RMM-DIIS sequential band-by-band
 perform sub-space diagonalisation
    before iterative eigenvector-optimisation
 modified Broyden-mixing scheme, WC =      100.0
 initial mixing is a Kerker type mixing with AMIX =  0.4000 and BMIX =      1.0000
 Hartree-type preconditioning will be used
 using additional bands           42
 real space projection scheme for non local part
 use partial core corrections
 calculate Harris-corrections to forces 
   (improved forces if not selfconsistent)
 use gradient corrections 
 use of overlap-Matrix (Vanderbilt PP)
 Gauss-broadening in eV      SIGMA  =   0.05


--------------------------------------------------------------------------------------------------------


  energy-cutoff  :      400.00
  volume of cell :     2458.72
      direct lattice vectors                 reciprocal lattice vectors
    10.260500000  0.000000000  0.000000000     0.097461137  0.000000000  0.000000000
     0.000000000 10.260500000  0.000000000     0.000000000  0.097461137  0.000000000
     0.000000000  0.000000000 23.354600000     0.000000000  0.000000000  0.042818117

  length of vectors
    10.260500000 10.260500000 23.354600000     0.097461137  0.097461137  0.042818117


 
 old parameters found on file WAVECAR:
  energy-cutoff  :      400.00
  volume of cell :     2458.72
      direct lattice vectors                 reciprocal lattice vectors
    10.260500000  0.000000000  0.000000000     0.097461137  0.000000000  0.000000000
     0.000000000 10.260500000  0.000000000     0.000000000  0.097461137  0.000000000
     0.000000000  0.000000000 23.354600000     0.000000000  0.000000000  0.042818117

  length of vectors

 
 k-points in units of 2pi/SCALE and weight: Automatic generation                    
   0.00000000  0.00000000  0.00000000       0.111
   0.03248705  0.00000000  0.00000000       0.222
   0.00000000  0.03248705  0.00000000       0.222
   0.03248705  0.03248705  0.00000000       0.222
  -0.03248705  0.03248705  0.00000000       0.222
 
 k-points in reciprocal lattice and weights: Automatic generation                    
   0.00000000  0.00000000  0.00000000       0.111
   0.33333333  0.00000000  0.00000000       0.222
   0.00000000  0.33333333  0.00000000       0.222
   0.33333333  0.33333333  0.00000000       0.222
  -0.33333333  0.33333333  0.00000000       0.222
 
 position of ions in fractional coordinates (direct lattice) 
   0.27999681  0.79017276  0.36554541
   0.28000000  0.29000000  0.13806000
   0.78000000  0.79000000  0.13806000
   0.77998351  0.28986847  0.36554752
   0.78000000  0.29000000  0.13806000
   0.78074580  0.78915486  0.35184863
   0.28000000  0.79000000  0.13806000
   0.27931423  0.29081330  0.35182908
   0.08921183  0.79104343  0.36967281
   0.09424000  0.29000000  0.13806000
   0.59424000  0.79000000  0.13806000
   0.58876404  0.29119418  0.36896532
   0.47134630  0.78885584  0.36888625
   0.46576000  0.29000000  0.13806000
   0.96576000  0.79000000  0.13806000
   0.97077633  0.28887242  0.36965658
   0.78110130  0.09870481  0.36887305
   0.78000000  0.60424000  0.13806000
   0.28000000  0.10424000  0.13806000
   0.28107101  0.59951990  0.36956530
   0.77903860  0.48053495  0.36959357
   0.78000000  0.97576000  0.13806000
   0.28000000  0.47576000  0.13806000
   0.27886500  0.98121282  0.36894759
   0.78000000  0.79000000  0.05645000
   0.78032663  0.29042505  0.27822041
   0.27960551  0.78973024  0.27822665
   0.28000000  0.29000000  0.05645000
   0.78058016  0.78948546  0.21793427
   0.78000000  0.29000000  0.00000000
   0.28000000  0.79000000  0.00000000
   0.27947232  0.29045271  0.21788700
   0.97979000  0.29000000  0.13806000
   0.97474455  0.79077780  0.36829012
   0.47441311  0.29167220  0.36717830
   0.47979000  0.79000000  0.13806000
   0.58021000  0.29000000  0.13806000
   0.58574220  0.78840872  0.36713481
   0.08519611  0.28911777  0.36821673
   0.08021000  0.79000000  0.13806000
   0.28000000  0.98979000  0.13806000
   0.28089367  0.48511444  0.36800275
   0.78141617  0.98432052  0.36707674
   0.78000000  0.48979000  0.13806000
   0.28000000  0.59021000  0.13806000
   0.27854789  0.09555527  0.36708515
   0.77921710  0.59498596  0.36811220
   0.78000000  0.09021000  0.13806000
   0.28000000  0.29000000  0.00616000
   0.27945998  0.78946439  0.22796146
   0.78052194  0.29062900  0.22795592
   0.78000000  0.79000000  0.00616000
   0.27866435  0.29119368  0.26863146
   0.28000000  0.79000000  0.05029000
   0.78000000  0.29000000  0.05029000
   0.78146898  0.78866725  0.26868828
   0.03034057  0.04009370  0.22278391
   0.52944358  0.54007668  0.22283214
   0.53000000  0.04000000  0.02822000
   0.03000000  0.54000000  0.02822000
 
 position of ions in cartesian coordinates  (Angst):
   2.87290722  8.10756763  8.53716687
   2.87294000  2.97554500  3.22433608
   8.00319000  8.10579500  3.22433608
   8.00302075  2.97419543  8.53721600
   8.00319000  2.97554500  3.22433608
   8.01084224  8.09712340  8.21728410
   2.87294000  8.10579500  3.22433608
   2.86590364  2.98388989  8.21682753
   0.91535797  8.11650114  8.63356056
   0.96694952  2.97554500  3.22433608
   6.09719952  8.10579500  3.22433608
   6.04101346  2.98779788  8.61703750
   4.83624866  8.09405532  8.61519087
   4.77893048  2.97554500  3.22433608
   9.90918048  8.10579500  3.22433608
   9.96065056  2.96397543  8.63318159
   8.01448990  1.01276066  8.61488251
   8.00319000  6.19980452  3.22433608
   2.87294000  1.06955452  3.22433608
   2.88392910  6.15137391  8.63104972
   7.99332553  4.93052888  8.63171006
   8.00319000 10.01178548  3.22433608
   2.87294000  4.88153548  3.22433608
   2.86129434 10.06773411  8.61662347
   8.00319000  8.10579500  1.31836717
   8.00654143  2.97990626  6.49772645
   2.86889230  8.10302708  6.49787220
   2.87294000  2.97554500  1.31836717
   8.00914272  8.10051559  5.08976773
   8.00319000  2.97554500  0.00000000
   2.87294000  8.10579500  0.00000000
   2.86752575  2.98019006  5.08866375
  10.05313529  2.97554500  3.22433608
  10.00136650  8.11377566  8.60126845
   4.86771568  2.99270259  8.57530241
   4.92288530  8.10579500  3.22433608
   5.95324470  2.97554500  3.22433608
   6.01000787  8.08946772  8.57428669
   0.87415472  2.96649285  8.59955444
   0.82299471  8.10579500  3.22433608
   2.87294000 10.15574029  3.22433608
   2.88210948  4.97751673  8.59455707
   8.01772057 10.09962069  8.57293055
   8.00319000  5.02549030  3.22433608
   2.87294000  6.05584970  3.22433608
   2.85804062  0.98044488  8.57312684
   7.99515710  6.10485349  8.59711329
   8.00319000  0.92559970  3.22433608
   2.87294000  2.97554500  0.14386434
   2.86739913  8.10029940  5.32394875
   8.00854535  2.98199888  5.32381941
   8.00319000  8.10579500  0.14386434
   2.85923558  2.98779271  6.27378040
   2.87294000  8.10579500  1.17450283
   8.00319000  2.97554500  1.17450283
   8.01826242  8.09212029  6.27510741
   0.31130943  0.41138137  5.20302910
   5.43235589  5.54145681  5.20415543
   5.43806500  0.41042000  0.65906681
   0.30781500  5.54067000  0.65906681
 


--------------------------------------------------------------------------------------------------------


 k-point  1 :   0.0000 0.0000 0.0000  plane waves:   44673
 k-point  2 :   0.3333 0.0000 0.0000  plane waves:   44654
 k-point  3 :   0.0000 0.3333 0.0000  plane waves:   44654
 k-point  4 :   0.3333 0.3333 0.0000  plane waves:   44648
 k-point  5 :  -0.3333 0.3333 0.0000  plane waves:   44648

 maximum and minimum number of plane-waves per node :     11199    11132

 maximum number of plane-waves:     44673
 maximum index in each direction: 
   IXMAX=   17   IYMAX=   16   IZMAX=   38
   IXMIN=  -17   IYMIN=  -17   IZMIN=  -38


 real space projection operators:
  total allocation   :       7422.63 KBytes
  max/ min on nodes  :       1909.08       1802.05


 parallel 3D FFT for wavefunctions:
    minimum data exchange during FFTs selected (reduces bandwidth)
 parallel 3D FFT for charge:
    minimum data exchange during FFTs selected (reduces bandwidth)


 total amount of memory used by VASP MPI-rank0   101435. kBytes
=======================================================================

   base      :      30000. kBytes
   nonlr-proj:       4692. kBytes
   fftplans  :       5457. kBytes
   grid      :      15540. kBytes
   one-center:        466. kBytes
   wavefun   :      45280. kBytes
 
     INWAV:  cpu time    3.8640: real time    4.3217
 Broyden mixing: mesh for mixing (old mesh)
   NGX = 33   NGY = 33   NGZ = 77
  (NGX  =100   NGY  =100   NGZ  =240)
  gives a total of  83853 points

 initial charge density was supplied:
 number of electron     315.9999503 magnetization      19.9999813
 keeping initial charge density in first step


--------------------------------------------------------------------------------------------------------


 Maximum index for non-local projection operator          668
 Maximum index for augmentation-charges          581 (set IRDMAX)


--------------------------------------------------------------------------------------------------------


 First call to EWALD:  gamma=   0.131
 Maximum number of real-space cells 3x 3x 2
 Maximum number of reciprocal cells 2x 2x 4

    FEWALD:  cpu time    0.0027: real time    0.0187


--------------------------------------- Iteration      1(   1)  ---------------------------------------


    POTLOK:  cpu time    4.3592: real time    4.5729
    SETDIJ:  cpu time    0.7963: real time    0.8076
    EDDIAG:  cpu time    2.6127: real time    2.6757
  RMM-DIIS:  cpu time    5.9626: real time    5.9968
    ORTHCH:  cpu time    0.7945: real time    0.7982
       DOS:  cpu time    0.0020: real time    0.0055
    CHARGE:  cpu time    0.3455: real time    0.3547
    MIXING:  cpu time    0.0058: real time    0.0139
    --------------------------------------------
      LOOP:  cpu time   14.8785: real time   15.2254

 eigenvalue-minimisations  :  4294
 total energy-change (2. order) :-0.4521419E+03  (-0.6756193E+00)
 number of electron     315.9999504 magnetization      19.9999812
 augmentation part       45.3721597 magnetization      14.1381208

 Broyden mixing:
  rms(total) = 0.18809E+00    rms(broyden)= 0.18782E+00
  rms(prec ) = 0.21458E+00
  weight for this iteration     100.00

 Free energy of the ion-electron system (eV)
  ---------------------------------------------------
  alpha Z        PSCENC =       288.90237018
  Ewald energy   TEWEN  =     44746.25854279
  -Hartree energ DENC   =    -60582.33274016
  -exchange      EXHF   =         0.00000000
  -V(xc)+E(xc)   XCENC  =       994.50519580
  PAW double counting   =     11560.32403256   -11569.06009339
  entropy T*S    EENTRO =        -0.00000000
  eigenvalues    EBANDS =     -3467.75196492
  atomic energy  EATOM  =     17733.08945802
  Solvation  Ediel_sol  =      -156.07672317
  ---------------------------------------------------
  free energy    TOTEN  =      -452.14192229 eV

  energy without entropy =     -452.14192229  energy(sigma->0) =     -452.14192229


--------------------------------------------------------------------------------------------------------


--------------------------------------- Iteration      1(   2)  ---------------------------------------


    POTLOK:  cpu time    3.8545: real time    3.8899
    SETDIJ:  cpu time    0.7851: real time    0.7864
    EDDIAG:  cpu time    2.3834: real time    2.3946
  RMM-DIIS:  cpu time    6.9226: real time    6.9463
    ORTHCH:  cpu time    0.7918: real time    0.7935
       DOS:  cpu time    0.0009: real time    0.0009
    CHARGE:  cpu time    0.3548: real time    0.3557
    MIXING:  cpu time    0.0065: real time    0.0098
    --------------------------------------------
      LOOP:  cpu time   15.0995: real time   15.1771

 eigenvalue-minimisations  :  4994
 total energy-change (2. order) : 0.2642299E-01  (-0.5863075E-01)
 number of electron     315.9999501 magnetization      19.9999812
 augmentation part       45.3586418 magnetization      14.0958884

 Broyden mixing:
  rms(total) = 0.14128E+00    rms(broyden)= 0.14120E+00
  rms(prec ) = 0.16277E+00
  weight for this iteration     100.00

 eigenvalues of (default mixing * dielectric matrix)
  average eigenvalue GAMMA=   0.6604
  0.6604

 Free energy of the ion-electron system (eV)
  ---------------------------------------------------
  alpha Z        PSCENC =       288.90237018
  Ewald energy   TEWEN  =     44746.25854279
  -Hartree energ DENC   =    -60580.26979938
  -exchange      EXHF   =         0.00000000
  -V(xc)+E(xc)   XCENC  =       995.49511754
  PAW double counting   =     11565.72789740   -11573.64227105
  entropy T*S    EENTRO =        -0.00000000
  eigenvalues    EBANDS =     -3461.42547231
  atomic energy  EATOM  =     17733.08945802
  Solvation  Ediel_sol  =      -166.25134249
  ---------------------------------------------------
  free energy    TOTEN  =      -452.11549929 eV

  energy without entropy =     -452.11549929  energy(sigma->0) =     -452.11549929


--------------------------------------------------------------------------------------------------------


--------------------------------------- Iteration      1(   3)  ---------------------------------------


    POTLOK:  cpu time    3.7706: real time    3.7843
    SETDIJ:  cpu time    0.7510: real time    0.7515
    EDDIAG:  cpu time    2.3829: real time    2.3896
  RMM-DIIS:  cpu time    7.9065: real time    7.9374
    ORTHCH:  cpu time    0.7920: real time    0.7936
       DOS:  cpu time    0.0008: real time    0.0008
    CHARGE:  cpu time    0.3623: real time    0.3648
    MIXING:  cpu time    0.0042: real time    0.0042
    --------------------------------------------
      LOOP:  cpu time   15.9703: real time   16.0262

 eigenvalue-minimisations  :  5509
 total energy-change (2. order) :-0.7141186E-02  (-0.2092027E-01)
 number of electron     315.9999502 magnetization      19.9999812
 augmentation part       45.5224527 magnetization      14.0737597

 Broyden mixing:
  rms(total) = 0.12395E+00    rms(broyden)= 0.12389E+00
  rms(prec ) = 0.14738E+00
  weight for this iteration     100.00

 eigenvalues of (default mixing * dielectric matrix)
  average eigenvalue GAMMA=   0.6574
  0.9364  0.3784

 Free energy of the ion-electron system (eV)
  ---------------------------------------------------
  alpha Z        PSCENC =       288.90237018
  Ewald energy   TEWEN  =     44746.25854279
  -Hartree energ DENC   =    -60576.64064948
  -exchange      EXHF   =         0.00000000
  -V(xc)+E(xc)   XCENC  =       995.49749676
  PAW double counting   =     11566.16636663   -11574.43830802
  entropy T*S    EENTRO =        -0.00000000
  eigenvalues    EBANDS =     -3458.62879243
  atomic energy  EATOM  =     17733.08945802
  Solvation  Ediel_sol  =      -172.32912492
  ---------------------------------------------------
  free energy    TOTEN  =      -452.12264048 eV

  energy without entropy =     -452.12264048  energy(sigma->0) =     -452.12264048


--------------------------------------------------------------------------------------------------------


--------------------------------------- Iteration      1(   4)  ---------------------------------------


    POTLOK:  cpu time    3.9831: real time    3.9986
    SETDIJ:  cpu time    0.7511: real time    0.7516
    EDDIAG:  cpu time    2.4712: real time    2.4783
  RMM-DIIS:  cpu time    7.8073: real time    7.8331
    ORTHCH:  cpu time    0.7929: real time    0.7948
       DOS:  cpu time    0.0010: real time    0.0010
    CHARGE:  cpu time    0.3526: real time    0.3534
    MIXING:  cpu time    0.0042: real time    0.0043
    --------------------------------------------
      LOOP:  cpu time   16.1635: real time   16.2152

 eigenvalue-minimisations  :  5426
 total energy-change (2. order) : 0.7436250E-02  (-0.1006925E-01)
 number of electron     315.9999502 magnetization      19.9999812
 augmentation part       45.3849196 magnetization      14.0603472

 Broyden mixing:
  rms(total) = 0.56296E-01    rms(broyden)= 0.56273E-01
  rms(prec ) = 0.75887E-01
  weight for this iteration     100.00

 eigenvalues of (default mixing * dielectric matrix)
  average eigenvalue GAMMA=   0.8112
  1.3391  0.7712  0.3233

 Free energy of the ion-electron system (eV)
  ---------------------------------------------------
  alpha Z        PSCENC =       288.90237018
  Ewald energy   TEWEN  =     44746.25854279
  -Hartree energ DENC   =    -60575.25004492
  -exchange      EXHF   =         0.00000000
  -V(xc)+E(xc)   XCENC  =       995.67637433
  PAW double counting   =     11572.36623645   -11581.09421914
  entropy T*S    EENTRO =        -0.00000000
  eigenvalues    EBANDS =     -3452.48539613
  atomic energy  EATOM  =     17733.08945802
  Solvation  Ediel_sol  =      -179.57852582
  ---------------------------------------------------
  free energy    TOTEN  =      -452.11520423 eV

  energy without entropy =     -452.11520423  energy(sigma->0) =     -452.11520423


--------------------------------------------------------------------------------------------------------


--------------------------------------- Iteration      1(   5)  ---------------------------------------


    POTLOK:  cpu time    3.9257: real time    3.9406
    SETDIJ:  cpu time    0.7894: real time    0.7901
    EDDIAG:  cpu time    2.3732: real time    2.3800
  RMM-DIIS:  cpu time    7.3840: real time    7.4073
    ORTHCH:  cpu time    0.7921: real time    0.7942
       DOS:  cpu time    0.0010: real time    0.0010
    CHARGE:  cpu time    0.3586: real time    0.3595
    MIXING:  cpu time    0.0045: real time    0.0045
    --------------------------------------------
      LOOP:  cpu time   15.6285: real time   15.6771

 eigenvalue-minimisations  :  5149
 total energy-change (2. order) :-0.1137573E-01  (-0.4361293E-02)
 number of electron     315.9999502 magnetization      19.9999812
 augmentation part       45.4475641 magnetization      14.0547440

 Broyden mixing:
  rms(total) = 0.39845E-01    rms(broyden)= 0.39817E-01
  rms(prec ) = 0.59017E-01
  weight for this iteration     100.00

 eigenvalues of (default mixing * dielectric matrix)
  average eigenvalue GAMMA=   0.8815
  1.5745  0.8187  0.8187  0.3142

 Free energy of the ion-electron system (eV)
  ---------------------------------------------------
  alpha Z        PSCENC =       288.90237018
  Ewald energy   TEWEN  =     44746.25854279
  -Hartree energ DENC   =    -60570.72611843
  -exchange      EXHF   =         0.00000000
  -V(xc)+E(xc)   XCENC  =       995.83443361
  PAW double counting   =     11572.40731971   -11580.96662283
  entropy T*S    EENTRO =        -0.00000000
  eigenvalues    EBANDS =     -3449.60064567
  atomic energy  EATOM  =     17733.08945802
  Solvation  Ediel_sol  =      -187.32531735
  ---------------------------------------------------
  free energy    TOTEN  =      -452.12657996 eV

  energy without entropy =     -452.12657996  energy(sigma->0) =     -452.12657996


--------------------------------------------------------------------------------------------------------


--------------------------------------- Iteration      1(   6)  ---------------------------------------


    POTLOK:  cpu time    4.1458: real time    4.1651
    SETDIJ:  cpu time    0.7537: real time    0.7546
    EDDIAG:  cpu time    2.3759: real time    2.3824
  RMM-DIIS:  cpu time    7.5966: real time    7.6205
    ORTHCH:  cpu time    0.7959: real time    0.7975
       DOS:  cpu time    0.0011: real time    0.0011
    CHARGE:  cpu time    0.3512: real time    0.3521
    MIXING:  cpu time    0.0052: real time    0.0052
    --------------------------------------------
      LOOP:  cpu time   16.0253: real time   16.0784

 eigenvalue-minimisations  :  5271
 total energy-change (2. order) :-0.9870904E-02  (-0.3496172E-02)
 number of electron     315.9999503 magnetization      19.9999812
 augmentation part       45.4131716 magnetization      14.0482787

 Broyden mixing:
  rms(total) = 0.30224E-01    rms(broyden)= 0.30205E-01
  rms(prec ) = 0.46661E-01
  weight for this iteration     100.00

 eigenvalues of (default mixing * dielectric matrix)
  average eigenvalue GAMMA=   1.0547
  2.3746  1.3213  0.7533  0.3151  0.5090

 Free energy of the ion-electron system (eV)
  ---------------------------------------------------
  alpha Z        PSCENC =       288.90237018
  Ewald energy   TEWEN  =     44746.25854279
  -Hartree energ DENC   =    -60566.91329722
  -exchange      EXHF   =         0.00000000
  -V(xc)+E(xc)   XCENC  =       995.99175952
  PAW double counting   =     11574.52129561   -11583.20279623
  entropy T*S    EENTRO =        -0.00000000
  eigenvalues    EBANDS =     -3445.78660045
  atomic energy  EATOM  =     17733.08945802
  Solvation  Ediel_sol  =      -194.99718307
  ---------------------------------------------------
  free energy    TOTEN  =      -452.13645086 eV

  energy without entropy =     -452.13645086  energy(sigma->0) =     -452.13645086


--------------------------------------------------------------------------------------------------------


--------------------------------------- Iteration      1(   7)  ---------------------------------------


    POTLOK:  cpu time    3.9682: real time    3.9871
    SETDIJ:  cpu time    0.7548: real time    0.7554
    EDDIAG:  cpu time    2.3793: real time    2.3861
  RMM-DIIS:  cpu time    7.0093: real time    7.0461
    ORTHCH:  cpu time    0.7920: real time    0.7938
       DOS:  cpu time    0.0011: real time    0.0011
    CHARGE:  cpu time    0.3494: real time    0.3501
    MIXING:  cpu time    0.0047: real time    0.0048
    --------------------------------------------
      LOOP:  cpu time   15.2587: real time   15.3245

 eigenvalue-minimisations  :  4998
 total energy-change (2. order) :-0.8432321E-02  (-0.5638939E-02)
 number of electron     315.9999503 magnetization      19.9999812
 augmentation part       45.4392948 magnetization      14.0430213

 Broyden mixing:
  rms(total) = 0.18746E-01    rms(broyden)= 0.18678E-01
  rms(prec ) = 0.31030E-01
  weight for this iteration     100.00

 eigenvalues of (default mixing * dielectric matrix)
  average eigenvalue GAMMA=   1.0594
  2.7869  1.3063  0.7498  0.7498  0.3153  0.4486

 Free energy of the ion-electron system (eV)
  ---------------------------------------------------
  alpha Z        PSCENC =       288.90237018
  Ewald energy   TEWEN  =     44746.25854279
  -Hartree energ DENC   =    -60559.85898047
  -exchange      EXHF   =         0.00000000
  -V(xc)+E(xc)   XCENC  =       996.12160754
  PAW double counting   =     11575.15738400   -11583.86679057
  entropy T*S    EENTRO =        -0.00000000
  eigenvalues    EBANDS =     -3441.55620380
  atomic energy  EATOM  =     17733.08945802
  Solvation  Ediel_sol  =      -206.39227087
  ---------------------------------------------------
  free energy    TOTEN  =      -452.14488318 eV

  energy without entropy =     -452.14488318  energy(sigma->0) =     -452.14488318


--------------------------------------------------------------------------------------------------------


--------------------------------------- Iteration      1(   8)  ---------------------------------------


    POTLOK:  cpu time    3.7879: real time    3.8030
    SETDIJ:  cpu time    0.7532: real time    0.7537
    EDDIAG:  cpu time    2.3796: real time    2.3862
  RMM-DIIS:  cpu time    7.8481: real time    7.8727
    ORTHCH:  cpu time    0.7912: real time    0.7931
       DOS:  cpu time    0.0012: real time    0.0012
    CHARGE:  cpu time    0.3500: real time    0.3508
    MIXING:  cpu time    0.0049: real time    0.0049
    --------------------------------------------
      LOOP:  cpu time   15.9160: real time   15.9657

 eigenvalue-minimisations  :  5349
 total energy-change (2. order) :-0.5401838E-02  (-0.1890461E-02)
 number of electron     315.9999503 magnetization      19.9999812
 augmentation part       45.4378982 magnetization      14.0454474

 Broyden mixing:
  rms(total) = 0.18365E-01    rms(broyden)= 0.18336E-01
  rms(prec ) = 0.28022E-01
  weight for this iteration     100.00

 eigenvalues of (default mixing * dielectric matrix)
  average eigenvalue GAMMA=   1.0175
  2.9644  1.0583  1.0583  0.7565  0.5645  0.3148  0.4055

 Free energy of the ion-electron system (eV)
  ---------------------------------------------------
  alpha Z        PSCENC =       288.90237018
  Ewald energy   TEWEN  =     44746.25854279
  -Hartree energ DENC   =    -60556.36867535
  -exchange      EXHF   =         0.00000000
  -V(xc)+E(xc)   XCENC  =       996.14579492
  PAW double counting   =     11575.57513158   -11584.27899023
  entropy T*S    EENTRO =        -0.00000000
  eigenvalues    EBANDS =     -3440.19536702
  atomic energy  EATOM  =     17733.08945802
  Solvation  Ediel_sol  =      -211.27854992
  ---------------------------------------------------
  free energy    TOTEN  =      -452.15028502 eV

  energy without entropy =     -452.15028502  energy(sigma->0) =     -452.15028502


--------------------------------------------------------------------------------------------------------


--------------------------------------- Iteration      1(   9)  ---------------------------------------


    POTLOK:  cpu time    3.7804: real time    3.7939
    SETDIJ:  cpu time    0.7534: real time    0.7539
    EDDIAG:  cpu time    2.5996: real time    2.6089
  RMM-DIIS:  cpu time    7.7691: real time    7.7938
    ORTHCH:  cpu time    0.8389: real time    0.8408
       DOS:  cpu time    0.0009: real time    0.0009
    CHARGE:  cpu time    0.3516: real time    0.3523
    MIXING:  cpu time    0.0055: real time    0.0055
    --------------------------------------------
      LOOP:  cpu time   16.0994: real time   16.1499

 eigenvalue-minimisations  :  5299
 total energy-change (2. order) :-0.5928190E-02  (-0.1300984E-02)
 number of electron     315.9999503 magnetization      19.9999812
 augmentation part       45.4341181 magnetization      14.0475470

 Broyden mixing:
  rms(total) = 0.14591E-01    rms(broyden)= 0.14565E-01
  rms(prec ) = 0.22687E-01
  weight for this iteration     100.00

 eigenvalues of (default mixing * dielectric matrix)
  average eigenvalue GAMMA=   1.1652
  3.7110  1.5085  1.5085  0.7450  0.7450  0.4625  0.3149  0.3266

 Free energy of the ion-electron system (eV)
  ---------------------------------------------------
  alpha Z        PSCENC =       288.90237018
  Ewald energy   TEWEN  =     44746.25854279
  -Hartree energ DENC   =    -60553.30407275
  -exchange      EXHF   =         0.00000000
  -V(xc)+E(xc)   XCENC  =       996.16177805
  PAW double counting   =     11575.79011783   -11584.51324122
  entropy T*S    EENTRO =        -0.00000000
  eigenvalues    EBANDS =     -3439.44495218
  atomic energy  EATOM  =     17733.08945802
  Solvation  Ediel_sol  =      -215.09621393
  ---------------------------------------------------
  free energy    TOTEN  =      -452.15621321 eV

  energy without entropy =     -452.15621321  energy(sigma->0) =     -452.15621321


--------------------------------------------------------------------------------------------------------


--------------------------------------- Iteration      1(  10)  ---------------------------------------


    POTLOK:  cpu time    3.7966: real time    3.8095
    SETDIJ:  cpu time    0.7727: real time    0.7733
    EDDIAG:  cpu time    2.4116: real time    2.4489
  RMM-DIIS:  cpu time    6.8999: real time    6.9257
    ORTHCH:  cpu time    0.7919: real time    0.7937
       DOS:  cpu time    0.0011: real time    0.0011
    CHARGE:  cpu time    0.3501: real time    0.3511
    MIXING:  cpu time    0.0058: real time    0.0059
    --------------------------------------------
      LOOP:  cpu time   15.0297: real time   15.1091

 eigenvalue-minimisations  :  4901
 total energy-change (2. order) :-0.1114718E-01  (-0.3181602E-02)
 number of electron     315.9999504 magnetization      19.9999811
 augmentation part       45.4441514 magnetization      14.0508923

 Broyden mixing:
  rms(total) = 0.12235E-01    rms(broyden)= 0.12142E-01
  rms(prec ) = 0.16258E-01
  weight for this iteration     100.00

 eigenvalues of (default mixing * dielectric matrix)
  average eigenvalue GAMMA=   1.1811
  4.1652  1.9035  1.0269  0.8469  0.8469  0.7562  0.4517  0.3162  0.3162

 Free energy of the ion-electron system (eV)
  ---------------------------------------------------
  alpha Z        PSCENC =       288.90237018
  Ewald energy   TEWEN  =     44746.25854279
  -Hartree energ DENC   =    -60546.76452711
  -exchange      EXHF   =         0.00000000
  -V(xc)+E(xc)   XCENC  =       996.18029381
  PAW double counting   =     11575.48121028   -11584.21785596
  entropy T*S    EENTRO =        -0.00000000
  eigenvalues    EBANDS =     -3438.53706115
  atomic energy  EATOM  =     17733.08945802
  Solvation  Ediel_sol  =      -222.55979126
  ---------------------------------------------------
  free energy    TOTEN  =      -452.16736039 eV

  energy without entropy =     -452.16736039  energy(sigma->0) =     -452.16736039


--------------------------------------------------------------------------------------------------------


--------------------------------------- Iteration      1(  11)  ---------------------------------------


    POTLOK:  cpu time    3.6676: real time    3.6800
    SETDIJ:  cpu time    0.7512: real time    0.7519
    EDDIAG:  cpu time    2.3786: real time    2.3855
  RMM-DIIS:  cpu time    7.9004: real time    7.9268
    ORTHCH:  cpu time    0.7910: real time    0.7929
       DOS:  cpu time    0.0010: real time    0.0010
    CHARGE:  cpu time    0.3508: real time    0.3516
    MIXING:  cpu time    0.0059: real time    0.0059
    --------------------------------------------
      LOOP:  cpu time   15.8466: real time   15.8955

 eigenvalue-minimisations  :  5510
 total energy-change (2. order) :-0.5731526E-02  (-0.7163307E-03)
 number of electron     315.9999504 magnetization      19.9999811
 augmentation part       45.4445712 magnetization      14.0517298

 Broyden mixing:
  rms(total) = 0.70325E-02    rms(broyden)= 0.69883E-02
  rms(prec ) = 0.10894E-01
  weight for this iteration     100.00

 eigenvalues of (default mixing * dielectric matrix)
  average eigenvalue GAMMA=   1.3768
  5.1301  2.4168  1.4305  1.4305  0.8003  0.8003  0.6780  0.4507  0.3156  0.3156

 Free energy of the ion-electron system (eV)
  ---------------------------------------------------
  alpha Z        PSCENC =       288.90237018
  Ewald energy   TEWEN  =     44746.25854279
  -Hartree energ DENC   =    -60545.54412544
  -exchange      EXHF   =         0.00000000
  -V(xc)+E(xc)   XCENC  =       996.15678460
  PAW double counting   =     11575.28050058   -11583.98132955
  entropy T*S    EENTRO =        -0.00000000
  eigenvalues    EBANDS =     -3438.81468813
  atomic energy  EATOM  =     17733.08945802
  Solvation  Ediel_sol  =      -223.52060497
  ---------------------------------------------------
  free energy    TOTEN  =      -452.17309191 eV

  energy without entropy =     -452.17309191  energy(sigma->0) =     -452.17309191


--------------------------------------------------------------------------------------------------------


--------------------------------------- Iteration      1(  12)  ---------------------------------------


    POTLOK:  cpu time    3.6998: real time    3.7131
    SETDIJ:  cpu time    0.7534: real time    0.7540
    EDDIAG:  cpu time    2.4675: real time    2.4743
  RMM-DIIS:  cpu time    6.8511: real time    6.8732
    ORTHCH:  cpu time    0.9186: real time    0.9205
       DOS:  cpu time    0.0010: real time    0.0010
    CHARGE:  cpu time    0.3430: real time    0.3437
    MIXING:  cpu time    0.0102: real time    0.0110
    --------------------------------------------
      LOOP:  cpu time   15.0446: real time   15.0908

 eigenvalue-minimisations  :  4904
 total energy-change (2. order) :-0.9419779E-02  (-0.2068359E-02)
 number of electron     315.9999504 magnetization      19.9999811
 augmentation part       45.4438572 magnetization      14.0528710

 Broyden mixing:
  rms(total) = 0.13532E-01    rms(broyden)= 0.13445E-01
  rms(prec ) = 0.14999E-01
  weight for this iteration     100.00

 eigenvalues of (default mixing * dielectric matrix)
  average eigenvalue GAMMA=   1.5201
  7.0592  2.6725  1.8310  0.9397  0.9397  0.7679  0.7679  0.6617  0.4510  0.3156
  0.3156

 Free energy of the ion-electron system (eV)
  ---------------------------------------------------
  alpha Z        PSCENC =       288.90237018
  Ewald energy   TEWEN  =     44746.25854279
  -Hartree energ DENC   =    -60542.50472679
  -exchange      EXHF   =         0.00000000
  -V(xc)+E(xc)   XCENC  =       996.13078176
  PAW double counting   =     11575.65943931   -11584.40815925
  entropy T*S    EENTRO =        -0.00000000
  eigenvalues    EBANDS =     -3438.53805782
  atomic energy  EATOM  =     17733.08945802
  Solvation  Ediel_sol  =      -226.77215990
  ---------------------------------------------------
  free energy    TOTEN  =      -452.18251169 eV

  energy without entropy =     -452.18251169  energy(sigma->0) =     -452.18251169


--------------------------------------------------------------------------------------------------------


--------------------------------------- Iteration      1(  13)  ---------------------------------------


    POTLOK:  cpu time    3.7440: real time    3.7738
    SETDIJ:  cpu time    0.7466: real time    0.7471
    EDDIAG:  cpu time    2.3752: real time    2.3837
  RMM-DIIS:  cpu time    7.3875: real time    7.4117
    ORTHCH:  cpu time    0.7925: real time    0.7939
       DOS:  cpu time    0.0011: real time    0.0011
    CHARGE:  cpu time    0.3523: real time    0.3532
    MIXING:  cpu time    0.0067: real time    0.0067
    --------------------------------------------
      LOOP:  cpu time   15.4059: real time   15.4711

 eigenvalue-minimisations  :  5206
 total energy-change (2. order) : 0.1518017E-03  (-0.3787309E-03)
 number of electron     315.9999504 magnetization      19.9999811
 augmentation part       45.4462526 magnetization      14.0521724

 Broyden mixing:
  rms(total) = 0.72824E-02    rms(broyden)= 0.72527E-02
  rms(prec ) = 0.82976E-02
  weight for this iteration     100.00

 eigenvalues of (default mixing * dielectric matrix)
  average eigenvalue GAMMA=   1.5294
  7.5451  2.7734  1.8807  1.0609  1.0609  0.8311  0.7616  0.7616  0.5955  0.4510
  0.3156  0.3156

 Free energy of the ion-electron system (eV)
  ---------------------------------------------------
  alpha Z        PSCENC =       288.90237018
  Ewald energy   TEWEN  =     44746.25854279
  -Hartree energ DENC   =    -60541.59954908
  -exchange      EXHF   =         0.00000000
  -V(xc)+E(xc)   XCENC  =       996.14848390
  PAW double counting   =     11575.83244447   -11584.56374692
  entropy T*S    EENTRO =        -0.00000000
  eigenvalues    EBANDS =     -3438.32833277
  atomic energy  EATOM  =     17733.08945802
  Solvation  Ediel_sol  =      -227.92203048
  ---------------------------------------------------
  free energy    TOTEN  =      -452.18235989 eV

  energy without entropy =     -452.18235989  energy(sigma->0) =     -452.18235989


--------------------------------------------------------------------------------------------------------


--------------------------------------- Iteration      1(  14)  ---------------------------------------


    POTLOK:  cpu time    3.4620: real time    3.4744
    SETDIJ:  cpu time    0.7534: real time    0.7541
    EDDIAG:  cpu time    2.4565: real time    2.4637
  RMM-DIIS:  cpu time    7.6430: real time    7.6664
    ORTHCH:  cpu time    0.7923: real time    0.7943
       DOS:  cpu time    0.0012: real time    0.0012
    CHARGE:  cpu time    0.3524: real time    0.3531
    MIXING:  cpu time    0.0068: real time    0.0068
    --------------------------------------------
      LOOP:  cpu time   15.4677: real time   15.5140

 eigenvalue-minimisations  :  5271
 total energy-change (2. order) :-0.5947352E-03  (-0.6717927E-03)
 number of electron     315.9999504 magnetization      19.9999811
 augmentation part       45.4465053 magnetization      14.0528898

 Broyden mixing:
  rms(total) = 0.80190E-02    rms(broyden)= 0.79960E-02
  rms(prec ) = 0.89149E-02
  weight for this iteration     100.00

 eigenvalues of (default mixing * dielectric matrix)
  average eigenvalue GAMMA=   1.7174
  9.3134  3.5351  1.7755  1.7755  0.9230  0.9230  0.8619  0.7551  0.7551  0.6264
  0.4509  0.3156  0.3156

 Free energy of the ion-electron system (eV)
  ---------------------------------------------------
  alpha Z        PSCENC =       288.90237018
  Ewald energy   TEWEN  =     44746.25854279
  -Hartree energ DENC   =    -60541.30653250
  -exchange      EXHF   =         0.00000000
  -V(xc)+E(xc)   XCENC  =       996.15213474
  PAW double counting   =     11575.98951939   -11584.72190137
  entropy T*S    EENTRO =        -0.00000000
  eigenvalues    EBANDS =     -3438.32841878
  atomic energy  EATOM  =     17733.08945802
  Solvation  Ediel_sol  =      -228.21812711
  ---------------------------------------------------
  free energy    TOTEN  =      -452.18295463 eV

  energy without entropy =     -452.18295463  energy(sigma->0) =     -452.18295463


--------------------------------------------------------------------------------------------------------


--------------------------------------- Iteration      1(  15)  ---------------------------------------


    POTLOK:  cpu time    3.6394: real time    3.6547
    SETDIJ:  cpu time    0.7533: real time    0.7542
    EDDIAG:  cpu time    2.3668: real time    2.3733
  RMM-DIIS:  cpu time    6.5957: real time    6.6230
    ORTHCH:  cpu time    0.8909: real time    0.8932
       DOS:  cpu time    0.0011: real time    0.0011
    CHARGE:  cpu time    0.3509: real time    0.3518
    MIXING:  cpu time    0.0071: real time    0.0071
    --------------------------------------------
      LOOP:  cpu time   14.6051: real time   14.6583

 eigenvalue-minimisations  :  4611
 total energy-change (2. order) :-0.3706356E-03  (-0.2896890E-03)
 number of electron     315.9999504 magnetization      19.9999811
 augmentation part       45.4467543 magnetization      14.0524972

 Broyden mixing:
  rms(total) = 0.57287E-02    rms(broyden)= 0.57009E-02
  rms(prec ) = 0.63062E-02
  weight for this iteration     100.00

 eigenvalues of (default mixing * dielectric matrix)
  average eigenvalue GAMMA=   1.7481
  9.8301  3.8778  2.0357  1.8676  0.9307  0.9307  0.9404  0.7800  0.7800  0.8104
  0.6079  0.4509  0.3156  0.3156

 Free energy of the ion-electron system (eV)
  ---------------------------------------------------
  alpha Z        PSCENC =       288.90237018
  Ewald energy   TEWEN  =     44746.25854279
  -Hartree energ DENC   =    -60541.81080900
  -exchange      EXHF   =         0.00000000
  -V(xc)+E(xc)   XCENC  =       996.14629597
  PAW double counting   =     11576.12755163   -11584.85973349
  entropy T*S    EENTRO =        -0.00000000
  eigenvalues    EBANDS =     -3438.18218886
  atomic energy  EATOM  =     17733.08945802
  Solvation  Ediel_sol  =      -227.85481251
  ---------------------------------------------------
  free energy    TOTEN  =      -452.18332526 eV

  energy without entropy =     -452.18332526  energy(sigma->0) =     -452.18332526


--------------------------------------------------------------------------------------------------------


--------------------------------------- Iteration      1(  16)  ---------------------------------------


    POTLOK:  cpu time    3.4842: real time    3.4966
    SETDIJ:  cpu time    0.7534: real time    0.7540
    EDDIAG:  cpu time    2.3751: real time    2.3818
  RMM-DIIS:  cpu time    6.9809: real time    7.0038
    ORTHCH:  cpu time    0.7930: real time    0.7949
       DOS:  cpu time    0.0011: real time    0.0011
    CHARGE:  cpu time    0.3507: real time    0.3528
    MIXING:  cpu time    0.0075: real time    0.0076
    --------------------------------------------
      LOOP:  cpu time   14.7461: real time   14.7926

 eigenvalue-minimisations  :  4832
 total energy-change (2. order) : 0.8470386E-04  (-0.2006176E-03)
 number of electron     315.9999504 magnetization      19.9999811
 augmentation part       45.4465636 magnetization      14.0525016

 Broyden mixing:
  rms(total) = 0.14900E-02    rms(broyden)= 0.14668E-02
  rms(prec ) = 0.17950E-02
  weight for this iteration     100.00

 eigenvalues of (default mixing * dielectric matrix)
  average eigenvalue GAMMA=   1.8036
 10.6264  4.2413  2.5651  1.6369  1.3631  0.9458  0.9458  0.7748  0.7748  0.7761
  0.7076  0.6146  0.4509  0.3156  0.3156

 Free energy of the ion-electron system (eV)
  ---------------------------------------------------
  alpha Z        PSCENC =       288.90237018
  Ewald energy   TEWEN  =     44746.25854279
  -Hartree energ DENC   =    -60542.38733532
  -exchange      EXHF   =         0.00000000
  -V(xc)+E(xc)   XCENC  =       996.14341767
  PAW double counting   =     11576.10865079   -11584.83660368
  entropy T*S    EENTRO =        -0.00000000
  eigenvalues    EBANDS =     -3437.97956880
  atomic energy  EATOM  =     17733.08945802
  Solvation  Ediel_sol  =      -227.48217221
  ---------------------------------------------------
  free energy    TOTEN  =      -452.18324056 eV

  energy without entropy =     -452.18324056  energy(sigma->0) =     -452.18324056


--------------------------------------------------------------------------------------------------------


--------------------------------------- Iteration      1(  17)  ---------------------------------------


    POTLOK:  cpu time    3.4670: real time    3.4794
    SETDIJ:  cpu time    0.7538: real time    0.7543
    EDDIAG:  cpu time    2.3738: real time    2.3863
  RMM-DIIS:  cpu time    6.6034: real time    6.6253
    ORTHCH:  cpu time    0.7920: real time    0.7937
       DOS:  cpu time    0.0009: real time    0.0009
    CHARGE:  cpu time    0.3531: real time    0.3538
    MIXING:  cpu time    0.0082: real time    0.0082
    --------------------------------------------
      LOOP:  cpu time   14.3521: real time   14.4020

 eigenvalue-minimisations  :  4642
 total energy-change (2. order) : 0.5980975E-03  (-0.8834713E-04)
 number of electron     315.9999504 magnetization      19.9999811
 augmentation part       45.4467633 magnetization      14.0524365

 Broyden mixing:
  rms(total) = 0.10618E-02    rms(broyden)= 0.10286E-02
  rms(prec ) = 0.12373E-02
  weight for this iteration     100.00

 eigenvalues of (default mixing * dielectric matrix)
  average eigenvalue GAMMA=   1.8664
 11.2682  4.7730  2.9042  1.6748  1.6748  0.9311  0.9311  0.8715  0.8715  0.7821
  0.7821  0.3156  0.3156  0.4509  0.7094  0.6060

 Free energy of the ion-electron system (eV)
  ---------------------------------------------------
  alpha Z        PSCENC =       288.90237018
  Ewald energy   TEWEN  =     44746.25854279
  -Hartree energ DENC   =    -60542.84944847
  -exchange      EXHF   =         0.00000000
  -V(xc)+E(xc)   XCENC  =       996.14850075
  PAW double counting   =     11576.07934467   -11584.80679452
  entropy T*S    EENTRO =        -0.00000000
  eigenvalues    EBANDS =     -3437.72911700
  atomic energy  EATOM  =     17733.08945802
  Solvation  Ediel_sol  =      -227.27549888
  ---------------------------------------------------
  free energy    TOTEN  =      -452.18264246 eV

  energy without entropy =     -452.18264246  energy(sigma->0) =     -452.18264246


--------------------------------------------------------------------------------------------------------


--------------------------------------- Iteration      1(  18)  ---------------------------------------


    POTLOK:  cpu time    3.3452: real time    3.3577
    SETDIJ:  cpu time    0.7533: real time    0.7540
    EDDIAG:  cpu time    2.4734: real time    2.4807
  RMM-DIIS:  cpu time    6.3151: real time    6.3362
    ORTHCH:  cpu time    0.7936: real time    0.7954
       DOS:  cpu time    0.0013: real time    0.0013
    CHARGE:  cpu time    0.3522: real time    0.3533
    MIXING:  cpu time    0.0081: real time    0.0081
    --------------------------------------------
      LOOP:  cpu time   14.0420: real time   14.0865

 eigenvalue-minimisations  :  4496
 total energy-change (2. order) : 0.1625429E-03  (-0.5059105E-04)
 number of electron     315.9999505 magnetization      19.9999811
 augmentation part       45.4467556 magnetization      14.0524676

 Broyden mixing:
  rms(total) = 0.10362E-02    rms(broyden)= 0.10130E-02
  rms(prec ) = 0.11624E-02
  weight for this iteration     100.00

 eigenvalues of (default mixing * dielectric matrix)
  average eigenvalue GAMMA=   1.8625
 11.5823  5.1272  3.0513  1.9063  1.5874  0.9416  0.9416  1.0290  0.7842  0.7842
  0.7998  0.7998  0.3156  0.3156  0.4509  0.6149  0.6308

 Free energy of the ion-electron system (eV)
  ---------------------------------------------------
  alpha Z        PSCENC =       288.90237018
  Ewald energy   TEWEN  =     44746.25854279
  -Hartree energ DENC   =    -60543.19468901
  -exchange      EXHF   =         0.00000000
  -V(xc)+E(xc)   XCENC  =       996.14869858
  PAW double counting   =     11575.99520539   -11584.72387033
  entropy T*S    EENTRO =        -0.00000000
  eigenvalues    EBANDS =     -3437.65723488
  atomic energy  EATOM  =     17733.08945802
  Solvation  Ediel_sol  =      -227.00096066
  ---------------------------------------------------
  free energy    TOTEN  =      -452.18247992 eV

  energy without entropy =     -452.18247992  energy(sigma->0) =     -452.18247992


--------------------------------------------------------------------------------------------------------


--------------------------------------- Iteration      1(  19)  ---------------------------------------


    POTLOK:  cpu time    3.5805: real time    3.5928
    SETDIJ:  cpu time    0.7845: real time    0.7851
    EDDIAG:  cpu time    2.3728: real time    2.3797
  RMM-DIIS:  cpu time    5.8137: real time    5.8391
    ORTHCH:  cpu time    0.7920: real time    0.7936
       DOS:  cpu time    0.0010: real time    0.0010
    CHARGE:  cpu time    0.3582: real time    0.3591
    MIXING:  cpu time    0.0084: real time    0.0084
    --------------------------------------------
      LOOP:  cpu time   13.7110: real time   13.7588

 eigenvalue-minimisations  :  4126
 total energy-change (2. order) :-0.7073075E-04  (-0.3872669E-04)
 number of electron     315.9999505 magnetization      19.9999811
 augmentation part       45.4467015 magnetization      14.0524756

 Broyden mixing:
  rms(total) = 0.86292E-03    rms(broyden)= 0.85193E-03
  rms(prec ) = 0.97492E-03
  weight for this iteration     100.00

 eigenvalues of (default mixing * dielectric matrix)
  average eigenvalue GAMMA=   1.8806
 11.8289  5.5300  3.1871  2.1939  1.4955  1.4955  0.9476  0.9476  0.8735  0.8735
  0.7780  0.7780  0.3156  0.3156  0.7067  0.4509  0.6106  0.5217

 Free energy of the ion-electron system (eV)
  ---------------------------------------------------
  alpha Z        PSCENC =       288.90237018
  Ewald energy   TEWEN  =     44746.25854279
  -Hartree energ DENC   =    -60543.36857382
  -exchange      EXHF   =         0.00000000
  -V(xc)+E(xc)   XCENC  =       996.14746818
  PAW double counting   =     11575.93115268   -11584.66134346
  entropy T*S    EENTRO =        -0.00000000
  eigenvalues    EBANDS =     -3437.67988766
  atomic energy  EATOM  =     17733.08945802
  Solvation  Ediel_sol  =      -226.80173756
  ---------------------------------------------------
  free energy    TOTEN  =      -452.18255065 eV

  energy without entropy =     -452.18255065  energy(sigma->0) =     -452.18255065


--------------------------------------------------------------------------------------------------------


--------------------------------------- Iteration      1(  20)  ---------------------------------------


    POTLOK:  cpu time    3.5441: real time    3.5585
    SETDIJ:  cpu time    0.7744: real time    0.7751
    EDDIAG:  cpu time    2.3815: real time    2.3888
  RMM-DIIS:  cpu time    5.9588: real time    5.9765
    ORTHCH:  cpu time    0.7913: real time    0.7928
       DOS:  cpu time    0.0011: real time    0.0011
    CHARGE:  cpu time    0.3504: real time    0.3514
    MIXING:  cpu time    0.0092: real time    0.0092
    --------------------------------------------
      LOOP:  cpu time   13.8107: real time   13.8534

 eigenvalue-minimisations  :  4158
 total energy-change (2. order) :-0.1910752E-03  (-0.2881719E-04)
 number of electron     315.9999505 magnetization      19.9999811
 augmentation part       45.4466542 magnetization      14.0524106

 Broyden mixing:
  rms(total) = 0.50911E-03    rms(broyden)= 0.48890E-03
  rms(prec ) = 0.57295E-03
  weight for this iteration     100.00

 eigenvalues of (default mixing * dielectric matrix)
  average eigenvalue GAMMA=   1.9090
 11.9627  6.1557  3.3773  2.6186  1.6531  1.6531  0.9468  0.9468  0.7860  0.7860
  0.8560  0.8560  0.8324  0.3156  0.3156  0.6803  0.6087  0.4509  0.4689

 Free energy of the ion-electron system (eV)
  ---------------------------------------------------
  alpha Z        PSCENC =       288.90237018
  Ewald energy   TEWEN  =     44746.25854279
  -Hartree energ DENC   =    -60543.54341238
  -exchange      EXHF   =         0.00000000
  -V(xc)+E(xc)   XCENC  =       996.14581681
  PAW double counting   =     11575.85647655   -11584.58827904
  entropy T*S    EENTRO =        -0.00000000
  eigenvalues    EBANDS =     -3437.75694876
  atomic energy  EATOM  =     17733.08945802
  Solvation  Ediel_sol  =      -226.54676590
  ---------------------------------------------------
  free energy    TOTEN  =      -452.18274172 eV

  energy without entropy =     -452.18274172  energy(sigma->0) =     -452.18274172


--------------------------------------------------------------------------------------------------------


--------------------------------------- Iteration      1(  21)  ---------------------------------------


    POTLOK:  cpu time    3.3396: real time    3.3521
    SETDIJ:  cpu time    0.7840: real time    0.7851
    EDDIAG:  cpu time    2.3749: real time    2.3817
  RMM-DIIS:  cpu time    5.7458: real time    5.7647
    ORTHCH:  cpu time    0.7992: real time    0.8008
       DOS:  cpu time    0.0008: real time    0.0008
    CHARGE:  cpu time    0.3566: real time    0.3575
    MIXING:  cpu time    0.0097: real time    0.0097
    --------------------------------------------
      LOOP:  cpu time   13.4106: real time   13.4525

 eigenvalue-minimisations  :  4012
 total energy-change (2. order) :-0.2883446E-03  (-0.1976785E-04)
 number of electron     315.9999505 magnetization      19.9999811
 augmentation part       45.4466225 magnetization      14.0523679

 Broyden mixing:
  rms(total) = 0.43687E-03    rms(broyden)= 0.41930E-03
  rms(prec ) = 0.47868E-03
  weight for this iteration     100.00

 eigenvalues of (default mixing * dielectric matrix)
  average eigenvalue GAMMA=   1.9297
 11.9356  6.7471  3.3048  3.1259  1.8599  1.4123  1.4123  0.9481  0.9481  0.8866
  0.8866  0.7770  0.7770  0.3156  0.3156  0.7509  0.6755  0.6069  0.4509  0.4571

 Free energy of the ion-electron system (eV)
  ---------------------------------------------------
  alpha Z        PSCENC =       288.90237018
  Ewald energy   TEWEN  =     44746.25854279
  -Hartree energ DENC   =    -60543.67124492
  -exchange      EXHF   =         0.00000000
  -V(xc)+E(xc)   XCENC  =       996.14440196
  PAW double counting   =     11575.80999324   -11584.54207290
  entropy T*S    EENTRO =        -0.00000000
  eigenvalues    EBANDS =     -3437.84575169
  atomic energy  EATOM  =     17733.08945802
  Solvation  Ediel_sol  =      -226.32872676
  ---------------------------------------------------
  free energy    TOTEN  =      -452.18303007 eV

  energy without entropy =     -452.18303007  energy(sigma->0) =     -452.18303007


--------------------------------------------------------------------------------------------------------


--------------------------------------- Iteration      1(  22)  ---------------------------------------


    POTLOK:  cpu time    3.2231: real time    3.2350
    SETDIJ:  cpu time    0.7508: real time    0.7514
    EDDIAG:  cpu time    2.3827: real time    2.3897
  RMM-DIIS:  cpu time    5.5739: real time    5.5908
    ORTHCH:  cpu time    0.7906: real time    0.7923
       DOS:  cpu time    0.0010: real time    0.0010
    CHARGE:  cpu time    0.3492: real time    0.3500
    MIXING:  cpu time    0.0096: real time    0.0096
    --------------------------------------------
      LOOP:  cpu time   13.0808: real time   13.1197

 eigenvalue-minimisations  :  3910
 total energy-change (2. order) :-0.4199712E-03  (-0.5085727E-04)
 number of electron     315.9999505 magnetization      19.9999811
 augmentation part       45.4467236 magnetization      14.0523207

 Broyden mixing:
  rms(total) = 0.38649E-03    rms(broyden)= 0.37456E-03
  rms(prec ) = 0.41835E-03
  weight for this iteration     100.00

 eigenvalues of (default mixing * dielectric matrix)
  average eigenvalue GAMMA=   1.9329
 11.9857  7.1586  3.3961  3.3961  2.0022  1.5507  1.5507  0.9487  0.9487  0.8755
  0.8755  0.7725  0.7725  0.3156  0.3156  0.7711  0.7711  0.6747  0.6037  0.4509
  0.4546

 Free energy of the ion-electron system (eV)
  ---------------------------------------------------
  alpha Z        PSCENC =       288.90237018
  Ewald energy   TEWEN  =     44746.25854279
  -Hartree energ DENC   =    -60543.74828953
  -exchange      EXHF   =         0.00000000
  -V(xc)+E(xc)   XCENC  =       996.14300907
  PAW double counting   =     11575.80312643   -11584.53494607
  entropy T*S    EENTRO =        -0.00000000
  eigenvalues    EBANDS =     -3437.92130353
  atomic energy  EATOM  =     17733.08945802
  Solvation  Ediel_sol  =      -226.17541740
  ---------------------------------------------------
  free energy    TOTEN  =      -452.18345004 eV

  energy without entropy =     -452.18345004  energy(sigma->0) =     -452.18345004


--------------------------------------------------------------------------------------------------------


--------------------------------------- Iteration      1(  23)  ---------------------------------------


    POTLOK:  cpu time    3.3899: real time    3.4033
    SETDIJ:  cpu time    0.7472: real time    0.7479
    EDDIAG:  cpu time    2.4658: real time    2.4724
  RMM-DIIS:  cpu time    5.2313: real time    5.2494
    ORTHCH:  cpu time    0.7929: real time    0.7948
       DOS:  cpu time    0.0010: real time    0.0010
    CHARGE:  cpu time    0.3518: real time    0.3526
    MIXING:  cpu time    0.0098: real time    0.0098
    --------------------------------------------
      LOOP:  cpu time   12.9896: real time   13.0311

 eigenvalue-minimisations  :  3755
 total energy-change (2. order) :-0.1271396E-03  (-0.5884493E-04)
 number of electron     315.9999505 magnetization      19.9999811
 augmentation part       45.4466745 magnetization      14.0523505

 Broyden mixing:
  rms(total) = 0.30589E-03    rms(broyden)= 0.29909E-03
  rms(prec ) = 0.33334E-03
  weight for this iteration     100.00

 eigenvalues of (default mixing * dielectric matrix)
  average eigenvalue GAMMA=   1.9349
 12.1873  7.4475  3.5865  3.5865  2.0144  1.8159  1.3877  0.9473  0.9473  1.0215
  1.0215  0.7852  0.7852  0.7943  0.7943  0.3156  0.3156  0.6633  0.6464  0.6008
  0.4509  0.4533

 Free energy of the ion-electron system (eV)
  ---------------------------------------------------
  alpha Z        PSCENC =       288.90237018
  Ewald energy   TEWEN  =     44746.25854279
  -Hartree energ DENC   =    -60543.80299495
  -exchange      EXHF   =         0.00000000
  -V(xc)+E(xc)   XCENC  =       996.14214225
  PAW double counting   =     11575.80910658   -11584.54123414
  entropy T*S    EENTRO =        -0.00000000
  eigenvalues    EBANDS =     -3437.95737528
  atomic energy  EATOM  =     17733.08945802
  Solvation  Ediel_sol  =      -226.08359264
  ---------------------------------------------------
  free energy    TOTEN  =      -452.18357718 eV

  energy without entropy =     -452.18357718  energy(sigma->0) =     -452.18357718


--------------------------------------------------------------------------------------------------------


--------------------------------------- Iteration      1(  24)  ---------------------------------------


    POTLOK:  cpu time    3.1405: real time    3.1527
    SETDIJ:  cpu time    0.7515: real time    0.7520
    EDDIAG:  cpu time    2.4823: real time    2.4942
  RMM-DIIS:  cpu time    4.8411: real time    4.8564
    ORTHCH:  cpu time    0.7943: real time    0.7960
       DOS:  cpu time    0.0010: real time    0.0010
    CHARGE:  cpu time    0.3502: real time    0.3511
    MIXING:  cpu time    0.0102: real time    0.0102
    --------------------------------------------
      LOOP:  cpu time   12.3713: real time   12.4137

 eigenvalue-minimisations  :  3414
 total energy-change (2. order) :-0.1735161E-03  (-0.8522590E-05)
 number of electron     315.9999505 magnetization      19.9999811
 augmentation part       45.4466907 magnetization      14.0523680

 Broyden mixing:
  rms(total) = 0.18148E-03    rms(broyden)= 0.17392E-03
  rms(prec ) = 0.19589E-03
  weight for this iteration     100.00

 eigenvalues of (default mixing * dielectric matrix)
  average eigenvalue GAMMA=   1.9437
 12.2324  7.6459  3.6646  3.6646  2.4989  1.6245  1.6245  1.2161  1.2161  0.9464
  0.9464  0.8452  0.8452  0.7666  0.7666  0.3156  0.3156  0.7157  0.7157  0.6019
  0.6336  0.4509  0.4532

 Free energy of the ion-electron system (eV)
  ---------------------------------------------------
  alpha Z        PSCENC =       288.90237018
  Ewald energy   TEWEN  =     44746.25854279
  -Hartree energ DENC   =    -60543.85196169
  -exchange      EXHF   =         0.00000000
  -V(xc)+E(xc)   XCENC  =       996.14134187
  PAW double counting   =     11575.80758869   -11584.53965821
  entropy T*S    EENTRO =        -0.00000000
  eigenvalues    EBANDS =     -3437.98458847
  atomic energy  EATOM  =     17733.08945802
  Solvation  Ediel_sol  =      -226.00684387
  ---------------------------------------------------
  free energy    TOTEN  =      -452.18375069 eV

  energy without entropy =     -452.18375069  energy(sigma->0) =     -452.18375069


--------------------------------------------------------------------------------------------------------


--------------------------------------- Iteration      1(  25)  ---------------------------------------


    POTLOK:  cpu time    3.1791: real time    3.1907
    SETDIJ:  cpu time    0.7514: real time    0.7520
    EDDIAG:  cpu time    2.3678: real time    2.3748
  RMM-DIIS:  cpu time    5.0828: real time    5.1001
    ORTHCH:  cpu time    0.7914: real time    0.7933
       DOS:  cpu time    0.0011: real time    0.0011
    CHARGE:  cpu time    0.3491: real time    0.3500
    MIXING:  cpu time    0.0107: real time    0.0107
    --------------------------------------------
      LOOP:  cpu time   12.5333: real time   12.5728

 eigenvalue-minimisations  :  3550
 total energy-change (2. order) :-0.8956749E-04  (-0.1722498E-04)
 number of electron     315.9999505 magnetization      19.9999811
 augmentation part       45.4466756 magnetization      14.0523494

 Broyden mixing:
  rms(total) = 0.12057E-03    rms(broyden)= 0.11077E-03
  rms(prec ) = 0.12619E-03
  weight for this iteration     100.00

 eigenvalues of (default mixing * dielectric matrix)
  average eigenvalue GAMMA=   1.9262
 12.2670  7.8706  3.7005  3.7005  2.8223  1.7584  1.7584  0.9464  0.9464  1.1714
  1.1714  0.3156  0.3156  0.8408  0.8408  0.7694  0.7694  0.7834  0.6596  0.6596
  0.6573  0.6006  0.4509  0.4533

 Free energy of the ion-electron system (eV)
  ---------------------------------------------------
  alpha Z        PSCENC =       288.90237018
  Ewald energy   TEWEN  =     44746.25854279
  -Hartree energ DENC   =    -60543.88078228
  -exchange      EXHF   =         0.00000000
  -V(xc)+E(xc)   XCENC  =       996.14150725
  PAW double counting   =     11575.81035057   -11584.54244946
  entropy T*S    EENTRO =        -0.00000000
  eigenvalues    EBANDS =     -3437.97349183
  atomic energy  EATOM  =     17733.08945802
  Solvation  Ediel_sol  =      -225.98934551
  ---------------------------------------------------
  free energy    TOTEN  =      -452.18384026 eV

  energy without entropy =     -452.18384026  energy(sigma->0) =     -452.18384026


--------------------------------------------------------------------------------------------------------


--------------------------------------- Iteration      1(  26)  ---------------------------------------


    POTLOK:  cpu time    3.2361: real time    3.2499
    SETDIJ:  cpu time    0.7663: real time    0.7676
    EDDIAG:  cpu time    2.3794: real time    2.3876
  RMM-DIIS:  cpu time    4.9082: real time    4.9254
    ORTHCH:  cpu time    0.7936: real time    0.7956
       DOS:  cpu time    0.0010: real time    0.0010
    CHARGE:  cpu time    0.3567: real time    0.3575
    MIXING:  cpu time    0.0120: real time    0.0121
    --------------------------------------------
      LOOP:  cpu time   12.4534: real time   12.4967

 eigenvalue-minimisations  :  3415
 total energy-change (2. order) : 0.2367247E-04  (-0.2197837E-04)
 number of electron     315.9999505 magnetization      19.9999811
 augmentation part       45.4466997 magnetization      14.0523415

 Broyden mixing:
  rms(total) = 0.93950E-04    rms(broyden)= 0.89233E-04
  rms(prec ) = 0.10048E-03
  weight for this iteration     100.00

 eigenvalues of (default mixing * dielectric matrix)
  average eigenvalue GAMMA=   1.9246
 12.3721  8.1000  3.7349  3.7349  3.2020  1.8612  1.8612  1.1953  1.1953  0.9470
  0.9470  0.9637  0.3156  0.3156  0.8508  0.8508  0.7692  0.7692  0.6394  0.6394
  0.6728  0.6728  0.6013  0.4509  0.4531

 Free energy of the ion-electron system (eV)
  ---------------------------------------------------
  alpha Z        PSCENC =       288.90237018
  Ewald energy   TEWEN  =     44746.25854279
  -Hartree energ DENC   =    -60543.89599008
  -exchange      EXHF   =         0.00000000
  -V(xc)+E(xc)   XCENC  =       996.14172790
  PAW double counting   =     11575.81153341   -11584.54359829
  entropy T*S    EENTRO =        -0.00000000
  eigenvalues    EBANDS =     -3437.96179337
  atomic energy  EATOM  =     17733.08945802
  Solvation  Ediel_sol  =      -225.98606717
  ---------------------------------------------------
  free energy    TOTEN  =      -452.18381659 eV

  energy without entropy =     -452.18381659  energy(sigma->0) =     -452.18381659


--------------------------------------------------------------------------------------------------------


--------------------------------------- Iteration      1(  27)  ---------------------------------------


    POTLOK:  cpu time    3.0101: real time    3.0220
    SETDIJ:  cpu time    0.7543: real time    0.7550
    EDDIAG:  cpu time    2.4876: real time    2.4951
  RMM-DIIS:  cpu time    4.6192: real time    4.6353
    ORTHCH:  cpu time    0.7925: real time    0.7944
       DOS:  cpu time    0.0007: real time    0.0007
    --------------------------------------------
      LOOP:  cpu time   11.6642: real time   11.7024

 eigenvalue-minimisations  :  3219
 total energy-change (2. order) : 0.9605428E-05  (-0.8170700E-05)
 number of electron     315.9999505 magnetization      19.9999811
 augmentation part       45.4466997 magnetization      14.0523415

 Free energy of the ion-electron system (eV)
  ---------------------------------------------------
  alpha Z        PSCENC =       288.90237018
  Ewald energy   TEWEN  =     44746.25854279
  -Hartree energ DENC   =    -60543.90748920
  -exchange      EXHF   =         0.00000000
  -V(xc)+E(xc)   XCENC  =       996.14191262
  PAW double counting   =     11575.81149944   -11584.54371058
  entropy T*S    EENTRO =        -0.00000000
  eigenvalues    EBANDS =     -3437.94934120
  atomic energy  EATOM  =     17733.08945802
  Solvation  Ediel_sol  =      -225.98704906
  ---------------------------------------------------
  free energy    TOTEN  =      -452.18380698 eV

  energy without entropy =     -452.18380698  energy(sigma->0) =     -452.18380698


--------------------------------------------------------------------------------------------------------


 average (electrostatic) potential at core
  the test charge radii are     1.0103  0.6991  0.7089  1.1045
  (the norm of the test charge is              1.0000)
       1 -51.6643       2 -50.9535       3 -50.9511       4 -51.6638       5 -55.9533
       6 -56.5737       7 -55.9545       8 -56.5814       9 -57.9451      10 -57.6632
      11 -57.6618      12 -57.9314      13 -57.9335      14 -57.6623      15 -57.6622
      16 -57.9434      17 -57.9285      18 -57.6594      19 -57.6625      20 -57.9411
      21 -57.9421      22 -57.6599      23 -57.6628      24 -57.9270      25 -56.4439
      26 -57.5447      27 -57.5467      28 -56.4451      29 -58.2166      30 -56.4227
      31 -56.4231      32 -58.2172      33 -71.5200      34 -71.9582      35 -71.9488
      36 -71.5203      37 -71.5206      38 -71.9492      39 -71.9589      40 -71.5192
      41 -71.5213      42 -71.9558      43 -71.9442      44 -71.5169      45 -71.5203
      46 -71.9441      47 -71.9547      48 -71.5188      49 -70.0678      50 -71.6518
      51 -71.6500      52 -70.0667      53 -72.0408      54 -71.0015      55 -71.0010
      56 -72.0398      57 -39.2312      58 -39.2316      59 -38.6565      60 -38.6572
 
 
 
 E-fermi :  -3.8360     XC(G=0):  -3.8260     alpha+bet : -2.7421


 spin component 1

 k-point     1 :       0.0000    0.0000    0.0000
  band No.  band energies     occupation 
      1     -31.8720      1.00000
      2     -31.8717      1.00000
      3     -31.2901      1.00000
      4     -31.2893      1.00000
      5     -21.1698      1.00000
      6     -21.1450      1.00000
      7     -21.0818      1.00000
      8     -21.0384      1.00000
      9     -20.9654      1.00000
     10     -20.9580      1.00000
     11     -20.9518      1.00000
     12     -20.9477      1.00000
     13     -20.9442      1.00000
     14     -20.8960      1.00000
     15     -20.8390      1.00000
     16     -20.7820      1.00000
     17     -20.6688      1.00000
     18     -20.6571      1.00000
     19     -20.6406      1.00000
     20     -20.6383      1.00000
     21     -20.6377      1.00000
     22     -20.6364      1.00000
     23     -20.6354      1.00000
     24     -20.5850      1.00000
     25     -19.9822      1.00000
     26     -19.9816      1.00000
     27     -19.2691      1.00000
     28     -19.2679      1.00000
     29     -15.3885      1.00000
     30     -15.3862      1.00000
     31     -15.3702      1.00000
     32     -15.3672      1.00000
     33     -15.3017      1.00000
     34     -15.3008      1.00000
     35     -14.7601      1.00000
     36     -14.7598      1.00000
     37     -14.7563      1.00000
     38     -14.7560      1.00000
     39     -14.7389      1.00000
     40     -14.7382      1.00000
     41     -14.0649      1.00000
     42     -14.0195      1.00000
     43     -13.9038      1.00000
     44     -13.8826      1.00000
     45     -13.5914      1.00000
     46     -13.5244      1.00000
     47     -13.4198      1.00000
     48     -13.3874      1.00000
     49     -12.7914      1.00000
     50     -12.7867      1.00000
     51     -12.7836      1.00000
     52     -12.7791      1.00000
     53     -12.5919      1.00000
     54     -12.5844      1.00000
     55     -12.3051      1.00000
     56     -12.0537      1.00000
     57     -12.0484      1.00000
     58     -12.0279      1.00000
     59     -12.0262      1.00000
     60     -12.0253      1.00000
     61     -12.0240      1.00000
     62     -11.9978      1.00000
     63     -11.9386      1.00000
     64     -11.6630      1.00000
     65     -10.9270      1.00000
     66     -10.6803      1.00000
     67     -10.6018      1.00000
     68     -10.2882      1.00000
     69     -10.2600      1.00000
     70     -10.2235      1.00000
     71     -10.1580      1.00000
     72     -10.0913      1.00000
     73     -10.0909      1.00000
     74     -10.0170      1.00000
     75     -10.0082      1.00000
     76      -9.9896      1.00000
     77      -9.6411      1.00000
     78      -9.5763      1.00000
     79      -9.1847      1.00000
     80      -8.8508      1.00000
     81      -8.4269      1.00000
     82      -8.2235      1.00000
     83      -8.1745      1.00000
     84      -8.1456      1.00000
     85      -8.1036      1.00000
     86      -8.0981      1.00000
     87      -8.0595      1.00000
     88      -8.0221      1.00000
     89      -7.9941      1.00000
     90      -7.8944      1.00000
     91      -7.8765      1.00000
     92      -7.8445      1.00000
     93      -7.8174      1.00000
     94      -7.8146      1.00000
     95      -7.7703      1.00000
     96      -7.6740      1.00000
     97      -7.5879      1.00000
     98      -7.5503      1.00000
     99      -7.5411      1.00000
    100      -7.5227      1.00000
    101      -7.4746      1.00000
    102      -7.4422      1.00000
    103      -7.4190      1.00000
    104      -7.4154      1.00000
    105      -7.3322      1.00000
    106      -7.2709      1.00000
    107      -7.2482      1.00000
    108      -7.2473      1.00000
    109      -7.2006      1.00000
    110      -7.1684      1.00000
    111      -6.9740      1.00000
    112      -6.9220      1.00000
    113      -6.8646      1.00000
    114      -6.8082      1.00000
    115      -6.8016      1.00000
    116      -6.7663      1.00000
    117      -6.7630      1.00000
    118      -6.7541      1.00000
    119      -6.7432      1.00000
    120      -6.6674      1.00000
    121      -6.6624      1.00000
    122      -6.6537      1.00000
    123      -6.5717      1.00000
    124      -6.5607      1.00000
    125      -6.5540      1.00000
    126      -6.5274      1.00000
    127      -6.4959      1.00000
    128      -6.4700      1.00000
    129      -6.4647      1.00000
    130      -6.4452      1.00000
    131      -6.3201      1.00000
    132      -6.3158      1.00000
    133      -6.3097      1.00000
    134      -6.2612      1.00000
    135      -6.1548      1.00000
    136      -6.1472      1.00000
    137      -6.1376      1.00000
    138      -6.1237      1.00000
    139      -6.0657      1.00000
    140      -6.0251      1.00000
    141      -5.9982      1.00000
    142      -5.9931      1.00000
    143      -5.9725      1.00000
    144      -5.9494      1.00000
    145      -5.9475      1.00000
    146      -5.9206      1.00000
    147      -5.8702      1.00000
    148      -5.8314      1.00000
    149      -5.3593      1.00000
    150      -5.3493      1.00000
    151      -5.3424      1.00000
    152      -5.3126      1.00000
    153      -5.3008      1.00000
    154      -5.2324      1.00000
    155      -5.2202      1.00000
    156      -5.1994      1.00000
    157      -5.1493      1.00000
    158      -5.0295      1.00000
    159      -5.0164      1.00000
    160      -4.9658      1.00000
    161      -4.7731      1.00000
    162      -4.5685      1.00000
    163      -4.5668      1.00000
    164      -4.4464      1.00000
    165      -4.4395      1.00000
    166      -4.4390      1.00000
    167      -4.4365      1.00000
    168      -4.4102      1.00000
    169      -0.7898      0.00000
    170      -0.6114      0.00000
    171       0.3614      0.00000
    172       0.5780      0.00000
    173       0.5826      0.00000
    174       0.6125      0.00000
    175       0.6793      0.00000
    176       0.6998      0.00000
    177       0.7032      0.00000
    178       0.8100      0.00000
    179       1.0578      0.00000
    180       1.1442      0.00000
    181       1.2145      0.00000
    182       1.2646      0.00000
    183       1.2775      0.00000
    184       1.3939      0.00000
    185       1.4353      0.00000
    186       1.4490      0.00000
    187       1.4660      0.00000
    188       1.4991      0.00000
    189       1.5231      0.00000
    190       1.5263      0.00000
    191       1.5396      0.00000
    192       1.5807      0.00000
    193       1.6004      0.00000
    194       1.6305      0.00000
    195       1.6387      0.00000
    196       1.6737      0.00000
    197       1.6865      0.00000
    198       1.7013      0.00000
    199       1.7142      0.00000
    200       1.7989      0.00000

 k-point     2 :       0.3333    0.0000    0.0000
  band No.  band energies     occupation 
      1     -31.8720      1.00000
      2     -31.8717      1.00000
      3     -31.2901      1.00000
      4     -31.2893      1.00000
      5     -21.1617      1.00000
      6     -21.1489      1.00000
      7     -21.0742      1.00000
      8     -21.0523      1.00000
      9     -20.9735      1.00000
     10     -20.9607      1.00000
     11     -20.9504      1.00000
     12     -20.9465      1.00000
     13     -20.9261      1.00000
     14     -20.9035      1.00000
     15     -20.8251      1.00000
     16     -20.7962      1.00000
     17     -20.6731      1.00000
     18     -20.6634      1.00000
     19     -20.6423      1.00000
     20     -20.6406      1.00000
     21     -20.6393      1.00000
     22     -20.6361      1.00000
     23     -20.6130      1.00000
     24     -20.5917      1.00000
     25     -19.9821      1.00000
     26     -19.9816      1.00000
     27     -19.2690      1.00000
     28     -19.2679      1.00000
     29     -15.3879      1.00000
     30     -15.3868      1.00000
     31     -15.3695      1.00000
     32     -15.3680      1.00000
     33     -15.3015      1.00000
     34     -15.3009      1.00000
     35     -14.7592      1.00000
     36     -14.7589      1.00000
     37     -14.7572      1.00000
     38     -14.7569      1.00000
     39     -14.7388      1.00000
     40     -14.7382      1.00000
     41     -14.0499      1.00000
     42     -14.0269      1.00000
     43     -13.8956      1.00000
     44     -13.8849      1.00000
     45     -13.5689      1.00000
     46     -13.5347      1.00000
     47     -13.4077      1.00000
     48     -13.3918      1.00000
     49     -12.7953      1.00000
     50     -12.7906      1.00000
     51     -12.7841      1.00000
     52     -12.7800      1.00000
     53     -12.5912      1.00000
     54     -12.5848      1.00000
     55     -12.2178      1.00000
     56     -12.0524      1.00000
     57     -12.0502      1.00000
     58     -12.0490      1.00000
     59     -12.0275      1.00000
     60     -12.0262      1.00000
     61     -12.0249      1.00000
     62     -12.0237      1.00000
     63     -11.8563      1.00000
     64     -11.7063      1.00000
     65     -11.0963      1.00000
     66     -10.9838      1.00000
     67     -10.8249      1.00000
     68     -10.6542      1.00000
     69     -10.2539      1.00000
     70     -10.2132      1.00000
     71     -10.0690      1.00000
     72     -10.0230      1.00000
     73      -9.8917      1.00000
     74      -9.8598      1.00000
     75      -9.6771      1.00000
     76      -9.6365      1.00000
     77      -9.4944      1.00000
     78      -9.3895      1.00000
     79      -9.1483      1.00000
     80      -8.9054      1.00000
     81      -8.4784      1.00000
     82      -8.4150      1.00000
     83      -8.3584      1.00000
     84      -8.2537      1.00000
     85      -8.1357      1.00000
     86      -8.0969      1.00000
     87      -8.0711      1.00000
     88      -8.0373      1.00000
     89      -8.0064      1.00000
     90      -7.9255      1.00000
     91      -7.8900      1.00000
     92      -7.8446      1.00000
     93      -7.8297      1.00000
     94      -7.8067      1.00000
     95      -7.7425      1.00000
     96      -7.6400      1.00000
     97      -7.6015      1.00000
     98      -7.5376      1.00000
     99      -7.5041      1.00000
    100      -7.4850      1.00000
    101      -7.4391      1.00000
    102      -7.4344      1.00000
    103      -7.3807      1.00000
    104      -7.3641      1.00000
    105      -7.3317      1.00000
    106      -7.3031      1.00000
    107      -7.2815      1.00000
    108      -7.2444      1.00000
    109      -7.2273      1.00000
    110      -7.1408      1.00000
    111      -6.9271      1.00000
    112      -6.9090      1.00000
    113      -6.8861      1.00000
    114      -6.8447      1.00000
    115      -6.8397      1.00000
    116      -6.7891      1.00000
    117      -6.7732      1.00000
    118      -6.7630      1.00000
    119      -6.7453      1.00000
    120      -6.7436      1.00000
    121      -6.7186      1.00000
    122      -6.6892      1.00000
    123      -6.6545      1.00000
    124      -6.6200      1.00000
    125      -6.5985      1.00000
    126      -6.5477      1.00000
    127      -6.5348      1.00000
    128      -6.4988      1.00000
    129      -6.4895      1.00000
    130      -6.4298      1.00000
    131      -6.3830      1.00000
    132      -6.3342      1.00000
    133      -6.3137      1.00000
    134      -6.2879      1.00000
    135      -6.2650      1.00000
    136      -6.2315      1.00000
    137      -6.1030      1.00000
    138      -6.0924      1.00000
    139      -5.9923      1.00000
    140      -5.9749      1.00000
    141      -5.9653      1.00000
    142      -5.9400      1.00000
    143      -5.9073      1.00000
    144      -5.8966      1.00000
    145      -5.8725      1.00000
    146      -5.8592      1.00000
    147      -5.8012      1.00000
    148      -5.7741      1.00000
    149      -5.3398      1.00000
    150      -5.3288      1.00000
    151      -5.3170      1.00000
    152      -5.2927      1.00000
    153      -5.2457      1.00000
    154      -5.2231      1.00000
    155      -5.2110      1.00000
    156      -5.1918      1.00000
    157      -5.1488      1.00000
    158      -5.0714      1.00000
    159      -5.0250      1.00000
    160      -5.0206      1.00000
    161      -4.6771      1.00000
    162      -4.5714      1.00000
    163      -4.5689      1.00000
    164      -4.4961      1.00000
    165      -4.4426      1.00000
    166      -4.4393      1.00000
    167      -4.4350      1.00000
    168      -4.4331      1.00000
    169      -0.7602      0.00000
    170      -0.6407      0.00000
    171       0.4851      0.00000
    172       0.5719      0.00000
    173       0.5900      0.00000
    174       0.6068      0.00000
    175       0.6931      0.00000
    176       0.7096      0.00000
    177       0.8164      0.00000
    178       0.8331      0.00000
    179       0.8973      0.00000
    180       1.0096      0.00000
    181       1.0636      0.00000
    182       1.1583      0.00000
    183       1.1668      0.00000
    184       1.2357      0.00000
    185       1.3795      0.00000
    186       1.4261      0.00000
    187       1.4679      0.00000
    188       1.4860      0.00000
    189       1.5196      0.00000
    190       1.5280      0.00000
    191       1.5556      0.00000
    192       1.5609      0.00000
    193       1.5781      0.00000
    194       1.6231      0.00000
    195       1.6580      0.00000
    196       1.7010      0.00000
    197       1.7293      0.00000
    198       1.7711      0.00000
    199       1.8122      0.00000
    200       1.8665      0.00000

 k-point     3 :       0.0000    0.3333    0.0000
  band No.  band energies     occupation 
      1     -31.8720      1.00000
      2     -31.8717      1.00000
      3     -31.2901      1.00000
      4     -31.2893      1.00000
      5     -21.1617      1.00000
      6     -21.1489      1.00000
      7     -21.0743      1.00000
      8     -21.0525      1.00000
      9     -20.9708      1.00000
     10     -20.9580      1.00000
     11     -20.9536      1.00000
     12     -20.9497      1.00000
     13     -20.9251      1.00000
     14     -20.9033      1.00000
     15     -20.8251      1.00000
     16     -20.7962      1.00000
     17     -20.6729      1.00000
     18     -20.6633      1.00000
     19     -20.6425      1.00000
     20     -20.6398      1.00000
     21     -20.6386      1.00000
     22     -20.6380      1.00000
     23     -20.6128      1.00000
     24     -20.5916      1.00000
     25     -19.9821      1.00000
     26     -19.9816      1.00000
     27     -19.2690      1.00000
     28     -19.2679      1.00000
     29     -15.3879      1.00000
     30     -15.3868      1.00000
     31     -15.3695      1.00000
     32     -15.3680      1.00000
     33     -15.3015      1.00000
     34     -15.3009      1.00000
     35     -14.7592      1.00000
     36     -14.7589      1.00000
     37     -14.7572      1.00000
     38     -14.7569      1.00000
     39     -14.7388      1.00000
     40     -14.7382      1.00000
     41     -14.0500      1.00000
     42     -14.0270      1.00000
     43     -13.8955      1.00000
     44     -13.8849      1.00000
     45     -13.5689      1.00000
     46     -13.5347      1.00000
     47     -13.4077      1.00000
     48     -13.3918      1.00000
     49     -12.7929      1.00000
     50     -12.7885      1.00000
     51     -12.7863      1.00000
     52     -12.7820      1.00000
     53     -12.5912      1.00000
     54     -12.5848      1.00000
     55     -12.2177      1.00000
     56     -12.0524      1.00000
     57     -12.0501      1.00000
     58     -12.0489      1.00000
     59     -12.0275      1.00000
     60     -12.0263      1.00000
     61     -12.0249      1.00000
     62     -12.0236      1.00000
     63     -11.8563      1.00000
     64     -11.7064      1.00000
     65     -11.0963      1.00000
     66     -10.9841      1.00000
     67     -10.8258      1.00000
     68     -10.6548      1.00000
     69     -10.2545      1.00000
     70     -10.2139      1.00000
     71     -10.0691      1.00000
     72     -10.0232      1.00000
     73      -9.8909      1.00000
     74      -9.8587      1.00000
     75      -9.6771      1.00000
     76      -9.6364      1.00000
     77      -9.4938      1.00000
     78      -9.3892      1.00000
     79      -9.1477      1.00000
     80      -8.9034      1.00000
     81      -8.4792      1.00000
     82      -8.4150      1.00000
     83      -8.3584      1.00000
     84      -8.2530      1.00000
     85      -8.1359      1.00000
     86      -8.0968      1.00000
     87      -8.0714      1.00000
     88      -8.0377      1.00000
     89      -8.0071      1.00000
     90      -7.9250      1.00000
     91      -7.8902      1.00000
     92      -7.8447      1.00000
     93      -7.8302      1.00000
     94      -7.8075      1.00000
     95      -7.7427      1.00000
     96      -7.6401      1.00000
     97      -7.6003      1.00000
     98      -7.5384      1.00000
     99      -7.5039      1.00000
    100      -7.4861      1.00000
    101      -7.4386      1.00000
    102      -7.4346      1.00000
    103      -7.3794      1.00000
    104      -7.3641      1.00000
    105      -7.3311      1.00000
    106      -7.3028      1.00000
    107      -7.2817      1.00000
    108      -7.2453      1.00000
    109      -7.2279      1.00000
    110      -7.1419      1.00000
    111      -6.9271      1.00000
    112      -6.9077      1.00000
    113      -6.8855      1.00000
    114      -6.8450      1.00000
    115      -6.8409      1.00000
    116      -6.7895      1.00000
    117      -6.7726      1.00000
    118      -6.7633      1.00000
    119      -6.7473      1.00000
    120      -6.7430      1.00000
    121      -6.7181      1.00000
    122      -6.6890      1.00000
    123      -6.6547      1.00000
    124      -6.6199      1.00000
    125      -6.5988      1.00000
    126      -6.5480      1.00000
    127      -6.5351      1.00000
    128      -6.4982      1.00000
    129      -6.4893      1.00000
    130      -6.4299      1.00000
    131      -6.3835      1.00000
    132      -6.3337      1.00000
    133      -6.3132      1.00000
    134      -6.2885      1.00000
    135      -6.2654      1.00000
    136      -6.2317      1.00000
    137      -6.1023      1.00000
    138      -6.0911      1.00000
    139      -5.9920      1.00000
    140      -5.9750      1.00000
    141      -5.9654      1.00000
    142      -5.9400      1.00000
    143      -5.9073      1.00000
    144      -5.8965      1.00000
    145      -5.8726      1.00000
    146      -5.8594      1.00000
    147      -5.8012      1.00000
    148      -5.7740      1.00000
    149      -5.3398      1.00000
    150      -5.3288      1.00000
    151      -5.3171      1.00000
    152      -5.2926      1.00000
    153      -5.2458      1.00000
    154      -5.2231      1.00000
    155      -5.2112      1.00000
    156      -5.1918      1.00000
    157      -5.1486      1.00000
    158      -5.0715      1.00000
    159      -5.0249      1.00000
    160      -5.0204      1.00000
    161      -4.6771      1.00000
    162      -4.5714      1.00000
    163      -4.5688      1.00000
    164      -4.4961      1.00000
    165      -4.4427      1.00000
    166      -4.4396      1.00000
    167      -4.4350      1.00000
    168      -4.4328      1.00000
    169      -0.7595      0.00000
    170      -0.6411      0.00000
    171       0.4847      0.00000
    172       0.5698      0.00000
    173       0.5897      0.00000
    174       0.6081      0.00000
    175       0.6932      0.00000
    176       0.7104      0.00000
    177       0.8163      0.00000
    178       0.8362      0.00000
    179       0.8978      0.00000
    180       1.0098      0.00000
    181       1.0643      0.00000
    182       1.1575      0.00000
    183       1.1628      0.00000
    184       1.2325      0.00000
    185       1.3801      0.00000
    186       1.4263      0.00000
    187       1.4690      0.00000
    188       1.4867      0.00000
    189       1.5173      0.00000
    190       1.5272      0.00000
    191       1.5551      0.00000
    192       1.5605      0.00000
    193       1.5791      0.00000
    194       1.6245      0.00000
    195       1.6600      0.00000
    196       1.7006      0.00000
    197       1.7294      0.00000
    198       1.7719      0.00000
    199       1.8120      0.00000
    200       1.8672      0.00000

 k-point     4 :       0.3333    0.3333    0.0000
  band No.  band energies     occupation 
      1     -31.8720      1.00000
      2     -31.8717      1.00000
      3     -31.2901      1.00000
      4     -31.2893      1.00000
      5     -21.1568      1.00000
      6     -21.1501      1.00000
      7     -21.0672      1.00000
      8     -21.0553      1.00000
      9     -20.9846      1.00000
     10     -20.9821      1.00000
     11     -20.9349      1.00000
     12     -20.9323      1.00000
     13     -20.9263      1.00000
     14     -20.9082      1.00000
     15     -20.8152      1.00000
     16     -20.8004      1.00000
     17     -20.6832      1.00000
     18     -20.6748      1.00000
     19     -20.6472      1.00000
     20     -20.6454      1.00000
     21     -20.6270      1.00000
     22     -20.6254      1.00000
     23     -20.6068      1.00000
     24     -20.5963      1.00000
     25     -19.9822      1.00000
     26     -19.9816      1.00000
     27     -19.2691      1.00000
     28     -19.2677      1.00000
     29     -15.3879      1.00000
     30     -15.3867      1.00000
     31     -15.3701      1.00000
     32     -15.3674      1.00000
     33     -15.3015      1.00000
     34     -15.3009      1.00000
     35     -14.7599      1.00000
     36     -14.7591      1.00000
     37     -14.7571      1.00000
     38     -14.7561      1.00000
     39     -14.7388      1.00000
     40     -14.7382      1.00000
     41     -14.0395      1.00000
     42     -14.0288      1.00000
     43     -13.8901      1.00000
     44     -13.8851      1.00000
     45     -13.5531      1.00000
     46     -13.5355      1.00000
     47     -13.4006      1.00000
     48     -13.3925      1.00000
     49     -12.8012      1.00000
     50     -12.7934      1.00000
     51     -12.7849      1.00000
     52     -12.7792      1.00000
     53     -12.5912      1.00000
     54     -12.5848      1.00000
     55     -12.1434      1.00000
     56     -12.0518      1.00000
     57     -12.0503      1.00000
     58     -12.0496      1.00000
     59     -12.0269      1.00000
     60     -12.0256      1.00000
     61     -12.0250      1.00000
     62     -12.0238      1.00000
     63     -11.7889      1.00000
     64     -11.7045      1.00000
     65     -11.2513      1.00000
     66     -11.1968      1.00000
     67     -11.0187      1.00000
     68     -10.9306      1.00000
     69     -10.1528      1.00000
     70     -10.1283      1.00000
     71      -9.9445      1.00000
     72      -9.9077      1.00000
     73      -9.8198      1.00000
     74      -9.7906      1.00000
     75      -9.5542      1.00000
     76      -9.5407      1.00000
     77      -9.2484      1.00000
     78      -9.1554      1.00000
     79      -9.0765      1.00000
     80      -8.8479      1.00000
     81      -8.6316      1.00000
     82      -8.4994      1.00000
     83      -8.4119      1.00000
     84      -8.3637      1.00000
     85      -8.2735      1.00000
     86      -8.2180      1.00000
     87      -8.1521      1.00000
     88      -8.1128      1.00000
     89      -8.0104      1.00000
     90      -7.9556      1.00000
     91      -7.8695      1.00000
     92      -7.8178      1.00000
     93      -7.7399      1.00000
     94      -7.7281      1.00000
     95      -7.7156      1.00000
     96      -7.6382      1.00000
     97      -7.6337      1.00000
     98      -7.5434      1.00000
     99      -7.5251      1.00000
    100      -7.4945      1.00000
    101      -7.4649      1.00000
    102      -7.4364      1.00000
    103      -7.3957      1.00000
    104      -7.3795      1.00000
    105      -7.3736      1.00000
    106      -7.3036      1.00000
    107      -7.2690      1.00000
    108      -7.2373      1.00000
    109      -7.1880      1.00000
    110      -7.1858      1.00000
    111      -6.9716      1.00000
    112      -6.9334      1.00000
    113      -6.9212      1.00000
    114      -6.8548      1.00000
    115      -6.8419      1.00000
    116      -6.7994      1.00000
    117      -6.7893      1.00000
    118      -6.7657      1.00000
    119      -6.7223      1.00000
    120      -6.7204      1.00000
    121      -6.6828      1.00000
    122      -6.6754      1.00000
    123      -6.6532      1.00000
    124      -6.6398      1.00000
    125      -6.6199      1.00000
    126      -6.5578      1.00000
    127      -6.5460      1.00000
    128      -6.5419      1.00000
    129      -6.4533      1.00000
    130      -6.4081      1.00000
    131      -6.3943      1.00000
    132      -6.3747      1.00000
    133      -6.3716      1.00000
    134      -6.3190      1.00000
    135      -6.3127      1.00000
    136      -6.2191      1.00000
    137      -6.1992      1.00000
    138      -6.1043      1.00000
    139      -6.0648      1.00000
    140      -6.0037      1.00000
    141      -5.9307      1.00000
    142      -5.9064      1.00000
    143      -5.8953      1.00000
    144      -5.8752      1.00000
    145      -5.8272      1.00000
    146      -5.7189      1.00000
    147      -5.7179      1.00000
    148      -5.6696      1.00000
    149      -5.4046      1.00000
    150      -5.3961      1.00000
    151      -5.2677      1.00000
    152      -5.2148      1.00000
    153      -5.2088      1.00000
    154      -5.1865      1.00000
    155      -5.1815      1.00000
    156      -5.1634      1.00000
    157      -5.1376      1.00000
    158      -5.1076      1.00000
    159      -5.0671      1.00000
    160      -5.0195      1.00000
    161      -4.6377      1.00000
    162      -4.5794      1.00000
    163      -4.5761      1.00000
    164      -4.5450      1.00000
    165      -4.4390      1.00000
    166      -4.4351      1.00000
    167      -4.4325      1.00000
    168      -4.4279      1.00000
    169      -0.7398      0.00000
    170      -0.6597      0.00000
    171       0.5697      0.00000
    172       0.5797      0.00000
    173       0.6047      0.00000
    174       0.6262      0.00000
    175       0.7023      0.00000
    176       0.7095      0.00000
    177       0.8456      0.00000
    178       0.9055      0.00000
    179       0.9071      0.00000
    180       1.0278      0.00000
    181       1.0346      0.00000
    182       1.0679      0.00000
    183       1.0735      0.00000
    184       1.1189      0.00000
    185       1.1956      0.00000
    186       1.2304      0.00000
    187       1.3173      0.00000
    188       1.3980      0.00000
    189       1.4630      0.00000
    190       1.4787      0.00000
    191       1.4817      0.00000
    192       1.4959      0.00000
    193       1.5926      0.00000
    194       1.6308      0.00000
    195       1.6418      0.00000
    196       1.6961      0.00000
    197       1.7240      0.00000
    198       1.8177      0.00000
    199       1.9193      0.00000
    200       2.0024      0.00000

 k-point     5 :      -0.3333    0.3333    0.0000
  band No.  band energies     occupation 
      1     -31.8720      1.00000
      2     -31.8717      1.00000
      3     -31.2901      1.00000
      4     -31.2893      1.00000
      5     -21.1570      1.00000
      6     -21.1499      1.00000
      7     -21.0678      1.00000
      8     -21.0538      1.00000
      9     -20.9918      1.00000
     10     -20.9755      1.00000
     11     -20.9384      1.00000
     12     -20.9300      1.00000
     13     -20.9238      1.00000
     14     -20.9099      1.00000
     15     -20.8158      1.00000
     16     -20.7996      1.00000
     17     -20.6824      1.00000
     18     -20.6760      1.00000
     19     -20.6474      1.00000
     20     -20.6453      1.00000
     21     -20.6275      1.00000
     22     -20.6231      1.00000
     23     -20.6097      1.00000
     24     -20.5948      1.00000
     25     -19.9822      1.00000
     26     -19.9816      1.00000
     27     -19.2690      1.00000
     28     -19.2678      1.00000
     29     -15.3885      1.00000
     30     -15.3862      1.00000
     31     -15.3693      1.00000
     32     -15.3681      1.00000
     33     -15.3014      1.00000
     34     -15.3010      1.00000
     35     -14.7600      1.00000
     36     -14.7590      1.00000
     37     -14.7570      1.00000
     38     -14.7562      1.00000
     39     -14.7388      1.00000
     40     -14.7382      1.00000
     41     -14.0406      1.00000
     42     -14.0277      1.00000
     43     -13.8907      1.00000
     44     -13.8845      1.00000
     45     -13.5531      1.00000
     46     -13.5355      1.00000
     47     -13.4004      1.00000
     48     -13.3926      1.00000
     49     -12.8003      1.00000
     50     -12.7945      1.00000
     51     -12.7851      1.00000
     52     -12.7788      1.00000
     53     -12.5909      1.00000
     54     -12.5850      1.00000
     55     -12.1472      1.00000
     56     -12.0520      1.00000
     57     -12.0501      1.00000
     58     -12.0453      1.00000
     59     -12.0277      1.00000
     60     -12.0261      1.00000
     61     -12.0243      1.00000
     62     -12.0226      1.00000
     63     -11.7879      1.00000
     64     -11.7078      1.00000
     65     -11.2455      1.00000
     66     -11.1962      1.00000
     67     -11.0372      1.00000
     68     -10.9176      1.00000
     69     -10.1734      1.00000
     70     -10.0967      1.00000
     71      -9.9395      1.00000
     72      -9.9180      1.00000
     73      -9.8117      1.00000
     74      -9.8026      1.00000
     75      -9.5473      1.00000
     76      -9.5429      1.00000
     77      -9.2819      1.00000
     78      -9.1487      1.00000
     79      -9.0684      1.00000
     80      -8.8354      1.00000
     81      -8.5963      1.00000
     82      -8.5190      1.00000
     83      -8.4031      1.00000
     84      -8.3910      1.00000
     85      -8.2949      1.00000
     86      -8.2107      1.00000
     87      -8.1311      1.00000
     88      -8.1242      1.00000
     89      -7.9805      1.00000
     90      -7.9746      1.00000
     91      -7.8864      1.00000
     92      -7.7911      1.00000
     93      -7.7383      1.00000
     94      -7.7229      1.00000
     95      -7.7112      1.00000
     96      -7.6599      1.00000
     97      -7.6435      1.00000
     98      -7.5492      1.00000
     99      -7.5153      1.00000
    100      -7.5136      1.00000
    101      -7.4536      1.00000
    102      -7.4186      1.00000
    103      -7.3920      1.00000
    104      -7.3853      1.00000
    105      -7.3419      1.00000
    106      -7.3114      1.00000
    107      -7.2777      1.00000
    108      -7.2693      1.00000
    109      -7.2204      1.00000
    110      -7.1455      1.00000
    111      -6.9626      1.00000
    112      -6.9522      1.00000
    113      -6.8862      1.00000
    114      -6.8571      1.00000
    115      -6.8360      1.00000
    116      -6.8233      1.00000
    117      -6.7917      1.00000
    118      -6.7708      1.00000
    119      -6.7072      1.00000
    120      -6.6923      1.00000
    121      -6.6872      1.00000
    122      -6.6787      1.00000
    123      -6.6510      1.00000
    124      -6.6475      1.00000
    125      -6.6386      1.00000
    126      -6.5702      1.00000
    127      -6.5622      1.00000
    128      -6.5183      1.00000
    129      -6.4713      1.00000
    130      -6.4206      1.00000
    131      -6.4019      1.00000
    132      -6.3795      1.00000
    133      -6.3374      1.00000
    134      -6.3308      1.00000
    135      -6.2925      1.00000
    136      -6.2429      1.00000
    137      -6.1708      1.00000
    138      -6.1228      1.00000
    139      -6.0689      1.00000
    140      -5.9808      1.00000
    141      -5.9344      1.00000
    142      -5.8973      1.00000
    143      -5.8951      1.00000
    144      -5.8746      1.00000
    145      -5.8094      1.00000
    146      -5.7426      1.00000
    147      -5.7242      1.00000
    148      -5.6656      1.00000
    149      -5.4151      1.00000
    150      -5.3912      1.00000
    151      -5.2661      1.00000
    152      -5.2100      1.00000
    153      -5.1998      1.00000
    154      -5.1858      1.00000
    155      -5.1841      1.00000
    156      -5.1652      1.00000
    157      -5.1398      1.00000
    158      -5.1290      1.00000
    159      -5.0566      1.00000
    160      -5.0154      1.00000
    161      -4.6364      1.00000
    162      -4.5804      1.00000
    163      -4.5744      1.00000
    164      -4.5462      1.00000
    165      -4.4405      1.00000
    166      -4.4356      1.00000
    167      -4.4310      1.00000
    168      -4.4279      1.00000
    169      -0.7381      0.00000
    170      -0.6607      0.00000
    171       0.5672      0.00000
    172       0.5908      0.00000
    173       0.5937      0.00000
    174       0.5986      0.00000
    175       0.7017      0.00000
    176       0.7150      0.00000
    177       0.8637      0.00000
    178       0.8993      0.00000
    179       0.9239      0.00000
    180       1.0057      0.00000
    181       1.0635      0.00000
    182       1.0942      0.00000
    183       1.1060      0.00000
    184       1.1190      0.00000
    185       1.1272      0.00000
    186       1.2310      0.00000
    187       1.3463      0.00000
    188       1.3869      0.00000
    189       1.4450      0.00000
    190       1.4588      0.00000
    191       1.4996      0.00000
    192       1.5123      0.00000
    193       1.5669      0.00000
    194       1.6260      0.00000
    195       1.6357      0.00000
    196       1.6889      0.00000
    197       1.7758      0.00000
    198       1.8350      0.00000
    199       1.9929      0.00000
    200       2.0058      0.00000

 spin component 2

 k-point     1 :       0.0000    0.0000    0.0000
  band No.  band energies     occupation 
      1     -31.8719      1.00000
      2     -31.8716      1.00000
      3     -31.2900      1.00000
      4     -31.2893      1.00000
      5     -21.0715      1.00000
      6     -21.0331      1.00000
      7     -20.9439      1.00000
      8     -20.9116      1.00000
      9     -20.8778      1.00000
     10     -20.8729      1.00000
     11     -20.8652      1.00000
     12     -20.8616      1.00000
     13     -20.8389      1.00000
     14     -20.7685      1.00000
     15     -20.7597      1.00000
     16     -20.7061      1.00000
     17     -20.5737      1.00000
     18     -20.5713      1.00000
     19     -20.5689      1.00000
     20     -20.5682      1.00000
     21     -20.5663      1.00000
     22     -20.5592      1.00000
     23     -20.5486      1.00000
     24     -20.4725      1.00000
     25     -19.8664      1.00000
     26     -19.8656      1.00000
     27     -19.2701      1.00000
     28     -19.2689      1.00000
     29     -15.3881      1.00000
     30     -15.3854      1.00000
     31     -15.3698      1.00000
     32     -15.3669      1.00000
     33     -15.3012      1.00000
     34     -15.3004      1.00000
     35     -14.7599      1.00000
     36     -14.7596      1.00000
     37     -14.7561      1.00000
     38     -14.7558      1.00000
     39     -14.7387      1.00000
     40     -14.7380      1.00000
     41     -12.0963      1.00000
     42     -11.8215      1.00000
     43     -11.7608      1.00000
     44     -11.3712      1.00000
     45     -11.2924      1.00000
     46     -11.0295      1.00000
     47     -10.9928      1.00000
     48     -10.3655      1.00000
     49     -10.2729      1.00000
     50     -10.2422      1.00000
     51     -10.2048      1.00000
     52     -10.1331      1.00000
     53     -10.0835      1.00000
     54      -9.9433      1.00000
     55      -9.9430      1.00000
     56      -9.9375      1.00000
     57      -9.8540      1.00000
     58      -9.8351      1.00000
     59      -9.8180      1.00000
     60      -9.7636      1.00000
     61      -9.5865      1.00000
     62      -9.2308      1.00000
     63      -9.2195      1.00000
     64      -8.9657      1.00000
     65      -8.8084      1.00000
     66      -8.7224      1.00000
     67      -8.1704      1.00000
     68      -8.1354      1.00000
     69      -8.0869      1.00000
     70      -8.0838      1.00000
     71      -8.0177      1.00000
     72      -7.9563      1.00000
     73      -7.9516      1.00000
     74      -7.9110      1.00000
     75      -7.7801      1.00000
     76      -7.7582      1.00000
     77      -7.7255      1.00000
     78      -7.7113      1.00000
     79      -7.5818      1.00000
     80      -7.5611      1.00000
     81      -7.5557      1.00000
     82      -7.5314      1.00000
     83      -7.4696      1.00000
     84      -7.4483      1.00000
     85      -7.4235      1.00000
     86      -7.3691      1.00000
     87      -7.3659      1.00000
     88      -7.3540      1.00000
     89      -7.3291      1.00000
     90      -7.3134      1.00000
     91      -7.3037      1.00000
     92      -7.2604      1.00000
     93      -7.2538      1.00000
     94      -7.2483      1.00000
     95      -7.2073      1.00000
     96      -7.1635      1.00000
     97      -7.1275      1.00000
     98      -7.0405      1.00000
     99      -7.0294      1.00000
    100      -7.0180      1.00000
    101      -6.9697      1.00000
    102      -6.9297      1.00000
    103      -6.9003      1.00000
    104      -6.8613      1.00000
    105      -6.7307      1.00000
    106      -6.6503      1.00000
    107      -6.5971      1.00000
    108      -6.5859      1.00000
    109      -6.4715      1.00000
    110      -6.4644      1.00000
    111      -6.4323      1.00000
    112      -6.4059      1.00000
    113      -6.4000      1.00000
    114      -6.3799      1.00000
    115      -6.3461      1.00000
    116      -6.3065      1.00000
    117      -6.0910      1.00000
    118      -6.0815      1.00000
    119      -6.0789      1.00000
    120      -6.0322      1.00000
    121      -6.0059      1.00000
    122      -5.9840      1.00000
    123      -5.9749      1.00000
    124      -5.9565      1.00000
    125      -5.9557      1.00000
    126      -5.8617      1.00000
    127      -5.8338      1.00000
    128      -5.7849      1.00000
    129      -5.4000      1.00000
    130      -5.3460      1.00000
    131      -5.3254      1.00000
    132      -5.3061      1.00000
    133      -5.2787      1.00000
    134      -5.2038      1.00000
    135      -5.1736      1.00000
    136      -5.1504      1.00000
    137      -5.1480      1.00000
    138      -5.0639      1.00000
    139      -5.0615      1.00000
    140      -4.8510      1.00000
    141      -4.7529      1.00000
    142      -4.7364      1.00000
    143      -4.7290      1.00000
    144      -4.1952      1.00000
    145      -4.1885      1.00000
    146      -4.1843      1.00000
    147      -4.1777      1.00000
    148      -4.1697      1.00000
    149      -2.6828      0.00000
    150      -2.6742      0.00000
    151      -2.6606      0.00000
    152      -2.6507      0.00000
    153      -2.5636      0.00000
    154      -2.4283      0.00000
    155      -2.3208      0.00000
    156      -2.2576      0.00000
    157      -2.0122      0.00000
    158      -1.9420      0.00000
    159      -1.9410      0.00000
    160      -1.9392      0.00000
    161      -1.9375      0.00000
    162      -1.9178      0.00000
    163      -1.8879      0.00000
    164      -1.8140      0.00000
    165      -1.2621      0.00000
    166      -1.2449      0.00000
    167      -1.2154      0.00000
    168      -1.1622      0.00000
    169      -0.5104      0.00000
    170      -0.4343      0.00000
    171       0.7461      0.00000
    172       0.9121      0.00000
    173       0.9631      0.00000
    174       0.9780      0.00000
    175       1.0903      0.00000
    176       1.0961      0.00000
    177       1.1658      0.00000
    178       1.2963      0.00000
    179       1.3100      0.00000
    180       1.3292      0.00000
    181       1.3697      0.00000
    182       1.3777      0.00000
    183       1.4608      0.00000
    184       1.5330      0.00000
    185       1.5455      0.00000
    186       1.5623      0.00000
    187       1.6204      0.00000
    188       1.6335      0.00000
    189       1.6384      0.00000
    190       1.6466      0.00000
    191       1.6462      0.00000
    192       1.6861      0.00000
    193       1.7148      0.00000
    194       1.7273      0.00000
    195       1.7560      0.00000
    196       1.7853      0.00000
    197       1.7859      0.00000
    198       1.8059      0.00000
    199       1.8801      0.00000
    200       1.9532      0.00000

 k-point     2 :       0.3333    0.0000    0.0000
  band No.  band energies     occupation 
      1     -31.8719      1.00000
      2     -31.8716      1.00000
      3     -31.2900      1.00000
      4     -31.2893      1.00000
      5     -21.0607      1.00000
      6     -21.0408      1.00000
      7     -20.9398      1.00000
      8     -20.9241      1.00000
      9     -20.8858      1.00000
     10     -20.8724      1.00000
     11     -20.8668      1.00000
     12     -20.8636      1.00000
     13     -20.8111      1.00000
     14     -20.7795      1.00000
     15     -20.7468      1.00000
     16     -20.7196      1.00000
     17     -20.5905      1.00000
     18     -20.5863      1.00000
     19     -20.5700      1.00000
     20     -20.5667      1.00000
     21     -20.5586      1.00000
     22     -20.5519      1.00000
     23     -20.5194      1.00000
     24     -20.4850      1.00000
     25     -19.8662      1.00000
     26     -19.8657      1.00000
     27     -19.2700      1.00000
     28     -19.2689      1.00000
     29     -15.3875      1.00000
     30     -15.3861      1.00000
     31     -15.3691      1.00000
     32     -15.3676      1.00000
     33     -15.3010      1.00000
     34     -15.3005      1.00000
     35     -14.7590      1.00000
     36     -14.7588      1.00000
     37     -14.7570      1.00000
     38     -14.7567      1.00000
     39     -14.7387      1.00000
     40     -14.7380      1.00000
     41     -11.9984      1.00000
     42     -11.8116      1.00000
     43     -11.7032      1.00000
     44     -11.4448      1.00000
     45     -11.3054      1.00000
     46     -11.1215      1.00000
     47     -10.9788      1.00000
     48     -10.6090      1.00000
     49     -10.3731      1.00000
     50     -10.3032      1.00000
     51     -10.2354      1.00000
     52     -10.1966      1.00000
     53     -10.0673      1.00000
     54      -9.9684      1.00000
     55      -9.9200      1.00000
     56      -9.8712      1.00000
     57      -9.8371      1.00000
     58      -9.7911      1.00000
     59      -9.7290      1.00000
     60      -9.6225      1.00000
     61      -9.4342      1.00000
     62      -9.2432      1.00000
     63      -9.0912      1.00000
     64      -8.8953      1.00000
     65      -8.8716      1.00000
     66      -8.7541      1.00000
     67      -8.1471      1.00000
     68      -8.1323      1.00000
     69      -8.1076      1.00000
     70      -8.0533      1.00000
     71      -7.9933      1.00000
     72      -7.9514      1.00000
     73      -7.9309      1.00000
     74      -7.8888      1.00000
     75      -7.8364      1.00000
     76      -7.7921      1.00000
     77      -7.7303      1.00000
     78      -7.6881      1.00000
     79      -7.6511      1.00000
     80      -7.5720      1.00000
     81      -7.5568      1.00000
     82      -7.5351      1.00000
     83      -7.4540      1.00000
     84      -7.4327      1.00000
     85      -7.3998      1.00000
     86      -7.3879      1.00000
     87      -7.3595      1.00000
     88      -7.3261      1.00000
     89      -7.3132      1.00000
     90      -7.3018      1.00000
     91      -7.2749      1.00000
     92      -7.2600      1.00000
     93      -7.2337      1.00000
     94      -7.2254      1.00000
     95      -7.1755      1.00000
     96      -7.1537      1.00000
     97      -7.1258      1.00000
     98      -7.0517      1.00000
     99      -7.0095      1.00000
    100      -6.9960      1.00000
    101      -6.9622      1.00000
    102      -6.9378      1.00000
    103      -6.9126      1.00000
    104      -6.8234      1.00000
    105      -6.8216      1.00000
    106      -6.7765      1.00000
    107      -6.7137      1.00000
    108      -6.5793      1.00000
    109      -6.5197      1.00000
    110      -6.4881      1.00000
    111      -6.4699      1.00000
    112      -6.4240      1.00000
    113      -6.3878      1.00000
    114      -6.3356      1.00000
    115      -6.3275      1.00000
    116      -6.2929      1.00000
    117      -6.1932      1.00000
    118      -6.1825      1.00000
    119      -6.1079      1.00000
    120      -6.0430      1.00000
    121      -6.0215      1.00000
    122      -5.9768      1.00000
    123      -5.9707      1.00000
    124      -5.9436      1.00000
    125      -5.8683      1.00000
    126      -5.8670      1.00000
    127      -5.8233      1.00000
    128      -5.8063      1.00000
    129      -5.3512      1.00000
    130      -5.3305      1.00000
    131      -5.3236      1.00000
    132      -5.3017      1.00000
    133      -5.2041      1.00000
    134      -5.1988      1.00000
    135      -5.1792      1.00000
    136      -5.1537      1.00000
    137      -5.1358      1.00000
    138      -5.0659      1.00000
    139      -5.0168      1.00000
    140      -4.9413      1.00000
    141      -4.7431      1.00000
    142      -4.7381      1.00000
    143      -4.5500      1.00000
    144      -4.2674      1.00000
    145      -4.1891      1.00000
    146      -4.1870      1.00000
    147      -4.1706      1.00000
    148      -4.1682      1.00000
    149      -2.7086      0.00000
    150      -2.7010      0.00000
    151      -2.6670      0.00000
    152      -2.6593      0.00000
    153      -2.5480      0.00000
    154      -2.4813      0.00000
    155      -2.2955      0.00000
    156      -2.2431      0.00000
    157      -2.0209      0.00000
    158      -1.9792      0.00000
    159      -1.9767      0.00000
    160      -1.9748      0.00000
    161      -1.9404      0.00000
    162      -1.9384      0.00000
    163      -1.8316      0.00000
    164      -1.7910      0.00000
    165      -1.2493      0.00000
    166      -1.2425      0.00000
    167      -1.1595      0.00000
    168      -1.1322      0.00000
    169      -0.5012      0.00000
    170      -0.4543      0.00000
    171       0.7559      0.00000
    172       0.8654      0.00000
    173       0.9216      0.00000
    174       0.9472      0.00000
    175       1.0402      0.00000
    176       1.0961      0.00000
    177       1.1434      0.00000
    178       1.1612      0.00000
    179       1.2270      0.00000
    180       1.2597      0.00000
    181       1.3073      0.00000
    182       1.3799      0.00000
    183       1.3931      0.00000
    184       1.4169      0.00000
    185       1.5276      0.00000
    186       1.5678      0.00000
    187       1.5856      0.00000
    188       1.6058      0.00000
    189       1.6858      0.00000
    190       1.7232      0.00000
    191       1.7417      0.00000
    192       1.7649      0.00000
    193       1.8001      0.00000
    194       1.8439      0.00000
    195       1.8708      0.00000
    196       1.8817      0.00000
    197       1.8970      0.00000
    198       1.9354      0.00000
    199       2.0102      0.00000
    200       2.2102      0.00000

 k-point     3 :       0.0000    0.3333    0.0000
  band No.  band energies     occupation 
      1     -31.8719      1.00000
      2     -31.8716      1.00000
      3     -31.2900      1.00000
      4     -31.2893      1.00000
      5     -21.0607      1.00000
      6     -21.0408      1.00000
      7     -20.9398      1.00000
      8     -20.9241      1.00000
      9     -20.8835      1.00000
     10     -20.8735      1.00000
     11     -20.8683      1.00000
     12     -20.8635      1.00000
     13     -20.8110      1.00000
     14     -20.7793      1.00000
     15     -20.7468      1.00000
     16     -20.7196      1.00000
     17     -20.5903      1.00000
     18     -20.5859      1.00000
     19     -20.5693      1.00000
     20     -20.5686      1.00000
     21     -20.5584      1.00000
     22     -20.5516      1.00000
     23     -20.5194      1.00000
     24     -20.4850      1.00000
     25     -19.8662      1.00000
     26     -19.8657      1.00000
     27     -19.2700      1.00000
     28     -19.2689      1.00000
     29     -15.3875      1.00000
     30     -15.3861      1.00000
     31     -15.3691      1.00000
     32     -15.3676      1.00000
     33     -15.3010      1.00000
     34     -15.3005      1.00000
     35     -14.7590      1.00000
     36     -14.7588      1.00000
     37     -14.7570      1.00000
     38     -14.7567      1.00000
     39     -14.7387      1.00000
     40     -14.7380      1.00000
     41     -11.9984      1.00000
     42     -11.8116      1.00000
     43     -11.7032      1.00000
     44     -11.4449      1.00000
     45     -11.3057      1.00000
     46     -11.1215      1.00000
     47     -10.9775      1.00000
     48     -10.6069      1.00000
     49     -10.3724      1.00000
     50     -10.3023      1.00000
     51     -10.2396      1.00000
     52     -10.2008      1.00000
     53     -10.0652      1.00000
     54      -9.9677      1.00000
     55      -9.9202      1.00000
     56      -9.8715      1.00000
     57      -9.8368      1.00000
     58      -9.7908      1.00000
     59      -9.7289      1.00000
     60      -9.6224      1.00000
     61      -9.4340      1.00000
     62      -9.2432      1.00000
     63      -9.0909      1.00000
     64      -8.8953      1.00000
     65      -8.8713      1.00000
     66      -8.7541      1.00000
     67      -8.1469      1.00000
     68      -8.1324      1.00000
     69      -8.1078      1.00000
     70      -8.0538      1.00000
     71      -7.9939      1.00000
     72      -7.9511      1.00000
     73      -7.9306      1.00000
     74      -7.8888      1.00000
     75      -7.8368      1.00000
     76      -7.7903      1.00000
     77      -7.7296      1.00000
     78      -7.6871      1.00000
     79      -7.6501      1.00000
     80      -7.5713      1.00000
     81      -7.5570      1.00000
     82      -7.5351      1.00000
     83      -7.4538      1.00000
     84      -7.4336      1.00000
     85      -7.4010      1.00000
     86      -7.3891      1.00000
     87      -7.3596      1.00000
     88      -7.3268      1.00000
     89      -7.3128      1.00000
     90      -7.3019      1.00000
     91      -7.2749      1.00000
     92      -7.2602      1.00000
     93      -7.2336      1.00000
     94      -7.2257      1.00000
     95      -7.1756      1.00000
     96      -7.1535      1.00000
     97      -7.1256      1.00000
     98      -7.0514      1.00000
     99      -7.0097      1.00000
    100      -6.9961      1.00000
    101      -6.9628      1.00000
    102      -6.9367      1.00000
    103      -6.9119      1.00000
    104      -6.8235      1.00000
    105      -6.8209      1.00000
    106      -6.7759      1.00000
    107      -6.7160      1.00000
    108      -6.5799      1.00000
    109      -6.5193      1.00000
    110      -6.4874      1.00000
    111      -6.4707      1.00000
    112      -6.4236      1.00000
    113      -6.3883      1.00000
    114      -6.3357      1.00000
    115      -6.3280      1.00000
    116      -6.2921      1.00000
    117      -6.1940      1.00000
    118      -6.1825      1.00000
    119      -6.1073      1.00000
    120      -6.0428      1.00000
    121      -6.0217      1.00000
    122      -5.9766      1.00000
    123      -5.9707      1.00000
    124      -5.9433      1.00000
    125      -5.8683      1.00000
    126      -5.8668      1.00000
    127      -5.8235      1.00000
    128      -5.8068      1.00000
    129      -5.3512      1.00000
    130      -5.3305      1.00000
    131      -5.3233      1.00000
    132      -5.3014      1.00000
    133      -5.2040      1.00000
    134      -5.1991      1.00000
    135      -5.1793      1.00000
    136      -5.1537      1.00000
    137      -5.1353      1.00000
    138      -5.0660      1.00000
    139      -5.0175      1.00000
    140      -4.9414      1.00000
    141      -4.7431      1.00000
    142      -4.7381      1.00000
    143      -4.5500      1.00000
    144      -4.2674      1.00000
    145      -4.1890      1.00000
    146      -4.1870      1.00000
    147      -4.1707      1.00000
    148      -4.1682      1.00000
    149      -2.7087      0.00000
    150      -2.7009      0.00000
    151      -2.6673      0.00000
    152      -2.6597      0.00000
    153      -2.5481      0.00000
    154      -2.4814      0.00000
    155      -2.2952      0.00000
    156      -2.2434      0.00000
    157      -2.0209      0.00000
    158      -1.9790      0.00000
    159      -1.9764      0.00000
    160      -1.9746      0.00000
    161      -1.9404      0.00000
    162      -1.9388      0.00000
    163      -1.8311      0.00000
    164      -1.7905      0.00000
    165      -1.2491      0.00000
    166      -1.2422      0.00000
    167      -1.1599      0.00000
    168      -1.1324      0.00000
    169      -0.5004      0.00000
    170      -0.4538      0.00000
    171       0.7554      0.00000
    172       0.8668      0.00000
    173       0.9201      0.00000
    174       0.9473      0.00000
    175       1.0403      0.00000
    176       1.0962      0.00000
    177       1.1433      0.00000
    178       1.1626      0.00000
    179       1.2259      0.00000
    180       1.2592      0.00000
    181       1.3071      0.00000
    182       1.3782      0.00000
    183       1.3924      0.00000
    184       1.4167      0.00000
    185       1.5281      0.00000
    186       1.5680      0.00000
    187       1.5833      0.00000
    188       1.6039      0.00000
    189       1.6857      0.00000
    190       1.7236      0.00000
    191       1.7418      0.00000
    192       1.7659      0.00000
    193       1.8011      0.00000
    194       1.8435      0.00000
    195       1.8709      0.00000
    196       1.8833      0.00000
    197       1.8971      0.00000
    198       1.9366      0.00000
    199       2.0106      0.00000
    200       2.2072      0.00000

 k-point     4 :       0.3333    0.3333    0.0000
  band No.  band energies     occupation 
      1     -31.8719      1.00000
      2     -31.8716      1.00000
      3     -31.2900      1.00000
      4     -31.2893      1.00000
      5     -21.0533      1.00000
      6     -21.0433      1.00000
      7     -20.9362      1.00000
      8     -20.9243      1.00000
      9     -20.9047      1.00000
     10     -20.8943      1.00000
     11     -20.8532      1.00000
     12     -20.8436      1.00000
     13     -20.8037      1.00000
     14     -20.7874      1.00000
     15     -20.7377      1.00000
     16     -20.7239      1.00000
     17     -20.6101      1.00000
     18     -20.6042      1.00000
     19     -20.5631      1.00000
     20     -20.5612      1.00000
     21     -20.5472      1.00000
     22     -20.5352      1.00000
     23     -20.5187      1.00000
     24     -20.4946      1.00000
     25     -19.8663      1.00000
     26     -19.8656      1.00000
     27     -19.2701      1.00000
     28     -19.2688      1.00000
     29     -15.3872      1.00000
     30     -15.3863      1.00000
     31     -15.3697      1.00000
     32     -15.3670      1.00000
     33     -15.3010      1.00000
     34     -15.3005      1.00000
     35     -14.7598      1.00000
     36     -14.7588      1.00000
     37     -14.7568      1.00000
     38     -14.7560      1.00000
     39     -14.7387      1.00000
     40     -14.7380      1.00000
     41     -11.9074      1.00000
     42     -11.7913      1.00000
     43     -11.5873      1.00000
     44     -11.4182      1.00000
     45     -11.3461      1.00000
     46     -11.2517      1.00000
     47     -11.0944      1.00000
     48     -10.8736      1.00000
     49     -10.3985      1.00000
     50     -10.3716      1.00000
     51     -10.1525      1.00000
     52     -10.1255      1.00000
     53     -10.0786      1.00000
     54      -9.9928      1.00000
     55      -9.8407      1.00000
     56      -9.8194      1.00000
     57      -9.7974      1.00000
     58      -9.7955      1.00000
     59      -9.7265      1.00000
     60      -9.6528      1.00000
     61      -9.3206      1.00000
     62      -9.2442      1.00000
     63      -8.9937      1.00000
     64      -8.8713      1.00000
     65      -8.8368      1.00000
     66      -8.7445      1.00000
     67      -8.1794      1.00000
     68      -8.1566      1.00000
     69      -8.0853      1.00000
     70      -8.0188      1.00000
     71      -8.0043      1.00000
     72      -7.9628      1.00000
     73      -7.8819      1.00000
     74      -7.8492      1.00000
     75      -7.8087      1.00000
     76      -7.7640      1.00000
     77      -7.7385      1.00000
     78      -7.6489      1.00000
     79      -7.6285      1.00000
     80      -7.6031      1.00000
     81      -7.5887      1.00000
     82      -7.5444      1.00000
     83      -7.4943      1.00000
     84      -7.4802      1.00000
     85      -7.4416      1.00000
     86      -7.4054      1.00000
     87      -7.3390      1.00000
     88      -7.3260      1.00000
     89      -7.3139      1.00000
     90      -7.2804      1.00000
     91      -7.2748      1.00000
     92      -7.2744      1.00000
     93      -7.2385      1.00000
     94      -7.2171      1.00000
     95      -7.1708      1.00000
     96      -7.1267      1.00000
     97      -7.0903      1.00000
     98      -7.0492      1.00000
     99      -7.0401      1.00000
    100      -7.0229      1.00000
    101      -7.0008      1.00000
    102      -6.9332      1.00000
    103      -6.8825      1.00000
    104      -6.8781      1.00000
    105      -6.8255      1.00000
    106      -6.7865      1.00000
    107      -6.7350      1.00000
    108      -6.6654      1.00000
    109      -6.4790      1.00000
    110      -6.4697      1.00000
    111      -6.4583      1.00000
    112      -6.4314      1.00000
    113      -6.3755      1.00000
    114      -6.3446      1.00000
    115      -6.3102      1.00000
    116      -6.2996      1.00000
    117      -6.2712      1.00000
    118      -6.1943      1.00000
    119      -6.1889      1.00000
    120      -6.0797      1.00000
    121      -6.0458      1.00000
    122      -6.0104      1.00000
    123      -5.9060      1.00000
    124      -5.8727      1.00000
    125      -5.8693      1.00000
    126      -5.8625      1.00000
    127      -5.8215      1.00000
    128      -5.8192      1.00000
    129      -5.3653      1.00000
    130      -5.3638      1.00000
    131      -5.3159      1.00000
    132      -5.3154      1.00000
    133      -5.2288      1.00000
    134      -5.1818      1.00000
    135      -5.1247      1.00000
    136      -5.1240      1.00000
    137      -5.1127      1.00000
    138      -5.0519      1.00000
    139      -4.9951      1.00000
    140      -4.9772      1.00000
    141      -4.7524      1.00000
    142      -4.7454      1.00000
    143      -4.4457      1.00000
    144      -4.3049      1.00000
    145      -4.1825      1.00000
    146      -4.1718      1.00000
    147      -4.1695      1.00000
    148      -4.1605      1.00000
    149      -2.7311      0.00000
    150      -2.7184      0.00000
    151      -2.6793      0.00000
    152      -2.6687      0.00000
    153      -2.5494      0.00000
    154      -2.5236      0.00000
    155      -2.2668      0.00000
    156      -2.2303      0.00000
    157      -2.0445      0.00000
    158      -2.0233      0.00000
    159      -1.9840      0.00000
    160      -1.9831      0.00000
    161      -1.9699      0.00000
    162      -1.9694      0.00000
    163      -1.7785      0.00000
    164      -1.7618      0.00000
    165      -1.2289      0.00000
    166      -1.2237      0.00000
    167      -1.1188      0.00000
    168      -1.1020      0.00000
    169      -0.4952      0.00000
    170      -0.4648      0.00000
    171       0.7452      0.00000
    172       0.8019      0.00000
    173       0.8773      0.00000
    174       0.9292      0.00000
    175       0.9778      0.00000
    176       1.0303      0.00000
    177       1.0822      0.00000
    178       1.1865      0.00000
    179       1.2032      0.00000
    180       1.2190      0.00000
    181       1.2433      0.00000
    182       1.2738      0.00000
    183       1.3267      0.00000
    184       1.3902      0.00000
    185       1.5440      0.00000
    186       1.5562      0.00000
    187       1.5863      0.00000
    188       1.6809      0.00000
    189       1.6830      0.00000
    190       1.7102      0.00000
    191       1.8130      0.00000
    192       1.8424      0.00000
    193       1.8807      0.00000
    194       1.9572      0.00000
    195       1.9595      0.00000
    196       1.9708      0.00000
    197       2.0146      0.00000
    198       2.0625      0.00000
    199       2.1031      0.00000
    200       2.7490      0.00000

 k-point     5 :      -0.3333    0.3333    0.0000
  band No.  band energies     occupation 
      1     -31.8719      1.00000
      2     -31.8716      1.00000
      3     -31.2900      1.00000
      4     -31.2893      1.00000
      5     -21.0539      1.00000
      6     -21.0425      1.00000
      7     -20.9355      1.00000
      8     -20.9233      1.00000
      9     -20.9099      1.00000
     10     -20.8911      1.00000
     11     -20.8543      1.00000
     12     -20.8408      1.00000
     13     -20.8062      1.00000
     14     -20.7863      1.00000
     15     -20.7384      1.00000
     16     -20.7231      1.00000
     17     -20.6090      1.00000
     18     -20.6053      1.00000
     19     -20.5636      1.00000
     20     -20.5613      1.00000
     21     -20.5458      1.00000
     22     -20.5377      1.00000
     23     -20.5163      1.00000
     24     -20.4953      1.00000
     25     -19.8662      1.00000
     26     -19.8657      1.00000
     27     -19.2700      1.00000
     28     -19.2689      1.00000
     29     -15.3879      1.00000
     30     -15.3857      1.00000
     31     -15.3689      1.00000
     32     -15.3678      1.00000
     33     -15.3010      1.00000
     34     -15.3006      1.00000
     35     -14.7597      1.00000
     36     -14.7589      1.00000
     37     -14.7569      1.00000
     38     -14.7559      1.00000
     39     -14.7387      1.00000
     40     -14.7380      1.00000
     41     -11.9094      1.00000
     42     -11.7877      1.00000
     43     -11.5885      1.00000
     44     -11.4223      1.00000
     45     -11.3402      1.00000
     46     -11.2473      1.00000
     47     -11.1105      1.00000
     48     -10.8609      1.00000
     49     -10.3950      1.00000
     50     -10.3740      1.00000
     51     -10.1758      1.00000
     52     -10.1124      1.00000
     53     -10.0677      1.00000
     54     -10.0012      1.00000
     55      -9.8427      1.00000
     56      -9.8104      1.00000
     57      -9.8039      1.00000
     58      -9.7871      1.00000
     59      -9.7356      1.00000
     60      -9.6504      1.00000
     61      -9.3203      1.00000
     62      -9.2443      1.00000
     63      -8.9897      1.00000
     64      -8.8659      1.00000
     65      -8.8235      1.00000
     66      -8.7692      1.00000
     67      -8.1757      1.00000
     68      -8.1558      1.00000
     69      -8.0709      1.00000
     70      -8.0546      1.00000
     71      -8.0065      1.00000
     72      -7.9309      1.00000
     73      -7.8844      1.00000
     74      -7.8515      1.00000
     75      -7.7923      1.00000
     76      -7.7812      1.00000
     77      -7.7211      1.00000
     78      -7.6995      1.00000
     79      -7.6265      1.00000
     80      -7.6067      1.00000
     81      -7.5649      1.00000
     82      -7.5204      1.00000
     83      -7.5130      1.00000
     84      -7.4576      1.00000
     85      -7.4522      1.00000
     86      -7.4101      1.00000
     87      -7.3453      1.00000
     88      -7.3296      1.00000
     89      -7.3006      1.00000
     90      -7.2900      1.00000
     91      -7.2890      1.00000
     92      -7.2672      1.00000
     93      -7.2498      1.00000
     94      -7.2273      1.00000
     95      -7.1456      1.00000
     96      -7.1284      1.00000
     97      -7.1006      1.00000
     98      -7.0602      1.00000
     99      -7.0185      1.00000
    100      -7.0088      1.00000
    101      -6.9748      1.00000
    102      -6.9459      1.00000
    103      -6.8840      1.00000
    104      -6.8475      1.00000
    105      -6.8430      1.00000
    106      -6.8080      1.00000
    107      -6.7386      1.00000
    108      -6.6785      1.00000
    109      -6.5191      1.00000
    110      -6.4579      1.00000
    111      -6.4204      1.00000
    112      -6.4143      1.00000
    113      -6.3791      1.00000
    114      -6.3653      1.00000
    115      -6.3407      1.00000
    116      -6.3171      1.00000
    117      -6.2398      1.00000
    118      -6.1778      1.00000
    119      -6.1770      1.00000
    120      -6.1132      1.00000
    121      -6.0286      1.00000
    122      -5.9877      1.00000
    123      -5.9120      1.00000
    124      -5.8788      1.00000
    125      -5.8743      1.00000
    126      -5.8542      1.00000
    127      -5.8291      1.00000
    128      -5.8155      1.00000
    129      -5.3844      1.00000
    130      -5.3547      1.00000
    131      -5.3127      1.00000
    132      -5.3041      1.00000
    133      -5.2423      1.00000
    134      -5.1738      1.00000
    135      -5.1360      1.00000
    136      -5.1142      1.00000
    137      -5.1134      1.00000
    138      -5.0375      1.00000
    139      -5.0262      1.00000
    140      -4.9613      1.00000
    141      -4.7495      1.00000
    142      -4.7482      1.00000
    143      -4.4448      1.00000
    144      -4.3058      1.00000
    145      -4.1812      1.00000
    146      -4.1710      1.00000
    147      -4.1700      1.00000
    148      -4.1621      1.00000
    149      -2.7272      0.00000
    150      -2.7193      0.00000
    151      -2.6803      0.00000
    152      -2.6719      0.00000
    153      -2.5569      0.00000
    154      -2.5158      0.00000
    155      -2.2683      0.00000
    156      -2.2273      0.00000
    157      -2.0449      0.00000
    158      -2.0231      0.00000
    159      -1.9856      0.00000
    160      -1.9823      0.00000
    161      -1.9702      0.00000
    162      -1.9682      0.00000
    163      -1.7845      0.00000
    164      -1.7557      0.00000
    165      -1.2279      0.00000
    166      -1.2247      0.00000
    167      -1.1175      0.00000
    168      -1.1034      0.00000
    169      -0.4943      0.00000
    170      -0.4669      0.00000
    171       0.7462      0.00000
    172       0.8045      0.00000
    173       0.8882      0.00000
    174       0.9202      0.00000
    175       0.9280      0.00000
    176       1.0636      0.00000
    177       1.1002      0.00000
    178       1.1829      0.00000
    179       1.2067      0.00000
    180       1.2197      0.00000
    181       1.2619      0.00000
    182       1.2666      0.00000
    183       1.3301      0.00000
    184       1.3707      0.00000
    185       1.5400      0.00000
    186       1.5690      0.00000
    187       1.6265      0.00000
    188       1.6425      0.00000
    189       1.6668      0.00000
    190       1.7104      0.00000
    191       1.8116      0.00000
    192       1.8911      0.00000
    193       1.9100      0.00000
    194       1.9348      0.00000
    195       1.9672      0.00000
    196       2.0075      0.00000
    197       2.0223      0.00000
    198       2.0972      0.00000
    199       2.1241      0.00000
    200       3.1238      0.00000


--------------------------------------------------------------------------------------------------------


 soft charge-density along one line, spin component           1
         0         1         2         3         4         5         6         7         8         9
 total charge-density along one line
 
 soft charge-density along one line, spin component           2
         0         1         2         3         4         5         6         7         8         9
 total charge-density along one line
 
 pseudopotential strength for first ion, spin component:           1
-12.164  -0.058   0.226  -0.059  -0.000   0.940   0.007  -0.037
 -0.058 -11.979  -1.634   0.346  -0.145   0.007   0.927   0.279
  0.226  -1.634  -9.261  -1.649  -0.003  -0.037   0.279   0.568
 -0.059   0.346  -1.649 -11.976   0.150   0.007  -0.036   0.282
 -0.000  -0.145  -0.003   0.150  -9.582   0.000   0.030   0.000
  0.940   0.007  -0.037   0.007   0.000   0.305  -0.007   0.025
  0.007   0.927   0.279  -0.036   0.030  -0.007   0.331  -0.180
 -0.037   0.279   0.568   0.282   0.000   0.025  -0.180   0.652
  0.007  -0.036   0.282   0.927  -0.031  -0.007   0.043  -0.181
  0.000   0.030   0.000  -0.031   0.606  -0.000  -0.015  -0.000
  0.015   0.030   0.001   0.030   0.000  -0.004  -0.006  -0.002
 -0.002  -0.002  -0.001  -0.002  -0.000   0.001   0.001   0.000
 -0.005  -0.002  -0.001  -0.000   0.005   0.002   0.002   0.001
 -0.000  -0.012  -0.005  -0.012  -0.000  -0.000   0.005  -0.000
 -0.004  -0.000  -0.001  -0.002  -0.005   0.002  -0.000   0.001
  0.001  -0.005   0.000   0.000  -0.001  -0.000   0.001  -0.000
  0.000   0.003  -0.004   0.003  -0.000   0.000  -0.002   0.002
  0.001   0.000   0.000  -0.005   0.001  -0.000   0.000  -0.000
 pseudopotential strength for first ion, spin component:           2
-12.035   0.068   0.266   0.070   0.000   0.916  -0.007  -0.044
  0.068 -11.772   1.708   0.451   0.187  -0.007   0.889  -0.289
  0.266   1.708  -9.430   1.729   0.002  -0.044  -0.289   0.594
  0.070   0.451   1.729 -11.760  -0.195  -0.008  -0.054  -0.292
  0.000   0.187   0.002  -0.195  -9.507  -0.000  -0.036  -0.001
  0.916  -0.007  -0.044  -0.008  -0.000   0.318   0.008   0.029
 -0.007   0.889  -0.289  -0.054  -0.036   0.008   0.353   0.188
 -0.044  -0.289   0.594  -0.292  -0.001   0.029   0.188   0.633
 -0.008  -0.054  -0.292   0.888   0.037   0.008   0.054   0.191
 -0.000  -0.036  -0.001   0.037   0.591   0.000   0.020   0.000
  0.013  -0.029   0.004  -0.029   0.000  -0.003   0.005  -0.003
 -0.002   0.002  -0.002   0.002  -0.000   0.000  -0.000   0.001
  0.004  -0.003   0.002  -0.000  -0.004  -0.001   0.002  -0.001
 -0.000   0.011  -0.007   0.011   0.000  -0.000  -0.005   0.001
  0.004  -0.000   0.002  -0.003   0.004  -0.001  -0.000  -0.001
 -0.001  -0.005  -0.001   0.000   0.001   0.000   0.001   0.000
  0.000  -0.002  -0.004  -0.002  -0.000   0.000   0.002   0.002
 -0.001   0.000  -0.001  -0.005  -0.001   0.000   0.000   0.001
 total augmentation occupancy for first ion, spin component:           1
  1.921  -0.003  -0.076  -0.003  -0.000   0.112  -0.001   0.023  -0.001   0.000  -0.001   0.028  -0.000  -0.011  -0.000   0.000
 -0.003   1.769  -0.016  -0.195  -0.007  -0.001  -0.007   0.000  -0.043   0.004  -0.001   0.002   0.002  -0.002   0.004   0.011
 -0.076  -0.016   0.744  -0.017   0.001   0.001   0.001   0.293   0.001   0.002  -0.129   0.117   0.000  -0.143   0.000  -0.000
 -0.003  -0.195  -0.017   1.765   0.008  -0.001  -0.043   0.001  -0.009  -0.005  -0.001   0.002   0.004  -0.002   0.002  -0.001
 -0.000  -0.007   0.001   0.008   0.963   0.000   0.002   0.002  -0.003   0.763  -0.002   0.001   0.001  -0.000  -0.002  -0.000
  0.112  -0.001   0.001  -0.001   0.000   0.122  -0.000  -0.006  -0.000   0.000  -0.000   0.003  -0.000   0.003  -0.001   0.000
 -0.001  -0.007   0.001  -0.043   0.002  -0.000   0.091   0.002   0.003   0.002  -0.002   0.000   0.039  -0.001  -0.000  -0.003
  0.023   0.000   0.293   0.001   0.002  -0.006   0.002   0.454   0.002   0.001  -0.269   0.105  -0.000  -0.211   0.000  -0.000
 -0.001  -0.043   0.001  -0.009  -0.003  -0.000   0.003   0.002   0.091  -0.003  -0.003   0.001  -0.000  -0.001   0.039  -0.000
  0.000   0.004   0.002  -0.005   0.763   0.000   0.002   0.001  -0.003   0.623  -0.002   0.001   0.001   0.000  -0.002  -0.000
 -0.001  -0.001  -0.129  -0.001  -0.002  -0.000  -0.002  -0.269  -0.003  -0.002   1.177  -0.479  -0.002  -0.075  -0.003   0.000
  0.028   0.002   0.117   0.002   0.001   0.003   0.000   0.105   0.001   0.001  -0.479   0.216   0.001   0.038   0.001  -0.000
 -0.000   0.002   0.000   0.004   0.001  -0.000   0.039  -0.000  -0.000   0.001  -0.002   0.001   0.335  -0.001   0.000  -0.030
 -0.011  -0.002  -0.143  -0.002  -0.000   0.003  -0.001  -0.211  -0.001   0.000  -0.075   0.038  -0.001   0.155  -0.001   0.000
 -0.000   0.004   0.000   0.002  -0.002  -0.001  -0.000   0.000   0.039  -0.002  -0.003   0.001   0.000  -0.001   0.333   0.000
  0.000   0.011  -0.000  -0.001  -0.000   0.000  -0.003  -0.000  -0.000  -0.000   0.000  -0.000  -0.030   0.000   0.000   0.003
 -0.001   0.000   0.022   0.000   0.000  -0.000   0.000   0.017   0.000   0.000   0.014  -0.005   0.000  -0.014   0.000  -0.000
  0.000  -0.001  -0.000   0.011   0.000   0.000  -0.000  -0.000  -0.003   0.000   0.000  -0.000   0.000   0.000  -0.030  -0.000
 total augmentation occupancy for first ion, spin component:           2
  0.015   0.031   0.006   0.031   0.000  -0.008   0.010  -0.002   0.010  -0.000   0.001   0.001   0.001   0.001   0.001   0.001
  0.031   0.027   0.499   0.016   0.037   0.009  -0.008  -0.162  -0.001  -0.035   0.083   0.049  -0.000   0.084   0.000   0.000
  0.006   0.499  -0.027   0.504   0.001  -0.000   0.010   0.008   0.010   0.000  -0.004  -0.002  -0.006  -0.006  -0.006   0.003
  0.031   0.016   0.504   0.028  -0.039   0.009  -0.001  -0.164  -0.008   0.036   0.084   0.050  -0.000   0.084  -0.000   0.000
  0.000   0.037   0.001  -0.039   0.010   0.000   0.003  -0.000  -0.003   0.003   0.000   0.000  -0.002   0.000   0.002   0.000
 -0.008   0.009  -0.000   0.009   0.000   0.002   0.000   0.001   0.000   0.000  -0.000  -0.000   0.001  -0.000   0.001   0.000
  0.010  -0.008   0.010  -0.001   0.003   0.000   0.003   0.065   0.001   0.004  -0.025   0.006   0.000  -0.028   0.000  -0.000
 -0.002  -0.162   0.008  -0.164  -0.000   0.001   0.065  -0.004   0.066   0.000   0.001  -0.001   0.007   0.002   0.007  -0.002
  0.010  -0.001   0.010  -0.008  -0.003   0.000   0.001   0.066   0.003  -0.004  -0.025   0.006   0.000  -0.029   0.000  -0.000
 -0.000  -0.035   0.000   0.036   0.003   0.000   0.004   0.000  -0.004  -0.001  -0.000  -0.000   0.000  -0.000  -0.000  -0.000
  0.001   0.083  -0.004   0.084   0.000  -0.000  -0.025   0.001  -0.025  -0.000   0.004   0.001   0.000  -0.001   0.000   0.000
  0.001   0.049  -0.002   0.050   0.000  -0.000   0.006  -0.001   0.006  -0.000   0.001  -0.001  -0.001   0.000  -0.001   0.001
  0.001  -0.000  -0.006  -0.000  -0.002   0.001   0.000   0.007   0.000   0.000   0.000  -0.001   0.002  -0.000   0.000   0.000
  0.001   0.084  -0.006   0.084   0.000  -0.000  -0.028   0.002  -0.029  -0.000  -0.001   0.000  -0.000  -0.000  -0.000   0.001
  0.001   0.000  -0.006  -0.000   0.002   0.001   0.000   0.007   0.000  -0.000   0.000  -0.001   0.000  -0.000   0.002  -0.000
  0.001   0.000   0.003   0.000   0.000   0.000  -0.000  -0.002  -0.000  -0.000   0.000   0.001   0.000   0.001  -0.000  -0.000
  0.000   0.006  -0.000   0.006   0.000   0.000   0.002  -0.000   0.002   0.000   0.000  -0.000  -0.000  -0.000  -0.000   0.000
  0.001   0.000   0.003   0.000  -0.000   0.000  -0.000  -0.002  -0.000   0.000   0.000   0.001  -0.000   0.001   0.000   0.000


------------------------ aborting loop because EDIFF is reached ----------------------------------------


 


 total charge     
 
# of ion       s       p       d       tot
------------------------------------------
    1        0.430   0.692   6.394   7.516
    2        0.519   0.990   6.705   8.214
    3        0.518   0.990   6.705   8.213
    4        0.430   0.692   6.394   7.516
    5        0.371   0.577   5.714   6.662
    6        0.383   0.567   5.712   6.662
    7        0.371   0.577   5.714   6.662
    8        0.382   0.566   5.710   6.658
    9        0.970   1.599   0.000   2.569
   10        0.967   1.610   0.000   2.578
   11        0.968   1.610   0.000   2.577
   12        0.970   1.600   0.000   2.570
   13        0.970   1.599   0.000   2.569
   14        0.967   1.610   0.000   2.577
   15        0.967   1.610   0.000   2.577
   16        0.970   1.600   0.000   2.570
   17        0.970   1.600   0.000   2.570
   18        0.967   1.610   0.000   2.577
   19        0.968   1.610   0.000   2.577
   20        0.970   1.600   0.000   2.570
   21        0.970   1.599   0.000   2.569
   22        0.968   1.610   0.000   2.577
   23        0.967   1.610   0.000   2.578
   24        0.970   1.601   0.000   2.571
   25        0.963   1.651   0.000   2.614
   26        0.972   1.599   0.000   2.571
   27        0.972   1.599   0.000   2.571
   28        0.963   1.651   0.000   2.614
   29        0.971   1.577   0.000   2.548
   30        0.993   1.536   0.000   2.529
   31        0.993   1.536   0.000   2.529
   32        0.971   1.578   0.000   2.548
   33        1.314   2.567   0.000   3.880
   34        1.314   2.561   0.000   3.875
   35        1.314   2.561   0.000   3.875
   36        1.313   2.567   0.000   3.880
   37        1.313   2.567   0.000   3.880
   38        1.314   2.561   0.000   3.875
   39        1.314   2.561   0.000   3.875
   40        1.314   2.567   0.000   3.880
   41        1.314   2.567   0.000   3.880
   42        1.314   2.561   0.000   3.875
   43        1.314   2.560   0.000   3.874
   44        1.314   2.567   0.000   3.880
   45        1.314   2.567   0.000   3.881
   46        1.314   2.561   0.000   3.875
   47        1.314   2.561   0.000   3.875
   48        1.314   2.567   0.000   3.880
   49        1.332   2.479   0.000   3.811
   50        1.318   2.548   0.000   3.866
   51        1.318   2.548   0.000   3.866
   52        1.332   2.479   0.000   3.811
   53        1.304   2.586   0.000   3.890
   54        1.324   2.561   0.000   3.885
   55        1.324   2.561   0.000   3.885
   56        1.304   2.586   0.000   3.890
   57        1.947   5.591   0.006   7.544
   58        1.947   5.591   0.006   7.544
   59        1.946   5.592   0.002   7.541
   60        1.946   5.592   0.002   7.541
--------------------------------------------------
tot         66.065 127.794  49.064 242.923
 


 magnetization (x)
 
# of ion       s       p       d       tot
------------------------------------------
    1        0.001   0.002   0.052   0.056
    2        0.001   0.005   0.159   0.166
    3        0.001   0.005   0.159   0.166
    4        0.001   0.002   0.052   0.056
    5        0.017   0.025   4.413   4.456
    6        0.019   0.042   4.367   4.428
    7        0.017   0.025   4.413   4.456
    8        0.019   0.042   4.368   4.428
    9        0.003   0.025   0.000   0.028
   10        0.002   0.015   0.000   0.017
   11        0.002   0.015   0.000   0.017
   12        0.002   0.017   0.000   0.018
   13        0.002   0.017   0.000   0.018
   14        0.002   0.015   0.000   0.017
   15        0.002   0.015   0.000   0.017
   16        0.003   0.025   0.000   0.028
   17        0.002   0.017   0.000   0.018
   18        0.002   0.015   0.000   0.017
   19        0.002   0.015   0.000   0.017
   20        0.003   0.025   0.000   0.028
   21        0.003   0.025   0.000   0.028
   22        0.002   0.015   0.000   0.017
   23        0.002   0.015   0.000   0.017
   24        0.002   0.017   0.000   0.018
   25       -0.000  -0.000   0.000  -0.000
   26        0.002   0.015   0.000   0.017
   27        0.002   0.014   0.000   0.017
   28       -0.000  -0.000   0.000  -0.000
   29        0.002   0.028   0.000   0.031
   30        0.001   0.028   0.000   0.028
   31        0.001   0.028   0.000   0.028
   32        0.002   0.028   0.000   0.030
   33        0.013   0.031   0.000   0.045
   34        0.012   0.021   0.000   0.033
   35        0.013   0.047   0.000   0.060
   36        0.013   0.031   0.000   0.045
   37        0.013   0.031   0.000   0.045
   38        0.013   0.047   0.000   0.060
   39        0.012   0.021   0.000   0.033
   40        0.013   0.031   0.000   0.045
   41        0.013   0.031   0.000   0.045
   42        0.012   0.021   0.000   0.033
   43        0.013   0.047   0.000   0.060
   44        0.013   0.031   0.000   0.045
   45        0.013   0.031   0.000   0.045
   46        0.013   0.047   0.000   0.060
   47        0.012   0.021   0.000   0.033
   48        0.013   0.031   0.000   0.045
   49       -0.000  -0.001   0.000  -0.001
   50        0.012   0.032   0.000   0.043
   51        0.012   0.032   0.000   0.043
   52       -0.000  -0.001   0.000  -0.001
   53        0.012   0.040   0.000   0.052
   54        0.012   0.048   0.000   0.060
   55        0.012   0.048   0.000   0.060
   56        0.012   0.040   0.000   0.051
   57        0.000   0.000  -0.000   0.000
   58        0.000   0.000  -0.000   0.000
   59        0.000   0.000   0.000   0.000
   60        0.000   0.000   0.000   0.000
--------------------------------------------------
tot          0.397   1.334  17.984  19.716
 
    CHARGE:  cpu time    0.3486: real time    0.3497
    FORLOC:  cpu time    0.0185: real time    0.0193
    FORNL :  cpu time    2.0237: real time    2.0316
    STRESS:  cpu time    6.1980: real time    6.2644
    FORCOR:  cpu time    0.1362: real time    0.1572
    FORHAR:  cpu time    0.0322: real time    0.0356
    MIXING:  cpu time    0.0112: real time    0.0112
    OFIELD:  cpu time    0.0003: real time    0.0028

 ---------------------------------------------------------------------------------------------

         DFTD3 V3.0 Rev 1        
 IVDW         = 12
 DF pbe       
 parameters
 VDW_S6       =    1.0000
 VDW_S8       =    0.7875
 VDW_A1       =    0.4289
 VDW_A2       =    4.4407
 k1-k3        =   16.0000    1.3333   -4.0000
 VDW_RADIUS   =   50.2022 A
 VDW_CNRADIUS =   21.1671 A
 Edisp (eV)   -5.48008

 E6    (eV) :    -3.5284
 E8    (eV) :    -1.9516
 % E8        : 35.61
    FORVDW:  cpu time    0.2285: real time    0.2435

  FORCE on cell =-STRESS in cart. coord.  units (eV):
  Direction    XX          YY          ZZ          XY          YZ          ZX
  --------------------------------------------------------------------------------------
  Alpha Z   288.90237   288.90237   288.90237
  Ewald   50926.44849 50928.69495-57108.94571    42.50265    -0.12472     0.18924
  Hartree 55225.39349 55227.27835-49908.76038    24.72952    -0.11608     0.15332
  E(xc)   -1321.29073 -1321.30730 -1322.05602     0.11530    -0.00030     0.00024
  Local  ************************103591.96748   -63.31141     0.24190    -0.34461
  n-local  -695.69797  -695.79948  -704.86092     1.23838    -0.00107     0.00093
  augment   374.96809   375.06850   372.67815    -1.29971     0.00160    -0.00031
  Kinetic  4760.50507  4760.57746  4787.92317    -2.78160    -0.00047    -0.00221
  Fock        0.00000     0.00000     0.00000     0.00000     0.00000     0.00000
  vdW        -4.12064    -4.12078    -3.03512     0.10799     0.00158    -0.00193
  -------------------------------------------------------------------------------------
  Total     -15.32486   -15.57728    -6.18698     1.30112     0.00244    -0.00534
  in kB      -9.98614   -10.15062    -4.03162     0.84785     0.00159    -0.00348
  external pressure =       -8.06 kB  Pullay stress =        0.00 kB


 VOLUME and BASIS-vectors are now :
 -----------------------------------------------------------------------------
  energy-cutoff  :      400.00
  volume of cell :     2458.72
      direct lattice vectors                 reciprocal lattice vectors
    10.260500000  0.000000000  0.000000000     0.097461137  0.000000000  0.000000000
     0.000000000 10.260500000  0.000000000     0.000000000  0.097461137  0.000000000
     0.000000000  0.000000000 23.354600000     0.000000000  0.000000000  0.042818117

  length of vectors
    10.260500000 10.260500000 23.354600000     0.097461137  0.097461137  0.042818117


 FORCES acting on ions
    electron-ion (+dipol)            ewald-force                    non-local-force                 convergence-correction
 -----------------------------------------------------------------------------------------------
   -.189E+01 -.190E+01 -.843E+03   0.183E+01 0.185E+01 0.835E+03   0.410E-01 0.134E-01 0.501E+01   0.323E-04 -.274E-03 -.463E-03
   -.760E+00 0.682E+00 0.390E+03   0.775E+00 -.694E+00 -.395E+03   -.226E-01 0.180E-01 0.249E+01   0.248E-04 0.305E-04 -.216E-03
   0.792E+00 -.711E+00 0.389E+03   -.807E+00 0.722E+00 -.395E+03   0.240E-01 -.192E-01 0.248E+01   -.298E-04 -.284E-04 -.152E-03
   0.171E+01 0.208E+01 -.843E+03   -.165E+01 -.202E+01 0.835E+03   -.279E-01 -.258E-01 0.501E+01   -.230E-04 0.252E-03 -.491E-03
   0.626E+00 0.596E+00 0.371E+03   -.618E+00 -.578E+00 -.376E+03   -.952E-02 -.134E-01 0.126E+01   -.105E-03 -.878E-04 -.529E-03
   0.121E+01 -.115E+01 -.757E+03   -.111E+01 0.106E+01 0.751E+03   -.503E-01 0.464E-01 0.279E+01   0.164E-04 -.268E-03 -.707E-04
   -.571E+00 -.603E+00 0.371E+03   0.558E+00 0.592E+00 -.376E+03   0.109E-01 0.103E-01 0.127E+01   0.109E-03 0.829E-04 -.507E-03
   -.123E+01 0.112E+01 -.758E+03   0.114E+01 -.105E+01 0.752E+03   0.527E-01 -.449E-01 0.279E+01   -.269E-04 0.273E-03 -.159E-03
   -.737E+02 0.708E+01 -.411E+03   0.890E+02 -.768E+01 0.411E+03   -.157E+02 0.195E-02 -.311E+00   -.126E-03 0.202E-03 -.333E-03
   -.466E+02 -.833E+01 0.193E+03   0.616E+02 0.875E+01 -.195E+03   -.148E+02 -.305E-01 0.964E-01   0.135E-04 0.293E-03 -.177E-03
   -.467E+02 -.869E+01 0.193E+03   0.618E+02 0.911E+01 -.195E+03   -.148E+02 -.312E-01 0.867E-01   -.216E-04 0.308E-03 -.195E-03
   -.739E+02 0.927E+01 -.410E+03   0.892E+02 -.998E+01 0.410E+03   -.157E+02 0.124E+00 -.408E+00   0.891E-06 0.585E-03 -.325E-03
   0.739E+02 -.924E+01 -.410E+03   -.892E+02 0.996E+01 0.410E+03   0.157E+02 -.119E+00 -.399E+00   0.104E-03 -.592E-03 -.339E-03
   0.465E+02 0.872E+01 0.193E+03   -.615E+02 -.914E+01 -.195E+03   0.148E+02 0.313E-01 0.875E-01   0.635E-04 -.311E-03 -.209E-03
   0.467E+02 0.827E+01 0.193E+03   -.618E+02 -.869E+01 -.195E+03   0.148E+02 0.304E-01 0.962E-01   -.544E-04 -.286E-03 -.159E-03
   0.738E+02 -.703E+01 -.411E+03   -.892E+02 0.764E+01 0.411E+03   0.157E+02 -.667E-02 -.330E+00   0.200E-04 -.209E-03 -.313E-03
   0.910E+01 -.738E+02 -.410E+03   -.979E+01 0.890E+02 0.410E+03   0.951E-01 -.157E+02 -.411E+00   0.393E-03 -.477E-04 -.276E-03
   -.819E+01 -.466E+02 0.193E+03   0.861E+01 0.617E+02 -.195E+03   -.306E-01 -.148E+02 0.984E-01   0.268E-03 0.536E-04 -.130E-03
   -.878E+01 -.466E+02 0.193E+03   0.921E+01 0.616E+02 -.195E+03   -.318E-01 -.148E+02 0.909E-01   0.331E-03 -.689E-04 -.229E-03
   0.718E+01 -.735E+02 -.412E+03   -.781E+01 0.888E+02 0.412E+03   0.180E-01 -.157E+02 -.372E+00   0.398E-03 -.104E-03 -.357E-03
   -.724E+01 0.735E+02 -.411E+03   0.786E+01 -.888E+02 0.411E+03   -.163E-01 0.157E+02 -.343E+00   -.390E-03 0.144E-03 -.390E-03
   0.869E+01 0.466E+02 0.193E+03   -.911E+01 -.617E+02 -.195E+03   0.314E-01 0.148E+02 0.896E-01   -.323E-03 0.294E-04 -.216E-03
   0.835E+01 0.466E+02 0.193E+03   -.877E+01 -.617E+02 -.195E+03   0.311E-01 0.148E+02 0.989E-01   -.279E-03 -.139E-04 -.146E-03
   -.910E+01 0.736E+02 -.410E+03   0.979E+01 -.889E+02 0.410E+03   -.975E-01 0.157E+02 -.431E+00   -.393E-03 0.213E-04 -.259E-03
   0.752E-01 -.675E-01 0.381E+03   -.759E-01 0.667E-01 -.373E+03   0.881E-03 -.727E-03 -.111E+02   -.120E-04 0.199E-04 -.241E-03
   0.261E+00 0.213E+00 -.264E+03   -.254E+00 -.213E+00 0.279E+03   -.228E-03 0.741E-02 -.162E+02   0.928E-05 0.128E-03 -.297E-03
   -.125E+00 -.408E+00 -.264E+03   0.109E+00 0.417E+00 0.279E+03   0.812E-02 -.162E-01 -.162E+02   -.561E-05 -.128E-03 -.326E-03
   -.758E-01 0.684E-01 0.381E+03   0.769E-01 -.682E-01 -.373E+03   -.815E-03 0.672E-03 -.111E+02   0.529E-05 -.140E-04 -.178E-03
   0.117E+01 -.109E+01 -.427E+01   -.131E+01 0.121E+01 -.124E+02   0.149E+00 -.134E+00 0.159E+02   0.945E-05 -.737E-04 -.166E-03
   0.338E-01 0.300E-01 0.677E+03   -.324E-01 -.271E-01 -.702E+03   0.262E-02 0.424E-02 0.211E+02   0.329E-04 -.293E-06 0.341E-04
   -.329E-01 -.307E-01 0.677E+03   0.305E-01 0.286E-01 -.702E+03   -.377E-02 -.319E-02 0.211E+02   -.249E-04 -.105E-04 0.173E-04
   -.110E+01 0.104E+01 -.435E+01   0.123E+01 -.115E+01 -.124E+02   -.135E+00 0.120E+00 0.158E+02   -.101E-04 0.746E-04 -.232E-03
   0.506E+02 -.108E+02 0.240E+03   -.766E+02 0.114E+02 -.242E+03   0.256E+02 -.184E+00 0.441E+00   -.657E-04 0.363E-03 -.259E-03
   0.483E+02 0.998E+01 -.510E+03   -.720E+02 -.108E+02 0.511E+03   0.247E+02 0.733E-01 -.374E+00   -.158E-03 0.275E-03 -.372E-03
   0.486E+02 0.106E+02 -.505E+03   -.723E+02 -.113E+02 0.504E+03   0.247E+02 -.109E+00 0.356E-01   -.154E-04 0.815E-03 -.379E-03
   0.503E+02 -.113E+02 0.239E+03   -.762E+02 0.119E+02 -.242E+03   0.255E+02 -.182E+00 0.450E+00   -.530E-04 0.453E-03 -.281E-03
   -.505E+02 0.112E+02 0.239E+03   0.765E+02 -.119E+02 -.242E+03   -.255E+02 0.179E+00 0.448E+00   0.133E-03 -.447E-03 -.293E-03
   -.481E+02 -.107E+02 -.504E+03   0.718E+02 0.114E+02 0.504E+03   -.247E+02 0.920E-01 0.107E-01   0.149E-03 -.815E-03 -.373E-03
   -.487E+02 -.999E+01 -.510E+03   0.724E+02 0.108E+02 0.510E+03   -.247E+02 -.644E-01 -.331E+00   0.265E-04 -.277E-03 -.370E-03
   -.504E+02 0.108E+02 0.240E+03   0.764E+02 -.114E+02 -.242E+03   -.256E+02 0.184E+00 0.441E+00   -.138E-04 -.367E-03 -.241E-03
   -.113E+02 0.504E+02 0.239E+03   0.120E+02 -.764E+02 -.242E+03   -.182E+00 0.255E+02 0.452E+00   0.475E-03 -.145E-03 -.316E-03
   0.100E+02 0.489E+02 -.509E+03   -.109E+02 -.726E+02 0.509E+03   0.516E-01 0.247E+02 -.233E+00   0.537E-03 -.433E-05 -.446E-03
   0.110E+02 0.483E+02 -.504E+03   -.117E+02 -.720E+02 0.504E+03   -.593E-01 0.247E+02 0.511E-01   0.543E-03 -.193E-03 -.297E-03
   -.107E+02 0.505E+02 0.240E+03   0.113E+02 -.764E+02 -.242E+03   -.180E+00 0.256E+02 0.437E+00   0.344E-03 0.277E-04 -.207E-03
   0.109E+02 -.505E+02 0.240E+03   -.115E+02 0.765E+02 -.242E+03   0.186E+00 -.256E+02 0.444E+00   -.359E-03 0.542E-04 -.212E-03
   -.110E+02 -.488E+02 -.504E+03   0.117E+02 0.725E+02 0.503E+03   0.671E-01 -.247E+02 0.990E-01   -.545E-03 0.485E-04 -.304E-03
   -.995E+01 -.485E+02 -.509E+03   0.108E+02 0.722E+02 0.509E+03   -.538E-01 -.247E+02 -.295E+00   -.533E-03 0.151E-03 -.449E-03
   0.112E+02 -.504E+02 0.239E+03   -.119E+02 0.763E+02 -.241E+03   0.179E+00 -.255E+02 0.449E+00   -.464E-03 0.634E-04 -.311E-03
   -.452E-01 0.410E-01 0.796E+03   0.447E-01 -.394E-01 -.834E+03   -.936E-03 0.936E-03 0.341E+02   -.152E-04 -.736E-05 -.543E-04
   0.262E+00 0.324E+00 -.374E+02   -.406E+00 -.492E+00 0.104E+02   0.127E+00 0.155E+00 0.257E+02   0.734E-05 -.104E-03 -.294E-03
   -.258E+00 -.350E+00 -.374E+02   0.411E+00 0.507E+00 0.104E+02   -.140E+00 -.140E+00 0.257E+02   0.435E-05 0.886E-04 -.263E-03
   0.448E-01 -.406E-01 0.796E+03   -.438E-01 0.383E-01 -.834E+03   0.111E-02 -.124E-02 0.341E+02   0.587E-05 0.170E-04 -.990E-04
   0.183E+01 -.157E+01 -.250E+03   -.210E+01 0.180E+01 0.272E+03   0.248E+00 -.216E+00 -.227E+02   -.198E-04 0.159E-03 -.414E-03
   -.805E-01 -.784E-01 0.514E+03   0.773E-01 0.756E-01 -.495E+03   0.163E-03 0.220E-03 -.217E+02   0.659E-05 0.169E-04 -.297E-03
   0.861E-01 0.745E-01 0.514E+03   -.845E-01 -.702E-01 -.494E+03   0.260E-03 -.657E-03 -.217E+02   0.223E-05 -.275E-04 -.281E-03
   -.208E+01 0.183E+01 -.250E+03   0.237E+01 -.209E+01 0.271E+03   -.272E+00 0.241E+00 -.226E+02   0.156E-04 -.154E-03 -.335E-03
   0.686E+00 0.143E+00 -.185E+03   -.672E+00 -.143E+00 0.177E+03   0.766E-02 0.278E-02 -.978E+00   -.109E-03 -.101E-03 0.827E-03
   -.948E+00 0.633E-01 -.185E+03   0.924E+00 -.549E-01 0.178E+03   -.819E-02 -.102E-02 -.980E+00   0.102E-03 0.108E-03 0.111E-02
   -.449E-01 0.465E-02 0.106E+04   0.482E-01 -.364E-02 -.106E+04   -.388E-03 0.305E-03 0.182E+01   0.797E-04 -.795E-04 0.912E-03
   0.443E-01 -.573E-02 0.106E+04   -.498E-01 0.671E-02 -.106E+04   0.235E-03 -.120E-03 0.182E+01   -.534E-04 0.622E-04 0.505E-03
 -----------------------------------------------------------------------------------------------
   -.159E-01 0.858E-02 -.753E+02   -.106E-13 -.160E-12 0.114E-11   0.144E-01 -.659E-02 0.753E+02   0.352E-04 -.401E-04 -.118E-01
 
 
 POSITION                                       TOTAL-FORCE (eV/Angst)
 -----------------------------------------------------------------------------------
      2.87291      8.10757      8.53717         0.018515     -0.007078      0.140578
      2.87294      2.97554      3.22434        -0.006912      0.004667      0.780103
      8.00319      8.10579      3.22434         0.007235     -0.005135      0.790901
      8.00302      2.97420      8.53722        -0.003622     -0.004798      0.138639
      8.00319      2.97554      3.22434        -0.002474     -0.000549     -0.259616
      8.01084      8.09712      8.21728        -0.002946      0.004874      0.461612
      2.87294      8.10579      3.22434         0.001886      0.001761     -0.261977
      2.86590      2.98389      8.21683         0.005253     -0.005549      0.456843
      0.91536      8.11650      8.63356        -0.001917     -0.018893     -0.079500
      0.96695      2.97554      3.22434         0.223144      0.047891     -0.153365
      6.09720      8.10579      3.22434         0.229325      0.048890     -0.142581
      6.04101      2.98780      8.61704         0.043311     -0.015981     -0.071519
      4.83625      8.09406      8.61519        -0.009720      0.017968     -0.068721
      4.77893      2.97554      3.22434        -0.226284     -0.049252     -0.143781
      9.90918      8.10579      3.22434        -0.224712     -0.047204     -0.152728
      9.96065      2.96398      8.63318        -0.041950      0.021242     -0.081122
      8.01449      1.01276      8.61488        -0.015967      0.008477     -0.069844
      8.00319      6.19980      3.22434         0.046411      0.238842     -0.148839
      2.87294      1.06955      3.22434         0.050090      0.243485     -0.142295
      2.88393      6.15137      8.63105        -0.024365      0.038011     -0.082256
      7.99333      4.93053      8.63171         0.021244     -0.001904     -0.078651
      8.00319     10.01179      3.22434        -0.049022     -0.243500     -0.140086
      2.87294      4.88154      3.22434        -0.048004     -0.240887     -0.150222
      2.86129     10.06773      8.61662         0.013654     -0.033838     -0.073999
      8.00319      8.10579      1.31837        -0.001330      0.000917     -0.138602
      8.00654      2.97991      6.49773         0.000184     -0.000382      0.048407
      2.86889      8.10303      6.49787         0.000171     -0.001490      0.046170
      2.87294      2.97554      1.31837         0.001288     -0.000829     -0.139891
      8.00914      8.10052      5.08977         0.002727     -0.002919      0.378624
      8.00319      2.97554      0.00000         0.002189      0.003595     -0.736387
      2.87294      8.10579      0.00000        -0.003444     -0.002554     -0.736507
      2.86753      2.98019      5.08866        -0.002124      0.002346      0.365373
     10.05314      2.97554      3.22434        -0.149156     -0.004622      0.111391
     10.00137      8.11378      8.60127         0.069537     -0.036919     -0.063293
      4.86772      2.99270      8.57530         0.004825     -0.045695     -0.062320
      4.92289      8.10579      3.22434        -0.161724     -0.003195      0.117812
      5.95324      2.97554      3.22434         0.158312      0.002553      0.117750
      6.01001      8.08947      8.57429        -0.066182      0.042219     -0.060154
      0.87415      2.96649      8.59955        -0.010840      0.040233     -0.063975
      0.82299      8.10579      3.22434         0.151854      0.004490      0.111483
      2.87294     10.15574      3.22434        -0.000564     -0.141236      0.118603
      2.88211      4.97752      8.59456        -0.040773      0.017046     -0.060068
      8.01772     10.09962      8.57293        -0.043934      0.060849     -0.059241
      8.00319      5.02549      3.22434        -0.001566     -0.131463      0.109986
      2.87294      6.05585      3.22434         0.002390      0.132206      0.111435
      2.85804      0.98044      8.57313         0.047511     -0.008525     -0.059336
      7.99516      6.10485      8.59711         0.037876     -0.070777     -0.060807
      8.00319      0.92560      3.22434         0.000326      0.142230      0.118206
      2.87294      2.97554      0.14386         0.000071      0.000238     -0.320160
      2.86740      8.10030      5.32395        -0.000381     -0.001043     -0.054560
      8.00855      2.98200      5.32382         0.000406      0.000396     -0.055120
      8.00319      8.10579      0.14386         0.000038     -0.000512     -0.320088
      2.85924      2.98779      6.27378         0.004462     -0.002067     -0.313560
      2.87294      8.10579      1.17450        -0.000006      0.000445      0.753980
      8.00319      2.97554      1.17450        -0.000062     -0.000472      0.753246
      8.01826      8.09212      6.27511        -0.004788      0.002170     -0.353800
      0.31131      0.41138      5.20303         0.001592      0.000661      0.159562
      5.43236      5.54146      5.20416        -0.001286      0.000781      0.157239
      5.43807      0.41042      0.65907        -0.000223     -0.000191     -0.194508
      0.30782      5.54067      0.65907         0.000451     -0.000026     -0.194461
 -----------------------------------------------------------------------------------
    total drift:                               -0.001472      0.001949     -0.016926


--------------------------------------------------------------------------------------------------------


  FREE ENERGIE OF THE ION-ELECTRON SYSTEM (eV)
  ---------------------------------------------------
  free  energy   TOTEN  =      -457.66389020 eV

  energy  without entropy=     -457.66389020  energy(sigma->0) =     -457.66389020
 


--------------------------------------------------------------------------------------------------------


    POTLOK:  cpu time    3.7800: real time    3.7853


--------------------------------------------------------------------------------------------------------


 stress matrix after NEB project (eV)
    -15.32486      1.30105     -0.00534
      1.30112    -15.57728      0.00245
     -0.00533      0.00244     -6.18698
  FORCES: max atom, RMS     0.461647    0.137854
  FORCE total and by dimension    1.067813    0.461612
  Stress total and by dimension   22.785243   15.577278
 writing wavefunctions
     LOOP+:  cpu time  423.4124: real time  428.4585
    4ORBIT:  cpu time    0.0000: real time    0.0000
 


 total charge     
 
# of ion       s       p       d       tot
------------------------------------------
    1        0.430   0.692   6.394   7.516
    2        0.519   0.990   6.705   8.214
    3        0.518   0.990   6.705   8.213
    4        0.430   0.692   6.394   7.516
    5        0.371   0.577   5.714   6.662
    6        0.383   0.567   5.712   6.662
    7        0.371   0.577   5.714   6.662
    8        0.382   0.566   5.710   6.658
    9        0.970   1.599   0.000   2.569
   10        0.967   1.610   0.000   2.578
   11        0.968   1.610   0.000   2.577
   12        0.970   1.600   0.000   2.570
   13        0.970   1.599   0.000   2.569
   14        0.967   1.610   0.000   2.577
   15        0.967   1.610   0.000   2.577
   16        0.970   1.600   0.000   2.570
   17        0.970   1.600   0.000   2.570
   18        0.967   1.610   0.000   2.577
   19        0.968   1.610   0.000   2.577
   20        0.970   1.600   0.000   2.570
   21        0.970   1.599   0.000   2.569
   22        0.968   1.610   0.000   2.577
   23        0.967   1.610   0.000   2.578
   24        0.970   1.601   0.000   2.571
   25        0.963   1.651   0.000   2.614
   26        0.972   1.599   0.000   2.571
   27        0.972   1.599   0.000   2.571
   28        0.963   1.651   0.000   2.614
   29        0.971   1.577   0.000   2.548
   30        0.993   1.536   0.000   2.529
   31        0.993   1.536   0.000   2.529
   32        0.971   1.578   0.000   2.548
   33        1.314   2.567   0.000   3.880
   34        1.314   2.561   0.000   3.875
   35        1.314   2.561   0.000   3.875
   36        1.313   2.567   0.000   3.880
   37        1.313   2.567   0.000   3.880
   38        1.314   2.561   0.000   3.875
   39        1.314   2.561   0.000   3.875
   40        1.314   2.567   0.000   3.880
   41        1.314   2.567   0.000   3.880
   42        1.314   2.561   0.000   3.875
   43        1.314   2.560   0.000   3.874
   44        1.314   2.567   0.000   3.880
   45        1.314   2.567   0.000   3.881
   46        1.314   2.561   0.000   3.875
   47        1.314   2.561   0.000   3.875
   48        1.314   2.567   0.000   3.880
   49        1.332   2.479   0.000   3.811
   50        1.318   2.548   0.000   3.866
   51        1.318   2.548   0.000   3.866
   52        1.332   2.479   0.000   3.811
   53        1.304   2.586   0.000   3.890
   54        1.324   2.561   0.000   3.885
   55        1.324   2.561   0.000   3.885
   56        1.304   2.586   0.000   3.890
   57        1.947   5.591   0.006   7.544
   58        1.947   5.591   0.006   7.544
   59        1.946   5.592   0.002   7.541
   60        1.946   5.592   0.002   7.541
--------------------------------------------------
tot         66.065 127.794  49.064 242.923
 


 magnetization (x)
 
# of ion       s       p       d       tot
------------------------------------------
    1        0.001   0.002   0.052   0.056
    2        0.001   0.005   0.159   0.166
    3        0.001   0.005   0.159   0.166
    4        0.001   0.002   0.052   0.056
    5        0.017   0.025   4.413   4.456
    6        0.019   0.042   4.367   4.428
    7        0.017   0.025   4.413   4.456
    8        0.019   0.042   4.368   4.428
    9        0.003   0.025   0.000   0.028
   10        0.002   0.015   0.000   0.017
   11        0.002   0.015   0.000   0.017
   12        0.002   0.017   0.000   0.018
   13        0.002   0.017   0.000   0.018
   14        0.002   0.015   0.000   0.017
   15        0.002   0.015   0.000   0.017
   16        0.003   0.025   0.000   0.028
   17        0.002   0.017   0.000   0.018
   18        0.002   0.015   0.000   0.017
   19        0.002   0.015   0.000   0.017
   20        0.003   0.025   0.000   0.028
   21        0.003   0.025   0.000   0.028
   22        0.002   0.015   0.000   0.017
   23        0.002   0.015   0.000   0.017
   24        0.002   0.017   0.000   0.018
   25       -0.000  -0.000   0.000  -0.000
   26        0.002   0.015   0.000   0.017
   27        0.002   0.014   0.000   0.017
   28       -0.000  -0.000   0.000  -0.000
   29        0.002   0.028   0.000   0.031
   30        0.001   0.028   0.000   0.028
   31        0.001   0.028   0.000   0.028
   32        0.002   0.028   0.000   0.030
   33        0.013   0.031   0.000   0.045
   34        0.012   0.021   0.000   0.033
   35        0.013   0.047   0.000   0.060
   36        0.013   0.031   0.000   0.045
   37        0.013   0.031   0.000   0.045
   38        0.013   0.047   0.000   0.060
   39        0.012   0.021   0.000   0.033
   40        0.013   0.031   0.000   0.045
   41        0.013   0.031   0.000   0.045
   42        0.012   0.021   0.000   0.033
   43        0.013   0.047   0.000   0.060
   44        0.013   0.031   0.000   0.045
   45        0.013   0.031   0.000   0.045
   46        0.013   0.047   0.000   0.060
   47        0.012   0.021   0.000   0.033
   48        0.013   0.031   0.000   0.045
   49       -0.000  -0.001   0.000  -0.001
   50        0.012   0.032   0.000   0.043
   51        0.012   0.032   0.000   0.043
   52       -0.000  -0.001   0.000  -0.001
   53        0.012   0.040   0.000   0.052
   54        0.012   0.048   0.000   0.060
   55        0.012   0.048   0.000   0.060
   56        0.012   0.040   0.000   0.051
   57        0.000   0.000  -0.000   0.000
   58        0.000   0.000  -0.000   0.000
   59        0.000   0.000   0.000   0.000
   60        0.000   0.000   0.000   0.000
--------------------------------------------------
tot          0.397   1.334  17.984  19.716
 

 total amount of memory used by VASP MPI-rank0   101435. kBytes
=======================================================================

   base      :      30000. kBytes
   nonlr-proj:       4692. kBytes
   fftplans  :       5457. kBytes
   grid      :      15540. kBytes
   one-center:        466. kBytes
   wavefun   :      45280. kBytes
 
  
  
 General timing and accounting informations for this job:
 ========================================================
  
                  Total CPU time used (sec):      460.060
                            User time (sec):      421.935
                          System time (sec):       38.125
                         Elapsed time (sec):      466.926
  
                   Maximum memory used (kb):      195168.
                   Average memory used (kb):           0.
  
                          Minor page faults:       333882
                          Major page faults:            6
                 Voluntary context switches:         4893
