# Supplementary material for: Elucidating the catalytic mechanism of Prussian blue nanozymes with self-increasing catalytic activity
Source: Nat Commun. 2024 Jul 13;15:5908. doi: 10.1038/s41467-024-50344-7 (PMC11246500; doi:10.1038/s41467-024-50344-7)
Supplement: Supplementary file 4 — Source Data [file 41467_2024_50344_MOESM4_ESM.zip › Source data/Computational source data/A1-D3/solvation/log.9788972t]

 running on   32 total cores
 distrk:  each k-point on   32 cores,    1 groups
 distr:  one band on    4 cores,    8 groups
 using from now: INCAR     
 vasp.5.4.4.18Apr17-6-g9f103f2a35 (build Oct 24 2022 16:40:30) complex          
  
 POSCAR found type information on POSCAR  Fe C  N  K 
 POSCAR found :  4 types and      60 ions
 scaLAPACK will be used
 LDA part: xc-table for Pade appr. of Perdew
 POSCAR found type information on POSCAR  Fe C  N  K 
 POSCAR found :  4 types and      60 ions
 found WAVECAR, reading the header
 POSCAR, INCAR and KPOINTS ok, starting setup
 FFT: planning ...
 reading WAVECAR
 the WAVECAR file was read successfully
 charge-density read from file: VASP                                    
 magnetization density read from file 1
 entering main loop
       N       E                     dE             d eps       ncg     rms          rms(c)
SOL:   1  -0.33452E+01    0.21959E+00   -0.31257E+01   118
RMM:   1    -0.452141922285E+03   -0.45214E+03   -0.67562E+00  4294   0.371E+00    0.188E+00
SOL:   2  -0.36608E+01    0.22175E+00   -0.34390E+01   107
RMM:   2    -0.452115499292E+03    0.26423E-01   -0.58631E-01  4994   0.206E+00    0.141E+00
SOL:   3  -0.38473E+01    0.22332E+00   -0.36240E+01   104
RMM:   3    -0.452122640478E+03   -0.71412E-02   -0.20920E-01  5509   0.106E+00    0.124E+00
SOL:   4  -0.40768E+01    0.22520E+00   -0.38516E+01   105
RMM:   4    -0.452115204227E+03    0.74363E-02   -0.10069E-01  5426   0.666E-01    0.563E-01
SOL:   5  -0.43283E+01    0.22770E+00   -0.41006E+01   105
RMM:   5    -0.452126579956E+03   -0.11376E-01   -0.43613E-02  5149   0.481E-01    0.398E-01
SOL:   6  -0.45784E+01    0.23030E+00   -0.43481E+01   105
RMM:   6    -0.452136450860E+03   -0.98709E-02   -0.34962E-02  5271   0.427E-01    0.302E-01
SOL:   7  -0.49572E+01    0.23444E+00   -0.47228E+01   107
RMM:   7    -0.452144883181E+03   -0.84323E-02   -0.56389E-02  4998   0.535E-01    0.187E-01
SOL:   8  -0.51126E+01    0.23602E+00   -0.48766E+01   103
RMM:   8    -0.452150285019E+03   -0.54018E-02   -0.18905E-02  5349   0.315E-01    0.184E-01
SOL:   9  -0.52301E+01    0.23712E+00   -0.49930E+01   101
RMM:   9    -0.452156213209E+03   -0.59282E-02   -0.13010E-02  5299   0.242E-01    0.146E-01
SOL:  10  -0.54599E+01    0.23917E+00   -0.52207E+01   105
RMM:  10    -0.452167360387E+03   -0.11147E-01   -0.31816E-02  4901   0.362E-01    0.122E-01
SOL:  11  -0.54811E+01    0.23917E+00   -0.52419E+01    98
RMM:  11    -0.452173091913E+03   -0.57315E-02   -0.71633E-03  5510   0.177E-01    0.703E-02
SOL:  12  -0.55631E+01    0.23930E+00   -0.53239E+01   102
RMM:  12    -0.452182511692E+03   -0.94198E-02   -0.20684E-02  4904   0.269E-01    0.135E-01
SOL:  13  -0.55946E+01    0.23937E+00   -0.53552E+01    97
RMM:  13    -0.452182359890E+03    0.15180E-03   -0.37873E-03  5206   0.135E-01    0.728E-02
SOL:  14  -0.55931E+01    0.23921E+00   -0.53539E+01    94
RMM:  14    -0.452182954626E+03   -0.59474E-03   -0.67179E-03  5271   0.126E-01    0.802E-02
SOL:  15  -0.55703E+01    0.23891E+00   -0.53314E+01    97
RMM:  15    -0.452183325261E+03   -0.37064E-03   -0.28969E-03  4611   0.126E-01    0.573E-02
SOL:  16  -0.55592E+01    0.23883E+00   -0.53203E+01    92
RMM:  16    -0.452183240557E+03    0.84704E-04   -0.20062E-03  4832   0.100E-01    0.149E-02
SOL:  17  -0.55559E+01    0.23883E+00   -0.53170E+01    91
RMM:  17    -0.452182642460E+03    0.59810E-03   -0.88347E-04  4642   0.696E-02    0.106E-02
SOL:  18  -0.55520E+01    0.23878E+00   -0.53132E+01    90
RMM:  18    -0.452182479917E+03    0.16254E-03   -0.50591E-04  4496   0.522E-02    0.104E-02
SOL:  19  -0.55500E+01    0.23873E+00   -0.53112E+01    88
RMM:  19    -0.452182550648E+03   -0.70731E-04   -0.38727E-04  4126   0.482E-02    0.863E-03
SOL:  20  -0.55484E+01    0.23865E+00   -0.53098E+01    89
RMM:  20    -0.452182741723E+03   -0.19108E-03   -0.28817E-04  4158   0.409E-02    0.509E-03
SOL:  21  -0.55481E+01    0.23858E+00   -0.53095E+01    88
RMM:  21    -0.452183030067E+03   -0.28834E-03   -0.19768E-04  4012   0.348E-02    0.437E-03
SOL:  22  -0.55478E+01    0.23850E+00   -0.53093E+01    86
RMM:  22    -0.452183450039E+03   -0.41997E-03   -0.50857E-04  3910   0.532E-02    0.386E-03
SOL:  23  -0.55475E+01    0.23848E+00   -0.53090E+01    84
RMM:  23    -0.452183577178E+03   -0.12714E-03   -0.58845E-04  3755   0.531E-02    0.306E-03
SOL:  24  -0.55472E+01    0.23844E+00   -0.53088E+01    83
RMM:  24    -0.452183750694E+03   -0.17352E-03   -0.85226E-05  3414   0.238E-02    0.181E-03
SOL:  25  -0.55480E+01    0.23844E+00   -0.53095E+01    83
RMM:  25    -0.452183840262E+03   -0.89567E-04   -0.17225E-04  3550   0.323E-02    0.121E-03
SOL:  26  -0.55482E+01    0.23844E+00   -0.53098E+01    80
RMM:  26    -0.452183816589E+03    0.23672E-04   -0.21978E-04  3415   0.319E-02    0.940E-04
SOL:  27  -0.55485E+01    0.23845E+00   -0.53101E+01    79
RMM:  27    -0.452183806984E+03    0.96054E-05   -0.81707E-05  3219   0.207E-02
SOL:  28  -0.55489E+01    0.23845E+00   -0.53105E+01    79
   1 F= -.45766389E+03 E0= -.45766389E+03  d E =-.386079E-20  mag=    20.0000
 writing wavefunctions
