# Supplementary material for: Elucidating the catalytic mechanism of Prussian blue nanozymes with self-increasing catalytic activity
Source: Nat Commun. 2024 Jul 13;15:5908. doi: 10.1038/s41467-024-50344-7 (PMC11246500; doi:10.1038/s41467-024-50344-7)
Supplement: Supplementary file 4 — Source Data [file 41467_2024_50344_MOESM4_ESM.zip › Source data/Computational source data/A2-D4/OUTCAR]

 vasp.5.4.4.18Apr17-6-g9f103f2a35 (build Aug 11 2022 15:12:02) complex          
  
 executed on             LinuxIFC date 2024.05.29  19:21:40
 running on   32 total cores
 distrk:  each k-point on   32 cores,    1 groups
 distr:  one band on NCORES_PER_BAND=   4 cores,    8 groups


--------------------------------------------------------------------------------------------------------


 INCAR:
 POTCAR:   PAW_PBE Fe 06Sep2000                   
 POTCAR:   PAW_PBE C 08Apr2002                    
 POTCAR:   PAW_PBE N 08Apr2002                    
 POTCAR:   PAW_PBE K_sv 06Sep2000                 
 POTCAR:   PAW_PBE O 08Apr2002                    
 POTCAR:   PAW_PBE H 15Jun2001                    
 POTCAR:   PAW_PBE Fe 06Sep2000                   
   VRHFIN =Fe:  d7 s1                                                           
   LEXCH  = PE                                                                  
   EATOM  =   594.4687 eV,   43.6922 Ry                                         
                                                                                
   TITEL  = PAW_PBE Fe 06Sep2000                                                
   LULTRA =        F    use ultrasoft PP ?                                      
   IUNSCR =        1    unscreen: 0-lin 1-nonlin 2-no                           
   RPACOR =    2.000    partial core radius                                     
   POMASS =   55.847; ZVAL   =    8.000    mass and valenz                      
   RCORE  =    2.300    outmost cutoff radius                                   
   RWIGS  =    2.460; RWIGS  =    1.302    wigner-seitz radius (au A)           
   ENMAX  =  267.883; ENMIN  =  200.912 eV                                      
   RCLOC  =    1.701    cutoff for local pot                                    
   LCOR   =        T    correct aug charges                                     
   LPAW   =        T    paw PP                                                  
   EAUG   =  511.368                                                            
   DEXC   =    -.022                                                            
   RMAX   =    2.817    core radius for proj-oper                               
   RAUG   =    1.300    factor for augmentation sphere                          
   RDEP   =    2.442    radius for radial grids                                 
   QCUT   =   -4.437; QGAM   =    8.874    optimization parameters              
                                                                                
   Description                                                                  
     l     E      TYP  RCUT    TYP  RCUT                                        
     2   .000     23  2.300                                                     
     2   .000     23  2.300                                                     
     0   .000     23  2.300                                                     
     0   .000     23  2.300                                                     
     1  -.200     23  2.300                                                     
     1   .000     23  2.300                                                     
     3   .000      7   .000                                                     
  local pseudopotential read in
  partial core-charges read in
  atomic valenz-charges read in
  non local Contribution for L=           2  read in
    real space projection operators read in
  non local Contribution for L=           2  read in
    real space projection operators read in
  non local Contribution for L=           0  read in
    real space projection operators read in
  non local Contribution for L=           0  read in
    real space projection operators read in
  non local Contribution for L=           1  read in
    real space projection operators read in
  non local Contribution for L=           1  read in
    real space projection operators read in
    PAW grid and wavefunctions read in
 
   number of l-projection  operators is LMAX  =           6
   number of lm-projection operators is LMMAX =          18
 
 POTCAR:   PAW_PBE C 08Apr2002                    
   VRHFIN =C: s2p2                                                              
   LEXCH  = PE                                                                  
   EATOM  =   147.1560 eV,   10.8157 Ry                                         
                                                                                
   TITEL  = PAW_PBE C 08Apr2002                                                 
   LULTRA =        F    use ultrasoft PP ?                                      
   IUNSCR =        0    unscreen: 0-lin 1-nonlin 2-no                           
   RPACOR =     .000    partial core radius                                     
   POMASS =   12.011; ZVAL   =    4.000    mass and valenz                      
   RCORE  =    1.500    outmost cutoff radius                                   
   RWIGS  =    1.630; RWIGS  =     .863    wigner-seitz radius (au A)           
   ENMAX  =  400.000; ENMIN  =  300.000 eV                                      
   ICORE  =        2    local potential                                         
   LCOR   =        T    correct aug charges                                     
   LPAW   =        T    paw PP                                                  
   EAUG   =  644.873                                                            
   DEXC   =     .000                                                            
   RMAX   =    2.266    core radius for proj-oper                               
   RAUG   =    1.300    factor for augmentation sphere                          
   RDEP   =    1.501    radius for radial grids                                 
   RDEPT  =    1.300    core radius for aug-charge                              
   QCUT   =   -5.516; QGAM   =   11.032    optimization parameters              
                                                                                
   Description                                                                  
     l     E      TYP  RCUT    TYP  RCUT                                        
     0   .000     23  1.200                                                     
     0   .000     23  1.200                                                     
     1   .000     23  1.500                                                     
     1  2.500     23  1.500                                                     
     2   .000      7  1.500                                                     
  local pseudopotential read in
  atomic valenz-charges read in
  non local Contribution for L=           0  read in
    real space projection operators read in
  non local Contribution for L=           0  read in
    real space projection operators read in
  non local Contribution for L=           1  read in
    real space projection operators read in
  non local Contribution for L=           1  read in
    real space projection operators read in
    PAW grid and wavefunctions read in
 
   number of l-projection  operators is LMAX  =           4
   number of lm-projection operators is LMMAX =           8
 
 POTCAR:   PAW_PBE N 08Apr2002                    
   VRHFIN =N: s2p3                                                              
   LEXCH  = PE                                                                  
   EATOM  =   264.5486 eV,   19.4438 Ry                                         
                                                                                
   TITEL  = PAW_PBE N 08Apr2002                                                 
   LULTRA =        F    use ultrasoft PP ?                                      
   IUNSCR =        0    unscreen: 0-lin 1-nonlin 2-no                           
   RPACOR =     .000    partial core radius                                     
   POMASS =   14.001; ZVAL   =    5.000    mass and valenz                      
   RCORE  =    1.500    outmost cutoff radius                                   
   RWIGS  =    1.400; RWIGS  =     .741    wigner-seitz radius (au A)           
   ENMAX  =  400.000; ENMIN  =  300.000 eV                                      
   ICORE  =        2    local potential                                         
   LCOR   =        T    correct aug charges                                     
   LPAW   =        T    paw PP                                                  
   EAUG   =  627.112                                                            
   DEXC   =     .000                                                            
   RMAX   =    2.247    core radius for proj-oper                               
   RAUG   =    1.300    factor for augmentation sphere                          
   RDEP   =    1.514    radius for radial grids                                 
   QCUT   =   -5.562; QGAM   =   11.124    optimization parameters              
                                                                                
   Description                                                                  
     l     E      TYP  RCUT    TYP  RCUT                                        
     0   .000     23  1.200                                                     
     0   .000     23  1.200                                                     
     1   .000     23  1.500                                                     
     1   .700     23  1.500                                                     
     2   .000      7  1.500                                                     
  local pseudopotential read in
  atomic valenz-charges read in
  non local Contribution for L=           0  read in
    real space projection operators read in
  non local Contribution for L=           0  read in
    real space projection operators read in
  non local Contribution for L=           1  read in
    real space projection operators read in
  non local Contribution for L=           1  read in
    real space projection operators read in
    PAW grid and wavefunctions read in
 
   number of l-projection  operators is LMAX  =           4
   number of lm-projection operators is LMMAX =           8
 
 POTCAR:   PAW_PBE K_sv 06Sep2000                 
   VRHFIN =K:  3s3p4s                                                           
   LEXCH  = PE                                                                  
   EATOM  =   774.7423 eV,   56.9420 Ry                                         
                                                                                
   TITEL  = PAW_PBE K_sv 06Sep2000                                              
   LULTRA =        F    use ultrasoft PP ?                                      
   IUNSCR =        1    unscreen: 0-lin 1-nonlin 2-no                           
   RPACOR =    2.200    partial core radius                                     
   POMASS =   39.098; ZVAL   =    9.000    mass and valenz                      
   RCORE  =    2.300    outmost cutoff radius                                   
   RWIGS  =    3.000; RWIGS  =    1.588    wigner-seitz radius (au A)           
   ENMAX  =  259.216; ENMIN  =  194.412 eV                                      
   RCLOC  =    2.005    cutoff for local pot                                    
   LCOR   =        T    correct aug charges                                     
   LPAW   =        T    paw PP                                                  
   EAUG   =  427.853                                                            
   DEXC   =     .000                                                            
   RMAX   =    2.864    core radius for proj-oper                               
   RAUG   =    1.300    factor for augmentation sphere                          
   RDEP   =    2.372    radius for radial grids                                 
   QCUT   =   -4.365; QGAM   =    8.730    optimization parameters              
                                                                                
   Description                                                                  
     l     E      TYP  RCUT    TYP  RCUT                                        
     0   .000     23  2.300                                                     
     0   .000     23  2.300                                                     
     1   .000     23  2.300                                                     
     1 -1.500     23  2.300                                                     
     2   .000     23  2.300                                                     
  local pseudopotential read in
  partial core-charges read in
  atomic valenz-charges read in
  non local Contribution for L=           0  read in
    real space projection operators read in
  non local Contribution for L=           0  read in
    real space projection operators read in
  non local Contribution for L=           1  read in
    real space projection operators read in
  non local Contribution for L=           1  read in
    real space projection operators read in
  non local Contribution for L=           2  read in
    real space projection operators read in
    PAW grid and wavefunctions read in
 
   number of l-projection  operators is LMAX  =           5
   number of lm-projection operators is LMMAX =          13
 
 POTCAR:   PAW_PBE O 08Apr2002                    
   VRHFIN =O: s2p4                                                              
   LEXCH  = PE                                                                  
   EATOM  =   432.3788 eV,   31.7789 Ry                                         
                                                                                
   TITEL  = PAW_PBE O 08Apr2002                                                 
   LULTRA =        F    use ultrasoft PP ?                                      
   IUNSCR =        0    unscreen: 0-lin 1-nonlin 2-no                           
   RPACOR =     .000    partial core radius                                     
   POMASS =   16.000; ZVAL   =    6.000    mass and valenz                      
   RCORE  =    1.520    outmost cutoff radius                                   
   RWIGS  =    1.550; RWIGS  =     .820    wigner-seitz radius (au A)           
   ENMAX  =  400.000; ENMIN  =  300.000 eV                                      
   ICORE  =        2    local potential                                         
   LCOR   =        T    correct aug charges                                     
   LPAW   =        T    paw PP                                                  
   EAUG   =  605.392                                                            
   DEXC   =     .000                                                            
   RMAX   =    2.264    core radius for proj-oper                               
   RAUG   =    1.300    factor for augmentation sphere                          
   RDEP   =    1.550    radius for radial grids                                 
   QCUT   =   -5.520; QGAM   =   11.041    optimization parameters              
                                                                                
   Description                                                                  
     l     E      TYP  RCUT    TYP  RCUT                                        
     0   .000     23  1.200                                                     
     0  -.700     23  1.200                                                     
     1   .000     23  1.520                                                     
     1   .600     23  1.520                                                     
     2   .000      7  1.500                                                     
  local pseudopotential read in
  atomic valenz-charges read in
  non local Contribution for L=           0  read in
    real space projection operators read in
  non local Contribution for L=           0  read in
    real space projection operators read in
  non local Contribution for L=           1  read in
    real space projection operators read in
  non local Contribution for L=           1  read in
    real space projection operators read in
    PAW grid and wavefunctions read in
 
   number of l-projection  operators is LMAX  =           4
   number of lm-projection operators is LMMAX =           8
 
 POTCAR:   PAW_PBE H 15Jun2001                    
   VRHFIN =H: ultrasoft test                                                    
   LEXCH  = PE                                                                  
   EATOM  =    12.4884 eV,     .9179 Ry                                         
                                                                                
   TITEL  = PAW_PBE H 15Jun2001                                                 
   LULTRA =        F    use ultrasoft PP ?                                      
   IUNSCR =        0    unscreen: 0-lin 1-nonlin 2-no                           
   RPACOR =     .000    partial core radius                                     
   POMASS =    1.000; ZVAL   =    1.000    mass and valenz                      
   RCORE  =    1.100    outmost cutoff radius                                   
   RWIGS  =     .700; RWIGS  =     .370    wigner-seitz radius (au A)           
   ENMAX  =  250.000; ENMIN  =  200.000 eV                                      
   RCLOC  =     .701    cutoff for local pot                                    
   LCOR   =        T    correct aug charges                                     
   LPAW   =        T    paw PP                                                  
   EAUG   =  400.000                                                            
   RMAX   =    2.174    core radius for proj-oper                               
   RAUG   =    1.200    factor for augmentation sphere                          
   RDEP   =    1.112    radius for radial grids                                 
   QCUT   =   -5.749; QGAM   =   11.498    optimization parameters              
                                                                                
   Description                                                                  
     l     E      TYP  RCUT    TYP  RCUT                                        
     0   .000     23  1.100                                                     
     0   .500     23  1.100                                                     
     1  -.300     23  1.100                                                     
  local pseudopotential read in
  atomic valenz-charges read in
  non local Contribution for L=           0  read in
    real space projection operators read in
  non local Contribution for L=           0  read in
    real space projection operators read in
  non local Contribution for L=           1  read in
    real space projection operators read in
    PAW grid and wavefunctions read in
 
   number of l-projection  operators is LMAX  =           3
   number of lm-projection operators is LMMAX =           5
 
 Optimization of the real space projectors (new method)

 maximal supplied QI-value         = 16.25
 optimisation between [QCUT,QGAM] = [ 10.24, 20.48] = [ 29.35,117.42] Ry 
 Optimized for a Real-space Cutoff    1.51 Angstroem

   l    n(q)    QCUT    max X(q) W(low)/X(q) W(high)/X(q)  e(spline) 
   2      8    10.239     4.378    0.29E-04    0.57E-04    0.52E-07
   2      8    10.239    23.237    0.44E-03    0.68E-03    0.20E-06
   0      9    10.239    17.641    0.18E-04    0.41E-06    0.72E-08
   0      9    10.239    50.908    0.75E-04    0.38E-04    0.65E-07
   1      9    10.239     6.148    0.18E-04    0.27E-04    0.19E-07
   1      9    10.239     8.345    0.39E-04    0.13E-03    0.98E-07
 Optimization of the real space projectors (new method)

 maximal supplied QI-value         = 25.13
 optimisation between [QCUT,QGAM] = [ 10.05, 20.36] = [ 28.30,116.06] Ry 
 Optimized for a Real-space Cutoff    1.30 Angstroem

   l    n(q)    QCUT    max X(q) W(low)/X(q) W(high)/X(q)  e(spline) 
   0      8    10.053     5.582    0.43E-04    0.44E-04    0.61E-07
   0      8    10.053    69.432    0.49E-03    0.71E-03    0.18E-06
   1      7    10.053     2.780    0.78E-04    0.13E-03    0.11E-06
   1      7    10.053     4.549    0.23E-03    0.19E-03    0.20E-06
 Optimization of the real space projectors (new method)

 maximal supplied QI-value         = 25.13
 optimisation between [QCUT,QGAM] = [ 10.05, 20.36] = [ 28.30,116.06] Ry 
 Optimized for a Real-space Cutoff    1.65 Angstroem

   l    n(q)    QCUT    max X(q) W(low)/X(q) W(high)/X(q)  e(spline) 
   0     10    10.053     4.511    0.24E-04    0.33E-05    0.17E-06
   0     10    10.053    37.799    0.76E-04    0.72E-04    0.55E-06
   1     10    10.053     2.478    0.11E-04    0.27E-04    0.17E-06
   1     10    10.053     4.765    0.27E-03    0.10E-02    0.45E-05
 Optimization of the real space projectors (new method)

 maximal supplied QI-value         = 16.25
 optimisation between [QCUT,QGAM] = [ 10.24, 20.48] = [ 29.35,117.42] Ry 
 Optimized for a Real-space Cutoff    1.38 Angstroem

   l    n(q)    QCUT    max X(q) W(low)/X(q) W(high)/X(q)  e(spline) 
   0      8    10.239     6.336    0.16E-04    0.11E-04    0.51E-08
   0      8    10.239    13.439    0.29E-04    0.86E-04    0.43E-07
   1      8    10.239     3.724    0.47E-04    0.52E-05    0.24E-07
   1      8    10.239    38.716    0.34E-03    0.60E-03    0.28E-06
   2      7    10.239     3.434    0.78E-04    0.80E-04    0.43E-07
 Optimization of the real space projectors (new method)

 maximal supplied QI-value         = 24.76
 optimisation between [QCUT,QGAM] = [ 10.15, 20.30] = [ 28.85,115.39] Ry 
 Optimized for a Real-space Cutoff    1.30 Angstroem

   l    n(q)    QCUT    max X(q) W(low)/X(q) W(high)/X(q)  e(spline) 
   0      8    10.150     4.192    0.55E-04    0.58E-04    0.78E-07
   0      8    10.150     8.473    0.46E-03    0.68E-03    0.23E-06
   1      7    10.150     2.474    0.11E-03    0.93E-04    0.33E-07
   1      7    10.150     3.912    0.46E-03    0.50E-03    0.15E-06
 Optimization of the real space projectors (new method)

 maximal supplied QI-value         = 34.20
 optimisation between [QCUT,QGAM] = [  9.92, 20.18] = [ 27.55,114.04] Ry 
 Optimized for a Real-space Cutoff    1.26 Angstroem

   l    n(q)    QCUT    max X(q) W(low)/X(q) W(high)/X(q)  e(spline) 
   0      8     9.919     4.436    0.80E-04    0.66E-04    0.52E-07
   0      8     9.919    16.131    0.48E-03    0.23E-03    0.28E-06
   1      7     9.919     4.654    0.17E-03    0.75E-03    0.30E-06
 PAW_PBE Fe 06Sep2000                   :
 energy of atom  1       EATOM= -594.4687
 kinetic energy error for atom=    0.0088 (will be added to EATOM!!)
 PAW_PBE C 08Apr2002                    :
 energy of atom  2       EATOM= -147.1560
 kinetic energy error for atom=    0.0288 (will be added to EATOM!!)
 PAW_PBE N 08Apr2002                    :
 energy of atom  3       EATOM= -264.5486
 kinetic energy error for atom=    0.0736 (will be added to EATOM!!)
 PAW_PBE K_sv 06Sep2000                 :
 energy of atom  4       EATOM= -774.7423
 kinetic energy error for atom=    0.0031 (will be added to EATOM!!)
 PAW_PBE O 08Apr2002                    :
 energy of atom  5       EATOM= -432.3788
 kinetic energy error for atom=    0.1156 (will be added to EATOM!!)
 PAW_PBE H 15Jun2001                    :
 energy of atom  6       EATOM=  -12.4884
 kinetic energy error for atom=    0.0098 (will be added to EATOM!!)
 
 
 POSCAR:    Fe    C    N    K    O    H          
  positions in direct lattice
  velocities in cartesian coordinates
 exchange correlation table for  LEXCH =        8
   RHO(1)=    0.500       N(1)  =     2000
   RHO(2)=  100.500       N(2)  =     4000

 VTST: version 3.2, (02/03/18)

 CHAIN: initializing optimizer
 
 OPT: Using VASP Conjugate-Gradient optimizer
 CHAIN: Read ICHAIN            0
 
 POSCAR:    Fe    C    N    K    O    H          
  positions in direct lattice
  velocities in cartesian coordinates
 


--------------------------------------------------------------------------------------------------------


 ion  position               nearest neighbor table
   1  0.279  0.793  0.371-   9 2.07  20 2.08  24 2.09  13 2.10  27 2.13  61 2.25
   2  0.280  0.290  0.138-  28 1.91  14 1.91  19 1.91  23 1.91  10 1.91  32 1.94
   3  0.780  0.790  0.138-  25 1.91  15 1.91  18 1.91  22 1.91  11 1.91  29 1.91
   4  0.779  0.296  0.366-  16 1.96  12 1.96  21 1.98  17 1.98  26 2.06
   5  0.780  0.290  0.138-  55 2.05  33 2.05  44 2.05  48 2.05  37 2.05  51 2.10
   6  0.778  0.795  0.359-  56 2.08  38 2.09  34 2.09  47 2.10  43 2.10
   7  0.280  0.790  0.138-  54 2.05  41 2.05  40 2.05  45 2.05  36 2.05  50 2.14
   8  0.277  0.291  0.360-  42 2.07  46 2.08  53 2.09  39 2.12  35 2.13
   9  0.085  0.847  0.367-  34 1.17   1 2.07
  10  0.094  0.290  0.138-  33 1.17   2 1.91
  11  0.594  0.790  0.138-  36 1.17   3 1.91
  12  0.591  0.331  0.369-  35 1.18   4 1.96
  13  0.474  0.741  0.383-  38 1.17   1 2.10
  14  0.466  0.290  0.138-  37 1.17   2 1.91
  15  0.966  0.790  0.138-  40 1.17   3 1.91
  16  0.966  0.259  0.372-  39 1.18   4 1.96
  17  0.746  0.106  0.373-  43 1.17   4 1.98
  18  0.780  0.604  0.138-  44 1.17   3 1.91
  19  0.280  0.104  0.138-  41 1.17   2 1.91
  20  0.227  0.598  0.370-  42 1.17   1 2.08
  21  0.813  0.485  0.372-  47 1.17   4 1.98
  22  0.780  0.976  0.138-  48 1.17   3 1.91
  23  0.280  0.476  0.138-  45 1.17   2 1.91
  24  0.330  0.989  0.382-  46 1.17   1 2.09
  25  0.780  0.790  0.056-  52 1.17   3 1.91
  26  0.781  0.293  0.278-  51 1.18   4 2.06
  27  0.291  0.796  0.280-  50 1.17   1 2.13
  28  0.280  0.290  0.056-  49 1.17   2 1.91
  29  0.774  0.789  0.220-  56 1.18   3 1.91
  30  0.780  0.290  0.000-  55 1.17
  31  0.280  0.790  0.000-  54 1.17
  32  0.276  0.281  0.221-  53 1.17   2 1.94
  33  0.980  0.290  0.138-  10 1.17   5 2.05
  34  0.973  0.855  0.358-   9 1.17   6 2.09
  35  0.477  0.346  0.367-  12 1.18   8 2.13
  36  0.480  0.790  0.138-  11 1.17   7 2.05
  37  0.580  0.290  0.138-  14 1.17   5 2.05
  38  0.587  0.741  0.377-  13 1.17   6 2.09
  39  0.079  0.241  0.372-  16 1.18   8 2.12
  40  0.080  0.790  0.138-  15 1.17   7 2.05
  41  0.280  0.990  0.138-  19 1.17   7 2.05
  42  0.223  0.485  0.365-  20 1.17   8 2.07
  43  0.735  0.992  0.374-  17 1.17   6 2.10
  44  0.780  0.490  0.138-  18 1.17   5 2.05
  45  0.280  0.590  0.138-  23 1.17   7 2.05
  46  0.334  0.102  0.381-  24 1.17   8 2.08
  47  0.826  0.598  0.373-  21 1.17   6 2.10
  48  0.780  0.090  0.138-  22 1.17   5 2.05
  49  0.280  0.290  0.006-  28 1.17
  50  0.286  0.792  0.230-  27 1.17   7 2.14
  51  0.781  0.291  0.228-  26 1.18   5 2.10
  52  0.780  0.790  0.006-  25 1.17
  53  0.275  0.274  0.271-  32 1.17   8 2.09
  54  0.280  0.790  0.050-  31 1.17   7 2.05
  55  0.780  0.290  0.050-  30 1.17   5 2.05
  56  0.764  0.787  0.270-  29 1.18   6 2.08
  57  0.968  0.044  0.255-
  58  0.591  0.546  0.258-
  59  0.530  0.040  0.028-
  60  0.030  0.540  0.028-
  61  0.258  0.788  0.467-  64 0.98  62 1.46   1 2.25
  62  0.343  0.699  0.497-  63 0.99  61 1.46
  63  0.414  0.686  0.469-  62 0.99
  64  0.280  0.872  0.484-  61 0.98
 

IMPORTANT INFORMATION: All symmetrisations will be switched off!
NOSYMM: (Re-)initialisation of all symmetry stuff for point group C_1.

 
 
 KPOINTS: Automatic generation                    

Automatic generation of k-mesh.
Space group operators:
 irot       det(A)        alpha          n_x          n_y          n_z        tau_x        tau_y        tau_z
    1     1.000000     0.000000     1.000000     0.000000     0.000000     0.000000     0.000000     0.000000
 
 Subroutine IBZKPT returns following result:
 ===========================================
 
 Found      5 irreducible k-points:
 
 Following reciprocal coordinates:
            Coordinates               Weight
  0.000000  0.000000  0.000000      1.000000
  0.333333  0.000000  0.000000      2.000000
  0.000000  0.333333  0.000000      2.000000
  0.333333  0.333333  0.000000      2.000000
 -0.333333  0.333333  0.000000      2.000000
 
 Following cartesian coordinates:
            Coordinates               Weight
  0.000000  0.000000  0.000000      1.000000
  0.032487  0.000000  0.000000      2.000000
  0.000000  0.032487  0.000000      2.000000
  0.032487  0.032487  0.000000      2.000000
 -0.032487  0.032487  0.000000      2.000000
 


--------------------------------------------------------------------------------------------------------


 Dimension of arrays:
   k-points           NKPTS =      5   k-points in BZ     NKDIM =      5   number of bands    NBANDS=    216
   number of dos      NEDOS =    301   number of ions     NIONS =     64
   non local maximal  LDIM  =      6   non local SUM 2l+1 LMDIM =     18
   total plane-waves  NPLWV = 300000
   max r-space proj   IRMAX =   2339   max aug-charges    IRDMAX=   5878
   dimension x,y,z NGX =    50 NGY =   50 NGZ =  120
   dimension x,y,z NGXF=   100 NGYF=  100 NGZF=  240
   support grid    NGXF=   100 NGYF=  100 NGZF=  240
   ions per type =               8  24  24   4   2   2
   NGX,Y,Z   is equivalent  to a cutoff of   8.10,  8.10,  8.54 a.u.
   NGXF,Y,Z  is equivalent  to a cutoff of  16.20, 16.20, 17.08 a.u.

 SYSTEM =  VASP                                    
 POSCAR =     Fe    C    N    K    O    H          

 Startparameter for this run:
   NWRITE =      2    write-flag & timer
   PREC   = normal    normal or accurate (medium, high low for compatibility)
   ISTART =      1    job   : 0-new  1-cont  2-samecut
   ICHARG =      1    charge: 1-file 2-atom 10-const
   ISPIN  =      2    spin polarized calculation?
   LNONCOLLINEAR =      F non collinear calculations
   LSORBIT =      F    spin-orbit coupling
   INIWAV =      1    electr: 0-lowe 1-rand  2-diag
   LASPH  =      T    aspherical Exc in radial PAW
   METAGGA=      F    non-selfconsistent MetaGGA calc.

 Electronic Relaxation 1
   ENCUT  =  400.0 eV  29.40 Ry    5.42 a.u.  16.73 16.73 38.09*2*pi/ulx,y,z
   ENINI  =  400.0     initial cutoff
   ENAUG  =  644.9 eV  augmentation charge cutoff
   NELM   =     60;   NELMIN=  2; NELMDL=  0     # of ELM steps 
   EDIFF  = 0.1E-04   stopping-criterion for ELM
   LREAL  =      T    real-space projection
   NLSPLINE    = F    spline interpolate recip. space projectors
   LCOMPAT=      F    compatible to vasp.4.4
   GGA_COMPAT  = T    GGA compatible to vasp.4.4-vasp.4.6
   LMAXPAW     = -100 max onsite density
   LMAXMIX     =    4 max onsite mixed and CHGCAR
   VOSKOWN=      0    Vosko Wilk Nusair interpolation
   ROPT   =   -0.00050  -0.00050  -0.00050  -0.00050
   ROPT   =   -0.00050  -0.00050
 Ionic relaxation
   EDIFFG = -.2E-01   stopping-criterion for IOM
   NSW    =    200    number of steps for IOM
   NBLOCK =      1;   KBLOCK =    200    inner block; outer block 
   IBRION =      2    ionic relax: 0-MD 1-quasi-New 2-CG
   NFREE  =      1    steps in history (QN), initial steepest desc. (CG)
   ISIF   =      2    stress and relaxation
   IWAVPR =     11    prediction:  0-non 1-charg 2-wave 3-comb
   ISYM   =      0    0-nonsym 1-usesym 2-fastsym
   LCORR  =      T    Harris-Foulkes like correction to forces

   POTIM  = 0.5000    time-step for ionic-motion
   TEIN   =    0.0    initial temperature
   TEBEG  =    0.0;   TEEND  =   0.0 temperature during run
   SMASS  =  -3.00    Nose mass-parameter (am)
   estimated Nose-frequenzy (Omega)   =  0.10E-29 period in steps =****** mass=  -0.241E-26a.u.
   SCALEE = 1.0000    scale energy and forces
   NPACO  =    256;   APACO  = 16.0  distance and # of slots for P.C.
   PSTRESS=    0.0 pullay stress

  Mass of Ions in am
   POMASS =  55.85 12.01 14.00 39.10 16.00  1.00
  Ionic Valenz
   ZVAL   =   8.00  4.00  5.00  9.00  6.00  1.00
  Atomic Wigner-Seitz radii
   RWIGS  =  -1.00 -1.00 -1.00 -1.00 -1.00 -1.00
  virtual crystal weights 
   VCA    =   1.00  1.00  1.00  1.00  1.00  1.00
   NELECT =     330.0000    total number of electrons
   NUPDOWN=      -1.0000    fix difference up-down

 DOS related values:
   EMIN   =  10.00;   EMAX   =-10.00  energy-range for DOS
   EFERMI =   0.00
   ISMEAR =     0;   SIGMA  =   0.05  broadening in eV -4-tet -1-fermi 0-gaus

 Electronic relaxation 2 (details)
   IALGO  =     48    algorithm
   LDIAG  =      T    sub-space diagonalisation (order eigenvalues)
   LSUBROT=      F    optimize rotation matrix (better conditioning)
   TURBO    =      0    0=normal 1=particle mesh
   IRESTART =      0    0=no restart 2=restart with 2 vectors
   NREBOOT  =      0    no. of reboots
   NMIN     =      0    reboot dimension
   EREF     =   0.00    reference energy to select bands
   IMIX   =      4    mixing-type and parameters
     AMIX     =   0.40;   BMIX     =  1.00
     AMIX_MAG =   1.60;   BMIX_MAG =  1.00
     AMIN     =   0.10
     WC   =   100.;   INIMIX=   1;  MIXPRE=   1;  MAXMIX= -45

 Intra band minimization:
   WEIMIN = 0.0010     energy-eigenvalue tresh-hold
   EBREAK =  0.12E-07  absolut break condition
   DEPER  =   0.30     relativ break condition  

   TIME   =   0.40     timestep for ELM

  volume/ion in A,a.u.               =      38.42       259.25
  Fermi-wavevector in a.u.,A,eV,Ry     =   0.838191  1.583951  9.558965  0.702564
  Thomas-Fermi vector in A             =   1.952205
 
 Write flags
   LWAVE        =      T    write WAVECAR
   LDOWNSAMPLE  =      F    k-point downsampling of WAVECAR
   LCHARG       =      T    write CHGCAR
   LVTOT        =      F    write LOCPOT, total local potential
   LVHAR        =      F    write LOCPOT, Hartree potential only
   LELF         =      F    write electronic localiz. function (ELF)
   LORBIT       =     11    0 simple, 1 ext, 2 COOP (PROOUT), +10 PAW based schemes


 Dipole corrections
   LMONO  =      F    monopole corrections only (constant potential shift)
   LDIPOL =      F    correct potential (dipole corrections)
   IDIPOL =      0    1-x, 2-y, 3-z, 4-all directions 
   EPSILON=  1.0000000 bulk dielectric constant

 LDA+U is selected, type is set to LDAUTYPE =  2
   angular momentum for each species LDAUL =     2   -1   -1   -1   -1   -1
   U (eV)           for each species LDAUU =   6.0  0.0  0.0  0.0  0.0  0.0
   J (eV)           for each species LDAUJ =   0.0  0.0  0.0  0.0  0.0  0.0
 Exchange correlation treatment:
   GGA     =    --    GGA type
   LEXCH   =     8    internal setting for exchange type
   VOSKOWN=      0    Vosko Wilk Nusair interpolation
   LHFCALC =     F    Hartree Fock is set to
   LHFONE  =     F    Hartree Fock one center treatment
   AEXX    =    0.0000 exact exchange contribution

 Linear response parameters
   LEPSILON=     F    determine dielectric tensor
   LRPA    =     F    only Hartree local field effects (RPA)
   LNABLA  =     F    use nabla operator in PAW spheres
   LVEL    =     F    velocity operator in full k-point grid
   LINTERFAST=   F  fast interpolation
   KINTER  =     0    interpolate to denser k-point grid
   CSHIFT  =0.1000    complex shift for real part using Kramers Kronig
   OMEGAMAX=  -1.0    maximum frequency
   DEG_THRESHOLD= 0.2000000E-02 threshold for treating states as degnerate
   RTIME   =   -0.100 relaxation time in fs
  (WPLASMAI=    0.000 imaginary part of plasma frequency in eV, 0.658/RTIME)
   DFIELD  = 0.0000000 0.0000000 0.0000000 field for delta impulse in time
 
 Orbital magnetization related:
   ORBITALMAG=     F  switch on orbital magnetization
   LCHIMAG   =     F  perturbation theory with respect to B field
   DQ        =  0.001000  dq finite difference perturbation B field
   LLRAUG    =     F  two centre corrections for induced B field


--------------------------------------------------------------------------------------------------------


 conjugate gradient relaxation of ions
   using selective dynamics as specified on POSCAR
 charge density and potential will be updated during run
 spin polarized calculation
 RMM-DIIS sequential band-by-band
 perform sub-space diagonalisation
    before iterative eigenvector-optimisation
 modified Broyden-mixing scheme, WC =      100.0
 initial mixing is a Kerker type mixing with AMIX =  0.4000 and BMIX =      1.0000
 Hartree-type preconditioning will be used
 using additional bands           51
 real space projection scheme for non local part
 use partial core corrections
 calculate Harris-corrections to forces 
   (improved forces if not selfconsistent)
 use gradient corrections 
 use of overlap-Matrix (Vanderbilt PP)
 Gauss-broadening in eV      SIGMA  =   0.05


--------------------------------------------------------------------------------------------------------


  energy-cutoff  :      400.00
  volume of cell :     2458.72
      direct lattice vectors                 reciprocal lattice vectors
    10.260500000  0.000000000  0.000000000     0.097461137  0.000000000  0.000000000
     0.000000000 10.260500000  0.000000000     0.000000000  0.097461137  0.000000000
     0.000000000  0.000000000 23.354600000     0.000000000  0.000000000  0.042818117

  length of vectors
    10.260500000 10.260500000 23.354600000     0.097461137  0.097461137  0.042818117


 
 old parameters found on file WAVECAR:
  energy-cutoff  :      400.00
  volume of cell :     2458.72
      direct lattice vectors                 reciprocal lattice vectors
    10.260500000  0.000000000  0.000000000     0.097461137  0.000000000  0.000000000
     0.000000000 10.260500000  0.000000000     0.000000000  0.097461137  0.000000000
     0.000000000  0.000000000 23.354600000     0.000000000  0.000000000  0.042818117

  length of vectors

 
 k-points in units of 2pi/SCALE and weight: Automatic generation                    
   0.00000000  0.00000000  0.00000000       0.111
   0.03248705  0.00000000  0.00000000       0.222
   0.00000000  0.03248705  0.00000000       0.222
   0.03248705  0.03248705  0.00000000       0.222
  -0.03248705  0.03248705  0.00000000       0.222
 
 k-points in reciprocal lattice and weights: Automatic generation                    
   0.00000000  0.00000000  0.00000000       0.111
   0.33333333  0.00000000  0.00000000       0.222
   0.00000000  0.33333333  0.00000000       0.222
   0.33333333  0.33333333  0.00000000       0.222
  -0.33333333  0.33333333  0.00000000       0.222
 
 position of ions in fractional coordinates (direct lattice) 
   0.27879299  0.79325757  0.37074572
   0.28000000  0.29000000  0.13806000
   0.78000000  0.79000000  0.13806000
   0.77868404  0.29558731  0.36632155
   0.78000000  0.29000000  0.13806000
   0.77845144  0.79511412  0.35863859
   0.28000000  0.79000000  0.13806000
   0.27730154  0.29086646  0.35990242
   0.08463695  0.84694704  0.36691350
   0.09424000  0.29000000  0.13806000
   0.59424000  0.79000000  0.13806000
   0.59068464  0.33088572  0.36879444
   0.47421053  0.74108943  0.38321163
   0.46576000  0.29000000  0.13806000
   0.96576000  0.79000000  0.13806000
   0.96559469  0.25867108  0.37179644
   0.74595840  0.10625797  0.37331210
   0.78000000  0.60424000  0.13806000
   0.28000000  0.10424000  0.13806000
   0.22723886  0.59766358  0.37030214
   0.81265594  0.48475902  0.37240191
   0.78000000  0.97576000  0.13806000
   0.28000000  0.47576000  0.13806000
   0.33003811  0.98871656  0.38162577
   0.78000000  0.79000000  0.05645000
   0.78054996  0.29286036  0.27830589
   0.29056747  0.79558673  0.27965979
   0.28000000  0.29000000  0.05645000
   0.77367308  0.78932136  0.21966797
   0.78000000  0.29000000  0.00000000
   0.28000000  0.79000000  0.00000000
   0.27554664  0.28131657  0.22094386
   0.97979000  0.29000000  0.13806000
   0.97298550  0.85531959  0.35797747
   0.47722789  0.34616874  0.36670639
   0.47979000  0.79000000  0.13806000
   0.58021000  0.29000000  0.13806000
   0.58719654  0.74057866  0.37713207
   0.07870771  0.24076014  0.37154197
   0.08021000  0.79000000  0.13806000
   0.28000000  0.98979000  0.13806000
   0.22330420  0.48463464  0.36533217
   0.73492219  0.99236582  0.37429213
   0.78000000  0.48979000  0.13806000
   0.28000000  0.59021000  0.13806000
   0.33385164  0.10241126  0.38133058
   0.82566509  0.59849162  0.37320187
   0.78000000  0.09021000  0.13806000
   0.28000000  0.29000000  0.00616000
   0.28565177  0.79236395  0.22963892
   0.78112496  0.29091712  0.22794557
   0.78000000  0.79000000  0.00616000
   0.27450123  0.27435729  0.27090539
   0.28000000  0.79000000  0.05029000
   0.78000000  0.29000000  0.05029000
   0.76378871  0.78735493  0.26994212
   0.96824361  0.04370291  0.25461789
   0.59101900  0.54608711  0.25802201
   0.53000000  0.04000000  0.02822000
   0.03000000  0.54000000  0.02822000
   0.25758636  0.78821386  0.46670490
   0.34322697  0.69859077  0.49744882
   0.41369235  0.68606727  0.46895508
   0.27977448  0.87245726  0.48422950
 
 position of ions in cartesian coordinates  (Angst):
   2.86055543  8.13921928  8.65861808
   2.87294000  2.97554500  3.22433608
   8.00319000  8.10579500  3.22433608
   7.98968757  3.03287362  8.55529323
   8.00319000  2.97554500  3.22433608
   7.98730104  8.15826848  8.37586075
   2.87294000  8.10579500  3.22433608
   2.84525247  2.98443528  8.40537713
   0.86841747  8.69010012  8.56911812
   0.96694952  2.97554500  3.22433608
   6.09719952  8.10579500  3.22433608
   6.06071971  3.39505293  8.61304669
   4.86563712  7.60394807  8.94975431
   4.77893048  2.97554500  3.22433608
   9.90918048  8.10579500  3.22433608
   9.90748427  2.65409460  8.68315720
   7.65390620  1.09025989  8.71855484
   8.00319000  6.19980452  3.22433608
   2.87294000  1.06955452  3.22433608
   2.33158428  6.13232712  8.64825840
   8.33825627  4.97386990  8.69729761
   8.00319000 10.01178548  3.22433608
   2.87294000  4.88153548  3.22433608
   3.38635600 10.14472623  8.91271717
   8.00319000  8.10579500  1.31836717
   8.00883285  3.00489377  6.49972280
   2.98136756  8.16311767  6.53134265
   2.87294000  2.97554500  1.31836717
   7.93827267  8.09883186  5.13025769
   8.00319000  2.97554500  0.00000000
   2.87294000  8.10579500  0.00000000
   2.82724634  2.88644867  5.16005539
  10.05313529  2.97554500  3.22433608
   9.98331772  8.77600669  8.36042050
   4.89659681  3.55186437  8.56428107
   4.92288530  8.10579500  3.22433608
   5.95324470  2.97554500  3.22433608
   6.02493007  7.59870738  8.80776863
   0.80758043  2.47031946  8.67721404
   0.82299471  8.10579500  3.22433608
   2.87294000 10.15574029  3.22433608
   2.29121272  4.97259374  8.53218669
   7.54066908 10.18216953  8.74144291
   8.00319000  5.02549030  3.22433608
   2.87294000  6.05584970  3.22433608
   3.42548471  1.05079073  8.90582306
   8.47173665  6.14082328  8.71598030
   8.00319000  0.92559970  3.22433608
   2.87294000  2.97554500  0.14386434
   2.93093001  8.13005032  5.36312517
   8.01473269  2.98495509  5.32357754
   8.00319000  8.10579500  0.14386434
   2.81651987  2.81504293  6.32688692
   2.87294000  8.10579500  1.17450283
   8.00319000  2.97554500  1.17450283
   7.83685407  8.07865522  6.30439030
   9.93466356  0.44841369  5.94649887
   6.06415046  5.60312675  6.02600073
   5.43806500  0.41042000  0.65906681
   0.30781500  5.54067000  0.65906681
   2.64296485  8.08746828 10.89970634
   3.52168029  7.16789062 11.61771823
   4.24469041  7.03939327 10.95225827
   2.87062605  8.95184777 11.30898633
 


--------------------------------------------------------------------------------------------------------


 k-point  1 :   0.0000 0.0000 0.0000  plane waves:   44673
 k-point  2 :   0.3333 0.0000 0.0000  plane waves:   44654
 k-point  3 :   0.0000 0.3333 0.0000  plane waves:   44654
 k-point  4 :   0.3333 0.3333 0.0000  plane waves:   44648
 k-point  5 :  -0.3333 0.3333 0.0000  plane waves:   44648

 maximum and minimum number of plane-waves per node :     11199    11132

 maximum number of plane-waves:     44673
 maximum index in each direction: 
   IXMAX=   17   IYMAX=   16   IZMAX=   38
   IXMIN=  -17   IYMIN=  -17   IZMIN=  -38


 real space projection operators:
  total allocation   :       7623.90 KBytes
  max/ min on nodes  :       1958.82       1852.70


 parallel 3D FFT for wavefunctions:
    minimum data exchange during FFTs selected (reduces bandwidth)
 parallel 3D FFT for charge:
    minimum data exchange during FFTs selected (reduces bandwidth)


 total amount of memory used by VASP MPI-rank0   106904. kBytes
=======================================================================

   base      :      30000. kBytes
   nonlr-proj:       4925. kBytes
   fftplans  :       5457. kBytes
   grid      :      17089. kBytes
   one-center:        497. kBytes
   wavefun   :      48936. kBytes
 
     INWAV:  cpu time    4.9996: real time    5.2366
 Broyden mixing: mesh for mixing (old mesh)
   NGX = 33   NGY = 33   NGZ = 77
  (NGX  =100   NGY  =100   NGZ  =240)
  gives a total of  83853 points

 initial charge density was supplied:
 number of electron     329.9999949 magnetization      23.9999969
 keeping initial charge density in first step


--------------------------------------------------------------------------------------------------------


 Maximum index for non-local projection operator          672
 Maximum index for augmentation-charges          733 (set IRDMAX)


--------------------------------------------------------------------------------------------------------


 First call to EWALD:  gamma=   0.131
 Maximum number of real-space cells 3x 3x 2
 Maximum number of reciprocal cells 2x 2x 4

    FEWALD:  cpu time    0.0031: real time    0.0031


--------------------------------------- Iteration      1(   1)  ---------------------------------------


    POTLOK:  cpu time    0.1953: real time    0.2088
    SETDIJ:  cpu time    0.7220: real time    0.7238
    EDDIAG:  cpu time    2.8638: real time    2.9229
  RMM-DIIS:  cpu time    5.5507: real time    5.5521
    ORTHCH:  cpu time    0.9979: real time    1.0199
       DOS:  cpu time    0.0021: real time    0.0022
    CHARGE:  cpu time    0.3894: real time    0.3907
    MIXING:  cpu time    0.0057: real time    0.0074
    --------------------------------------------
      LOOP:  cpu time   10.7272: real time   10.8279

 eigenvalue-minimisations  :  3965
 total energy-change (2. order) :-0.4644966E+03  (-0.4853117E+02)
 number of electron     329.9999943 magnetization      23.9999969
 augmentation part       47.1690161 magnetization      16.8122163

 Broyden mixing:
  rms(total) = 0.20285E+00    rms(broyden)= 0.20266E+00
  rms(prec ) = 0.21674E+00
  weight for this iteration     100.00

 Free energy of the ion-electron system (eV)
  ---------------------------------------------------
  alpha Z        PSCENC =       308.57146172
  Ewald energy   TEWEN  =     42627.35401193
  -Hartree energ DENC   =    -59325.51411208
  -exchange      EXHF   =         0.00000000
  -V(xc)+E(xc)   XCENC  =      1057.47128939
  PAW double counting   =     12086.78071906   -12096.16115691
  entropy T*S    EENTRO =        -0.00000000
  eigenvalues    EBANDS =     -3745.57197118
  atomic energy  EATOM  =     18622.57311543
  Solvation  Ediel_sol  =         0.00000000
  ---------------------------------------------------
  free energy    TOTEN  =      -464.49664265 eV

  energy without entropy =     -464.49664265  energy(sigma->0) =     -464.49664265


--------------------------------------------------------------------------------------------------------


--------------------------------------- Iteration      1(   2)  ---------------------------------------


    POTLOK:  cpu time    0.1922: real time    0.1980
    SETDIJ:  cpu time    0.7221: real time    0.7223
    EDDIAG:  cpu time    2.8448: real time    2.8914
  RMM-DIIS:  cpu time    6.2583: real time    6.2592
    ORTHCH:  cpu time    0.9936: real time    1.0211
       DOS:  cpu time    0.0010: real time    0.0011
    CHARGE:  cpu time    0.3835: real time    0.3838
    MIXING:  cpu time    0.0060: real time    0.0070
    --------------------------------------------
      LOOP:  cpu time   11.4015: real time   11.4841

 eigenvalue-minimisations  :  4402
 total energy-change (2. order) :-0.2880993E+01  (-0.3044755E+01)
 number of electron     329.9999954 magnetization      23.9999969
 augmentation part       46.1827898 magnetization      16.8150480

 Broyden mixing:
  rms(total) = 0.40037E+00    rms(broyden)= 0.40028E+00
  rms(prec ) = 0.43364E+00
  weight for this iteration     100.00

 eigenvalues of (default mixing * dielectric matrix)
  average eigenvalue GAMMA=   0.3411
  0.3411

 Free energy of the ion-electron system (eV)
  ---------------------------------------------------
  alpha Z        PSCENC =       308.57146172
  Ewald energy   TEWEN  =     42627.35401193
  -Hartree energ DENC   =    -59329.37864162
  -exchange      EXHF   =         0.00000000
  -V(xc)+E(xc)   XCENC  =      1056.98301752
  PAW double counting   =     12094.22029412   -12106.73482473
  entropy T*S    EENTRO =        -0.00000000
  eigenvalues    EBANDS =     -3740.96606995
  atomic energy  EATOM  =     18622.57311543
  Solvation  Ediel_sol  =         0.00000000
  ---------------------------------------------------
  free energy    TOTEN  =      -467.37763558 eV

  energy without entropy =     -467.37763558  energy(sigma->0) =     -467.37763558


--------------------------------------------------------------------------------------------------------


--------------------------------------- Iteration      1(   3)  ---------------------------------------


    POTLOK:  cpu time    0.1980: real time    0.2050
    SETDIJ:  cpu time    0.7223: real time    0.7223
    EDDIAG:  cpu time    2.8293: real time    2.8801
  RMM-DIIS:  cpu time    8.0238: real time    8.0236
    ORTHCH:  cpu time    0.9976: real time    1.0234
       DOS:  cpu time    0.0011: real time    0.0011
    CHARGE:  cpu time    0.3870: real time    0.3874
    MIXING:  cpu time    0.0040: real time    0.0040
    --------------------------------------------
      LOOP:  cpu time   13.1632: real time   13.2468

 eigenvalue-minimisations  :  5567
 total energy-change (2. order) :-0.5489892E+00  (-0.6531897E+00)
 number of electron     329.9999950 magnetization      23.9999969
 augmentation part       46.6509769 magnetization      16.7937196

 Broyden mixing:
  rms(total) = 0.12460E+00    rms(broyden)= 0.12445E+00
  rms(prec ) = 0.13280E+00
  weight for this iteration     100.00

 eigenvalues of (default mixing * dielectric matrix)
  average eigenvalue GAMMA=   0.2929
  0.2929  0.2929

 Free energy of the ion-electron system (eV)
  ---------------------------------------------------
  alpha Z        PSCENC =       308.57146172
  Ewald energy   TEWEN  =     42627.35401193
  -Hartree energ DENC   =    -59323.51017935
  -exchange      EXHF   =         0.00000000
  -V(xc)+E(xc)   XCENC  =      1057.05464442
  PAW double counting   =     12082.49249157   -12093.29177172
  entropy T*S    EENTRO =        -0.00000000
  eigenvalues    EBANDS =     -3749.17039881
  atomic energy  EATOM  =     18622.57311543
  Solvation  Ediel_sol  =         0.00000000
  ---------------------------------------------------
  free energy    TOTEN  =      -467.92662482 eV

  energy without entropy =     -467.92662482  energy(sigma->0) =     -467.92662482


--------------------------------------------------------------------------------------------------------


--------------------------------------- Iteration      1(   4)  ---------------------------------------


    POTLOK:  cpu time    0.1996: real time    0.2026
    SETDIJ:  cpu time    0.7260: real time    0.7260
    EDDIAG:  cpu time    2.8314: real time    2.8857
  RMM-DIIS:  cpu time    8.0367: real time    8.0364
    ORTHCH:  cpu time    0.9983: real time    1.0217
       DOS:  cpu time    0.0011: real time    0.0011
    CHARGE:  cpu time    0.3855: real time    0.3856
    MIXING:  cpu time    0.0043: real time    0.0043
    --------------------------------------------
      LOOP:  cpu time   13.1828: real time   13.2633

 eigenvalue-minimisations  :  5489
 total energy-change (2. order) : 0.8982116E-03  (-0.5308611E-01)
 number of electron     329.9999949 magnetization      23.9999969
 augmentation part       46.6902545 magnetization      16.7876043

 Broyden mixing:
  rms(total) = 0.84435E-01    rms(broyden)= 0.84425E-01
  rms(prec ) = 0.89860E-01
  weight for this iteration     100.00

 eigenvalues of (default mixing * dielectric matrix)
  average eigenvalue GAMMA=   0.4883
  0.5676  0.5676  0.3298

 Free energy of the ion-electron system (eV)
  ---------------------------------------------------
  alpha Z        PSCENC =       308.57146172
  Ewald energy   TEWEN  =     42627.35401193
  -Hartree energ DENC   =    -59323.84094736
  -exchange      EXHF   =         0.00000000
  -V(xc)+E(xc)   XCENC  =      1057.20458684
  PAW double counting   =     12083.39720786   -12093.60748189
  entropy T*S    EENTRO =        -0.00000000
  eigenvalues    EBANDS =     -3749.57768114
  atomic energy  EATOM  =     18622.57311543
  Solvation  Ediel_sol  =         0.00000000
  ---------------------------------------------------
  free energy    TOTEN  =      -467.92572661 eV

  energy without entropy =     -467.92572661  energy(sigma->0) =     -467.92572661


--------------------------------------------------------------------------------------------------------


--------------------------------------- Iteration      1(   5)  ---------------------------------------


    POTLOK:  cpu time    0.1892: real time    0.1905
    SETDIJ:  cpu time    0.7277: real time    0.7277
    EDDIAG:  cpu time    2.8342: real time    2.8833
  RMM-DIIS:  cpu time    8.9167: real time    8.9165
    ORTHCH:  cpu time    1.0075: real time    1.0266
       DOS:  cpu time    0.0013: real time    0.0013
    CHARGE:  cpu time    0.3889: real time    0.3889
    MIXING:  cpu time    0.0043: real time    0.0043
    --------------------------------------------
      LOOP:  cpu time   14.0698: real time   14.1392

 eigenvalue-minimisations  :  6189
 total energy-change (2. order) :-0.9860236E-02  (-0.1831961E-01)
 number of electron     329.9999949 magnetization      23.9999969
 augmentation part       46.7140342 magnetization      16.7730326

 Broyden mixing:
  rms(total) = 0.62844E-01    rms(broyden)= 0.62832E-01
  rms(prec ) = 0.66979E-01
  weight for this iteration     100.00

 eigenvalues of (default mixing * dielectric matrix)
  average eigenvalue GAMMA=   0.6325
  0.8698  0.8698  0.3227  0.4676

 Free energy of the ion-electron system (eV)
  ---------------------------------------------------
  alpha Z        PSCENC =       308.57146172
  Ewald energy   TEWEN  =     42627.35401193
  -Hartree energ DENC   =    -59324.74773396
  -exchange      EXHF   =         0.00000000
  -V(xc)+E(xc)   XCENC  =      1057.32052647
  PAW double counting   =     12085.10305374   -12095.05310115
  entropy T*S    EENTRO =        -0.00000000
  eigenvalues    EBANDS =     -3749.05692102
  atomic energy  EATOM  =     18622.57311543
  Solvation  Ediel_sol  =         0.00000000
  ---------------------------------------------------
  free energy    TOTEN  =      -467.93558685 eV

  energy without entropy =     -467.93558685  energy(sigma->0) =     -467.93558685


--------------------------------------------------------------------------------------------------------


--------------------------------------- Iteration      1(   6)  ---------------------------------------


    POTLOK:  cpu time    0.1881: real time    0.1893
    SETDIJ:  cpu time    0.7255: real time    0.7255
    EDDIAG:  cpu time    2.8344: real time    2.8765
  RMM-DIIS:  cpu time    7.8295: real time    7.8293
    ORTHCH:  cpu time    1.0053: real time    1.0242
       DOS:  cpu time    0.0015: real time    0.0015
    CHARGE:  cpu time    0.3869: real time    0.3870
    MIXING:  cpu time    0.0046: real time    0.0046
    --------------------------------------------
      LOOP:  cpu time   12.9758: real time   13.0378

 eigenvalue-minimisations  :  5284
 total energy-change (2. order) : 0.1496018E-02  (-0.5630875E-02)
 number of electron     329.9999949 magnetization      23.9999970
 augmentation part       46.7799359 magnetization      16.7536050

 Broyden mixing:
  rms(total) = 0.24443E-01    rms(broyden)= 0.24399E-01
  rms(prec ) = 0.25698E-01
  weight for this iteration     100.00

 eigenvalues of (default mixing * dielectric matrix)
  average eigenvalue GAMMA=   0.7831
  1.6526  0.7529  0.7529  0.3301  0.4270

 Free energy of the ion-electron system (eV)
  ---------------------------------------------------
  alpha Z        PSCENC =       308.57146172
  Ewald energy   TEWEN  =     42627.35401193
  -Hartree energ DENC   =    -59325.71998871
  -exchange      EXHF   =         0.00000000
  -V(xc)+E(xc)   XCENC  =      1057.44016259
  PAW double counting   =     12086.94721969   -12096.47356031
  entropy T*S    EENTRO =        -0.00000000
  eigenvalues    EBANDS =     -3748.62651317
  atomic energy  EATOM  =     18622.57311543
  Solvation  Ediel_sol  =         0.00000000
  ---------------------------------------------------
  free energy    TOTEN  =      -467.93409083 eV

  energy without entropy =     -467.93409083  energy(sigma->0) =     -467.93409083


--------------------------------------------------------------------------------------------------------


--------------------------------------- Iteration      1(   7)  ---------------------------------------


    POTLOK:  cpu time    0.1906: real time    0.1918
    SETDIJ:  cpu time    0.7217: real time    0.7217
    EDDIAG:  cpu time    2.8177: real time    2.8645
  RMM-DIIS:  cpu time    8.6133: real time    8.6133
    ORTHCH:  cpu time    0.9989: real time    1.0236
       DOS:  cpu time    0.0011: real time    0.0011
    CHARGE:  cpu time    0.3878: real time    0.3878
    MIXING:  cpu time    0.0049: real time    0.0049
    --------------------------------------------
      LOOP:  cpu time   13.7361: real time   13.8087

 eigenvalue-minimisations  :  5996
 total energy-change (2. order) :-0.2904565E-02  (-0.2767221E-02)
 number of electron     329.9999949 magnetization      23.9999970
 augmentation part       46.8026794 magnetization      16.7401956

 Broyden mixing:
  rms(total) = 0.11686E-01    rms(broyden)= 0.11634E-01
  rms(prec ) = 0.12615E-01
  weight for this iteration     100.00

 eigenvalues of (default mixing * dielectric matrix)
  average eigenvalue GAMMA=   0.8035
  1.9300  0.7875  0.7875  0.3276  0.5349  0.4532

 Free energy of the ion-electron system (eV)
  ---------------------------------------------------
  alpha Z        PSCENC =       308.57146172
  Ewald energy   TEWEN  =     42627.35401193
  -Hartree energ DENC   =    -59326.84017420
  -exchange      EXHF   =         0.00000000
  -V(xc)+E(xc)   XCENC  =      1057.51629383
  PAW double counting   =     12089.16522696   -12098.29850627
  entropy T*S    EENTRO =        -0.00000000
  eigenvalues    EBANDS =     -3747.97842479
  atomic energy  EATOM  =     18622.57311543
  Solvation  Ediel_sol  =         0.00000000
  ---------------------------------------------------
  free energy    TOTEN  =      -467.93699540 eV

  energy without entropy =     -467.93699540  energy(sigma->0) =     -467.93699540


--------------------------------------------------------------------------------------------------------


--------------------------------------- Iteration      1(   8)  ---------------------------------------


    POTLOK:  cpu time    0.1895: real time    0.1910
    SETDIJ:  cpu time    0.7259: real time    0.7259
    EDDIAG:  cpu time    2.8286: real time    2.8752
  RMM-DIIS:  cpu time    8.6259: real time    8.6256
    ORTHCH:  cpu time    0.9955: real time    1.0184
       DOS:  cpu time    0.0012: real time    0.0026
    CHARGE:  cpu time    0.3779: real time    0.3782
    MIXING:  cpu time    0.0049: real time    0.0049
    --------------------------------------------
      LOOP:  cpu time   13.7493: real time   13.8217

 eigenvalue-minimisations  :  5975
 total energy-change (2. order) :-0.1698699E-02  (-0.1490169E-02)
 number of electron     329.9999948 magnetization      23.9999970
 augmentation part       46.8062869 magnetization      16.7362154

 Broyden mixing:
  rms(total) = 0.81980E-02    rms(broyden)= 0.81799E-02
  rms(prec ) = 0.88704E-02
  weight for this iteration     100.00

 eigenvalues of (default mixing * dielectric matrix)
  average eigenvalue GAMMA=   0.8512
  2.0307  0.9318  0.9318  0.7521  0.3284  0.4255  0.5581

 Free energy of the ion-electron system (eV)
  ---------------------------------------------------
  alpha Z        PSCENC =       308.57146172
  Ewald energy   TEWEN  =     42627.35401193
  -Hartree energ DENC   =    -59327.10775929
  -exchange      EXHF   =         0.00000000
  -V(xc)+E(xc)   XCENC  =      1057.53453905
  PAW double counting   =     12089.85314081   -12098.86212906
  entropy T*S    EENTRO =        -0.00000000
  eigenvalues    EBANDS =     -3747.85507468
  atomic energy  EATOM  =     18622.57311543
  Solvation  Ediel_sol  =         0.00000000
  ---------------------------------------------------
  free energy    TOTEN  =      -467.93869410 eV

  energy without entropy =     -467.93869410  energy(sigma->0) =     -467.93869410


--------------------------------------------------------------------------------------------------------


--------------------------------------- Iteration      1(   9)  ---------------------------------------


    POTLOK:  cpu time    0.1876: real time    0.1897
    SETDIJ:  cpu time    0.7212: real time    0.7211
    EDDIAG:  cpu time    2.8118: real time    2.8599
  RMM-DIIS:  cpu time    8.3624: real time    8.3622
    ORTHCH:  cpu time    0.9932: real time    1.0194
       DOS:  cpu time    0.0010: real time    0.0010
    CHARGE:  cpu time    0.3812: real time    0.3813
    MIXING:  cpu time    0.0052: real time    0.0052
    --------------------------------------------
      LOOP:  cpu time   13.4636: real time   13.5399

 eigenvalue-minimisations  :  5867
 total energy-change (2. order) :-0.9120868E-03  (-0.7370163E-03)
 number of electron     329.9999949 magnetization      23.9999970
 augmentation part       46.8029203 magnetization      16.7350652

 Broyden mixing:
  rms(total) = 0.47902E-02    rms(broyden)= 0.47736E-02
  rms(prec ) = 0.51642E-02
  weight for this iteration     100.00

 eigenvalues of (default mixing * dielectric matrix)
  average eigenvalue GAMMA=   0.9396
  2.5650  1.4159  0.8093  0.8093  0.6564  0.3283  0.5131  0.4196

 Free energy of the ion-electron system (eV)
  ---------------------------------------------------
  alpha Z        PSCENC =       308.57146172
  Ewald energy   TEWEN  =     42627.35401193
  -Hartree energ DENC   =    -59327.02963513
  -exchange      EXHF   =         0.00000000
  -V(xc)+E(xc)   XCENC  =      1057.51671040
  PAW double counting   =     12089.84451107   -12098.81884156
  entropy T*S    EENTRO =        -0.00000000
  eigenvalues    EBANDS =     -3747.95094004
  atomic energy  EATOM  =     18622.57311543
  Solvation  Ediel_sol  =         0.00000000
  ---------------------------------------------------
  free energy    TOTEN  =      -467.93960618 eV

  energy without entropy =     -467.93960618  energy(sigma->0) =     -467.93960618


--------------------------------------------------------------------------------------------------------


--------------------------------------- Iteration      1(  10)  ---------------------------------------


    POTLOK:  cpu time    0.2352: real time    0.2690
    SETDIJ:  cpu time    0.7213: real time    0.7212
    EDDIAG:  cpu time    2.8071: real time    2.8527
  RMM-DIIS:  cpu time    8.1335: real time    8.1333
    ORTHCH:  cpu time    0.9950: real time    1.0199
       DOS:  cpu time    0.0011: real time    0.0011
    CHARGE:  cpu time    0.3802: real time    0.3804
    MIXING:  cpu time    0.0054: real time    0.0054
    --------------------------------------------
      LOOP:  cpu time   13.2787: real time   13.3831

 eigenvalue-minimisations  :  5643
 total energy-change (2. order) :-0.6897151E-03  (-0.5471544E-03)
 number of electron     329.9999949 magnetization      23.9999971
 augmentation part       46.7992858 magnetization      16.7350224

 Broyden mixing:
  rms(total) = 0.31206E-02    rms(broyden)= 0.30984E-02
  rms(prec ) = 0.33255E-02
  weight for this iteration     100.00

 eigenvalues of (default mixing * dielectric matrix)
  average eigenvalue GAMMA=   1.0091
  3.1314  1.4252  0.9038  0.9038  0.7415  0.7415  0.3283  0.4213  0.4845

 Free energy of the ion-electron system (eV)
  ---------------------------------------------------
  alpha Z        PSCENC =       308.57146172
  Ewald energy   TEWEN  =     42627.35401193
  -Hartree energ DENC   =    -59327.06168773
  -exchange      EXHF   =         0.00000000
  -V(xc)+E(xc)   XCENC  =      1057.50384377
  PAW double counting   =     12089.88459220   -12098.82291124
  entropy T*S    EENTRO =        -0.00000000
  eigenvalues    EBANDS =     -3747.94272197
  atomic energy  EATOM  =     18622.57311543
  Solvation  Ediel_sol  =         0.00000000
  ---------------------------------------------------
  free energy    TOTEN  =      -467.94029590 eV

  energy without entropy =     -467.94029590  energy(sigma->0) =     -467.94029590


--------------------------------------------------------------------------------------------------------


--------------------------------------- Iteration      1(  11)  ---------------------------------------


    POTLOK:  cpu time    0.1861: real time    0.1874
    SETDIJ:  cpu time    0.7216: real time    0.7216
    EDDIAG:  cpu time    2.8007: real time    2.8558
  RMM-DIIS:  cpu time    7.3604: real time    7.3636
    ORTHCH:  cpu time    0.9954: real time    1.0203
       DOS:  cpu time    0.0011: real time    0.0011
    CHARGE:  cpu time    0.3785: real time    0.3788
    MIXING:  cpu time    0.0060: real time    0.0060
    --------------------------------------------
      LOOP:  cpu time   12.4497: real time   12.5344

 eigenvalue-minimisations  :  5106
 total energy-change (2. order) :-0.4318222E-03  (-0.2994457E-03)
 number of electron     329.9999949 magnetization      23.9999971
 augmentation part       46.8001311 magnetization      16.7346584

 Broyden mixing:
  rms(total) = 0.27104E-02    rms(broyden)= 0.26911E-02
  rms(prec ) = 0.28350E-02
  weight for this iteration     100.00

 eigenvalues of (default mixing * dielectric matrix)
  average eigenvalue GAMMA=   1.0823
  3.5243  1.6230  1.1835  0.8283  0.8283  0.9013  0.7026  0.3283  0.4210  0.4823

 Free energy of the ion-electron system (eV)
  ---------------------------------------------------
  alpha Z        PSCENC =       308.57146172
  Ewald energy   TEWEN  =     42627.35401193
  -Hartree energ DENC   =    -59327.12750240
  -exchange      EXHF   =         0.00000000
  -V(xc)+E(xc)   XCENC  =      1057.50618148
  PAW double counting   =     12089.86009278   -12098.80154423
  entropy T*S    EENTRO =        -0.00000000
  eigenvalues    EBANDS =     -3747.87654442
  atomic energy  EATOM  =     18622.57311543
  Solvation  Ediel_sol  =         0.00000000
  ---------------------------------------------------
  free energy    TOTEN  =      -467.94072772 eV

  energy without entropy =     -467.94072772  energy(sigma->0) =     -467.94072772


--------------------------------------------------------------------------------------------------------


--------------------------------------- Iteration      1(  12)  ---------------------------------------


    POTLOK:  cpu time    0.1876: real time    0.1890
    SETDIJ:  cpu time    0.7214: real time    0.7213
    EDDIAG:  cpu time    2.8099: real time    2.8596
  RMM-DIIS:  cpu time    7.2326: real time    7.2323
    ORTHCH:  cpu time    0.9963: real time    1.0196
       DOS:  cpu time    0.0011: real time    0.0011
    CHARGE:  cpu time    0.3888: real time    0.3889
    MIXING:  cpu time    0.0097: real time    0.0101
    --------------------------------------------
      LOOP:  cpu time   12.3473: real time   12.4218

 eigenvalue-minimisations  :  5013
 total energy-change (2. order) :-0.3763372E-03  (-0.2382789E-03)
 number of electron     329.9999949 magnetization      23.9999971
 augmentation part       46.8005132 magnetization      16.7343496

 Broyden mixing:
  rms(total) = 0.24405E-02    rms(broyden)= 0.24106E-02
  rms(prec ) = 0.24899E-02
  weight for this iteration     100.00

 eigenvalues of (default mixing * dielectric matrix)
  average eigenvalue GAMMA=   1.1954
  4.2126  2.3190  1.3373  0.9054  0.9054  0.7957  0.7957  0.3283  0.6458  0.4210
  0.4837

 Free energy of the ion-electron system (eV)
  ---------------------------------------------------
  alpha Z        PSCENC =       308.57146172
  Ewald energy   TEWEN  =     42627.35401193
  -Hartree energ DENC   =    -59327.20732145
  -exchange      EXHF   =         0.00000000
  -V(xc)+E(xc)   XCENC  =      1057.51062542
  PAW double counting   =     12089.80608262   -12098.75162460
  entropy T*S    EENTRO =        -0.00000000
  eigenvalues    EBANDS =     -3747.79745513
  atomic energy  EATOM  =     18622.57311543
  Solvation  Ediel_sol  =         0.00000000
  ---------------------------------------------------
  free energy    TOTEN  =      -467.94110406 eV

  energy without entropy =     -467.94110406  energy(sigma->0) =     -467.94110406


--------------------------------------------------------------------------------------------------------


--------------------------------------- Iteration      1(  13)  ---------------------------------------


    POTLOK:  cpu time    0.1880: real time    0.1892
    SETDIJ:  cpu time    0.7231: real time    0.7231
    EDDIAG:  cpu time    2.8129: real time    2.8642
  RMM-DIIS:  cpu time    6.7870: real time    6.7868
    ORTHCH:  cpu time    0.9948: real time    1.0170
       DOS:  cpu time    0.0011: real time    0.0011
    CHARGE:  cpu time    0.3889: real time    0.3889
    MIXING:  cpu time    0.0064: real time    0.0064
    --------------------------------------------
      LOOP:  cpu time   11.9022: real time   11.9767

 eigenvalue-minimisations  :  4676
 total energy-change (2. order) :-0.2758453E-03  (-0.1514492E-03)
 number of electron     329.9999949 magnetization      23.9999971
 augmentation part       46.8004326 magnetization      16.7342989

 Broyden mixing:
  rms(total) = 0.23242E-02    rms(broyden)= 0.22920E-02
  rms(prec ) = 0.23465E-02
  weight for this iteration     100.00

 eigenvalues of (default mixing * dielectric matrix)
  average eigenvalue GAMMA=   1.3602
  5.5351  2.8551  1.5755  1.0769  1.0769  0.7974  0.7974  0.3283  0.4210  0.4829
  0.6939  0.6818

 Free energy of the ion-electron system (eV)
  ---------------------------------------------------
  alpha Z        PSCENC =       308.57146172
  Ewald energy   TEWEN  =     42627.35401193
  -Hartree energ DENC   =    -59327.25226564
  -exchange      EXHF   =         0.00000000
  -V(xc)+E(xc)   XCENC  =      1057.51158797
  PAW double counting   =     12089.76976010   -12098.72484771
  entropy T*S    EENTRO =        -0.00000000
  eigenvalues    EBANDS =     -3747.74420369
  atomic energy  EATOM  =     18622.57311543
  Solvation  Ediel_sol  =         0.00000000
  ---------------------------------------------------
  free energy    TOTEN  =      -467.94137990 eV

  energy without entropy =     -467.94137990  energy(sigma->0) =     -467.94137990


--------------------------------------------------------------------------------------------------------


--------------------------------------- Iteration      1(  14)  ---------------------------------------


    POTLOK:  cpu time    0.1898: real time    0.1910
    SETDIJ:  cpu time    0.7223: real time    0.7223
    EDDIAG:  cpu time    2.8169: real time    2.8599
  RMM-DIIS:  cpu time    6.8191: real time    6.8198
    ORTHCH:  cpu time    0.9996: real time    1.0201
       DOS:  cpu time    0.0013: real time    0.0013
    CHARGE:  cpu time    0.3874: real time    0.3874
    MIXING:  cpu time    0.0067: real time    0.0067
    --------------------------------------------
      LOOP:  cpu time   11.9430: real time   12.0085

 eigenvalue-minimisations  :  4692
 total energy-change (2. order) :-0.2662630E-03  (-0.1359457E-03)
 number of electron     329.9999949 magnetization      23.9999972
 augmentation part       46.8004235 magnetization      16.7342467

 Broyden mixing:
  rms(total) = 0.22209E-02    rms(broyden)= 0.21629E-02
  rms(prec ) = 0.22061E-02
  weight for this iteration     100.00

 eigenvalues of (default mixing * dielectric matrix)
  average eigenvalue GAMMA=   1.8400
 11.2053  3.4623  1.9082  1.1659  0.9832  0.9832  0.8057  0.8057  0.3283  0.4210
  0.4829  0.7224  0.6453

 Free energy of the ion-electron system (eV)
  ---------------------------------------------------
  alpha Z        PSCENC =       308.57146172
  Ewald energy   TEWEN  =     42627.35401193
  -Hartree energ DENC   =    -59327.27523493
  -exchange      EXHF   =         0.00000000
  -V(xc)+E(xc)   XCENC  =      1057.51015202
  PAW double counting   =     12089.74591366   -12098.70363605
  entropy T*S    EENTRO =        -0.00000000
  eigenvalues    EBANDS =     -3747.71742994
  atomic energy  EATOM  =     18622.57311543
  Solvation  Ediel_sol  =         0.00000000
  ---------------------------------------------------
  free energy    TOTEN  =      -467.94164617 eV

  energy without entropy =     -467.94164617  energy(sigma->0) =     -467.94164617


--------------------------------------------------------------------------------------------------------


--------------------------------------- Iteration      1(  15)  ---------------------------------------


    POTLOK:  cpu time    0.1894: real time    0.1906
    SETDIJ:  cpu time    0.7230: real time    0.7229
    EDDIAG:  cpu time    2.8064: real time    2.8504
  RMM-DIIS:  cpu time    6.9765: real time    6.9763
    ORTHCH:  cpu time    0.9978: real time    1.0185
       DOS:  cpu time    0.0012: real time    0.0012
    CHARGE:  cpu time    0.3853: real time    0.3854
    MIXING:  cpu time    0.0070: real time    0.0070
    --------------------------------------------
      LOOP:  cpu time   12.0864: real time   12.1523

 eigenvalue-minimisations  :  4752
 total energy-change (2. order) :-0.2790217E-03  (-0.2191384E-03)
 number of electron     329.9999949 magnetization      23.9999972
 augmentation part       46.8001717 magnetization      16.7343913

 Broyden mixing:
  rms(total) = 0.22072E-02    rms(broyden)= 0.19753E-02
  rms(prec ) = 0.20224E-02
  weight for this iteration     100.00
  WARNING: grid for Broyden might be to small

 eigenvalues of (default mixing * dielectric matrix)
  average eigenvalue GAMMA=   2.5677
 21.7577  3.7335  1.9321  1.5641  1.0454  1.0454  0.8026  0.8026  0.3283  0.4210
  0.4831  0.7070  0.7070  0.6175

 Free energy of the ion-electron system (eV)
  ---------------------------------------------------
  alpha Z        PSCENC =       308.57146172
  Ewald energy   TEWEN  =     42627.35401193
  -Hartree energ DENC   =    -59327.33294766
  -exchange      EXHF   =         0.00000000
  -V(xc)+E(xc)   XCENC  =      1057.50829214
  PAW double counting   =     12089.75063139   -12098.70832485
  entropy T*S    EENTRO =        -0.00000000
  eigenvalues    EBANDS =     -3747.65816528
  atomic energy  EATOM  =     18622.57311543
  Solvation  Ediel_sol  =         0.00000000
  ---------------------------------------------------
  free energy    TOTEN  =      -467.94192519 eV

  energy without entropy =     -467.94192519  energy(sigma->0) =     -467.94192519


--------------------------------------------------------------------------------------------------------


--------------------------------------- Iteration      1(  16)  ---------------------------------------


    POTLOK:  cpu time    0.1890: real time    0.1902
    SETDIJ:  cpu time    0.7229: real time    0.7228
    EDDIAG:  cpu time    2.8283: real time    2.8764
  RMM-DIIS:  cpu time    6.9046: real time    6.9044
    ORTHCH:  cpu time    0.9930: real time    1.0175
       DOS:  cpu time    0.0010: real time    0.0010
    CHARGE:  cpu time    0.3825: real time    0.3825
    MIXING:  cpu time    0.0078: real time    0.0078
    --------------------------------------------
      LOOP:  cpu time   12.0291: real time   12.1026

 eigenvalue-minimisations  :  4728
 total energy-change (2. order) :-0.1971399E-03  (-0.3123570E-03)
 number of electron     329.9999949 magnetization      23.9999972
 augmentation part       46.7999862 magnetization      16.7346105

 Broyden mixing:
  rms(total) = 0.21930E-02    rms(broyden)= 0.17877E-02
  rms(prec ) = 0.18543E-02
  weight for this iteration     100.00
  WARNING: grid for Broyden might be to small

 eigenvalues of (default mixing * dielectric matrix)
  average eigenvalue GAMMA=   3.1774
 32.2014  3.8043  2.1410  1.5870  1.1265  1.1265  0.8190  0.8190  0.3283  0.7509
  0.7509  0.4210  0.4829  0.6511  0.6511

 Free energy of the ion-electron system (eV)
  ---------------------------------------------------
  alpha Z        PSCENC =       308.57146172
  Ewald energy   TEWEN  =     42627.35401193
  -Hartree energ DENC   =    -59327.40790289
  -exchange      EXHF   =         0.00000000
  -V(xc)+E(xc)   XCENC  =      1057.50811647
  PAW double counting   =     12089.75275667   -12098.71284172
  entropy T*S    EENTRO =        -0.00000000
  eigenvalues    EBANDS =     -3747.58083993
  atomic energy  EATOM  =     18622.57311543
  Solvation  Ediel_sol  =         0.00000000
  ---------------------------------------------------
  free energy    TOTEN  =      -467.94212233 eV

  energy without entropy =     -467.94212233  energy(sigma->0) =     -467.94212233


--------------------------------------------------------------------------------------------------------


--------------------------------------- Iteration      1(  17)  ---------------------------------------


    POTLOK:  cpu time    0.1883: real time    0.1893
    SETDIJ:  cpu time    0.7212: real time    0.7212
    EDDIAG:  cpu time    2.8205: real time    2.8708
  RMM-DIIS:  cpu time    6.7445: real time    6.7443
    ORTHCH:  cpu time    1.0011: real time    1.0253
       DOS:  cpu time    0.0011: real time    0.0011
    CHARGE:  cpu time    0.3816: real time    0.3818
    MIXING:  cpu time    0.0076: real time    0.0076
    --------------------------------------------
      LOOP:  cpu time   11.8663: real time   11.9416

 eigenvalue-minimisations  :  4648
 total energy-change (2. order) :-0.1504329E-03  (-0.3806485E-03)
 number of electron     329.9999948 magnetization      23.9999973
 augmentation part       46.8002787 magnetization      16.7345757

 Broyden mixing:
  rms(total) = 0.20899E-02    rms(broyden)= 0.15191E-02
  rms(prec ) = 0.16021E-02
  weight for this iteration     100.00
  WARNING: grid for Broyden might be to small

 eigenvalues of (default mixing * dielectric matrix)
  average eigenvalue GAMMA=   3.4757
 38.4511  3.8537  2.4751  1.6626  1.2165  1.2165  0.8941  0.8941  0.8140  0.8140
  0.3283  0.4210  0.4830  0.7327  0.7327  0.6216

 Free energy of the ion-electron system (eV)
  ---------------------------------------------------
  alpha Z        PSCENC =       308.57146172
  Ewald energy   TEWEN  =     42627.35401193
  -Hartree energ DENC   =    -59327.50673592
  -exchange      EXHF   =         0.00000000
  -V(xc)+E(xc)   XCENC  =      1057.50935869
  PAW double counting   =     12089.79190047   -12098.74414149
  entropy T*S    EENTRO =        -0.00000000
  eigenvalues    EBANDS =     -3747.49124358
  atomic energy  EATOM  =     18622.57311543
  Solvation  Ediel_sol  =         0.00000000
  ---------------------------------------------------
  free energy    TOTEN  =      -467.94227276 eV

  energy without entropy =     -467.94227276  energy(sigma->0) =     -467.94227276


--------------------------------------------------------------------------------------------------------


--------------------------------------- Iteration      1(  18)  ---------------------------------------


    POTLOK:  cpu time    0.1898: real time    0.1910
    SETDIJ:  cpu time    0.7222: real time    0.7222
    EDDIAG:  cpu time    2.8210: real time    2.8743
  RMM-DIIS:  cpu time    6.7447: real time    6.7447
    ORTHCH:  cpu time    0.9929: real time    1.0151
       DOS:  cpu time    0.0012: real time    0.0012
    CHARGE:  cpu time    0.3783: real time    0.3784
    MIXING:  cpu time    0.0080: real time    0.0080
    --------------------------------------------
      LOOP:  cpu time   11.8580: real time   11.9347

 eigenvalue-minimisations  :  4601
 total energy-change (2. order) :-0.1725094E-03  (-0.3467433E-03)
 number of electron     329.9999948 magnetization      23.9999973
 augmentation part       46.8005379 magnetization      16.7345469

 Broyden mixing:
  rms(total) = 0.18373E-02    rms(broyden)= 0.12405E-02
  rms(prec ) = 0.13106E-02
  weight for this iteration     100.00
  WARNING: grid for Broyden might be to small

 eigenvalues of (default mixing * dielectric matrix)
  average eigenvalue GAMMA=   3.8172
 45.6418  3.8863  3.0930  1.7368  1.7368  1.1302  1.1302  0.3283  0.8353  0.8353
  0.8135  0.8135  0.4210  0.4830  0.6941  0.6941  0.6193

 Free energy of the ion-electron system (eV)
  ---------------------------------------------------
  alpha Z        PSCENC =       308.57146172
  Ewald energy   TEWEN  =     42627.35401193
  -Hartree energ DENC   =    -59327.58858844
  -exchange      EXHF   =         0.00000000
  -V(xc)+E(xc)   XCENC  =      1057.51099352
  PAW double counting   =     12089.81390501   -12098.76465341
  entropy T*S    EENTRO =        -0.00000000
  eigenvalues    EBANDS =     -3747.41269102
  atomic energy  EATOM  =     18622.57311543
  Solvation  Ediel_sol  =         0.00000000
  ---------------------------------------------------
  free energy    TOTEN  =      -467.94244527 eV

  energy without entropy =     -467.94244527  energy(sigma->0) =     -467.94244527


--------------------------------------------------------------------------------------------------------


--------------------------------------- Iteration      1(  19)  ---------------------------------------


    POTLOK:  cpu time    0.1883: real time    0.1894
    SETDIJ:  cpu time    0.7214: real time    0.7213
    EDDIAG:  cpu time    2.8138: real time    2.8592
  RMM-DIIS:  cpu time    6.6415: real time    6.6413
    ORTHCH:  cpu time    0.9999: real time    1.0223
       DOS:  cpu time    0.0010: real time    0.0010
    CHARGE:  cpu time    0.3898: real time    0.3898
    MIXING:  cpu time    0.0083: real time    0.0083
    --------------------------------------------
      LOOP:  cpu time   11.7640: real time   11.8328

 eigenvalue-minimisations  :  4552
 total energy-change (2. order) :-0.1041317E-03  (-0.4622968E-03)
 number of electron     329.9999948 magnetization      23.9999973
 augmentation part       46.8009771 magnetization      16.7343674

 Broyden mixing:
  rms(total) = 0.19281E-02    rms(broyden)= 0.10911E-02
  rms(prec ) = 0.11468E-02
  weight for this iteration     100.00
  WARNING: grid for Broyden might be to small

 eigenvalues of (default mixing * dielectric matrix)
  average eigenvalue GAMMA=   3.9756
 49.6679  4.5019  3.8629  1.9732  1.9732  1.1947  1.1947  0.3283  0.8616  0.8616
  0.7989  0.7989  0.4210  0.4830  0.7073  0.7073  0.6123  0.6123

 Free energy of the ion-electron system (eV)
  ---------------------------------------------------
  alpha Z        PSCENC =       308.57146172
  Ewald energy   TEWEN  =     42627.35401193
  -Hartree energ DENC   =    -59327.65932611
  -exchange      EXHF   =         0.00000000
  -V(xc)+E(xc)   XCENC  =      1057.51288641
  PAW double counting   =     12089.79781857   -12098.74069538
  entropy T*S    EENTRO =        -0.00000000
  eigenvalues    EBANDS =     -3747.35182197
  atomic energy  EATOM  =     18622.57311543
  Solvation  Ediel_sol  =         0.00000000
  ---------------------------------------------------
  free energy    TOTEN  =      -467.94254940 eV

  energy without entropy =     -467.94254940  energy(sigma->0) =     -467.94254940


--------------------------------------------------------------------------------------------------------


--------------------------------------- Iteration      1(  20)  ---------------------------------------


    POTLOK:  cpu time    0.1892: real time    0.1904
    SETDIJ:  cpu time    0.7217: real time    0.7216
    EDDIAG:  cpu time    2.8195: real time    2.8775
  RMM-DIIS:  cpu time    6.5104: real time    6.5103
    ORTHCH:  cpu time    0.9992: real time    1.0216
       DOS:  cpu time    0.0011: real time    0.0011
    CHARGE:  cpu time    0.3896: real time    0.3898
    MIXING:  cpu time    0.0089: real time    0.0089
    --------------------------------------------
      LOOP:  cpu time   11.6398: real time   11.7213

 eigenvalue-minimisations  :  4507
 total energy-change (2. order) :-0.2115899E-03  (-0.2524216E-03)
 number of electron     329.9999948 magnetization      23.9999973
 augmentation part       46.8008081 magnetization      16.7342985

 Broyden mixing:
  rms(total) = 0.14166E-02    rms(broyden)= 0.86629E-03
  rms(prec ) = 0.90334E-03
  weight for this iteration     100.00
  WARNING: grid for Broyden might be to small

 eigenvalues of (default mixing * dielectric matrix)
  average eigenvalue GAMMA=   4.1531
 54.5573  5.7047  3.7730  2.5446  1.7661  1.1747  1.1747  0.3283  0.9226  0.8120
  0.8120  0.8120  0.8120  0.4210  0.4830  0.7712  0.7712  0.6383  0.6294

 Free energy of the ion-electron system (eV)
  ---------------------------------------------------
  alpha Z        PSCENC =       308.57146172
  Ewald energy   TEWEN  =     42627.35401193
  -Hartree energ DENC   =    -59327.67602829
  -exchange      EXHF   =         0.00000000
  -V(xc)+E(xc)   XCENC  =      1057.51217225
  PAW double counting   =     12089.77493200   -12098.72169128
  entropy T*S    EENTRO =        -0.00000000
  eigenvalues    EBANDS =     -3747.33073474
  atomic energy  EATOM  =     18622.57311543
  Solvation  Ediel_sol  =         0.00000000
  ---------------------------------------------------
  free energy    TOTEN  =      -467.94276099 eV

  energy without entropy =     -467.94276099  energy(sigma->0) =     -467.94276099


--------------------------------------------------------------------------------------------------------


--------------------------------------- Iteration      1(  21)  ---------------------------------------


    POTLOK:  cpu time    0.1905: real time    0.1917
    SETDIJ:  cpu time    0.7226: real time    0.7226
    EDDIAG:  cpu time    2.8272: real time    2.8755
  RMM-DIIS:  cpu time    6.3410: real time    6.3409
    ORTHCH:  cpu time    0.9931: real time    1.0239
       DOS:  cpu time    0.0011: real time    0.0011
    CHARGE:  cpu time    0.3907: real time    0.3909
    MIXING:  cpu time    0.0098: real time    0.0098
    --------------------------------------------
      LOOP:  cpu time   11.4762: real time   11.5565

 eigenvalue-minimisations  :  4342
 total energy-change (2. order) :-0.1168948E-03  (-0.1865373E-03)
 number of electron     329.9999948 magnetization      23.9999973
 augmentation part       46.8001966 magnetization      16.7344351

 Broyden mixing:
  rms(total) = 0.11944E-02    rms(broyden)= 0.71431E-03
  rms(prec ) = 0.73756E-03
  weight for this iteration     100.00
  WARNING: grid for Broyden might be to small

 eigenvalues of (default mixing * dielectric matrix)
  average eigenvalue GAMMA=   4.2423
 57.6726  7.0164  3.7660  2.8647  1.7178  1.5491  1.1432  1.1432  0.8693  0.8693
  0.8031  0.8031  0.3283  0.7586  0.7586  0.4210  0.4830  0.6425  0.6425  0.5944

 Free energy of the ion-electron system (eV)
  ---------------------------------------------------
  alpha Z        PSCENC =       308.57146172
  Ewald energy   TEWEN  =     42627.35401193
  -Hartree energ DENC   =    -59327.67055639
  -exchange      EXHF   =         0.00000000
  -V(xc)+E(xc)   XCENC  =      1057.51002691
  PAW double counting   =     12089.74085984   -12098.69356887
  entropy T*S    EENTRO =        -0.00000000
  eigenvalues    EBANDS =     -3747.32822845
  atomic energy  EATOM  =     18622.57311543
  Solvation  Ediel_sol  =         0.00000000
  ---------------------------------------------------
  free energy    TOTEN  =      -467.94287789 eV

  energy without entropy =     -467.94287789  energy(sigma->0) =     -467.94287789


--------------------------------------------------------------------------------------------------------


--------------------------------------- Iteration      1(  22)  ---------------------------------------


    POTLOK:  cpu time    0.1903: real time    0.1916
    SETDIJ:  cpu time    0.7266: real time    0.7266
    EDDIAG:  cpu time    2.8207: real time    2.8740
  RMM-DIIS:  cpu time    5.8615: real time    5.8613
    ORTHCH:  cpu time    0.9935: real time    1.0135
       DOS:  cpu time    0.0010: real time    0.0010
    CHARGE:  cpu time    0.3794: real time    0.3795
    MIXING:  cpu time    0.0096: real time    0.0096
    --------------------------------------------
      LOOP:  cpu time   10.9824: real time   11.0570

 eigenvalue-minimisations  :  4029
 total energy-change (2. order) :-0.1101264E-03  (-0.8188154E-04)
 number of electron     329.9999948 magnetization      23.9999972
 augmentation part       46.8000317 magnetization      16.7345120

 Broyden mixing:
  rms(total) = 0.91051E-03    rms(broyden)= 0.68666E-03
  rms(prec ) = 0.71048E-03
  weight for this iteration     100.00
  WARNING: grid for Broyden might be to small

 eigenvalues of (default mixing * dielectric matrix)
  average eigenvalue GAMMA=   4.2265
 59.6903  7.4179  3.7533  3.1254  1.7681  1.7681  1.2143  1.2143  0.9417  0.9417
  0.8094  0.8094  0.3283  0.7683  0.7683  0.4210  0.4830  0.6773  0.6773  0.6149
  0.5641

 Free energy of the ion-electron system (eV)
  ---------------------------------------------------
  alpha Z        PSCENC =       308.57146172
  Ewald energy   TEWEN  =     42627.35401193
  -Hartree energ DENC   =    -59327.66263069
  -exchange      EXHF   =         0.00000000
  -V(xc)+E(xc)   XCENC  =      1057.50878337
  PAW double counting   =     12089.73710563   -12098.69234462
  entropy T*S    EENTRO =        -0.00000000
  eigenvalues    EBANDS =     -3747.33249076
  atomic energy  EATOM  =     18622.57311543
  Solvation  Ediel_sol  =         0.00000000
  ---------------------------------------------------
  free energy    TOTEN  =      -467.94298801 eV

  energy without entropy =     -467.94298801  energy(sigma->0) =     -467.94298801


--------------------------------------------------------------------------------------------------------


--------------------------------------- Iteration      1(  23)  ---------------------------------------


    POTLOK:  cpu time    0.1910: real time    0.1927
    SETDIJ:  cpu time    0.7219: real time    0.7219
    EDDIAG:  cpu time    2.8178: real time    2.8694
  RMM-DIIS:  cpu time    5.3403: real time    5.3402
    ORTHCH:  cpu time    0.9897: real time    1.0146
       DOS:  cpu time    0.0011: real time    0.0011
    CHARGE:  cpu time    0.3802: real time    0.3803
    MIXING:  cpu time    0.0098: real time    0.0098
    --------------------------------------------
      LOOP:  cpu time   10.4518: real time   10.5300

 eigenvalue-minimisations  :  3646
 total energy-change (2. order) :-0.5417968E-04  (-0.3896672E-04)
 number of electron     329.9999948 magnetization      23.9999972
 augmentation part       46.8000844 magnetization      16.7345656

 Broyden mixing:
  rms(total) = 0.76365E-03    rms(broyden)= 0.65347E-03
  rms(prec ) = 0.67374E-03
  weight for this iteration     100.00
  WARNING: grid for Broyden might be to small

 eigenvalues of (default mixing * dielectric matrix)
  average eigenvalue GAMMA=   4.2155
 61.2848  7.9559  3.7773  3.4711  1.9708  1.9708  1.2719  1.2719  1.0168  1.0168
  0.3283  0.8164  0.8164  0.4210  0.7823  0.7823  0.4830  0.7305  0.7305  0.6305
  0.6305  0.5822

 Free energy of the ion-electron system (eV)
  ---------------------------------------------------
  alpha Z        PSCENC =       308.57146172
  Ewald energy   TEWEN  =     42627.35401193
  -Hartree energ DENC   =    -59327.66964094
  -exchange      EXHF   =         0.00000000
  -V(xc)+E(xc)   XCENC  =      1057.50888179
  PAW double counting   =     12089.75186236   -12098.70679384
  entropy T*S    EENTRO =        -0.00000000
  eigenvalues    EBANDS =     -3747.32594063
  atomic energy  EATOM  =     18622.57311543
  Solvation  Ediel_sol  =         0.00000000
  ---------------------------------------------------
  free energy    TOTEN  =      -467.94304219 eV

  energy without entropy =     -467.94304219  energy(sigma->0) =     -467.94304219


--------------------------------------------------------------------------------------------------------


--------------------------------------- Iteration      1(  24)  ---------------------------------------


    POTLOK:  cpu time    0.1884: real time    0.1896
    SETDIJ:  cpu time    0.7218: real time    0.7218
    EDDIAG:  cpu time    2.8210: real time    2.8665
  RMM-DIIS:  cpu time    5.0756: real time    5.0767
    ORTHCH:  cpu time    0.9947: real time    1.0163
       DOS:  cpu time    0.0010: real time    0.0010
    CHARGE:  cpu time    0.3809: real time    0.3809
    MIXING:  cpu time    0.0102: real time    0.0102
    --------------------------------------------
      LOOP:  cpu time   10.1935: real time   10.2630

 eigenvalue-minimisations  :  3466
 total energy-change (2. order) :-0.4512414E-04  (-0.2290659E-04)
 number of electron     329.9999948 magnetization      23.9999972
 augmentation part       46.8003153 magnetization      16.7345750

 Broyden mixing:
  rms(total) = 0.67550E-03    rms(broyden)= 0.60019E-03
  rms(prec ) = 0.61409E-03
  weight for this iteration     100.00
  WARNING: grid for Broyden might be to small

 eigenvalues of (default mixing * dielectric matrix)
  average eigenvalue GAMMA=   4.2008
 62.3408  7.2869  5.1518  3.7592  2.6647  1.7310  1.7310  1.2201  1.2201  0.3283
  0.9345  0.9345  0.8127  0.8127  0.7976  0.7976  0.4210  0.4830  0.7046  0.7046
  0.6244  0.6244  0.5338

 Free energy of the ion-electron system (eV)
  ---------------------------------------------------
  alpha Z        PSCENC =       308.57146172
  Ewald energy   TEWEN  =     42627.35401193
  -Hartree energ DENC   =    -59327.67720637
  -exchange      EXHF   =         0.00000000
  -V(xc)+E(xc)   XCENC  =      1057.50974483
  PAW double counting   =     12089.77644229   -12098.73102737
  entropy T*S    EENTRO =        -0.00000000
  eigenvalues    EBANDS =     -3747.31962977
  atomic energy  EATOM  =     18622.57311543
  Solvation  Ediel_sol  =         0.00000000
  ---------------------------------------------------
  free energy    TOTEN  =      -467.94308732 eV

  energy without entropy =     -467.94308732  energy(sigma->0) =     -467.94308732


--------------------------------------------------------------------------------------------------------


--------------------------------------- Iteration      1(  25)  ---------------------------------------


    POTLOK:  cpu time    0.1891: real time    0.1907
    SETDIJ:  cpu time    0.7215: real time    0.7215
    EDDIAG:  cpu time    2.8304: real time    2.8795
  RMM-DIIS:  cpu time    4.6806: real time    4.6805
    ORTHCH:  cpu time    0.9937: real time    1.0193
       DOS:  cpu time    0.0011: real time    0.0011
    CHARGE:  cpu time    0.3876: real time    0.3876
    MIXING:  cpu time    0.0107: real time    0.0107
    --------------------------------------------
      LOOP:  cpu time    9.8149: real time    9.8910

 eigenvalue-minimisations  :  3167
 total energy-change (2. order) :-0.2542822E-04  (-0.1198510E-04)
 number of electron     329.9999948 magnetization      23.9999972
 augmentation part       46.8004016 magnetization      16.7345375

 Broyden mixing:
  rms(total) = 0.61715E-03    rms(broyden)= 0.57530E-03
  rms(prec ) = 0.58765E-03
  weight for this iteration     100.00

 eigenvalues of (default mixing * dielectric matrix)
  average eigenvalue GAMMA=   4.2277
 62.7895  8.6178  7.0042  3.7476  2.9477  1.8397  1.8397  1.2320  1.2320  0.9686
  0.9686  0.3283  0.8202  0.8202  0.7960  0.7960  0.4210  0.7118  0.7118  0.4830
  0.6292  0.6292  0.5951  0.5362

 Free energy of the ion-electron system (eV)
  ---------------------------------------------------
  alpha Z        PSCENC =       308.57146172
  Ewald energy   TEWEN  =     42627.35401193
  -Hartree energ DENC   =    -59327.68324039
  -exchange      EXHF   =         0.00000000
  -V(xc)+E(xc)   XCENC  =      1057.51031687
  PAW double counting   =     12089.78771277   -12098.74015398
  entropy T*S    EENTRO =        -0.00000000
  eigenvalues    EBANDS =     -3747.31633709
  atomic energy  EATOM  =     18622.57311543
  Solvation  Ediel_sol  =         0.00000000
  ---------------------------------------------------
  free energy    TOTEN  =      -467.94311274 eV

  energy without entropy =     -467.94311274  energy(sigma->0) =     -467.94311274


--------------------------------------------------------------------------------------------------------


--------------------------------------- Iteration      1(  26)  ---------------------------------------


    POTLOK:  cpu time    0.1895: real time    0.1910
    SETDIJ:  cpu time    0.7222: real time    0.7221
    EDDIAG:  cpu time    2.8273: real time    2.8775
  RMM-DIIS:  cpu time    4.3145: real time    4.3144
    ORTHCH:  cpu time    1.0008: real time    1.0233
       DOS:  cpu time    0.0011: real time    0.0011
    CHARGE:  cpu time    0.3846: real time    0.3847
    MIXING:  cpu time    0.0116: real time    0.0116
    --------------------------------------------
      LOOP:  cpu time    9.4516: real time    9.5256

 eigenvalue-minimisations  :  2966
 total energy-change (2. order) :-0.2062580E-04  (-0.7913375E-05)
 number of electron     329.9999948 magnetization      23.9999972
 augmentation part       46.8004019 magnetization      16.7345613

 Broyden mixing:
  rms(total) = 0.59021E-03    rms(broyden)= 0.55765E-03
  rms(prec ) = 0.57007E-03
  weight for this iteration     100.00

 eigenvalues of (default mixing * dielectric matrix)
  average eigenvalue GAMMA=   4.3079
 63.9074  9.6495  9.6495  3.8319  3.0879  1.9317  1.9317  1.2549  1.2549  1.0291
  1.0291  0.3283  0.8400  0.8400  0.8026  0.8026  0.4210  0.7498  0.7498  0.4830
  0.6828  0.6828  0.6241  0.6241  0.5083

 Free energy of the ion-electron system (eV)
  ---------------------------------------------------
  alpha Z        PSCENC =       308.57146172
  Ewald energy   TEWEN  =     42627.35401193
  -Hartree energ DENC   =    -59327.67181375
  -exchange      EXHF   =         0.00000000
  -V(xc)+E(xc)   XCENC  =      1057.51007502
  PAW double counting   =     12089.78712682   -12098.73985352
  entropy T*S    EENTRO =        -0.00000000
  eigenvalues    EBANDS =     -3747.32725701
  atomic energy  EATOM  =     18622.57311543
  Solvation  Ediel_sol  =         0.00000000
  ---------------------------------------------------
  free energy    TOTEN  =      -467.94313337 eV

  energy without entropy =     -467.94313337  energy(sigma->0) =     -467.94313337


--------------------------------------------------------------------------------------------------------


--------------------------------------- Iteration      1(  27)  ---------------------------------------


    POTLOK:  cpu time    0.1907: real time    0.1918
    SETDIJ:  cpu time    0.7221: real time    0.7221
    EDDIAG:  cpu time    2.8334: real time    2.8784
  RMM-DIIS:  cpu time    4.2234: real time    4.2232
    ORTHCH:  cpu time    1.0019: real time    1.0263
       DOS:  cpu time    0.0011: real time    0.0011
    --------------------------------------------
      LOOP:  cpu time    8.9724: real time    9.0429

 eigenvalue-minimisations  :  2902
 total energy-change (2. order) :-0.8802399E-05  (-0.7820178E-05)
 number of electron     329.9999948 magnetization      23.9999972
 augmentation part       46.8004019 magnetization      16.7345613

 Free energy of the ion-electron system (eV)
  ---------------------------------------------------
  alpha Z        PSCENC =       308.57146172
  Ewald energy   TEWEN  =     42627.35401193
  -Hartree energ DENC   =    -59327.66318258
  -exchange      EXHF   =         0.00000000
  -V(xc)+E(xc)   XCENC  =      1057.51011339
  PAW double counting   =     12089.77173297   -12098.72289749
  entropy T*S    EENTRO =        -0.00000000
  eigenvalues    EBANDS =     -3747.33749753
  atomic energy  EATOM  =     18622.57311543
  Solvation  Ediel_sol  =         0.00000000
  ---------------------------------------------------
  free energy    TOTEN  =      -467.94314217 eV

  energy without entropy =     -467.94314217  energy(sigma->0) =     -467.94314217


--------------------------------------------------------------------------------------------------------


 average (electrostatic) potential at core
  the test charge radii are     1.0103  0.6991  0.7089  1.1045  0.7215  0.5201
  (the norm of the test charge is              1.0000)
       1 -56.3511       2 -52.9781       3 -50.8075       4 -51.6944       5 -56.2429
       6 -52.9661       7 -56.2952       8 -52.9154       9 -58.2523      10 -58.5109
      11 -57.7089      12 -57.7197      13 -58.3260      14 -58.4872      15 -57.7059
      16 -57.6630      17 -57.6890      18 -57.7661      19 -58.5131      20 -57.9722
      21 -57.6939      22 -57.7885      23 -58.4948      24 -58.0602      25 -56.0314
      26 -57.9969      27 -58.4188      28 -57.3298      29 -57.7553      30 -56.3881
      31 -56.4115      32 -58.2704      33 -72.3310      34 -72.4141      35 -71.6713
      36 -71.5962      37 -72.3226      38 -72.6070      39 -71.6071      40 -71.6032
      41 -72.3302      42 -72.1792      43 -71.6653      44 -71.6620      45 -72.3370
      46 -72.2779      47 -71.6811      48 -71.6871      49 -70.9844      50 -72.6209
      51 -72.1873      52 -69.6677      53 -72.1428      54 -71.0133      55 -70.9878
      56 -71.6317      57 -40.9974      58 -41.0180      59 -40.6383      60 -40.6379
      61 -81.8043      62 -80.9645      63 -43.7866      64 -44.6006
 
 
 
 E-fermi :  -3.7594     XC(G=0):  -3.9910     alpha+bet : -2.8255


 spin component 1

 k-point     1 :       0.0000    0.0000    0.0000
  band No.  band energies     occupation 
      1     -33.6415      1.00000
      2     -33.6205      1.00000
      3     -33.2475      1.00000
      4     -33.2471      1.00000
      5     -27.6585      1.00000
      6     -21.9912      1.00000
      7     -21.6165      1.00000
      8     -21.5809      1.00000
      9     -21.4698      1.00000
     10     -21.4541      1.00000
     11     -21.3607      1.00000
     12     -21.3357      1.00000
     13     -21.3292      1.00000
     14     -21.2739      1.00000
     15     -21.2131      1.00000
     16     -21.1852      1.00000
     17     -21.1538      1.00000
     18     -20.8691      1.00000
     19     -20.7858      1.00000
     20     -20.7611      1.00000
     21     -20.7352      1.00000
     22     -20.7188      1.00000
     23     -20.6879      1.00000
     24     -20.6825      1.00000
     25     -20.6686      1.00000
     26     -20.6297      1.00000
     27     -20.0717      1.00000
     28     -19.9894      1.00000
     29     -19.9672      1.00000
     30     -18.8241      1.00000
     31     -17.1594      1.00000
     32     -17.1435      1.00000
     33     -17.1382      1.00000
     34     -17.1223      1.00000
     35     -17.1081      1.00000
     36     -17.1039      1.00000
     37     -16.7678      1.00000
     38     -16.7674      1.00000
     39     -16.7176      1.00000
     40     -16.7157      1.00000
     41     -16.7135      1.00000
     42     -16.7112      1.00000
     43     -13.9854      1.00000
     44     -13.8928      1.00000
     45     -13.6944      1.00000
     46     -13.6837      1.00000
     47     -13.6539      1.00000
     48     -13.5139      1.00000
     49     -13.1023      1.00000
     50     -12.6055      1.00000
     51     -12.5204      1.00000
     52     -12.4615      1.00000
     53     -12.3940      1.00000
     54     -12.3817      1.00000
     55     -12.3563      1.00000
     56     -12.3436      1.00000
     57     -12.3337      1.00000
     58     -12.3160      1.00000
     59     -12.3053      1.00000
     60     -12.2774      1.00000
     61     -12.0238      1.00000
     62     -11.7132      1.00000
     63     -11.6589      1.00000
     64     -11.4635      1.00000
     65     -11.3721      1.00000
     66     -11.2147      1.00000
     67     -11.0625      1.00000
     68     -10.8093      1.00000
     69     -10.7490      1.00000
     70     -10.7327      1.00000
     71     -10.7078      1.00000
     72     -10.5827      1.00000
     73     -10.3990      1.00000
     74     -10.3765      1.00000
     75     -10.1969      1.00000
     76     -10.1408      1.00000
     77     -10.1276      1.00000
     78     -10.0860      1.00000
     79      -9.8620      1.00000
     80      -9.8185      1.00000
     81      -9.7251      1.00000
     82      -9.6194      1.00000
     83      -9.5531      1.00000
     84      -9.4429      1.00000
     85      -9.4287      1.00000
     86      -9.3950      1.00000
     87      -9.3732      1.00000
     88      -9.3097      1.00000
     89      -9.1970      1.00000
     90      -8.9237      1.00000
     91      -8.7184      1.00000
     92      -8.5835      1.00000
     93      -8.5151      1.00000
     94      -8.4375      1.00000
     95      -8.4097      1.00000
     96      -8.3687      1.00000
     97      -8.3565      1.00000
     98      -8.2866      1.00000
     99      -8.1940      1.00000
    100      -8.0734      1.00000
    101      -8.0370      1.00000
    102      -7.9645      1.00000
    103      -7.9130      1.00000
    104      -7.8910      1.00000
    105      -7.7752      1.00000
    106      -7.7468      1.00000
    107      -7.6805      1.00000
    108      -7.6502      1.00000
    109      -7.6071      1.00000
    110      -7.5744      1.00000
    111      -7.5647      1.00000
    112      -7.5097      1.00000
    113      -7.4756      1.00000
    114      -7.4618      1.00000
    115      -7.3778      1.00000
    116      -7.3585      1.00000
    117      -7.3107      1.00000
    118      -7.2728      1.00000
    119      -7.2432      1.00000
    120      -7.2199      1.00000
    121      -7.1127      1.00000
    122      -7.0670      1.00000
    123      -7.0632      1.00000
    124      -7.0164      1.00000
    125      -7.0080      1.00000
    126      -6.9967      1.00000
    127      -6.9765      1.00000
    128      -6.9665      1.00000
    129      -6.9095      1.00000
    130      -6.9014      1.00000
    131      -6.8866      1.00000
    132      -6.8549      1.00000
    133      -6.7918      1.00000
    134      -6.7643      1.00000
    135      -6.7581      1.00000
    136      -6.7024      1.00000
    137      -6.6564      1.00000
    138      -6.6253      1.00000
    139      -6.5728      1.00000
    140      -6.5471      1.00000
    141      -6.5085      1.00000
    142      -6.4785      1.00000
    143      -6.4594      1.00000
    144      -6.4200      1.00000
    145      -6.3756      1.00000
    146      -6.3378      1.00000
    147      -6.3076      1.00000
    148      -6.2835      1.00000
    149      -6.2246      1.00000
    150      -6.1805      1.00000
    151      -6.1543      1.00000
    152      -6.1238      1.00000
    153      -6.0552      1.00000
    154      -6.0142      1.00000
    155      -5.9932      1.00000
    156      -5.9865      1.00000
    157      -5.9778      1.00000
    158      -5.9563      1.00000
    159      -5.9341      1.00000
    160      -5.8275      1.00000
    161      -5.8119      1.00000
    162      -5.8035      1.00000
    163      -5.7760      1.00000
    164      -5.7745      1.00000
    165      -5.5189      1.00000
    166      -5.1948      1.00000
    167      -5.1375      1.00000
    168      -5.1236      1.00000
    169      -5.0434      1.00000
    170      -5.0231      1.00000
    171      -4.7462      1.00000
    172      -4.7000      1.00000
    173      -4.5205      1.00000
    174      -4.3332      1.00000
    175      -4.3084      1.00000
    176      -4.2026      1.00000
    177      -4.1111      1.00000
    178      -0.9994      0.00000
    179      -0.8934      0.00000
    180      -0.6342      0.00000
    181      -0.4455      0.00000
    182      -0.3328      0.00000
    183      -0.1396      0.00000
    184      -0.0523      0.00000
    185      -0.0028      0.00000
    186       0.0542      0.00000
    187       0.1588      0.00000
    188       0.4029      0.00000
    189       0.5030      0.00000
    190       0.5357      0.00000
    191       0.6338      0.00000
    192       0.6878      0.00000
    193       0.7261      0.00000
    194       0.7775      0.00000
    195       0.8662      0.00000
    196       0.9741      0.00000
    197       0.9791      0.00000
    198       0.9999      0.00000
    199       1.0209      0.00000
    200       1.0500      0.00000
    201       1.1205      0.00000
    202       1.1759      0.00000
    203       1.1977      0.00000
    204       1.2834      0.00000
    205       1.3074      0.00000
    206       1.3906      0.00000
    207       1.4890      0.00000
    208       1.5071      0.00000
    209       1.5373      0.00000
    210       1.5537      0.00000
    211       1.5626      0.00000
    212       1.6013      0.00000
    213       1.6127      0.00000
    214       1.6573      0.00000
    215       1.6931      0.00000
    216       1.7299      0.00000

 k-point     2 :       0.3333    0.0000    0.0000
  band No.  band energies     occupation 
      1     -33.6415      1.00000
      2     -33.6205      1.00000
      3     -33.2475      1.00000
      4     -33.2471      1.00000
      5     -27.6584      1.00000
      6     -21.9913      1.00000
      7     -21.6127      1.00000
      8     -21.5824      1.00000
      9     -21.4718      1.00000
     10     -21.4373      1.00000
     11     -21.3936      1.00000
     12     -21.3293      1.00000
     13     -21.3213      1.00000
     14     -21.2735      1.00000
     15     -21.2126      1.00000
     16     -21.1849      1.00000
     17     -21.1536      1.00000
     18     -20.8655      1.00000
     19     -20.7852      1.00000
     20     -20.7602      1.00000
     21     -20.7351      1.00000
     22     -20.7279      1.00000
     23     -20.6917      1.00000
     24     -20.6776      1.00000
     25     -20.6683      1.00000
     26     -20.6275      1.00000
     27     -20.0716      1.00000
     28     -19.9893      1.00000
     29     -19.9672      1.00000
     30     -18.8241      1.00000
     31     -17.1594      1.00000
     32     -17.1435      1.00000
     33     -17.1383      1.00000
     34     -17.1222      1.00000
     35     -17.1082      1.00000
     36     -17.1039      1.00000
     37     -16.7678      1.00000
     38     -16.7674      1.00000
     39     -16.7166      1.00000
     40     -16.7147      1.00000
     41     -16.7145      1.00000
     42     -16.7123      1.00000
     43     -13.9588      1.00000
     44     -13.8989      1.00000
     45     -13.6828      1.00000
     46     -13.6733      1.00000
     47     -13.6573      1.00000
     48     -13.5105      1.00000
     49     -13.1009      1.00000
     50     -12.5700      1.00000
     51     -12.4925      1.00000
     52     -12.4442      1.00000
     53     -12.3931      1.00000
     54     -12.3813      1.00000
     55     -12.3565      1.00000
     56     -12.3435      1.00000
     57     -12.3316      1.00000
     58     -12.3145      1.00000
     59     -12.2860      1.00000
     60     -12.2774      1.00000
     61     -12.1062      1.00000
     62     -11.8125      1.00000
     63     -11.6935      1.00000
     64     -11.5804      1.00000
     65     -11.4012      1.00000
     66     -11.2219      1.00000
     67     -11.1976      1.00000
     68     -10.9116      1.00000
     69     -10.8438      1.00000
     70     -10.7376      1.00000
     71     -10.6261      1.00000
     72     -10.4594      1.00000
     73     -10.3890      1.00000
     74     -10.2816      1.00000
     75     -10.2030      1.00000
     76     -10.1668      1.00000
     77     -10.0783      1.00000
     78      -9.9707      1.00000
     79      -9.8648      1.00000
     80      -9.6181      1.00000
     81      -9.5783      1.00000
     82      -9.5093      1.00000
     83      -9.4977      1.00000
     84      -9.4541      1.00000
     85      -9.4217      1.00000
     86      -9.3547      1.00000
     87      -9.2592      1.00000
     88      -9.1992      1.00000
     89      -9.0608      1.00000
     90      -8.9313      1.00000
     91      -8.7456      1.00000
     92      -8.7043      1.00000
     93      -8.6593      1.00000
     94      -8.5774      1.00000
     95      -8.4758      1.00000
     96      -8.4582      1.00000
     97      -8.3522      1.00000
     98      -8.3146      1.00000
     99      -8.2732      1.00000
    100      -8.1413      1.00000
    101      -8.0614      1.00000
    102      -8.0418      1.00000
    103      -7.9296      1.00000
    104      -7.8997      1.00000
    105      -7.8099      1.00000
    106      -7.7477      1.00000
    107      -7.6994      1.00000
    108      -7.6653      1.00000
    109      -7.6277      1.00000
    110      -7.5704      1.00000
    111      -7.5425      1.00000
    112      -7.5091      1.00000
    113      -7.4771      1.00000
    114      -7.4458      1.00000
    115      -7.3934      1.00000
    116      -7.3807      1.00000
    117      -7.3368      1.00000
    118      -7.2849      1.00000
    119      -7.2285      1.00000
    120      -7.1325      1.00000
    121      -7.1222      1.00000
    122      -7.0923      1.00000
    123      -7.0846      1.00000
    124      -7.0283      1.00000
    125      -7.0149      1.00000
    126      -7.0099      1.00000
    127      -6.9709      1.00000
    128      -6.9515      1.00000
    129      -6.9363      1.00000
    130      -6.8959      1.00000
    131      -6.8841      1.00000
    132      -6.8541      1.00000
    133      -6.8148      1.00000
    134      -6.7908      1.00000
    135      -6.7487      1.00000
    136      -6.7167      1.00000
    137      -6.6949      1.00000
    138      -6.6642      1.00000
    139      -6.5843      1.00000
    140      -6.5668      1.00000
    141      -6.5195      1.00000
    142      -6.5026      1.00000
    143      -6.4774      1.00000
    144      -6.4187      1.00000
    145      -6.3850      1.00000
    146      -6.3646      1.00000
    147      -6.2756      1.00000
    148      -6.2405      1.00000
    149      -6.2123      1.00000
    150      -6.1780      1.00000
    151      -6.1279      1.00000
    152      -6.0717      1.00000
    153      -6.0381      1.00000
    154      -6.0127      1.00000
    155      -5.9930      1.00000
    156      -5.9532      1.00000
    157      -5.9253      1.00000
    158      -5.9015      1.00000
    159      -5.8243      1.00000
    160      -5.8114      1.00000
    161      -5.8020      1.00000
    162      -5.7632      1.00000
    163      -5.7498      1.00000
    164      -5.7162      1.00000
    165      -5.5264      1.00000
    166      -5.2238      1.00000
    167      -5.1291      1.00000
    168      -5.0952      1.00000
    169      -5.0676      1.00000
    170      -5.0380      1.00000
    171      -4.8022      1.00000
    172      -4.7089      1.00000
    173      -4.5308      1.00000
    174      -4.3357      1.00000
    175      -4.3048      1.00000
    176      -4.1977      1.00000
    177      -4.1093      1.00000
    178      -1.0056      0.00000
    179      -0.8785      0.00000
    180      -0.6379      0.00000
    181      -0.4589      0.00000
    182      -0.3556      0.00000
    183      -0.1231      0.00000
    184      -0.0567      0.00000
    185       0.0069      0.00000
    186       0.1034      0.00000
    187       0.2064      0.00000
    188       0.3955      0.00000
    189       0.4779      0.00000
    190       0.5446      0.00000
    191       0.5989      0.00000
    192       0.6767      0.00000
    193       0.7543      0.00000
    194       0.7785      0.00000
    195       0.8323      0.00000
    196       0.8968      0.00000
    197       0.9169      0.00000
    198       0.9897      0.00000
    199       1.0200      0.00000
    200       1.0968      0.00000
    201       1.1477      0.00000
    202       1.1776      0.00000
    203       1.2283      0.00000
    204       1.2838      0.00000
    205       1.3314      0.00000
    206       1.4094      0.00000
    207       1.4626      0.00000
    208       1.4986      0.00000
    209       1.5384      0.00000
    210       1.5735      0.00000
    211       1.5885      0.00000
    212       1.6205      0.00000
    213       1.6661      0.00000
    214       1.6941      0.00000
    215       1.7053      0.00000
    216       1.7867      0.00000

 k-point     3 :       0.0000    0.3333    0.0000
  band No.  band energies     occupation 
      1     -33.6415      1.00000
      2     -33.6205      1.00000
      3     -33.2475      1.00000
      4     -33.2471      1.00000
      5     -27.6584      1.00000
      6     -21.9912      1.00000
      7     -21.6162      1.00000
      8     -21.5799      1.00000
      9     -21.4693      1.00000
     10     -21.4481      1.00000
     11     -21.3735      1.00000
     12     -21.3370      1.00000
     13     -21.3242      1.00000
     14     -21.2720      1.00000
     15     -21.2124      1.00000
     16     -21.1867      1.00000
     17     -21.1538      1.00000
     18     -20.8556      1.00000
     19     -20.8124      1.00000
     20     -20.7494      1.00000
     21     -20.7321      1.00000
     22     -20.7182      1.00000
     23     -20.6897      1.00000
     24     -20.6846      1.00000
     25     -20.6698      1.00000
     26     -20.6271      1.00000
     27     -20.0716      1.00000
     28     -19.9893      1.00000
     29     -19.9672      1.00000
     30     -18.8241      1.00000
     31     -17.1593      1.00000
     32     -17.1443      1.00000
     33     -17.1378      1.00000
     34     -17.1201      1.00000
     35     -17.1102      1.00000
     36     -17.1037      1.00000
     37     -16.7678      1.00000
     38     -16.7674      1.00000
     39     -16.7166      1.00000
     40     -16.7147      1.00000
     41     -16.7145      1.00000
     42     -16.7123      1.00000
     43     -13.9519      1.00000
     44     -13.9052      1.00000
     45     -13.6901      1.00000
     46     -13.6754      1.00000
     47     -13.6544      1.00000
     48     -13.5076      1.00000
     49     -13.1018      1.00000
     50     -12.5642      1.00000
     51     -12.4962      1.00000
     52     -12.4552      1.00000
     53     -12.3942      1.00000
     54     -12.3814      1.00000
     55     -12.3565      1.00000
     56     -12.3435      1.00000
     57     -12.3338      1.00000
     58     -12.3183      1.00000
     59     -12.3026      1.00000
     60     -12.2773      1.00000
     61     -12.0609      1.00000
     62     -11.8332      1.00000
     63     -11.5783      1.00000
     64     -11.5479      1.00000
     65     -11.4142      1.00000
     66     -11.3017      1.00000
     67     -11.2201      1.00000
     68     -10.9149      1.00000
     69     -10.8877      1.00000
     70     -10.7376      1.00000
     71     -10.6234      1.00000
     72     -10.5537      1.00000
     73     -10.5101      1.00000
     74     -10.2763      1.00000
     75     -10.1346      1.00000
     76     -10.0516      1.00000
     77     -10.0208      1.00000
     78      -9.8587      1.00000
     79      -9.8118      1.00000
     80      -9.6584      1.00000
     81      -9.6185      1.00000
     82      -9.5565      1.00000
     83      -9.5331      1.00000
     84      -9.4627      1.00000
     85      -9.3938      1.00000
     86      -9.3474      1.00000
     87      -9.2985      1.00000
     88      -9.2756      1.00000
     89      -8.9719      1.00000
     90      -8.9330      1.00000
     91      -8.7602      1.00000
     92      -8.6938      1.00000
     93      -8.6436      1.00000
     94      -8.5525      1.00000
     95      -8.4702      1.00000
     96      -8.4184      1.00000
     97      -8.4054      1.00000
     98      -8.3124      1.00000
     99      -8.2815      1.00000
    100      -8.1911      1.00000
    101      -8.1371      1.00000
    102      -8.0575      1.00000
    103      -7.8995      1.00000
    104      -7.8160      1.00000
    105      -7.7702      1.00000
    106      -7.7457      1.00000
    107      -7.7080      1.00000
    108      -7.6378      1.00000
    109      -7.6258      1.00000
    110      -7.5642      1.00000
    111      -7.5487      1.00000
    112      -7.5179      1.00000
    113      -7.4894      1.00000
    114      -7.4487      1.00000
    115      -7.4186      1.00000
    116      -7.3841      1.00000
    117      -7.3338      1.00000
    118      -7.2454      1.00000
    119      -7.2066      1.00000
    120      -7.1873      1.00000
    121      -7.1390      1.00000
    122      -7.0968      1.00000
    123      -7.0618      1.00000
    124      -7.0448      1.00000
    125      -7.0278      1.00000
    126      -7.0009      1.00000
    127      -6.9825      1.00000
    128      -6.9626      1.00000
    129      -6.9234      1.00000
    130      -6.9098      1.00000
    131      -6.8854      1.00000
    132      -6.8738      1.00000
    133      -6.8074      1.00000
    134      -6.7815      1.00000
    135      -6.7587      1.00000
    136      -6.6867      1.00000
    137      -6.6664      1.00000
    138      -6.6356      1.00000
    139      -6.6008      1.00000
    140      -6.5767      1.00000
    141      -6.5354      1.00000
    142      -6.5220      1.00000
    143      -6.4825      1.00000
    144      -6.4232      1.00000
    145      -6.4036      1.00000
    146      -6.3621      1.00000
    147      -6.2755      1.00000
    148      -6.2255      1.00000
    149      -6.2141      1.00000
    150      -6.2039      1.00000
    151      -6.1687      1.00000
    152      -6.0403      1.00000
    153      -6.0305      1.00000
    154      -6.0136      1.00000
    155      -5.9679      1.00000
    156      -5.9501      1.00000
    157      -5.8823      1.00000
    158      -5.8550      1.00000
    159      -5.8363      1.00000
    160      -5.8195      1.00000
    161      -5.7954      1.00000
    162      -5.7837      1.00000
    163      -5.7612      1.00000
    164      -5.7408      1.00000
    165      -5.5130      1.00000
    166      -5.1998      1.00000
    167      -5.1491      1.00000
    168      -5.1273      1.00000
    169      -5.0443      1.00000
    170      -5.0214      1.00000
    171      -4.8251      1.00000
    172      -4.7075      1.00000
    173      -4.5303      1.00000
    174      -4.3295      1.00000
    175      -4.3130      1.00000
    176      -4.1960      1.00000
    177      -4.1101      1.00000
    178      -0.9945      0.00000
    179      -0.8926      0.00000
    180      -0.6415      0.00000
    181      -0.4558      0.00000
    182      -0.3346      0.00000
    183      -0.1376      0.00000
    184      -0.0484      0.00000
    185       0.0097      0.00000
    186       0.1163      0.00000
    187       0.1475      0.00000
    188       0.3414      0.00000
    189       0.4820      0.00000
    190       0.5313      0.00000
    191       0.5995      0.00000
    192       0.7085      0.00000
    193       0.7715      0.00000
    194       0.8298      0.00000
    195       0.8568      0.00000
    196       0.8768      0.00000
    197       0.9644      0.00000
    198       0.9776      0.00000
    199       1.0235      0.00000
    200       1.0738      0.00000
    201       1.1380      0.00000
    202       1.1952      0.00000
    203       1.2391      0.00000
    204       1.2990      0.00000
    205       1.3194      0.00000
    206       1.3820      0.00000
    207       1.4688      0.00000
    208       1.5101      0.00000
    209       1.5430      0.00000
    210       1.5720      0.00000
    211       1.5872      0.00000
    212       1.6082      0.00000
    213       1.6303      0.00000
    214       1.6692      0.00000
    215       1.7230      0.00000
    216       1.8138      0.00000

 k-point     4 :       0.3333    0.3333    0.0000
  band No.  band energies     occupation 
      1     -33.6415      1.00000
      2     -33.6205      1.00000
      3     -33.2475      1.00000
      4     -33.2471      1.00000
      5     -27.6584      1.00000
      6     -21.9912      1.00000
      7     -21.6124      1.00000
      8     -21.5816      1.00000
      9     -21.4715      1.00000
     10     -21.4306      1.00000
     11     -21.3880      1.00000
     12     -21.3619      1.00000
     13     -21.3031      1.00000
     14     -21.2717      1.00000
     15     -21.2124      1.00000
     16     -21.1864      1.00000
     17     -21.1537      1.00000
     18     -20.8522      1.00000
     19     -20.8104      1.00000
     20     -20.7496      1.00000
     21     -20.7329      1.00000
     22     -20.7280      1.00000
     23     -20.6924      1.00000
     24     -20.6776      1.00000
     25     -20.6719      1.00000
     26     -20.6241      1.00000
     27     -20.0715      1.00000
     28     -19.9893      1.00000
     29     -19.9672      1.00000
     30     -18.8240      1.00000
     31     -17.1593      1.00000
     32     -17.1444      1.00000
     33     -17.1377      1.00000
     34     -17.1201      1.00000
     35     -17.1103      1.00000
     36     -17.1037      1.00000
     37     -16.7678      1.00000
     38     -16.7674      1.00000
     39     -16.7165      1.00000
     40     -16.7159      1.00000
     41     -16.7143      1.00000
     42     -16.7113      1.00000
     43     -13.9320      1.00000
     44     -13.9013      1.00000
     45     -13.6802      1.00000
     46     -13.6675      1.00000
     47     -13.6541      1.00000
     48     -13.5044      1.00000
     49     -13.1005      1.00000
     50     -12.5440      1.00000
     51     -12.4654      1.00000
     52     -12.4367      1.00000
     53     -12.3933      1.00000
     54     -12.3812      1.00000
     55     -12.3567      1.00000
     56     -12.3435      1.00000
     57     -12.3316      1.00000
     58     -12.3162      1.00000
     59     -12.2815      1.00000
     60     -12.2772      1.00000
     61     -12.0584      1.00000
     62     -11.9859      1.00000
     63     -11.6857      1.00000
     64     -11.5444      1.00000
     65     -11.4682      1.00000
     66     -11.3712      1.00000
     67     -11.2797      1.00000
     68     -11.0065      1.00000
     69     -10.9318      1.00000
     70     -10.8080      1.00000
     71     -10.6870      1.00000
     72     -10.5747      1.00000
     73     -10.1420      1.00000
     74     -10.0771      1.00000
     75     -10.0582      1.00000
     76     -10.0207      1.00000
     77     -10.0061      1.00000
     78      -9.9146      1.00000
     79      -9.8657      1.00000
     80      -9.5790      1.00000
     81      -9.5132      1.00000
     82      -9.4930      1.00000
     83      -9.4427      1.00000
     84      -9.3761      1.00000
     85      -9.3124      1.00000
     86      -9.2873      1.00000
     87      -9.2633      1.00000
     88      -9.2131      1.00000
     89      -8.9688      1.00000
     90      -8.8469      1.00000
     91      -8.8002      1.00000
     92      -8.7141      1.00000
     93      -8.6629      1.00000
     94      -8.6396      1.00000
     95      -8.5840      1.00000
     96      -8.4999      1.00000
     97      -8.4646      1.00000
     98      -8.4038      1.00000
     99      -8.3392      1.00000
    100      -8.2163      1.00000
    101      -8.1516      1.00000
    102      -8.1094      1.00000
    103      -8.0766      1.00000
    104      -7.9315      1.00000
    105      -7.7976      1.00000
    106      -7.7309      1.00000
    107      -7.6723      1.00000
    108      -7.6447      1.00000
    109      -7.6234      1.00000
    110      -7.5762      1.00000
    111      -7.5573      1.00000
    112      -7.5084      1.00000
    113      -7.4641      1.00000
    114      -7.4468      1.00000
    115      -7.3936      1.00000
    116      -7.3768      1.00000
    117      -7.3493      1.00000
    118      -7.2705      1.00000
    119      -7.2504      1.00000
    120      -7.2043      1.00000
    121      -7.1762      1.00000
    122      -7.1258      1.00000
    123      -7.0799      1.00000
    124      -7.0507      1.00000
    125      -7.0142      1.00000
    126      -6.9894      1.00000
    127      -6.9619      1.00000
    128      -6.9512      1.00000
    129      -6.9423      1.00000
    130      -6.8983      1.00000
    131      -6.8770      1.00000
    132      -6.8363      1.00000
    133      -6.8014      1.00000
    134      -6.7685      1.00000
    135      -6.7368      1.00000
    136      -6.6961      1.00000
    137      -6.6765      1.00000
    138      -6.6232      1.00000
    139      -6.5973      1.00000
    140      -6.5801      1.00000
    141      -6.5562      1.00000
    142      -6.4976      1.00000
    143      -6.4486      1.00000
    144      -6.4118      1.00000
    145      -6.3799      1.00000
    146      -6.3502      1.00000
    147      -6.3422      1.00000
    148      -6.2908      1.00000
    149      -6.2683      1.00000
    150      -6.2384      1.00000
    151      -6.1880      1.00000
    152      -6.0922      1.00000
    153      -6.0230      1.00000
    154      -6.0067      1.00000
    155      -5.9667      1.00000
    156      -5.9234      1.00000
    157      -5.8704      1.00000
    158      -5.8508      1.00000
    159      -5.7767      1.00000
    160      -5.7700      1.00000
    161      -5.7501      1.00000
    162      -5.7208      1.00000
    163      -5.6907      1.00000
    164      -5.6095      1.00000
    165      -5.3922      1.00000
    166      -5.2231      1.00000
    167      -5.1312      1.00000
    168      -5.1250      1.00000
    169      -5.0767      1.00000
    170      -5.0454      1.00000
    171      -4.9375      1.00000
    172      -4.7077      1.00000
    173      -4.5392      1.00000
    174      -4.3355      1.00000
    175      -4.3081      1.00000
    176      -4.1909      1.00000
    177      -4.1079      1.00000
    178      -1.0010      0.00000
    179      -0.8815      0.00000
    180      -0.6441      0.00000
    181      -0.4694      0.00000
    182      -0.3497      0.00000
    183      -0.1231      0.00000
    184      -0.0497      0.00000
    185       0.0172      0.00000
    186       0.1441      0.00000
    187       0.1940      0.00000
    188       0.3448      0.00000
    189       0.4588      0.00000
    190       0.5439      0.00000
    191       0.5988      0.00000
    192       0.6715      0.00000
    193       0.7549      0.00000
    194       0.7975      0.00000
    195       0.8418      0.00000
    196       0.8535      0.00000
    197       0.8997      0.00000
    198       0.9656      0.00000
    199       1.0161      0.00000
    200       1.0932      0.00000
    201       1.1413      0.00000
    202       1.1880      0.00000
    203       1.2145      0.00000
    204       1.2592      0.00000
    205       1.2968      0.00000
    206       1.4172      0.00000
    207       1.4882      0.00000
    208       1.5144      0.00000
    209       1.5504      0.00000
    210       1.5676      0.00000
    211       1.5987      0.00000
    212       1.6627      0.00000
    213       1.6797      0.00000
    214       1.7745      0.00000
    215       1.8268      0.00000
    216       1.9299      0.00000

 k-point     5 :      -0.3333    0.3333    0.0000
  band No.  band energies     occupation 
      1     -33.6415      1.00000
      2     -33.6205      1.00000
      3     -33.2475      1.00000
      4     -33.2471      1.00000
      5     -27.6584      1.00000
      6     -21.9912      1.00000
      7     -21.6125      1.00000
      8     -21.5816      1.00000
      9     -21.4714      1.00000
     10     -21.4307      1.00000
     11     -21.3880      1.00000
     12     -21.3619      1.00000
     13     -21.3031      1.00000
     14     -21.2718      1.00000
     15     -21.2124      1.00000
     16     -21.1863      1.00000
     17     -21.1537      1.00000
     18     -20.8522      1.00000
     19     -20.8104      1.00000
     20     -20.7497      1.00000
     21     -20.7327      1.00000
     22     -20.7282      1.00000
     23     -20.6914      1.00000
     24     -20.6781      1.00000
     25     -20.6724      1.00000
     26     -20.6240      1.00000
     27     -20.0715      1.00000
     28     -19.9893      1.00000
     29     -19.9672      1.00000
     30     -18.8240      1.00000
     31     -17.1593      1.00000
     32     -17.1444      1.00000
     33     -17.1378      1.00000
     34     -17.1201      1.00000
     35     -17.1102      1.00000
     36     -17.1037      1.00000
     37     -16.7678      1.00000
     38     -16.7674      1.00000
     39     -16.7175      1.00000
     40     -16.7148      1.00000
     41     -16.7133      1.00000
     42     -16.7124      1.00000
     43     -13.9317      1.00000
     44     -13.9017      1.00000
     45     -13.6802      1.00000
     46     -13.6674      1.00000
     47     -13.6541      1.00000
     48     -13.5044      1.00000
     49     -13.1005      1.00000
     50     -12.5440      1.00000
     51     -12.4653      1.00000
     52     -12.4365      1.00000
     53     -12.3933      1.00000
     54     -12.3815      1.00000
     55     -12.3567      1.00000
     56     -12.3434      1.00000
     57     -12.3315      1.00000
     58     -12.3162      1.00000
     59     -12.2818      1.00000
     60     -12.2773      1.00000
     61     -12.0595      1.00000
     62     -11.9847      1.00000
     63     -11.6822      1.00000
     64     -11.5442      1.00000
     65     -11.4772      1.00000
     66     -11.3718      1.00000
     67     -11.2696      1.00000
     68     -11.0060      1.00000
     69     -10.9320      1.00000
     70     -10.8125      1.00000
     71     -10.6916      1.00000
     72     -10.5744      1.00000
     73     -10.1532      1.00000
     74     -10.0740      1.00000
     75     -10.0582      1.00000
     76     -10.0400      1.00000
     77      -9.9863      1.00000
     78      -9.9115      1.00000
     79      -9.8406      1.00000
     80      -9.5698      1.00000
     81      -9.5037      1.00000
     82      -9.4928      1.00000
     83      -9.4184      1.00000
     84      -9.3967      1.00000
     85      -9.3435      1.00000
     86      -9.3268      1.00000
     87      -9.2748      1.00000
     88      -9.1939      1.00000
     89      -8.9550      1.00000
     90      -8.8349      1.00000
     91      -8.7707      1.00000
     92      -8.6995      1.00000
     93      -8.6756      1.00000
     94      -8.6440      1.00000
     95      -8.6017      1.00000
     96      -8.5372      1.00000
     97      -8.4901      1.00000
     98      -8.3998      1.00000
     99      -8.3079      1.00000
    100      -8.1790      1.00000
    101      -8.1682      1.00000
    102      -8.1045      1.00000
    103      -8.0266      1.00000
    104      -7.9990      1.00000
    105      -7.8018      1.00000
    106      -7.7027      1.00000
    107      -7.6814      1.00000
    108      -7.6576      1.00000
    109      -7.6219      1.00000
    110      -7.5865      1.00000
    111      -7.5346      1.00000
    112      -7.5115      1.00000
    113      -7.4818      1.00000
    114      -7.4301      1.00000
    115      -7.4054      1.00000
    116      -7.3672      1.00000
    117      -7.3315      1.00000
    118      -7.2881      1.00000
    119      -7.2309      1.00000
    120      -7.2079      1.00000
    121      -7.1789      1.00000
    122      -7.1282      1.00000
    123      -7.0871      1.00000
    124      -7.0646      1.00000
    125      -7.0213      1.00000
    126      -6.9947      1.00000
    127      -6.9675      1.00000
    128      -6.9383      1.00000
    129      -6.9161      1.00000
    130      -6.8960      1.00000
    131      -6.8795      1.00000
    132      -6.8481      1.00000
    133      -6.7939      1.00000
    134      -6.7595      1.00000
    135      -6.7425      1.00000
    136      -6.7118      1.00000
    137      -6.6754      1.00000
    138      -6.6417      1.00000
    139      -6.6091      1.00000
    140      -6.5529      1.00000
    141      -6.5326      1.00000
    142      -6.4999      1.00000
    143      -6.4519      1.00000
    144      -6.4280      1.00000
    145      -6.4076      1.00000
    146      -6.3581      1.00000
    147      -6.2950      1.00000
    148      -6.2866      1.00000
    149      -6.2776      1.00000
    150      -6.2358      1.00000
    151      -6.1827      1.00000
    152      -6.1039      1.00000
    153      -6.0342      1.00000
    154      -6.0035      1.00000
    155      -5.9694      1.00000
    156      -5.9142      1.00000
    157      -5.8742      1.00000
    158      -5.8344      1.00000
    159      -5.7880      1.00000
    160      -5.7733      1.00000
    161      -5.7355      1.00000
    162      -5.7208      1.00000
    163      -5.7062      1.00000
    164      -5.5875      1.00000
    165      -5.4191      1.00000
    166      -5.1942      1.00000
    167      -5.1539      1.00000
    168      -5.1197      1.00000
    169      -5.0729      1.00000
    170      -5.0518      1.00000
    171      -4.9351      1.00000
    172      -4.7076      1.00000
    173      -4.5389      1.00000
    174      -4.3364      1.00000
    175      -4.3072      1.00000
    176      -4.1910      1.00000
    177      -4.1080      1.00000
    178      -1.0022      0.00000
    179      -0.8788      0.00000
    180      -0.6445      0.00000
    181      -0.4695      0.00000
    182      -0.3514      0.00000
    183      -0.1278      0.00000
    184      -0.0464      0.00000
    185       0.0182      0.00000
    186       0.1368      0.00000
    187       0.1900      0.00000
    188       0.3752      0.00000
    189       0.4515      0.00000
    190       0.5499      0.00000
    191       0.5888      0.00000
    192       0.6460      0.00000
    193       0.7569      0.00000
    194       0.8141      0.00000
    195       0.8441      0.00000
    196       0.8852      0.00000
    197       0.9017      0.00000
    198       0.9408      0.00000
    199       0.9998      0.00000
    200       1.0896      0.00000
    201       1.1389      0.00000
    202       1.2003      0.00000
    203       1.2313      0.00000
    204       1.2792      0.00000
    205       1.3120      0.00000
    206       1.4364      0.00000
    207       1.4598      0.00000
    208       1.4981      0.00000
    209       1.5120      0.00000
    210       1.5819      0.00000
    211       1.6307      0.00000
    212       1.6507      0.00000
    213       1.6941      0.00000
    214       1.7946      0.00000
    215       1.8222      0.00000
    216       1.8761      0.00000

 spin component 2

 k-point     1 :       0.0000    0.0000    0.0000
  band No.  band energies     occupation 
      1     -33.6414      1.00000
      2     -33.6204      1.00000
      3     -33.2473      1.00000
      4     -33.2469      1.00000
      5     -27.6089      1.00000
      6     -21.9410      1.00000
      7     -21.5179      1.00000
      8     -21.4772      1.00000
      9     -21.3773      1.00000
     10     -21.3693      1.00000
     11     -21.2790      1.00000
     12     -21.2682      1.00000
     13     -21.2652      1.00000
     14     -21.1844      1.00000
     15     -21.1394      1.00000
     16     -21.1257      1.00000
     17     -21.0638      1.00000
     18     -20.7818      1.00000
     19     -20.7192      1.00000
     20     -20.7014      1.00000
     21     -20.6795      1.00000
     22     -20.6468      1.00000
     23     -20.6378      1.00000
     24     -20.6139      1.00000
     25     -20.6072      1.00000
     26     -20.5983      1.00000
     27     -20.0421      1.00000
     28     -19.8474      1.00000
     29     -19.8303      1.00000
     30     -18.8252      1.00000
     31     -17.1592      1.00000
     32     -17.1433      1.00000
     33     -17.1380      1.00000
     34     -17.1220      1.00000
     35     -17.1077      1.00000
     36     -17.1035      1.00000
     37     -16.7676      1.00000
     38     -16.7672      1.00000
     39     -16.7172      1.00000
     40     -16.7156      1.00000
     41     -16.7131      1.00000
     42     -16.7111      1.00000
     43     -13.0019      1.00000
     44     -12.5580      1.00000
     45     -12.1406      1.00000
     46     -11.7534      1.00000
     47     -11.6895      1.00000
     48     -11.3468      1.00000
     49     -11.0118      1.00000
     50     -10.9866      1.00000
     51     -10.9152      1.00000
     52     -10.6191      1.00000
     53     -10.6091      1.00000
     54     -10.4803      1.00000
     55     -10.2822      1.00000
     56     -10.1376      1.00000
     57     -10.1247      1.00000
     58     -10.0468      1.00000
     59     -10.0353      1.00000
     60      -9.9647      1.00000
     61      -9.9500      1.00000
     62      -9.8315      1.00000
     63      -9.7806      1.00000
     64      -9.7353      1.00000
     65      -9.6583      1.00000
     66      -9.5130      1.00000
     67      -9.3506      1.00000
     68      -9.3103      1.00000
     69      -9.2809      1.00000
     70      -8.9651      1.00000
     71      -8.7888      1.00000
     72      -8.5687      1.00000
     73      -8.4791      1.00000
     74      -8.4701      1.00000
     75      -8.4255      1.00000
     76      -8.3628      1.00000
     77      -8.2935      1.00000
     78      -8.2754      1.00000
     79      -8.2245      1.00000
     80      -8.1719      1.00000
     81      -8.1154      1.00000
     82      -8.0886      1.00000
     83      -8.0475      1.00000
     84      -7.9991      1.00000
     85      -7.9492      1.00000
     86      -7.9355      1.00000
     87      -7.8933      1.00000
     88      -7.7813      1.00000
     89      -7.6593      1.00000
     90      -7.6190      1.00000
     91      -7.6137      1.00000
     92      -7.5801      1.00000
     93      -7.5050      1.00000
     94      -7.4867      1.00000
     95      -7.4622      1.00000
     96      -7.4449      1.00000
     97      -7.4037      1.00000
     98      -7.3885      1.00000
     99      -7.3716      1.00000
    100      -7.2887      1.00000
    101      -7.2797      1.00000
    102      -7.2502      1.00000
    103      -7.2101      1.00000
    104      -7.1980      1.00000
    105      -7.1843      1.00000
    106      -7.1548      1.00000
    107      -7.1496      1.00000
    108      -7.1061      1.00000
    109      -7.0470      1.00000
    110      -7.0312      1.00000
    111      -6.9892      1.00000
    112      -6.9612      1.00000
    113      -6.9134      1.00000
    114      -6.8612      1.00000
    115      -6.8424      1.00000
    116      -6.7807      1.00000
    117      -6.7019      1.00000
    118      -6.6552      1.00000
    119      -6.6331      1.00000
    120      -6.6059      1.00000
    121      -6.5769      1.00000
    122      -6.5029      1.00000
    123      -6.4610      1.00000
    124      -6.3617      1.00000
    125      -6.2494      1.00000
    126      -6.1554      1.00000
    127      -6.1326      1.00000
    128      -6.1159      1.00000
    129      -6.0945      1.00000
    130      -6.0335      1.00000
    131      -5.9900      1.00000
    132      -5.9718      1.00000
    133      -5.9586      1.00000
    134      -5.9469      1.00000
    135      -5.9374      1.00000
    136      -5.8650      1.00000
    137      -5.7719      1.00000
    138      -5.7439      1.00000
    139      -5.7015      1.00000
    140      -5.5131      1.00000
    141      -5.2730      1.00000
    142      -5.2072      1.00000
    143      -5.1741      1.00000
    144      -5.0979      1.00000
    145      -5.0588      1.00000
    146      -4.9066      1.00000
    147      -4.8809      1.00000
    148      -4.7123      1.00000
    149      -4.4542      1.00000
    150      -4.4273      1.00000
    151      -4.3008      1.00000
    152      -4.0896      1.00000
    153      -4.0096      1.00000
    154      -2.9356      0.00000
    155      -2.9300      0.00000
    156      -2.8336      0.00000
    157      -2.6356      0.00000
    158      -2.5458      0.00000
    159      -2.3730      0.00000
    160      -2.2794      0.00000
    161      -2.2599      0.00000
    162      -2.2110      0.00000
    163      -2.2089      0.00000
    164      -2.0305      0.00000
    165      -1.7014      0.00000
    166      -1.6976      0.00000
    167      -1.6195      0.00000
    168      -1.5569      0.00000
    169      -1.4885      0.00000
    170      -0.9989      0.00000
    171      -0.7235      0.00000
    172      -0.4035      0.00000
    173      -0.2930      0.00000
    174      -0.2742      0.00000
    175      -0.1535      0.00000
    176      -0.0572      0.00000
    177      -0.0025      0.00000
    178       0.1587      0.00000
    179       0.3981      0.00000
    180       0.4593      0.00000
    181       0.5566      0.00000
    182       0.6395      0.00000
    183       0.6982      0.00000
    184       0.7303      0.00000
    185       0.7610      0.00000
    186       0.7920      0.00000
    187       0.8481      0.00000
    188       0.9084      0.00000
    189       0.9554      0.00000
    190       0.9977      0.00000
    191       1.0174      0.00000
    192       1.0553      0.00000
    193       1.0899      0.00000
    194       1.1302      0.00000
    195       1.1801      0.00000
    196       1.2223      0.00000
    197       1.2358      0.00000
    198       1.2663      0.00000
    199       1.4480      0.00000
    200       1.4944      0.00000
    201       1.5152      0.00000
    202       1.5403      0.00000
    203       1.5579      0.00000
    204       1.5960      0.00000
    205       1.6120      0.00000
    206       1.6498      0.00000
    207       1.7007      0.00000
    208       1.7044      0.00000
    209       1.7257      0.00000
    210       1.7359      0.00000
    211       1.7710      0.00000
    212       1.7772      0.00000
    213       1.8377      0.00000
    214       1.8504      0.00000
    215       1.9076      0.00000
    216       1.9947      0.00000

 k-point     2 :       0.3333    0.0000    0.0000
  band No.  band energies     occupation 
      1     -33.6414      1.00000
      2     -33.6204      1.00000
      3     -33.2473      1.00000
      4     -33.2469      1.00000
      5     -27.6089      1.00000
      6     -21.9410      1.00000
      7     -21.5160      1.00000
      8     -21.4780      1.00000
      9     -21.3766      1.00000
     10     -21.3563      1.00000
     11     -21.3150      1.00000
     12     -21.2655      1.00000
     13     -21.2477      1.00000
     14     -21.1839      1.00000
     15     -21.1379      1.00000
     16     -21.1268      1.00000
     17     -21.0638      1.00000
     18     -20.7805      1.00000
     19     -20.7192      1.00000
     20     -20.7013      1.00000
     21     -20.6795      1.00000
     22     -20.6465      1.00000
     23     -20.6386      1.00000
     24     -20.6227      1.00000
     25     -20.6014      1.00000
     26     -20.5960      1.00000
     27     -20.0420      1.00000
     28     -19.8473      1.00000
     29     -19.8302      1.00000
     30     -18.8251      1.00000
     31     -17.1591      1.00000
     32     -17.1433      1.00000
     33     -17.1381      1.00000
     34     -17.1220      1.00000
     35     -17.1078      1.00000
     36     -17.1035      1.00000
     37     -16.7676      1.00000
     38     -16.7672      1.00000
     39     -16.7162      1.00000
     40     -16.7145      1.00000
     41     -16.7141      1.00000
     42     -16.7122      1.00000
     43     -13.0014      1.00000
     44     -12.4863      1.00000
     45     -12.1188      1.00000
     46     -11.8778      1.00000
     47     -11.6113      1.00000
     48     -11.2975      1.00000
     49     -11.2000      1.00000
     50     -11.0866      1.00000
     51     -10.8822      1.00000
     52     -10.6612      1.00000
     53     -10.6108      1.00000
     54     -10.4022      1.00000
     55     -10.2668      1.00000
     56     -10.1778      1.00000
     57     -10.1274      1.00000
     58     -10.1044      1.00000
     59     -10.0417      1.00000
     60      -9.9465      1.00000
     61      -9.9184      1.00000
     62      -9.7890      1.00000
     63      -9.7560      1.00000
     64      -9.6982      1.00000
     65      -9.6225      1.00000
     66      -9.5021      1.00000
     67      -9.3629      1.00000
     68      -9.3080      1.00000
     69      -9.1312      1.00000
     70      -8.9085      1.00000
     71      -8.8599      1.00000
     72      -8.5553      1.00000
     73      -8.5272      1.00000
     74      -8.4650      1.00000
     75      -8.4101      1.00000
     76      -8.3708      1.00000
     77      -8.3112      1.00000
     78      -8.2607      1.00000
     79      -8.2042      1.00000
     80      -8.1471      1.00000
     81      -8.1260      1.00000
     82      -8.0965      1.00000
     83      -8.0588      1.00000
     84      -8.0294      1.00000
     85      -7.9466      1.00000
     86      -7.8848      1.00000
     87      -7.7904      1.00000
     88      -7.7659      1.00000
     89      -7.6644      1.00000
     90      -7.6389      1.00000
     91      -7.6214      1.00000
     92      -7.5910      1.00000
     93      -7.5631      1.00000
     94      -7.5491      1.00000
     95      -7.4747      1.00000
     96      -7.4616      1.00000
     97      -7.4173      1.00000
     98      -7.3786      1.00000
     99      -7.3278      1.00000
    100      -7.2960      1.00000
    101      -7.2731      1.00000
    102      -7.2701      1.00000
    103      -7.2228      1.00000
    104      -7.2019      1.00000
    105      -7.1788      1.00000
    106      -7.1545      1.00000
    107      -7.1186      1.00000
    108      -7.0897      1.00000
    109      -7.0632      1.00000
    110      -7.0411      1.00000
    111      -7.0057      1.00000
    112      -6.9705      1.00000
    113      -6.9512      1.00000
    114      -6.8728      1.00000
    115      -6.8059      1.00000
    116      -6.7456      1.00000
    117      -6.7321      1.00000
    118      -6.6672      1.00000
    119      -6.6551      1.00000
    120      -6.6173      1.00000
    121      -6.5832      1.00000
    122      -6.5458      1.00000
    123      -6.4428      1.00000
    124      -6.3424      1.00000
    125      -6.2490      1.00000
    126      -6.2294      1.00000
    127      -6.1539      1.00000
    128      -6.1420      1.00000
    129      -6.0863      1.00000
    130      -6.0525      1.00000
    131      -6.0310      1.00000
    132      -5.9910      1.00000
    133      -5.9752      1.00000
    134      -5.9518      1.00000
    135      -5.8865      1.00000
    136      -5.8319      1.00000
    137      -5.7644      1.00000
    138      -5.7193      1.00000
    139      -5.6258      1.00000
    140      -5.5258      1.00000
    141      -5.2383      1.00000
    142      -5.1900      1.00000
    143      -5.1711      1.00000
    144      -5.0809      1.00000
    145      -5.0545      1.00000
    146      -4.9187      1.00000
    147      -4.9080      1.00000
    148      -4.7177      1.00000
    149      -4.4616      1.00000
    150      -4.4273      1.00000
    151      -4.2731      1.00000
    152      -4.0817      1.00000
    153      -3.9989      1.00000
    154      -2.9696      0.00000
    155      -2.9091      0.00000
    156      -2.8446      0.00000
    157      -2.5736      0.00000
    158      -2.5297      0.00000
    159      -2.3815      0.00000
    160      -2.3131      0.00000
    161      -2.2932      0.00000
    162      -2.2406      0.00000
    163      -2.2108      0.00000
    164      -2.0157      0.00000
    165      -1.8073      0.00000
    166      -1.6905      0.00000
    167      -1.5928      0.00000
    168      -1.5074      0.00000
    169      -1.4516      0.00000
    170      -1.0139      0.00000
    171      -0.7263      0.00000
    172      -0.4469      0.00000
    173      -0.3074      0.00000
    174      -0.2918      0.00000
    175      -0.1862      0.00000
    176      -0.0329      0.00000
    177       0.0362      0.00000
    178       0.1102      0.00000
    179       0.3512      0.00000
    180       0.4612      0.00000
    181       0.5207      0.00000
    182       0.5891      0.00000
    183       0.6904      0.00000
    184       0.7406      0.00000
    185       0.8221      0.00000
    186       0.8317      0.00000
    187       0.8905      0.00000
    188       0.9387      0.00000
    189       0.9773      0.00000
    190       1.0016      0.00000
    191       1.0469      0.00000
    192       1.0630      0.00000
    193       1.1308      0.00000
    194       1.1637      0.00000
    195       1.1958      0.00000
    196       1.2262      0.00000
    197       1.2505      0.00000
    198       1.3901      0.00000
    199       1.4126      0.00000
    200       1.4264      0.00000
    201       1.4548      0.00000
    202       1.5247      0.00000
    203       1.5581      0.00000
    204       1.5942      0.00000
    205       1.6306      0.00000
    206       1.6536      0.00000
    207       1.6896      0.00000
    208       1.7018      0.00000
    209       1.7286      0.00000
    210       1.7674      0.00000
    211       1.7759      0.00000
    212       1.8235      0.00000
    213       1.8530      0.00000
    214       1.9215      0.00000
    215       1.9853      0.00000
    216       2.0732      0.00000

 k-point     3 :       0.0000    0.3333    0.0000
  band No.  band energies     occupation 
      1     -33.6414      1.00000
      2     -33.6204      1.00000
      3     -33.2473      1.00000
      4     -33.2469      1.00000
      5     -27.6089      1.00000
      6     -21.9409      1.00000
      7     -21.5176      1.00000
      8     -21.4755      1.00000
      9     -21.3757      1.00000
     10     -21.3701      1.00000
     11     -21.2819      1.00000
     12     -21.2768      1.00000
     13     -21.2574      1.00000
     14     -21.1837      1.00000
     15     -21.1388      1.00000
     16     -21.1258      1.00000
     17     -21.0641      1.00000
     18     -20.7794      1.00000
     19     -20.7224      1.00000
     20     -20.6988      1.00000
     21     -20.6834      1.00000
     22     -20.6462      1.00000
     23     -20.6378      1.00000
     24     -20.6129      1.00000
     25     -20.6065      1.00000
     26     -20.5984      1.00000
     27     -20.0420      1.00000
     28     -19.8473      1.00000
     29     -19.8302      1.00000
     30     -18.8251      1.00000
     31     -17.1590      1.00000
     32     -17.1442      1.00000
     33     -17.1376      1.00000
     34     -17.1198      1.00000
     35     -17.1098      1.00000
     36     -17.1033      1.00000
     37     -16.7676      1.00000
     38     -16.7672      1.00000
     39     -16.7162      1.00000
     40     -16.7145      1.00000
     41     -16.7141      1.00000
     42     -16.7122      1.00000
     43     -13.0019      1.00000
     44     -12.4858      1.00000
     45     -12.1395      1.00000
     46     -11.8366      1.00000
     47     -11.6347      1.00000
     48     -11.2818      1.00000
     49     -11.2006      1.00000
     50     -11.0972      1.00000
     51     -10.8491      1.00000
     52     -10.6236      1.00000
     53     -10.6096      1.00000
     54     -10.4647      1.00000
     55     -10.3142      1.00000
     56     -10.2781      1.00000
     57     -10.1376      1.00000
     58     -10.0570      1.00000
     59      -9.9748      1.00000
     60      -9.9526      1.00000
     61      -9.8667      1.00000
     62      -9.8002      1.00000
     63      -9.7499      1.00000
     64      -9.6914      1.00000
     65      -9.6410      1.00000
     66      -9.4924      1.00000
     67      -9.3795      1.00000
     68      -9.2955      1.00000
     69      -9.1362      1.00000
     70      -8.9301      1.00000
     71      -8.8151      1.00000
     72      -8.6102      1.00000
     73      -8.5193      1.00000
     74      -8.4664      1.00000
     75      -8.4065      1.00000
     76      -8.3830      1.00000
     77      -8.2947      1.00000
     78      -8.2546      1.00000
     79      -8.2132      1.00000
     80      -8.1485      1.00000
     81      -8.1242      1.00000
     82      -8.0968      1.00000
     83      -8.0273      1.00000
     84      -7.9620      1.00000
     85      -7.9417      1.00000
     86      -7.9137      1.00000
     87      -7.8248      1.00000
     88      -7.7601      1.00000
     89      -7.6670      1.00000
     90      -7.6634      1.00000
     91      -7.6103      1.00000
     92      -7.5714      1.00000
     93      -7.5458      1.00000
     94      -7.5232      1.00000
     95      -7.4928      1.00000
     96      -7.4677      1.00000
     97      -7.4275      1.00000
     98      -7.3759      1.00000
     99      -7.3553      1.00000
    100      -7.3193      1.00000
    101      -7.2818      1.00000
    102      -7.2436      1.00000
    103      -7.2158      1.00000
    104      -7.1948      1.00000
    105      -7.1778      1.00000
    106      -7.1566      1.00000
    107      -7.1240      1.00000
    108      -7.0952      1.00000
    109      -7.0470      1.00000
    110      -7.0300      1.00000
    111      -7.0139      1.00000
    112      -6.9649      1.00000
    113      -6.9077      1.00000
    114      -6.8701      1.00000
    115      -6.8367      1.00000
    116      -6.8076      1.00000
    117      -6.7483      1.00000
    118      -6.6650      1.00000
    119      -6.6592      1.00000
    120      -6.6319      1.00000
    121      -6.6022      1.00000
    122      -6.5155      1.00000
    123      -6.4491      1.00000
    124      -6.3502      1.00000
    125      -6.2319      1.00000
    126      -6.2002      1.00000
    127      -6.1398      1.00000
    128      -6.1218      1.00000
    129      -6.0737      1.00000
    130      -6.0457      1.00000
    131      -6.0334      1.00000
    132      -6.0043      1.00000
    133      -5.9825      1.00000
    134      -5.9580      1.00000
    135      -5.8960      1.00000
    136      -5.8335      1.00000
    137      -5.7779      1.00000
    138      -5.7156      1.00000
    139      -5.6318      1.00000
    140      -5.5214      1.00000
    141      -5.2641      1.00000
    142      -5.1917      1.00000
    143      -5.1649      1.00000
    144      -5.0973      1.00000
    145      -5.0718      1.00000
    146      -4.9062      1.00000
    147      -4.8692      1.00000
    148      -4.7167      1.00000
    149      -4.4543      1.00000
    150      -4.4366      1.00000
    151      -4.2754      1.00000
    152      -4.0787      1.00000
    153      -4.0027      1.00000
    154      -2.9363      0.00000
    155      -2.9105      0.00000
    156      -2.8441      0.00000
    157      -2.5681      0.00000
    158      -2.5353      0.00000
    159      -2.3726      0.00000
    160      -2.3229      0.00000
    161      -2.2875      0.00000
    162      -2.2446      0.00000
    163      -2.2093      0.00000
    164      -2.0130      0.00000
    165      -1.8395      0.00000
    166      -1.6655      0.00000
    167      -1.6169      0.00000
    168      -1.5004      0.00000
    169      -1.4543      0.00000
    170      -0.9950      0.00000
    171      -0.7228      0.00000
    172      -0.4222      0.00000
    173      -0.3402      0.00000
    174      -0.2903      0.00000
    175      -0.1915      0.00000
    176      -0.0767      0.00000
    177      -0.0524      0.00000
    178       0.2374      0.00000
    179       0.3632      0.00000
    180       0.4555      0.00000
    181       0.5268      0.00000
    182       0.5840      0.00000
    183       0.6714      0.00000
    184       0.7185      0.00000
    185       0.7514      0.00000
    186       0.7845      0.00000
    187       0.9430      0.00000
    188       0.9626      0.00000
    189       0.9895      0.00000
    190       1.0173      0.00000
    191       1.0636      0.00000
    192       1.0834      0.00000
    193       1.1258      0.00000
    194       1.1663      0.00000
    195       1.2042      0.00000
    196       1.2211      0.00000
    197       1.2900      0.00000
    198       1.3759      0.00000
    199       1.4031      0.00000
    200       1.4401      0.00000
    201       1.5033      0.00000
    202       1.5211      0.00000
    203       1.5432      0.00000
    204       1.5661      0.00000
    205       1.6164      0.00000
    206       1.6334      0.00000
    207       1.6870      0.00000
    208       1.7242      0.00000
    209       1.7341      0.00000
    210       1.7656      0.00000
    211       1.7993      0.00000
    212       1.8250      0.00000
    213       1.8764      0.00000
    214       1.9162      0.00000
    215       1.9647      0.00000
    216       2.0252      0.00000

 k-point     4 :       0.3333    0.3333    0.0000
  band No.  band energies     occupation 
      1     -33.6414      1.00000
      2     -33.6204      1.00000
      3     -33.2473      1.00000
      4     -33.2469      1.00000
      5     -27.6089      1.00000
      6     -21.9409      1.00000
      7     -21.5158      1.00000
      8     -21.4765      1.00000
      9     -21.3760      1.00000
     10     -21.3556      1.00000
     11     -21.3132      1.00000
     12     -21.2796      1.00000
     13     -21.2389      1.00000
     14     -21.1834      1.00000
     15     -21.1377      1.00000
     16     -21.1268      1.00000
     17     -21.0640      1.00000
     18     -20.7785      1.00000
     19     -20.7223      1.00000
     20     -20.6988      1.00000
     21     -20.6835      1.00000
     22     -20.6460      1.00000
     23     -20.6385      1.00000
     24     -20.6224      1.00000
     25     -20.5994      1.00000
     26     -20.5965      1.00000
     27     -20.0420      1.00000
     28     -19.8473      1.00000
     29     -19.8302      1.00000
     30     -18.8251      1.00000
     31     -17.1591      1.00000
     32     -17.1442      1.00000
     33     -17.1375      1.00000
     34     -17.1198      1.00000
     35     -17.1098      1.00000
     36     -17.1033      1.00000
     37     -16.7676      1.00000
     38     -16.7672      1.00000
     39     -16.7162      1.00000
     40     -16.7157      1.00000
     41     -16.7140      1.00000
     42     -16.7111      1.00000
     43     -13.0012      1.00000
     44     -12.4078      1.00000
     45     -12.1176      1.00000
     46     -11.8022      1.00000
     47     -11.7607      1.00000
     48     -11.3361      1.00000
     49     -11.2188      1.00000
     50     -11.0386      1.00000
     51     -10.9797      1.00000
     52     -10.7943      1.00000
     53     -10.4998      1.00000
     54     -10.4109      1.00000
     55     -10.2801      1.00000
     56     -10.1967      1.00000
     57     -10.1646      1.00000
     58     -10.0858      1.00000
     59     -10.0560      1.00000
     60      -9.9854      1.00000
     61      -9.8568      1.00000
     62      -9.7435      1.00000
     63      -9.6927      1.00000
     64      -9.6379      1.00000
     65      -9.5833      1.00000
     66      -9.5220      1.00000
     67      -9.3462      1.00000
     68      -9.3354      1.00000
     69      -9.0342      1.00000
     70      -8.9472      1.00000
     71      -8.8259      1.00000
     72      -8.5742      1.00000
     73      -8.5469      1.00000
     74      -8.4379      1.00000
     75      -8.3815      1.00000
     76      -8.3605      1.00000
     77      -8.2925      1.00000
     78      -8.2652      1.00000
     79      -8.2243      1.00000
     80      -8.1711      1.00000
     81      -8.1389      1.00000
     82      -8.1070      1.00000
     83      -8.0173      1.00000
     84      -7.9350      1.00000
     85      -7.9001      1.00000
     86      -7.8918      1.00000
     87      -7.7809      1.00000
     88      -7.7496      1.00000
     89      -7.6915      1.00000
     90      -7.6613      1.00000
     91      -7.6223      1.00000
     92      -7.5957      1.00000
     93      -7.5690      1.00000
     94      -7.5417      1.00000
     95      -7.5067      1.00000
     96      -7.4751      1.00000
     97      -7.4421      1.00000
     98      -7.4136      1.00000
     99      -7.3487      1.00000
    100      -7.3229      1.00000
    101      -7.2920      1.00000
    102      -7.2475      1.00000
    103      -7.2328      1.00000
    104      -7.2138      1.00000
    105      -7.2024      1.00000
    106      -7.1690      1.00000
    107      -7.1400      1.00000
    108      -7.1129      1.00000
    109      -7.0649      1.00000
    110      -7.0402      1.00000
    111      -6.9890      1.00000
    112      -6.9739      1.00000
    113      -6.9127      1.00000
    114      -6.8806      1.00000
    115      -6.7986      1.00000
    116      -6.7728      1.00000
    117      -6.7178      1.00000
    118      -6.6961      1.00000
    119      -6.6408      1.00000
    120      -6.6334      1.00000
    121      -6.5992      1.00000
    122      -6.5365      1.00000
    123      -6.4125      1.00000
    124      -6.3149      1.00000
    125      -6.2997      1.00000
    126      -6.2611      1.00000
    127      -6.1722      1.00000
    128      -6.1265      1.00000
    129      -6.0771      1.00000
    130      -6.0626      1.00000
    131      -6.0552      1.00000
    132      -6.0295      1.00000
    133      -5.9801      1.00000
    134      -5.9173      1.00000
    135      -5.8973      1.00000
    136      -5.8180      1.00000
    137      -5.7346      1.00000
    138      -5.7170      1.00000
    139      -5.6063      1.00000
    140      -5.5365      1.00000
    141      -5.2218      1.00000
    142      -5.1828      1.00000
    143      -5.1642      1.00000
    144      -5.0994      1.00000
    145      -5.0614      1.00000
    146      -4.9105      1.00000
    147      -4.9029      1.00000
    148      -4.7225      1.00000
    149      -4.4619      1.00000
    150      -4.4362      1.00000
    151      -4.2370      1.00000
    152      -4.0687      1.00000
    153      -3.9939      1.00000
    154      -2.9717      0.00000
    155      -2.8849      0.00000
    156      -2.8580      0.00000
    157      -2.5311      0.00000
    158      -2.4649      0.00000
    159      -2.3876      0.00000
    160      -2.3667      0.00000
    161      -2.2944      0.00000
    162      -2.2501      0.00000
    163      -2.2352      0.00000
    164      -2.0005      0.00000
    165      -1.9753      0.00000
    166      -1.6541      0.00000
    167      -1.5815      0.00000
    168      -1.4571      0.00000
    169      -1.4162      0.00000
    170      -1.0134      0.00000
    171      -0.7240      0.00000
    172      -0.4608      0.00000
    173      -0.3987      0.00000
    174      -0.2897      0.00000
    175      -0.2093      0.00000
    176      -0.0817      0.00000
    177       0.0150      0.00000
    178       0.2010      0.00000
    179       0.3126      0.00000
    180       0.4193      0.00000
    181       0.4845      0.00000
    182       0.5534      0.00000
    183       0.6706      0.00000
    184       0.7043      0.00000
    185       0.7970      0.00000
    186       0.8681      0.00000
    187       0.9335      0.00000
    188       0.9579      0.00000
    189       1.0287      0.00000
    190       1.0818      0.00000
    191       1.1016      0.00000
    192       1.1362      0.00000
    193       1.1776      0.00000
    194       1.1953      0.00000
    195       1.2182      0.00000
    196       1.2568      0.00000
    197       1.2866      0.00000
    198       1.3288      0.00000
    199       1.3669      0.00000
    200       1.4354      0.00000
    201       1.4630      0.00000
    202       1.5123      0.00000
    203       1.5379      0.00000
    204       1.5635      0.00000
    205       1.6121      0.00000
    206       1.6276      0.00000
    207       1.6719      0.00000
    208       1.7325      0.00000
    209       1.7645      0.00000
    210       1.8109      0.00000
    211       1.8593      0.00000
    212       1.9296      0.00000
    213       1.9472      0.00000
    214       1.9935      0.00000
    215       2.0606      0.00000
    216       2.1221      0.00000

 k-point     5 :      -0.3333    0.3333    0.0000
  band No.  band energies     occupation 
      1     -33.6414      1.00000
      2     -33.6204      1.00000
      3     -33.2473      1.00000
      4     -33.2469      1.00000
      5     -27.6089      1.00000
      6     -21.9409      1.00000
      7     -21.5158      1.00000
      8     -21.4765      1.00000
      9     -21.3759      1.00000
     10     -21.3556      1.00000
     11     -21.3132      1.00000
     12     -21.2796      1.00000
     13     -21.2389      1.00000
     14     -21.1834      1.00000
     15     -21.1377      1.00000
     16     -21.1267      1.00000
     17     -21.0640      1.00000
     18     -20.7785      1.00000
     19     -20.7224      1.00000
     20     -20.6989      1.00000
     21     -20.6834      1.00000
     22     -20.6460      1.00000
     23     -20.6385      1.00000
     24     -20.6224      1.00000
     25     -20.5994      1.00000
     26     -20.5965      1.00000
     27     -20.0420      1.00000
     28     -19.8473      1.00000
     29     -19.8302      1.00000
     30     -18.8251      1.00000
     31     -17.1590      1.00000
     32     -17.1442      1.00000
     33     -17.1376      1.00000
     34     -17.1198      1.00000
     35     -17.1098      1.00000
     36     -17.1033      1.00000
     37     -16.7676      1.00000
     38     -16.7672      1.00000
     39     -16.7171      1.00000
     40     -16.7146      1.00000
     41     -16.7129      1.00000
     42     -16.7123      1.00000
     43     -13.0013      1.00000
     44     -12.4077      1.00000
     45     -12.1177      1.00000
     46     -11.8036      1.00000
     47     -11.7599      1.00000
     48     -11.3351      1.00000
     49     -11.2133      1.00000
     50     -11.0447      1.00000
     51     -10.9936      1.00000
     52     -10.7725      1.00000
     53     -10.5050      1.00000
     54     -10.4008      1.00000
     55     -10.2803      1.00000
     56     -10.2270      1.00000
     57     -10.1662      1.00000
     58     -10.0819      1.00000
     59     -10.0557      1.00000
     60      -9.9625      1.00000
     61      -9.8571      1.00000
     62      -9.7385      1.00000
     63      -9.7072      1.00000
     64      -9.6384      1.00000
     65      -9.5957      1.00000
     66      -9.5029      1.00000
     67      -9.3558      1.00000
     68      -9.3333      1.00000
     69      -9.0614      1.00000
     70      -8.8895      1.00000
     71      -8.8234      1.00000
     72      -8.6310      1.00000
     73      -8.5063      1.00000
     74      -8.4623      1.00000
     75      -8.4166      1.00000
     76      -8.3431      1.00000
     77      -8.2892      1.00000
     78      -8.2479      1.00000
     79      -8.2076      1.00000
     80      -8.1734      1.00000
     81      -8.1091      1.00000
     82      -8.0900      1.00000
     83      -8.0374      1.00000
     84      -7.9775      1.00000
     85      -7.9286      1.00000
     86      -7.8929      1.00000
     87      -7.7562      1.00000
     88      -7.7049      1.00000
     89      -7.6846      1.00000
     90      -7.6653      1.00000
     91      -7.6405      1.00000
     92      -7.6119      1.00000
     93      -7.5726      1.00000
     94      -7.5438      1.00000
     95      -7.5184      1.00000
     96      -7.4800      1.00000
     97      -7.4426      1.00000
     98      -7.4063      1.00000
     99      -7.3645      1.00000
    100      -7.3084      1.00000
    101      -7.2819      1.00000
    102      -7.2355      1.00000
    103      -7.2226      1.00000
    104      -7.2166      1.00000
    105      -7.1839      1.00000
    106      -7.1560      1.00000
    107      -7.1315      1.00000
    108      -7.1088      1.00000
    109      -7.0918      1.00000
    110      -7.0618      1.00000
    111      -7.0228      1.00000
    112      -6.9494      1.00000
    113      -6.9312      1.00000
    114      -6.8650      1.00000
    115      -6.8036      1.00000
    116      -6.7754      1.00000
    117      -6.7043      1.00000
    118      -6.6910      1.00000
    119      -6.6612      1.00000
    120      -6.6117      1.00000
    121      -6.5873      1.00000
    122      -6.5584      1.00000
    123      -6.4283      1.00000
    124      -6.3117      1.00000
    125      -6.2620      1.00000
    126      -6.2444      1.00000
    127      -6.2347      1.00000
    128      -6.1172      1.00000
    129      -6.0675      1.00000
    130      -6.0580      1.00000
    131      -6.0272      1.00000
    132      -6.0159      1.00000
    133      -5.9840      1.00000
    134      -5.9678      1.00000
    135      -5.8787      1.00000
    136      -5.8203      1.00000
    137      -5.7309      1.00000
    138      -5.7217      1.00000
    139      -5.6117      1.00000
    140      -5.5349      1.00000
    141      -5.2221      1.00000
    142      -5.1797      1.00000
    143      -5.1663      1.00000
    144      -5.0984      1.00000
    145      -5.0630      1.00000
    146      -4.9138      1.00000
    147      -4.8999      1.00000
    148      -4.7225      1.00000
    149      -4.4623      1.00000
    150      -4.4360      1.00000
    151      -4.2355      1.00000
    152      -4.0685      1.00000
    153      -3.9941      1.00000
    154      -2.9719      0.00000
    155      -2.8855      0.00000
    156      -2.8570      0.00000
    157      -2.5305      0.00000
    158      -2.4684      0.00000
    159      -2.3887      0.00000
    160      -2.3653      0.00000
    161      -2.2927      0.00000
    162      -2.2505      0.00000
    163      -2.2349      0.00000
    164      -2.0000      0.00000
    165      -1.9750      0.00000
    166      -1.6538      0.00000
    167      -1.5814      0.00000
    168      -1.4571      0.00000
    169      -1.4160      0.00000
    170      -1.0171      0.00000
    171      -0.7233      0.00000
    172      -0.4539      0.00000
    173      -0.3955      0.00000
    174      -0.3056      0.00000
    175      -0.1839      0.00000
    176      -0.0829      0.00000
    177      -0.0087      0.00000
    178       0.2146      0.00000
    179       0.3085      0.00000
    180       0.4119      0.00000
    181       0.4959      0.00000
    182       0.5586      0.00000
    183       0.6446      0.00000
    184       0.6820      0.00000
    185       0.8083      0.00000
    186       0.8609      0.00000
    187       0.9504      0.00000
    188       0.9925      0.00000
    189       1.0190      0.00000
    190       1.0545      0.00000
    191       1.1188      0.00000
    192       1.1650      0.00000
    193       1.1775      0.00000
    194       1.1887      0.00000
    195       1.2141      0.00000
    196       1.2471      0.00000
    197       1.2825      0.00000
    198       1.3367      0.00000
    199       1.3968      0.00000
    200       1.4420      0.00000
    201       1.4837      0.00000
    202       1.4998      0.00000
    203       1.5246      0.00000
    204       1.5458      0.00000
    205       1.5920      0.00000
    206       1.6229      0.00000
    207       1.6700      0.00000
    208       1.7373      0.00000
    209       1.7536      0.00000
    210       1.7976      0.00000
    211       1.8555      0.00000
    212       1.8940      0.00000
    213       1.9709      0.00000
    214       2.0040      0.00000
    215       2.0507      0.00000
    216       2.1633      0.00000


--------------------------------------------------------------------------------------------------------


 soft charge-density along one line, spin component           1
         0         1         2         3         4         5         6         7         8         9
 total charge-density along one line
 
 soft charge-density along one line, spin component           2
         0         1         2         3         4         5         6         7         8         9
 total charge-density along one line
 
 pseudopotential strength for first ion, spin component:           1
-17.340  -0.007  -0.008   0.030   0.209   2.349  -0.003   0.003
 -0.007 -17.305   0.017   0.006   0.033  -0.003   2.370  -0.002
 -0.008   0.017 -17.604   0.052   0.004   0.003  -0.002   2.395
  0.030   0.006   0.052 -17.333  -0.010  -0.003  -0.002  -0.006
  0.209   0.033   0.004  -0.010 -17.474  -0.011  -0.001  -0.003
  2.349  -0.003   0.003  -0.003  -0.011  -0.158  -0.002  -0.000
 -0.003   2.370  -0.002  -0.002  -0.001  -0.002  -0.147   0.002
  0.003  -0.002   2.395  -0.006  -0.003  -0.000   0.002  -0.185
 -0.003  -0.002  -0.006   2.376  -0.004   0.004   0.000   0.006
 -0.011  -0.001  -0.003  -0.004   2.351   0.028   0.005  -0.000
 -0.002  -0.002   0.024  -0.007   0.004   0.000   0.000  -0.006
  0.000   0.000  -0.003   0.001  -0.001  -0.000  -0.000   0.001
  0.002   0.012   0.000  -0.000   0.001  -0.000  -0.003  -0.000
 -0.000   0.001  -0.001   0.005  -0.000  -0.000  -0.000   0.002
  0.002  -0.000   0.001   0.011   0.001  -0.001  -0.000  -0.001
 -0.002  -0.009   0.000   0.000   0.000   0.000   0.002  -0.000
  0.000  -0.001  -0.008  -0.003   0.000  -0.000   0.000   0.001
 -0.001   0.000   0.001  -0.008  -0.002   0.000  -0.000  -0.000
 pseudopotential strength for first ion, spin component:           2
 -9.587  -0.076   0.023   0.089   1.032   0.805   0.008  -0.002
 -0.076  -9.096   0.047   0.013   0.148   0.008   0.748  -0.008
  0.023   0.047 -10.492   0.169  -0.050  -0.002  -0.008   0.970
  0.089   0.013   0.169  -9.144  -0.112  -0.014  -0.003  -0.027
  1.032   0.148  -0.050  -0.112 -10.595  -0.158  -0.022   0.006
  0.805   0.008  -0.002  -0.014  -0.158   0.660  -0.010   0.003
  0.008   0.748  -0.008  -0.003  -0.022  -0.010   0.722   0.005
 -0.002  -0.008   0.970  -0.027   0.006   0.003   0.005   0.561
 -0.014  -0.003  -0.027   0.758   0.014   0.010   0.001   0.019
 -0.158  -0.022   0.006   0.014   0.961   0.120   0.017  -0.006
 -0.001   0.001   0.002   0.000   0.001   0.000   0.000  -0.004
  0.000   0.000  -0.002   0.001  -0.000  -0.000  -0.000   0.001
  0.004   0.005  -0.001  -0.000  -0.002  -0.001  -0.001   0.000
 -0.000   0.000   0.020   0.001   0.000   0.000   0.000  -0.010
 -0.001  -0.000  -0.004   0.005   0.005   0.000   0.000   0.002
 -0.003  -0.006   0.001   0.000   0.001   0.001   0.001  -0.000
  0.000  -0.000  -0.015  -0.001  -0.000  -0.000  -0.000   0.005
  0.000   0.000   0.003  -0.006  -0.003  -0.000  -0.000  -0.001
 total augmentation occupancy for first ion, spin component:           1
  1.131   0.022  -0.006  -0.017  -0.219  -0.174   0.017   0.000  -0.010  -0.146  -0.001  -0.004  -0.004  -0.000   0.005   0.002
  0.022   0.994  -0.009  -0.001  -0.034   0.016  -0.271  -0.006  -0.003  -0.024   0.007  -0.009   0.016   0.004   0.001   0.001
 -0.006  -0.009   1.278  -0.033   0.013   0.001  -0.006  -0.074  -0.024   0.003  -0.048   0.082   0.003  -0.056   0.013  -0.001
 -0.017  -0.001  -0.033   0.999   0.029  -0.010  -0.003  -0.024  -0.268   0.023   0.012  -0.023   0.000   0.010   0.011  -0.000
 -0.219  -0.034   0.013   0.029   1.342  -0.147  -0.025   0.004   0.023  -0.005  -0.003   0.009   0.006  -0.001  -0.005  -0.002
 -0.174   0.016   0.001  -0.010  -0.147   0.608   0.073  -0.005  -0.060  -0.649   0.001   0.010  -0.013   0.002   0.015  -0.000
  0.017  -0.271  -0.006  -0.003  -0.025   0.073   0.188  -0.036  -0.001  -0.111   0.026   0.002   0.037   0.009   0.001  -0.003
  0.000  -0.006  -0.074  -0.024   0.004  -0.005  -0.036   1.021  -0.119   0.026  -0.201  -0.025   0.009  -0.167   0.034   0.000
 -0.010  -0.003  -0.024  -0.268   0.023  -0.060  -0.001  -0.119   0.206   0.091   0.053   0.001   0.001   0.026   0.030  -0.000
 -0.146  -0.024   0.003   0.023  -0.005  -0.649  -0.111   0.026   0.091   1.173  -0.016  -0.011   0.019  -0.004  -0.019   0.000
 -0.001   0.007  -0.048   0.012  -0.003   0.001   0.026  -0.201   0.053  -0.016   1.241  -0.237  -0.002  -0.044  -0.009  -0.000
 -0.004  -0.009   0.082  -0.023   0.009   0.010   0.002  -0.025   0.001  -0.011  -0.237   0.101  -0.001   0.010   0.001  -0.000
 -0.004   0.016   0.003   0.000   0.006  -0.013   0.037   0.009   0.001   0.019  -0.002  -0.001   0.297   0.005   0.001  -0.017
 -0.000   0.004  -0.056   0.010  -0.001   0.002   0.009  -0.167   0.026  -0.004  -0.044   0.010   0.005   0.196   0.012  -0.001
  0.005   0.001   0.013   0.011  -0.005   0.015   0.001   0.034   0.030  -0.019  -0.009   0.001   0.001   0.012   0.289   0.000
  0.002   0.001  -0.001  -0.000  -0.002  -0.000  -0.003   0.000  -0.000   0.000  -0.000  -0.000  -0.017  -0.001   0.000   0.001
 -0.000  -0.000   0.016  -0.001   0.000  -0.000   0.000  -0.002   0.000   0.000   0.006   0.000  -0.001  -0.012  -0.001   0.000
 -0.001  -0.000  -0.003   0.001   0.002  -0.000  -0.000   0.000  -0.003  -0.000   0.001  -0.000   0.000  -0.001  -0.017  -0.000
 total augmentation occupancy for first ion, spin component:           2
  0.793  -0.020   0.006   0.017   0.210  -0.366  -0.009   0.000   0.010   0.087  -0.003  -0.004   0.005  -0.000  -0.005   0.001
 -0.020   0.922   0.009   0.000   0.032  -0.008  -0.317   0.006  -0.002   0.014  -0.009  -0.004  -0.017  -0.004  -0.001   0.003
  0.006   0.009   0.643   0.033  -0.013   0.000   0.006  -0.461   0.021  -0.003   0.064   0.034  -0.003   0.063  -0.016  -0.000
  0.017   0.000   0.033   0.917  -0.028   0.009  -0.002   0.021  -0.321  -0.010  -0.020  -0.011   0.000  -0.011  -0.014  -0.000
  0.210   0.032  -0.013  -0.028   0.591   0.088   0.015  -0.004  -0.011  -0.432   0.008   0.005  -0.006  -0.000   0.007   0.000
 -0.366  -0.008   0.000   0.009   0.088   0.492   0.057  -0.008  -0.048  -0.512   0.007   0.007  -0.009   0.001   0.010  -0.001
 -0.009  -0.317   0.006  -0.002   0.015   0.057   0.156  -0.026  -0.001  -0.086   0.011   0.007   0.014   0.005   0.001  -0.001
  0.000   0.006  -0.461   0.021  -0.004  -0.008  -0.026   0.762  -0.086   0.025  -0.098  -0.063   0.005  -0.100   0.022   0.000
  0.010  -0.002   0.021  -0.321  -0.011  -0.048  -0.001  -0.086   0.169   0.070   0.021   0.013   0.000   0.016   0.011   0.000
  0.087   0.014  -0.003  -0.010  -0.432  -0.512  -0.086   0.025   0.070   0.911  -0.015  -0.011   0.013  -0.002  -0.013   0.001
 -0.003  -0.009   0.064  -0.020   0.008   0.007   0.011  -0.098   0.021  -0.015   0.147   0.163  -0.001   0.007  -0.001  -0.000
 -0.004  -0.004   0.034  -0.011   0.005   0.007   0.007  -0.063   0.013  -0.011   0.163  -0.062  -0.001  -0.002  -0.002  -0.000
  0.005  -0.017  -0.003   0.000  -0.006  -0.009   0.014   0.005   0.000   0.013  -0.001  -0.001   0.022  -0.000  -0.000   0.005
 -0.000  -0.004   0.063  -0.011  -0.000   0.001   0.005  -0.100   0.016  -0.002   0.007  -0.002  -0.000   0.027  -0.002   0.000
 -0.005  -0.001  -0.016  -0.014   0.007   0.010   0.001   0.022   0.011  -0.013  -0.001  -0.002  -0.000  -0.002   0.022  -0.000
  0.001   0.003  -0.000  -0.000   0.000  -0.001  -0.001   0.000   0.000   0.001  -0.000  -0.000   0.005   0.000  -0.000  -0.001
 -0.000   0.000   0.004   0.001  -0.000   0.000   0.000  -0.008   0.001  -0.000  -0.000   0.002   0.000   0.004   0.000  -0.000
  0.000  -0.000  -0.001   0.003   0.001   0.001   0.000   0.001  -0.001  -0.001  -0.000   0.000  -0.000   0.000   0.005   0.000


------------------------ aborting loop because EDIFF is reached ----------------------------------------


 


 total charge     
 
# of ion       s       p       d       tot
------------------------------------------
    1        0.416   0.631   5.766   6.812
    2        0.527   1.004   6.498   8.028
    3        0.510   0.966   6.693   8.169
    4        0.430   0.687   6.385   7.502
    5        0.370   0.574   5.720   6.664
    6        0.301   0.407   6.067   6.775
    7        0.367   0.565   5.710   6.642
    8        0.298   0.400   6.060   6.758
    9        0.971   1.642   0.000   2.613
   10        0.961   1.622   0.000   2.583
   11        0.970   1.602   0.000   2.571
   12        0.968   1.613   0.000   2.581
   13        0.968   1.651   0.000   2.619
   14        0.961   1.622   0.000   2.583
   15        0.970   1.601   0.000   2.571
   16        0.968   1.615   0.000   2.582
   17        0.967   1.612   0.000   2.579
   18        0.970   1.602   0.000   2.572
   19        0.960   1.623   0.000   2.584
   20        0.968   1.647   0.000   2.615
   21        0.967   1.613   0.000   2.579
   22        0.970   1.601   0.000   2.572
   23        0.961   1.623   0.000   2.584
   24        0.967   1.647   0.000   2.614
   25        0.961   1.659   0.000   2.620
   26        0.976   1.592   0.000   2.567
   27        0.966   1.626   0.000   2.591
   28        0.957   1.672   0.000   2.629
   29        0.968   1.606   0.000   2.574
   30        1.000   1.510   0.000   2.509
   31        1.000   1.509   0.000   2.509
   32        0.960   1.642   0.000   2.601
   33        1.319   2.543   0.000   3.862
   34        1.331   2.520   0.000   3.851
   35        1.319   2.532   0.000   3.851
   36        1.312   2.567   0.000   3.879
   37        1.319   2.543   0.000   3.861
   38        1.333   2.507   0.000   3.841
   39        1.319   2.534   0.000   3.853
   40        1.311   2.568   0.000   3.879
   41        1.319   2.541   0.000   3.859
   42        1.330   2.518   0.000   3.848
   43        1.318   2.538   0.000   3.856
   44        1.312   2.569   0.000   3.881
   45        1.319   2.541   0.000   3.859
   46        1.330   2.513   0.000   3.843
   47        1.318   2.537   0.000   3.855
   48        1.312   2.570   0.000   3.882
   49        1.347   2.420   0.000   3.767
   50        1.326   2.515   0.000   3.841
   51        1.320   2.544   0.000   3.864
   52        1.338   2.449   0.000   3.787
   53        1.323   2.524   0.000   3.847
   54        1.324   2.562   0.000   3.887
   55        1.324   2.563   0.000   3.888
   56        1.312   2.554   0.000   3.866
   57        1.947   5.570   0.008   7.526
   58        1.948   5.570   0.009   7.526
   59        1.946   5.566   0.004   7.516
   60        1.946   5.566   0.004   7.516
   61        1.602   3.445   0.000   5.047
   62        1.616   3.394   0.000   5.010
   63        0.605   0.108   0.000   0.713
   64        0.609   0.109   0.000   0.718
--------------------------------------------------
tot         70.425 134.084  48.924 253.433
 


 magnetization (x)
 
# of ion       s       p       d       tot
------------------------------------------
    1        0.023   0.037   4.248   4.307
    2        0.008   0.017   1.084   1.108
    3        0.001   0.004   0.113   0.118
    4        0.000   0.000   0.023   0.024
    5        0.017   0.025   4.403   4.445
    6        0.022   0.031   3.769   3.822
    7        0.018   0.026   4.401   4.445
    8        0.022   0.029   3.773   3.824
    9        0.025   0.038   0.000   0.063
   10       -0.004  -0.002   0.000  -0.006
   11        0.002   0.017   0.000   0.019
   12        0.001   0.008   0.000   0.009
   13        0.023   0.031   0.000   0.054
   14       -0.004  -0.002   0.000  -0.006
   15        0.002   0.017   0.000   0.019
   16        0.003   0.018   0.000   0.021
   17        0.001   0.010   0.000   0.011
   18        0.002   0.016   0.000   0.018
   19       -0.004  -0.003   0.000  -0.007
   20        0.026   0.041   0.000   0.068
   21        0.003   0.022   0.000   0.025
   22        0.002   0.016   0.000   0.018
   23       -0.004  -0.003   0.000  -0.007
   24        0.025   0.042   0.000   0.068
   25       -0.000   0.001   0.000   0.001
   26        0.001   0.013   0.000   0.015
   27        0.022   0.036   0.000   0.058
   28       -0.007  -0.025   0.000  -0.032
   29        0.001   0.005   0.000   0.006
   30        0.000   0.037   0.000   0.037
   31        0.000   0.039   0.000   0.039
   32       -0.005  -0.015   0.000  -0.020
   33        0.013   0.032   0.000   0.046
   34        0.007   0.031   0.000   0.038
   35        0.005   0.016   0.000   0.021
   36        0.014   0.036   0.000   0.050
   37        0.013   0.034   0.000   0.047
   38        0.007   0.034   0.000   0.042
   39        0.004  -0.011   0.000  -0.007
   40        0.013   0.036   0.000   0.049
   41        0.013   0.035   0.000   0.049
   42        0.006   0.031   0.000   0.037
   43        0.004   0.017   0.000   0.021
   44        0.013   0.035   0.000   0.048
   45        0.013   0.037   0.000   0.051
   46        0.006   0.026   0.000   0.032
   47        0.003  -0.018   0.000  -0.014
   48        0.013   0.034   0.000   0.048
   49        0.001   0.029   0.000   0.030
   50        0.013   0.044   0.000   0.056
   51        0.011   0.029   0.000   0.040
   52       -0.000  -0.001   0.000  -0.001
   53        0.005   0.022   0.000   0.027
   54        0.012   0.061   0.000   0.073
   55        0.011   0.058   0.000   0.069
   56        0.004   0.004   0.000   0.009
   57        0.000   0.000   0.000   0.000
   58        0.000   0.000   0.000   0.000
   59        0.000   0.000   0.000   0.000
   60        0.000   0.000   0.000   0.000
   61        0.007   0.041   0.000   0.048
   62       -0.000   0.008   0.000   0.008
   63        0.001   0.000   0.000   0.001
   64        0.001   0.000   0.000   0.001
--------------------------------------------------
tot          0.436   1.232  21.814  23.482
 
    CHARGE:  cpu time    0.3900: real time    0.3901
    FORLOC:  cpu time    0.0212: real time    0.0215
    FORNL :  cpu time    2.2311: real time    2.2320
    STRESS:  cpu time    6.6369: real time    6.6380
    FORCOR:  cpu time    0.1731: real time    0.1752
    FORHAR:  cpu time    0.0403: real time    0.0412
    MIXING:  cpu time    0.0119: real time    0.0119
    OFIELD:  cpu time    0.0003: real time    0.0011

 ---------------------------------------------------------------------------------------------

         DFTD3 V3.0 Rev 1        
 IVDW         = 12
 DF pbe       
 parameters
 VDW_S6       =    1.0000
 VDW_S8       =    0.7875
 VDW_A1       =    0.4289
 VDW_A2       =    4.4407
 k1-k3        =   16.0000    1.3333   -4.0000
 VDW_RADIUS   =   50.2022 A
 VDW_CNRADIUS =   21.1671 A
 Edisp (eV)   -5.67722

 E6    (eV) :    -3.6731
 E8    (eV) :    -2.0041
 % E8        : 35.30
    FORVDW:  cpu time    0.2749: real time    0.2768

  FORCE on cell =-STRESS in cart. coord.  units (eV):
  Direction    XX          YY          ZZ          XY          YZ          ZX
  --------------------------------------------------------------------------------------
  Alpha Z   308.57146   308.57146   308.57146
  Ewald   48412.89580 48769.90388-54555.51154  -151.07469  -171.74369    41.76271
  Hartree 53214.41783 53447.81964-47334.57436   -69.89601  -127.88246    19.18554
  E(xc)   -1385.51940 -1385.32746 -1386.80869    -0.51302     0.09561     0.07478
  Local  ************************ 98266.62921   199.44429   297.25680   -54.49111
  n-local  -748.45584  -746.62813  -762.65820    -3.48756    -2.34758     3.12524
  augment   384.76384   384.01840   388.05912     2.87731    -0.03498    -1.54524
  Kinetic  5040.59549  5023.14251  5065.68109    21.08742     4.53206    -8.12136
  Fock        0.00000     0.00000     0.00000     0.00000     0.00000     0.00000
  vdW        -4.68211    -4.56289    -3.14758     0.06454    -0.07916     0.01428
  -------------------------------------------------------------------------------------
  Total     -15.18628   -17.04869   -13.75948    -1.49772    -0.20341     0.00485
  in kB      -9.89584   -11.10944    -8.96609    -0.97596    -0.13255     0.00316
  external pressure =       -9.99 kB  Pullay stress =        0.00 kB


 VOLUME and BASIS-vectors are now :
 -----------------------------------------------------------------------------
  energy-cutoff  :      400.00
  volume of cell :     2458.72
      direct lattice vectors                 reciprocal lattice vectors
    10.260500000  0.000000000  0.000000000     0.097461137  0.000000000  0.000000000
     0.000000000 10.260500000  0.000000000     0.000000000  0.097461137  0.000000000
     0.000000000  0.000000000 23.354600000     0.000000000  0.000000000  0.042818117

  length of vectors
    10.260500000 10.260500000 23.354600000     0.097461137  0.097461137  0.042818117


 FORCES acting on ions
    electron-ion (+dipol)            ewald-force                    non-local-force                 convergence-correction
 -----------------------------------------------------------------------------------------------
   0.101E+02 -.184E+02 -.573E+03   -.106E+02 0.183E+02 0.571E+03   0.507E+00 0.827E-01 0.197E+01   -.597E-04 -.800E-04 0.103E-03
   -.464E+01 -.804E+01 0.400E+03   0.464E+01 0.810E+01 -.401E+03   -.110E+00 -.214E+00 0.763E+00   -.124E-03 -.847E-04 -.188E-03
   -.640E+01 0.232E+00 0.431E+03   0.654E+01 -.239E+00 -.432E+03   -.196E+00 0.309E-01 0.229E+01   0.467E-06 0.600E-05 -.137E-03
   -.147E+00 0.109E+01 -.787E+03   0.294E+00 -.113E+01 0.783E+03   -.157E+00 0.203E-01 0.419E+01   -.102E-03 0.187E-03 -.180E-03
   0.285E+01 -.115E+01 0.419E+03   -.287E+01 0.123E+01 -.421E+03   0.282E-02 -.480E-01 0.183E+01   -.245E-04 -.150E-04 -.300E-04
   -.123E+02 -.699E+01 -.722E+03   0.119E+02 0.691E+01 0.719E+03   0.379E+00 0.906E-01 0.331E+01   0.132E-03 -.440E-04 -.539E-03
   0.457E+01 0.322E+01 0.389E+03   -.448E+01 -.318E+01 -.392E+03   -.767E-01 -.335E-01 0.245E+01   -.808E-05 0.416E-05 0.290E-03
   -.209E+01 0.237E+01 -.699E+03   0.172E+01 -.247E+01 0.696E+03   0.379E+00 0.920E-01 0.321E+01   0.111E-03 0.125E-03 0.819E-03
   -.769E+02 -.140E+02 -.356E+03   0.908E+02 0.124E+02 0.359E+03   -.139E+02 0.156E+01 -.305E+01   -.269E-03 -.270E-03 -.844E-04
   -.552E+02 0.242E+01 0.205E+03   0.681E+02 -.226E+01 -.205E+03   -.135E+02 0.469E-01 -.368E-02   -.498E-03 0.547E-04 -.180E-03
   -.370E+02 0.253E+01 0.213E+03   0.526E+02 -.258E+01 -.213E+03   -.152E+02 0.290E-01 0.586E-01   0.314E-03 -.106E-04 0.365E-04
   -.730E+02 0.190E+02 -.382E+03   0.872E+02 -.216E+02 0.382E+03   -.143E+02 0.265E+01 -.777E+00   0.352E-03 -.119E-05 0.121E-03
   0.694E+02 0.179E+02 -.370E+03   -.838E+02 -.174E+02 0.372E+03   0.144E+02 -.499E+00 -.178E+01   0.182E-03 0.206E-03 -.123E-03
   0.549E+02 -.644E+01 0.202E+03   -.678E+02 0.635E+01 -.202E+03   0.136E+02 -.597E-01 -.663E-01   0.560E-03 -.885E-04 0.151E-03
   0.372E+02 -.148E+01 0.208E+03   -.530E+02 0.152E+01 -.208E+03   0.153E+02 -.222E-01 -.117E-01   -.306E-03 0.111E-04 0.388E-04
   0.725E+02 -.170E+02 -.390E+03   -.866E+02 0.200E+02 0.390E+03   0.141E+02 -.295E+01 -.136E+00   -.413E-03 0.991E-04 0.103E-03
   0.251E+02 -.834E+02 -.388E+03   -.235E+02 0.979E+02 0.388E+03   -.165E+01 -.145E+02 0.371E+00   -.806E-04 -.525E-03 -.116E-03
   -.113E+01 -.455E+02 0.218E+03   0.114E+01 0.613E+02 -.218E+03   -.258E-02 -.153E+02 0.120E+00   -.604E-05 0.399E-03 0.822E-05
   0.503E+01 -.475E+02 0.202E+03   -.490E+01 0.601E+02 -.202E+03   0.770E-01 -.133E+02 -.317E-01   0.472E-04 -.633E-03 -.130E-03
   0.508E+02 -.667E+02 -.325E+03   -.502E+02 0.807E+02 0.327E+03   -.680E+00 -.140E+02 -.165E+01   -.134E-03 0.278E-03 0.420E-04
   -.271E+02 0.852E+02 -.385E+03   0.252E+02 -.997E+02 0.385E+03   0.191E+01 0.145E+02 0.256E+00   0.225E-04 0.538E-03 -.106E-03
   -.195E+00 0.465E+02 0.218E+03   0.195E+00 -.624E+02 -.218E+03   0.101E-01 0.153E+02 0.121E+00   0.492E-05 -.382E-03 -.901E-05
   -.672E+01 0.483E+02 0.197E+03   0.664E+01 -.610E+02 -.197E+03   -.824E-01 0.135E+02 -.127E+00   -.982E-04 0.690E-03 0.148E-03
   -.388E+02 0.642E+02 -.355E+03   0.381E+02 -.783E+02 0.355E+03   0.680E+00 0.141E+02 0.233E+00   0.155E-03 -.232E-03 0.669E-04
   -.336E+00 0.211E+00 0.386E+03   0.357E+00 -.215E+00 -.376E+03   -.621E-02 0.870E-03 -.102E+02   0.801E-05 0.586E-05 -.529E-03
   0.390E+00 -.216E+01 -.225E+03   -.451E+00 0.251E+01 0.243E+03   0.579E-01 -.343E+00 -.171E+02   -.433E-04 0.347E-04 0.341E-04
   -.150E+02 -.109E+02 -.220E+03   0.157E+02 0.114E+02 0.235E+03   -.706E+00 -.494E+00 -.147E+02   0.974E-05 -.565E-04 0.114E-03
   -.286E+00 -.535E+00 0.379E+03   0.334E+00 0.590E+00 -.370E+03   0.172E-01 0.141E-01 -.875E+01   -.903E-04 -.476E-04 -.223E-03
   -.135E+02 -.512E+01 0.470E+02   0.151E+02 0.546E+01 -.619E+02   -.156E+01 -.342E+00 0.148E+02   0.769E-05 -.892E-06 0.302E-03
   0.895E-01 -.121E+00 0.675E+03   -.906E-01 0.121E+00 -.698E+03   0.116E-02 -.268E-03 0.219E+02   -.421E-05 -.289E-05 0.123E-03
   0.994E-01 0.178E+00 0.672E+03   -.104E+00 -.178E+00 -.695E+03   0.383E-02 0.274E-04 0.219E+02   0.169E-05 -.396E-05 0.150E-03
   -.311E+01 -.796E+01 0.445E+02   0.335E+01 0.906E+01 -.568E+02   -.228E+00 -.108E+01 0.123E+02   0.156E-03 0.784E-04 0.475E-03
   0.373E+02 0.150E+01 0.261E+03   -.637E+02 -.152E+01 -.261E+03   0.271E+02 -.112E-01 0.304E+00   -.789E-04 0.641E-05 -.875E-04
   0.647E+02 -.290E+02 -.391E+03   -.934E+02 0.316E+02 0.385E+03   0.287E+02 -.254E+01 0.545E+01   0.164E-03 -.374E-03 -.943E-04
   0.749E+02 -.315E+02 -.443E+03   -.102E+03 0.361E+02 0.443E+03   0.274E+02 -.458E+01 0.686E+00   0.991E-03 -.380E-04 0.464E-03
   0.581E+02 0.625E+01 0.257E+03   -.835E+02 -.640E+01 -.257E+03   0.248E+02 0.180E+00 0.418E+00   0.859E-03 -.820E-07 0.785E-04
   -.363E+02 -.475E+01 0.258E+03   0.626E+02 0.484E+01 -.258E+03   -.270E+02 -.856E-01 0.276E+00   0.176E-03 -.331E-04 0.438E-04
   -.882E+02 0.168E+02 -.460E+03   0.117E+03 -.170E+02 0.457E+03   -.291E+02 0.253E+00 0.336E+01   -.292E-03 0.208E-03 -.225E-03
   -.718E+02 0.417E+02 -.477E+03   0.990E+02 -.471E+02 0.478E+03   -.272E+02 0.540E+01 -.609E+00   -.930E-03 0.149E-03 0.478E-03
   -.574E+02 -.398E+01 0.252E+03   0.827E+02 0.414E+01 -.252E+03   -.247E+02 -.178E+00 0.436E+00   -.895E-03 -.824E-05 0.935E-04
   0.783E+01 0.473E+02 0.250E+03   -.798E+01 -.737E+02 -.250E+03   0.143E+00 0.271E+02 0.187E+00   0.100E-04 -.491E-03 -.671E-05
   0.663E+02 0.815E+02 -.391E+03   -.683E+02 -.110E+03 0.388E+03   0.192E+01 0.284E+02 0.326E+01   -.294E-03 0.477E-03 0.140E-05
   0.664E+02 0.582E+02 -.494E+03   -.704E+02 -.850E+02 0.495E+03   0.393E+01 0.268E+02 -.133E+01   -.167E-04 -.345E-03 -.239E-03
   0.383E+00 0.498E+02 0.270E+03   -.392E+00 -.753E+02 -.271E+03   0.233E-02 0.250E+02 0.673E+00   -.337E-05 0.135E-02 -.102E-04
   -.691E+01 -.453E+02 0.246E+03   0.710E+01 0.715E+02 -.246E+03   -.199E+00 -.270E+02 0.194E+00   -.359E-04 0.532E-03 0.141E-03
   -.578E+02 -.894E+02 -.484E+03   0.596E+02 0.118E+03 0.484E+03   -.184E+01 -.288E+02 -.194E+00   0.362E-03 -.393E-03 -.455E-04
   -.815E+02 -.598E+02 -.489E+03   0.862E+02 0.865E+02 0.490E+03   -.466E+01 -.267E+02 -.131E+01   0.301E-04 0.303E-03 -.247E-03
   0.148E+01 -.500E+02 0.271E+03   -.151E+01 0.755E+02 -.272E+03   0.458E-01 -.249E+02 0.748E+00   -.122E-04 -.137E-02 -.202E-04
   -.138E+00 -.285E+00 0.789E+03   0.139E+00 0.289E+00 -.826E+03   -.120E-01 -.158E-01 0.372E+02   0.880E-04 0.684E-04 -.568E-03
   0.536E+01 0.282E+01 0.171E+02   -.673E+01 -.366E+01 -.447E+02   0.137E+01 0.850E+00 0.276E+02   0.265E-04 -.328E-04 0.751E-03
   0.145E+01 0.388E+00 0.209E+02   -.127E+01 -.725E+00 -.466E+02   -.182E+00 0.338E+00 0.256E+02   -.454E-04 0.246E-04 0.724E-03
   -.150E+00 0.146E+00 0.794E+03   0.157E+00 -.148E+00 -.830E+03   -.114E-01 0.253E-02 0.356E+02   0.748E-05 0.411E-06 0.231E-03
   -.285E+01 0.214E+02 -.216E+03   0.269E+01 -.236E+02 0.245E+03   0.156E+00 0.217E+01 -.289E+02   0.939E-04 0.190E-04 0.351E-03
   0.335E+00 0.496E+00 0.514E+03   -.334E+00 -.494E+00 -.492E+03   0.159E-03 -.253E-02 -.204E+02   0.659E-06 0.709E-05 -.738E-03
   0.328E+00 -.314E+00 0.520E+03   -.330E+00 0.318E+00 -.498E+03   0.134E-02 -.745E-02 -.205E+02   0.498E-05 -.377E-05 -.905E-03
   0.216E+02 -.448E+01 -.219E+03   -.243E+02 0.412E+01 0.245E+03   0.275E+01 0.348E+00 -.266E+02   0.384E-04 0.196E-04 -.600E-03
   -.735E+02 -.441E+01 -.166E+03   0.723E+02 0.433E+01 0.167E+03   0.103E+01 0.826E-01 -.349E+00   -.894E-03 -.155E-02 0.196E-03
   0.826E+02 0.180E+02 -.177E+03   -.813E+02 -.178E+02 0.177E+03   -.129E+01 -.246E+00 -.227E+00   0.855E-03 0.146E-02 0.192E-03
   0.432E+01 -.113E+01 0.106E+04   -.380E+01 0.604E+00 -.106E+04   -.387E+00 0.397E+00 0.896E-01   0.105E-02 -.126E-02 -.234E-03
   -.461E+01 0.442E+00 0.106E+04   0.408E+01 0.834E-01 -.106E+04   0.395E+00 -.396E+00 0.899E-01   -.105E-02 0.126E-02 -.252E-03
   0.171E+03 -.906E+02 -.712E+03   -.204E+03 0.762E+02 0.689E+03   0.335E+02 0.143E+02 0.228E+02   -.202E-03 0.163E-03 -.415E-03
   -.934E+02 0.155E+03 -.857E+03   0.847E+02 -.174E+03 0.901E+03   0.874E+01 0.191E+02 -.439E+02   0.123E-03 -.176E-04 -.104E-03
   -.778E+02 0.301E+02 -.819E+02   0.837E+02 -.313E+02 0.767E+02   -.587E+01 0.120E+01 0.517E+01   -.194E-06 0.374E-04 -.472E-04
   -.820E+01 -.944E+02 -.159E+03   0.999E+01 0.102E+03 0.163E+03   -.178E+01 -.730E+01 -.346E+01   -.439E-06 -.841E-05 -.510E-04
 -----------------------------------------------------------------------------------------------
   -.369E+02 -.277E+02 -.561E+02   0.215E-12 -.185E-12 0.128E-11   0.368E+02 0.278E+02 0.562E+02   -.695E-04 0.400E-03 -.593E-03
 
 
 POSITION                                       TOTAL-FORCE (eV/Angst)
 -----------------------------------------------------------------------------------
      2.86056      8.13922      8.65862        -0.000680     -0.003474     -0.007547
      2.87294      2.97554      3.22434        -0.103408     -0.157634      0.327154
      8.00319      8.10579      3.22434        -0.053664      0.023622      0.843390
      7.98969      3.03287      8.55529        -0.008037     -0.018983     -0.003766
      8.00319      2.97554      3.22434        -0.018841      0.028069     -0.690811
      7.98730      8.15827      8.37586        -0.001866      0.004259     -0.030429
      2.87294      8.10579      3.22434         0.014868      0.010305     -0.711017
      2.84525      2.98444      8.40538         0.001499     -0.005225     -0.017149
      0.86842      8.69010      8.56912        -0.017927     -0.001824     -0.003503
      0.96695      2.97554      3.22434        -0.650043      0.199882      0.031201
      6.09720      8.10579      3.22434         0.416225     -0.015325     -0.151982
      6.06072      3.39505      8.61305        -0.001795     -0.000658      0.005764
      4.86564      7.60395      8.94975         0.016764      0.003412     -0.008751
      4.77893      2.97554      3.22434         0.672525     -0.150251     -0.019945
      9.90918      8.10579      3.22434        -0.480662      0.014996     -0.029070
      9.90748      2.65409      8.68316        -0.001544      0.007164      0.000509
      7.65391      1.09026      8.71855         0.004882     -0.001475      0.000304
      8.00319      6.19980      3.22434         0.010153      0.558782     -0.134356
      2.87294      1.06955      3.22434         0.198198     -0.762312     -0.007708
      2.33158      6.13233      8.64826         0.000324     -0.019080     -0.005655
      8.33826      4.97387      8.69730        -0.006687      0.007558      0.003274
      8.00319     10.01179      3.22434         0.006139     -0.595462     -0.133712
      2.87294      4.88154      3.22434        -0.156275      0.756329      0.020192
      3.38636     10.14473      8.91272         0.000338      0.019986     -0.011346
      8.00319      8.10579      1.31837         0.015425     -0.002979     -0.136000
      8.00883      3.00489      6.49972        -0.002960      0.003862      0.010714
      2.98137      8.16312      6.53134        -0.001010     -0.000739     -0.001202
      2.87294      2.97554      1.31837         0.065470      0.067668     -0.366161
      7.93827      8.09883      5.13026         0.007921     -0.002462     -0.098630
      8.00319      2.97554      0.00000         0.000498     -0.000601     -1.145020
      2.87294      8.10579      0.00000        -0.000136     -0.000554     -1.149131
      2.82725      2.88645      5.16006         0.020561      0.015929      0.027444
     10.05314      2.97554      3.22434         0.692967     -0.024484      0.106486
      9.98332      8.77601      8.36042         0.038475      0.002110      0.010567
      4.89660      3.55186      8.56428        -0.008255     -0.004321     -0.001832
      4.92289      8.10579      3.22434        -0.544008      0.020973      0.155266
      5.95324      2.97554      3.22434        -0.687005      0.006986      0.121864
      6.02493      7.59871      8.80777        -0.038360     -0.012458      0.010960
      0.80758      2.47032      8.67721        -0.001619      0.005628     -0.008683
      0.82299      8.10579      3.22434         0.634576     -0.023837      0.201852
      2.87294     10.15574      3.22434        -0.003162      0.729164      0.115948
      2.29121      4.97259      8.53219        -0.000090      0.025465      0.026552
      7.54067     10.18217      8.74144         0.002141      0.011250      0.005246
      8.00319      5.02549      3.22434         0.000211     -0.531276      0.171171
      2.87294      6.05585      3.22434        -0.008934     -0.711964      0.140402
      3.42548      1.05079      8.90582         0.000896     -0.019995      0.024456
      8.47174      6.14082      8.71598        -0.000563     -0.004453     -0.003269
      8.00319      0.92560      3.22434         0.001153      0.552271      0.182957
      2.87294      2.97554      0.14386        -0.009702     -0.011972     -0.038271
      2.93093      8.13005      5.36313        -0.000757      0.002014      0.014121
      8.01473      2.98496      5.32358        -0.000861      0.001135     -0.021884
      8.00319      8.10579      0.14386        -0.004149      0.000495     -0.361588
      2.81652      2.81504      6.32689        -0.007617      0.005710     -0.018261
      2.87294      8.10579      1.17450         0.001678     -0.001419      1.457785
      8.00319      2.97554      1.17450        -0.000329     -0.003913      1.432126
      7.83685      8.07866      6.30439        -0.003994     -0.005232      0.079349
      9.93466      0.44841      5.94650        -0.022939     -0.006204     -0.002063
      6.06415      5.60313      6.02600         0.009963      0.009709     -0.005902
      5.43807      0.41042      0.65907         0.116908     -0.131704     -0.095858
      0.30782      5.54067      0.65907        -0.117600      0.132434     -0.098354
      2.64296      8.08747     10.89971         0.003811      0.003746     -0.001768
      3.52168      7.16789     11.61772         0.003772     -0.009095     -0.001700
      4.24469      7.03939     10.95226        -0.002957      0.005553     -0.000694
      2.87063      8.95185     11.30899         0.010096      0.004899     -0.004037
 -----------------------------------------------------------------------------------
    total drift:                               -0.028778      0.032807      0.045415


--------------------------------------------------------------------------------------------------------


  FREE ENERGIE OF THE ION-ELECTRON SYSTEM (eV)
  ---------------------------------------------------
  free  energy   TOTEN  =      -473.62035749 eV

  energy  without entropy=     -473.62035749  energy(sigma->0) =     -473.62035749
 


--------------------------------------------------------------------------------------------------------


    POTLOK:  cpu time    0.9140: real time    0.9158


--------------------------------------------------------------------------------------------------------


 stress matrix after NEB project (eV)
    -15.18628     -1.49793      0.00485
     -1.49772    -17.04869     -0.23747
      0.03170     -0.20341    -13.75948
  FORCES: max atom, RMS     0.098978    0.021525
  FORCE total and by dimension    0.172199    0.098630
  Stress total and by dimension   26.743036   17.048688


--------------------------------------------------------------------------------------------------------


    WAVPRE:  cpu time   12.5291: real time   12.5927
    FEWALD:  cpu time    0.0017: real time    0.0017

 real space projection operators:
  total allocation   :       7624.23 KBytes
  max/ min on nodes  :       1959.03       1853.17

    ORTHCH:  cpu time    1.7148: real time    1.7361
     LOOP+:  cpu time  346.6984: real time  348.8634


--------------------------------------- Iteration      2(   1)  ---------------------------------------


    POTLOK:  cpu time    0.1884: real time    0.1894
    SETDIJ:  cpu time    0.7223: real time    0.7223
    EDDIAG:  cpu time    2.8213: real time    2.8667
  RMM-DIIS:  cpu time    5.8407: real time    5.8405
    ORTHCH:  cpu time    0.9968: real time    1.0197
       DOS:  cpu time    0.0011: real time    0.0012
    CHARGE:  cpu time    0.3854: real time    0.3855
    MIXING:  cpu time    0.0039: real time    0.0039
    --------------------------------------------
      LOOP:  cpu time   10.9601: real time   11.0294

 eigenvalue-minimisations  :  4219
 total energy-change (2. order) : 0.5802060E-02  (-0.2704814E-01)
 number of electron     329.9999954 magnetization      23.9999972
 augmentation part       46.8015398 magnetization      16.7369044

 Broyden mixing:
  rms(total) = 0.21723E-01    rms(broyden)= 0.21629E-01
  rms(prec ) = 0.22576E-01
  weight for this iteration     100.00

 Free energy of the ion-electron system (eV)
  ---------------------------------------------------
  alpha Z        PSCENC =       308.57146172
  Ewald energy   TEWEN  =     42628.59987240
  -Hartree energ DENC   =    -59328.57802040
  -exchange      EXHF   =         0.00000000
  -V(xc)+E(xc)   XCENC  =      1057.52552385
  PAW double counting   =     12089.75339674   -12098.70301007
  entropy T*S    EENTRO =        -0.00000000
  eigenvalues    EBANDS =     -3747.67967096
  atomic energy  EATOM  =     18622.57311543
  Solvation  Ediel_sol  =         0.00000000
  ---------------------------------------------------
  free energy    TOTEN  =      -467.93733131 eV

  energy without entropy =     -467.93733131  energy(sigma->0) =     -467.93733131


--------------------------------------------------------------------------------------------------------


--------------------------------------- Iteration      2(   2)  ---------------------------------------


    POTLOK:  cpu time    0.1845: real time    0.1891
    SETDIJ:  cpu time    0.7267: real time    0.7267
    EDDIAG:  cpu time    2.8127: real time    2.8622
  RMM-DIIS:  cpu time    5.9008: real time    5.9006
    ORTHCH:  cpu time    0.9967: real time    1.0209
       DOS:  cpu time    0.0011: real time    0.0014
    CHARGE:  cpu time    0.3894: real time    0.3897
    MIXING:  cpu time    0.0035: real time    0.0035
    --------------------------------------------
      LOOP:  cpu time   11.0156: real time   11.0943

 eigenvalue-minimisations  :  4189
 total energy-change (2. order) :-0.1330560E-02  (-0.1823054E-02)
 number of electron     329.9999954 magnetization      23.9999972
 augmentation part       46.7976183 magnetization      16.7351194

 Broyden mixing:
  rms(total) = 0.16240E-01    rms(broyden)= 0.16233E-01
  rms(prec ) = 0.17210E-01
  weight for this iteration     100.00

 eigenvalues of (default mixing * dielectric matrix)
  average eigenvalue GAMMA=   0.6424
  0.6424

 Free energy of the ion-electron system (eV)
  ---------------------------------------------------
  alpha Z        PSCENC =       308.57146172
  Ewald energy   TEWEN  =     42628.59987240
  -Hartree energ DENC   =    -59328.61869896
  -exchange      EXHF   =         0.00000000
  -V(xc)+E(xc)   XCENC  =      1057.54366589
  PAW double counting   =     12090.18974949   -12099.13815096
  entropy T*S    EENTRO =        -0.00000000
  eigenvalues    EBANDS =     -3747.65967687
  atomic energy  EATOM  =     18622.57311543
  Solvation  Ediel_sol  =         0.00000000
  ---------------------------------------------------
  free energy    TOTEN  =      -467.93866187 eV

  energy without entropy =     -467.93866187  energy(sigma->0) =     -467.93866187


--------------------------------------------------------------------------------------------------------


--------------------------------------- Iteration      2(   3)  ---------------------------------------


    POTLOK:  cpu time    0.1852: real time    0.1866
    SETDIJ:  cpu time    0.7218: real time    0.7218
    EDDIAG:  cpu time    2.8375: real time    2.8892
  RMM-DIIS:  cpu time    6.6630: real time    6.6628
    ORTHCH:  cpu time    1.0011: real time    1.0232
       DOS:  cpu time    0.0011: real time    0.0011
    CHARGE:  cpu time    0.3893: real time    0.3893
    MIXING:  cpu time    0.0039: real time    0.0039
    --------------------------------------------
      LOOP:  cpu time   11.8027: real time   11.8778

 eigenvalue-minimisations  :  4542
 total energy-change (2. order) :-0.1697143E-03  (-0.1867815E-03)
 number of electron     329.9999954 magnetization      23.9999972
 augmentation part       46.8094931 magnetization      16.7345788

 Broyden mixing:
  rms(total) = 0.13393E-01    rms(broyden)= 0.13390E-01
  rms(prec ) = 0.14459E-01
  weight for this iteration     100.00

 eigenvalues of (default mixing * dielectric matrix)
  average eigenvalue GAMMA=   0.6285
  0.8362  0.4207

 Free energy of the ion-electron system (eV)
  ---------------------------------------------------
  alpha Z        PSCENC =       308.57146172
  Ewald energy   TEWEN  =     42628.59987240
  -Hartree energ DENC   =    -59328.54948179
  -exchange      EXHF   =         0.00000000
  -V(xc)+E(xc)   XCENC  =      1057.53442502
  PAW double counting   =     12090.18322550   -12099.13535362
  entropy T*S    EENTRO =        -0.00000000
  eigenvalues    EBANDS =     -3747.71609623
  atomic energy  EATOM  =     18622.57311543
  Solvation  Ediel_sol  =         0.00000000
  ---------------------------------------------------
  free energy    TOTEN  =      -467.93883158 eV

  energy without entropy =     -467.93883158  energy(sigma->0) =     -467.93883158


--------------------------------------------------------------------------------------------------------


--------------------------------------- Iteration      2(   4)  ---------------------------------------


    POTLOK:  cpu time    0.1867: real time    0.1879
    SETDIJ:  cpu time    0.7225: real time    0.7225
    EDDIAG:  cpu time    2.8269: real time    2.8817
  RMM-DIIS:  cpu time    6.7338: real time    6.7336
    ORTHCH:  cpu time    1.0028: real time    1.0251
       DOS:  cpu time    0.0011: real time    0.0011
    CHARGE:  cpu time    0.3903: real time    0.3907
    MIXING:  cpu time    0.0042: real time    0.0042
    --------------------------------------------
      LOOP:  cpu time   11.8682: real time   11.9469

 eigenvalue-minimisations  :  4649
 total energy-change (2. order) : 0.2096917E-03  (-0.7542580E-04)
 number of electron     329.9999954 magnetization      23.9999972
 augmentation part       46.7984869 magnetization      16.7344174

 Broyden mixing:
  rms(total) = 0.58086E-02    rms(broyden)= 0.58056E-02
  rms(prec ) = 0.61401E-02
  weight for this iteration     100.00

 eigenvalues of (default mixing * dielectric matrix)
  average eigenvalue GAMMA=   0.8826
  1.6726  0.6523  0.3227

 Free energy of the ion-electron system (eV)
  ---------------------------------------------------
  alpha Z        PSCENC =       308.57146172
  Ewald energy   TEWEN  =     42628.59987240
  -Hartree energ DENC   =    -59328.69474973
  -exchange      EXHF   =         0.00000000
  -V(xc)+E(xc)   XCENC  =      1057.53708326
  PAW double counting   =     12090.62870868   -12099.59866548
  entropy T*S    EENTRO =        -0.00000000
  eigenvalues    EBANDS =     -3747.55544816
  atomic energy  EATOM  =     18622.57311543
  Solvation  Ediel_sol  =         0.00000000
  ---------------------------------------------------
  free energy    TOTEN  =      -467.93862189 eV

  energy without entropy =     -467.93862189  energy(sigma->0) =     -467.93862189


--------------------------------------------------------------------------------------------------------


--------------------------------------- Iteration      2(   5)  ---------------------------------------


    POTLOK:  cpu time    0.1908: real time    0.1924
    SETDIJ:  cpu time    0.7223: real time    0.7223
    EDDIAG:  cpu time    2.8272: real time    2.8777
  RMM-DIIS:  cpu time    6.2375: real time    6.2374
    ORTHCH:  cpu time    1.0021: real time    1.0258
       DOS:  cpu time    0.0013: real time    0.0013
    CHARGE:  cpu time    0.3897: real time    0.3904
    MIXING:  cpu time    0.0044: real time    0.0044
    --------------------------------------------
      LOOP:  cpu time   11.3754: real time   11.4518

 eigenvalue-minimisations  :  4300
 total energy-change (2. order) : 0.1440127E-05  (-0.2395164E-04)
 number of electron     329.9999954 magnetization      23.9999972
 augmentation part       46.8028343 magnetization      16.7344365

 Broyden mixing:
  rms(total) = 0.21913E-02    rms(broyden)= 0.21895E-02
  rms(prec ) = 0.23500E-02
  weight for this iteration     100.00

 eigenvalues of (default mixing * dielectric matrix)
  average eigenvalue GAMMA=   0.9182
  1.7721  0.9035  0.6795  0.3175

 Free energy of the ion-electron system (eV)
  ---------------------------------------------------
  alpha Z        PSCENC =       308.57146172
  Ewald energy   TEWEN  =     42628.59987240
  -Hartree energ DENC   =    -59328.67601023
  -exchange      EXHF   =         0.00000000
  -V(xc)+E(xc)   XCENC  =      1057.53912469
  PAW double counting   =     12090.74449632   -12099.70201213
  entropy T*S    EENTRO =        -0.00000000
  eigenvalues    EBANDS =     -3747.58866865
  atomic energy  EATOM  =     18622.57311543
  Solvation  Ediel_sol  =         0.00000000
  ---------------------------------------------------
  free energy    TOTEN  =      -467.93862045 eV

  energy without entropy =     -467.93862045  energy(sigma->0) =     -467.93862045


--------------------------------------------------------------------------------------------------------


--------------------------------------- Iteration      2(   6)  ---------------------------------------


    POTLOK:  cpu time    0.1888: real time    0.1903
    SETDIJ:  cpu time    0.7221: real time    0.7221
    EDDIAG:  cpu time    2.8322: real time    2.8777
  RMM-DIIS:  cpu time    4.7868: real time    4.7867
    ORTHCH:  cpu time    1.0005: real time    1.0216
       DOS:  cpu time    0.0010: real time    0.0010
    --------------------------------------------
      LOOP:  cpu time    9.5311: real time    9.5990

 eigenvalue-minimisations  :  3134
 total energy-change (2. order) :-0.6230832E-05  (-0.4927923E-05)
 number of electron     329.9999954 magnetization      23.9999972
 augmentation part       46.8028343 magnetization      16.7344365

 Free energy of the ion-electron system (eV)
  ---------------------------------------------------
  alpha Z        PSCENC =       308.57146172
  Ewald energy   TEWEN  =     42628.59987240
  -Hartree energ DENC   =    -59328.71671978
  -exchange      EXHF   =         0.00000000
  -V(xc)+E(xc)   XCENC  =      1057.54064024
  PAW double counting   =     12090.85991536   -12099.82027943
  entropy T*S    EENTRO =        -0.00000000
  eigenvalues    EBANDS =     -3747.54663261
  atomic energy  EATOM  =     18622.57311543
  Solvation  Ediel_sol  =         0.00000000
  ---------------------------------------------------
  free energy    TOTEN  =      -467.93862668 eV

  energy without entropy =     -467.93862668  energy(sigma->0) =     -467.93862668


--------------------------------------------------------------------------------------------------------


 average (electrostatic) potential at core
  the test charge radii are     1.0103  0.6991  0.7089  1.1045  0.7215  0.5201
  (the norm of the test charge is              1.0000)
       1 -56.3486       2 -52.9748       3 -50.8203       4 -51.6923       5 -56.2455
       6 -52.9584       7 -56.3004       8 -52.9113       9 -58.2353      10 -58.5116
      11 -57.7171      12 -57.7185      13 -58.3096      14 -58.4883      15 -57.7139
      16 -57.6599      17 -57.6832      18 -57.7737      19 -58.5149      20 -57.9591
      21 -57.6873      22 -57.7963      23 -58.4969      24 -58.0488      25 -56.0390
      26 -58.0048      27 -58.4144      28 -57.3319      29 -57.7914      30 -56.3907
      31 -56.4153      32 -58.2628      33 -72.3324      34 -72.4045      35 -71.6691
      36 -71.6027      37 -72.3240      38 -72.5966      39 -71.6041      40 -71.6097
      41 -72.3326      42 -72.1717      43 -71.6612      44 -71.6680      45 -72.3394
      46 -72.2709      47 -71.6768      48 -71.6933      49 -70.9867      50 -72.6191
      51 -72.1890      52 -69.6748      53 -72.1425      54 -71.0171      55 -70.9904
      56 -71.6308      57 -40.9960      58 -41.0151      59 -40.6412      60 -40.6408
      61 -81.8007      62 -80.9624      63 -43.7890      64 -44.5974
 
 
 
 E-fermi :  -3.7675     XC(G=0):  -3.9886     alpha+bet : -2.8255


 spin component 1

 k-point     1 :       0.0000    0.0000    0.0000
  band No.  band energies     occupation 
      1     -33.6387      1.00000
      2     -33.6191      1.00000
      3     -33.2504      1.00000
      4     -33.2500      1.00000
      5     -27.6523      1.00000
      6     -21.9916      1.00000
      7     -21.6329      1.00000
      8     -21.5879      1.00000
      9     -21.4879      1.00000
     10     -21.4562      1.00000
     11     -21.3624      1.00000
     12     -21.3369      1.00000
     13     -21.3315      1.00000
     14     -21.2874      1.00000
     15     -21.2057      1.00000
     16     -21.1989      1.00000
     17     -21.1715      1.00000
     18     -20.8685      1.00000
     19     -20.7895      1.00000
     20     -20.7445      1.00000
     21     -20.7346      1.00000
     22     -20.6974      1.00000
     23     -20.6915      1.00000
     24     -20.6727      1.00000
     25     -20.6508      1.00000
     26     -20.6258      1.00000
     27     -20.0739      1.00000
     28     -19.9931      1.00000
     29     -19.9698      1.00000
     30     -18.8307      1.00000
     31     -17.1568      1.00000
     32     -17.1407      1.00000
     33     -17.1367      1.00000
     34     -17.1200      1.00000
     35     -17.1060      1.00000
     36     -17.1026      1.00000
     37     -16.7707      1.00000
     38     -16.7702      1.00000
     39     -16.7205      1.00000
     40     -16.7186      1.00000
     41     -16.7164      1.00000
     42     -16.7142      1.00000
     43     -13.9889      1.00000
     44     -13.8961      1.00000
     45     -13.6949      1.00000
     46     -13.6776      1.00000
     47     -13.6572      1.00000
     48     -13.5102      1.00000
     49     -13.0979      1.00000
     50     -12.6014      1.00000
     51     -12.5190      1.00000
     52     -12.4568      1.00000
     53     -12.3985      1.00000
     54     -12.3870      1.00000
     55     -12.3595      1.00000
     56     -12.3460      1.00000
     57     -12.3304      1.00000
     58     -12.3204      1.00000
     59     -12.3013      1.00000
     60     -12.2804      1.00000
     61     -12.0263      1.00000
     62     -11.7132      1.00000
     63     -11.6539      1.00000
     64     -11.4514      1.00000
     65     -11.3641      1.00000
     66     -11.2074      1.00000
     67     -11.0849      1.00000
     68     -10.8058      1.00000
     69     -10.7499      1.00000
     70     -10.7340      1.00000
     71     -10.7038      1.00000
     72     -10.5711      1.00000
     73     -10.3932      1.00000
     74     -10.3759      1.00000
     75     -10.2025      1.00000
     76     -10.1361      1.00000
     77     -10.1327      1.00000
     78     -10.0904      1.00000
     79      -9.8585      1.00000
     80      -9.8145      1.00000
     81      -9.7236      1.00000
     82      -9.6175      1.00000
     83      -9.5462      1.00000
     84      -9.4399      1.00000
     85      -9.4272      1.00000
     86      -9.3929      1.00000
     87      -9.3722      1.00000
     88      -9.3072      1.00000
     89      -9.1893      1.00000
     90      -8.9210      1.00000
     91      -8.7188      1.00000
     92      -8.5831      1.00000
     93      -8.5138      1.00000
     94      -8.4372      1.00000
     95      -8.4095      1.00000
     96      -8.3753      1.00000
     97      -8.3536      1.00000
     98      -8.2845      1.00000
     99      -8.2013      1.00000
    100      -8.0729      1.00000
    101      -8.0392      1.00000
    102      -7.9671      1.00000
    103      -7.9109      1.00000
    104      -7.8923      1.00000
    105      -7.7831      1.00000
    106      -7.7494      1.00000
    107      -7.6868      1.00000
    108      -7.6522      1.00000
    109      -7.6051      1.00000
    110      -7.5772      1.00000
    111      -7.5669      1.00000
    112      -7.5091      1.00000
    113      -7.4812      1.00000
    114      -7.4637      1.00000
    115      -7.3777      1.00000
    116      -7.3620      1.00000
    117      -7.3114      1.00000
    118      -7.2741      1.00000
    119      -7.2421      1.00000
    120      -7.2215      1.00000
    121      -7.1147      1.00000
    122      -7.0688      1.00000
    123      -7.0656      1.00000
    124      -7.0172      1.00000
    125      -7.0095      1.00000
    126      -6.9990      1.00000
    127      -6.9797      1.00000
    128      -6.9689      1.00000
    129      -6.9124      1.00000
    130      -6.9031      1.00000
    131      -6.8886      1.00000
    132      -6.8554      1.00000
    133      -6.7897      1.00000
    134      -6.7670      1.00000
    135      -6.7625      1.00000
    136      -6.7049      1.00000
    137      -6.6597      1.00000
    138      -6.6177      1.00000
    139      -6.5720      1.00000
    140      -6.5476      1.00000
    141      -6.5070      1.00000
    142      -6.4795      1.00000
    143      -6.4561      1.00000
    144      -6.4164      1.00000
    145      -6.3769      1.00000
    146      -6.3370      1.00000
    147      -6.3076      1.00000
    148      -6.2862      1.00000
    149      -6.2236      1.00000
    150      -6.1854      1.00000
    151      -6.1535      1.00000
    152      -6.1219      1.00000
    153      -6.0538      1.00000
    154      -6.0117      1.00000
    155      -5.9940      1.00000
    156      -5.9843      1.00000
    157      -5.9774      1.00000
    158      -5.9546      1.00000
    159      -5.9328      1.00000
    160      -5.8289      1.00000
    161      -5.8131      1.00000
    162      -5.8046      1.00000
    163      -5.7782      1.00000
    164      -5.7766      1.00000
    165      -5.5183      1.00000
    166      -5.1928      1.00000
    167      -5.1358      1.00000
    168      -5.1272      1.00000
    169      -5.0462      1.00000
    170      -5.0225      1.00000
    171      -4.7479      1.00000
    172      -4.7030      1.00000
    173      -4.5297      1.00000
    174      -4.3367      1.00000
    175      -4.3108      1.00000
    176      -4.2107      1.00000
    177      -4.1192      1.00000
    178      -0.9991      0.00000
    179      -0.8911      0.00000
    180      -0.6350      0.00000
    181      -0.4441      0.00000
    182      -0.3135      0.00000
    183      -0.1243      0.00000
    184      -0.0374      0.00000
    185       0.0142      0.00000
    186       0.0525      0.00000
    187       0.1615      0.00000
    188       0.4045      0.00000
    189       0.5003      0.00000
    190       0.5451      0.00000
    191       0.6499      0.00000
    192       0.6906      0.00000
    193       0.7301      0.00000
    194       0.7879      0.00000
    195       0.8648      0.00000
    196       0.9719      0.00000
    197       0.9788      0.00000
    198       0.9969      0.00000
    199       1.0216      0.00000
    200       1.0576      0.00000
    201       1.1094      0.00000
    202       1.1726      0.00000
    203       1.1969      0.00000
    204       1.2770      0.00000
    205       1.2992      0.00000
    206       1.4003      0.00000
    207       1.4844      0.00000
    208       1.5113      0.00000
    209       1.5377      0.00000
    210       1.5487      0.00000
    211       1.5577      0.00000
    212       1.6039      0.00000
    213       1.6117      0.00000
    214       1.6564      0.00000
    215       1.6936      0.00000
    216       1.7221      0.00000

 k-point     2 :       0.3333    0.0000    0.0000
  band No.  band energies     occupation 
      1     -33.6387      1.00000
      2     -33.6191      1.00000
      3     -33.2504      1.00000
      4     -33.2500      1.00000
      5     -27.6522      1.00000
      6     -21.9917      1.00000
      7     -21.6294      1.00000
      8     -21.5893      1.00000
      9     -21.4900      1.00000
     10     -21.4393      1.00000
     11     -21.3949      1.00000
     12     -21.3316      1.00000
     13     -21.3230      1.00000
     14     -21.2869      1.00000
     15     -21.2036      1.00000
     16     -21.1997      1.00000
     17     -21.1715      1.00000
     18     -20.8649      1.00000
     19     -20.7889      1.00000
     20     -20.7434      1.00000
     21     -20.7375      1.00000
     22     -20.7050      1.00000
     23     -20.6919      1.00000
     24     -20.6719      1.00000
     25     -20.6490      1.00000
     26     -20.6231      1.00000
     27     -20.0739      1.00000
     28     -19.9931      1.00000
     29     -19.9698      1.00000
     30     -18.8306      1.00000
     31     -17.1567      1.00000
     32     -17.1407      1.00000
     33     -17.1368      1.00000
     34     -17.1199      1.00000
     35     -17.1060      1.00000
     36     -17.1026      1.00000
     37     -16.7707      1.00000
     38     -16.7702      1.00000
     39     -16.7195      1.00000
     40     -16.7176      1.00000
     41     -16.7173      1.00000
     42     -16.7153      1.00000
     43     -13.9627      1.00000
     44     -13.9018      1.00000
     45     -13.6830      1.00000
     46     -13.6679      1.00000
     47     -13.6605      1.00000
     48     -13.5069      1.00000
     49     -13.0965      1.00000
     50     -12.5648      1.00000
     51     -12.4914      1.00000
     52     -12.4403      1.00000
     53     -12.3975      1.00000
     54     -12.3867      1.00000
     55     -12.3596      1.00000
     56     -12.3459      1.00000
     57     -12.3282      1.00000
     58     -12.3196      1.00000
     59     -12.2815      1.00000
     60     -12.2798      1.00000
     61     -12.1103      1.00000
     62     -11.8125      1.00000
     63     -11.6779      1.00000
     64     -11.5704      1.00000
     65     -11.3935      1.00000
     66     -11.2293      1.00000
     67     -11.2074      1.00000
     68     -10.9073      1.00000
     69     -10.8388      1.00000
     70     -10.7397      1.00000
     71     -10.6297      1.00000
     72     -10.4663      1.00000
     73     -10.3779      1.00000
     74     -10.2815      1.00000
     75     -10.2085      1.00000
     76     -10.1608      1.00000
     77     -10.0724      1.00000
     78      -9.9726      1.00000
     79      -9.8610      1.00000
     80      -9.6234      1.00000
     81      -9.5729      1.00000
     82      -9.5040      1.00000
     83      -9.4944      1.00000
     84      -9.4499      1.00000
     85      -9.4207      1.00000
     86      -9.3530      1.00000
     87      -9.2595      1.00000
     88      -9.1917      1.00000
     89      -9.0582      1.00000
     90      -8.9290      1.00000
     91      -8.7457      1.00000
     92      -8.6989      1.00000
     93      -8.6597      1.00000
     94      -8.5772      1.00000
     95      -8.4737      1.00000
     96      -8.4580      1.00000
     97      -8.3566      1.00000
     98      -8.3160      1.00000
     99      -8.2762      1.00000
    100      -8.1424      1.00000
    101      -8.0626      1.00000
    102      -8.0418      1.00000
    103      -7.9283      1.00000
    104      -7.9013      1.00000
    105      -7.8185      1.00000
    106      -7.7487      1.00000
    107      -7.7012      1.00000
    108      -7.6691      1.00000
    109      -7.6298      1.00000
    110      -7.5711      1.00000
    111      -7.5461      1.00000
    112      -7.5110      1.00000
    113      -7.4787      1.00000
    114      -7.4494      1.00000
    115      -7.3939      1.00000
    116      -7.3826      1.00000
    117      -7.3385      1.00000
    118      -7.2857      1.00000
    119      -7.2299      1.00000
    120      -7.1345      1.00000
    121      -7.1242      1.00000
    122      -7.0946      1.00000
    123      -7.0866      1.00000
    124      -7.0315      1.00000
    125      -7.0170      1.00000
    126      -7.0123      1.00000
    127      -6.9739      1.00000
    128      -6.9541      1.00000
    129      -6.9409      1.00000
    130      -6.8979      1.00000
    131      -6.8857      1.00000
    132      -6.8526      1.00000
    133      -6.8183      1.00000
    134      -6.7953      1.00000
    135      -6.7479      1.00000
    136      -6.7199      1.00000
    137      -6.6962      1.00000
    138      -6.6685      1.00000
    139      -6.5799      1.00000
    140      -6.5634      1.00000
    141      -6.5178      1.00000
    142      -6.5017      1.00000
    143      -6.4754      1.00000
    144      -6.4178      1.00000
    145      -6.3819      1.00000
    146      -6.3557      1.00000
    147      -6.2729      1.00000
    148      -6.2410      1.00000
    149      -6.2136      1.00000
    150      -6.1824      1.00000
    151      -6.1268      1.00000
    152      -6.0709      1.00000
    153      -6.0379      1.00000
    154      -6.0124      1.00000
    155      -5.9943      1.00000
    156      -5.9528      1.00000
    157      -5.9259      1.00000
    158      -5.9008      1.00000
    159      -5.8260      1.00000
    160      -5.8107      1.00000
    161      -5.8032      1.00000
    162      -5.7643      1.00000
    163      -5.7524      1.00000
    164      -5.7167      1.00000
    165      -5.5252      1.00000
    166      -5.2217      1.00000
    167      -5.1326      1.00000
    168      -5.0935      1.00000
    169      -5.0674      1.00000
    170      -5.0404      1.00000
    171      -4.8011      1.00000
    172      -4.7144      1.00000
    173      -4.5401      1.00000
    174      -4.3396      1.00000
    175      -4.3072      1.00000
    176      -4.2057      1.00000
    177      -4.1173      1.00000
    178      -1.0050      0.00000
    179      -0.8764      0.00000
    180      -0.6387      0.00000
    181      -0.4576      0.00000
    182      -0.3370      0.00000
    183      -0.1066      0.00000
    184      -0.0394      0.00000
    185       0.0214      0.00000
    186       0.1020      0.00000
    187       0.2108      0.00000
    188       0.3958      0.00000
    189       0.4793      0.00000
    190       0.5523      0.00000
    191       0.5975      0.00000
    192       0.6912      0.00000
    193       0.7617      0.00000
    194       0.7769      0.00000
    195       0.8360      0.00000
    196       0.8976      0.00000
    197       0.9208      0.00000
    198       0.9806      0.00000
    199       1.0158      0.00000
    200       1.1038      0.00000
    201       1.1445      0.00000
    202       1.1713      0.00000
    203       1.2219      0.00000
    204       1.2735      0.00000
    205       1.3312      0.00000
    206       1.4083      0.00000
    207       1.4630      0.00000
    208       1.4937      0.00000
    209       1.5334      0.00000
    210       1.5679      0.00000
    211       1.5811      0.00000
    212       1.6142      0.00000
    213       1.6605      0.00000
    214       1.6879      0.00000
    215       1.7005      0.00000
    216       1.7774      0.00000

 k-point     3 :       0.0000    0.3333    0.0000
  band No.  band energies     occupation 
      1     -33.6387      1.00000
      2     -33.6191      1.00000
      3     -33.2504      1.00000
      4     -33.2500      1.00000
      5     -27.6522      1.00000
      6     -21.9915      1.00000
      7     -21.6327      1.00000
      8     -21.5870      1.00000
      9     -21.4876      1.00000
     10     -21.4497      1.00000
     11     -21.3758      1.00000
     12     -21.3383      1.00000
     13     -21.3261      1.00000
     14     -21.2854      1.00000
     15     -21.2058      1.00000
     16     -21.1994      1.00000
     17     -21.1717      1.00000
     18     -20.8552      1.00000
     19     -20.8126      1.00000
     20     -20.7344      1.00000
     21     -20.7283      1.00000
     22     -20.7059      1.00000
     23     -20.6943      1.00000
     24     -20.6717      1.00000
     25     -20.6488      1.00000
     26     -20.6245      1.00000
     27     -20.0738      1.00000
     28     -19.9931      1.00000
     29     -19.9698      1.00000
     30     -18.8306      1.00000
     31     -17.1566      1.00000
     32     -17.1419      1.00000
     33     -17.1360      1.00000
     34     -17.1177      1.00000
     35     -17.1081      1.00000
     36     -17.1024      1.00000
     37     -16.7707      1.00000
     38     -16.7702      1.00000
     39     -16.7195      1.00000
     40     -16.7176      1.00000
     41     -16.7173      1.00000
     42     -16.7153      1.00000
     43     -13.9552      1.00000
     44     -13.9087      1.00000
     45     -13.6880      1.00000
     46     -13.6716      1.00000
     47     -13.6580      1.00000
     48     -13.5040      1.00000
     49     -13.0974      1.00000
     50     -12.5585      1.00000
     51     -12.4963      1.00000
     52     -12.4507      1.00000
     53     -12.3987      1.00000
     54     -12.3868      1.00000
     55     -12.3597      1.00000
     56     -12.3459      1.00000
     57     -12.3308      1.00000
     58     -12.3218      1.00000
     59     -12.2994      1.00000
     60     -12.2803      1.00000
     61     -12.0628      1.00000
     62     -11.8351      1.00000
     63     -11.5713      1.00000
     64     -11.5361      1.00000
     65     -11.4052      1.00000
     66     -11.2984      1.00000
     67     -11.2357      1.00000
     68     -10.9110      1.00000
     69     -10.8816      1.00000
     70     -10.7388      1.00000
     71     -10.6116      1.00000
     72     -10.5544      1.00000
     73     -10.5148      1.00000
     74     -10.2769      1.00000
     75     -10.1406      1.00000
     76     -10.0536      1.00000
     77     -10.0174      1.00000
     78      -9.8553      1.00000
     79      -9.8076      1.00000
     80      -9.6620      1.00000
     81      -9.6164      1.00000
     82      -9.5543      1.00000
     83      -9.5269      1.00000
     84      -9.4585      1.00000
     85      -9.3929      1.00000
     86      -9.3456      1.00000
     87      -9.2979      1.00000
     88      -9.2722      1.00000
     89      -8.9665      1.00000
     90      -8.9302      1.00000
     91      -8.7609      1.00000
     92      -8.6936      1.00000
     93      -8.6424      1.00000
     94      -8.5507      1.00000
     95      -8.4662      1.00000
     96      -8.4209      1.00000
     97      -8.4085      1.00000
     98      -8.3161      1.00000
     99      -8.2787      1.00000
    100      -8.1906      1.00000
    101      -8.1401      1.00000
    102      -8.0586      1.00000
    103      -7.9040      1.00000
    104      -7.8207      1.00000
    105      -7.7697      1.00000
    106      -7.7472      1.00000
    107      -7.7084      1.00000
    108      -7.6410      1.00000
    109      -7.6299      1.00000
    110      -7.5652      1.00000
    111      -7.5523      1.00000
    112      -7.5191      1.00000
    113      -7.4902      1.00000
    114      -7.4503      1.00000
    115      -7.4205      1.00000
    116      -7.3860      1.00000
    117      -7.3355      1.00000
    118      -7.2470      1.00000
    119      -7.2091      1.00000
    120      -7.1893      1.00000
    121      -7.1414      1.00000
    122      -7.1003      1.00000
    123      -7.0641      1.00000
    124      -7.0470      1.00000
    125      -7.0300      1.00000
    126      -7.0021      1.00000
    127      -6.9834      1.00000
    128      -6.9648      1.00000
    129      -6.9251      1.00000
    130      -6.9133      1.00000
    131      -6.8880      1.00000
    132      -6.8766      1.00000
    133      -6.8099      1.00000
    134      -6.7831      1.00000
    135      -6.7606      1.00000
    136      -6.6906      1.00000
    137      -6.6685      1.00000
    138      -6.6359      1.00000
    139      -6.6007      1.00000
    140      -6.5750      1.00000
    141      -6.5272      1.00000
    142      -6.5147      1.00000
    143      -6.4846      1.00000
    144      -6.4191      1.00000
    145      -6.4004      1.00000
    146      -6.3579      1.00000
    147      -6.2745      1.00000
    148      -6.2260      1.00000
    149      -6.2164      1.00000
    150      -6.2047      1.00000
    151      -6.1726      1.00000
    152      -6.0400      1.00000
    153      -6.0299      1.00000
    154      -6.0161      1.00000
    155      -5.9671      1.00000
    156      -5.9470      1.00000
    157      -5.8844      1.00000
    158      -5.8556      1.00000
    159      -5.8359      1.00000
    160      -5.8177      1.00000
    161      -5.7965      1.00000
    162      -5.7849      1.00000
    163      -5.7630      1.00000
    164      -5.7428      1.00000
    165      -5.5128      1.00000
    166      -5.1974      1.00000
    167      -5.1478      1.00000
    168      -5.1302      1.00000
    169      -5.0488      1.00000
    170      -5.0191      1.00000
    171      -4.8243      1.00000
    172      -4.7128      1.00000
    173      -4.5396      1.00000
    174      -4.3331      1.00000
    175      -4.3160      1.00000
    176      -4.2038      1.00000
    177      -4.1181      1.00000
    178      -0.9944      0.00000
    179      -0.8905      0.00000
    180      -0.6423      0.00000
    181      -0.4542      0.00000
    182      -0.3149      0.00000
    183      -0.1201      0.00000
    184      -0.0347      0.00000
    185       0.0261      0.00000
    186       0.1168      0.00000
    187       0.1502      0.00000
    188       0.3446      0.00000
    189       0.4823      0.00000
    190       0.5383      0.00000
    191       0.6100      0.00000
    192       0.7101      0.00000
    193       0.7722      0.00000
    194       0.8330      0.00000
    195       0.8551      0.00000
    196       0.8745      0.00000
    197       0.9585      0.00000
    198       0.9849      0.00000
    199       1.0214      0.00000
    200       1.0779      0.00000
    201       1.1379      0.00000
    202       1.1931      0.00000
    203       1.2306      0.00000
    204       1.2919      0.00000
    205       1.3114      0.00000
    206       1.3821      0.00000
    207       1.4661      0.00000
    208       1.5092      0.00000
    209       1.5410      0.00000
    210       1.5664      0.00000
    211       1.5823      0.00000
    212       1.6010      0.00000
    213       1.6214      0.00000
    214       1.6643      0.00000
    215       1.7130      0.00000
    216       1.8033      0.00000

 k-point     4 :       0.3333    0.3333    0.0000
  band No.  band energies     occupation 
      1     -33.6387      1.00000
      2     -33.6191      1.00000
      3     -33.2504      1.00000
      4     -33.2500      1.00000
      5     -27.6522      1.00000
      6     -21.9916      1.00000
      7     -21.6293      1.00000
      8     -21.5885      1.00000
      9     -21.4897      1.00000
     10     -21.4321      1.00000
     11     -21.3898      1.00000
     12     -21.3641      1.00000
     13     -21.3048      1.00000
     14     -21.2852      1.00000
     15     -21.2044      1.00000
     16     -21.2000      1.00000
     17     -21.1717      1.00000
     18     -20.8522      1.00000
     19     -20.8095      1.00000
     20     -20.7399      1.00000
     21     -20.7301      1.00000
     22     -20.7092      1.00000
     23     -20.6913      1.00000
     24     -20.6760      1.00000
     25     -20.6461      1.00000
     26     -20.6214      1.00000
     27     -20.0738      1.00000
     28     -19.9931      1.00000
     29     -19.9698      1.00000
     30     -18.8306      1.00000
     31     -17.1567      1.00000
     32     -17.1420      1.00000
     33     -17.1359      1.00000
     34     -17.1177      1.00000
     35     -17.1081      1.00000
     36     -17.1024      1.00000
     37     -16.7707      1.00000
     38     -16.7703      1.00000
     39     -16.7194      1.00000
     40     -16.7188      1.00000
     41     -16.7172      1.00000
     42     -16.7142      1.00000
     43     -13.9360      1.00000
     44     -13.9042      1.00000
     45     -13.6797      1.00000
     46     -13.6623      1.00000
     47     -13.6578      1.00000
     48     -13.5010      1.00000
     49     -13.0961      1.00000
     50     -12.5391      1.00000
     51     -12.4637      1.00000
     52     -12.4335      1.00000
     53     -12.3977      1.00000
     54     -12.3865      1.00000
     55     -12.3598      1.00000
     56     -12.3459      1.00000
     57     -12.3283      1.00000
     58     -12.3209      1.00000
     59     -12.2805      1.00000
     60     -12.2761      1.00000
     61     -12.0616      1.00000
     62     -11.9873      1.00000
     63     -11.6686      1.00000
     64     -11.5342      1.00000
     65     -11.4619      1.00000
     66     -11.3876      1.00000
     67     -11.2742      1.00000
     68     -11.0011      1.00000
     69     -10.9275      1.00000
     70     -10.8052      1.00000
     71     -10.6886      1.00000
     72     -10.5900      1.00000
     73     -10.1354      1.00000
     74     -10.0741      1.00000
     75     -10.0635      1.00000
     76     -10.0200      1.00000
     77     -10.0051      1.00000
     78      -9.9116      1.00000
     79      -9.8617      1.00000
     80      -9.5731      1.00000
     81      -9.5094      1.00000
     82      -9.4894      1.00000
     83      -9.4443      1.00000
     84      -9.3738      1.00000
     85      -9.3095      1.00000
     86      -9.2870      1.00000
     87      -9.2641      1.00000
     88      -9.2095      1.00000
     89      -8.9671      1.00000
     90      -8.8459      1.00000
     91      -8.7975      1.00000
     92      -8.7086      1.00000
     93      -8.6626      1.00000
     94      -8.6383      1.00000
     95      -8.5843      1.00000
     96      -8.4977      1.00000
     97      -8.4600      1.00000
     98      -8.4091      1.00000
     99      -8.3437      1.00000
    100      -8.2164      1.00000
    101      -8.1522      1.00000
    102      -8.1106      1.00000
    103      -8.0813      1.00000
    104      -7.9310      1.00000
    105      -7.7995      1.00000
    106      -7.7305      1.00000
    107      -7.6741      1.00000
    108      -7.6485      1.00000
    109      -7.6249      1.00000
    110      -7.5780      1.00000
    111      -7.5589      1.00000
    112      -7.5115      1.00000
    113      -7.4655      1.00000
    114      -7.4496      1.00000
    115      -7.3969      1.00000
    116      -7.3807      1.00000
    117      -7.3535      1.00000
    118      -7.2723      1.00000
    119      -7.2524      1.00000
    120      -7.2057      1.00000
    121      -7.1771      1.00000
    122      -7.1277      1.00000
    123      -7.0822      1.00000
    124      -7.0547      1.00000
    125      -7.0184      1.00000
    126      -6.9920      1.00000
    127      -6.9640      1.00000
    128      -6.9527      1.00000
    129      -6.9451      1.00000
    130      -6.9012      1.00000
    131      -6.8795      1.00000
    132      -6.8370      1.00000
    133      -6.8037      1.00000
    134      -6.7704      1.00000
    135      -6.7391      1.00000
    136      -6.6989      1.00000
    137      -6.6809      1.00000
    138      -6.6226      1.00000
    139      -6.5947      1.00000
    140      -6.5819      1.00000
    141      -6.5547      1.00000
    142      -6.4920      1.00000
    143      -6.4437      1.00000
    144      -6.4107      1.00000
    145      -6.3738      1.00000
    146      -6.3474      1.00000
    147      -6.3409      1.00000
    148      -6.2902      1.00000
    149      -6.2671      1.00000
    150      -6.2365      1.00000
    151      -6.1861      1.00000
    152      -6.0923      1.00000
    153      -6.0227      1.00000
    154      -6.0086      1.00000
    155      -5.9695      1.00000
    156      -5.9234      1.00000
    157      -5.8721      1.00000
    158      -5.8508      1.00000
    159      -5.7783      1.00000
    160      -5.7732      1.00000
    161      -5.7517      1.00000
    162      -5.7231      1.00000
    163      -5.6931      1.00000
    164      -5.6068      1.00000
    165      -5.3912      1.00000
    166      -5.2206      1.00000
    167      -5.1314      1.00000
    168      -5.1267      1.00000
    169      -5.0749      1.00000
    170      -5.0488      1.00000
    171      -4.9355      1.00000
    172      -4.7134      1.00000
    173      -4.5484      1.00000
    174      -4.3393      1.00000
    175      -4.3109      1.00000
    176      -4.1985      1.00000
    177      -4.1159      1.00000
    178      -1.0005      0.00000
    179      -0.8794      0.00000
    180      -0.6450      0.00000
    181      -0.4679      0.00000
    182      -0.3311      0.00000
    183      -0.1034      0.00000
    184      -0.0349      0.00000
    185       0.0319      0.00000
    186       0.1440      0.00000
    187       0.1989      0.00000
    188       0.3467      0.00000
    189       0.4586      0.00000
    190       0.5494      0.00000
    191       0.6065      0.00000
    192       0.6754      0.00000
    193       0.7628      0.00000
    194       0.7930      0.00000
    195       0.8393      0.00000
    196       0.8540      0.00000
    197       0.9012      0.00000
    198       0.9670      0.00000
    199       1.0123      0.00000
    200       1.0870      0.00000
    201       1.1362      0.00000
    202       1.1781      0.00000
    203       1.2043      0.00000
    204       1.2573      0.00000
    205       1.2948      0.00000
    206       1.4167      0.00000
    207       1.4817      0.00000
    208       1.5056      0.00000
    209       1.5436      0.00000
    210       1.5665      0.00000
    211       1.5929      0.00000
    212       1.6513      0.00000
    213       1.6751      0.00000
    214       1.7633      0.00000
    215       1.8130      0.00000
    216       1.9184      0.00000

 k-point     5 :      -0.3333    0.3333    0.0000
  band No.  band energies     occupation 
      1     -33.6387      1.00000
      2     -33.6191      1.00000
      3     -33.2504      1.00000
      4     -33.2500      1.00000
      5     -27.6522      1.00000
      6     -21.9916      1.00000
      7     -21.6293      1.00000
      8     -21.5885      1.00000
      9     -21.4897      1.00000
     10     -21.4321      1.00000
     11     -21.3898      1.00000
     12     -21.3642      1.00000
     13     -21.3049      1.00000
     14     -21.2852      1.00000
     15     -21.2045      1.00000
     16     -21.2000      1.00000
     17     -21.1717      1.00000
     18     -20.8521      1.00000
     19     -20.8095      1.00000
     20     -20.7400      1.00000
     21     -20.7304      1.00000
     22     -20.7083      1.00000
     23     -20.6910      1.00000
     24     -20.6771      1.00000
     25     -20.6458      1.00000
     26     -20.6214      1.00000
     27     -20.0738      1.00000
     28     -19.9931      1.00000
     29     -19.9698      1.00000
     30     -18.8306      1.00000
     31     -17.1566      1.00000
     32     -17.1420      1.00000
     33     -17.1360      1.00000
     34     -17.1178      1.00000
     35     -17.1081      1.00000
     36     -17.1024      1.00000
     37     -16.7707      1.00000
     38     -16.7702      1.00000
     39     -16.7204      1.00000
     40     -16.7177      1.00000
     41     -16.7162      1.00000
     42     -16.7153      1.00000
     43     -13.9357      1.00000
     44     -13.9046      1.00000
     45     -13.6797      1.00000
     46     -13.6623      1.00000
     47     -13.6578      1.00000
     48     -13.5010      1.00000
     49     -13.0962      1.00000
     50     -12.5391      1.00000
     51     -12.4635      1.00000
     52     -12.4333      1.00000
     53     -12.3977      1.00000
     54     -12.3869      1.00000
     55     -12.3598      1.00000
     56     -12.3458      1.00000
     57     -12.3282      1.00000
     58     -12.3209      1.00000
     59     -12.2804      1.00000
     60     -12.2766      1.00000
     61     -12.0627      1.00000
     62     -11.9862      1.00000
     63     -11.6652      1.00000
     64     -11.5334      1.00000
     65     -11.4708      1.00000
     66     -11.3887      1.00000
     67     -11.2641      1.00000
     68     -11.0006      1.00000
     69     -10.9277      1.00000
     70     -10.8097      1.00000
     71     -10.6932      1.00000
     72     -10.5898      1.00000
     73     -10.1441      1.00000
     74     -10.0754      1.00000
     75     -10.0622      1.00000
     76     -10.0383      1.00000
     77      -9.9864      1.00000
     78      -9.9090      1.00000
     79      -9.8355      1.00000
     80      -9.5634      1.00000
     81      -9.4998      1.00000
     82      -9.4888      1.00000
     83      -9.4189      1.00000
     84      -9.3947      1.00000
     85      -9.3437      1.00000
     86      -9.3271      1.00000
     87      -9.2749      1.00000
     88      -9.1887      1.00000
     89      -8.9525      1.00000
     90      -8.8333      1.00000
     91      -8.7700      1.00000
     92      -8.6962      1.00000
     93      -8.6736      1.00000
     94      -8.6411      1.00000
     95      -8.6018      1.00000
     96      -8.5361      1.00000
     97      -8.4867      1.00000
     98      -8.4050      1.00000
     99      -8.3124      1.00000
    100      -8.1793      1.00000
    101      -8.1698      1.00000
    102      -8.1050      1.00000
    103      -8.0295      1.00000
    104      -7.9983      1.00000
    105      -7.8030      1.00000
    106      -7.7049      1.00000
    107      -7.6811      1.00000
    108      -7.6618      1.00000
    109      -7.6242      1.00000
    110      -7.5871      1.00000
    111      -7.5379      1.00000
    112      -7.5132      1.00000
    113      -7.4848      1.00000
    114      -7.4341      1.00000
    115      -7.4076      1.00000
    116      -7.3699      1.00000
    117      -7.3347      1.00000
    118      -7.2902      1.00000
    119      -7.2317      1.00000
    120      -7.2085      1.00000
    121      -7.1816      1.00000
    122      -7.1296      1.00000
    123      -7.0900      1.00000
    124      -7.0685      1.00000
    125      -7.0247      1.00000
    126      -6.9970      1.00000
    127      -6.9690      1.00000
    128      -6.9400      1.00000
    129      -6.9214      1.00000
    130      -6.9003      1.00000
    131      -6.8829      1.00000
    132      -6.8491      1.00000
    133      -6.7943      1.00000
    134      -6.7621      1.00000
    135      -6.7444      1.00000
    136      -6.7138      1.00000
    137      -6.6778      1.00000
    138      -6.6430      1.00000
    139      -6.6119      1.00000
    140      -6.5462      1.00000
    141      -6.5283      1.00000
    142      -6.4951      1.00000
    143      -6.4518      1.00000
    144      -6.4259      1.00000
    145      -6.4029      1.00000
    146      -6.3570      1.00000
    147      -6.2931      1.00000
    148      -6.2850      1.00000
    149      -6.2783      1.00000
    150      -6.2304      1.00000
    151      -6.1821      1.00000
    152      -6.1037      1.00000
    153      -6.0346      1.00000
    154      -6.0039      1.00000
    155      -5.9722      1.00000
    156      -5.9143      1.00000
    157      -5.8760      1.00000
    158      -5.8344      1.00000
    159      -5.7898      1.00000
    160      -5.7766      1.00000
    161      -5.7376      1.00000
    162      -5.7230      1.00000
    163      -5.7082      1.00000
    164      -5.5847      1.00000
    165      -5.4183      1.00000
    166      -5.1917      1.00000
    167      -5.1529      1.00000
    168      -5.1222      1.00000
    169      -5.0707      1.00000
    170      -5.0559      1.00000
    171      -4.9330      1.00000
    172      -4.7133      1.00000
    173      -4.5481      1.00000
    174      -4.3403      1.00000
    175      -4.3100      1.00000
    176      -4.1985      1.00000
    177      -4.1159      1.00000
    178      -1.0016      0.00000
    179      -0.8769      0.00000
    180      -0.6453      0.00000
    181      -0.4679      0.00000
    182      -0.3328      0.00000
    183      -0.1082      0.00000
    184      -0.0313      0.00000
    185       0.0331      0.00000
    186       0.1365      0.00000
    187       0.1944      0.00000
    188       0.3776      0.00000
    189       0.4511      0.00000
    190       0.5507      0.00000
    191       0.6024      0.00000
    192       0.6474      0.00000
    193       0.7555      0.00000
    194       0.8193      0.00000
    195       0.8498      0.00000
    196       0.8807      0.00000
    197       0.9014      0.00000
    198       0.9449      0.00000
    199       0.9894      0.00000
    200       1.0884      0.00000
    201       1.1330      0.00000
    202       1.1871      0.00000
    203       1.2270      0.00000
    204       1.2711      0.00000
    205       1.3107      0.00000
    206       1.4329      0.00000
    207       1.4588      0.00000
    208       1.4880      0.00000
    209       1.5048      0.00000
    210       1.5787      0.00000
    211       1.6280      0.00000
    212       1.6441      0.00000
    213       1.6922      0.00000
    214       1.7831      0.00000
    215       1.8113      0.00000
    216       1.8646      0.00000

 spin component 2

 k-point     1 :       0.0000    0.0000    0.0000
  band No.  band energies     occupation 
      1     -33.6386      1.00000
      2     -33.6190      1.00000
      3     -33.2502      1.00000
      4     -33.2498      1.00000
      5     -27.6028      1.00000
      6     -21.9414      1.00000
      7     -21.5355      1.00000
      8     -21.4839      1.00000
      9     -21.3944      1.00000
     10     -21.3728      1.00000
     11     -21.2804      1.00000
     12     -21.2697      1.00000
     13     -21.2674      1.00000
     14     -21.1995      1.00000
     15     -21.1475      1.00000
     16     -21.1244      1.00000
     17     -21.0807      1.00000
     18     -20.7680      1.00000
     19     -20.7136      1.00000
     20     -20.6972      1.00000
     21     -20.6547      1.00000
     22     -20.6426      1.00000
     23     -20.6314      1.00000
     24     -20.6172      1.00000
     25     -20.6075      1.00000
     26     -20.5905      1.00000
     27     -20.0444      1.00000
     28     -19.8511      1.00000
     29     -19.8329      1.00000
     30     -18.8317      1.00000
     31     -17.1566      1.00000
     32     -17.1406      1.00000
     33     -17.1366      1.00000
     34     -17.1197      1.00000
     35     -17.1055      1.00000
     36     -17.1023      1.00000
     37     -16.7705      1.00000
     38     -16.7700      1.00000
     39     -16.7201      1.00000
     40     -16.7185      1.00000
     41     -16.7160      1.00000
     42     -16.7140      1.00000
     43     -12.9975      1.00000
     44     -12.5581      1.00000
     45     -12.1308      1.00000
     46     -11.7571      1.00000
     47     -11.6969      1.00000
     48     -11.3393      1.00000
     49     -11.0164      1.00000
     50     -10.9829      1.00000
     51     -10.9096      1.00000
     52     -10.6207      1.00000
     53     -10.6106      1.00000
     54     -10.4639      1.00000
     55     -10.2783      1.00000
     56     -10.1351      1.00000
     57     -10.1145      1.00000
     58     -10.0450      1.00000
     59     -10.0409      1.00000
     60      -9.9709      1.00000
     61      -9.9541      1.00000
     62      -9.8300      1.00000
     63      -9.7928      1.00000
     64      -9.7307      1.00000
     65      -9.6541      1.00000
     66      -9.5056      1.00000
     67      -9.3510      1.00000
     68      -9.3137      1.00000
     69      -9.2835      1.00000
     70      -8.9660      1.00000
     71      -8.7935      1.00000
     72      -8.5701      1.00000
     73      -8.4799      1.00000
     74      -8.4715      1.00000
     75      -8.4251      1.00000
     76      -8.3634      1.00000
     77      -8.2932      1.00000
     78      -8.2736      1.00000
     79      -8.2225      1.00000
     80      -8.1710      1.00000
     81      -8.1158      1.00000
     82      -8.0896      1.00000
     83      -8.0466      1.00000
     84      -7.9976      1.00000
     85      -7.9483      1.00000
     86      -7.9338      1.00000
     87      -7.8912      1.00000
     88      -7.7850      1.00000
     89      -7.6633      1.00000
     90      -7.6226      1.00000
     91      -7.6162      1.00000
     92      -7.5818      1.00000
     93      -7.5102      1.00000
     94      -7.4858      1.00000
     95      -7.4670      1.00000
     96      -7.4445      1.00000
     97      -7.4061      1.00000
     98      -7.3909      1.00000
     99      -7.3741      1.00000
    100      -7.2891      1.00000
    101      -7.2793      1.00000
    102      -7.2515      1.00000
    103      -7.2139      1.00000
    104      -7.2045      1.00000
    105      -7.1919      1.00000
    106      -7.1606      1.00000
    107      -7.1499      1.00000
    108      -7.1058      1.00000
    109      -7.0458      1.00000
    110      -7.0263      1.00000
    111      -6.9882      1.00000
    112      -6.9646      1.00000
    113      -6.9146      1.00000
    114      -6.8631      1.00000
    115      -6.8439      1.00000
    116      -6.7805      1.00000
    117      -6.7024      1.00000
    118      -6.6519      1.00000
    119      -6.6347      1.00000
    120      -6.6055      1.00000
    121      -6.5813      1.00000
    122      -6.4993      1.00000
    123      -6.4545      1.00000
    124      -6.3625      1.00000
    125      -6.2499      1.00000
    126      -6.1601      1.00000
    127      -6.1395      1.00000
    128      -6.1161      1.00000
    129      -6.0952      1.00000
    130      -6.0329      1.00000
    131      -5.9899      1.00000
    132      -5.9713      1.00000
    133      -5.9594      1.00000
    134      -5.9485      1.00000
    135      -5.9402      1.00000
    136      -5.8672      1.00000
    137      -5.7738      1.00000
    138      -5.7463      1.00000
    139      -5.7024      1.00000
    140      -5.5132      1.00000
    141      -5.2725      1.00000
    142      -5.2076      1.00000
    143      -5.1766      1.00000
    144      -5.0968      1.00000
    145      -5.0608      1.00000
    146      -4.9008      1.00000
    147      -4.8778      1.00000
    148      -4.7186      1.00000
    149      -4.4576      1.00000
    150      -4.4297      1.00000
    151      -4.3129      1.00000
    152      -4.0983      1.00000
    153      -4.0175      1.00000
    154      -2.9259      0.00000
    155      -2.9240      0.00000
    156      -2.8291      0.00000
    157      -2.6353      0.00000
    158      -2.5412      0.00000
    159      -2.3769      0.00000
    160      -2.2823      0.00000
    161      -2.2626      0.00000
    162      -2.2140      0.00000
    163      -2.2124      0.00000
    164      -2.0263      0.00000
    165      -1.7026      0.00000
    166      -1.7004      0.00000
    167      -1.6214      0.00000
    168      -1.5615      0.00000
    169      -1.4917      0.00000
    170      -0.9963      0.00000
    171      -0.7249      0.00000
    172      -0.3974      0.00000
    173      -0.2871      0.00000
    174      -0.2741      0.00000
    175      -0.1455      0.00000
    176      -0.0476      0.00000
    177      -0.0023      0.00000
    178       0.1688      0.00000
    179       0.3996      0.00000
    180       0.4659      0.00000
    181       0.5652      0.00000
    182       0.6493      0.00000
    183       0.7012      0.00000
    184       0.7481      0.00000
    185       0.7560      0.00000
    186       0.7927      0.00000
    187       0.8500      0.00000
    188       0.9077      0.00000
    189       0.9648      0.00000
    190       0.9978      0.00000
    191       1.0215      0.00000
    192       1.0589      0.00000
    193       1.0947      0.00000
    194       1.1317      0.00000
    195       1.1777      0.00000
    196       1.2210      0.00000
    197       1.2369      0.00000
    198       1.2712      0.00000
    199       1.4440      0.00000
    200       1.4953      0.00000
    201       1.5254      0.00000
    202       1.5289      0.00000
    203       1.5625      0.00000
    204       1.5985      0.00000
    205       1.6107      0.00000
    206       1.6487      0.00000
    207       1.6979      0.00000
    208       1.7077      0.00000
    209       1.7222      0.00000
    210       1.7322      0.00000
    211       1.7662      0.00000
    212       1.7861      0.00000
    213       1.8380      0.00000
    214       1.8464      0.00000
    215       1.9092      0.00000
    216       1.9954      0.00000

 k-point     2 :       0.3333    0.0000    0.0000
  band No.  band energies     occupation 
      1     -33.6386      1.00000
      2     -33.6190      1.00000
      3     -33.2502      1.00000
      4     -33.2498      1.00000
      5     -27.6028      1.00000
      6     -21.9414      1.00000
      7     -21.5338      1.00000
      8     -21.4846      1.00000
      9     -21.3949      1.00000
     10     -21.3586      1.00000
     11     -21.3162      1.00000
     12     -21.2677      1.00000
     13     -21.2494      1.00000
     14     -21.1989      1.00000
     15     -21.1461      1.00000
     16     -21.1251      1.00000
     17     -21.0808      1.00000
     18     -20.7665      1.00000
     19     -20.7134      1.00000
     20     -20.6972      1.00000
     21     -20.6546      1.00000
     22     -20.6426      1.00000
     23     -20.6323      1.00000
     24     -20.6254      1.00000
     25     -20.6028      1.00000
     26     -20.5879      1.00000
     27     -20.0443      1.00000
     28     -19.8510      1.00000
     29     -19.8329      1.00000
     30     -18.8316      1.00000
     31     -17.1565      1.00000
     32     -17.1405      1.00000
     33     -17.1366      1.00000
     34     -17.1196      1.00000
     35     -17.1056      1.00000
     36     -17.1023      1.00000
     37     -16.7705      1.00000
     38     -16.7700      1.00000
     39     -16.7191      1.00000
     40     -16.7174      1.00000
     41     -16.7170      1.00000
     42     -16.7151      1.00000
     43     -12.9970      1.00000
     44     -12.4858      1.00000
     45     -12.1095      1.00000
     46     -11.8838      1.00000
     47     -11.6140      1.00000
     48     -11.2898      1.00000
     49     -11.2090      1.00000
     50     -11.0816      1.00000
     51     -10.8747      1.00000
     52     -10.6555      1.00000
     53     -10.6124      1.00000
     54     -10.3956      1.00000
     55     -10.2650      1.00000
     56     -10.1768      1.00000
     57     -10.1186      1.00000
     58     -10.0976      1.00000
     59     -10.0474      1.00000
     60      -9.9472      1.00000
     61      -9.9250      1.00000
     62      -9.7868      1.00000
     63      -9.7632      1.00000
     64      -9.6980      1.00000
     65      -9.6233      1.00000
     66      -9.4952      1.00000
     67      -9.3659      1.00000
     68      -9.3113      1.00000
     69      -9.1306      1.00000
     70      -8.9082      1.00000
     71      -8.8627      1.00000
     72      -8.5564      1.00000
     73      -8.5273      1.00000
     74      -8.4667      1.00000
     75      -8.4107      1.00000
     76      -8.3715      1.00000
     77      -8.3117      1.00000
     78      -8.2591      1.00000
     79      -8.2032      1.00000
     80      -8.1473      1.00000
     81      -8.1242      1.00000
     82      -8.0952      1.00000
     83      -8.0580      1.00000
     84      -8.0299      1.00000
     85      -7.9482      1.00000
     86      -7.8848      1.00000
     87      -7.7912      1.00000
     88      -7.7623      1.00000
     89      -7.6672      1.00000
     90      -7.6429      1.00000
     91      -7.6210      1.00000
     92      -7.5943      1.00000
     93      -7.5642      1.00000
     94      -7.5505      1.00000
     95      -7.4784      1.00000
     96      -7.4654      1.00000
     97      -7.4216      1.00000
     98      -7.3783      1.00000
     99      -7.3310      1.00000
    100      -7.2988      1.00000
    101      -7.2741      1.00000
    102      -7.2719      1.00000
    103      -7.2281      1.00000
    104      -7.2065      1.00000
    105      -7.1848      1.00000
    106      -7.1561      1.00000
    107      -7.1202      1.00000
    108      -7.0895      1.00000
    109      -7.0628      1.00000
    110      -7.0398      1.00000
    111      -7.0038      1.00000
    112      -6.9724      1.00000
    113      -6.9529      1.00000
    114      -6.8740      1.00000
    115      -6.8076      1.00000
    116      -6.7495      1.00000
    117      -6.7325      1.00000
    118      -6.6694      1.00000
    119      -6.6549      1.00000
    120      -6.6164      1.00000
    121      -6.5824      1.00000
    122      -6.5435      1.00000
    123      -6.4336      1.00000
    124      -6.3443      1.00000
    125      -6.2486      1.00000
    126      -6.2361      1.00000
    127      -6.1570      1.00000
    128      -6.1421      1.00000
    129      -6.0876      1.00000
    130      -6.0529      1.00000
    131      -6.0313      1.00000
    132      -5.9902      1.00000
    133      -5.9747      1.00000
    134      -5.9524      1.00000
    135      -5.8888      1.00000
    136      -5.8347      1.00000
    137      -5.7659      1.00000
    138      -5.7231      1.00000
    139      -5.6264      1.00000
    140      -5.5260      1.00000
    141      -5.2376      1.00000
    142      -5.1898      1.00000
    143      -5.1749      1.00000
    144      -5.0808      1.00000
    145      -5.0555      1.00000
    146      -4.9164      1.00000
    147      -4.9020      1.00000
    148      -4.7240      1.00000
    149      -4.4651      1.00000
    150      -4.4296      1.00000
    151      -4.2858      1.00000
    152      -4.0905      1.00000
    153      -4.0070      1.00000
    154      -2.9634      0.00000
    155      -2.8987      0.00000
    156      -2.8402      0.00000
    157      -2.5735      0.00000
    158      -2.5258      0.00000
    159      -2.3852      0.00000
    160      -2.3157      0.00000
    161      -2.2960      0.00000
    162      -2.2440      0.00000
    163      -2.2137      0.00000
    164      -2.0118      0.00000
    165      -1.8064      0.00000
    166      -1.6954      0.00000
    167      -1.5946      0.00000
    168      -1.5123      0.00000
    169      -1.4547      0.00000
    170      -1.0111      0.00000
    171      -0.7276      0.00000
    172      -0.4352      0.00000
    173      -0.3022      0.00000
    174      -0.2909      0.00000
    175      -0.1815      0.00000
    176      -0.0333      0.00000
    177       0.0446      0.00000
    178       0.1207      0.00000
    179       0.3528      0.00000
    180       0.4707      0.00000
    181       0.5270      0.00000
    182       0.5900      0.00000
    183       0.6965      0.00000
    184       0.7443      0.00000
    185       0.8220      0.00000
    186       0.8411      0.00000
    187       0.8957      0.00000
    188       0.9388      0.00000
    189       0.9811      0.00000
    190       1.0046      0.00000
    191       1.0482      0.00000
    192       1.0626      0.00000
    193       1.1258      0.00000
    194       1.1652      0.00000
    195       1.1955      0.00000
    196       1.2290      0.00000
    197       1.2603      0.00000
    198       1.3907      0.00000
    199       1.4159      0.00000
    200       1.4257      0.00000
    201       1.4580      0.00000
    202       1.5148      0.00000
    203       1.5544      0.00000
    204       1.5956      0.00000
    205       1.6276      0.00000
    206       1.6547      0.00000
    207       1.6886      0.00000
    208       1.6950      0.00000
    209       1.7285      0.00000
    210       1.7681      0.00000
    211       1.7775      0.00000
    212       1.8248      0.00000
    213       1.8487      0.00000
    214       1.9207      0.00000
    215       1.9748      0.00000
    216       2.0652      0.00000

 k-point     3 :       0.0000    0.3333    0.0000
  band No.  band energies     occupation 
      1     -33.6386      1.00000
      2     -33.6190      1.00000
      3     -33.2502      1.00000
      4     -33.2498      1.00000
      5     -27.6028      1.00000
      6     -21.9413      1.00000
      7     -21.5353      1.00000
      8     -21.4822      1.00000
      9     -21.3938      1.00000
     10     -21.3724      1.00000
     11     -21.2843      1.00000
     12     -21.2783      1.00000
     13     -21.2589      1.00000
     14     -21.1986      1.00000
     15     -21.1471      1.00000
     16     -21.1242      1.00000
     17     -21.0810      1.00000
     18     -20.7644      1.00000
     19     -20.7201      1.00000
     20     -20.6918      1.00000
     21     -20.6644      1.00000
     22     -20.6397      1.00000
     23     -20.6291      1.00000
     24     -20.6168      1.00000
     25     -20.6031      1.00000
     26     -20.5934      1.00000
     27     -20.0443      1.00000
     28     -19.8510      1.00000
     29     -19.8328      1.00000
     30     -18.8316      1.00000
     31     -17.1564      1.00000
     32     -17.1417      1.00000
     33     -17.1358      1.00000
     34     -17.1174      1.00000
     35     -17.1077      1.00000
     36     -17.1021      1.00000
     37     -16.7705      1.00000
     38     -16.7700      1.00000
     39     -16.7191      1.00000
     40     -16.7174      1.00000
     41     -16.7170      1.00000
     42     -16.7151      1.00000
     43     -12.9975      1.00000
     44     -12.4854      1.00000
     45     -12.1304      1.00000
     46     -11.8404      1.00000
     47     -11.6400      1.00000
     48     -11.2735      1.00000
     49     -11.2134      1.00000
     50     -11.0909      1.00000
     51     -10.8413      1.00000
     52     -10.6207      1.00000
     53     -10.6096      1.00000
     54     -10.4496      1.00000
     55     -10.3078      1.00000
     56     -10.2762      1.00000
     57     -10.1339      1.00000
     58     -10.0587      1.00000
     59      -9.9810      1.00000
     60      -9.9564      1.00000
     61      -9.8664      1.00000
     62      -9.8043      1.00000
     63      -9.7489      1.00000
     64      -9.6915      1.00000
     65      -9.6439      1.00000
     66      -9.4856      1.00000
     67      -9.3829      1.00000
     68      -9.2979      1.00000
     69      -9.1358      1.00000
     70      -8.9301      1.00000
     71      -8.8183      1.00000
     72      -8.6098      1.00000
     73      -8.5198      1.00000
     74      -8.4677      1.00000
     75      -8.4071      1.00000
     76      -8.3844      1.00000
     77      -8.2953      1.00000
     78      -8.2533      1.00000
     79      -8.2114      1.00000
     80      -8.1466      1.00000
     81      -8.1237      1.00000
     82      -8.0972      1.00000
     83      -8.0271      1.00000
     84      -7.9611      1.00000
     85      -7.9410      1.00000
     86      -7.9153      1.00000
     87      -7.8245      1.00000
     88      -7.7596      1.00000
     89      -7.6694      1.00000
     90      -7.6653      1.00000
     91      -7.6137      1.00000
     92      -7.5729      1.00000
     93      -7.5469      1.00000
     94      -7.5245      1.00000
     95      -7.4969      1.00000
     96      -7.4690      1.00000
     97      -7.4302      1.00000
     98      -7.3787      1.00000
     99      -7.3522      1.00000
    100      -7.3230      1.00000
    101      -7.2861      1.00000
    102      -7.2473      1.00000
    103      -7.2200      1.00000
    104      -7.2000      1.00000
    105      -7.1805      1.00000
    106      -7.1604      1.00000
    107      -7.1247      1.00000
    108      -7.0972      1.00000
    109      -7.0462      1.00000
    110      -7.0317      1.00000
    111      -7.0149      1.00000
    112      -6.9652      1.00000
    113      -6.9109      1.00000
    114      -6.8734      1.00000
    115      -6.8384      1.00000
    116      -6.8074      1.00000
    117      -6.7492      1.00000
    118      -6.6699      1.00000
    119      -6.6535      1.00000
    120      -6.6316      1.00000
    121      -6.5998      1.00000
    122      -6.5148      1.00000
    123      -6.4373      1.00000
    124      -6.3519      1.00000
    125      -6.2315      1.00000
    126      -6.2055      1.00000
    127      -6.1439      1.00000
    128      -6.1214      1.00000
    129      -6.0751      1.00000
    130      -6.0461      1.00000
    131      -6.0331      1.00000
    132      -6.0052      1.00000
    133      -5.9820      1.00000
    134      -5.9603      1.00000
    135      -5.8986      1.00000
    136      -5.8363      1.00000
    137      -5.7804      1.00000
    138      -5.7183      1.00000
    139      -5.6323      1.00000
    140      -5.5215      1.00000
    141      -5.2635      1.00000
    142      -5.1932      1.00000
    143      -5.1659      1.00000
    144      -5.1001      1.00000
    145      -5.0707      1.00000
    146      -4.9002      1.00000
    147      -4.8667      1.00000
    148      -4.7229      1.00000
    149      -4.4577      1.00000
    150      -4.4391      1.00000
    151      -4.2882      1.00000
    152      -4.0873      1.00000
    153      -4.0108      1.00000
    154      -2.9305      0.00000
    155      -2.9003      0.00000
    156      -2.8386      0.00000
    157      -2.5675      0.00000
    158      -2.5316      0.00000
    159      -2.3759      0.00000
    160      -2.3260      0.00000
    161      -2.2906      0.00000
    162      -2.2474      0.00000
    163      -2.2129      0.00000
    164      -2.0091      0.00000
    165      -1.8389      0.00000
    166      -1.6704      0.00000
    167      -1.6187      0.00000
    168      -1.5052      0.00000
    169      -1.4574      0.00000
    170      -0.9926      0.00000
    171      -0.7243      0.00000
    172      -0.4157      0.00000
    173      -0.3353      0.00000
    174      -0.2835      0.00000
    175      -0.1853      0.00000
    176      -0.0704      0.00000
    177      -0.0521      0.00000
    178       0.2474      0.00000
    179       0.3648      0.00000
    180       0.4645      0.00000
    181       0.5341      0.00000
    182       0.5863      0.00000
    183       0.6806      0.00000
    184       0.7329      0.00000
    185       0.7501      0.00000
    186       0.7871      0.00000
    187       0.9395      0.00000
    188       0.9690      0.00000
    189       0.9918      0.00000
    190       1.0156      0.00000
    191       1.0642      0.00000
    192       1.0838      0.00000
    193       1.1317      0.00000
    194       1.1660      0.00000
    195       1.2041      0.00000
    196       1.2263      0.00000
    197       1.2891      0.00000
    198       1.3767      0.00000
    199       1.4026      0.00000
    200       1.4359      0.00000
    201       1.5006      0.00000
    202       1.5249      0.00000
    203       1.5380      0.00000
    204       1.5685      0.00000
    205       1.6162      0.00000
    206       1.6327      0.00000
    207       1.6874      0.00000
    208       1.7183      0.00000
    209       1.7319      0.00000
    210       1.7689      0.00000
    211       1.7977      0.00000
    212       1.8212      0.00000
    213       1.8751      0.00000
    214       1.9041      0.00000
    215       1.9581      0.00000
    216       2.0176      0.00000

 k-point     4 :       0.3333    0.3333    0.0000
  band No.  band energies     occupation 
      1     -33.6386      1.00000
      2     -33.6190      1.00000
      3     -33.2502      1.00000
      4     -33.2498      1.00000
      5     -27.6028      1.00000
      6     -21.9413      1.00000
      7     -21.5337      1.00000
      8     -21.4831      1.00000
      9     -21.3945      1.00000
     10     -21.3574      1.00000
     11     -21.3144      1.00000
     12     -21.2822      1.00000
     13     -21.2406      1.00000
     14     -21.1983      1.00000
     15     -21.1459      1.00000
     16     -21.1250      1.00000
     17     -21.0810      1.00000
     18     -20.7632      1.00000
     19     -20.7198      1.00000
     20     -20.6920      1.00000
     21     -20.6644      1.00000
     22     -20.6402      1.00000
     23     -20.6309      1.00000
     24     -20.6226      1.00000
     25     -20.5992      1.00000
     26     -20.5905      1.00000
     27     -20.0443      1.00000
     28     -19.8510      1.00000
     29     -19.8328      1.00000
     30     -18.8316      1.00000
     31     -17.1564      1.00000
     32     -17.1418      1.00000
     33     -17.1357      1.00000
     34     -17.1174      1.00000
     35     -17.1077      1.00000
     36     -17.1021      1.00000
     37     -16.7705      1.00000
     38     -16.7700      1.00000
     39     -16.7191      1.00000
     40     -16.7186      1.00000
     41     -16.7169      1.00000
     42     -16.7141      1.00000
     43     -12.9969      1.00000
     44     -12.4069      1.00000
     45     -12.1087      1.00000
     46     -11.8061      1.00000
     47     -11.7640      1.00000
     48     -11.3501      1.00000
     49     -11.2107      1.00000
     50     -11.0328      1.00000
     51     -10.9700      1.00000
     52     -10.7874      1.00000
     53     -10.5011      1.00000
     54     -10.4053      1.00000
     55     -10.2804      1.00000
     56     -10.1854      1.00000
     57     -10.1602      1.00000
     58     -10.0860      1.00000
     59     -10.0601      1.00000
     60      -9.9822      1.00000
     61      -9.8625      1.00000
     62      -9.7603      1.00000
     63      -9.6893      1.00000
     64      -9.6350      1.00000
     65      -9.5810      1.00000
     66      -9.5162      1.00000
     67      -9.3500      1.00000
     68      -9.3381      1.00000
     69      -9.0332      1.00000
     70      -8.9488      1.00000
     71      -8.8271      1.00000
     72      -8.5740      1.00000
     73      -8.5482      1.00000
     74      -8.4389      1.00000
     75      -8.3821      1.00000
     76      -8.3609      1.00000
     77      -8.2933      1.00000
     78      -8.2653      1.00000
     79      -8.2243      1.00000
     80      -8.1697      1.00000
     81      -8.1356      1.00000
     82      -8.1065      1.00000
     83      -8.0172      1.00000
     84      -7.9346      1.00000
     85      -7.9006      1.00000
     86      -7.8915      1.00000
     87      -7.7810      1.00000
     88      -7.7496      1.00000
     89      -7.6923      1.00000
     90      -7.6645      1.00000
     91      -7.6242      1.00000
     92      -7.5972      1.00000
     93      -7.5721      1.00000
     94      -7.5445      1.00000
     95      -7.5088      1.00000
     96      -7.4766      1.00000
     97      -7.4416      1.00000
     98      -7.4163      1.00000
     99      -7.3515      1.00000
    100      -7.3250      1.00000
    101      -7.2947      1.00000
    102      -7.2480      1.00000
    103      -7.2362      1.00000
    104      -7.2187      1.00000
    105      -7.2095      1.00000
    106      -7.1712      1.00000
    107      -7.1422      1.00000
    108      -7.1159      1.00000
    109      -7.0648      1.00000
    110      -7.0403      1.00000
    111      -6.9890      1.00000
    112      -6.9744      1.00000
    113      -6.9151      1.00000
    114      -6.8824      1.00000
    115      -6.8006      1.00000
    116      -6.7755      1.00000
    117      -6.7192      1.00000
    118      -6.6995      1.00000
    119      -6.6420      1.00000
    120      -6.6317      1.00000
    121      -6.5971      1.00000
    122      -6.5320      1.00000
    123      -6.3999      1.00000
    124      -6.3181      1.00000
    125      -6.3050      1.00000
    126      -6.2602      1.00000
    127      -6.1737      1.00000
    128      -6.1264      1.00000
    129      -6.0786      1.00000
    130      -6.0634      1.00000
    131      -6.0557      1.00000
    132      -6.0290      1.00000
    133      -5.9794      1.00000
    134      -5.9200      1.00000
    135      -5.8993      1.00000
    136      -5.8210      1.00000
    137      -5.7377      1.00000
    138      -5.7200      1.00000
    139      -5.6070      1.00000
    140      -5.5367      1.00000
    141      -5.2203      1.00000
    142      -5.1851      1.00000
    143      -5.1658      1.00000
    144      -5.1021      1.00000
    145      -5.0603      1.00000
    146      -4.9054      1.00000
    147      -4.9001      1.00000
    148      -4.7288      1.00000
    149      -4.4654      1.00000
    150      -4.4387      1.00000
    151      -4.2502      1.00000
    152      -4.0776      1.00000
    153      -4.0022      1.00000
    154      -2.9653      0.00000
    155      -2.8753      0.00000
    156      -2.8520      0.00000
    157      -2.5272      0.00000
    158      -2.4658      0.00000
    159      -2.3912      0.00000
    160      -2.3689      0.00000
    161      -2.2973      0.00000
    162      -2.2531      0.00000
    163      -2.2384      0.00000
    164      -1.9972      0.00000
    165      -1.9739      0.00000
    166      -1.6591      0.00000
    167      -1.5833      0.00000
    168      -1.4621      0.00000
    169      -1.4192      0.00000
    170      -1.0106      0.00000
    171      -0.7253      0.00000
    172      -0.4486      0.00000
    173      -0.3918      0.00000
    174      -0.2864      0.00000
    175      -0.2065      0.00000
    176      -0.0821      0.00000
    177       0.0216      0.00000
    178       0.2110      0.00000
    179       0.3145      0.00000
    180       0.4301      0.00000
    181       0.4858      0.00000
    182       0.5588      0.00000
    183       0.6752      0.00000
    184       0.7089      0.00000
    185       0.7983      0.00000
    186       0.8765      0.00000
    187       0.9384      0.00000
    188       0.9588      0.00000
    189       1.0233      0.00000
    190       1.0801      0.00000
    191       1.1088      0.00000
    192       1.1359      0.00000
    193       1.1793      0.00000
    194       1.1964      0.00000
    195       1.2136      0.00000
    196       1.2563      0.00000
    197       1.2869      0.00000
    198       1.3342      0.00000
    199       1.3709      0.00000
    200       1.4256      0.00000
    201       1.4653      0.00000
    202       1.5139      0.00000
    203       1.5363      0.00000
    204       1.5636      0.00000
    205       1.6108      0.00000
    206       1.6300      0.00000
    207       1.6657      0.00000
    208       1.7276      0.00000
    209       1.7585      0.00000
    210       1.8107      0.00000
    211       1.8539      0.00000
    212       1.9180      0.00000
    213       1.9368      0.00000
    214       1.9849      0.00000
    215       2.0525      0.00000
    216       2.1138      0.00000

 k-point     5 :      -0.3333    0.3333    0.0000
  band No.  band energies     occupation 
      1     -33.6386      1.00000
      2     -33.6190      1.00000
      3     -33.2502      1.00000
      4     -33.2498      1.00000
      5     -27.6028      1.00000
      6     -21.9413      1.00000
      7     -21.5337      1.00000
      8     -21.4831      1.00000
      9     -21.3945      1.00000
     10     -21.3574      1.00000
     11     -21.3144      1.00000
     12     -21.2822      1.00000
     13     -21.2406      1.00000
     14     -21.1983      1.00000
     15     -21.1459      1.00000
     16     -21.1250      1.00000
     17     -21.0810      1.00000
     18     -20.7632      1.00000
     19     -20.7198      1.00000
     20     -20.6921      1.00000
     21     -20.6641      1.00000
     22     -20.6405      1.00000
     23     -20.6309      1.00000
     24     -20.6226      1.00000
     25     -20.5991      1.00000
     26     -20.5905      1.00000
     27     -20.0443      1.00000
     28     -19.8510      1.00000
     29     -19.8328      1.00000
     30     -18.8316      1.00000
     31     -17.1564      1.00000
     32     -17.1418      1.00000
     33     -17.1358      1.00000
     34     -17.1174      1.00000
     35     -17.1077      1.00000
     36     -17.1020      1.00000
     37     -16.7705      1.00000
     38     -16.7700      1.00000
     39     -16.7200      1.00000
     40     -16.7176      1.00000
     41     -16.7158      1.00000
     42     -16.7152      1.00000
     43     -12.9969      1.00000
     44     -12.4067      1.00000
     45     -12.1087      1.00000
     46     -11.8074      1.00000
     47     -11.7633      1.00000
     48     -11.3490      1.00000
     49     -11.2054      1.00000
     50     -11.0391      1.00000
     51     -10.9834      1.00000
     52     -10.7662      1.00000
     53     -10.5062      1.00000
     54     -10.3945      1.00000
     55     -10.2812      1.00000
     56     -10.2164      1.00000
     57     -10.1611      1.00000
     58     -10.0833      1.00000
     59     -10.0598      1.00000
     60      -9.9586      1.00000
     61      -9.8626      1.00000
     62      -9.7530      1.00000
     63      -9.7052      1.00000
     64      -9.6347      1.00000
     65      -9.5953      1.00000
     66      -9.4964      1.00000
     67      -9.3591      1.00000
     68      -9.3365      1.00000
     69      -9.0617      1.00000
     70      -8.8876      1.00000
     71      -8.8269      1.00000
     72      -8.6307      1.00000
     73      -8.5077      1.00000
     74      -8.4629      1.00000
     75      -8.4172      1.00000
     76      -8.3439      1.00000
     77      -8.2890      1.00000
     78      -8.2483      1.00000
     79      -8.2081      1.00000
     80      -8.1716      1.00000
     81      -8.1071      1.00000
     82      -8.0887      1.00000
     83      -8.0376      1.00000
     84      -7.9753      1.00000
     85      -7.9300      1.00000
     86      -7.8938      1.00000
     87      -7.7561      1.00000
     88      -7.7059      1.00000
     89      -7.6851      1.00000
     90      -7.6671      1.00000
     91      -7.6419      1.00000
     92      -7.6156      1.00000
     93      -7.5734      1.00000
     94      -7.5442      1.00000
     95      -7.5209      1.00000
     96      -7.4839      1.00000
     97      -7.4453      1.00000
     98      -7.4077      1.00000
     99      -7.3654      1.00000
    100      -7.3094      1.00000
    101      -7.2844      1.00000
    102      -7.2384      1.00000
    103      -7.2287      1.00000
    104      -7.2220      1.00000
    105      -7.1848      1.00000
    106      -7.1585      1.00000
    107      -7.1351      1.00000
    108      -7.1101      1.00000
    109      -7.0933      1.00000
    110      -7.0634      1.00000
    111      -7.0213      1.00000
    112      -6.9507      1.00000
    113      -6.9340      1.00000
    114      -6.8663      1.00000
    115      -6.8048      1.00000
    116      -6.7781      1.00000
    117      -6.7071      1.00000
    118      -6.6927      1.00000
    119      -6.6632      1.00000
    120      -6.6106      1.00000
    121      -6.5834      1.00000
    122      -6.5545      1.00000
    123      -6.4186      1.00000
    124      -6.3163      1.00000
    125      -6.2611      1.00000
    126      -6.2426      1.00000
    127      -6.2390      1.00000
    128      -6.1166      1.00000
    129      -6.0681      1.00000
    130      -6.0584      1.00000
    131      -6.0271      1.00000
    132      -6.0173      1.00000
    133      -5.9838      1.00000
    134      -5.9703      1.00000
    135      -5.8813      1.00000
    136      -5.8232      1.00000
    137      -5.7343      1.00000
    138      -5.7245      1.00000
    139      -5.6122      1.00000
    140      -5.5351      1.00000
    141      -5.2205      1.00000
    142      -5.1828      1.00000
    143      -5.1671      1.00000
    144      -5.1011      1.00000
    145      -5.0618      1.00000
    146      -4.9095      1.00000
    147      -4.8962      1.00000
    148      -4.7288      1.00000
    149      -4.4657      1.00000
    150      -4.4385      1.00000
    151      -4.2486      1.00000
    152      -4.0774      1.00000
    153      -4.0023      1.00000
    154      -2.9654      0.00000
    155      -2.8758      0.00000
    156      -2.8510      0.00000
    157      -2.5265      0.00000
    158      -2.4694      0.00000
    159      -2.3922      0.00000
    160      -2.3675      0.00000
    161      -2.2957      0.00000
    162      -2.2535      0.00000
    163      -2.2381      0.00000
    164      -1.9966      0.00000
    165      -1.9736      0.00000
    166      -1.6589      0.00000
    167      -1.5831      0.00000
    168      -1.4621      0.00000
    169      -1.4190      0.00000
    170      -1.0143      0.00000
    171      -0.7246      0.00000
    172      -0.4426      0.00000
    173      -0.3872      0.00000
    174      -0.3027      0.00000
    175      -0.1815      0.00000
    176      -0.0831      0.00000
    177      -0.0019      0.00000
    178       0.2248      0.00000
    179       0.3103      0.00000
    180       0.4213      0.00000
    181       0.4983      0.00000
    182       0.5636      0.00000
    183       0.6495      0.00000
    184       0.6855      0.00000
    185       0.8157      0.00000
    186       0.8632      0.00000
    187       0.9541      0.00000
    188       0.9922      0.00000
    189       1.0160      0.00000
    190       1.0600      0.00000
    191       1.1170      0.00000
    192       1.1629      0.00000
    193       1.1790      0.00000
    194       1.1917      0.00000
    195       1.2173      0.00000
    196       1.2478      0.00000
    197       1.2840      0.00000
    198       1.3338      0.00000
    199       1.4039      0.00000
    200       1.4383      0.00000
    201       1.4804      0.00000
    202       1.4981      0.00000
    203       1.5214      0.00000
    204       1.5467      0.00000
    205       1.5951      0.00000
    206       1.6262      0.00000
    207       1.6610      0.00000
    208       1.7337      0.00000
    209       1.7507      0.00000
    210       1.7983      0.00000
    211       1.8514      0.00000
    212       1.8937      0.00000
    213       1.9594      0.00000
    214       1.9926      0.00000
    215       2.0421      0.00000
    216       2.1531      0.00000


--------------------------------------------------------------------------------------------------------


 soft charge-density along one line, spin component           1
         0         1         2         3         4         5         6         7         8         9
 total charge-density along one line
 
 soft charge-density along one line, spin component           2
         0         1         2         3         4         5         6         7         8         9
 total charge-density along one line
 
 pseudopotential strength for first ion, spin component:           1
-17.339  -0.007  -0.008   0.030   0.208   2.349  -0.003   0.003
 -0.007 -17.305   0.017   0.006   0.033  -0.003   2.369  -0.002
 -0.008   0.017 -17.603   0.052   0.004   0.003  -0.002   2.395
  0.030   0.006   0.052 -17.332  -0.010  -0.003  -0.002  -0.006
  0.208   0.033   0.004  -0.010 -17.473  -0.011  -0.001  -0.003
  2.349  -0.003   0.003  -0.003  -0.011  -0.158  -0.002  -0.000
 -0.003   2.369  -0.002  -0.002  -0.001  -0.002  -0.147   0.002
  0.003  -0.002   2.395  -0.006  -0.003  -0.000   0.002  -0.185
 -0.003  -0.002  -0.006   2.375  -0.004   0.004   0.000   0.006
 -0.011  -0.001  -0.003  -0.004   2.350   0.028   0.005  -0.000
 -0.002  -0.002   0.024  -0.007   0.004   0.000   0.000  -0.006
  0.000   0.000  -0.003   0.001  -0.001  -0.000  -0.000   0.001
  0.002   0.012   0.000  -0.000   0.001  -0.000  -0.003  -0.000
 -0.000   0.001  -0.001   0.005  -0.000  -0.000  -0.000   0.002
  0.002  -0.000   0.001   0.011   0.001  -0.001  -0.000  -0.001
 -0.002  -0.009   0.000   0.000   0.000   0.000   0.002  -0.000
  0.000  -0.001  -0.008  -0.003   0.000  -0.000   0.000   0.001
 -0.001   0.000   0.001  -0.008  -0.002   0.000  -0.000  -0.000
 pseudopotential strength for first ion, spin component:           2
 -9.584  -0.076   0.023   0.089   1.032   0.805   0.008  -0.002
 -0.076  -9.093   0.047   0.013   0.148   0.008   0.747  -0.008
  0.023   0.047 -10.490   0.170  -0.050  -0.002  -0.008   0.970
  0.089   0.013   0.170  -9.141  -0.112  -0.014  -0.003  -0.027
  1.032   0.148  -0.050  -0.112 -10.593  -0.158  -0.022   0.006
  0.805   0.008  -0.002  -0.014  -0.158   0.660  -0.010   0.003
  0.008   0.747  -0.008  -0.003  -0.022  -0.010   0.722   0.005
 -0.002  -0.008   0.970  -0.027   0.006   0.003   0.005   0.562
 -0.014  -0.003  -0.027   0.758   0.014   0.010   0.001   0.019
 -0.158  -0.022   0.006   0.014   0.961   0.120   0.017  -0.006
 -0.001   0.001   0.002   0.000   0.001   0.000   0.000  -0.004
  0.000   0.000  -0.002   0.001  -0.000  -0.000  -0.000   0.001
  0.004   0.005  -0.001  -0.000  -0.002  -0.001  -0.001   0.000
 -0.000   0.000   0.020   0.001   0.000   0.000   0.000  -0.010
 -0.001  -0.000  -0.004   0.005   0.005   0.000   0.000   0.002
 -0.003  -0.006   0.001   0.000   0.001   0.001   0.001  -0.000
  0.000  -0.000  -0.015  -0.001  -0.000  -0.000  -0.000   0.005
  0.000   0.000   0.003  -0.006  -0.003  -0.000  -0.000  -0.001
 total augmentation occupancy for first ion, spin component:           1
  1.130   0.022  -0.006  -0.017  -0.219  -0.175   0.016   0.000  -0.010  -0.145  -0.001  -0.004  -0.004  -0.000   0.005   0.002
  0.022   0.994  -0.009  -0.001  -0.034   0.016  -0.271  -0.006  -0.003  -0.024   0.007  -0.009   0.016   0.004   0.001   0.001
 -0.006  -0.009   1.277  -0.033   0.013   0.001  -0.006  -0.074  -0.024   0.003  -0.048   0.082   0.003  -0.056   0.013  -0.001
 -0.017  -0.001  -0.033   0.999   0.029  -0.010  -0.003  -0.024  -0.269   0.023   0.012  -0.023  -0.000   0.010   0.011  -0.000
 -0.219  -0.034   0.013   0.029   1.342  -0.147  -0.025   0.004   0.023  -0.006  -0.003   0.009   0.006  -0.001  -0.005  -0.002
 -0.175   0.016   0.001  -0.010  -0.147   0.606   0.073  -0.004  -0.060  -0.648   0.001   0.010  -0.013   0.002   0.015  -0.000
  0.016  -0.271  -0.006  -0.003  -0.025   0.073   0.187  -0.036  -0.001  -0.110   0.026   0.002   0.037   0.009   0.001  -0.003
  0.000  -0.006  -0.074  -0.024   0.004  -0.004  -0.036   1.021  -0.119   0.026  -0.200  -0.026   0.009  -0.167   0.034   0.000
 -0.010  -0.003  -0.024  -0.269   0.023  -0.060  -0.001  -0.119   0.206   0.091   0.053   0.001   0.001   0.026   0.030  -0.000
 -0.145  -0.024   0.003   0.023  -0.006  -0.648  -0.110   0.026   0.091   1.172  -0.016  -0.011   0.019  -0.004  -0.019   0.000
 -0.001   0.007  -0.048   0.012  -0.003   0.001   0.026  -0.200   0.053  -0.016   1.240  -0.237  -0.002  -0.044  -0.009  -0.000
 -0.004  -0.009   0.082  -0.023   0.009   0.010   0.002  -0.026   0.001  -0.011  -0.237   0.101  -0.001   0.010   0.001  -0.000
 -0.004   0.016   0.003  -0.000   0.006  -0.013   0.037   0.009   0.001   0.019  -0.002  -0.001   0.297   0.005   0.001  -0.017
 -0.000   0.004  -0.056   0.010  -0.001   0.002   0.009  -0.167   0.026  -0.004  -0.044   0.010   0.005   0.196   0.012  -0.001
  0.005   0.001   0.013   0.011  -0.005   0.015   0.001   0.034   0.030  -0.019  -0.009   0.001   0.001   0.012   0.288   0.000
  0.002   0.001  -0.001  -0.000  -0.002  -0.000  -0.003   0.000  -0.000   0.000  -0.000  -0.000  -0.017  -0.001   0.000   0.001
 -0.000  -0.000   0.016  -0.001   0.000  -0.000   0.000  -0.002   0.000   0.000   0.006   0.000  -0.001  -0.012  -0.001   0.000
 -0.001  -0.000  -0.003   0.002   0.002  -0.000  -0.000   0.000  -0.003  -0.000   0.001  -0.000   0.000  -0.001  -0.017  -0.000
 total augmentation occupancy for first ion, spin component:           2
  0.794  -0.020   0.006   0.017   0.210  -0.366  -0.009   0.000   0.010   0.087  -0.003  -0.004   0.005  -0.000  -0.005   0.001
 -0.020   0.922   0.009   0.000   0.032  -0.008  -0.316   0.006  -0.002   0.014  -0.009  -0.004  -0.017  -0.004  -0.001   0.003
  0.006   0.009   0.643   0.033  -0.013   0.000   0.006  -0.461   0.021  -0.003   0.064   0.034  -0.003   0.063  -0.016  -0.000
  0.017   0.000   0.033   0.917  -0.028   0.009  -0.002   0.021  -0.321  -0.010  -0.020  -0.011   0.000  -0.011  -0.014  -0.000
  0.210   0.032  -0.013  -0.028   0.591   0.088   0.015  -0.004  -0.011  -0.433   0.008   0.005  -0.007  -0.000   0.007   0.000
 -0.366  -0.008   0.000   0.009   0.088   0.490   0.057  -0.008  -0.048  -0.511   0.007   0.007  -0.009   0.001   0.010  -0.001
 -0.009  -0.316   0.006  -0.002   0.015   0.057   0.156  -0.026  -0.001  -0.086   0.011   0.007   0.014   0.005   0.001  -0.001
  0.000   0.006  -0.461   0.021  -0.004  -0.008  -0.026   0.762  -0.086   0.025  -0.098  -0.062   0.005  -0.100   0.021   0.000
  0.010  -0.002   0.021  -0.321  -0.011  -0.048  -0.001  -0.086   0.168   0.070   0.021   0.013   0.000   0.016   0.011   0.000
  0.087   0.014  -0.003  -0.010  -0.433  -0.511  -0.086   0.025   0.070   0.910  -0.015  -0.011   0.013  -0.002  -0.013   0.001
 -0.003  -0.009   0.064  -0.020   0.008   0.007   0.011  -0.098   0.021  -0.015   0.147   0.163  -0.001   0.007  -0.001  -0.000
 -0.004  -0.004   0.034  -0.011   0.005   0.007   0.007  -0.062   0.013  -0.011   0.163  -0.062  -0.001  -0.002  -0.002  -0.000
  0.005  -0.017  -0.003   0.000  -0.007  -0.009   0.014   0.005   0.000   0.013  -0.001  -0.001   0.022  -0.000  -0.000   0.005
 -0.000  -0.004   0.063  -0.011  -0.000   0.001   0.005  -0.100   0.016  -0.002   0.007  -0.002  -0.000   0.027  -0.002   0.000
 -0.005  -0.001  -0.016  -0.014   0.007   0.010   0.001   0.021   0.011  -0.013  -0.001  -0.002  -0.000  -0.002   0.022  -0.000
  0.001   0.003  -0.000  -0.000   0.000  -0.001  -0.001   0.000   0.000   0.001  -0.000  -0.000   0.005   0.000  -0.000  -0.001
 -0.000   0.000   0.004   0.001  -0.000   0.000   0.000  -0.008   0.001  -0.000  -0.000   0.002   0.000   0.004   0.000  -0.000
  0.000  -0.000  -0.001   0.003   0.001   0.001   0.000   0.001  -0.001  -0.001  -0.000   0.000  -0.000   0.000   0.005   0.000


------------------------ aborting loop because EDIFF is reached ----------------------------------------


 


 total charge     
 
# of ion       s       p       d       tot
------------------------------------------
    1        0.415   0.631   5.765   6.811
    2        0.526   1.003   6.496   8.025
    3        0.510   0.969   6.695   8.174
    4        0.430   0.687   6.385   7.502
    5        0.370   0.575   5.720   6.664
    6        0.301   0.407   6.068   6.775
    7        0.367   0.564   5.710   6.641
    8        0.298   0.400   6.060   6.757
    9        0.972   1.646   0.000   2.619
   10        0.961   1.622   0.000   2.583
   11        0.970   1.602   0.000   2.571
   12        0.968   1.613   0.000   2.580
   13        0.969   1.656   0.000   2.625
   14        0.961   1.622   0.000   2.583
   15        0.970   1.601   0.000   2.571
   16        0.968   1.615   0.000   2.582
   17        0.967   1.614   0.000   2.580
   18        0.970   1.602   0.000   2.572
   19        0.960   1.623   0.000   2.584
   20        0.969   1.651   0.000   2.620
   21        0.967   1.613   0.000   2.580
   22        0.970   1.601   0.000   2.572
   23        0.961   1.623   0.000   2.584
   24        0.968   1.650   0.000   2.618
   25        0.961   1.659   0.000   2.620
   26        0.975   1.589   0.000   2.564
   27        0.966   1.627   0.000   2.593
   28        0.957   1.672   0.000   2.630
   29        0.966   1.592   0.000   2.558
   30        1.000   1.510   0.000   2.509
   31        1.000   1.509   0.000   2.509
   32        0.960   1.645   0.000   2.606
   33        1.319   2.543   0.000   3.862
   34        1.332   2.523   0.000   3.855
   35        1.319   2.532   0.000   3.851
   36        1.312   2.567   0.000   3.879
   37        1.319   2.543   0.000   3.861
   38        1.334   2.511   0.000   3.845
   39        1.319   2.534   0.000   3.853
   40        1.311   2.568   0.000   3.879
   41        1.318   2.541   0.000   3.860
   42        1.331   2.520   0.000   3.851
   43        1.318   2.539   0.000   3.857
   44        1.312   2.569   0.000   3.881
   45        1.319   2.541   0.000   3.859
   46        1.331   2.515   0.000   3.846
   47        1.318   2.537   0.000   3.856
   48        1.312   2.569   0.000   3.882
   49        1.347   2.421   0.000   3.768
   50        1.327   2.516   0.000   3.842
   51        1.320   2.542   0.000   3.862
   52        1.338   2.449   0.000   3.787
   53        1.324   2.527   0.000   3.851
   54        1.324   2.562   0.000   3.887
   55        1.324   2.563   0.000   3.888
   56        1.310   2.544   0.000   3.854
   57        1.947   5.570   0.008   7.526
   58        1.948   5.570   0.009   7.526
   59        1.946   5.566   0.004   7.516
   60        1.946   5.566   0.004   7.516
   61        1.602   3.445   0.000   5.047
   62        1.617   3.394   0.000   5.010
   63        0.606   0.108   0.000   0.713
   64        0.609   0.109   0.000   0.718
--------------------------------------------------
tot         70.428 134.097  48.923 253.448
 


 magnetization (x)
 
# of ion       s       p       d       tot
------------------------------------------
    1        0.023   0.037   4.248   4.308
    2        0.008   0.017   1.084   1.108
    3        0.001   0.004   0.112   0.117
    4        0.000   0.000   0.023   0.024
    5        0.017   0.025   4.403   4.446
    6        0.022   0.031   3.769   3.822
    7        0.018   0.026   4.401   4.445
    8        0.022   0.029   3.773   3.824
    9        0.025   0.038   0.000   0.064
   10       -0.004  -0.002   0.000  -0.006
   11        0.002   0.017   0.000   0.019
   12        0.001   0.008   0.000   0.009
   13        0.023   0.031   0.000   0.054
   14       -0.004  -0.002   0.000  -0.006
   15        0.002   0.017   0.000   0.019
   16        0.002   0.018   0.000   0.021
   17        0.001   0.010   0.000   0.011
   18        0.002   0.016   0.000   0.018
   19       -0.004  -0.003   0.000  -0.007
   20        0.026   0.042   0.000   0.068
   21        0.003   0.022   0.000   0.025
   22        0.002   0.016   0.000   0.018
   23       -0.004  -0.003   0.000  -0.007
   24        0.025   0.043   0.000   0.068
   25       -0.000   0.001   0.000   0.001
   26        0.001   0.014   0.000   0.015
   27        0.022   0.036   0.000   0.058
   28       -0.007  -0.025   0.000  -0.032
   29        0.001   0.005   0.000   0.006
   30        0.000   0.037   0.000   0.037
   31        0.000   0.039   0.000   0.039
   32       -0.005  -0.015   0.000  -0.020
   33        0.013   0.032   0.000   0.046
   34        0.007   0.031   0.000   0.038
   35        0.005   0.016   0.000   0.021
   36        0.014   0.036   0.000   0.050
   37        0.013   0.034   0.000   0.047
   38        0.007   0.034   0.000   0.041
   39        0.004  -0.011   0.000  -0.007
   40        0.013   0.036   0.000   0.049
   41        0.013   0.035   0.000   0.049
   42        0.006   0.030   0.000   0.037
   43        0.004   0.017   0.000   0.021
   44        0.013   0.035   0.000   0.048
   45        0.013   0.037   0.000   0.051
   46        0.006   0.025   0.000   0.031
   47        0.003  -0.017   0.000  -0.014
   48        0.013   0.034   0.000   0.048
   49        0.001   0.029   0.000   0.030
   50        0.013   0.044   0.000   0.056
   51        0.011   0.029   0.000   0.040
   52       -0.000  -0.001   0.000  -0.001
   53        0.005   0.022   0.000   0.027
   54        0.012   0.061   0.000   0.073
   55        0.011   0.058   0.000   0.069
   56        0.004   0.004   0.000   0.008
   57        0.000   0.000   0.000   0.000
   58        0.000   0.000   0.000   0.000
   59        0.000   0.000   0.000   0.000
   60        0.000   0.000   0.000   0.000
   61        0.007   0.041   0.000   0.048
   62       -0.000   0.008   0.000   0.008
   63        0.001   0.000   0.000   0.001
   64        0.001   0.000   0.000   0.001
--------------------------------------------------
tot          0.436   1.231  21.814  23.481
 
    CHARGE:  cpu time    0.3878: real time    0.3879
    FORLOC:  cpu time    0.0210: real time    0.0210
    FORNL :  cpu time    2.2570: real time    2.2570
    STRESS:  cpu time    6.7413: real time    6.7411
    FORCOR:  cpu time    0.1725: real time    0.1734
    FORHAR:  cpu time    0.0398: real time    0.0398
    MIXING:  cpu time    0.0043: real time    0.0043
    OFIELD:  cpu time    0.0002: real time    0.0002

 ---------------------------------------------------------------------------------------------

         DFTD3 V3.0 Rev 1        
 Edisp (eV)   -5.67730

 E6    (eV) :    -3.6732
 E8    (eV) :    -2.0041
 % E8        : 35.30
    FORVDW:  cpu time    0.2723: real time    0.2723

  FORCE on cell =-STRESS in cart. coord.  units (eV):
  Direction    XX          YY          ZZ          XY          YZ          ZX
  --------------------------------------------------------------------------------------
  Alpha Z   308.57146   308.57146   308.57146
  Ewald   48413.91980 48771.24267-54556.62850  -151.15958  -171.63163    41.96943
  Hartree 53214.92636 53448.48178-47334.78439   -69.94304  -127.80418    19.23983
  E(xc)   -1385.55328 -1385.35352 -1386.84901    -0.52024     0.09434     0.07467
  Local  ************************ 98267.18206   199.51168   297.05762   -54.68945
  n-local  -748.66594  -746.79089  -762.66582    -3.52561    -2.35196     3.12483
  augment   384.77076   383.96944   388.03680     2.92981    -0.02767    -1.54833
  Kinetic  5040.96082  5023.39125  5065.70015    21.15472     4.56884    -8.08168
  Fock        0.00000     0.00000     0.00000     0.00000     0.00000     0.00000
  vdW        -4.68168    -4.56257    -3.14806     0.06454    -0.07973     0.01414
  -------------------------------------------------------------------------------------
  Total     -14.67021   -16.52966   -14.58532    -1.48772    -0.17438     0.10345
  in kB      -9.55955   -10.77122    -9.50423    -0.96944    -0.11363     0.06741
  external pressure =       -9.95 kB  Pullay stress =        0.00 kB


 VOLUME and BASIS-vectors are now :
 -----------------------------------------------------------------------------
  energy-cutoff  :      400.00
  volume of cell :     2458.72
      direct lattice vectors                 reciprocal lattice vectors
    10.260500000  0.000000000  0.000000000     0.097461137  0.000000000  0.000000000
     0.000000000 10.260500000  0.000000000     0.000000000  0.097461137  0.000000000
     0.000000000  0.000000000 23.354600000     0.000000000  0.000000000  0.042818117

  length of vectors
    10.260500000 10.260500000 23.354600000     0.097461137  0.097461137  0.042818117


 FORCES acting on ions
    electron-ion (+dipol)            ewald-force                    non-local-force                 convergence-correction
 -----------------------------------------------------------------------------------------------
   0.101E+02 -.184E+02 -.573E+03   -.106E+02 0.183E+02 0.571E+03   0.507E+00 0.865E-01 0.198E+01   -.303E-03 -.503E-03 -.501E-02
   -.457E+01 -.798E+01 0.400E+03   0.458E+01 0.804E+01 -.401E+03   -.107E+00 -.212E+00 0.754E+00   0.214E-03 0.172E-03 -.274E-04
   -.641E+01 0.220E+00 0.431E+03   0.655E+01 -.227E+00 -.433E+03   -.198E+00 0.303E-01 0.234E+01   0.499E-03 -.692E-05 -.220E-01
   -.164E+00 0.895E+00 -.787E+03   0.314E+00 -.924E+00 0.783E+03   -.154E+00 0.398E-01 0.418E+01   -.669E-03 -.304E-02 -.147E-02
   0.284E+01 -.115E+01 0.419E+03   -.286E+01 0.122E+01 -.421E+03   0.287E-02 -.484E-01 0.181E+01   -.563E-06 -.537E-04 -.806E-02
   -.123E+02 -.706E+01 -.722E+03   0.119E+02 0.697E+01 0.719E+03   0.377E+00 0.928E-01 0.336E+01   -.587E-03 0.956E-03 -.257E-02
   0.457E+01 0.321E+01 0.389E+03   -.448E+01 -.317E+01 -.392E+03   -.767E-01 -.336E-01 0.246E+01   -.798E-04 0.120E-03 -.892E-02
   -.203E+01 0.239E+01 -.699E+03   0.165E+01 -.249E+01 0.696E+03   0.377E+00 0.928E-01 0.321E+01   -.800E-04 -.131E-02 -.705E-02
   -.778E+02 -.138E+02 -.356E+03   0.919E+02 0.122E+02 0.359E+03   -.139E+02 0.156E+01 -.303E+01   -.921E-03 0.939E-03 -.126E-02
   -.552E+02 0.244E+01 0.205E+03   0.681E+02 -.228E+01 -.205E+03   -.135E+02 0.469E-01 -.522E-02   0.174E-01 -.101E-03 -.195E-02
   -.369E+02 0.253E+01 0.213E+03   0.525E+02 -.257E+01 -.213E+03   -.152E+02 0.290E-01 0.621E-01   0.198E-03 0.193E-03 -.578E-02
   -.729E+02 0.189E+02 -.382E+03   0.871E+02 -.215E+02 0.382E+03   -.143E+02 0.265E+01 -.782E+00   0.856E-03 -.540E-03 -.139E-02
   0.703E+02 0.177E+02 -.370E+03   -.849E+02 -.172E+02 0.372E+03   0.143E+02 -.510E+00 -.176E+01   0.972E-03 -.483E-03 -.248E-03
   0.550E+02 -.644E+01 0.202E+03   -.679E+02 0.634E+01 -.202E+03   0.136E+02 -.596E-01 -.661E-01   -.176E-01 0.589E-04 -.165E-02
   0.372E+02 -.148E+01 0.208E+03   -.529E+02 0.152E+01 -.208E+03   0.153E+02 -.223E-01 -.910E-02   -.298E-03 -.793E-04 -.521E-02
   0.725E+02 -.171E+02 -.390E+03   -.866E+02 0.201E+02 0.390E+03   0.141E+02 -.295E+01 -.142E+00   -.114E-02 0.275E-03 -.926E-03
   0.251E+02 -.834E+02 -.388E+03   -.234E+02 0.980E+02 0.388E+03   -.165E+01 -.145E+02 0.374E+00   -.774E-04 0.234E-02 -.500E-03
   -.114E+01 -.454E+02 0.218E+03   0.115E+01 0.613E+02 -.218E+03   -.271E-02 -.153E+02 0.124E+00   0.286E-03 0.735E-03 -.535E-02
   0.505E+01 -.475E+02 0.202E+03   -.492E+01 0.601E+02 -.202E+03   0.770E-01 -.134E+02 -.337E-01   -.982E-04 0.171E-01 -.202E-02
   0.508E+02 -.675E+02 -.325E+03   -.501E+02 0.817E+02 0.326E+03   -.679E+00 -.140E+02 -.162E+01   -.506E-03 -.235E-02 -.165E-02
   -.270E+02 0.855E+02 -.385E+03   0.251E+02 -.100E+03 0.385E+03   0.191E+01 0.145E+02 0.252E+00   0.245E-03 -.270E-02 -.637E-03
   -.190E+00 0.464E+02 0.218E+03   0.190E+00 -.623E+02 -.218E+03   0.101E-01 0.153E+02 0.125E+00   -.114E-03 -.690E-03 -.523E-02
   -.671E+01 0.483E+02 0.197E+03   0.663E+01 -.611E+02 -.197E+03   -.824E-01 0.135E+02 -.127E+00   0.107E-03 -.173E-01 -.186E-02
   -.387E+02 0.649E+02 -.355E+03   0.380E+02 -.792E+02 0.355E+03   0.679E+00 0.141E+02 0.260E+00   0.471E-03 0.248E-02 -.964E-03
   -.337E+00 0.210E+00 0.386E+03   0.358E+00 -.214E+00 -.376E+03   -.622E-02 0.880E-03 -.102E+02   0.477E-04 0.356E-05 -.294E-02
   0.386E+00 -.222E+01 -.225E+03   -.449E+00 0.257E+01 0.242E+03   0.591E-01 -.346E+00 -.171E+02   0.136E-03 -.115E-03 -.366E-02
   -.150E+02 -.109E+02 -.220E+03   0.157E+02 0.114E+02 0.235E+03   -.706E+00 -.492E+00 -.147E+02   -.224E-03 0.250E-03 -.619E-02
   -.283E+00 -.532E+00 0.379E+03   0.330E+00 0.586E+00 -.370E+03   0.172E-01 0.141E-01 -.876E+01   -.950E-04 -.886E-04 0.186E-01
   -.133E+02 -.505E+01 0.442E+02   0.148E+02 0.538E+01 -.583E+02   -.158E+01 -.345E+00 0.149E+02   0.715E-03 0.341E-03 -.115E-01
   0.885E-01 -.120E+00 0.675E+03   -.896E-01 0.121E+00 -.698E+03   0.119E-02 -.267E-03 0.219E+02   0.998E-06 -.382E-05 0.738E-03
   0.999E-01 0.177E+00 0.672E+03   -.104E+00 -.177E+00 -.695E+03   0.381E-02 0.526E-04 0.219E+02   0.957E-05 0.469E-05 0.837E-03
   -.335E+01 -.812E+01 0.452E+02   0.361E+01 0.923E+01 -.577E+02   -.244E+00 -.108E+01 0.123E+02   0.434E-03 0.620E-03 -.213E-01
   0.373E+02 0.151E+01 0.261E+03   -.637E+02 -.152E+01 -.261E+03   0.271E+02 -.109E-01 0.301E+00   0.361E-02 -.435E-04 -.321E-02
   0.657E+02 -.291E+02 -.391E+03   -.948E+02 0.317E+02 0.385E+03   0.287E+02 -.255E+01 0.545E+01   0.308E-02 0.429E-03 -.696E-03
   0.748E+02 -.315E+02 -.443E+03   -.102E+03 0.360E+02 0.443E+03   0.274E+02 -.457E+01 0.695E+00   0.905E-03 -.543E-03 -.181E-02
   0.582E+02 0.624E+01 0.257E+03   -.835E+02 -.640E+01 -.257E+03   0.248E+02 0.180E+00 0.418E+00   0.589E-03 0.155E-03 -.565E-02
   -.362E+02 -.474E+01 0.258E+03   0.626E+02 0.483E+01 -.258E+03   -.270E+02 -.855E-01 0.274E+00   -.373E-02 -.998E-04 -.314E-02
   -.894E+02 0.168E+02 -.460E+03   0.119E+03 -.171E+02 0.457E+03   -.291E+02 0.274E+00 0.335E+01   -.248E-02 0.112E-03 0.432E-04
   -.718E+02 0.416E+02 -.477E+03   0.990E+02 -.470E+02 0.478E+03   -.272E+02 0.541E+01 -.597E+00   -.148E-02 0.328E-04 -.547E-03
   -.574E+02 -.399E+01 0.252E+03   0.827E+02 0.414E+01 -.252E+03   -.247E+02 -.178E+00 0.436E+00   -.724E-03 0.184E-04 -.520E-02
   0.784E+01 0.473E+02 0.250E+03   -.799E+01 -.737E+02 -.250E+03   0.143E+00 0.271E+02 0.186E+00   -.852E-04 0.397E-02 -.365E-02
   0.663E+02 0.825E+02 -.391E+03   -.683E+02 -.111E+03 0.388E+03   0.192E+01 0.284E+02 0.322E+01   0.231E-04 0.323E-05 -.333E-02
   0.664E+02 0.586E+02 -.494E+03   -.704E+02 -.854E+02 0.495E+03   0.393E+01 0.268E+02 -.134E+01   -.352E-03 0.303E-02 -.388E-03
   0.374E+00 0.498E+02 0.270E+03   -.383E+00 -.753E+02 -.271E+03   0.223E-02 0.250E+02 0.672E+00   0.195E-03 0.355E-03 -.495E-02
   -.691E+01 -.453E+02 0.246E+03   0.709E+01 0.715E+02 -.246E+03   -.198E+00 -.270E+02 0.194E+00   -.562E-04 -.411E-02 -.368E-02
   -.577E+02 -.902E+02 -.484E+03   0.596E+02 0.119E+03 0.484E+03   -.185E+01 -.288E+02 -.251E+00   -.229E-04 0.379E-03 -.257E-02
   -.815E+02 -.600E+02 -.489E+03   0.862E+02 0.868E+02 0.490E+03   -.467E+01 -.267E+02 -.130E+01   0.174E-03 -.276E-02 0.486E-03
   0.148E+01 -.500E+02 0.271E+03   -.152E+01 0.755E+02 -.272E+03   0.460E-01 -.250E+02 0.748E+00   -.744E-04 -.402E-03 -.481E-02
   -.136E+00 -.283E+00 0.789E+03   0.138E+00 0.288E+00 -.826E+03   -.118E-01 -.157E-01 0.372E+02   -.379E-04 -.563E-04 0.361E-02
   0.538E+01 0.279E+01 0.174E+02   -.676E+01 -.363E+01 -.451E+02   0.137E+01 0.847E+00 0.276E+02   -.236E-03 0.168E-03 -.659E-02
   0.144E+01 0.372E+00 0.205E+02   -.125E+01 -.709E+00 -.459E+02   -.184E+00 0.341E+00 0.256E+02   0.619E-04 -.278E-03 -.756E-02
   -.151E+00 0.145E+00 0.794E+03   0.157E+00 -.147E+00 -.830E+03   -.113E-01 0.246E-02 0.356E+02   -.274E-04 -.935E-05 -.123E-02
   -.262E+01 0.215E+02 -.217E+03   0.240E+01 -.237E+02 0.246E+03   0.203E+00 0.219E+01 -.289E+02   0.925E-03 0.836E-04 -.119E-01
   0.336E+00 0.493E+00 0.514E+03   -.335E+00 -.491E+00 -.492E+03   0.119E-03 -.248E-02 -.204E+02   0.183E-04 0.277E-04 -.161E-02
   0.326E+00 -.312E+00 0.520E+03   -.328E+00 0.316E+00 -.498E+03   0.138E-02 -.750E-02 -.205E+02   -.475E-05 -.967E-05 -.118E-02
   0.214E+02 -.449E+01 -.216E+03   -.241E+02 0.415E+01 0.242E+03   0.275E+01 0.350E+00 -.265E+02   -.390E-03 0.338E-03 -.551E-03
   -.735E+02 -.445E+01 -.166E+03   0.724E+02 0.435E+01 0.167E+03   0.104E+01 0.879E-01 -.352E+00   0.516E-02 0.505E-02 -.122E-01
   0.826E+02 0.181E+02 -.177E+03   -.813E+02 -.178E+02 0.177E+03   -.130E+01 -.256E+00 -.229E+00   -.465E-02 -.640E-02 -.112E-01
   0.433E+01 -.113E+01 0.106E+04   -.382E+01 0.609E+00 -.106E+04   -.386E+00 0.395E+00 0.902E-01   0.222E-02 -.301E-02 0.147E-02
   -.462E+01 0.445E+00 0.106E+04   0.410E+01 0.764E-01 -.106E+04   0.394E+00 -.394E+00 0.904E-01   -.222E-02 0.302E-02 0.145E-02
   0.171E+03 -.906E+02 -.712E+03   -.204E+03 0.763E+02 0.689E+03   0.335E+02 0.143E+02 0.228E+02   -.103E-02 -.238E-03 0.380E-02
   -.933E+02 0.155E+03 -.857E+03   0.845E+02 -.174E+03 0.901E+03   0.877E+01 0.191E+02 -.439E+02   -.324E-03 0.422E-03 0.503E-02
   -.778E+02 0.301E+02 -.819E+02   0.837E+02 -.312E+02 0.767E+02   -.587E+01 0.119E+01 0.518E+01   0.376E-03 -.963E-04 0.319E-03
   -.823E+01 -.944E+02 -.159E+03   0.100E+02 0.102E+03 0.163E+03   -.178E+01 -.730E+01 -.346E+01   -.494E-04 0.266E-03 0.709E-03
 -----------------------------------------------------------------------------------------------
   -.369E+02 -.278E+02 -.561E+02   -.355E-14 -.185E-12 -.142E-12   0.368E+02 0.278E+02 0.564E+02   -.766E-03 -.301E-02 -.198E+00
 
 
 POSITION                                       TOTAL-FORCE (eV/Angst)
 -----------------------------------------------------------------------------------
      2.86052      8.13905      8.65825        -0.002146     -0.001101     -0.002595
      2.87294      2.97554      3.22434        -0.100157     -0.156009      0.338723
      8.00319      8.10579      3.22434        -0.053113      0.023240      0.828858
      7.98930      3.03196      8.55511        -0.002818      0.006739      0.001767
      8.00319      2.97554      3.22434        -0.018986      0.028244     -0.692531
      7.98721      8.15847      8.37439        -0.001903      0.004072      0.000804
      2.87294      8.10579      3.22434         0.015008      0.010362     -0.706706
      2.84532      2.98418      8.40455        -0.001458     -0.001462     -0.010814
      0.86755      8.69001      8.56895         0.303251     -0.027621      0.053260
      0.96695      2.97554      3.22434        -0.649966      0.199808      0.032601
      6.09720      8.10579      3.22434         0.410509     -0.015131     -0.155135
      6.06063      3.39502      8.61332        -0.035799     -0.001617      0.002180
      4.86645      7.60411      8.94933        -0.302955      0.006018      0.028142
      4.77893      2.97554      3.22434         0.672689     -0.150860     -0.020546
      9.90918      8.10579      3.22434        -0.474289      0.014892     -0.032793
      9.90741      2.65444      8.68318        -0.001082      0.002112     -0.001510
      7.65414      1.09019      8.71857         0.008503      0.055971     -0.001012
      8.00319      6.19980      3.22434         0.010439      0.551855     -0.138232
      2.87294      1.06955      3.22434         0.198232     -0.762419     -0.006658
      2.33160      6.13141      8.64799         0.011165      0.248772      0.021265
      8.33793      4.97423      8.69746        -0.012747     -0.058176      0.000786
      8.00319     10.01179      3.22434         0.006065     -0.588751     -0.137377
      2.87294      4.88154      3.22434        -0.156931      0.756352      0.019933
      3.38637     10.14569      8.91217        -0.009522     -0.211110     -0.008925
      8.00319      8.10579      1.31837         0.015183     -0.002930     -0.140858
      8.00869      3.00508      6.50024        -0.002380     -0.001369     -0.158404
      2.98132      8.16308      6.53128         0.002428      0.001597      0.078779
      2.87294      2.97554      1.31837         0.065114      0.067564     -0.367720
      7.93865      8.09871      5.12550        -0.068024     -0.016608      0.798770
      8.00319      2.97554      0.00000         0.000513     -0.000597     -1.145357
      2.87294      8.10579      0.00000        -0.000133     -0.000539     -1.149685
      2.82824      2.88722      5.16138         0.017426      0.028988     -0.228796
     10.05314      2.97554      3.22434         0.692141     -0.024407      0.105400
      9.98517      8.77611      8.36093        -0.283422      0.023710     -0.045050
      4.89620      3.55166      8.56419         0.026277     -0.006951     -0.001208
      4.92289      8.10579      3.22434        -0.537712      0.020941      0.155771
      5.95324      2.97554      3.22434        -0.686093      0.006960      0.121028
      6.02308      7.59811      8.80830         0.285731     -0.010746     -0.028459
      0.80750      2.47059      8.67680        -0.002857      0.007558     -0.009411
      0.82299      8.10579      3.22434         0.627776     -0.023860      0.202256
      2.87294     10.15574      3.22434        -0.003077      0.727697      0.115851
      2.29121      4.97382      8.53347        -0.007417     -0.247431     -0.000763
      7.54077     10.18271      8.74170        -0.002540     -0.058069      0.006065
      8.00319      5.02549      3.22434         0.000224     -0.522519      0.170469
      2.87294      6.05585      3.22434        -0.008916     -0.710200      0.140541
      3.42553      1.04983      8.90700         0.006289      0.208970      0.019719
      8.47171      6.14061      8.71582         0.004139      0.054929     -0.001482
      8.00319      0.92560      3.22434         0.001141      0.543723      0.182445
      2.87294      2.97554      0.14386        -0.009699     -0.012003     -0.037114
      2.93089      8.13015      5.36381        -0.004283     -0.000410     -0.073869
      8.01469      2.98501      5.32252        -0.001546      0.004639      0.149743
      8.00319      8.10579      0.14386        -0.004085      0.000485     -0.358578
      2.81615      2.81532      6.32601        -0.006833     -0.007339      0.226332
      2.87294      8.10579      1.17450         0.001650     -0.001373      1.458666
      8.00319      2.97554      1.17450        -0.000294     -0.003932      1.432110
      7.83666      8.07840      6.30822         0.064887      0.007931     -0.822606
      9.93356      0.44811      5.94640        -0.016854     -0.004593      0.000294
      6.06463      5.60360      6.02572         0.009308      0.010303     -0.001619
      5.43807      0.41042      0.65907         0.115893     -0.130387     -0.096470
      0.30782      5.54067      0.65907        -0.116583      0.131135     -0.098958
      2.64315      8.08765     10.89962         0.007800      0.000167      0.001767
      3.52186      7.16745     11.61764        -0.011686      0.001914      0.000389
      4.24455      7.03966     10.95222         0.008179      0.002002     -0.009067
      2.87111      8.95208     11.30879         0.010349      0.000871     -0.004406
 -----------------------------------------------------------------------------------
    total drift:                               -0.029063      0.032324      0.054953


--------------------------------------------------------------------------------------------------------


  FREE ENERGIE OF THE ION-ELECTRON SYSTEM (eV)
  ---------------------------------------------------
  free  energy   TOTEN  =      -473.61592390 eV

  energy  without entropy=     -473.61592390  energy(sigma->0) =     -473.61592390
 
 d Force =-0.4429954E-02[-0.103E-01, 0.143E-02]  d Energy =-0.4433591E-02 0.364E-05
 d Force =-0.1245820E+01[-0.127E+01,-0.122E+01]  d Ewald  =-0.1245860E+01 0.403E-04


--------------------------------------------------------------------------------------------------------


    POTLOK:  cpu time    0.9173: real time    0.9186


--------------------------------------------------------------------------------------------------------


 stress matrix after NEB project (eV)
    -14.67021     -1.48790      0.10345
     -1.48772    -16.52966     -0.20837
      0.13045     -0.17438    -14.58532
  FORCES: max atom, RMS     0.825199    0.179877
  FORCE total and by dimension    1.439017    0.822606
  Stress total and by dimension   26.565107   16.529661
 Steepest descent step on ions:
 trial-energy change:    0.004434  1 .order    0.004430   -0.001431    0.010290
  (g-gl).g = 0.143E-02      g.g   = 0.143E-02  gl.gl    = 0.000E+00
 g(Force)  = 0.143E-02   g(Stress)= 0.000E+00 ortho     = 0.000E+00
 gamma     =   0.00000
 trial     =   1.00000
 opt step  =   0.12205  (harmonic =   0.12205) maximal distance =0.00046720
 next E    =  -473.620445   (d E  =  -0.00009)


--------------------------------------------------------------------------------------------------------


    WAVPRE:  cpu time    0.0448: real time    0.0472
    FEWALD:  cpu time    0.0016: real time    0.0016

 real space projection operators:
  total allocation   :       7624.12 KBytes
  max/ min on nodes  :       1959.11       1852.70

    ORTHCH:  cpu time    1.7371: real time    1.7616
     LOOP+:  cpu time   79.9252: real time   80.4039


--------------------------------------- Iteration      3(   1)  ---------------------------------------


    POTLOK:  cpu time    0.1886: real time    0.1900
    SETDIJ:  cpu time    0.7227: real time    0.7227
    EDDIAG:  cpu time    2.8335: real time    2.8815
  RMM-DIIS:  cpu time    5.8753: real time    5.8751
    ORTHCH:  cpu time    0.9947: real time    1.0262
       DOS:  cpu time    0.0011: real time    0.0011
    CHARGE:  cpu time    0.3895: real time    0.3896
    MIXING:  cpu time    0.0036: real time    0.0036
    --------------------------------------------
      LOOP:  cpu time   11.0091: real time   11.0898

 eigenvalue-minimisations  :  4196
 total energy-change (2. order) :-0.3668383E-02  (-0.2083557E-01)
 number of electron     329.9999949 magnetization      23.9999972
 augmentation part       46.8005419 magnetization      16.7322440

 Broyden mixing:
  rms(total) = 0.18777E-01    rms(broyden)= 0.18699E-01
  rms(prec ) = 0.19528E-01
  weight for this iteration     100.00

 Free energy of the ion-electron system (eV)
  ---------------------------------------------------
  alpha Z        PSCENC =       308.57146172
  Ewald energy   TEWEN  =     42627.50366746
  -Hartree energ DENC   =    -59327.88561625
  -exchange      EXHF   =         0.00000000
  -V(xc)+E(xc)   XCENC  =      1057.52664171
  PAW double counting   =     12090.85882571   -12099.81558854
  entropy T*S    EENTRO =        -0.00000000
  eigenvalues    EBANDS =     -3747.27479607
  atomic energy  EATOM  =     18622.57311543
  Solvation  Ediel_sol  =         0.00000000
  ---------------------------------------------------
  free energy    TOTEN  =      -467.94228884 eV

  energy without entropy =     -467.94228884  energy(sigma->0) =     -467.94228884


--------------------------------------------------------------------------------------------------------


--------------------------------------- Iteration      3(   2)  ---------------------------------------


    POTLOK:  cpu time    0.1883: real time    0.1894
    SETDIJ:  cpu time    0.7230: real time    0.7230
    EDDIAG:  cpu time    2.8163: real time    2.8672
  RMM-DIIS:  cpu time    5.8565: real time    5.8564
    ORTHCH:  cpu time    1.0006: real time    1.0223
       DOS:  cpu time    0.0012: real time    0.0012
    CHARGE:  cpu time    0.3863: real time    0.3864
    MIXING:  cpu time    0.0037: real time    0.0037
    --------------------------------------------
      LOOP:  cpu time   10.9760: real time   11.0496

 eigenvalue-minimisations  :  4168
 total energy-change (2. order) :-0.1007942E-02  (-0.1373463E-02)
 number of electron     329.9999949 magnetization      23.9999972
 augmentation part       46.8041292 magnetization      16.7340335

 Broyden mixing:
  rms(total) = 0.13874E-01    rms(broyden)= 0.13867E-01
  rms(prec ) = 0.14681E-01
  weight for this iteration     100.00

 eigenvalues of (default mixing * dielectric matrix)
  average eigenvalue GAMMA=   0.6425
  0.6425

 Free energy of the ion-electron system (eV)
  ---------------------------------------------------
  alpha Z        PSCENC =       308.57146172
  Ewald energy   TEWEN  =     42627.50366746
  -Hartree energ DENC   =    -59327.84763007
  -exchange      EXHF   =         0.00000000
  -V(xc)+E(xc)   XCENC  =      1057.50861587
  PAW double counting   =     12090.50369587   -12099.46259509
  entropy T*S    EENTRO =        -0.00000000
  eigenvalues    EBANDS =     -3747.29362796
  atomic energy  EATOM  =     18622.57311543
  Solvation  Ediel_sol  =         0.00000000
  ---------------------------------------------------
  free energy    TOTEN  =      -467.94329678 eV

  energy without entropy =     -467.94329678  energy(sigma->0) =     -467.94329678


--------------------------------------------------------------------------------------------------------


--------------------------------------- Iteration      3(   3)  ---------------------------------------


    POTLOK:  cpu time    0.1886: real time    0.1914
    SETDIJ:  cpu time    0.7226: real time    0.7226
    EDDIAG:  cpu time    2.8256: real time    2.8694
  RMM-DIIS:  cpu time    6.5760: real time    6.5759
    ORTHCH:  cpu time    0.9934: real time    1.0165
       DOS:  cpu time    0.0010: real time    0.0010
    CHARGE:  cpu time    0.3839: real time    0.3841
    MIXING:  cpu time    0.0038: real time    0.0038
    --------------------------------------------
      LOOP:  cpu time   11.6950: real time   11.7646

 eigenvalue-minimisations  :  4491
 total energy-change (2. order) :-0.1236869E-03  (-0.1352725E-03)
 number of electron     329.9999949 magnetization      23.9999972
 augmentation part       46.7934744 magnetization      16.7344728

 Broyden mixing:
  rms(total) = 0.11440E-01    rms(broyden)= 0.11437E-01
  rms(prec ) = 0.12347E-01
  weight for this iteration     100.00

 eigenvalues of (default mixing * dielectric matrix)
  average eigenvalue GAMMA=   0.6284
  0.8272  0.4297

 Free energy of the ion-electron system (eV)
  ---------------------------------------------------
  alpha Z        PSCENC =       308.57146172
  Ewald energy   TEWEN  =     42627.50366746
  -Hartree energ DENC   =    -59327.91849039
  -exchange      EXHF   =         0.00000000
  -V(xc)+E(xc)   XCENC  =      1057.51746555
  PAW double counting   =     12090.51946824   -12099.47501899
  entropy T*S    EENTRO =        -0.00000000
  eigenvalues    EBANDS =     -3747.23508948
  atomic energy  EATOM  =     18622.57311543
  Solvation  Ediel_sol  =         0.00000000
  ---------------------------------------------------
  free energy    TOTEN  =      -467.94342046 eV

  energy without entropy =     -467.94342046  energy(sigma->0) =     -467.94342046


--------------------------------------------------------------------------------------------------------


--------------------------------------- Iteration      3(   4)  ---------------------------------------


    POTLOK:  cpu time    0.1861: real time    0.1873
    SETDIJ:  cpu time    0.7223: real time    0.7222
    EDDIAG:  cpu time    2.8169: real time    2.8629
  RMM-DIIS:  cpu time    6.4908: real time    6.4906
    ORTHCH:  cpu time    0.9950: real time    1.0168
       DOS:  cpu time    0.0010: real time    0.0010
    CHARGE:  cpu time    0.3861: real time    0.3863
    MIXING:  cpu time    0.0040: real time    0.0040
    --------------------------------------------
      LOOP:  cpu time   11.6023: real time   11.6711

 eigenvalue-minimisations  :  4481
 total energy-change (2. order) : 0.1510275E-03  (-0.5549745E-04)
 number of electron     329.9999949 magnetization      23.9999972
 augmentation part       46.8032626 magnetization      16.7346396

 Broyden mixing:
  rms(total) = 0.51330E-02    rms(broyden)= 0.51303E-02
  rms(prec ) = 0.54269E-02
  weight for this iteration     100.00

 eigenvalues of (default mixing * dielectric matrix)
  average eigenvalue GAMMA=   0.8836
  1.6764  0.6524  0.3221

 Free energy of the ion-electron system (eV)
  ---------------------------------------------------
  alpha Z        PSCENC =       308.57146172
  Ewald energy   TEWEN  =     42627.50366746
  -Hartree energ DENC   =    -59327.79862104
  -exchange      EXHF   =         0.00000000
  -V(xc)+E(xc)   XCENC  =      1057.51564473
  PAW double counting   =     12090.13693749   -12099.07702922
  entropy T*S    EENTRO =        -0.00000000
  eigenvalues    EBANDS =     -3747.36844600
  atomic energy  EATOM  =     18622.57311543
  Solvation  Ediel_sol  =         0.00000000
  ---------------------------------------------------
  free energy    TOTEN  =      -467.94326944 eV

  energy without entropy =     -467.94326944  energy(sigma->0) =     -467.94326944


--------------------------------------------------------------------------------------------------------


--------------------------------------- Iteration      3(   5)  ---------------------------------------


    POTLOK:  cpu time    0.1860: real time    0.1870
    SETDIJ:  cpu time    0.7283: real time    0.7283
    EDDIAG:  cpu time    2.8271: real time    2.8827
  RMM-DIIS:  cpu time    5.9119: real time    5.9117
    ORTHCH:  cpu time    0.9947: real time    1.0187
       DOS:  cpu time    0.0012: real time    0.0012
    CHARGE:  cpu time    0.3832: real time    0.3833
    MIXING:  cpu time    0.0042: real time    0.0042
    --------------------------------------------
      LOOP:  cpu time   11.0365: real time   11.1170

 eigenvalue-minimisations  :  4091
 total energy-change (2. order) : 0.8061026E-05  (-0.1857689E-04)
 number of electron     329.9999949 magnetization      23.9999972
 augmentation part       46.7998206 magnetization      16.7346164

 Broyden mixing:
  rms(total) = 0.17332E-02    rms(broyden)= 0.17316E-02
  rms(prec ) = 0.18442E-02
  weight for this iteration     100.00

 eigenvalues of (default mixing * dielectric matrix)
  average eigenvalue GAMMA=   0.9283
  1.7453  0.9701  0.6802  0.3176

 Free energy of the ion-electron system (eV)
  ---------------------------------------------------
  alpha Z        PSCENC =       308.57146172
  Ewald energy   TEWEN  =     42627.50366746
  -Hartree energ DENC   =    -59327.82120009
  -exchange      EXHF   =         0.00000000
  -V(xc)+E(xc)   XCENC  =      1057.51426307
  PAW double counting   =     12090.02947080   -12098.98085425
  entropy T*S    EENTRO =        -0.00000000
  eigenvalues    EBANDS =     -3747.33318551
  atomic energy  EATOM  =     18622.57311543
  Solvation  Ediel_sol  =         0.00000000
  ---------------------------------------------------
  free energy    TOTEN  =      -467.94326138 eV

  energy without entropy =     -467.94326138  energy(sigma->0) =     -467.94326138


--------------------------------------------------------------------------------------------------------


--------------------------------------- Iteration      3(   6)  ---------------------------------------


    POTLOK:  cpu time    0.1853: real time    0.1867
    SETDIJ:  cpu time    0.7261: real time    0.7261
    EDDIAG:  cpu time    2.8203: real time    2.8652
  RMM-DIIS:  cpu time    4.4258: real time    4.4257
    ORTHCH:  cpu time    0.9933: real time    1.0186
       DOS:  cpu time    0.0011: real time    0.0011
    --------------------------------------------
      LOOP:  cpu time    9.1517: real time    9.2232

 eigenvalue-minimisations  :  2899
 total energy-change (2. order) :-0.3325636E-05  (-0.3445984E-05)
 number of electron     329.9999949 magnetization      23.9999972
 augmentation part       46.7998206 magnetization      16.7346164

 Free energy of the ion-electron system (eV)
  ---------------------------------------------------
  alpha Z        PSCENC =       308.57146172
  Ewald energy   TEWEN  =     42627.50366746
  -Hartree energ DENC   =    -59327.79484399
  -exchange      EXHF   =         0.00000000
  -V(xc)+E(xc)   XCENC  =      1057.51285570
  PAW double counting   =     12089.94214957   -12098.89261368
  entropy T*S    EENTRO =        -0.00000000
  eigenvalues    EBANDS =     -3747.35905690
  atomic energy  EATOM  =     18622.57311543
  Solvation  Ediel_sol  =         0.00000000
  ---------------------------------------------------
  free energy    TOTEN  =      -467.94326470 eV

  energy without entropy =     -467.94326470  energy(sigma->0) =     -467.94326470


--------------------------------------------------------------------------------------------------------


 average (electrostatic) potential at core
  the test charge radii are     1.0103  0.6991  0.7089  1.1045  0.7215  0.5201
  (the norm of the test charge is              1.0000)
       1 -56.3494       2 -52.9821       3 -50.8095       4 -51.6925       5 -56.2439
       6 -52.9637       7 -56.2966       8 -52.9136       9 -58.2503      10 -58.5115
      11 -57.7107      12 -57.7171      13 -58.3240      14 -58.4879      15 -57.7077
      16 -57.6602      17 -57.6870      18 -57.7676      19 -58.5144      20 -57.9716
      21 -57.6917      22 -57.7900      23 -58.4961      24 -58.0596      25 -56.0339
      26 -57.9966      27 -58.4188      28 -57.3306      29 -57.7561      30 -56.3895
      31 -56.4133      32 -58.2701      33 -72.3314      34 -72.4129      35 -71.6689
      36 -71.5978      37 -72.3231      38 -72.6056      39 -71.6046      40 -71.6048
      41 -72.3313      42 -72.1790      43 -71.6634      44 -71.6634      45 -72.3381
      46 -72.2776      47 -71.6791      48 -71.6885      49 -70.9850      50 -72.6211
      51 -72.1865      52 -69.6702      53 -72.1431      54 -71.0151      55 -70.9891
      56 -71.6289      57 -40.9967      58 -41.0167      59 -40.6400      60 -40.6396
      61 -81.8030      62 -80.9631      63 -43.7854      64 -44.5989
 
 
 
 E-fermi :  -3.6604     XC(G=0):  -3.9884     alpha+bet : -2.8255


 spin component 1

 k-point     1 :       0.0000    0.0000    0.0000
  band No.  band energies     occupation 
      1     -33.6403      1.00000
      2     -33.6198      1.00000
      3     -33.2492      1.00000
      4     -33.2488      1.00000
      5     -27.6566      1.00000
      6     -21.9901      1.00000
      7     -21.6180      1.00000
      8     -21.5820      1.00000
      9     -21.4715      1.00000
     10     -21.4548      1.00000
     11     -21.3616      1.00000
     12     -21.3362      1.00000
     13     -21.3304      1.00000
     14     -21.2758      1.00000
     15     -21.2109      1.00000
     16     -21.1877      1.00000
     17     -21.1564      1.00000
     18     -20.8691      1.00000
     19     -20.7866      1.00000
     20     -20.7558      1.00000
     21     -20.7336      1.00000
     22     -20.7162      1.00000
     23     -20.6894      1.00000
     24     -20.6800      1.00000
     25     -20.6669      1.00000
     26     -20.6272      1.00000
     27     -20.0724      1.00000
     28     -19.9912      1.00000
     29     -19.9685      1.00000
     30     -18.8268      1.00000
     31     -17.1583      1.00000
     32     -17.1423      1.00000
     33     -17.1375      1.00000
     34     -17.1212      1.00000
     35     -17.1072      1.00000
     36     -17.1032      1.00000
     37     -16.7695      1.00000
     38     -16.7691      1.00000
     39     -16.7193      1.00000
     40     -16.7174      1.00000
     41     -16.7152      1.00000
     42     -16.7129      1.00000
     43     -13.9867      1.00000
     44     -13.8941      1.00000
     45     -13.6942      1.00000
     46     -13.6825      1.00000
     47     -13.6550      1.00000
     48     -13.5123      1.00000
     49     -13.1007      1.00000
     50     -12.6049      1.00000
     51     -12.5199      1.00000
     52     -12.4599      1.00000
     53     -12.3953      1.00000
     54     -12.3831      1.00000
     55     -12.3574      1.00000
     56     -12.3444      1.00000
     57     -12.3320      1.00000
     58     -12.3171      1.00000
     59     -12.3040      1.00000
     60     -12.2784      1.00000
     61     -12.0246      1.00000
     62     -11.7132      1.00000
     63     -11.6568      1.00000
     64     -11.4612      1.00000
     65     -11.3707      1.00000
     66     -11.2120      1.00000
     67     -11.0642      1.00000
     68     -10.8096      1.00000
     69     -10.7498      1.00000
     70     -10.7335      1.00000
     71     -10.7068      1.00000
     72     -10.5808      1.00000
     73     -10.3987      1.00000
     74     -10.3762      1.00000
     75     -10.1984      1.00000
     76     -10.1387      1.00000
     77     -10.1293      1.00000
     78     -10.0865      1.00000
     79      -9.8584      1.00000
     80      -9.8170      1.00000
     81      -9.7245      1.00000
     82      -9.6191      1.00000
     83      -9.5511      1.00000
     84      -9.4422      1.00000
     85      -9.4295      1.00000
     86      -9.3953      1.00000
     87      -9.3739      1.00000
     88      -9.3107      1.00000
     89      -9.1944      1.00000
     90      -8.9235      1.00000
     91      -8.7202      1.00000
     92      -8.5847      1.00000
     93      -8.5150      1.00000
     94      -8.4377      1.00000
     95      -8.4099      1.00000
     96      -8.3686      1.00000
     97      -8.3547      1.00000
     98      -8.2855      1.00000
     99      -8.1945      1.00000
    100      -8.0736      1.00000
    101      -8.0368      1.00000
    102      -7.9644      1.00000
    103      -7.9123      1.00000
    104      -7.8906      1.00000
    105      -7.7763      1.00000
    106      -7.7469      1.00000
    107      -7.6824      1.00000
    108      -7.6498      1.00000
    109      -7.6059      1.00000
    110      -7.5747      1.00000
    111      -7.5645      1.00000
    112      -7.5091      1.00000
    113      -7.4772      1.00000
    114      -7.4617      1.00000
    115      -7.3774      1.00000
    116      -7.3593      1.00000
    117      -7.3100      1.00000
    118      -7.2721      1.00000
    119      -7.2426      1.00000
    120      -7.2205      1.00000
    121      -7.1133      1.00000
    122      -7.0672      1.00000
    123      -7.0642      1.00000
    124      -7.0163      1.00000
    125      -7.0082      1.00000
    126      -6.9974      1.00000
    127      -6.9775      1.00000
    128      -6.9665      1.00000
    129      -6.9091      1.00000
    130      -6.9018      1.00000
    131      -6.8864      1.00000
    132      -6.8543      1.00000
    133      -6.7906      1.00000
    134      -6.7647      1.00000
    135      -6.7587      1.00000
    136      -6.7026      1.00000
    137      -6.6571      1.00000
    138      -6.6238      1.00000
    139      -6.5724      1.00000
    140      -6.5470      1.00000
    141      -6.5086      1.00000
    142      -6.4790      1.00000
    143      -6.4587      1.00000
    144      -6.4194      1.00000
    145      -6.3756      1.00000
    146      -6.3391      1.00000
    147      -6.3090      1.00000
    148      -6.2838      1.00000
    149      -6.2233      1.00000
    150      -6.1820      1.00000
    151      -6.1532      1.00000
    152      -6.1225      1.00000
    153      -6.0535      1.00000
    154      -6.0139      1.00000
    155      -5.9929      1.00000
    156      -5.9870      1.00000
    157      -5.9782      1.00000
    158      -5.9568      1.00000
    159      -5.9332      1.00000
    160      -5.8286      1.00000
    161      -5.8124      1.00000
    162      -5.8044      1.00000
    163      -5.7774      1.00000
    164      -5.7757      1.00000
    165      -5.5183      1.00000
    166      -5.1931      1.00000
    167      -5.1360      1.00000
    168      -5.1249      1.00000
    169      -5.0439      1.00000
    170      -5.0223      1.00000
    171      -4.7465      1.00000
    172      -4.7011      1.00000
    173      -4.5228      1.00000
    174      -4.3349      1.00000
    175      -4.3096      1.00000
    176      -4.2042      1.00000
    177      -4.1129      1.00000
    178      -0.9983      0.00000
    179      -0.8914      0.00000
    180      -0.6368      0.00000
    181      -0.4478      0.00000
    182      -0.3298      0.00000
    183      -0.1375      0.00000
    184      -0.0505      0.00000
    185      -0.0002      0.00000
    186       0.0528      0.00000
    187       0.1591      0.00000
    188       0.4031      0.00000
    189       0.5031      0.00000
    190       0.5380      0.00000
    191       0.6368      0.00000
    192       0.6899      0.00000
    193       0.7277      0.00000
    194       0.7791      0.00000
    195       0.8654      0.00000
    196       0.9744      0.00000
    197       0.9813      0.00000
    198       0.9993      0.00000
    199       1.0220      0.00000
    200       1.0514      0.00000
    201       1.1222      0.00000
    202       1.1749      0.00000
    203       1.1982      0.00000
    204       1.2819      0.00000
    205       1.3074      0.00000
    206       1.3921      0.00000
    207       1.4885      0.00000
    208       1.5079      0.00000
    209       1.5381      0.00000
    210       1.5524      0.00000
    211       1.5622      0.00000
    212       1.6014      0.00000
    213       1.6118      0.00000
    214       1.6562      0.00000
    215       1.6928      0.00000
    216       1.7256      0.00000

 k-point     2 :       0.3333    0.0000    0.0000
  band No.  band energies     occupation 
      1     -33.6403      1.00000
      2     -33.6198      1.00000
      3     -33.2492      1.00000
      4     -33.2488      1.00000
      5     -27.6566      1.00000
      6     -21.9902      1.00000
      7     -21.6142      1.00000
      8     -21.5835      1.00000
      9     -21.4736      1.00000
     10     -21.4381      1.00000
     11     -21.3942      1.00000
     12     -21.3305      1.00000
     13     -21.3221      1.00000
     14     -21.2754      1.00000
     15     -21.2103      1.00000
     16     -21.1874      1.00000
     17     -21.1562      1.00000
     18     -20.8654      1.00000
     19     -20.7860      1.00000
     20     -20.7543      1.00000
     21     -20.7360      1.00000
     22     -20.7242      1.00000
     23     -20.6903      1.00000
     24     -20.6770      1.00000
     25     -20.6668      1.00000
     26     -20.6250      1.00000
     27     -20.0723      1.00000
     28     -19.9911      1.00000
     29     -19.9685      1.00000
     30     -18.8267      1.00000
     31     -17.1582      1.00000
     32     -17.1423      1.00000
     33     -17.1375      1.00000
     34     -17.1212      1.00000
     35     -17.1073      1.00000
     36     -17.1032      1.00000
     37     -16.7695      1.00000
     38     -16.7691      1.00000
     39     -16.7183      1.00000
     40     -16.7164      1.00000
     41     -16.7161      1.00000
     42     -16.7140      1.00000
     43     -13.9602      1.00000
     44     -13.9001      1.00000
     45     -13.6824      1.00000
     46     -13.6722      1.00000
     47     -13.6584      1.00000
     48     -13.5088      1.00000
     49     -13.0993      1.00000
     50     -12.5689      1.00000
     51     -12.4921      1.00000
     52     -12.4429      1.00000
     53     -12.3944      1.00000
     54     -12.3827      1.00000
     55     -12.3575      1.00000
     56     -12.3444      1.00000
     57     -12.3298      1.00000
     58     -12.3159      1.00000
     59     -12.2846      1.00000
     60     -12.2783      1.00000
     61     -12.1071      1.00000
     62     -11.8131      1.00000
     63     -11.6905      1.00000
     64     -11.5777      1.00000
     65     -11.3996      1.00000
     66     -11.2199      1.00000
     67     -11.1988      1.00000
     68     -10.9117      1.00000
     69     -10.8431      1.00000
     70     -10.7388      1.00000
     71     -10.6251      1.00000
     72     -10.4594      1.00000
     73     -10.3887      1.00000
     74     -10.2820      1.00000
     75     -10.2044      1.00000
     76     -10.1649      1.00000
     77     -10.0769      1.00000
     78      -9.9701      1.00000
     79      -9.8637      1.00000
     80      -9.6194      1.00000
     81      -9.5770      1.00000
     82      -9.5076      1.00000
     83      -9.4973      1.00000
     84      -9.4521      1.00000
     85      -9.4228      1.00000
     86      -9.3564      1.00000
     87      -9.2602      1.00000
     88      -9.1967      1.00000
     89      -9.0594      1.00000
     90      -8.9311      1.00000
     91      -8.7469      1.00000
     92      -8.7032      1.00000
     93      -8.6604      1.00000
     94      -8.5785      1.00000
     95      -8.4750      1.00000
     96      -8.4586      1.00000
     97      -8.3520      1.00000
     98      -8.3137      1.00000
     99      -8.2734      1.00000
    100      -8.1406      1.00000
    101      -8.0607      1.00000
    102      -8.0419      1.00000
    103      -7.9287      1.00000
    104      -7.8995      1.00000
    105      -7.8114      1.00000
    106      -7.7474      1.00000
    107      -7.6991      1.00000
    108      -7.6660      1.00000
    109      -7.6278      1.00000
    110      -7.5698      1.00000
    111      -7.5429      1.00000
    112      -7.5091      1.00000
    113      -7.4773      1.00000
    114      -7.4467      1.00000
    115      -7.3932      1.00000
    116      -7.3808      1.00000
    117      -7.3370      1.00000
    118      -7.2847      1.00000
    119      -7.2287      1.00000
    120      -7.1326      1.00000
    121      -7.1222      1.00000
    122      -7.0930      1.00000
    123      -7.0851      1.00000
    124      -7.0288      1.00000
    125      -7.0152      1.00000
    126      -7.0106      1.00000
    127      -6.9712      1.00000
    128      -6.9519      1.00000
    129      -6.9368      1.00000
    130      -6.8954      1.00000
    131      -6.8838      1.00000
    132      -6.8529      1.00000
    133      -6.8149      1.00000
    134      -6.7918      1.00000
    135      -6.7482      1.00000
    136      -6.7176      1.00000
    137      -6.6949      1.00000
    138      -6.6655      1.00000
    139      -6.5835      1.00000
    140      -6.5661      1.00000
    141      -6.5193      1.00000
    142      -6.5021      1.00000
    143      -6.4770      1.00000
    144      -6.4176      1.00000
    145      -6.3839      1.00000
    146      -6.3637      1.00000
    147      -6.2765      1.00000
    148      -6.2402      1.00000
    149      -6.2124      1.00000
    150      -6.1796      1.00000
    151      -6.1273      1.00000
    152      -6.0709      1.00000
    153      -6.0376      1.00000
    154      -6.0124      1.00000
    155      -5.9938      1.00000
    156      -5.9536      1.00000
    157      -5.9255      1.00000
    158      -5.9012      1.00000
    159      -5.8255      1.00000
    160      -5.8116      1.00000
    161      -5.8027      1.00000
    162      -5.7643      1.00000
    163      -5.7511      1.00000
    164      -5.7160      1.00000
    165      -5.5251      1.00000
    166      -5.2220      1.00000
    167      -5.1304      1.00000
    168      -5.0936      1.00000
    169      -5.0669      1.00000
    170      -5.0386      1.00000
    171      -4.8017      1.00000
    172      -4.7110      1.00000
    173      -4.5331      1.00000
    174      -4.3375      1.00000
    175      -4.3060      1.00000
    176      -4.1993      1.00000
    177      -4.1111      1.00000
    178      -1.0045      0.00000
    179      -0.8766      0.00000
    180      -0.6405      0.00000
    181      -0.4612      0.00000
    182      -0.3527      0.00000
    183      -0.1209      0.00000
    184      -0.0546      0.00000
    185       0.0092      0.00000
    186       0.1021      0.00000
    187       0.2067      0.00000
    188       0.3956      0.00000
    189       0.4781      0.00000
    190       0.5462      0.00000
    191       0.5998      0.00000
    192       0.6787      0.00000
    193       0.7553      0.00000
    194       0.7763      0.00000
    195       0.8326      0.00000
    196       0.8965      0.00000
    197       0.9181      0.00000
    198       0.9884      0.00000
    199       1.0191      0.00000
    200       1.0981      0.00000
    201       1.1484      0.00000
    202       1.1760      0.00000
    203       1.2250      0.00000
    204       1.2777      0.00000
    205       1.3283      0.00000
    206       1.4056      0.00000
    207       1.4571      0.00000
    208       1.4929      0.00000
    209       1.5306      0.00000
    210       1.5651      0.00000
    211       1.5851      0.00000
    212       1.6158      0.00000
    213       1.6559      0.00000
    214       1.6858      0.00000
    215       1.6920      0.00000
    216       1.7747      0.00000

 k-point     3 :       0.0000    0.3333    0.0000
  band No.  band energies     occupation 
      1     -33.6403      1.00000
      2     -33.6198      1.00000
      3     -33.2492      1.00000
      4     -33.2488      1.00000
      5     -27.6566      1.00000
      6     -21.9901      1.00000
      7     -21.6177      1.00000
      8     -21.5810      1.00000
      9     -21.4711      1.00000
     10     -21.4488      1.00000
     11     -21.3746      1.00000
     12     -21.3376      1.00000
     13     -21.3252      1.00000
     14     -21.2739      1.00000
     15     -21.2103      1.00000
     16     -21.1892      1.00000
     17     -21.1564      1.00000
     18     -20.8555      1.00000
     19     -20.8125      1.00000
     20     -20.7439      1.00000
     21     -20.7294      1.00000
     22     -20.7182      1.00000
     23     -20.6904      1.00000
     24     -20.6825      1.00000
     25     -20.6678      1.00000
     26     -20.6247      1.00000
     27     -20.0723      1.00000
     28     -19.9911      1.00000
     29     -19.9685      1.00000
     30     -18.8267      1.00000
     31     -17.1581      1.00000
     32     -17.1432      1.00000
     33     -17.1369      1.00000
     34     -17.1190      1.00000
     35     -17.1093      1.00000
     36     -17.1030      1.00000
     37     -16.7695      1.00000
     38     -16.7691      1.00000
     39     -16.7183      1.00000
     40     -16.7164      1.00000
     41     -16.7161      1.00000
     42     -16.7140      1.00000
     43     -13.9531      1.00000
     44     -13.9065      1.00000
     45     -13.6890      1.00000
     46     -13.6749      1.00000
     47     -13.6555      1.00000
     48     -13.5059      1.00000
     49     -13.1002      1.00000
     50     -12.5627      1.00000
     51     -12.4964      1.00000
     52     -12.4537      1.00000
     53     -12.3955      1.00000
     54     -12.3828      1.00000
     55     -12.3576      1.00000
     56     -12.3444      1.00000
     57     -12.3322      1.00000
     58     -12.3191      1.00000
     59     -12.3016      1.00000
     60     -12.2783      1.00000
     61     -12.0617      1.00000
     62     -11.8339      1.00000
     63     -11.5759      1.00000
     64     -11.5467      1.00000
     65     -11.4118      1.00000
     66     -11.2995      1.00000
     67     -11.2216      1.00000
     68     -10.9146      1.00000
     69     -10.8868      1.00000
     70     -10.7383      1.00000
     71     -10.6210      1.00000
     72     -10.5525      1.00000
     73     -10.5100      1.00000
     74     -10.2771      1.00000
     75     -10.1364      1.00000
     76     -10.0516      1.00000
     77     -10.0213      1.00000
     78      -9.8557      1.00000
     79      -9.8101      1.00000
     80      -9.6590      1.00000
     81      -9.6180      1.00000
     82      -9.5563      1.00000
     83      -9.5315      1.00000
     84      -9.4614      1.00000
     85      -9.3949      1.00000
     86      -9.3485      1.00000
     87      -9.2993      1.00000
     88      -9.2751      1.00000
     89      -8.9698      1.00000
     90      -8.9327      1.00000
     91      -8.7617      1.00000
     92      -8.6949      1.00000
     93      -8.6441      1.00000
     94      -8.5525      1.00000
     95      -8.4690      1.00000
     96      -8.4191      1.00000
     97      -8.4053      1.00000
     98      -8.3124      1.00000
     99      -8.2806      1.00000
    100      -8.1906      1.00000
    101      -8.1369      1.00000
    102      -8.0573      1.00000
    103      -7.9005      1.00000
    104      -7.8165      1.00000
    105      -7.7690      1.00000
    106      -7.7455      1.00000
    107      -7.7076      1.00000
    108      -7.6381      1.00000
    109      -7.6264      1.00000
    110      -7.5638      1.00000
    111      -7.5489      1.00000
    112      -7.5180      1.00000
    113      -7.4891      1.00000
    114      -7.4485      1.00000
    115      -7.4188      1.00000
    116      -7.3845      1.00000
    117      -7.3340      1.00000
    118      -7.2450      1.00000
    119      -7.2070      1.00000
    120      -7.1876      1.00000
    121      -7.1393      1.00000
    122      -7.0975      1.00000
    123      -7.0622      1.00000
    124      -7.0449      1.00000
    125      -7.0286      1.00000
    126      -7.0008      1.00000
    127      -6.9828      1.00000
    128      -6.9630      1.00000
    129      -6.9230      1.00000
    130      -6.9096      1.00000
    131      -6.8859      1.00000
    132      -6.8740      1.00000
    133      -6.8076      1.00000
    134      -6.7812      1.00000
    135      -6.7586      1.00000
    136      -6.6878      1.00000
    137      -6.6668      1.00000
    138      -6.6351      1.00000
    139      -6.6002      1.00000
    140      -6.5759      1.00000
    141      -6.5336      1.00000
    142      -6.5211      1.00000
    143      -6.4836      1.00000
    144      -6.4223      1.00000
    145      -6.4031      1.00000
    146      -6.3608      1.00000
    147      -6.2766      1.00000
    148      -6.2250      1.00000
    149      -6.2146      1.00000
    150      -6.2040      1.00000
    151      -6.1701      1.00000
    152      -6.0389      1.00000
    153      -6.0293      1.00000
    154      -6.0150      1.00000
    155      -5.9683      1.00000
    156      -5.9503      1.00000
    157      -5.8832      1.00000
    158      -5.8554      1.00000
    159      -5.8363      1.00000
    160      -5.8187      1.00000
    161      -5.7965      1.00000
    162      -5.7844      1.00000
    163      -5.7620      1.00000
    164      -5.7418      1.00000
    165      -5.5125      1.00000
    166      -5.1980      1.00000
    167      -5.1477      1.00000
    168      -5.1284      1.00000
    169      -5.0458      1.00000
    170      -5.0195      1.00000
    171      -4.8244      1.00000
    172      -4.7095      1.00000
    173      -4.5326      1.00000
    174      -4.3313      1.00000
    175      -4.3144      1.00000
    176      -4.1976      1.00000
    177      -4.1119      1.00000
    178      -0.9934      0.00000
    179      -0.8906      0.00000
    180      -0.6441      0.00000
    181      -0.4579      0.00000
    182      -0.3315      0.00000
    183      -0.1351      0.00000
    184      -0.0468      0.00000
    185       0.0121      0.00000
    186       0.1154      0.00000
    187       0.1476      0.00000
    188       0.3411      0.00000
    189       0.4830      0.00000
    190       0.5334      0.00000
    191       0.6015      0.00000
    192       0.7098      0.00000
    193       0.7705      0.00000
    194       0.8301      0.00000
    195       0.8570      0.00000
    196       0.8759      0.00000
    197       0.9641      0.00000
    198       0.9778      0.00000
    199       1.0233      0.00000
    200       1.0726      0.00000
    201       1.1371      0.00000
    202       1.1944      0.00000
    203       1.2339      0.00000
    204       1.2958      0.00000
    205       1.3178      0.00000
    206       1.3761      0.00000
    207       1.4595      0.00000
    208       1.5057      0.00000
    209       1.5387      0.00000
    210       1.5676      0.00000
    211       1.5823      0.00000
    212       1.5999      0.00000
    213       1.6215      0.00000
    214       1.6607      0.00000
    215       1.7037      0.00000
    216       1.8004      0.00000

 k-point     4 :       0.3333    0.3333    0.0000
  band No.  band energies     occupation 
      1     -33.6403      1.00000
      2     -33.6198      1.00000
      3     -33.2492      1.00000
      4     -33.2488      1.00000
      5     -27.6565      1.00000
      6     -21.9902      1.00000
      7     -21.6140      1.00000
      8     -21.5827      1.00000
      9     -21.4733      1.00000
     10     -21.4313      1.00000
     11     -21.3889      1.00000
     12     -21.3629      1.00000
     13     -21.3040      1.00000
     14     -21.2737      1.00000
     15     -21.2101      1.00000
     16     -21.1889      1.00000
     17     -21.1563      1.00000
     18     -20.8522      1.00000
     19     -20.8102      1.00000
     20     -20.7441      1.00000
     21     -20.7338      1.00000
     22     -20.7249      1.00000
     23     -20.6910      1.00000
     24     -20.6772      1.00000
     25     -20.6701      1.00000
     26     -20.6218      1.00000
     27     -20.0722      1.00000
     28     -19.9911      1.00000
     29     -19.9685      1.00000
     30     -18.8267      1.00000
     31     -17.1582      1.00000
     32     -17.1433      1.00000
     33     -17.1368      1.00000
     34     -17.1190      1.00000
     35     -17.1093      1.00000
     36     -17.1030      1.00000
     37     -16.7695      1.00000
     38     -16.7691      1.00000
     39     -16.7182      1.00000
     40     -16.7176      1.00000
     41     -16.7160      1.00000
     42     -16.7130      1.00000
     43     -13.9334      1.00000
     44     -13.9025      1.00000
     45     -13.6797      1.00000
     46     -13.6664      1.00000
     47     -13.6553      1.00000
     48     -13.5027      1.00000
     49     -13.0988      1.00000
     50     -12.5423      1.00000
     51     -12.4653      1.00000
     52     -12.4358      1.00000
     53     -12.3946      1.00000
     54     -12.3826      1.00000
     55     -12.3577      1.00000
     56     -12.3443      1.00000
     57     -12.3299      1.00000
     58     -12.3174      1.00000
     59     -12.2804      1.00000
     60     -12.2780      1.00000
     61     -12.0592      1.00000
     62     -11.9866      1.00000
     63     -11.6827      1.00000
     64     -11.5433      1.00000
     65     -11.4663      1.00000
     66     -11.3731      1.00000
     67     -11.2761      1.00000
     68     -11.0056      1.00000
     69     -10.9313      1.00000
     70     -10.8061      1.00000
     71     -10.6881      1.00000
     72     -10.5753      1.00000
     73     -10.1408      1.00000
     74     -10.0765      1.00000
     75     -10.0597      1.00000
     76     -10.0213      1.00000
     77     -10.0064      1.00000
     78      -9.9130      1.00000
     79      -9.8646      1.00000
     80      -9.5774      1.00000
     81      -9.5120      1.00000
     82      -9.4920      1.00000
     83      -9.4433      1.00000
     84      -9.3768      1.00000
     85      -9.3117      1.00000
     86      -9.2880      1.00000
     87      -9.2641      1.00000
     88      -9.2124      1.00000
     89      -8.9688      1.00000
     90      -8.8472      1.00000
     91      -8.7992      1.00000
     92      -8.7129      1.00000
     93      -8.6639      1.00000
     94      -8.6402      1.00000
     95      -8.5851      1.00000
     96      -8.4991      1.00000
     97      -8.4631      1.00000
     98      -8.4042      1.00000
     99      -8.3396      1.00000
    100      -8.2160      1.00000
    101      -8.1517      1.00000
    102      -8.1087      1.00000
    103      -8.0773      1.00000
    104      -7.9303      1.00000
    105      -7.7973      1.00000
    106      -7.7302      1.00000
    107      -7.6719      1.00000
    108      -7.6453      1.00000
    109      -7.6233      1.00000
    110      -7.5760      1.00000
    111      -7.5574      1.00000
    112      -7.5087      1.00000
    113      -7.4641      1.00000
    114      -7.4471      1.00000
    115      -7.3942      1.00000
    116      -7.3774      1.00000
    117      -7.3498      1.00000
    118      -7.2708      1.00000
    119      -7.2505      1.00000
    120      -7.2043      1.00000
    121      -7.1762      1.00000
    122      -7.1262      1.00000
    123      -7.0801      1.00000
    124      -7.0507      1.00000
    125      -7.0151      1.00000
    126      -6.9891      1.00000
    127      -6.9622      1.00000
    128      -6.9515      1.00000
    129      -6.9430      1.00000
    130      -6.8987      1.00000
    131      -6.8773      1.00000
    132      -6.8358      1.00000
    133      -6.8014      1.00000
    134      -6.7684      1.00000
    135      -6.7370      1.00000
    136      -6.6967      1.00000
    137      -6.6778      1.00000
    138      -6.6231      1.00000
    139      -6.5970      1.00000
    140      -6.5810      1.00000
    141      -6.5553      1.00000
    142      -6.4958      1.00000
    143      -6.4473      1.00000
    144      -6.4112      1.00000
    145      -6.3784      1.00000
    146      -6.3487      1.00000
    147      -6.3429      1.00000
    148      -6.2919      1.00000
    149      -6.2682      1.00000
    150      -6.2378      1.00000
    151      -6.1879      1.00000
    152      -6.0922      1.00000
    153      -6.0222      1.00000
    154      -6.0073      1.00000
    155      -5.9680      1.00000
    156      -5.9234      1.00000
    157      -5.8714      1.00000
    158      -5.8516      1.00000
    159      -5.7773      1.00000
    160      -5.7715      1.00000
    161      -5.7511      1.00000
    162      -5.7219      1.00000
    163      -5.6917      1.00000
    164      -5.6080      1.00000
    165      -5.3907      1.00000
    166      -5.2213      1.00000
    167      -5.1303      1.00000
    168      -5.1258      1.00000
    169      -5.0753      1.00000
    170      -5.0465      1.00000
    171      -4.9366      1.00000
    172      -4.7098      1.00000
    173      -4.5414      1.00000
    174      -4.3372      1.00000
    175      -4.3094      1.00000
    176      -4.1925      1.00000
    177      -4.1097      1.00000
    178      -0.9998      0.00000
    179      -0.8795      0.00000
    180      -0.6467      0.00000
    181      -0.4716      0.00000
    182      -0.3468      0.00000
    183      -0.1203      0.00000
    184      -0.0479      0.00000
    185       0.0194      0.00000
    186       0.1431      0.00000
    187       0.1942      0.00000
    188       0.3446      0.00000
    189       0.4590      0.00000
    190       0.5455      0.00000
    191       0.6003      0.00000
    192       0.6725      0.00000
    193       0.7559      0.00000
    194       0.7961      0.00000
    195       0.8379      0.00000
    196       0.8515      0.00000
    197       0.8987      0.00000
    198       0.9657      0.00000
    199       1.0144      0.00000
    200       1.0895      0.00000
    201       1.1372      0.00000
    202       1.1829      0.00000
    203       1.2091      0.00000
    204       1.2536      0.00000
    205       1.2958      0.00000
    206       1.4112      0.00000
    207       1.4770      0.00000
    208       1.5043      0.00000
    209       1.5367      0.00000
    210       1.5609      0.00000
    211       1.5892      0.00000
    212       1.6477      0.00000
    213       1.6653      0.00000
    214       1.7540      0.00000
    215       1.8100      0.00000
    216       1.9121      0.00000

 k-point     5 :      -0.3333    0.3333    0.0000
  band No.  band energies     occupation 
      1     -33.6403      1.00000
      2     -33.6198      1.00000
      3     -33.2492      1.00000
      4     -33.2488      1.00000
      5     -27.6566      1.00000
      6     -21.9901      1.00000
      7     -21.6140      1.00000
      8     -21.5827      1.00000
      9     -21.4733      1.00000
     10     -21.4313      1.00000
     11     -21.3888      1.00000
     12     -21.3630      1.00000
     13     -21.3040      1.00000
     14     -21.2737      1.00000
     15     -21.2101      1.00000
     16     -21.1889      1.00000
     17     -21.1563      1.00000
     18     -20.8522      1.00000
     19     -20.8102      1.00000
     20     -20.7443      1.00000
     21     -20.7336      1.00000
     22     -20.7250      1.00000
     23     -20.6901      1.00000
     24     -20.6775      1.00000
     25     -20.6706      1.00000
     26     -20.6216      1.00000
     27     -20.0722      1.00000
     28     -19.9911      1.00000
     29     -19.9685      1.00000
     30     -18.8267      1.00000
     31     -17.1581      1.00000
     32     -17.1433      1.00000
     33     -17.1369      1.00000
     34     -17.1191      1.00000
     35     -17.1092      1.00000
     36     -17.1030      1.00000
     37     -16.7695      1.00000
     38     -16.7691      1.00000
     39     -16.7192      1.00000
     40     -16.7165      1.00000
     41     -16.7150      1.00000
     42     -16.7141      1.00000
     43     -13.9331      1.00000
     44     -13.9028      1.00000
     45     -13.6797      1.00000
     46     -13.6663      1.00000
     47     -13.6554      1.00000
     48     -13.5027      1.00000
     49     -13.0989      1.00000
     50     -12.5424      1.00000
     51     -12.4651      1.00000
     52     -12.4356      1.00000
     53     -12.3946      1.00000
     54     -12.3829      1.00000
     55     -12.3577      1.00000
     56     -12.3443      1.00000
     57     -12.3298      1.00000
     58     -12.3175      1.00000
     59     -12.2805      1.00000
     60     -12.2782      1.00000
     61     -12.0603      1.00000
     62     -11.9855      1.00000
     63     -11.6791      1.00000
     64     -11.5433      1.00000
     65     -11.4751      1.00000
     66     -11.3737      1.00000
     67     -11.2661      1.00000
     68     -11.0050      1.00000
     69     -10.9314      1.00000
     70     -10.8107      1.00000
     71     -10.6927      1.00000
     72     -10.5750      1.00000
     73     -10.1515      1.00000
     74     -10.0741      1.00000
     75     -10.0595      1.00000
     76     -10.0405      1.00000
     77      -9.9871      1.00000
     78      -9.9096      1.00000
     79      -9.8394      1.00000
     80      -9.5681      1.00000
     81      -9.5025      1.00000
     82      -9.4915      1.00000
     83      -9.4188      1.00000
     84      -9.3964      1.00000
     85      -9.3444      1.00000
     86      -9.3279      1.00000
     87      -9.2762      1.00000
     88      -9.1923      1.00000
     89      -8.9546      1.00000
     90      -8.8342      1.00000
     91      -8.7711      1.00000
     92      -8.6992      1.00000
     93      -8.6760      1.00000
     94      -8.6437      1.00000
     95      -8.6028      1.00000
     96      -8.5374      1.00000
     97      -8.4889      1.00000
     98      -8.3999      1.00000
     99      -8.3082      1.00000
    100      -8.1788      1.00000
    101      -8.1683      1.00000
    102      -8.1038      1.00000
    103      -8.0269      1.00000
    104      -7.9976      1.00000
    105      -7.8015      1.00000
    106      -7.7028      1.00000
    107      -7.6804      1.00000
    108      -7.6585      1.00000
    109      -7.6220      1.00000
    110      -7.5859      1.00000
    111      -7.5346      1.00000
    112      -7.5117      1.00000
    113      -7.4822      1.00000
    114      -7.4309      1.00000
    115      -7.4057      1.00000
    116      -7.3674      1.00000
    117      -7.3320      1.00000
    118      -7.2879      1.00000
    119      -7.2309      1.00000
    120      -7.2076      1.00000
    121      -7.1794      1.00000
    122      -7.1282      1.00000
    123      -7.0876      1.00000
    124      -7.0647      1.00000
    125      -7.0219      1.00000
    126      -6.9945      1.00000
    127      -6.9684      1.00000
    128      -6.9379      1.00000
    129      -6.9170      1.00000
    130      -6.8967      1.00000
    131      -6.8801      1.00000
    132      -6.8478      1.00000
    133      -6.7935      1.00000
    134      -6.7600      1.00000
    135      -6.7422      1.00000
    136      -6.7124      1.00000
    137      -6.6761      1.00000
    138      -6.6421      1.00000
    139      -6.6096      1.00000
    140      -6.5516      1.00000
    141      -6.5316      1.00000
    142      -6.4982      1.00000
    143      -6.4519      1.00000
    144      -6.4274      1.00000
    145      -6.4063      1.00000
    146      -6.3579      1.00000
    147      -6.2940      1.00000
    148      -6.2874      1.00000
    149      -6.2782      1.00000
    150      -6.2352      1.00000
    151      -6.1820      1.00000
    152      -6.1038      1.00000
    153      -6.0343      1.00000
    154      -6.0032      1.00000
    155      -5.9709      1.00000
    156      -5.9144      1.00000
    157      -5.8754      1.00000
    158      -5.8350      1.00000
    159      -5.7887      1.00000
    160      -5.7748      1.00000
    161      -5.7366      1.00000
    162      -5.7219      1.00000
    163      -5.7071      1.00000
    164      -5.5859      1.00000
    165      -5.4177      1.00000
    166      -5.1924      1.00000
    167      -5.1528      1.00000
    168      -5.1206      1.00000
    169      -5.0712      1.00000
    170      -5.0531      1.00000
    171      -4.9342      1.00000
    172      -4.7097      1.00000
    173      -4.5411      1.00000
    174      -4.3382      1.00000
    175      -4.3085      1.00000
    176      -4.1926      1.00000
    177      -4.1098      1.00000
    178      -1.0010      0.00000
    179      -0.8769      0.00000
    180      -0.6471      0.00000
    181      -0.4716      0.00000
    182      -0.3486      0.00000
    183      -0.1250      0.00000
    184      -0.0446      0.00000
    185       0.0204      0.00000
    186       0.1359      0.00000
    187       0.1901      0.00000
    188       0.3746      0.00000
    189       0.4520      0.00000
    190       0.5511      0.00000
    191       0.5904      0.00000
    192       0.6466      0.00000
    193       0.7560      0.00000
    194       0.8138      0.00000
    195       0.8444      0.00000
    196       0.8801      0.00000
    197       0.8997      0.00000
    198       0.9390      0.00000
    199       0.9971      0.00000
    200       1.0877      0.00000
    201       1.1347      0.00000
    202       1.1953      0.00000
    203       1.2253      0.00000
    204       1.2756      0.00000
    205       1.3096      0.00000
    206       1.4312      0.00000
    207       1.4507      0.00000
    208       1.4857      0.00000
    209       1.5012      0.00000
    210       1.5739      0.00000
    211       1.6196      0.00000
    212       1.6405      0.00000
    213       1.6845      0.00000
    214       1.7775      0.00000
    215       1.8109      0.00000
    216       1.8571      0.00000

 spin component 2

 k-point     1 :       0.0000    0.0000    0.0000
  band No.  band energies     occupation 
      1     -33.6402      1.00000
      2     -33.6196      1.00000
      3     -33.2490      1.00000
      4     -33.2486      1.00000
      5     -27.6070      1.00000
      6     -21.9399      1.00000
      7     -21.5195      1.00000
      8     -21.4783      1.00000
      9     -21.3788      1.00000
     10     -21.3702      1.00000
     11     -21.2797      1.00000
     12     -21.2690      1.00000
     13     -21.2664      1.00000
     14     -21.1864      1.00000
     15     -21.1383      1.00000
     16     -21.1273      1.00000
     17     -21.0662      1.00000
     18     -20.7780      1.00000
     19     -20.7172      1.00000
     20     -20.7009      1.00000
     21     -20.6753      1.00000
     22     -20.6447      1.00000
     23     -20.6359      1.00000
     24     -20.6153      1.00000
     25     -20.6086      1.00000
     26     -20.5961      1.00000
     27     -20.0428      1.00000
     28     -19.8492      1.00000
     29     -19.8316      1.00000
     30     -18.8279      1.00000
     31     -17.1580      1.00000
     32     -17.1421      1.00000
     33     -17.1373      1.00000
     34     -17.1209      1.00000
     35     -17.1067      1.00000
     36     -17.1028      1.00000
     37     -16.7693      1.00000
     38     -16.7688      1.00000
     39     -16.7189      1.00000
     40     -16.7173      1.00000
     41     -16.7148      1.00000
     42     -16.7128      1.00000
     43     -13.0002      1.00000
     44     -12.5589      1.00000
     45     -12.1386      1.00000
     46     -11.7543      1.00000
     47     -11.6909      1.00000
     48     -11.3449      1.00000
     49     -11.0118      1.00000
     50     -10.9850      1.00000
     51     -10.9144      1.00000
     52     -10.6201      1.00000
     53     -10.6100      1.00000
     54     -10.4775      1.00000
     55     -10.2820      1.00000
     56     -10.1370      1.00000
     57     -10.1237      1.00000
     58     -10.0469      1.00000
     59     -10.0368      1.00000
     60      -9.9665      1.00000
     61      -9.9511      1.00000
     62      -9.8300      1.00000
     63      -9.7811      1.00000
     64      -9.7331      1.00000
     65      -9.6558      1.00000
     66      -9.5107      1.00000
     67      -9.3512      1.00000
     68      -9.3118      1.00000
     69      -9.2816      1.00000
     70      -8.9660      1.00000
     71      -8.7900      1.00000
     72      -8.5699      1.00000
     73      -8.4802      1.00000
     74      -8.4708      1.00000
     75      -8.4257      1.00000
     76      -8.3633      1.00000
     77      -8.2942      1.00000
     78      -8.2750      1.00000
     79      -8.2238      1.00000
     80      -8.1712      1.00000
     81      -8.1151      1.00000
     82      -8.0881      1.00000
     83      -8.0472      1.00000
     84      -7.9985      1.00000
     85      -7.9489      1.00000
     86      -7.9344      1.00000
     87      -7.8923      1.00000
     88      -7.7822      1.00000
     89      -7.6596      1.00000
     90      -7.6193      1.00000
     91      -7.6145      1.00000
     92      -7.5802      1.00000
     93      -7.5054      1.00000
     94      -7.4861      1.00000
     95      -7.4633      1.00000
     96      -7.4444      1.00000
     97      -7.4045      1.00000
     98      -7.3886      1.00000
     99      -7.3716      1.00000
    100      -7.2884      1.00000
    101      -7.2792      1.00000
    102      -7.2498      1.00000
    103      -7.2102      1.00000
    104      -7.1983      1.00000
    105      -7.1857      1.00000
    106      -7.1552      1.00000
    107      -7.1491      1.00000
    108      -7.1062      1.00000
    109      -7.0458      1.00000
    110      -7.0294      1.00000
    111      -6.9884      1.00000
    112      -6.9619      1.00000
    113      -6.9138      1.00000
    114      -6.8614      1.00000
    115      -6.8421      1.00000
    116      -6.7798      1.00000
    117      -6.7018      1.00000
    118      -6.6547      1.00000
    119      -6.6326      1.00000
    120      -6.6049      1.00000
    121      -6.5781      1.00000
    122      -6.5020      1.00000
    123      -6.4599      1.00000
    124      -6.3624      1.00000
    125      -6.2480      1.00000
    126      -6.1569      1.00000
    127      -6.1339      1.00000
    128      -6.1159      1.00000
    129      -6.0944      1.00000
    130      -6.0320      1.00000
    131      -5.9901      1.00000
    132      -5.9711      1.00000
    133      -5.9592      1.00000
    134      -5.9481      1.00000
    135      -5.9388      1.00000
    136      -5.8660      1.00000
    137      -5.7731      1.00000
    138      -5.7451      1.00000
    139      -5.7033      1.00000
    140      -5.5148      1.00000
    141      -5.2730      1.00000
    142      -5.2065      1.00000
    143      -5.1742      1.00000
    144      -5.0965      1.00000
    145      -5.0591      1.00000
    146      -4.9059      1.00000
    147      -4.8784      1.00000
    148      -4.7146      1.00000
    149      -4.4559      1.00000
    150      -4.4286      1.00000
    151      -4.3034      1.00000
    152      -4.0911      1.00000
    153      -4.0112      1.00000
    154      -2.9333      0.00000
    155      -2.9286      0.00000
    156      -2.8326      0.00000
    157      -2.6363      0.00000
    158      -2.5444      0.00000
    159      -2.3744      0.00000
    160      -2.2804      0.00000
    161      -2.2609      0.00000
    162      -2.2120      0.00000
    163      -2.2101      0.00000
    164      -2.0293      0.00000
    165      -1.7029      0.00000
    166      -1.6990      0.00000
    167      -1.6204      0.00000
    168      -1.5584      0.00000
    169      -1.4896      0.00000
    170      -0.9970      0.00000
    171      -0.7227      0.00000
    172      -0.4020      0.00000
    173      -0.2916      0.00000
    174      -0.2730      0.00000
    175      -0.1518      0.00000
    176      -0.0552      0.00000
    177      -0.0047      0.00000
    178       0.1611      0.00000
    179       0.3959      0.00000
    180       0.4605      0.00000
    181       0.5596      0.00000
    182       0.6409      0.00000
    183       0.6978      0.00000
    184       0.7326      0.00000
    185       0.7608      0.00000
    186       0.7925      0.00000
    187       0.8482      0.00000
    188       0.9078      0.00000
    189       0.9572      0.00000
    190       0.9984      0.00000
    191       1.0179      0.00000
    192       1.0558      0.00000
    193       1.0901      0.00000
    194       1.1311      0.00000
    195       1.1808      0.00000
    196       1.2222      0.00000
    197       1.2356      0.00000
    198       1.2684      0.00000
    199       1.4466      0.00000
    200       1.4945      0.00000
    201       1.5167      0.00000
    202       1.5395      0.00000
    203       1.5579      0.00000
    204       1.5962      0.00000
    205       1.6119      0.00000
    206       1.6491      0.00000
    207       1.7014      0.00000
    208       1.7032      0.00000
    209       1.7245      0.00000
    210       1.7346      0.00000
    211       1.7696      0.00000
    212       1.7778      0.00000
    213       1.8379      0.00000
    214       1.8483      0.00000
    215       1.9079      0.00000
    216       1.9939      0.00000

 k-point     2 :       0.3333    0.0000    0.0000
  band No.  band energies     occupation 
      1     -33.6402      1.00000
      2     -33.6196      1.00000
      3     -33.2490      1.00000
      4     -33.2486      1.00000
      5     -27.6070      1.00000
      6     -21.9399      1.00000
      7     -21.5176      1.00000
      8     -21.4790      1.00000
      9     -21.3784      1.00000
     10     -21.3570      1.00000
     11     -21.3156      1.00000
     12     -21.2667      1.00000
     13     -21.2485      1.00000
     14     -21.1860      1.00000
     15     -21.1361      1.00000
     16     -21.1289      1.00000
     17     -21.0662      1.00000
     18     -20.7767      1.00000
     19     -20.7172      1.00000
     20     -20.7008      1.00000
     21     -20.6754      1.00000
     22     -20.6444      1.00000
     23     -20.6367      1.00000
     24     -20.6244      1.00000
     25     -20.6019      1.00000
     26     -20.5946      1.00000
     27     -20.0427      1.00000
     28     -19.8491      1.00000
     29     -19.8316      1.00000
     30     -18.8278      1.00000
     31     -17.1579      1.00000
     32     -17.1421      1.00000
     33     -17.1373      1.00000
     34     -17.1209      1.00000
     35     -17.1068      1.00000
     36     -17.1028      1.00000
     37     -16.7693      1.00000
     38     -16.7688      1.00000
     39     -16.7179      1.00000
     40     -16.7162      1.00000
     41     -16.7158      1.00000
     42     -16.7139      1.00000
     43     -12.9997      1.00000
     44     -12.4872      1.00000
     45     -12.1169      1.00000
     46     -11.8790      1.00000
     47     -11.6122      1.00000
     48     -11.2955      1.00000
     49     -11.2009      1.00000
     50     -11.0856      1.00000
     51     -10.8804      1.00000
     52     -10.6601      1.00000
     53     -10.6119      1.00000
     54     -10.4014      1.00000
     55     -10.2665      1.00000
     56     -10.1778      1.00000
     57     -10.1264      1.00000
     58     -10.1042      1.00000
     59     -10.0432      1.00000
     60      -9.9460      1.00000
     61      -9.9191      1.00000
     62      -9.7878      1.00000
     63      -9.7564      1.00000
     64      -9.6971      1.00000
     65      -9.6219      1.00000
     66      -9.4997      1.00000
     67      -9.3640      1.00000
     68      -9.3096      1.00000
     69      -9.1312      1.00000
     70      -8.9092      1.00000
     71      -8.8605      1.00000
     72      -8.5557      1.00000
     73      -8.5273      1.00000
     74      -8.4659      1.00000
     75      -8.4110      1.00000
     76      -8.3715      1.00000
     77      -8.3120      1.00000
     78      -8.2610      1.00000
     79      -8.2037      1.00000
     80      -8.1467      1.00000
     81      -8.1253      1.00000
     82      -8.0961      1.00000
     83      -8.0581      1.00000
     84      -8.0289      1.00000
     85      -7.9471      1.00000
     86      -7.8845      1.00000
     87      -7.7904      1.00000
     88      -7.7648      1.00000
     89      -7.6650      1.00000
     90      -7.6391      1.00000
     91      -7.6209      1.00000
     92      -7.5913      1.00000
     93      -7.5629      1.00000
     94      -7.5489      1.00000
     95      -7.4757      1.00000
     96      -7.4620      1.00000
     97      -7.4178      1.00000
     98      -7.3784      1.00000
     99      -7.3282      1.00000
    100      -7.2961      1.00000
    101      -7.2727      1.00000
    102      -7.2705      1.00000
    103      -7.2233      1.00000
    104      -7.2022      1.00000
    105      -7.1794      1.00000
    106      -7.1543      1.00000
    107      -7.1183      1.00000
    108      -7.0887      1.00000
    109      -7.0628      1.00000
    110      -7.0407      1.00000
    111      -7.0052      1.00000
    112      -6.9704      1.00000
    113      -6.9505      1.00000
    114      -6.8728      1.00000
    115      -6.8062      1.00000
    116      -6.7460      1.00000
    117      -6.7317      1.00000
    118      -6.6671      1.00000
    119      -6.6550      1.00000
    120      -6.6171      1.00000
    121      -6.5825      1.00000
    122      -6.5450      1.00000
    123      -6.4414      1.00000
    124      -6.3433      1.00000
    125      -6.2475      1.00000
    126      -6.2307      1.00000
    127      -6.1546      1.00000
    128      -6.1412      1.00000
    129      -6.0870      1.00000
    130      -6.0525      1.00000
    131      -6.0308      1.00000
    132      -5.9910      1.00000
    133      -5.9743      1.00000
    134      -5.9526      1.00000
    135      -5.8877      1.00000
    136      -5.8331      1.00000
    137      -5.7655      1.00000
    138      -5.7210      1.00000
    139      -5.6277      1.00000
    140      -5.5276      1.00000
    141      -5.2372      1.00000
    142      -5.1891      1.00000
    143      -5.1716      1.00000
    144      -5.0801      1.00000
    145      -5.0541      1.00000
    146      -4.9174      1.00000
    147      -4.9070      1.00000
    148      -4.7200      1.00000
    149      -4.4633      1.00000
    150      -4.4286      1.00000
    151      -4.2758      1.00000
    152      -4.0831      1.00000
    153      -4.0005      1.00000
    154      -2.9680      0.00000
    155      -2.9068      0.00000
    156      -2.8437      0.00000
    157      -2.5744      0.00000
    158      -2.5286      0.00000
    159      -2.3828      0.00000
    160      -2.3141      0.00000
    161      -2.2941      0.00000
    162      -2.2418      0.00000
    163      -2.2118      0.00000
    164      -2.0145      0.00000
    165      -1.8085      0.00000
    166      -1.6920      0.00000
    167      -1.5936      0.00000
    168      -1.5090      0.00000
    169      -1.4527      0.00000
    170      -1.0116      0.00000
    171      -0.7254      0.00000
    172      -0.4443      0.00000
    173      -0.3065      0.00000
    174      -0.2907      0.00000
    175      -0.1850      0.00000
    176      -0.0352      0.00000
    177       0.0379      0.00000
    178       0.1127      0.00000
    179       0.3490      0.00000
    180       0.4633      0.00000
    181       0.5227      0.00000
    182       0.5878      0.00000
    183       0.6919      0.00000
    184       0.7412      0.00000
    185       0.8228      0.00000
    186       0.8331      0.00000
    187       0.8914      0.00000
    188       0.9392      0.00000
    189       0.9780      0.00000
    190       1.0020      0.00000
    191       1.0466      0.00000
    192       1.0625      0.00000
    193       1.1306      0.00000
    194       1.1634      0.00000
    195       1.1970      0.00000
    196       1.2262      0.00000
    197       1.2515      0.00000
    198       1.3890      0.00000
    199       1.4107      0.00000
    200       1.4238      0.00000
    201       1.4547      0.00000
    202       1.5220      0.00000
    203       1.5538      0.00000
    204       1.5922      0.00000
    205       1.6275      0.00000
    206       1.6507      0.00000
    207       1.6863      0.00000
    208       1.6985      0.00000
    209       1.7260      0.00000
    210       1.7656      0.00000
    211       1.7727      0.00000
    212       1.8173      0.00000
    213       1.8480      0.00000
    214       1.9183      0.00000
    215       1.9720      0.00000
    216       2.0608      0.00000

 k-point     3 :       0.0000    0.3333    0.0000
  band No.  band energies     occupation 
      1     -33.6402      1.00000
      2     -33.6196      1.00000
      3     -33.2490      1.00000
      4     -33.2486      1.00000
      5     -27.6070      1.00000
      6     -21.9398      1.00000
      7     -21.5192      1.00000
      8     -21.4765      1.00000
      9     -21.3774      1.00000
     10     -21.3709      1.00000
     11     -21.2830      1.00000
     12     -21.2775      1.00000
     13     -21.2582      1.00000
     14     -21.1858      1.00000
     15     -21.1377      1.00000
     16     -21.1274      1.00000
     17     -21.0665      1.00000
     18     -20.7753      1.00000
     19     -20.7218      1.00000
     20     -20.6969      1.00000
     21     -20.6801      1.00000
     22     -20.6437      1.00000
     23     -20.6358      1.00000
     24     -20.6144      1.00000
     25     -20.6078      1.00000
     26     -20.5963      1.00000
     27     -20.0427      1.00000
     28     -19.8492      1.00000
     29     -19.8316      1.00000
     30     -18.8278      1.00000
     31     -17.1579      1.00000
     32     -17.1431      1.00000
     33     -17.1367      1.00000
     34     -17.1187      1.00000
     35     -17.1089      1.00000
     36     -17.1026      1.00000
     37     -16.7693      1.00000
     38     -16.7688      1.00000
     39     -16.7179      1.00000
     40     -16.7162      1.00000
     41     -16.7158      1.00000
     42     -16.7139      1.00000
     43     -13.0002      1.00000
     44     -12.4866      1.00000
     45     -12.1377      1.00000
     46     -11.8377      1.00000
     47     -11.6358      1.00000
     48     -11.2798      1.00000
     49     -11.2021      1.00000
     50     -11.0954      1.00000
     51     -10.8477      1.00000
     52     -10.6234      1.00000
     53     -10.6101      1.00000
     54     -10.4622      1.00000
     55     -10.3136      1.00000
     56     -10.2784      1.00000
     57     -10.1373      1.00000
     58     -10.0574      1.00000
     59      -9.9765      1.00000
     60      -9.9540      1.00000
     61      -9.8656      1.00000
     62      -9.7998      1.00000
     63      -9.7495      1.00000
     64      -9.6896      1.00000
     65      -9.6405      1.00000
     66      -9.4901      1.00000
     67      -9.3808      1.00000
     68      -9.2967      1.00000
     69      -9.1363      1.00000
     70      -8.9309      1.00000
     71      -8.8156      1.00000
     72      -8.6102      1.00000
     73      -8.5199      1.00000
     74      -8.4673      1.00000
     75      -8.4071      1.00000
     76      -8.3841      1.00000
     77      -8.2957      1.00000
     78      -8.2542      1.00000
     79      -8.2129      1.00000
     80      -8.1480      1.00000
     81      -8.1239      1.00000
     82      -8.0963      1.00000
     83      -8.0267      1.00000
     84      -7.9613      1.00000
     85      -7.9411      1.00000
     86      -7.9140      1.00000
     87      -7.8244      1.00000
     88      -7.7598      1.00000
     89      -7.6671      1.00000
     90      -7.6634      1.00000
     91      -7.6109      1.00000
     92      -7.5713      1.00000
     93      -7.5455      1.00000
     94      -7.5230      1.00000
     95      -7.4937      1.00000
     96      -7.4674      1.00000
     97      -7.4275      1.00000
     98      -7.3767      1.00000
     99      -7.3545      1.00000
    100      -7.3200      1.00000
    101      -7.2826      1.00000
    102      -7.2442      1.00000
    103      -7.2159      1.00000
    104      -7.1956      1.00000
    105      -7.1774      1.00000
    106      -7.1567      1.00000
    107      -7.1233      1.00000
    108      -7.0955      1.00000
    109      -7.0460      1.00000
    110      -7.0303      1.00000
    111      -7.0135      1.00000
    112      -6.9644      1.00000
    113      -6.9081      1.00000
    114      -6.8708      1.00000
    115      -6.8361      1.00000
    116      -6.8068      1.00000
    117      -6.7479      1.00000
    118      -6.6659      1.00000
    119      -6.6580      1.00000
    120      -6.6312      1.00000
    121      -6.6016      1.00000
    122      -6.5149      1.00000
    123      -6.4472      1.00000
    124      -6.3513      1.00000
    125      -6.2305      1.00000
    126      -6.2011      1.00000
    127      -6.1409      1.00000
    128      -6.1209      1.00000
    129      -6.0744      1.00000
    130      -6.0448      1.00000
    131      -6.0337      1.00000
    132      -6.0050      1.00000
    133      -5.9814      1.00000
    134      -5.9591      1.00000
    135      -5.8973      1.00000
    136      -5.8346      1.00000
    137      -5.7794      1.00000
    138      -5.7168      1.00000
    139      -5.6337      1.00000
    140      -5.5231      1.00000
    141      -5.2642      1.00000
    142      -5.1915      1.00000
    143      -5.1642      1.00000
    144      -5.0980      1.00000
    145      -5.0702      1.00000
    146      -4.9054      1.00000
    147      -4.8669      1.00000
    148      -4.7190      1.00000
    149      -4.4560      1.00000
    150      -4.4379      1.00000
    151      -4.2781      1.00000
    152      -4.0801      1.00000
    153      -4.0043      1.00000
    154      -2.9347      0.00000
    155      -2.9082      0.00000
    156      -2.8426      0.00000
    157      -2.5686      0.00000
    158      -2.5344      0.00000
    159      -2.3738      0.00000
    160      -2.3241      0.00000
    161      -2.2885      0.00000
    162      -2.2456      0.00000
    163      -2.2105      0.00000
    164      -2.0118      0.00000
    165      -1.8412      0.00000
    166      -1.6669      0.00000
[truncated: 3,692,577 more chars]
