# Supplementary material for: Elucidating the catalytic mechanism of Prussian blue nanozymes with self-increasing catalytic activity
Source: Nat Commun. 2024 Jul 13;15:5908. doi: 10.1038/s41467-024-50344-7 (PMC11246500; doi:10.1038/s41467-024-50344-7)
Supplement: Supplementary file 4 — Source Data [file 41467_2024_50344_MOESM4_ESM.zip › Source data/Computational source data/A2-D4/log.11639869t]

 running on   32 total cores
 distrk:  each k-point on   32 cores,    1 groups
 distr:  one band on    4 cores,    8 groups
 using from now: INCAR     
 vasp.5.4.4.18Apr17-6-g9f103f2a35 (build Aug 11 2022 15:12:02) complex          
  
 POSCAR found type information on POSCAR  Fe C  N  K  O  H 
 POSCAR found :  6 types and      64 ions
 scaLAPACK will be used
 LDA part: xc-table for Pade appr. of Perdew
 POSCAR found type information on POSCAR  Fe C  N  K  O  H 
 POSCAR found :  6 types and      64 ions
 found WAVECAR, reading the header
  number of k-points has changed, file:     1 present:     5
  trying to continue reading WAVECAR, but it might fail
 POSCAR, INCAR and KPOINTS ok, starting setup
 FFT: planning ...
 reading WAVECAR
 the WAVECAR file was read successfully
 charge-density read from file: VASP                                    
 magnetization density read from file 1
 entering main loop
       N       E                     dE             d eps       ncg     rms          rms(c)
RMM:   1    -0.464496642646E+03   -0.46450E+03   -0.48531E+02  3965   0.368E+01    0.203E+00
RMM:   2    -0.467377635584E+03   -0.28810E+01   -0.30448E+01  4402   0.237E+01    0.400E+00
RMM:   3    -0.467926624825E+03   -0.54899E+00   -0.65319E+00  5567   0.479E+00    0.125E+00
RMM:   4    -0.467925726613E+03    0.89821E-03   -0.53086E-01  5489   0.164E+00    0.844E-01
RMM:   5    -0.467935586849E+03   -0.98602E-02   -0.18320E-01  6189   0.655E-01    0.628E-01
RMM:   6    -0.467934090832E+03    0.14960E-02   -0.56309E-02  5284   0.503E-01    0.244E-01
RMM:   7    -0.467936995396E+03   -0.29046E-02   -0.27672E-02  5996   0.312E-01    0.117E-01
RMM:   8    -0.467938694096E+03   -0.16987E-02   -0.14902E-02  5975   0.174E-01    0.820E-02
RMM:   9    -0.467939606182E+03   -0.91209E-03   -0.73702E-03  5867   0.121E-01    0.479E-02
RMM:  10    -0.467940295898E+03   -0.68972E-03   -0.54715E-03  5643   0.907E-02    0.312E-02
RMM:  11    -0.467940727720E+03   -0.43182E-03   -0.29945E-03  5106   0.675E-02    0.271E-02
RMM:  12    -0.467941104057E+03   -0.37634E-03   -0.23828E-03  5013   0.534E-02    0.244E-02
RMM:  13    -0.467941379902E+03   -0.27585E-03   -0.15145E-03  4676   0.470E-02    0.232E-02
RMM:  14    -0.467941646165E+03   -0.26626E-03   -0.13595E-03  4692   0.438E-02    0.222E-02
RMM:  15    -0.467941925187E+03   -0.27902E-03   -0.21914E-03  4752   0.609E-02    0.221E-02
RMM:  16    -0.467942122327E+03   -0.19714E-03   -0.31236E-03  4728   0.680E-02    0.219E-02
RMM:  17    -0.467942272760E+03   -0.15043E-03   -0.38065E-03  4648   0.734E-02    0.209E-02
RMM:  18    -0.467942445269E+03   -0.17251E-03   -0.34674E-03  4601   0.690E-02    0.184E-02
RMM:  19    -0.467942549401E+03   -0.10413E-03   -0.46230E-03  4552   0.787E-02    0.193E-02
RMM:  20    -0.467942760991E+03   -0.21159E-03   -0.25242E-03  4507   0.588E-02    0.142E-02
RMM:  21    -0.467942877885E+03   -0.11689E-03   -0.18654E-03  4342   0.504E-02    0.119E-02
RMM:  22    -0.467942988012E+03   -0.11013E-03   -0.81882E-04  4029   0.350E-02    0.911E-03
RMM:  23    -0.467943042191E+03   -0.54180E-04   -0.38967E-04  3646   0.247E-02    0.764E-03
RMM:  24    -0.467943087316E+03   -0.45124E-04   -0.22907E-04  3466   0.202E-02    0.676E-03
RMM:  25    -0.467943112744E+03   -0.25428E-04   -0.11985E-04  3167   0.154E-02    0.617E-03
RMM:  26    -0.467943133370E+03   -0.20626E-04   -0.79134E-05  2966   0.135E-02    0.590E-03
RMM:  27    -0.467943142172E+03   -0.88024E-05   -0.78202E-05  2902   0.125E-02
   1 F= -.47362036E+03 E0= -.47362036E+03  d E =-.473620E+03  mag=    24.0000
 curvature:   0.00 expect dE= 0.000E+00 dE for cont linesearch  0.000E+00
 trial: gam= 0.00000 g(F)=  0.143E-02 g(S)=  0.000E+00 ort = 0.000E+00 (trialstep = 0.100E+01)
 search vector abs. value=  0.143E-02
 bond charge predicted
       N       E                     dE             d eps       ncg     rms          rms(c)
RMM:   1    -0.467937331309E+03    0.58021E-02   -0.27048E-01  4219   0.107E+00    0.217E-01
RMM:   2    -0.467938661870E+03   -0.13306E-02   -0.18231E-02  4189   0.627E-01    0.162E-01
RMM:   3    -0.467938831584E+03   -0.16971E-03   -0.18678E-03  4542   0.119E-01    0.134E-01
RMM:   4    -0.467938621892E+03    0.20969E-03   -0.75426E-04  4649   0.624E-02    0.581E-02
RMM:   5    -0.467938620452E+03    0.14401E-05   -0.23952E-04  4300   0.317E-02    0.219E-02
RMM:   6    -0.467938626683E+03   -0.62308E-05   -0.49279E-05  3134   0.215E-02
   2 F= -.47361592E+03 E0= -.47361592E+03  d E =0.443359E-02  mag=    24.0000
 trial-energy change:    0.004434  1 .order    0.004430   -0.001431    0.010290
 step:   0.1220(harm=  0.1220)  dis= 0.00047  next Energy=  -473.620445 (dE=-0.873E-04)
 bond charge predicted
       N       E                     dE             d eps       ncg     rms          rms(c)
RMM:   1    -0.467942288835E+03   -0.36684E-02   -0.20836E-01  4196   0.944E-01    0.188E-01
RMM:   2    -0.467943296777E+03   -0.10079E-02   -0.13735E-02  4168   0.544E-01    0.139E-01
RMM:   3    -0.467943420464E+03   -0.12369E-03   -0.13527E-03  4491   0.102E-01    0.114E-01
RMM:   4    -0.467943269437E+03    0.15103E-03   -0.55497E-04  4481   0.538E-02    0.513E-02
RMM:   5    -0.467943261376E+03    0.80610E-05   -0.18577E-04  4091   0.277E-02    0.173E-02
RMM:   6    -0.467943264701E+03   -0.33256E-05   -0.34460E-05  2899   0.191E-02
   3 F= -.47362049E+03 E0= -.47362049E+03  d E =-.132414E-03  mag=    24.0000
 curvature:  -0.06 expect dE=-0.254E-04 dE for cont linesearch -0.787E-08
 trial: gam= 0.30025 g(F)=  0.416E-03 g(S)=  0.000E+00 ort =-0.136E-04 (trialstep = 0.824E+00)
 search vector abs. value=  0.537E-03
 bond charge predicted
       N       E                     dE             d eps       ncg     rms          rms(c)
RMM:   1    -0.467943199556E+03    0.61820E-04   -0.53015E-02  4173   0.463E-01    0.120E-01
RMM:   2    -0.467943417210E+03   -0.21765E-03   -0.17113E-03  4100   0.182E-01    0.644E-02
RMM:   3    -0.467943532668E+03   -0.11546E-03   -0.16935E-04  4054   0.355E-02    0.299E-02
RMM:   4    -0.467943536105E+03   -0.34376E-05   -0.51915E-05  2963   0.185E-02
   4 F= -.47362074E+03 E0= -.47362074E+03  d E =-.251567E-03  mag=    24.0000
 trial-energy change:   -0.000252  1 .order   -0.000245   -0.000340   -0.000151
 step:   1.4859(harm=  1.4859)  dis= 0.00227  next Energy=  -473.620796 (dE=-0.306E-03)
 bond charge predicted
       N       E                     dE             d eps       ncg     rms          rms(c)
RMM:   1    -0.467943423731E+03    0.10894E-03   -0.34015E-02  4166   0.372E-01    0.985E-02
RMM:   2    -0.467943551356E+03   -0.12762E-03   -0.11284E-03  4048   0.142E-01    0.523E-02
RMM:   3    -0.467943613898E+03   -0.62542E-04   -0.11438E-04  3676   0.278E-02    0.211E-02
RMM:   4    -0.467943619231E+03   -0.53329E-05   -0.44037E-05  2854   0.169E-02
   5 F= -.47362081E+03 E0= -.47362081E+03  d E =-.318676E-03  mag=    24.0000
 curvature:  -0.97 expect dE=-0.123E-02 dE for cont linesearch -0.410E-05
 trial: gam= 2.77265 g(F)=  0.127E-02 g(S)=  0.000E+00 ort = 0.477E-04 (trialstep = 0.907E-01)
 search vector abs. value=  0.566E-02
 bond charge predicted
       N       E                     dE             d eps       ncg     rms          rms(c)
RMM:   1    -0.467943680139E+03   -0.66241E-04   -0.73929E-03  4106   0.179E-01    0.400E-02
RMM:   2    -0.467943713631E+03   -0.33492E-04   -0.35338E-04  3927   0.883E-02    0.223E-02
RMM:   3    -0.467943726701E+03   -0.13070E-04   -0.29624E-05  2745   0.146E-02    0.128E-02
RMM:   4    -0.467943731849E+03   -0.51476E-05   -0.18212E-05  2632   0.118E-02
   6 F= -.47362092E+03 E0= -.47362092E+03  d E =-.111680E-03  mag=    24.0000
 trial-energy change:   -0.000112  1 .order   -0.000094   -0.000127   -0.000060
 step:   0.1721(harm=  0.1721)  dis= 0.00093  next Energy=  -473.620929 (dE=-0.121E-03)
 bond charge predicted
       N       E                     dE             d eps       ncg     rms          rms(c)
RMM:   1    -0.467943726325E+03    0.37588E-06   -0.57983E-03  4100   0.160E-01    0.350E-02
RMM:   2    -0.467943761142E+03   -0.34817E-04   -0.32159E-04  3847   0.847E-02    0.206E-02
RMM:   3    -0.467943772539E+03   -0.11396E-04   -0.23974E-05  2701   0.148E-02    0.124E-02
RMM:   4    -0.467943775738E+03   -0.31997E-05   -0.13608E-05  2577   0.106E-02
   7 F= -.47362096E+03 E0= -.47362096E+03  d E =-.154696E-03  mag=    24.0000
 curvature:  -0.35 expect dE=-0.164E-03 dE for cont linesearch -0.492E-06
 trial: gam= 0.64327 g(F)=  0.472E-03 g(S)=  0.000E+00 ort =-0.896E-04 (trialstep = 0.107E+00)
 search vector abs. value=  0.270E-02
 bond charge predicted
       N       E                     dE             d eps       ncg     rms          rms(c)
RMM:   1    -0.467943822929E+03   -0.50390E-04   -0.44013E-03  4088   0.136E-01    0.272E-02
RMM:   2    -0.467943844680E+03   -0.21751E-04   -0.20107E-04  3651   0.647E-02    0.153E-02
RMM:   3    -0.467943853180E+03   -0.84999E-05   -0.17923E-05  2616   0.114E-02
   8 F= -.47362102E+03 E0= -.47362102E+03  d E =-.596601E-04  mag=    24.0000
 trial-energy change:   -0.000060  1 .order   -0.000038   -0.000044   -0.000033
 step:   0.4033(harm=  0.4033)  dis= 0.00172  next Energy=  -473.621047 (dE=-0.836E-04)
 bond charge predicted
       N       E                     dE             d eps       ncg     rms          rms(c)
RMM:   1    -0.467943856887E+03   -0.12207E-04   -0.34388E-02  4165   0.375E-01    0.746E-02
RMM:   2    -0.467943948102E+03   -0.91215E-04   -0.11188E-03  4044   0.144E-01    0.409E-02
RMM:   3    -0.467943989434E+03   -0.41332E-04   -0.11045E-04  3555   0.267E-02    0.226E-02
RMM:   4    -0.467943992867E+03   -0.34328E-05   -0.44016E-05  2780   0.164E-02
   9 F= -.47362111E+03 E0= -.47362111E+03  d E =-.149950E-03  mag=    24.0000
 curvature:  -1.31 expect dE=-0.892E-03 dE for cont linesearch -0.148E-04
 ZBRENT: increasing intervall
 opt :   0.9960  next Energy=  -473.621139 (dE=-0.176E-03)
 bond charge predicted
       N       E                     dE             d eps       ncg     rms          rms(c)
RMM:   1    -0.467943515461E+03    0.47397E-03   -0.13590E-01  4174   0.748E-01    0.145E-01
RMM:   2    -0.467943928733E+03   -0.41327E-03   -0.47094E-03  4141   0.297E-01    0.776E-02
RMM:   3    -0.467944082479E+03   -0.15375E-03   -0.45648E-04  4596   0.529E-02    0.373E-02
RMM:   4    -0.467944098401E+03   -0.15922E-04   -0.14624E-04  3615   0.263E-02    0.390E-02
RMM:   5    -0.467944091315E+03    0.70858E-05   -0.74512E-05  3078   0.208E-02
  10 F= -.47362111E+03 E0= -.47362111E+03  d E =-.148880E-03  mag=    24.0000
 curvature:  -2.31 expect dE=-0.314E-02 dE for cont linesearch -0.899E-05
 trial: gam= 1.70040 g(F)=  0.136E-02 g(S)=  0.000E+00 ort =-0.102E-03 (trialstep = 0.872E-01)
 search vector abs. value=  0.882E-02
 bond charge predicted
       N       E                     dE             d eps       ncg     rms          rms(c)
RMM:   1    -0.467944187819E+03   -0.89418E-04   -0.98182E-03  4148   0.203E-01    0.353E-02
RMM:   2    -0.467944228573E+03   -0.40754E-04   -0.46126E-04  3991   0.101E-01    0.254E-02
RMM:   3    -0.467944245785E+03   -0.17212E-04   -0.63507E-05  2969   0.195E-02    0.200E-02
RMM:   4    -0.467944250458E+03   -0.46724E-05   -0.28015E-05  2655   0.138E-02
  11 F= -.47362123E+03 E0= -.47362123E+03  d E =-.115446E-03  mag=    24.0000
 trial-energy change:   -0.000115  1 .order   -0.000064   -0.000103   -0.000024
 step:   0.0923(harm=  0.1133)  dis= 0.00073  next Energy=  -473.621228 (dE=-0.116E-03)
 bond charge predicted
       N       E                     dE             d eps       ncg     rms          rms(c)
RMM:   1    -0.467944272904E+03   -0.27119E-04   -0.47604E-05  3201   0.149E-02    0.719E-03
RMM:   2    -0.467944285866E+03   -0.12962E-04   -0.13149E-05  2555   0.123E-02    0.690E-03
RMM:   3    -0.467944292295E+03   -0.64287E-05   -0.80063E-06  2454   0.536E-03
  12 F= -.47362127E+03 E0= -.47362127E+03  d E =-.154744E-03  mag=    24.0000
 curvature:  -0.15 expect dE=-0.570E-04 dE for cont linesearch -0.100E-05
 ZBRENT: increasing intervall
 opt :   0.1024  next Energy=  -473.621269 (dE=-0.157E-03)
 bond charge predicted
       N       E                     dE             d eps       ncg     rms          rms(c)
RMM:   1    -0.467944311352E+03   -0.25486E-04   -0.14168E-04  3672   0.250E-02    0.750E-03
RMM:   2    -0.467944320867E+03   -0.95150E-05   -0.15698E-05  2554   0.178E-02
  13 F= -.47362129E+03 E0= -.47362129E+03  d E =-.178233E-03  mag=    24.0000
 curvature:  -0.32 expect dE=-0.120E-03 dE for cont linesearch -0.738E-06
 ZBRENT: increasing intervall
 opt :   0.1227  next Energy=  -473.621291 (dE=-0.179E-03)
 bond charge predicted
       N       E                     dE             d eps       ncg     rms          rms(c)
RMM:   1    -0.467944337234E+03   -0.25882E-04   -0.55075E-04  3912   0.483E-02    0.109E-02
RMM:   2    -0.467944346059E+03   -0.88249E-05   -0.30640E-05  2840   0.249E-02
  14 F= -.47362131E+03 E0= -.47362131E+03  d E =-.193263E-03  mag=    24.0000
 curvature:  -0.35 expect dE=-0.138E-03 dE for cont linesearch -0.332E-06
 ZBRENT: bracketing found
 ZBRENT: interpolating
 opt :   0.1147  next Energy=  -473.621306 (dE=-0.194E-03)
 bond charge predicted
       N       E                     dE             d eps       ncg     rms          rms(c)
RMM:   1    -0.467944344060E+03   -0.68259E-05   -0.76590E-05  3471   0.195E-02    0.741E-03
RMM:   2    -0.467944351194E+03   -0.71342E-05   -0.93497E-06  2440   0.130E-02
  15 F= -.47362131E+03 E0= -.47362131E+03  d E =-.202386E-03  mag=    24.0000
 curvature:  -0.38 expect dE=-0.154E-03 dE for cont linesearch -0.172E-05
 ZBRENT: interpolating
 opt :   0.1202  next Energy=  -473.621306 (dE=-0.193E-03)
 bond charge predicted
       N       E                     dE             d eps       ncg     rms          rms(c)
RMM:   1    -0.467944356491E+03   -0.12431E-04   -0.34938E-05  3056   0.130E-02    0.625E-03
RMM:   2    -0.467944362406E+03   -0.59148E-05   -0.47407E-06  2340   0.774E-03
  16 F= -.47362132E+03 E0= -.47362132E+03  d E =-.210865E-03  mag=    24.0000
 curvature:  -0.03 expect dE=-0.101E-04 dE for cont linesearch -0.272E-10
 trial: gam= 0.13990 g(F)=  0.398E-03 g(S)=  0.000E+00 ort =-0.307E-05 (trialstep = 0.938E-01)
 search vector abs. value=  0.570E-03
 bond charge predicted
       N       E                     dE             d eps       ncg     rms          rms(c)
RMM:   1    -0.467944416651E+03   -0.60160E-04   -0.87218E-04  3837   0.566E-02    0.117E-02
RMM:   2    -0.467944423214E+03   -0.65629E-05   -0.28209E-05  2741   0.225E-02
  17 F= -.47362137E+03 E0= -.47362137E+03  d E =-.421922E-04  mag=    24.0000
 trial-energy change:   -0.000042  1 .order   -0.000032   -0.000037   -0.000028
 step:   0.3592(harm=  0.3592)  dis= 0.00061  next Energy=  -473.621394 (dE=-0.714E-04)
 bond charge predicted
       N       E                     dE             d eps       ncg     rms          rms(c)
RMM:   1    -0.467944521117E+03   -0.10447E-03   -0.69498E-03  4084   0.159E-01    0.306E-02
RMM:   2    -0.467944537565E+03   -0.16449E-04   -0.22435E-04  3647   0.600E-02    0.175E-02
RMM:   3    -0.467944547548E+03   -0.99825E-05   -0.20074E-05  2656   0.130E-02
  18 F= -.47362144E+03 E0= -.47362144E+03  d E =-.113838E-03  mag=    24.0000
 curvature:  -0.26 expect dE=-0.609E-04 dE for cont linesearch -0.197E-05
 ZBRENT: extrapolating
 opt :   0.4360  next Energy=  -473.621439 (dE=-0.116E-03)
 bond charge predicted
       N       E                     dE             d eps       ncg     rms          rms(c)
RMM:   1    -0.467944574134E+03   -0.36569E-04   -0.59041E-04  3854   0.480E-02    0.143E-02
RMM:   2    -0.467944580743E+03   -0.66087E-05   -0.37518E-05  2840   0.267E-02
  19 F= -.47362145E+03 E0= -.47362145E+03  d E =-.131777E-03  mag=    24.0000
 curvature:  -0.33 expect dE=-0.119E-03 dE for cont linesearch -0.133E-06
 trial: gam= 0.89147 g(F)=  0.360E-03 g(S)=  0.000E+00 ort = 0.151E-04 (trialstep = 0.110E+00)
 search vector abs. value=  0.839E-03
 bond charge predicted
       N       E                     dE             d eps       ncg     rms          rms(c)
RMM:   1    -0.467944652047E+03   -0.77913E-04   -0.16317E-03  3975   0.830E-02    0.206E-02
RMM:   2    -0.467944662411E+03   -0.10364E-04   -0.77961E-05  3307   0.409E-02    0.124E-02
RMM:   3    -0.467944666569E+03   -0.41577E-05   -0.81170E-06  2488   0.858E-03
  20 F= -.47362150E+03 E0= -.47362150E+03  d E =-.453768E-04  mag=    24.0000
 ZBRENT: can't locate minimum, use default step
 trial-energy change:   -0.000045  1 .order   -0.000037   -0.000041   -0.000032
 step:   0.4406(harm=  0.5223)  dis= 0.00082  next Energy=  -473.621552 (dE=-0.974E-04)
 bond charge predicted
       N       E                     dE             d eps       ncg     rms          rms(c)
RMM:   1    -0.467944786068E+03   -0.12366E-03   -0.14589E-02  4135   0.244E-01    0.585E-02
RMM:   2    -0.467944832838E+03   -0.46769E-04   -0.49171E-04  3932   0.966E-02    0.313E-02
RMM:   3    -0.467944853713E+03   -0.20875E-04   -0.37840E-05  2907   0.180E-02    0.143E-02
RMM:   4    -0.467944854576E+03   -0.86319E-06   -0.21165E-05  2668   0.127E-02
  21 F= -.47362157E+03 E0= -.47362157E+03  d E =-.111963E-03  mag=    24.0000
 curvature:  -0.56 expect dE=-0.391E-03 dE for cont linesearch -0.441E-05
 ZBRENT: extrapolating
 opt :   0.5660  next Energy=  -473.621572 (dE=-0.117E-03)
 bond charge predicted
       N       E                     dE             d eps       ncg     rms          rms(c)
RMM:   1    -0.467944892731E+03   -0.39019E-04   -0.20415E-03  3979   0.926E-02    0.222E-02
RMM:   2    -0.467944905595E+03   -0.12863E-04   -0.11111E-04  3577   0.510E-02    0.125E-02
RMM:   3    -0.467944910016E+03   -0.44213E-05   -0.10091E-05  2524   0.835E-03
  22 F= -.47362158E+03 E0= -.47362158E+03  d E =-.121298E-03  mag=    24.0000
 curvature:  -0.65 expect dE=-0.797E-03 dE for cont linesearch -0.681E-06
 trial: gam= 3.62387 g(F)=  0.123E-02 g(S)=  0.000E+00 ort =-0.296E-04 (trialstep = 0.140E-01)
 search vector abs. value=  0.120E-01
 bond charge predicted
       N       E                     dE             d eps       ncg     rms          rms(c)
RMM:   1    -0.467944946751E+03   -0.41156E-04   -0.37569E-04  3788   0.389E-02    0.119E-02
RMM:   2    -0.467944950409E+03   -0.36579E-05   -0.19840E-05  2614   0.206E-02
  23 F= -.47362160E+03 E0= -.47362160E+03  d E =-.224158E-04  mag=    24.0000
 ZBRENT: can't locate minimum, use default step
 trial-energy change:   -0.000022  1 .order   -0.000016   -0.000016   -0.000015
 step:   0.0562(harm=  0.7374)  dis= 0.00041  next Energy=  -473.621989 (dE=-0.412E-03)
 bond charge predicted
       N       E                     dE             d eps       ncg     rms          rms(c)
RMM:   1    -0.467945035807E+03   -0.89055E-04   -0.32331E-03  4021   0.114E-01    0.289E-02
RMM:   2    -0.467945047701E+03   -0.11894E-04   -0.11701E-04  3483   0.466E-02    0.163E-02
RMM:   3    -0.467945053226E+03   -0.55254E-05   -0.11437E-05  2533   0.988E-03
  24 F= -.47362165E+03 E0= -.47362165E+03  d E =-.712989E-04  mag=    24.0000
 curvature:  -0.45 expect dE=-0.396E-03 dE for cont linesearch -0.277E-04
 ZBRENT: increasing intervall
 opt :   0.1404  next Energy=  -473.621700 (dE=-0.124E-03)
 bond charge predicted
       N       E                     dE             d eps       ncg     rms          rms(c)
RMM:   1    -0.467945170633E+03   -0.12293E-03   -0.12862E-02  4136   0.226E-01    0.569E-02
RMM:   2    -0.467945207056E+03   -0.36424E-04   -0.38806E-04  3909   0.831E-02    0.313E-02
RMM:   3    -0.467945225122E+03   -0.18066E-04   -0.35388E-05  2796   0.178E-02    0.143E-02
RMM:   4    -0.467945227866E+03   -0.27441E-05   -0.21108E-05  2648   0.132E-02
  25 F= -.47362171E+03 E0= -.47362171E+03  d E =-.137966E-03  mag=    24.0000
 curvature:  -0.86 expect dE=-0.442E-03 dE for cont linesearch -0.219E-04
 ZBRENT: increasing intervall
 opt :   0.3089  next Energy=  -473.621756 (dE=-0.180E-03)
 bond charge predicted
       N       E                     dE             d eps       ncg     rms          rms(c)
RMM:   1    -0.467945206654E+03    0.18468E-04   -0.50772E-02  4171   0.450E-01    0.110E-01
RMM:   2    -0.467945387084E+03   -0.18043E-03   -0.17615E-03  4053   0.184E-01    0.600E-02
RMM:   3    -0.467945462877E+03   -0.75793E-04   -0.16087E-04  4001   0.343E-02    0.252E-02
RMM:   4    -0.467945467601E+03   -0.47236E-05   -0.56416E-05  2945   0.192E-02
  26 F= -.47362174E+03 E0= -.47362174E+03  d E =-.161495E-03  mag=    24.0000
 curvature:  -1.63 expect dE=-0.552E-03 dE for cont linesearch -0.741E-05
 ZBRENT: bracketing found
 ZBRENT: interpolating
 opt :   0.2590  next Energy=  -473.621743 (dE=-0.167E-03)
 bond charge predicted
       N       E                     dE             d eps       ncg     rms          rms(c)
RMM:   1    -0.467945365959E+03    0.96919E-04   -0.44800E-03  4039   0.136E-01    0.317E-02
RMM:   2    -0.467945403808E+03   -0.37849E-04   -0.21667E-04  3704   0.701E-02    0.178E-02
RMM:   3    -0.467945422709E+03   -0.18901E-04   -0.13091E-05  2532   0.113E-02    0.990E-03
RMM:   4    -0.467945428580E+03   -0.58709E-05   -0.52351E-06  2435   0.772E-03
  27 F= -.47362176E+03 E0= -.47362176E+03  d E =-.186573E-03  mag=    24.0000
 curvature:  -1.28 expect dE=-0.369E-03 dE for cont linesearch -0.626E-05
 ZBRENT: interpolating
 opt :   0.2844  next Energy=  -473.621740 (dE=-0.164E-03)
 bond charge predicted
       N       E                     dE             d eps       ncg     rms          rms(c)
RMM:   1    -0.467945471575E+03   -0.48866E-04   -0.11618E-03  3869   0.678E-02    0.168E-02
RMM:   2    -0.467945481083E+03   -0.95082E-05   -0.35124E-05  2787   0.254E-02
  28 F= -.47362178E+03 E0= -.47362178E+03  d E =-.206472E-03  mag=    24.0000
 curvature:  -0.59 expect dE=-0.174E-03 dE for cont linesearch -0.152E-05
 ZBRENT: bisectioning
 opt :   0.2717  next Energy=  -473.621785 (dE=-0.209E-03)
 bond charge predicted
       N       E                     dE             d eps       ncg     rms          rms(c)
RMM:   1    -0.467945466753E+03    0.48216E-05   -0.25755E-04  3694   0.332E-02    0.890E-03
RMM:   2    -0.467945472961E+03   -0.62084E-05   -0.15582E-05  2504   0.193E-02
  29 F= -.47362179E+03 E0= -.47362179E+03  d E =-.214654E-03  mag=    24.0000
 curvature:  -0.79 expect dE=-0.241E-03 dE for cont linesearch -0.311E-05
 ZBRENT: interpolating
 opt :   0.2787  next Energy=  -473.621783 (dE=-0.207E-03)
 bond charge predicted
       N       E                     dE             d eps       ncg     rms          rms(c)
RMM:   1    -0.467945485362E+03   -0.18609E-04   -0.78086E-05  3405   0.187E-02    0.649E-03
RMM:   2    -0.467945490364E+03   -0.50017E-05   -0.64647E-06  2332   0.105E-02
  30 F= -.47362180E+03 E0= -.47362180E+03  d E =-.223062E-03  mag=    24.0000
 curvature:  -0.13 expect dE=-0.376E-04 dE for cont linesearch -0.800E-08
 trial: gam= 0.05509 g(F)=  0.293E-03 g(S)=  0.000E+00 ort =-0.274E-04 (trialstep = 0.670E-01)
 search vector abs. value=  0.327E-03
 bond charge predicted
       N       E                     dE             d eps       ncg     rms          rms(c)
RMM:   1    -0.467945514059E+03   -0.28697E-04   -0.29624E-04  3704   0.331E-02    0.728E-03
RMM:   2    -0.467945517929E+03   -0.38699E-05   -0.12062E-05  2452   0.156E-02
  31 F= -.47362182E+03 E0= -.47362182E+03  d E =-.239948E-04  mag=    24.0000
 ZBRENT: can't locate minimum, use default step
 trial-energy change:   -0.000024  1 .order   -0.000018   -0.000020   -0.000015
 step:   0.2679(harm=  0.3226)  dis= 0.00044  next Energy=  -473.621846 (dE=-0.470E-04)
 bond charge predicted
       N       E                     dE             d eps       ncg     rms          rms(c)
RMM:   1    -0.467945564151E+03   -0.50092E-04   -0.26530E-03  3991   0.975E-02    0.190E-02
RMM:   2    -0.467945567872E+03   -0.37210E-05   -0.85195E-05  3312   0.395E-02
  32 F= -.47362186E+03 E0= -.47362186E+03  d E =-.632281E-04  mag=    24.0000
 curvature:  -0.17 expect dE=-0.379E-04 dE for cont linesearch -0.153E-05
 ZBRENT: extrapolating
 opt :   0.3289  next Energy=  -473.621864 (dE=-0.649E-04)
 bond charge predicted
       N       E                     dE             d eps       ncg     rms          rms(c)
RMM:   1    -0.467945578122E+03   -0.13970E-04   -0.25797E-04  3785   0.327E-02    0.113E-02
RMM:   2    -0.467945583036E+03   -0.49144E-05   -0.25083E-05  2729   0.227E-02
  33 F= -.47362187E+03 E0= -.47362187E+03  d E =-.751397E-04  mag=    24.0000
 curvature:  -0.19 expect dE=-0.633E-04 dE for cont linesearch -0.310E-06
 trial: gam= 1.09385 g(F)=  0.342E-03 g(S)=  0.000E+00 ort = 0.234E-04 (trialstep = 0.497E-01)
 search vector abs. value=  0.784E-03
 bond charge predicted
       N       E                     dE             d eps       ncg     rms          rms(c)
RMM:   1    -0.467945608652E+03   -0.30531E-04   -0.37725E-04  3789   0.393E-02    0.102E-02
RMM:   2    -0.467945613049E+03   -0.43970E-05   -0.24013E-05  2665   0.227E-02
  34 F= -.47362190E+03 E0= -.47362190E+03  d E =-.218733E-04  mag=    24.0000
 ZBRENT: can't locate minimum, use default step
 trial-energy change:   -0.000022  1 .order   -0.000016   -0.000018   -0.000014
 step:   0.1989(harm=  0.2209)  dis= 0.00049  next Energy=  -473.621915 (dE=-0.406E-04)
 bond charge predicted
       N       E                     dE             d eps       ncg     rms          rms(c)
RMM:   1    -0.467945660926E+03   -0.52274E-04   -0.33539E-03  4041   0.114E-01    0.235E-02
RMM:   2    -0.467945668103E+03   -0.71765E-05   -0.13323E-04  3505   0.510E-02    0.158E-02
RMM:   3    -0.467945672088E+03   -0.39856E-05   -0.16317E-05  2588   0.125E-02
  35 F= -.47362193E+03 E0= -.47362193E+03  d E =-.564882E-04  mag=    24.0000
 curvature:  -0.23 expect dE=-0.251E-04 dE for cont linesearch -0.569E-06
 trial: gam= 0.31653 g(F)=  0.108E-03 g(S)=  0.000E+00 ort = 0.439E-04 (trialstep = 0.796E-01)
 search vector abs. value=  0.214E-03
 reached required accuracy - stopping structural energy minimisation
 writing wavefunctions
