# Supplementary material for: Elucidating the catalytic mechanism of Prussian blue nanozymes with self-increasing catalytic activity
Source: Nat Commun. 2024 Jul 13;15:5908. doi: 10.1038/s41467-024-50344-7 (PMC11246500; doi:10.1038/s41467-024-50344-7)
Supplement: Supplementary file 4 — Source Data [file 41467_2024_50344_MOESM4_ESM.zip › Source data/Computational source data/A3-B4-C2/CONTCAR]

   Fe    C    N    K    O    H          
   1.00000000000000     
    10.2605000000000004    0.0000000000000000    0.0000000000000000
     0.0000000000000000   10.2605000000000004    0.0000000000000000
     0.0000000000000000    0.0000000000000000   23.3546000000000014
   Fe   C    N    K    O    H 
     8    24    24     4     2     2
Selective dynamics
Direct
  0.2809408869004222  0.7932053227666274  0.3670884624470167   T   T   T
  0.2800000000000011  0.2899999999999991  0.1380600001712722   F   F   F
  0.7800000000000011  0.7899999999999991  0.1380600001712722   F   F   F
  0.7801312936852888  0.2927116169457148  0.3678257937216178   T   T   T
  0.7800000000000011  0.2899999999999991  0.1380600001712722   F   F   F
  0.7814344527295303  0.7922806717299160  0.3577136031318564   T   T   T
  0.2800000000000011  0.7899999999999991  0.1380600001712722   F   F   F
  0.2796036857916708  0.2913122094907362  0.3581403482183489   T   T   T
  0.0938680893773534  0.7974372147286902  0.3687246154787777   T   T   T
  0.0942399999999992  0.2899999999999991  0.1380600001712722   F   F   F
  0.5942399999999992  0.7899999999999991  0.1380600001712722   F   F   F
  0.5946000531373060  0.2943063743284007  0.3580703822529676   T   T   T
  0.4686704040034527  0.7891620550273891  0.3675169091456278   T   T   T
  0.4657600000000031  0.2899999999999991  0.1380600001712722   F   F   F
  0.9657600000000031  0.7899999999999991  0.1380600001712722   F   F   F
  0.9661201057792353  0.2901393016438165  0.3673347223659859   T   T   T
  0.7790259376681310  0.1068629372843571  0.3615955516398001   T   T   T
  0.7800000000000011  0.6042399999999972  0.1380600001712722   F   F   F
  0.2800000000000011  0.1042399999999972  0.1380600001712722   F   F   F
  0.2835299151728233  0.6050883201947185  0.3652557964336635   T   T   T
  0.7825488149472252  0.4778790450205116  0.3642873511303583   T   T   T
  0.7800000000000011  0.9757600000000011  0.1380600001712722   F   F   F
  0.2800000000000011  0.4757600000000011  0.1380600001712722   F   F   F
  0.2805292691581117  0.9806890096259392  0.3703355483301654   T   T   T
  0.7800000000000011  0.7899999999999991  0.0564499999999981   F   F   F
  0.7860677439788107  0.2940943434571169  0.2820143679466515   T   T   T
  0.2801203463628230  0.7945310493153902  0.2811104181805164   T   T   T
  0.2800000000000011  0.2899999999999991  0.0564499999999981   F   F   F
  0.7809939642368002  0.7880823846068129  0.2187406085431930   T   T   T
  0.7800000000000011  0.2899999999999991  0.0000000000000000   F   F   F
  0.2800000000000011  0.7899999999999991  0.0000000000000000   F   F   F
  0.2706648819070950  0.2828052697654976  0.2200389316056671   T   T   T
  0.9797899995126969  0.2899999999999991  0.1380600001712722   F   F   F
  0.9799230968715982  0.7997337737811617  0.3716599426935199   T   T   T
  0.4815098453205512  0.2955294064101475  0.3542179351163753   T   T   T
  0.4797900004873057  0.7899999999999991  0.1380600001712722   F   F   F
  0.5802099995126966  0.2899999999999991  0.1380600001712722   F   F   F
  0.5826686918165342  0.7865305508749921  0.3692811951745503   T   T   T
  0.0793933008845024  0.2901533140049419  0.3699352248264464   T   T   T
  0.0802100004873054  0.7899999999999991  0.1380600001712722   F   F   F
  0.2800000000000011  0.9897899995126949  0.1380600001712722   F   F   F
  0.2845427386746790  0.4910766739618512  0.3661370326360716   T   T   T
  0.7801913923456312  0.9935895636399805  0.3592747298232665   T   T   T
  0.7800000000000011  0.4897900004873037  0.1380600001712722   F   F   F
  0.2800000000000011  0.5902099995126946  0.1380600001712722   F   F   F
  0.2816856613538327  0.0942693299487044  0.3749461607668154   T   T   T
  0.7839230831947906  0.5912857378278492  0.3649266897751111   T   T   T
  0.7800000000000011  0.0902099995126946  0.1380600001712722   F   F   F
  0.2800000000000011  0.2899999999999991  0.0061600001712705   F   F   F
  0.2797806662829819  0.7925150532282388  0.2307501471954745   T   T   T
  0.7841831030252272  0.2920669795062859  0.2319197800636772   T   T   T
  0.7800000000000011  0.7899999999999991  0.0061600001712705   F   F   F
  0.2624363695163882  0.2777959308344400  0.2698258354695336   T   T   T
  0.2800000000000011  0.7899999999999991  0.0502899998287276   F   F   F
  0.7800000000000011  0.2899999999999991  0.0502899998287276   F   F   F
  0.7826419528627618  0.7854543143163398  0.2691265250726642   T   T   T
  0.0128340762498699  0.9905332010159357  0.2549926449931457   T   T   T
  0.5445220389810704  0.5914690209870270  0.2586200847235830   T   T   T
  0.5300000000000011  0.0399999999999991  0.0282199999143629   F   F   F
  0.0300000000000011  0.5399999999999991  0.0282199999143629   F   F   F
  0.2859162489149927  0.7833771279890495  0.4466518946173746   T   T   T
  0.7711350757279961  0.2908912343542660  0.4445343154075518   T   T   T
  0.2265922459970929  0.8479683838003779  0.4628199689937708   T   T   T
  0.8282040503628758  0.3561425133569754  0.4619839570469877   T   T   T
 
  0.00000000E+00  0.00000000E+00  0.00000000E+00
  0.00000000E+00  0.00000000E+00  0.00000000E+00
  0.00000000E+00  0.00000000E+00  0.00000000E+00
  0.00000000E+00  0.00000000E+00  0.00000000E+00
  0.00000000E+00  0.00000000E+00  0.00000000E+00
  0.00000000E+00  0.00000000E+00  0.00000000E+00
  0.00000000E+00  0.00000000E+00  0.00000000E+00
  0.00000000E+00  0.00000000E+00  0.00000000E+00
  0.00000000E+00  0.00000000E+00  0.00000000E+00
  0.00000000E+00  0.00000000E+00  0.00000000E+00
  0.00000000E+00  0.00000000E+00  0.00000000E+00
  0.00000000E+00  0.00000000E+00  0.00000000E+00
  0.00000000E+00  0.00000000E+00  0.00000000E+00
  0.00000000E+00  0.00000000E+00  0.00000000E+00
  0.00000000E+00  0.00000000E+00  0.00000000E+00
  0.00000000E+00  0.00000000E+00  0.00000000E+00
  0.00000000E+00  0.00000000E+00  0.00000000E+00
  0.00000000E+00  0.00000000E+00  0.00000000E+00
  0.00000000E+00  0.00000000E+00  0.00000000E+00
  0.00000000E+00  0.00000000E+00  0.00000000E+00
  0.00000000E+00  0.00000000E+00  0.00000000E+00
  0.00000000E+00  0.00000000E+00  0.00000000E+00
  0.00000000E+00  0.00000000E+00  0.00000000E+00
  0.00000000E+00  0.00000000E+00  0.00000000E+00
  0.00000000E+00  0.00000000E+00  0.00000000E+00
  0.00000000E+00  0.00000000E+00  0.00000000E+00
  0.00000000E+00  0.00000000E+00  0.00000000E+00
  0.00000000E+00  0.00000000E+00  0.00000000E+00
  0.00000000E+00  0.00000000E+00  0.00000000E+00
  0.00000000E+00  0.00000000E+00  0.00000000E+00
  0.00000000E+00  0.00000000E+00  0.00000000E+00
  0.00000000E+00  0.00000000E+00  0.00000000E+00
  0.00000000E+00  0.00000000E+00  0.00000000E+00
  0.00000000E+00  0.00000000E+00  0.00000000E+00
  0.00000000E+00  0.00000000E+00  0.00000000E+00
  0.00000000E+00  0.00000000E+00  0.00000000E+00
  0.00000000E+00  0.00000000E+00  0.00000000E+00
  0.00000000E+00  0.00000000E+00  0.00000000E+00
  0.00000000E+00  0.00000000E+00  0.00000000E+00
  0.00000000E+00  0.00000000E+00  0.00000000E+00
  0.00000000E+00  0.00000000E+00  0.00000000E+00
  0.00000000E+00  0.00000000E+00  0.00000000E+00
  0.00000000E+00  0.00000000E+00  0.00000000E+00
  0.00000000E+00  0.00000000E+00  0.00000000E+00
  0.00000000E+00  0.00000000E+00  0.00000000E+00
  0.00000000E+00  0.00000000E+00  0.00000000E+00
  0.00000000E+00  0.00000000E+00  0.00000000E+00
  0.00000000E+00  0.00000000E+00  0.00000000E+00
  0.00000000E+00  0.00000000E+00  0.00000000E+00
  0.00000000E+00  0.00000000E+00  0.00000000E+00
  0.00000000E+00  0.00000000E+00  0.00000000E+00
  0.00000000E+00  0.00000000E+00  0.00000000E+00
  0.00000000E+00  0.00000000E+00  0.00000000E+00
  0.00000000E+00  0.00000000E+00  0.00000000E+00
  0.00000000E+00  0.00000000E+00  0.00000000E+00
  0.00000000E+00  0.00000000E+00  0.00000000E+00
  0.00000000E+00  0.00000000E+00  0.00000000E+00
  0.00000000E+00  0.00000000E+00  0.00000000E+00
  0.00000000E+00  0.00000000E+00  0.00000000E+00
  0.00000000E+00  0.00000000E+00  0.00000000E+00
  0.00000000E+00  0.00000000E+00  0.00000000E+00
  0.00000000E+00  0.00000000E+00  0.00000000E+00
  0.00000000E+00  0.00000000E+00  0.00000000E+00
  0.00000000E+00  0.00000000E+00  0.00000000E+00
