# Supplementary material for: Elucidating the catalytic mechanism of Prussian blue nanozymes with self-increasing catalytic activity
Source: Nat Commun. 2024 Jul 13;15:5908. doi: 10.1038/s41467-024-50344-7 (PMC11246500; doi:10.1038/s41467-024-50344-7)
Supplement: Supplementary file 4 — Source Data [file 41467_2024_50344_MOESM4_ESM.zip › Source data/Computational source data/A3-B4-C2/CONTCAR.cif]

#======================================================================

# CRYSTAL DATA

#----------------------------------------------------------------------

data_VESTA_phase_1


_chemical_name_common                  'Fe    C    N    K    O    H          '
_cell_length_a                         10.26050
_cell_length_b                         10.26050
_cell_length_c                         23.35460
_cell_angle_alpha                      90
_cell_angle_beta                       90
_cell_angle_gamma                      90
_space_group_name_H-M_alt              'P 1'
_space_group_IT_number                 1

loop_
_space_group_symop_operation_xyz
   'x, y, z'

loop_
   _atom_site_label
   _atom_site_occupancy
   _atom_site_fract_x
   _atom_site_fract_y
   _atom_site_fract_z
   _atom_site_adp_type
   _atom_site_B_iso_or_equiv
   _atom_site_type_symbol
   Fe1        1.0     0.280941      0.793205      0.367088     Biso  1.000000 Fe
   Fe2        1.0     0.280000      0.290000      0.138060     Biso  1.000000 Fe
   Fe3        1.0     0.780000      0.790000      0.138060     Biso  1.000000 Fe
   Fe4        1.0     0.780131      0.292712      0.367826     Biso  1.000000 Fe
   Fe5        1.0     0.780000      0.290000      0.138060     Biso  1.000000 Fe
   Fe6        1.0     0.781434      0.792281      0.357714     Biso  1.000000 Fe
   Fe7        1.0     0.280000      0.790000      0.138060     Biso  1.000000 Fe
   Fe8        1.0     0.279604      0.291312      0.358140     Biso  1.000000 Fe
   C1         1.0     0.093868      0.797437      0.368725     Biso  1.000000 C
   C2         1.0     0.094240      0.290000      0.138060     Biso  1.000000 C
   C3         1.0     0.594240      0.790000      0.138060     Biso  1.000000 C
   C4         1.0     0.594600      0.294306      0.358070     Biso  1.000000 C
   C5         1.0     0.468670      0.789162      0.367517     Biso  1.000000 C
   C6         1.0     0.465760      0.290000      0.138060     Biso  1.000000 C
   C7         1.0     0.965760      0.790000      0.138060     Biso  1.000000 C
   C8         1.0     0.966120      0.290139      0.367335     Biso  1.000000 C
   C9         1.0     0.779026      0.106863      0.361596     Biso  1.000000 C
   C10        1.0     0.780000      0.604240      0.138060     Biso  1.000000 C
   C11        1.0     0.280000      0.104240      0.138060     Biso  1.000000 C
   C12        1.0     0.283530      0.605088      0.365256     Biso  1.000000 C
   C13        1.0     0.782549      0.477879      0.364287     Biso  1.000000 C
   C14        1.0     0.780000      0.975760      0.138060     Biso  1.000000 C
   C15        1.0     0.280000      0.475760      0.138060     Biso  1.000000 C
   C16        1.0     0.280529      0.980689      0.370336     Biso  1.000000 C
   C17        1.0     0.780000      0.790000      0.056450     Biso  1.000000 C
   C18        1.0     0.786068      0.294094      0.282014     Biso  1.000000 C
   C19        1.0     0.280120      0.794531      0.281110     Biso  1.000000 C
   C20        1.0     0.280000      0.290000      0.056450     Biso  1.000000 C
   C21        1.0     0.780994      0.788082      0.218741     Biso  1.000000 C
   C22        1.0     0.780000      0.290000      0.000000     Biso  1.000000 C
   C23        1.0     0.280000      0.790000      0.000000     Biso  1.000000 C
   C24        1.0     0.270665      0.282805      0.220039     Biso  1.000000 C
   N1         1.0     0.979790      0.290000      0.138060     Biso  1.000000 N
   N2         1.0     0.979923      0.799734      0.371660     Biso  1.000000 N
   N3         1.0     0.481510      0.295529      0.354218     Biso  1.000000 N
   N4         1.0     0.479790      0.790000      0.138060     Biso  1.000000 N
   N5         1.0     0.580210      0.290000      0.138060     Biso  1.000000 N
   N6         1.0     0.582669      0.786531      0.369281     Biso  1.000000 N
   N7         1.0     0.079393      0.290153      0.369935     Biso  1.000000 N
   N8         1.0     0.080210      0.790000      0.138060     Biso  1.000000 N
   N9         1.0     0.280000      0.989790      0.138060     Biso  1.000000 N
   N10        1.0     0.284543      0.491077      0.366137     Biso  1.000000 N
   N11        1.0     0.780191      0.993590      0.359275     Biso  1.000000 N
   N12        1.0     0.780000      0.489790      0.138060     Biso  1.000000 N
   N13        1.0     0.280000      0.590210      0.138060     Biso  1.000000 N
   N14        1.0     0.281686      0.094269      0.374946     Biso  1.000000 N
   N15        1.0     0.783923      0.591286      0.364927     Biso  1.000000 N
   N16        1.0     0.780000      0.090210      0.138060     Biso  1.000000 N
   N17        1.0     0.280000      0.290000      0.006160     Biso  1.000000 N
   N18        1.0     0.279781      0.792515      0.230750     Biso  1.000000 N
   N19        1.0     0.784183      0.292067      0.231920     Biso  1.000000 N
   N20        1.0     0.780000      0.790000      0.006160     Biso  1.000000 N
   N21        1.0     0.262436      0.277796      0.269826     Biso  1.000000 N
   N22        1.0     0.280000      0.790000      0.050290     Biso  1.000000 N
   N23        1.0     0.780000      0.290000      0.050290     Biso  1.000000 N
   N24        1.0     0.782642      0.785454      0.269127     Biso  1.000000 N
   K1         1.0     0.012834      0.990533      0.254993     Biso  1.000000 K
   K2         1.0     0.544522      0.591469      0.258620     Biso  1.000000 K
   K3         1.0     0.530000      0.040000      0.028220     Biso  1.000000 K
   K4         1.0     0.030000      0.540000      0.028220     Biso  1.000000 K
   O1         1.0     0.285916      0.783377      0.446652     Biso  1.000000 O
   O2         1.0     0.771135      0.290891      0.444534     Biso  1.000000 O
   H1         1.0     0.226592      0.847968      0.462820     Biso  1.000000 H
   H2         1.0     0.828204      0.356143      0.461984     Biso  1.000000 H
