# Supplementary material for: Elucidating the catalytic mechanism of Prussian blue nanozymes with self-increasing catalytic activity
Source: Nat Commun. 2024 Jul 13;15:5908. doi: 10.1038/s41467-024-50344-7 (PMC11246500; doi:10.1038/s41467-024-50344-7)
Supplement: Supplementary file 4 — Source Data [file 41467_2024_50344_MOESM4_ESM.zip › Source data/Computational source data/A3-B4-C2/OUTCAR]

 vasp.5.4.4.18Apr17-6-g9f103f2a35 (build Aug 11 2022 15:12:02) complex          
  
 executed on             LinuxIFC date 2024.03.19  10:09:07
 running on   32 total cores
 distrk:  each k-point on   32 cores,    1 groups
 distr:  one band on NCORES_PER_BAND=   4 cores,    8 groups


--------------------------------------------------------------------------------------------------------


 INCAR:
 POTCAR:   PAW_PBE Fe 06Sep2000                   
 POTCAR:   PAW_PBE C 08Apr2002                    
 POTCAR:   PAW_PBE N 08Apr2002                    
 POTCAR:   PAW_PBE K_sv 06Sep2000                 
 POTCAR:   PAW_PBE O 08Apr2002                    
 POTCAR:   PAW_PBE H 15Jun2001                    
 POTCAR:   PAW_PBE Fe 06Sep2000                   
   VRHFIN =Fe:  d7 s1                                                           
   LEXCH  = PE                                                                  
   EATOM  =   594.4687 eV,   43.6922 Ry                                         
                                                                                
   TITEL  = PAW_PBE Fe 06Sep2000                                                
   LULTRA =        F    use ultrasoft PP ?                                      
   IUNSCR =        1    unscreen: 0-lin 1-nonlin 2-no                           
   RPACOR =    2.000    partial core radius                                     
   POMASS =   55.847; ZVAL   =    8.000    mass and valenz                      
   RCORE  =    2.300    outmost cutoff radius                                   
   RWIGS  =    2.460; RWIGS  =    1.302    wigner-seitz radius (au A)           
   ENMAX  =  267.883; ENMIN  =  200.912 eV                                      
   RCLOC  =    1.701    cutoff for local pot                                    
   LCOR   =        T    correct aug charges                                     
   LPAW   =        T    paw PP                                                  
   EAUG   =  511.368                                                            
   DEXC   =    -.022                                                            
   RMAX   =    2.817    core radius for proj-oper                               
   RAUG   =    1.300    factor for augmentation sphere                          
   RDEP   =    2.442    radius for radial grids                                 
   QCUT   =   -4.437; QGAM   =    8.874    optimization parameters              
                                                                                
   Description                                                                  
     l     E      TYP  RCUT    TYP  RCUT                                        
     2   .000     23  2.300                                                     
     2   .000     23  2.300                                                     
     0   .000     23  2.300                                                     
     0   .000     23  2.300                                                     
     1  -.200     23  2.300                                                     
     1   .000     23  2.300                                                     
     3   .000      7   .000                                                     
  local pseudopotential read in
  partial core-charges read in
  atomic valenz-charges read in
  non local Contribution for L=           2  read in
    real space projection operators read in
  non local Contribution for L=           2  read in
    real space projection operators read in
  non local Contribution for L=           0  read in
    real space projection operators read in
  non local Contribution for L=           0  read in
    real space projection operators read in
  non local Contribution for L=           1  read in
    real space projection operators read in
  non local Contribution for L=           1  read in
    real space projection operators read in
    PAW grid and wavefunctions read in
 
   number of l-projection  operators is LMAX  =           6
   number of lm-projection operators is LMMAX =          18
 
 POTCAR:   PAW_PBE C 08Apr2002                    
   VRHFIN =C: s2p2                                                              
   LEXCH  = PE                                                                  
   EATOM  =   147.1560 eV,   10.8157 Ry                                         
                                                                                
   TITEL  = PAW_PBE C 08Apr2002                                                 
   LULTRA =        F    use ultrasoft PP ?                                      
   IUNSCR =        0    unscreen: 0-lin 1-nonlin 2-no                           
   RPACOR =     .000    partial core radius                                     
   POMASS =   12.011; ZVAL   =    4.000    mass and valenz                      
   RCORE  =    1.500    outmost cutoff radius                                   
   RWIGS  =    1.630; RWIGS  =     .863    wigner-seitz radius (au A)           
   ENMAX  =  400.000; ENMIN  =  300.000 eV                                      
   ICORE  =        2    local potential                                         
   LCOR   =        T    correct aug charges                                     
   LPAW   =        T    paw PP                                                  
   EAUG   =  644.873                                                            
   DEXC   =     .000                                                            
   RMAX   =    2.266    core radius for proj-oper                               
   RAUG   =    1.300    factor for augmentation sphere                          
   RDEP   =    1.501    radius for radial grids                                 
   RDEPT  =    1.300    core radius for aug-charge                              
   QCUT   =   -5.516; QGAM   =   11.032    optimization parameters              
                                                                                
   Description                                                                  
     l     E      TYP  RCUT    TYP  RCUT                                        
     0   .000     23  1.200                                                     
     0   .000     23  1.200                                                     
     1   .000     23  1.500                                                     
     1  2.500     23  1.500                                                     
     2   .000      7  1.500                                                     
  local pseudopotential read in
  atomic valenz-charges read in
  non local Contribution for L=           0  read in
    real space projection operators read in
  non local Contribution for L=           0  read in
    real space projection operators read in
  non local Contribution for L=           1  read in
    real space projection operators read in
  non local Contribution for L=           1  read in
    real space projection operators read in
    PAW grid and wavefunctions read in
 
   number of l-projection  operators is LMAX  =           4
   number of lm-projection operators is LMMAX =           8
 
 POTCAR:   PAW_PBE N 08Apr2002                    
   VRHFIN =N: s2p3                                                              
   LEXCH  = PE                                                                  
   EATOM  =   264.5486 eV,   19.4438 Ry                                         
                                                                                
   TITEL  = PAW_PBE N 08Apr2002                                                 
   LULTRA =        F    use ultrasoft PP ?                                      
   IUNSCR =        0    unscreen: 0-lin 1-nonlin 2-no                           
   RPACOR =     .000    partial core radius                                     
   POMASS =   14.001; ZVAL   =    5.000    mass and valenz                      
   RCORE  =    1.500    outmost cutoff radius                                   
   RWIGS  =    1.400; RWIGS  =     .741    wigner-seitz radius (au A)           
   ENMAX  =  400.000; ENMIN  =  300.000 eV                                      
   ICORE  =        2    local potential                                         
   LCOR   =        T    correct aug charges                                     
   LPAW   =        T    paw PP                                                  
   EAUG   =  627.112                                                            
   DEXC   =     .000                                                            
   RMAX   =    2.247    core radius for proj-oper                               
   RAUG   =    1.300    factor for augmentation sphere                          
   RDEP   =    1.514    radius for radial grids                                 
   QCUT   =   -5.562; QGAM   =   11.124    optimization parameters              
                                                                                
   Description                                                                  
     l     E      TYP  RCUT    TYP  RCUT                                        
     0   .000     23  1.200                                                     
     0   .000     23  1.200                                                     
     1   .000     23  1.500                                                     
     1   .700     23  1.500                                                     
     2   .000      7  1.500                                                     
  local pseudopotential read in
  atomic valenz-charges read in
  non local Contribution for L=           0  read in
    real space projection operators read in
  non local Contribution for L=           0  read in
    real space projection operators read in
  non local Contribution for L=           1  read in
    real space projection operators read in
  non local Contribution for L=           1  read in
    real space projection operators read in
    PAW grid and wavefunctions read in
 
   number of l-projection  operators is LMAX  =           4
   number of lm-projection operators is LMMAX =           8
 
 POTCAR:   PAW_PBE K_sv 06Sep2000                 
   VRHFIN =K:  3s3p4s                                                           
   LEXCH  = PE                                                                  
   EATOM  =   774.7423 eV,   56.9420 Ry                                         
                                                                                
   TITEL  = PAW_PBE K_sv 06Sep2000                                              
   LULTRA =        F    use ultrasoft PP ?                                      
   IUNSCR =        1    unscreen: 0-lin 1-nonlin 2-no                           
   RPACOR =    2.200    partial core radius                                     
   POMASS =   39.098; ZVAL   =    9.000    mass and valenz                      
   RCORE  =    2.300    outmost cutoff radius                                   
   RWIGS  =    3.000; RWIGS  =    1.588    wigner-seitz radius (au A)           
   ENMAX  =  259.216; ENMIN  =  194.412 eV                                      
   RCLOC  =    2.005    cutoff for local pot                                    
   LCOR   =        T    correct aug charges                                     
   LPAW   =        T    paw PP                                                  
   EAUG   =  427.853                                                            
   DEXC   =     .000                                                            
   RMAX   =    2.864    core radius for proj-oper                               
   RAUG   =    1.300    factor for augmentation sphere                          
   RDEP   =    2.372    radius for radial grids                                 
   QCUT   =   -4.365; QGAM   =    8.730    optimization parameters              
                                                                                
   Description                                                                  
     l     E      TYP  RCUT    TYP  RCUT                                        
     0   .000     23  2.300                                                     
     0   .000     23  2.300                                                     
     1   .000     23  2.300                                                     
     1 -1.500     23  2.300                                                     
     2   .000     23  2.300                                                     
  local pseudopotential read in
  partial core-charges read in
  atomic valenz-charges read in
  non local Contribution for L=           0  read in
    real space projection operators read in
  non local Contribution for L=           0  read in
    real space projection operators read in
  non local Contribution for L=           1  read in
    real space projection operators read in
  non local Contribution for L=           1  read in
    real space projection operators read in
  non local Contribution for L=           2  read in
    real space projection operators read in
    PAW grid and wavefunctions read in
 
   number of l-projection  operators is LMAX  =           5
   number of lm-projection operators is LMMAX =          13
 
 POTCAR:   PAW_PBE O 08Apr2002                    
   VRHFIN =O: s2p4                                                              
   LEXCH  = PE                                                                  
   EATOM  =   432.3788 eV,   31.7789 Ry                                         
                                                                                
   TITEL  = PAW_PBE O 08Apr2002                                                 
   LULTRA =        F    use ultrasoft PP ?                                      
   IUNSCR =        0    unscreen: 0-lin 1-nonlin 2-no                           
   RPACOR =     .000    partial core radius                                     
   POMASS =   16.000; ZVAL   =    6.000    mass and valenz                      
   RCORE  =    1.520    outmost cutoff radius                                   
   RWIGS  =    1.550; RWIGS  =     .820    wigner-seitz radius (au A)           
   ENMAX  =  400.000; ENMIN  =  300.000 eV                                      
   ICORE  =        2    local potential                                         
   LCOR   =        T    correct aug charges                                     
   LPAW   =        T    paw PP                                                  
   EAUG   =  605.392                                                            
   DEXC   =     .000                                                            
   RMAX   =    2.264    core radius for proj-oper                               
   RAUG   =    1.300    factor for augmentation sphere                          
   RDEP   =    1.550    radius for radial grids                                 
   QCUT   =   -5.520; QGAM   =   11.041    optimization parameters              
                                                                                
   Description                                                                  
     l     E      TYP  RCUT    TYP  RCUT                                        
     0   .000     23  1.200                                                     
     0  -.700     23  1.200                                                     
     1   .000     23  1.520                                                     
     1   .600     23  1.520                                                     
     2   .000      7  1.500                                                     
  local pseudopotential read in
  atomic valenz-charges read in
  non local Contribution for L=           0  read in
    real space projection operators read in
  non local Contribution for L=           0  read in
    real space projection operators read in
  non local Contribution for L=           1  read in
    real space projection operators read in
  non local Contribution for L=           1  read in
    real space projection operators read in
    PAW grid and wavefunctions read in
 
   number of l-projection  operators is LMAX  =           4
   number of lm-projection operators is LMMAX =           8
 
 POTCAR:   PAW_PBE H 15Jun2001                    
   VRHFIN =H: ultrasoft test                                                    
   LEXCH  = PE                                                                  
   EATOM  =    12.4884 eV,     .9179 Ry                                         
                                                                                
   TITEL  = PAW_PBE H 15Jun2001                                                 
   LULTRA =        F    use ultrasoft PP ?                                      
   IUNSCR =        0    unscreen: 0-lin 1-nonlin 2-no                           
   RPACOR =     .000    partial core radius                                     
   POMASS =    1.000; ZVAL   =    1.000    mass and valenz                      
   RCORE  =    1.100    outmost cutoff radius                                   
   RWIGS  =     .700; RWIGS  =     .370    wigner-seitz radius (au A)           
   ENMAX  =  250.000; ENMIN  =  200.000 eV                                      
   RCLOC  =     .701    cutoff for local pot                                    
   LCOR   =        T    correct aug charges                                     
   LPAW   =        T    paw PP                                                  
   EAUG   =  400.000                                                            
   RMAX   =    2.174    core radius for proj-oper                               
   RAUG   =    1.200    factor for augmentation sphere                          
   RDEP   =    1.112    radius for radial grids                                 
   QCUT   =   -5.749; QGAM   =   11.498    optimization parameters              
                                                                                
   Description                                                                  
     l     E      TYP  RCUT    TYP  RCUT                                        
     0   .000     23  1.100                                                     
     0   .500     23  1.100                                                     
     1  -.300     23  1.100                                                     
  local pseudopotential read in
  atomic valenz-charges read in
  non local Contribution for L=           0  read in
    real space projection operators read in
  non local Contribution for L=           0  read in
    real space projection operators read in
  non local Contribution for L=           1  read in
    real space projection operators read in
    PAW grid and wavefunctions read in
 
   number of l-projection  operators is LMAX  =           3
   number of lm-projection operators is LMMAX =           5
 
 Optimization of the real space projectors (new method)

 maximal supplied QI-value         = 16.25
 optimisation between [QCUT,QGAM] = [ 10.24, 20.48] = [ 29.35,117.42] Ry 
 Optimized for a Real-space Cutoff    1.51 Angstroem

   l    n(q)    QCUT    max X(q) W(low)/X(q) W(high)/X(q)  e(spline) 
   2      8    10.239     4.378    0.29E-04    0.57E-04    0.52E-07
   2      8    10.239    23.237    0.44E-03    0.68E-03    0.20E-06
   0      9    10.239    17.641    0.18E-04    0.41E-06    0.72E-08
   0      9    10.239    50.908    0.75E-04    0.38E-04    0.65E-07
   1      9    10.239     6.148    0.18E-04    0.27E-04    0.19E-07
   1      9    10.239     8.345    0.39E-04    0.13E-03    0.98E-07
 Optimization of the real space projectors (new method)

 maximal supplied QI-value         = 25.13
 optimisation between [QCUT,QGAM] = [ 10.05, 20.36] = [ 28.30,116.06] Ry 
 Optimized for a Real-space Cutoff    1.30 Angstroem

   l    n(q)    QCUT    max X(q) W(low)/X(q) W(high)/X(q)  e(spline) 
   0      8    10.053     5.582    0.43E-04    0.44E-04    0.61E-07
   0      8    10.053    69.432    0.49E-03    0.71E-03    0.18E-06
   1      7    10.053     2.780    0.78E-04    0.13E-03    0.11E-06
   1      7    10.053     4.549    0.23E-03    0.19E-03    0.20E-06
 Optimization of the real space projectors (new method)

 maximal supplied QI-value         = 25.13
 optimisation between [QCUT,QGAM] = [ 10.05, 20.36] = [ 28.30,116.06] Ry 
 Optimized for a Real-space Cutoff    1.65 Angstroem

   l    n(q)    QCUT    max X(q) W(low)/X(q) W(high)/X(q)  e(spline) 
   0     10    10.053     4.511    0.24E-04    0.33E-05    0.17E-06
   0     10    10.053    37.799    0.76E-04    0.72E-04    0.55E-06
   1     10    10.053     2.478    0.11E-04    0.27E-04    0.17E-06
   1     10    10.053     4.765    0.27E-03    0.10E-02    0.45E-05
 Optimization of the real space projectors (new method)

 maximal supplied QI-value         = 16.25
 optimisation between [QCUT,QGAM] = [ 10.24, 20.48] = [ 29.35,117.42] Ry 
 Optimized for a Real-space Cutoff    1.38 Angstroem

   l    n(q)    QCUT    max X(q) W(low)/X(q) W(high)/X(q)  e(spline) 
   0      8    10.239     6.336    0.16E-04    0.11E-04    0.51E-08
   0      8    10.239    13.439    0.29E-04    0.86E-04    0.43E-07
   1      8    10.239     3.724    0.47E-04    0.52E-05    0.24E-07
   1      8    10.239    38.716    0.34E-03    0.60E-03    0.28E-06
   2      7    10.239     3.434    0.78E-04    0.80E-04    0.43E-07
 Optimization of the real space projectors (new method)

 maximal supplied QI-value         = 24.76
 optimisation between [QCUT,QGAM] = [ 10.15, 20.30] = [ 28.85,115.39] Ry 
 Optimized for a Real-space Cutoff    1.30 Angstroem

   l    n(q)    QCUT    max X(q) W(low)/X(q) W(high)/X(q)  e(spline) 
   0      8    10.150     4.192    0.55E-04    0.58E-04    0.78E-07
   0      8    10.150     8.473    0.46E-03    0.68E-03    0.23E-06
   1      7    10.150     2.474    0.11E-03    0.93E-04    0.33E-07
   1      7    10.150     3.912    0.46E-03    0.50E-03    0.15E-06
 Optimization of the real space projectors (new method)

 maximal supplied QI-value         = 34.20
 optimisation between [QCUT,QGAM] = [  9.92, 20.18] = [ 27.55,114.04] Ry 
 Optimized for a Real-space Cutoff    1.26 Angstroem

   l    n(q)    QCUT    max X(q) W(low)/X(q) W(high)/X(q)  e(spline) 
   0      8     9.919     4.436    0.80E-04    0.66E-04    0.52E-07
   0      8     9.919    16.131    0.48E-03    0.23E-03    0.28E-06
   1      7     9.919     4.654    0.17E-03    0.75E-03    0.30E-06
 PAW_PBE Fe 06Sep2000                   :
 energy of atom  1       EATOM= -594.4687
 kinetic energy error for atom=    0.0088 (will be added to EATOM!!)
 PAW_PBE C 08Apr2002                    :
 energy of atom  2       EATOM= -147.1560
 kinetic energy error for atom=    0.0288 (will be added to EATOM!!)
 PAW_PBE N 08Apr2002                    :
 energy of atom  3       EATOM= -264.5486
 kinetic energy error for atom=    0.0736 (will be added to EATOM!!)
 PAW_PBE K_sv 06Sep2000                 :
 energy of atom  4       EATOM= -774.7423
 kinetic energy error for atom=    0.0031 (will be added to EATOM!!)
 PAW_PBE O 08Apr2002                    :
 energy of atom  5       EATOM= -432.3788
 kinetic energy error for atom=    0.1156 (will be added to EATOM!!)
 PAW_PBE H 15Jun2001                    :
 energy of atom  6       EATOM=  -12.4884
 kinetic energy error for atom=    0.0098 (will be added to EATOM!!)
 
 
 POSCAR:    Fe    C    N    K    O    H          
  positions in direct lattice
  velocities in cartesian coordinates
 exchange correlation table for  LEXCH =        8
   RHO(1)=    0.500       N(1)  =     2000
   RHO(2)=  100.500       N(2)  =     4000

 VTST: version 3.2, (02/03/18)

 CHAIN: initializing optimizer
 
 OPT: Using VASP Conjugate-Gradient optimizer
 CHAIN: Read ICHAIN            0
 
 POSCAR:    Fe    C    N    K    O    H          
  positions in direct lattice
  velocities in cartesian coordinates
 


--------------------------------------------------------------------------------------------------------


 ion  position               nearest neighbor table
   1  0.281  0.793  0.367-  61 1.86   9 1.92  24 1.93  13 1.93  20 1.93  27 2.01
   2  0.280  0.290  0.138-  28 1.91  14 1.91  19 1.91  23 1.91  10 1.91  32 1.91
   3  0.780  0.790  0.138-  29 1.89  25 1.91  18 1.91  22 1.91  11 1.91  15 1.91
   4  0.780  0.293  0.368-  62 1.80  21 1.90  16 1.91  17 1.91  12 1.92  26 2.01
   5  0.780  0.290  0.138-  55 2.05  33 2.05  44 2.05  48 2.05  37 2.05  51 2.20
   6  0.781  0.792  0.358-  38 2.06  34 2.06  43 2.06  47 2.07  56 2.07
   7  0.280  0.790  0.138-  54 2.05  41 2.05  40 2.05  45 2.05  36 2.05  50 2.17
   8  0.280  0.291  0.358-  42 2.06  46 2.06  39 2.07  35 2.07  53 2.07
   9  0.094  0.797  0.369-  34 1.17   1 1.92
  10  0.094  0.290  0.138-  33 1.17   2 1.91
  11  0.594  0.790  0.138-  36 1.17   3 1.91
  12  0.594  0.294  0.359-  35 1.16   4 1.92
  13  0.469  0.789  0.368-  38 1.17   1 1.93
  14  0.466  0.290  0.138-  37 1.17   2 1.91
  15  0.966  0.790  0.138-  40 1.17   3 1.91
  16  0.966  0.290  0.367-  39 1.16   4 1.91
  17  0.779  0.107  0.362-  43 1.16   4 1.91
  18  0.780  0.604  0.138-  44 1.17   3 1.91
  19  0.280  0.104  0.138-  41 1.17   2 1.91
  20  0.284  0.605  0.366-  42 1.17   1 1.93
  21  0.782  0.478  0.364-  47 1.16   4 1.90
  22  0.780  0.976  0.138-  48 1.17   3 1.91
  23  0.280  0.476  0.138-  45 1.17   2 1.91
  24  0.280  0.981  0.370-  46 1.17   1 1.93
  25  0.780  0.790  0.056-  52 1.17   3 1.91
  26  0.786  0.294  0.282-  51 1.17   4 2.01
  27  0.280  0.794  0.281-  50 1.18   1 2.01
  28  0.280  0.290  0.056-  49 1.17   2 1.91
  29  0.781  0.788  0.219-  56 1.18   3 1.89
  30  0.780  0.290  0.000-  55 1.17
  31  0.280  0.790  0.000-  54 1.17
  32  0.271  0.283  0.220-  53 1.17   2 1.91
  33  0.980  0.290  0.138-  10 1.17   5 2.05
  34  0.980  0.799  0.372-   9 1.17   6 2.06
  35  0.481  0.295  0.354-  12 1.16   8 2.07
  36  0.480  0.790  0.138-  11 1.17   7 2.05
  37  0.580  0.290  0.138-  14 1.17   5 2.05
  38  0.583  0.787  0.369-  13 1.17   6 2.06
  39  0.080  0.290  0.368-  16 1.16   8 2.07
  40  0.080  0.790  0.138-  15 1.17   7 2.05
  41  0.280  0.990  0.138-  19 1.17   7 2.05
  42  0.285  0.491  0.367-  20 1.17   8 2.06
  43  0.780  0.993  0.359-  17 1.16   6 2.06
  44  0.780  0.490  0.138-  18 1.17   5 2.05
  45  0.280  0.590  0.138-  23 1.17   7 2.05
  46  0.281  0.094  0.375-  24 1.17   8 2.06
  47  0.783  0.591  0.364-  21 1.16   6 2.07
  48  0.780  0.090  0.138-  22 1.17   5 2.05
  49  0.280  0.290  0.006-  28 1.17
  50  0.280  0.792  0.231-  27 1.18   7 2.17
  51  0.784  0.292  0.232-  26 1.17   5 2.20
  52  0.780  0.790  0.006-  25 1.17
  53  0.264  0.278  0.270-  32 1.17   8 2.07
  54  0.280  0.790  0.050-  31 1.17   7 2.05
  55  0.780  0.290  0.050-  30 1.17   5 2.05
  56  0.783  0.786  0.269-  29 1.18   6 2.07
  57  0.014  0.993  0.255-
  58  0.543  0.589  0.259-
  59  0.530  0.040  0.028-
  60  0.030  0.540  0.028-
  61  0.286  0.784  0.447-  63 0.98   1 1.86
  62  0.772  0.291  0.445-  64 0.98   4 1.80
  63  0.227  0.848  0.463-  61 0.98
  64  0.828  0.358  0.462-  62 0.98
 

IMPORTANT INFORMATION: All symmetrisations will be switched off!
NOSYMM: (Re-)initialisation of all symmetry stuff for point group C_1.

 
 
 KPOINTS: Automatic generation                    

Automatic generation of k-mesh.
Space group operators:
 irot       det(A)        alpha          n_x          n_y          n_z        tau_x        tau_y        tau_z
    1     1.000000     0.000000     1.000000     0.000000     0.000000     0.000000     0.000000     0.000000
 
 Subroutine IBZKPT returns following result:
 ===========================================
 
 Found      5 irreducible k-points:
 
 Following reciprocal coordinates:
            Coordinates               Weight
  0.000000  0.000000  0.000000      1.000000
  0.333333  0.000000  0.000000      2.000000
  0.000000  0.333333  0.000000      2.000000
  0.333333  0.333333  0.000000      2.000000
 -0.333333  0.333333  0.000000      2.000000
 
 Following cartesian coordinates:
            Coordinates               Weight
  0.000000  0.000000  0.000000      1.000000
  0.032487  0.000000  0.000000      2.000000
  0.000000  0.032487  0.000000      2.000000
  0.032487  0.032487  0.000000      2.000000
 -0.032487  0.032487  0.000000      2.000000
 


--------------------------------------------------------------------------------------------------------


 Dimension of arrays:
   k-points           NKPTS =      5   k-points in BZ     NKDIM =      5   number of bands    NBANDS=    216
   number of dos      NEDOS =    301   number of ions     NIONS =     64
   non local maximal  LDIM  =      6   non local SUM 2l+1 LMDIM =     18
   total plane-waves  NPLWV = 300000
   max r-space proj   IRMAX =   2339   max aug-charges    IRDMAX=   5878
   dimension x,y,z NGX =    50 NGY =   50 NGZ =  120
   dimension x,y,z NGXF=   100 NGYF=  100 NGZF=  240
   support grid    NGXF=   100 NGYF=  100 NGZF=  240
   ions per type =               8  24  24   4   2   2
   NGX,Y,Z   is equivalent  to a cutoff of   8.10,  8.10,  8.54 a.u.
   NGXF,Y,Z  is equivalent  to a cutoff of  16.20, 16.20, 17.08 a.u.

 SYSTEM =  VASP                                    
 POSCAR =     Fe    C    N    K    O    H          

 Startparameter for this run:
   NWRITE =      2    write-flag & timer
   PREC   = normal    normal or accurate (medium, high low for compatibility)
   ISTART =      1    job   : 0-new  1-cont  2-samecut
   ICHARG =      1    charge: 1-file 2-atom 10-const
   ISPIN  =      2    spin polarized calculation?
   LNONCOLLINEAR =      F non collinear calculations
   LSORBIT =      F    spin-orbit coupling
   INIWAV =      1    electr: 0-lowe 1-rand  2-diag
   LASPH  =      T    aspherical Exc in radial PAW
   METAGGA=      F    non-selfconsistent MetaGGA calc.

 Electronic Relaxation 1
   ENCUT  =  400.0 eV  29.40 Ry    5.42 a.u.  16.73 16.73 38.09*2*pi/ulx,y,z
   ENINI  =  400.0     initial cutoff
   ENAUG  =  644.9 eV  augmentation charge cutoff
   NELM   =     60;   NELMIN=  2; NELMDL=  0     # of ELM steps 
   EDIFF  = 0.1E-04   stopping-criterion for ELM
   LREAL  =      T    real-space projection
   NLSPLINE    = F    spline interpolate recip. space projectors
   LCOMPAT=      F    compatible to vasp.4.4
   GGA_COMPAT  = T    GGA compatible to vasp.4.4-vasp.4.6
   LMAXPAW     = -100 max onsite density
   LMAXMIX     =    4 max onsite mixed and CHGCAR
   VOSKOWN=      0    Vosko Wilk Nusair interpolation
   ROPT   =   -0.00050  -0.00050  -0.00050  -0.00050
   ROPT   =   -0.00050  -0.00050
 Ionic relaxation
   EDIFFG = -.2E-01   stopping-criterion for IOM
   NSW    =    200    number of steps for IOM
   NBLOCK =      1;   KBLOCK =    200    inner block; outer block 
   IBRION =      2    ionic relax: 0-MD 1-quasi-New 2-CG
   NFREE  =      1    steps in history (QN), initial steepest desc. (CG)
   ISIF   =      2    stress and relaxation
   IWAVPR =     11    prediction:  0-non 1-charg 2-wave 3-comb
   ISYM   =      0    0-nonsym 1-usesym 2-fastsym
   LCORR  =      T    Harris-Foulkes like correction to forces

   POTIM  = 0.5000    time-step for ionic-motion
   TEIN   =    0.0    initial temperature
   TEBEG  =    0.0;   TEEND  =   0.0 temperature during run
   SMASS  =  -3.00    Nose mass-parameter (am)
   estimated Nose-frequenzy (Omega)   =  0.10E-29 period in steps =****** mass=  -0.241E-26a.u.
   SCALEE = 1.0000    scale energy and forces
   NPACO  =    256;   APACO  = 16.0  distance and # of slots for P.C.
   PSTRESS=    0.0 pullay stress

  Mass of Ions in am
   POMASS =  55.85 12.01 14.00 39.10 16.00  1.00
  Ionic Valenz
   ZVAL   =   8.00  4.00  5.00  9.00  6.00  1.00
  Atomic Wigner-Seitz radii
   RWIGS  =  -1.00 -1.00 -1.00 -1.00 -1.00 -1.00
  virtual crystal weights 
   VCA    =   1.00  1.00  1.00  1.00  1.00  1.00
   NELECT =     330.0000    total number of electrons
   NUPDOWN=      -1.0000    fix difference up-down

 DOS related values:
   EMIN   =  10.00;   EMAX   =-10.00  energy-range for DOS
   EFERMI =   0.00
   ISMEAR =     0;   SIGMA  =   0.05  broadening in eV -4-tet -1-fermi 0-gaus

 Electronic relaxation 2 (details)
   IALGO  =     48    algorithm
   LDIAG  =      T    sub-space diagonalisation (order eigenvalues)
   LSUBROT=      F    optimize rotation matrix (better conditioning)
   TURBO    =      0    0=normal 1=particle mesh
   IRESTART =      0    0=no restart 2=restart with 2 vectors
   NREBOOT  =      0    no. of reboots
   NMIN     =      0    reboot dimension
   EREF     =   0.00    reference energy to select bands
   IMIX   =      4    mixing-type and parameters
     AMIX     =   0.40;   BMIX     =  1.00
     AMIX_MAG =   1.60;   BMIX_MAG =  1.00
     AMIN     =   0.10
     WC   =   100.;   INIMIX=   1;  MIXPRE=   1;  MAXMIX= -45

 Intra band minimization:
   WEIMIN = 0.0010     energy-eigenvalue tresh-hold
   EBREAK =  0.12E-07  absolut break condition
   DEPER  =   0.30     relativ break condition  

   TIME   =   0.40     timestep for ELM

  volume/ion in A,a.u.               =      38.42       259.25
  Fermi-wavevector in a.u.,A,eV,Ry     =   0.838191  1.583951  9.558965  0.702564
  Thomas-Fermi vector in A             =   1.952205
 
 Write flags
   LWAVE        =      T    write WAVECAR
   LDOWNSAMPLE  =      F    k-point downsampling of WAVECAR
   LCHARG       =      T    write CHGCAR
   LVTOT        =      F    write LOCPOT, total local potential
   LVHAR        =      F    write LOCPOT, Hartree potential only
   LELF         =      F    write electronic localiz. function (ELF)
   LORBIT       =     11    0 simple, 1 ext, 2 COOP (PROOUT), +10 PAW based schemes


 Dipole corrections
   LMONO  =      F    monopole corrections only (constant potential shift)
   LDIPOL =      F    correct potential (dipole corrections)
   IDIPOL =      0    1-x, 2-y, 3-z, 4-all directions 
   EPSILON=  1.0000000 bulk dielectric constant

 LDA+U is selected, type is set to LDAUTYPE =  2
   angular momentum for each species LDAUL =     2   -1   -1   -1   -1   -1
   U (eV)           for each species LDAUU =   6.0  0.0  0.0  0.0  0.0  0.0
   J (eV)           for each species LDAUJ =   0.0  0.0  0.0  0.0  0.0  0.0
 Exchange correlation treatment:
   GGA     =    --    GGA type
   LEXCH   =     8    internal setting for exchange type
   VOSKOWN=      0    Vosko Wilk Nusair interpolation
   LHFCALC =     F    Hartree Fock is set to
   LHFONE  =     F    Hartree Fock one center treatment
   AEXX    =    0.0000 exact exchange contribution

 Linear response parameters
   LEPSILON=     F    determine dielectric tensor
   LRPA    =     F    only Hartree local field effects (RPA)
   LNABLA  =     F    use nabla operator in PAW spheres
   LVEL    =     F    velocity operator in full k-point grid
   LINTERFAST=   F  fast interpolation
   KINTER  =     0    interpolate to denser k-point grid
   CSHIFT  =0.1000    complex shift for real part using Kramers Kronig
   OMEGAMAX=  -1.0    maximum frequency
   DEG_THRESHOLD= 0.2000000E-02 threshold for treating states as degnerate
   RTIME   =   -0.100 relaxation time in fs
  (WPLASMAI=    0.000 imaginary part of plasma frequency in eV, 0.658/RTIME)
   DFIELD  = 0.0000000 0.0000000 0.0000000 field for delta impulse in time
 
 Orbital magnetization related:
   ORBITALMAG=     F  switch on orbital magnetization
   LCHIMAG   =     F  perturbation theory with respect to B field
   DQ        =  0.001000  dq finite difference perturbation B field
   LLRAUG    =     F  two centre corrections for induced B field


--------------------------------------------------------------------------------------------------------


 conjugate gradient relaxation of ions
   using selective dynamics as specified on POSCAR
 charge density and potential will be updated during run
 spin polarized calculation
 RMM-DIIS sequential band-by-band
 perform sub-space diagonalisation
    before iterative eigenvector-optimisation
 modified Broyden-mixing scheme, WC =      100.0
 initial mixing is a Kerker type mixing with AMIX =  0.4000 and BMIX =      1.0000
 Hartree-type preconditioning will be used
 using additional bands           51
 real space projection scheme for non local part
 use partial core corrections
 calculate Harris-corrections to forces 
   (improved forces if not selfconsistent)
 use gradient corrections 
 use of overlap-Matrix (Vanderbilt PP)
 Gauss-broadening in eV      SIGMA  =   0.05


--------------------------------------------------------------------------------------------------------


  energy-cutoff  :      400.00
  volume of cell :     2458.72
      direct lattice vectors                 reciprocal lattice vectors
    10.260500000  0.000000000  0.000000000     0.097461137  0.000000000  0.000000000
     0.000000000 10.260500000  0.000000000     0.000000000  0.097461137  0.000000000
     0.000000000  0.000000000 23.354600000     0.000000000  0.000000000  0.042818117

  length of vectors
    10.260500000 10.260500000 23.354600000     0.097461137  0.097461137  0.042818117


 
 old parameters found on file WAVECAR:
  energy-cutoff  :      400.00
  volume of cell :     2458.72
      direct lattice vectors                 reciprocal lattice vectors
    10.260500000  0.000000000  0.000000000     0.097461137  0.000000000  0.000000000
     0.000000000 10.260500000  0.000000000     0.000000000  0.097461137  0.000000000
     0.000000000  0.000000000 23.354600000     0.000000000  0.000000000  0.042818117

  length of vectors

 
 k-points in units of 2pi/SCALE and weight: Automatic generation                    
   0.00000000  0.00000000  0.00000000       0.111
   0.03248705  0.00000000  0.00000000       0.222
   0.00000000  0.03248705  0.00000000       0.222
   0.03248705  0.03248705  0.00000000       0.222
  -0.03248705  0.03248705  0.00000000       0.222
 
 k-points in reciprocal lattice and weights: Automatic generation                    
   0.00000000  0.00000000  0.00000000       0.111
   0.33333333  0.00000000  0.00000000       0.222
   0.00000000  0.33333333  0.00000000       0.222
   0.33333333  0.33333333  0.00000000       0.222
  -0.33333333  0.33333333  0.00000000       0.222
 
 position of ions in fractional coordinates (direct lattice) 
   0.28085901  0.79324718  0.36726530
   0.28000000  0.29000000  0.13806000
   0.78000000  0.79000000  0.13806000
   0.78021026  0.29258590  0.36824821
   0.78000000  0.29000000  0.13806000
   0.78138295  0.79227717  0.35769340
   0.28000000  0.79000000  0.13806000
   0.27996135  0.29143246  0.35785860
   0.09361532  0.79711433  0.36898256
   0.09424000  0.29000000  0.13806000
   0.59424000  0.79000000  0.13806000
   0.59445618  0.29411900  0.35862113
   0.46875444  0.78935031  0.36757639
   0.46576000  0.29000000  0.13806000
   0.96576000  0.79000000  0.13806000
   0.96628765  0.29007827  0.36697929
   0.77910924  0.10656013  0.36181865
   0.78000000  0.60424000  0.13806000
   0.28000000  0.10424000  0.13806000
   0.28352586  0.60497585  0.36572982
   0.78241290  0.47786338  0.36428734
   0.78000000  0.97576000  0.13806000
   0.28000000  0.47576000  0.13806000
   0.28027191  0.98082874  0.37037949
   0.78000000  0.79000000  0.05645000
   0.78572909  0.29385290  0.28227500
   0.27996606  0.79436729  0.28126848
   0.28000000  0.29000000  0.05645000
   0.78113173  0.78822766  0.21882117
   0.78000000  0.29000000  0.00000000
   0.28000000  0.79000000  0.00000000
   0.27069007  0.28260275  0.21987421
   0.97979000  0.29000000  0.13806000
   0.97965091  0.79918186  0.37184181
   0.48141125  0.29544415  0.35432527
   0.47979000  0.79000000  0.13806000
   0.58021000  0.29000000  0.13806000
   0.58276268  0.78673735  0.36915883
   0.07971398  0.28994410  0.36825187
   0.08021000  0.79000000  0.13806000
   0.28000000  0.98979000  0.13806000
   0.28460226  0.49096895  0.36666263
   0.78043581  0.99331106  0.35881307
   0.78000000  0.48979000  0.13806000
   0.28000000  0.59021000  0.13806000
   0.28125188  0.09446479  0.37476691
   0.78335726  0.59133663  0.36404686
   0.78000000  0.09021000  0.13806000
   0.28000000  0.29000000  0.00616000
   0.27970274  0.79246636  0.23091613
   0.78388650  0.29191731  0.23217245
   0.78000000  0.79000000  0.00616000
   0.26351550  0.27824245  0.26970879
   0.28000000  0.79000000  0.05029000
   0.78000000  0.29000000  0.05029000
   0.78299702  0.78579667  0.26913895
   0.01436610  0.99310594  0.25526969
   0.54287148  0.58912168  0.25860502
   0.53000000  0.04000000  0.02822000
   0.03000000  0.54000000  0.02822000
   0.28607374  0.78375361  0.44682797
   0.77190990  0.29095690  0.44512303
   0.22680255  0.84838974  0.46300368
   0.82777844  0.35762013  0.46224276
 
 position of ions in cartesian coordinates  (Angst):
   2.88175390  8.13911271  8.57733419
   2.87294000  2.97554500  3.22433608
   8.00319000  8.10579500  3.22433608
   8.00534735  3.00207767  8.60028973
   8.00319000  2.97554500  3.22433608
   8.01737974  8.12915987  8.35378622
   2.87294000  8.10579500  3.22433608
   2.87254340  2.99024273  8.35764446
   0.96053999  8.17879155  8.61744010
   0.96694952  2.97554500  3.22433608
   6.09719952  8.10579500  3.22433608
   6.09941765  3.01780803  8.37545302
   4.80965497  8.09912881  8.58459944
   4.77893048  2.97554500  3.22433608
   9.90918048  8.10579500  3.22433608
   9.91459444  2.97634809  8.57065461
   7.99405033  1.09336024  8.45012978
   8.00319000  6.19980452  3.22433608
   2.87294000  1.06955452  3.22433608
   2.90911704  6.20735475  8.54147356
   8.02794759  4.90311721  8.50778521
   8.00319000 10.01178548  3.22433608
   2.87294000  4.88153548  3.22433608
   2.87572991 10.06379327  8.65006491
   8.00319000  8.10579500  1.31836717
   8.06197335  3.01507771  6.59241965
   2.87259174  8.15060560  6.56891285
   2.87294000  2.97554500  1.31836717
   8.01480215  8.08760996  5.11048098
   8.00319000  2.97554500  0.00000000
   2.87294000  8.10579500  0.00000000
   2.77741541  2.89964551  5.13507420
  10.05313529  2.97554500  3.22433608
  10.05170815  8.20000552  8.68421667
   4.93952009  3.03140472  8.27512488
   4.92288530  8.10579500  3.22433608
   5.95324470  2.97554500  3.22433608
   5.97943652  8.07231859  8.62155673
   0.81790534  2.97497140  8.60037524
   0.82299471  8.10579500  3.22433608
   2.87294000 10.15574029  3.22433608
   2.92016153  5.03758690  8.56325914
   8.00766159 10.19186808  8.37993570
   8.00319000  5.02549030  3.22433608
   2.87294000  6.05584970  3.22433608
   2.88578490  0.96925603  8.75253139
   8.03763713  6.06740946  8.50216881
   8.00319000  0.92559970  3.22433608
   2.87294000  2.97554500  0.14386434
   2.86988993  8.13110110  5.39295390
   8.04306745  2.99521760  5.42229460
   8.00319000  8.10579500  0.14386434
   2.70380080  2.85490669  6.29894082
   2.87294000  8.10579500  1.17450283
   8.00319000  2.97554500  1.17450283
   8.03394094  8.06266668  6.28563246
   0.14740333 10.18976346  5.96172139
   5.57013280  6.04468295  6.03961672
   5.43806500  0.41042000  0.65906681
   0.30781500  5.54067000  0.65906681
   2.93525964  8.04170397 10.43548860
   7.92018149  2.98536327 10.39567042
   2.32710758  8.70490298 10.81326583
   8.49342073  3.66936129 10.79549486
 


--------------------------------------------------------------------------------------------------------


 k-point  1 :   0.0000 0.0000 0.0000  plane waves:   44673
 k-point  2 :   0.3333 0.0000 0.0000  plane waves:   44654
 k-point  3 :   0.0000 0.3333 0.0000  plane waves:   44654
 k-point  4 :   0.3333 0.3333 0.0000  plane waves:   44648
 k-point  5 :  -0.3333 0.3333 0.0000  plane waves:   44648

 maximum and minimum number of plane-waves per node :     11199    11132

 maximum number of plane-waves:     44673
 maximum index in each direction: 
   IXMAX=   17   IYMAX=   16   IZMAX=   38
   IXMIN=  -17   IYMIN=  -17   IZMIN=  -38


 real space projection operators:
  total allocation   :       7626.61 KBytes
  max/ min on nodes  :       1958.71       1852.91


 parallel 3D FFT for wavefunctions:
    minimum data exchange during FFTs selected (reduces bandwidth)
 parallel 3D FFT for charge:
    minimum data exchange during FFTs selected (reduces bandwidth)


 total amount of memory used by VASP MPI-rank0   106889. kBytes
=======================================================================

   base      :      30000. kBytes
   nonlr-proj:       4910. kBytes
   fftplans  :       5457. kBytes
   grid      :      17089. kBytes
   one-center:        497. kBytes
   wavefun   :      48936. kBytes
 
     INWAV:  cpu time    3.4355: real time    3.5738
 Broyden mixing: mesh for mixing (old mesh)
   NGX = 33   NGY = 33   NGZ = 77
  (NGX  =100   NGY  =100   NGZ  =240)
  gives a total of  83853 points

 initial charge density was supplied:
 number of electron     329.9999771 magnetization      21.9999916
 keeping initial charge density in first step


--------------------------------------------------------------------------------------------------------


 Maximum index for non-local projection operator          668
 Maximum index for augmentation-charges          660 (set IRDMAX)


--------------------------------------------------------------------------------------------------------


 First call to EWALD:  gamma=   0.131
 Maximum number of real-space cells 3x 3x 2
 Maximum number of reciprocal cells 2x 2x 4

    FEWALD:  cpu time    0.0023: real time    0.0026


--------------------------------------- Iteration      1(   1)  ---------------------------------------


    POTLOK:  cpu time    0.1348: real time    0.1579
    SETDIJ:  cpu time    0.5895: real time    0.5990
    EDDIAG:  cpu time    2.4552: real time    2.5174
  RMM-DIIS:  cpu time    5.3033: real time    5.3251
    ORTHCH:  cpu time    0.7932: real time    0.7940
       DOS:  cpu time    0.0012: real time    0.0054
    CHARGE:  cpu time    0.3340: real time    0.3408
    MIXING:  cpu time    0.0057: real time    0.0112
    --------------------------------------------
      LOOP:  cpu time    9.6170: real time    9.7510

 eigenvalue-minimisations  :  3963
 total energy-change (2. order) :-0.4660697E+03  (-0.4826640E+02)
 number of electron     329.9999764 magnetization      21.9999917
 augmentation part       47.1406985 magnetization      15.8909827

 Broyden mixing:
  rms(total) = 0.21739E+00    rms(broyden)= 0.21715E+00
  rms(prec ) = 0.23234E+00
  weight for this iteration     100.00

 Free energy of the ion-electron system (eV)
  ---------------------------------------------------
  alpha Z        PSCENC =       308.57146172
  Ewald energy   TEWEN  =     45056.83654344
  -Hartree energ DENC   =    -61705.06955716
  -exchange      EXHF   =         0.00000000
  -V(xc)+E(xc)   XCENC  =      1056.76608306
  PAW double counting   =     12243.24264271   -12254.14957676
  entropy T*S    EENTRO =        -0.00000000
  eigenvalues    EBANDS =     -3794.84045641
  atomic energy  EATOM  =     18622.57311543
  Solvation  Ediel_sol  =         0.00000000
  ---------------------------------------------------
  free energy    TOTEN  =      -466.06974398 eV

  energy without entropy =     -466.06974398  energy(sigma->0) =     -466.06974398


--------------------------------------------------------------------------------------------------------


--------------------------------------- Iteration      1(   2)  ---------------------------------------


    POTLOK:  cpu time    0.1329: real time    0.1439
    SETDIJ:  cpu time    0.5896: real time    0.5903
    EDDIAG:  cpu time    2.4309: real time    2.4401
  RMM-DIIS:  cpu time    5.8730: real time    5.8897
    ORTHCH:  cpu time    0.8493: real time    0.8507
       DOS:  cpu time    0.0009: real time    0.0009
    CHARGE:  cpu time    0.3349: real time    0.3352
    MIXING:  cpu time    0.0044: real time    0.0075
    --------------------------------------------
      LOOP:  cpu time   10.2159: real time   10.2582

 eigenvalue-minimisations  :  4403
 total energy-change (2. order) :-0.2905156E+01  (-0.2938709E+01)
 number of electron     329.9999777 magnetization      21.9999917
 augmentation part       46.0359446 magnetization      15.8692486

 Broyden mixing:
  rms(total) = 0.45269E+00    rms(broyden)= 0.45254E+00
  rms(prec ) = 0.49039E+00
  weight for this iteration     100.00

 eigenvalues of (default mixing * dielectric matrix)
  average eigenvalue GAMMA=   0.3313
  0.3313

 Free energy of the ion-electron system (eV)
  ---------------------------------------------------
  alpha Z        PSCENC =       308.57146172
  Ewald energy   TEWEN  =     45056.83654344
  -Hartree energ DENC   =    -61710.33008836
  -exchange      EXHF   =         0.00000000
  -V(xc)+E(xc)   XCENC  =      1056.31594959
  PAW double counting   =     12250.93604533   -12264.92790838
  entropy T*S    EENTRO =        -0.00000000
  eigenvalues    EBANDS =     -3788.95001849
  atomic energy  EATOM  =     18622.57311543
  Solvation  Ediel_sol  =         0.00000000
  ---------------------------------------------------
  free energy    TOTEN  =      -468.97489973 eV

  energy without entropy =     -468.97489973  energy(sigma->0) =     -468.97489973


--------------------------------------------------------------------------------------------------------


--------------------------------------- Iteration      1(   3)  ---------------------------------------


    POTLOK:  cpu time    0.1324: real time    0.1326
    SETDIJ:  cpu time    0.5877: real time    0.5886
    EDDIAG:  cpu time    2.4291: real time    2.4368
  RMM-DIIS:  cpu time    7.4916: real time    7.5153
    ORTHCH:  cpu time    0.7963: real time    0.8000
       DOS:  cpu time    0.0009: real time    0.0009
    CHARGE:  cpu time    0.3341: real time    0.3344
    MIXING:  cpu time    0.0039: real time    0.0039
    --------------------------------------------
      LOOP:  cpu time   11.7761: real time   11.8125

 eigenvalue-minimisations  :  5557
 total energy-change (2. order) :-0.4163513E+00  (-0.5818737E+00)
 number of electron     329.9999771 magnetization      21.9999917
 augmentation part       46.6070906 magnetization      15.8523048

 Broyden mixing:
  rms(total) = 0.13422E+00    rms(broyden)= 0.13398E+00
  rms(prec ) = 0.14292E+00
  weight for this iteration     100.00

 eigenvalues of (default mixing * dielectric matrix)
  average eigenvalue GAMMA=   0.2607
  0.2984  0.2230

 Free energy of the ion-electron system (eV)
  ---------------------------------------------------
  alpha Z        PSCENC =       308.57146172
  Ewald energy   TEWEN  =     45056.83654344
  -Hartree energ DENC   =    -61703.34301076
  -exchange      EXHF   =         0.00000000
  -V(xc)+E(xc)   XCENC  =      1056.37851747
  PAW double counting   =     12238.15765619   -12250.34679372
  entropy T*S    EENTRO =        -0.00000000
  eigenvalues    EBANDS =     -3798.21874075
  atomic energy  EATOM  =     18622.57311543
  Solvation  Ediel_sol  =         0.00000000
  ---------------------------------------------------
  free energy    TOTEN  =      -469.39125099 eV

  energy without entropy =     -469.39125099  energy(sigma->0) =     -469.39125099


--------------------------------------------------------------------------------------------------------


--------------------------------------- Iteration      1(   4)  ---------------------------------------


    POTLOK:  cpu time    0.1312: real time    0.1313
    SETDIJ:  cpu time    0.5893: real time    0.5900
    EDDIAG:  cpu time    2.4334: real time    2.4379
  RMM-DIIS:  cpu time    7.6522: real time    7.6795
    ORTHCH:  cpu time    0.7982: real time    0.8509
       DOS:  cpu time    0.0012: real time    0.0012
    CHARGE:  cpu time    0.3312: real time    0.3315
    MIXING:  cpu time    0.0041: real time    0.0041
    --------------------------------------------
      LOOP:  cpu time   11.9405: real time   12.0264

 eigenvalue-minimisations  :  5515
 total energy-change (2. order) :-0.1649264E-02  (-0.4446259E-01)
 number of electron     329.9999771 magnetization      21.9999917
 augmentation part       46.6451411 magnetization      15.8436337

 Broyden mixing:
  rms(total) = 0.93529E-01    rms(broyden)= 0.93508E-01
  rms(prec ) = 0.99084E-01
  weight for this iteration     100.00

 eigenvalues of (default mixing * dielectric matrix)
  average eigenvalue GAMMA=   0.4840
  0.5621  0.5621  0.3277

 Free energy of the ion-electron system (eV)
  ---------------------------------------------------
  alpha Z        PSCENC =       308.57146172
  Ewald energy   TEWEN  =     45056.83654344
  -Hartree energ DENC   =    -61703.55176851
  -exchange      EXHF   =         0.00000000
  -V(xc)+E(xc)   XCENC  =      1056.50355086
  PAW double counting   =     12239.06135103   -12250.76211217
  entropy T*S    EENTRO =        -0.00000000
  eigenvalues    EBANDS =     -3798.62504206
  atomic energy  EATOM  =     18622.57311543
  Solvation  Ediel_sol  =         0.00000000
  ---------------------------------------------------
  free energy    TOTEN  =      -469.39290025 eV

  energy without entropy =     -469.39290025  energy(sigma->0) =     -469.39290025


--------------------------------------------------------------------------------------------------------


--------------------------------------- Iteration      1(   5)  ---------------------------------------


    POTLOK:  cpu time    0.1315: real time    0.1317
    SETDIJ:  cpu time    0.5964: real time    0.5970
    EDDIAG:  cpu time    3.0108: real time    3.0673
  RMM-DIIS:  cpu time    8.4547: real time    8.6727
    ORTHCH:  cpu time    0.7916: real time    0.7953
       DOS:  cpu time    0.0009: real time    0.0009
    CHARGE:  cpu time    0.3348: real time    0.3352
    MIXING:  cpu time    0.0044: real time    0.0044
    --------------------------------------------
      LOOP:  cpu time   13.3251: real time   13.6044

 eigenvalue-minimisations  :  5868
 total energy-change (2. order) :-0.6370498E-02  (-0.1227278E-01)
 number of electron     329.9999770 magnetization      21.9999917
 augmentation part       46.6757914 magnetization      15.8269448

 Broyden mixing:
  rms(total) = 0.74475E-01    rms(broyden)= 0.74455E-01
  rms(prec ) = 0.79506E-01
  weight for this iteration     100.00

 eigenvalues of (default mixing * dielectric matrix)
  average eigenvalue GAMMA=   0.6504
  0.9217  0.9217  0.4543  0.3040

 Free energy of the ion-electron system (eV)
  ---------------------------------------------------
  alpha Z        PSCENC =       308.57146172
  Ewald energy   TEWEN  =     45056.83654344
  -Hartree energ DENC   =    -61704.51586301
  -exchange      EXHF   =         0.00000000
  -V(xc)+E(xc)   XCENC  =      1056.62117313
  PAW double counting   =     12240.95671711   -12252.37890896
  entropy T*S    EENTRO =        -0.00000000
  eigenvalues    EBANDS =     -3798.06350960
  atomic energy  EATOM  =     18622.57311543
  Solvation  Ediel_sol  =         0.00000000
  ---------------------------------------------------
  free energy    TOTEN  =      -469.39927075 eV

  energy without entropy =     -469.39927075  energy(sigma->0) =     -469.39927075


--------------------------------------------------------------------------------------------------------


--------------------------------------- Iteration      1(   6)  ---------------------------------------


    POTLOK:  cpu time    0.1315: real time    0.1330
    SETDIJ:  cpu time    0.5869: real time    0.5871
    EDDIAG:  cpu time    2.4279: real time    2.4333
  RMM-DIIS:  cpu time    6.9620: real time    6.9841
    ORTHCH:  cpu time    0.7903: real time    0.7913
       DOS:  cpu time    0.0012: real time    0.0012
    CHARGE:  cpu time    0.3336: real time    0.3338
    MIXING:  cpu time    0.0045: real time    0.0045
    --------------------------------------------
      LOOP:  cpu time   11.2381: real time   11.2684

 eigenvalue-minimisations  :  5073
 total energy-change (2. order) : 0.4135197E-03  (-0.4831712E-02)
 number of electron     329.9999770 magnetization      21.9999917
 augmentation part       46.7528490 magnetization      15.7977861

 Broyden mixing:
  rms(total) = 0.26406E-01    rms(broyden)= 0.26298E-01
  rms(prec ) = 0.27875E-01
  weight for this iteration     100.00

 eigenvalues of (default mixing * dielectric matrix)
  average eigenvalue GAMMA=   0.8138
  1.8416  0.7570  0.7570  0.3083  0.4051

 Free energy of the ion-electron system (eV)
  ---------------------------------------------------
  alpha Z        PSCENC =       308.57146172
  Ewald energy   TEWEN  =     45056.83654344
  -Hartree energ DENC   =    -61705.89847964
  -exchange      EXHF   =         0.00000000
  -V(xc)+E(xc)   XCENC  =      1056.76862259
  PAW double counting   =     12243.68469979   -12254.62597805
  entropy T*S    EENTRO =        -0.00000000
  eigenvalues    EBANDS =     -3797.30884251
  atomic energy  EATOM  =     18622.57311543
  Solvation  Ediel_sol  =         0.00000000
  ---------------------------------------------------
  free energy    TOTEN  =      -469.39885723 eV

  energy without entropy =     -469.39885723  energy(sigma->0) =     -469.39885723


--------------------------------------------------------------------------------------------------------


--------------------------------------- Iteration      1(   7)  ---------------------------------------


    POTLOK:  cpu time    0.1314: real time    0.1315
    SETDIJ:  cpu time    0.5887: real time    0.5889
    EDDIAG:  cpu time    2.4422: real time    2.4538
  RMM-DIIS:  cpu time    7.6239: real time    7.6452
    ORTHCH:  cpu time    0.7916: real time    0.7932
       DOS:  cpu time    0.0010: real time    0.0010
    CHARGE:  cpu time    0.3348: real time    0.3354
    MIXING:  cpu time    0.0047: real time    0.0047
    --------------------------------------------
      LOOP:  cpu time   11.9183: real time   11.9539

 eigenvalue-minimisations  :  5560
 total energy-change (2. order) :-0.4209153E-02  (-0.2306282E-02)
 number of electron     329.9999770 magnetization      21.9999918
 augmentation part       46.7660435 magnetization      15.7829864

 Broyden mixing:
  rms(total) = 0.15360E-01    rms(broyden)= 0.15255E-01
  rms(prec ) = 0.16490E-01
  weight for this iteration     100.00

 eigenvalues of (default mixing * dielectric matrix)
  average eigenvalue GAMMA=   0.8489
  2.0838  0.8169  0.8169  0.6520  0.3071  0.4165

 Free energy of the ion-electron system (eV)
  ---------------------------------------------------
  alpha Z        PSCENC =       308.57146172
  Ewald energy   TEWEN  =     45056.83654344
  -Hartree energ DENC   =    -61707.31868146
  -exchange      EXHF   =         0.00000000
  -V(xc)+E(xc)   XCENC  =      1056.83004364
  PAW double counting   =     12246.35649197   -12256.88543999
  entropy T*S    EENTRO =        -0.00000000
  eigenvalues    EBANDS =     -3796.36660113
  atomic energy  EATOM  =     18622.57311543
  Solvation  Ediel_sol  =         0.00000000
  ---------------------------------------------------
  free energy    TOTEN  =      -469.40306638 eV

  energy without entropy =     -469.40306638  energy(sigma->0) =     -469.40306638


--------------------------------------------------------------------------------------------------------


--------------------------------------- Iteration      1(   8)  ---------------------------------------


    POTLOK:  cpu time    0.1322: real time    0.1323
    SETDIJ:  cpu time    0.5897: real time    0.5900
    EDDIAG:  cpu time    2.4373: real time    2.4461
  RMM-DIIS:  cpu time    7.7087: real time    7.7300
    ORTHCH:  cpu time    0.7938: real time    0.7944
       DOS:  cpu time    0.0014: real time    0.0014
    CHARGE:  cpu time    0.3348: real time    0.3353
    MIXING:  cpu time    0.0049: real time    0.0049
    --------------------------------------------
      LOOP:  cpu time   12.0028: real time   12.0346

 eigenvalue-minimisations  :  5496
 total energy-change (2. order) :-0.1558393E-02  (-0.9837888E-03)
 number of electron     329.9999770 magnetization      21.9999918
 augmentation part       46.7660457 magnetization      15.7778642

 Broyden mixing:
  rms(total) = 0.11637E-01    rms(broyden)= 0.11601E-01
  rms(prec ) = 0.12566E-01
  weight for this iteration     100.00

 eigenvalues of (default mixing * dielectric matrix)
  average eigenvalue GAMMA=   0.8938
  2.3220  0.9138  0.8706  0.8706  0.3073  0.4137  0.5584

 Free energy of the ion-electron system (eV)
  ---------------------------------------------------
  alpha Z        PSCENC =       308.57146172
  Ewald energy   TEWEN  =     45056.83654344
  -Hartree energ DENC   =    -61707.58775321
  -exchange      EXHF   =         0.00000000
  -V(xc)+E(xc)   XCENC  =      1056.84183483
  PAW double counting   =     12246.88087862   -12257.32246859
  entropy T*S    EENTRO =        -0.00000000
  eigenvalues    EBANDS =     -3796.19823702
  atomic energy  EATOM  =     18622.57311543
  Solvation  Ediel_sol  =         0.00000000
  ---------------------------------------------------
  free energy    TOTEN  =      -469.40462478 eV

  energy without entropy =     -469.40462478  energy(sigma->0) =     -469.40462478


--------------------------------------------------------------------------------------------------------


--------------------------------------- Iteration      1(   9)  ---------------------------------------


    POTLOK:  cpu time    0.1356: real time    0.1356
    SETDIJ:  cpu time    0.5925: real time    0.5928
    EDDIAG:  cpu time    2.4182: real time    2.4231
  RMM-DIIS:  cpu time    7.1673: real time    7.1888
    ORTHCH:  cpu time    0.8562: real time    0.8571
       DOS:  cpu time    0.0011: real time    0.0011
    CHARGE:  cpu time    0.3441: real time    0.3447
    MIXING:  cpu time    0.0140: real time    0.0164
    --------------------------------------------
      LOOP:  cpu time   11.5291: real time   11.5597

 eigenvalue-minimisations  :  5210
 total energy-change (2. order) :-0.7988683E-03  (-0.5184159E-03)
 number of electron     329.9999770 magnetization      21.9999918
 augmentation part       46.7628808 magnetization      15.7760492

 Broyden mixing:
  rms(total) = 0.72990E-02    rms(broyden)= 0.72737E-02
  rms(prec ) = 0.78588E-02
  weight for this iteration     100.00

 eigenvalues of (default mixing * dielectric matrix)
  average eigenvalue GAMMA=   0.9702
  2.8254  1.5308  0.7937  0.7937  0.6599  0.3073  0.4043  0.4467

 Free energy of the ion-electron system (eV)
  ---------------------------------------------------
  alpha Z        PSCENC =       308.57146172
  Ewald energy   TEWEN  =     45056.83654344
  -Hartree energ DENC   =    -61707.59872914
  -exchange      EXHF   =         0.00000000
  -V(xc)+E(xc)   XCENC  =      1056.83033540
  PAW double counting   =     12246.89736890   -12257.28767410
  entropy T*S    EENTRO =        -0.00000000
  eigenvalues    EBANDS =     -3796.22784530
  atomic energy  EATOM  =     18622.57311543
  Solvation  Ediel_sol  =         0.00000000
  ---------------------------------------------------
  free energy    TOTEN  =      -469.40542365 eV

  energy without entropy =     -469.40542365  energy(sigma->0) =     -469.40542365


--------------------------------------------------------------------------------------------------------


--------------------------------------- Iteration      1(  10)  ---------------------------------------


    POTLOK:  cpu time    0.1834: real time    0.1915
    SETDIJ:  cpu time    0.5824: real time    0.5939
    EDDIAG:  cpu time    2.4094: real time    2.4171
  RMM-DIIS:  cpu time    7.3398: real time    7.3582
    ORTHCH:  cpu time    0.7926: real time    0.7935
       DOS:  cpu time    0.0010: real time    0.0013
    CHARGE:  cpu time    0.3339: real time    0.3344
    MIXING:  cpu time    0.0052: real time    0.0052
    --------------------------------------------
      LOOP:  cpu time   11.6476: real time   11.6950

 eigenvalue-minimisations  :  5228
 total energy-change (2. order) :-0.5815474E-03  (-0.3261323E-03)
 number of electron     329.9999770 magnetization      21.9999919
 augmentation part       46.7568177 magnetization      15.7767577

 Broyden mixing:
  rms(total) = 0.46602E-02    rms(broyden)= 0.46328E-02
  rms(prec ) = 0.50070E-02
  weight for this iteration     100.00

 eigenvalues of (default mixing * dielectric matrix)
  average eigenvalue GAMMA=   1.0358
  3.3890  1.5765  0.9036  0.9036  0.7106  0.7106  0.3073  0.4160  0.4051

 Free energy of the ion-electron system (eV)
  ---------------------------------------------------
  alpha Z        PSCENC =       308.57146172
  Ewald energy   TEWEN  =     45056.83654344
  -Hartree energ DENC   =    -61707.57516182
  -exchange      EXHF   =         0.00000000
  -V(xc)+E(xc)   XCENC  =      1056.80693643
  PAW double counting   =     12246.71248295   -12257.08596078
  entropy T*S    EENTRO =        -0.00000000
  eigenvalues    EBANDS =     -3796.24542256
  atomic energy  EATOM  =     18622.57311543
  Solvation  Ediel_sol  =         0.00000000
  ---------------------------------------------------
  free energy    TOTEN  =      -469.40600519 eV

  energy without entropy =     -469.40600519  energy(sigma->0) =     -469.40600519


--------------------------------------------------------------------------------------------------------


--------------------------------------- Iteration      1(  11)  ---------------------------------------


    POTLOK:  cpu time    0.1315: real time    0.1315
    SETDIJ:  cpu time    0.5880: real time    0.5913
    EDDIAG:  cpu time    2.4136: real time    2.4188
  RMM-DIIS:  cpu time    6.9053: real time    6.9346
    ORTHCH:  cpu time    0.7917: real time    0.7961
       DOS:  cpu time    0.0013: real time    0.0013
    CHARGE:  cpu time    0.3347: real time    0.3351
    MIXING:  cpu time    0.0055: real time    0.0055
    --------------------------------------------
      LOOP:  cpu time   11.1716: real time   11.2144

 eigenvalue-minimisations  :  4887
 total energy-change (2. order) :-0.4230107E-03  (-0.1868777E-03)
 number of electron     329.9999770 magnetization      21.9999919
 augmentation part       46.7585447 magnetization      15.7762920

 Broyden mixing:
  rms(total) = 0.37921E-02    rms(broyden)= 0.37646E-02
  rms(prec ) = 0.40030E-02
  weight for this iteration     100.00

 eigenvalues of (default mixing * dielectric matrix)
  average eigenvalue GAMMA=   1.0856
  3.7302  1.6485  1.1678  0.8079  0.8079  0.8997  0.6668  0.3072  0.4164  0.4038

 Free energy of the ion-electron system (eV)
  ---------------------------------------------------
  alpha Z        PSCENC =       308.57146172
  Ewald energy   TEWEN  =     45056.83654344
  -Hartree energ DENC   =    -61707.64922173
  -exchange      EXHF   =         0.00000000
  -V(xc)+E(xc)   XCENC  =      1056.80939243
  PAW double counting   =     12246.61836253   -12256.98941004
  entropy T*S    EENTRO =        -0.00000000
  eigenvalues    EBANDS =     -3796.17667199
  atomic energy  EATOM  =     18622.57311543
  Solvation  Ediel_sol  =         0.00000000
  ---------------------------------------------------
  free energy    TOTEN  =      -469.40642820 eV

  energy without entropy =     -469.40642820  energy(sigma->0) =     -469.40642820


--------------------------------------------------------------------------------------------------------


--------------------------------------- Iteration      1(  12)  ---------------------------------------


    POTLOK:  cpu time    0.1328: real time    0.1331
    SETDIJ:  cpu time    0.5875: real time    0.5883
    EDDIAG:  cpu time    2.4286: real time    2.4335
  RMM-DIIS:  cpu time    6.5900: real time    6.6099
    ORTHCH:  cpu time    0.7968: real time    0.7980
       DOS:  cpu time    0.0011: real time    0.0011
    CHARGE:  cpu time    0.3305: real time    0.3307
    MIXING:  cpu time    0.0095: real time    0.0102
    --------------------------------------------
      LOOP:  cpu time   10.8768: real time   10.9048

 eigenvalue-minimisations  :  4685
 total energy-change (2. order) :-0.3253538E-03  (-0.1235140E-03)
 number of electron     329.9999770 magnetization      21.9999919
 augmentation part       46.7597371 magnetization      15.7756187

 Broyden mixing:
  rms(total) = 0.33445E-02    rms(broyden)= 0.33171E-02
  rms(prec ) = 0.34743E-02
  weight for this iteration     100.00

 eigenvalues of (default mixing * dielectric matrix)
  average eigenvalue GAMMA=   1.1380
  4.0484  2.1503  1.3870  0.8593  0.8593  0.7537  0.7537  0.3072  0.5789  0.4168
  0.4033

 Free energy of the ion-electron system (eV)
  ---------------------------------------------------
  alpha Z        PSCENC =       308.57146172
  Ewald energy   TEWEN  =     45056.83654344
  -Hartree energ DENC   =    -61707.75352635
  -exchange      EXHF   =         0.00000000
  -V(xc)+E(xc)   XCENC  =      1056.81678220
  PAW double counting   =     12246.60143589   -12256.97313967
  entropy T*S    EENTRO =        -0.00000000
  eigenvalues    EBANDS =     -3796.07942622
  atomic energy  EATOM  =     18622.57311543
  Solvation  Ediel_sol  =         0.00000000
  ---------------------------------------------------
  free energy    TOTEN  =      -469.40675356 eV

  energy without entropy =     -469.40675356  energy(sigma->0) =     -469.40675356


--------------------------------------------------------------------------------------------------------


--------------------------------------- Iteration      1(  13)  ---------------------------------------


    POTLOK:  cpu time    0.1324: real time    0.1326
    SETDIJ:  cpu time    0.5863: real time    0.5865
    EDDIAG:  cpu time    2.5152: real time    2.5218
  RMM-DIIS:  cpu time    5.8727: real time    5.8967
    ORTHCH:  cpu time    0.7928: real time    0.7941
       DOS:  cpu time    0.0011: real time    0.0011
    CHARGE:  cpu time    0.3323: real time    0.3328
    MIXING:  cpu time    0.0065: real time    0.0065
    --------------------------------------------
      LOOP:  cpu time   10.2393: real time   10.2721

 eigenvalue-minimisations  :  4142
 total energy-change (2. order) :-0.2813063E-03  (-0.8394882E-04)
 number of electron     329.9999770 magnetization      21.9999919
 augmentation part       46.7598017 magnetization      15.7755653

 Broyden mixing:
  rms(total) = 0.30556E-02    rms(broyden)= 0.30242E-02
  rms(prec ) = 0.31219E-02
  weight for this iteration     100.00

 eigenvalues of (default mixing * dielectric matrix)
  average eigenvalue GAMMA=   1.2532
  4.9223  2.8772  1.4912  0.9793  0.9793  0.7866  0.7866  0.6570  0.3072  0.4027
  0.4167  0.4324

 Free energy of the ion-electron system (eV)
  ---------------------------------------------------
  alpha Z        PSCENC =       308.57146172
  Ewald energy   TEWEN  =     45056.83654344
  -Hartree energ DENC   =    -61707.82778545
  -exchange      EXHF   =         0.00000000
  -V(xc)+E(xc)   XCENC  =      1056.81907647
  PAW double counting   =     12246.56304589   -12256.94364246
  entropy T*S    EENTRO =        -0.00000000
  eigenvalues    EBANDS =     -3795.99884991
  atomic energy  EATOM  =     18622.57311543
  Solvation  Ediel_sol  =         0.00000000
  ---------------------------------------------------
  free energy    TOTEN  =      -469.40703486 eV

  energy without entropy =     -469.40703486  energy(sigma->0) =     -469.40703486


--------------------------------------------------------------------------------------------------------


--------------------------------------- Iteration      1(  14)  ---------------------------------------


    POTLOK:  cpu time    0.1321: real time    0.1322
    SETDIJ:  cpu time    0.5876: real time    0.5879
    EDDIAG:  cpu time    2.4144: real time    2.4232
  RMM-DIIS:  cpu time    5.8494: real time    5.8637
    ORTHCH:  cpu time    0.8432: real time    0.8449
       DOS:  cpu time    0.0011: real time    0.0011
    CHARGE:  cpu time    0.3325: real time    0.3329
    MIXING:  cpu time    0.0064: real time    0.0064
    --------------------------------------------
      LOOP:  cpu time   10.1667: real time   10.1922

 eigenvalue-minimisations  :  4110
 total energy-change (2. order) :-0.2818991E-03  (-0.7227644E-04)
 number of electron     329.9999770 magnetization      21.9999920
 augmentation part       46.7595360 magnetization      15.7756162

 Broyden mixing:
  rms(total) = 0.28381E-02    rms(broyden)= 0.27898E-02
  rms(prec ) = 0.28524E-02
  weight for this iteration     100.00

 eigenvalues of (default mixing * dielectric matrix)
  average eigenvalue GAMMA=   1.4466
  7.0046  3.2517  1.8147  1.1101  1.1101  0.7876  0.7876  0.7026  0.7026  0.3072
  0.4135  0.4135  0.3995

 Free energy of the ion-electron system (eV)
  ---------------------------------------------------
  alpha Z        PSCENC =       308.57146172
  Ewald energy   TEWEN  =     45056.83654344
  -Hartree energ DENC   =    -61707.88234593
  -exchange      EXHF   =         0.00000000
  -V(xc)+E(xc)   XCENC  =      1056.81866711
  PAW double counting   =     12246.53653222   -12256.92696706
  entropy T*S    EENTRO =        -0.00000000
  eigenvalues    EBANDS =     -3795.93432369
  atomic energy  EATOM  =     18622.57311543
  Solvation  Ediel_sol  =         0.00000000
  ---------------------------------------------------
  free energy    TOTEN  =      -469.40731676 eV

  energy without entropy =     -469.40731676  energy(sigma->0) =     -469.40731676


--------------------------------------------------------------------------------------------------------


--------------------------------------- Iteration      1(  15)  ---------------------------------------


    POTLOK:  cpu time    0.1331: real time    0.1332
    SETDIJ:  cpu time    0.5869: real time    0.5874
    EDDIAG:  cpu time    2.7765: real time    2.7861
  RMM-DIIS:  cpu time    6.0653: real time    6.1022
    ORTHCH:  cpu time    0.7956: real time    0.7960
       DOS:  cpu time    0.0013: real time    0.0013
    CHARGE:  cpu time    0.3308: real time    0.3314
    MIXING:  cpu time    0.0066: real time    0.0066
    --------------------------------------------
      LOOP:  cpu time   10.6963: real time   10.7443

 eigenvalue-minimisations  :  4292
 total energy-change (2. order) :-0.3549288E-03  (-0.1063106E-03)
 number of electron     329.9999770 magnetization      21.9999920
 augmentation part       46.7600428 magnetization      15.7753784

 Broyden mixing:
  rms(total) = 0.26589E-02    rms(broyden)= 0.25203E-02
  rms(prec ) = 0.25738E-02
  weight for this iteration     100.00

 eigenvalues of (default mixing * dielectric matrix)
  average eigenvalue GAMMA=   2.1604
 16.5065  3.8246  2.0367  1.4935  0.9729  0.9729  0.7834  0.7834  0.6685  0.6685
  0.3072  0.4137  0.4137  0.3997

 Free energy of the ion-electron system (eV)
  ---------------------------------------------------
  alpha Z        PSCENC =       308.57146172
  Ewald energy   TEWEN  =     45056.83654344
  -Hartree energ DENC   =    -61707.94851167
  -exchange      EXHF   =         0.00000000
  -V(xc)+E(xc)   XCENC  =      1056.81881946
  PAW double counting   =     12246.54904858   -12256.93404687
  entropy T*S    EENTRO =        -0.00000000
  eigenvalues    EBANDS =     -3795.87410179
  atomic energy  EATOM  =     18622.57311543
  Solvation  Ediel_sol  =         0.00000000
  ---------------------------------------------------
  free energy    TOTEN  =      -469.40767169 eV

  energy without entropy =     -469.40767169  energy(sigma->0) =     -469.40767169


--------------------------------------------------------------------------------------------------------


--------------------------------------- Iteration      1(  16)  ---------------------------------------


    POTLOK:  cpu time    0.1318: real time    0.1319
    SETDIJ:  cpu time    0.5976: real time    0.5981
    EDDIAG:  cpu time    2.4115: real time    2.4194
  RMM-DIIS:  cpu time    6.3238: real time    6.3385
    ORTHCH:  cpu time    0.8063: real time    0.8073
       DOS:  cpu time    0.0011: real time    0.0011
    CHARGE:  cpu time    0.3310: real time    0.3318
    MIXING:  cpu time    0.0070: real time    0.0070
    --------------------------------------------
      LOOP:  cpu time   10.6100: real time   10.6351

 eigenvalue-minimisations  :  4461
 total energy-change (2. order) :-0.2968338E-03  (-0.2833423E-03)
 number of electron     329.9999770 magnetization      21.9999921
 augmentation part       46.7587363 magnetization      15.7760162

 Broyden mixing:
  rms(total) = 0.26295E-02    rms(broyden)= 0.21202E-02
  rms(prec ) = 0.22052E-02
  weight for this iteration     100.00
  WARNING: grid for Broyden might be to small

 eigenvalues of (default mixing * dielectric matrix)
  average eigenvalue GAMMA=   2.5737
 23.5851  3.9216  2.0932  1.6909  1.0717  1.0717  0.7971  0.7971  0.7118  0.7118
  0.6195  0.3072  0.4000  0.4134  0.4134

 Free energy of the ion-electron system (eV)
  ---------------------------------------------------
  alpha Z        PSCENC =       308.57146172
  Ewald energy   TEWEN  =     45056.83654344
  -Hartree energ DENC   =    -61708.03726994
  -exchange      EXHF   =         0.00000000
  -V(xc)+E(xc)   XCENC  =      1056.81412917
  PAW double counting   =     12246.53051514   -12256.92104350
  entropy T*S    EENTRO =        -0.00000000
  eigenvalues    EBANDS =     -3795.77541998
  atomic energy  EATOM  =     18622.57311543
  Solvation  Ediel_sol  =         0.00000000
  ---------------------------------------------------
  free energy    TOTEN  =      -469.40796853 eV

  energy without entropy =     -469.40796853  energy(sigma->0) =     -469.40796853


--------------------------------------------------------------------------------------------------------


--------------------------------------- Iteration      1(  17)  ---------------------------------------


    POTLOK:  cpu time    0.1321: real time    0.1322
    SETDIJ:  cpu time    0.5877: real time    0.5879
    EDDIAG:  cpu time    2.4160: real time    2.4223
  RMM-DIIS:  cpu time    6.1330: real time    6.1477
    ORTHCH:  cpu time    0.7921: real time    0.7930
       DOS:  cpu time    0.0010: real time    0.0010
    CHARGE:  cpu time    0.3343: real time    0.3348
    MIXING:  cpu time    0.0071: real time    0.0071
    --------------------------------------------
      LOOP:  cpu time   10.4032: real time   10.4259

 eigenvalue-minimisations  :  4351
 total energy-change (2. order) :-0.2147965E-03  (-0.2404064E-03)
 number of electron     329.9999770 magnetization      21.9999921
 augmentation part       46.7588948 magnetization      15.7762158

 Broyden mixing:
  rms(total) = 0.22377E-02    rms(broyden)= 0.17465E-02
  rms(prec ) = 0.18589E-02
  weight for this iteration     100.00
  WARNING: grid for Broyden might be to small

 eigenvalues of (default mixing * dielectric matrix)
  average eigenvalue GAMMA=   2.8867
 29.4787  3.8950  2.5714  1.5602  1.3526  1.0285  1.0285  0.8006  0.8006  0.7515
  0.7515  0.6342  0.3072  0.3998  0.4136  0.4136

 Free energy of the ion-electron system (eV)
  ---------------------------------------------------
  alpha Z        PSCENC =       308.57146172
  Ewald energy   TEWEN  =     45056.83654344
  -Hartree energ DENC   =    -61708.12818845
  -exchange      EXHF   =         0.00000000
  -V(xc)+E(xc)   XCENC  =      1056.81439343
  PAW double counting   =     12246.52905195   -12256.91839771
  entropy T*S    EENTRO =        -0.00000000
  eigenvalues    EBANDS =     -3795.68616313
  atomic energy  EATOM  =     18622.57311543
  Solvation  Ediel_sol  =         0.00000000
  ---------------------------------------------------
  free energy    TOTEN  =      -469.40818332 eV

  energy without entropy =     -469.40818332  energy(sigma->0) =     -469.40818332


--------------------------------------------------------------------------------------------------------


--------------------------------------- Iteration      1(  18)  ---------------------------------------


    POTLOK:  cpu time    0.1334: real time    0.1334
    SETDIJ:  cpu time    0.5871: real time    0.5875
    EDDIAG:  cpu time    2.4315: real time    2.4392
  RMM-DIIS:  cpu time    6.2050: real time    6.2210
    ORTHCH:  cpu time    0.7942: real time    0.7948
       DOS:  cpu time    0.0010: real time    0.0010
    CHARGE:  cpu time    0.3328: real time    0.3333
    MIXING:  cpu time    0.0080: real time    0.0080
    --------------------------------------------
      LOOP:  cpu time   10.4930: real time   10.5182

 eigenvalue-minimisations  :  4353
 total energy-change (2. order) :-0.1387416E-03  (-0.2698075E-03)
 number of electron     329.9999770 magnetization      21.9999921
 augmentation part       46.7599687 magnetization      15.7760010

 Broyden mixing:
  rms(total) = 0.19480E-02    rms(broyden)= 0.12621E-02
  rms(prec ) = 0.13676E-02
  weight for this iteration     100.00
  WARNING: grid for Broyden might be to small

 eigenvalues of (default mixing * dielectric matrix)
  average eigenvalue GAMMA=   3.1235
 34.3545  3.9152  3.2167  1.7167  1.7167  1.0923  1.0923  0.8060  0.8060  0.7741
  0.7741  0.6691  0.6321  0.3072  0.3998  0.4136  0.4136

 Free energy of the ion-electron system (eV)
  ---------------------------------------------------
  alpha Z        PSCENC =       308.57146172
  Ewald energy   TEWEN  =     45056.83654344
  -Hartree energ DENC   =    -61708.25752824
  -exchange      EXHF   =         0.00000000
  -V(xc)+E(xc)   XCENC  =      1056.81867277
  PAW double counting   =     12246.58169525   -12256.96041175
  entropy T*S    EENTRO =        -0.00000000
  eigenvalues    EBANDS =     -3795.57187068
  atomic energy  EATOM  =     18622.57311543
  Solvation  Ediel_sol  =         0.00000000
  ---------------------------------------------------
  free energy    TOTEN  =      -469.40832206 eV

  energy without entropy =     -469.40832206  energy(sigma->0) =     -469.40832206


--------------------------------------------------------------------------------------------------------


--------------------------------------- Iteration      1(  19)  ---------------------------------------


    POTLOK:  cpu time    0.1339: real time    0.1341
    SETDIJ:  cpu time    0.5885: real time    0.5930
    EDDIAG:  cpu time    2.4323: real time    2.4369
  RMM-DIIS:  cpu time    6.0884: real time    6.1018
    ORTHCH:  cpu time    0.7953: real time    0.7963
       DOS:  cpu time    0.0011: real time    0.0011
    CHARGE:  cpu time    0.3694: real time    0.3698
    MIXING:  cpu time    0.0078: real time    0.0079
    --------------------------------------------
      LOOP:  cpu time   10.4168: real time   10.4408

 eigenvalue-minimisations  :  4303
 total energy-change (2. order) :-0.1243094E-03  (-0.2665740E-03)
 number of electron     329.9999770 magnetization      21.9999921
 augmentation part       46.7599544 magnetization      15.7758995

 Broyden mixing:
  rms(total) = 0.17670E-02    rms(broyden)= 0.99224E-03
  rms(prec ) = 0.10732E-02
  weight for this iteration     100.00
  WARNING: grid for Broyden might be to small

 eigenvalues of (default mixing * dielectric matrix)
  average eigenvalue GAMMA=   3.2240
 37.1715  4.0099  4.0099  1.9096  1.9096  1.1717  1.1717  0.8223  0.8223  0.7757
  0.7757  0.3072  0.6644  0.6644  0.6189  0.3998  0.4136  0.4136

 Free energy of the ion-electron system (eV)
  ---------------------------------------------------
  alpha Z        PSCENC =       308.57146172
  Ewald energy   TEWEN  =     45056.83654344
  -Hartree energ DENC   =    -61708.33064993
  -exchange      EXHF   =         0.00000000
  -V(xc)+E(xc)   XCENC  =      1056.81976311
  PAW double counting   =     12246.56806847   -12256.94733292
  entropy T*S    EENTRO =        -0.00000000
  eigenvalues    EBANDS =     -3795.49941570
  atomic energy  EATOM  =     18622.57311543
  Solvation  Ediel_sol  =         0.00000000
  ---------------------------------------------------
  free energy    TOTEN  =      -469.40844637 eV

  energy without entropy =     -469.40844637  energy(sigma->0) =     -469.40844637


--------------------------------------------------------------------------------------------------------


--------------------------------------- Iteration      1(  20)  ---------------------------------------


    POTLOK:  cpu time    0.1336: real time    0.1337
    SETDIJ:  cpu time    0.5879: real time    0.5910
    EDDIAG:  cpu time    2.4275: real time    2.4328
  RMM-DIIS:  cpu time    5.9377: real time    5.9524
    ORTHCH:  cpu time    0.7944: real time    0.7951
       DOS:  cpu time    0.0010: real time    0.0010
    CHARGE:  cpu time    0.3332: real time    0.3360
    MIXING:  cpu time    0.0085: real time    0.0085
    --------------------------------------------
      LOOP:  cpu time   10.2237: real time   10.2505

 eigenvalue-minimisations  :  4172
 total energy-change (2. order) :-0.1622456E-03  (-0.1577798E-03)
 number of electron     329.9999769 magnetization      21.9999921
 augmentation part       46.7598390 magnetization      15.7757637

 Broyden mixing:
  rms(total) = 0.12855E-02    rms(broyden)= 0.70569E-03
  rms(prec ) = 0.76079E-03
  weight for this iteration     100.00
  WARNING: grid for Broyden might be to small

 eigenvalues of (default mixing * dielectric matrix)
  average eigenvalue GAMMA=   3.4062
 41.1423  5.2566  3.8837  2.5064  1.8197  1.2594  1.0289  1.0289  0.8025  0.8025
  0.8012  0.8012  0.3072  0.7142  0.7142  0.6229  0.3998  0.4136  0.4136

 Free energy of the ion-electron system (eV)
  ---------------------------------------------------
  alpha Z        PSCENC =       308.57146172
  Ewald energy   TEWEN  =     45056.83654344
  -Hartree energ DENC   =    -61708.34351127
  -exchange      EXHF   =         0.00000000
  -V(xc)+E(xc)   XCENC  =      1056.81867677
  PAW double counting   =     12246.53974500   -12256.91906269
  entropy T*S    EENTRO =        -0.00000000
  eigenvalues    EBANDS =     -3795.48557702
  atomic energy  EATOM  =     18622.57311543
  Solvation  Ediel_sol  =         0.00000000
  ---------------------------------------------------
  free energy    TOTEN  =      -469.40860862 eV

  energy without entropy =     -469.40860862  energy(sigma->0) =     -469.40860862


--------------------------------------------------------------------------------------------------------


--------------------------------------- Iteration      1(  21)  ---------------------------------------


    POTLOK:  cpu time    0.1335: real time    0.1336
    SETDIJ:  cpu time    0.7494: real time    0.7543
    EDDIAG:  cpu time    2.5381: real time    2.5533
  RMM-DIIS:  cpu time    5.5927: real time    5.6075
    ORTHCH:  cpu time    0.7943: real time    0.7949
       DOS:  cpu time    0.0012: real time    0.0012
    CHARGE:  cpu time    0.3363: real time    0.3393
    MIXING:  cpu time    0.0083: real time    0.0083
    --------------------------------------------
      LOOP:  cpu time   10.1536: real time   10.1925

 eigenvalue-minimisations  :  3918
 total energy-change (2. order) :-0.1127806E-03  (-0.9378495E-04)
 number of electron     329.9999769 magnetization      21.9999921
 augmentation part       46.7591874 magnetization      15.7758357

 Broyden mixing:
  rms(total) = 0.92269E-03    rms(broyden)= 0.45533E-03
  rms(prec ) = 0.49016E-03
  weight for this iteration     100.00
  WARNING: grid for Broyden might be to small

 eigenvalues of (default mixing * dielectric matrix)
  average eigenvalue GAMMA=   3.4753
 43.5331  6.2078  3.9027  2.7885  1.8124  1.4957  1.1230  1.1230  0.8594  0.8594
  0.7968  0.7968  0.3072  0.3998  0.4136  0.4136  0.7082  0.7082  0.6279  0.6279

 Free energy of the ion-electron system (eV)
  ---------------------------------------------------
  alpha Z        PSCENC =       308.57146172
  Ewald energy   TEWEN  =     45056.83654344
  -Hartree energ DENC   =    -61708.32990510
  -exchange      EXHF   =         0.00000000
  -V(xc)+E(xc)   XCENC  =      1056.81647665
  PAW double counting   =     12246.49877964   -12256.88445438
  entropy T*S    EENTRO =        -0.00000000
  eigenvalues    EBANDS =     -3795.49073880
  atomic energy  EATOM  =     18622.57311543
  Solvation  Ediel_sol  =         0.00000000
  ---------------------------------------------------
  free energy    TOTEN  =      -469.40872140 eV

  energy without entropy =     -469.40872140  energy(sigma->0) =     -469.40872140


--------------------------------------------------------------------------------------------------------


--------------------------------------- Iteration      1(  22)  ---------------------------------------


    POTLOK:  cpu time    0.1339: real time    0.1340
    SETDIJ:  cpu time    0.5904: real time    0.5910
    EDDIAG:  cpu time    2.4280: real time    2.4310
  RMM-DIIS:  cpu time    5.2268: real time    5.2373
    ORTHCH:  cpu time    0.7916: real time    0.7931
       DOS:  cpu time    0.0012: real time    0.0012
    CHARGE:  cpu time    0.3334: real time    0.3342
    MIXING:  cpu time    0.0088: real time    0.0088
    --------------------------------------------
      LOOP:  cpu time    9.5142: real time    9.5305

 eigenvalue-minimisations  :  3657
 total energy-change (2. order) :-0.8299598E-04  (-0.4905941E-04)
 number of electron     329.9999769 magnetization      21.9999921
 augmentation part       46.7591613 magnetization      15.7759485

 Broyden mixing:
  rms(total) = 0.66929E-03    rms(broyden)= 0.36865E-03
  rms(prec ) = 0.39792E-03
  weight for this iteration     100.00
  WARNING: grid for Broyden might be to small

 eigenvalues of (default mixing * dielectric matrix)
  average eigenvalue GAMMA=   3.4500
 44.7302  6.7207  3.8718  3.0031  1.7635  1.7635  1.1915  1.1915  0.8865  0.8865
  0.7865  0.7865  0.3072  0.3998  0.4136  0.4136  0.7111  0.7111  0.6504  0.6504
  0.6107

 Free energy of the ion-electron system (eV)
  ---------------------------------------------------
  alpha Z        PSCENC =       308.57146172
  Ewald energy   TEWEN  =     45056.83654344
  -Hartree energ DENC   =    -61708.32705951
  -exchange      EXHF   =         0.00000000
  -V(xc)+E(xc)   XCENC  =      1056.81542243
  PAW double counting   =     12246.49809373   -12256.88531532
  entropy T*S    EENTRO =        -0.00000000
  eigenvalues    EBANDS =     -3795.49106632
  atomic energy  EATOM  =     18622.57311543
  Solvation  Ediel_sol  =         0.00000000
  ---------------------------------------------------
  free energy    TOTEN  =      -469.40880440 eV

  energy without entropy =     -469.40880440  energy(sigma->0) =     -469.40880440


--------------------------------------------------------------------------------------------------------


--------------------------------------- Iteration      1(  23)  ---------------------------------------


    POTLOK:  cpu time    0.1329: real time    0.1331
    SETDIJ:  cpu time    0.5905: real time    0.5933
    EDDIAG:  cpu time    2.4278: real time    2.4318
  RMM-DIIS:  cpu time    4.4323: real time    4.4410
    ORTHCH:  cpu time    0.8037: real time    0.8047
       DOS:  cpu time    0.0011: real time    0.0010
    CHARGE:  cpu time    0.3340: real time    0.3341
    MIXING:  cpu time    0.0090: real time    0.0090
    --------------------------------------------
      LOOP:  cpu time    8.7314: real time    8.7481

 eigenvalue-minimisations  :  3078
 total energy-change (2. order) :-0.4499563E-04  (-0.1387289E-04)
 number of electron     329.9999769 magnetization      21.9999921
 augmentation part       46.7590343 magnetization      15.7760338

 Broyden mixing:
  rms(total) = 0.43887E-03    rms(broyden)= 0.35874E-03
  rms(prec ) = 0.38644E-03
  weight for this iteration     100.00
  WARNING: grid for Broyden might be to small

 eigenvalues of (default mixing * dielectric matrix)
  average eigenvalue GAMMA=   3.3702
 44.9099  6.8110  3.9500  3.0590  1.8494  1.8494  1.2656  1.2656  0.9799  0.9799
  0.8016  0.8016  0.3072  0.3998  0.4136  0.4136  0.7558  0.7558  0.6840  0.6840
  0.6193  0.5892

 Free energy of the ion-electron system (eV)
  ---------------------------------------------------
  alpha Z        PSCENC =       308.57146172
  Ewald energy   TEWEN  =     45056.83654344
  -Hartree energ DENC   =    -61708.32703072
  -exchange      EXHF   =         0.00000000
  -V(xc)+E(xc)   XCENC  =      1056.81540396
  PAW double counting   =     12246.50184188   -12256.89030595
  entropy T*S    EENTRO =        -0.00000000
  eigenvalues    EBANDS =     -3795.48987914
  atomic energy  EATOM  =     18622.57311543
  Solvation  Ediel_sol  =         0.00000000
  ---------------------------------------------------
  free energy    TOTEN  =      -469.40884939 eV

  energy without entropy =     -469.40884939  energy(sigma->0) =     -469.40884939


--------------------------------------------------------------------------------------------------------


--------------------------------------- Iteration      1(  24)  ---------------------------------------


    POTLOK:  cpu time    0.1323: real time    0.1326
    SETDIJ:  cpu time    0.5862: real time    0.5863
    EDDIAG:  cpu time    2.4856: real time    2.4923
  RMM-DIIS:  cpu time    3.9566: real time    3.9654
    ORTHCH:  cpu time    0.7926: real time    0.7933
       DOS:  cpu time    0.0010: real time    0.0010
    CHARGE:  cpu time    0.3343: real time    0.3346
    MIXING:  cpu time    0.0099: real time    0.0099
    --------------------------------------------
      LOOP:  cpu time    8.2984: real time    8.3154

 eigenvalue-minimisations  :  2724
 total energy-change (2. order) :-0.2944019E-04  (-0.3202473E-05)
 number of electron     329.9999769 magnetization      21.9999921
 augmentation part       46.7594241 magnetization      15.7760063

 Broyden mixing:
  rms(total) = 0.26629E-03    rms(broyden)= 0.25291E-03
  rms(prec ) = 0.26678E-03
  weight for this iteration     100.00

 eigenvalues of (default mixing * dielectric matrix)
  average eigenvalue GAMMA=   3.2771
 44.6443  6.4411  3.9992  3.3952  2.2980  1.7545  1.5322  1.2050  1.2050  0.7982
  0.7982  0.8666  0.8666  0.3072  0.7631  0.7631  0.3998  0.4136  0.4136  0.6800
  0.6800  0.6097  0.5396

 Free energy of the ion-electron system (eV)
  ---------------------------------------------------
  alpha Z        PSCENC =       308.57146172
  Ewald energy   TEWEN  =     45056.83654344
  -Hartree energ DENC   =    -61708.32719124
  -exchange      EXHF   =         0.00000000
  -V(xc)+E(xc)   XCENC  =      1056.81612111
  PAW double counting   =     12246.52338272   -12256.91003362
  entropy T*S    EENTRO =        -0.00000000
  eigenvalues    EBANDS =     -3795.49227840
  atomic energy  EATOM  =     18622.57311543
  Solvation  Ediel_sol  =         0.00000000
  ---------------------------------------------------
  free energy    TOTEN  =      -469.40887883 eV

  energy without entropy =     -469.40887883  energy(sigma->0) =     -469.40887883


--------------------------------------------------------------------------------------------------------


--------------------------------------- Iteration      1(  25)  ---------------------------------------


    POTLOK:  cpu time    0.1330: real time    0.1330
    SETDIJ:  cpu time    0.5881: real time    0.5882
    EDDIAG:  cpu time    2.4732: real time    2.4820
  RMM-DIIS:  cpu time    3.7171: real time    3.7257
    ORTHCH:  cpu time    0.7928: real time    0.7933
       DOS:  cpu time    0.0011: real time    0.0011
    CHARGE:  cpu time    0.3327: real time    0.3329
    MIXING:  cpu time    0.0099: real time    0.0099
    --------------------------------------------
      LOOP:  cpu time    8.0478: real time    8.0661

 eigenvalue-minimisations  :  2514
 total energy-change (2. order) :-0.1455039E-04  (-0.8252460E-06)
 number of electron     329.9999769 magnetization      21.9999921
 augmentation part       46.7593792 magnetization      15.7759814

 Broyden mixing:
  rms(total) = 0.22824E-03    rms(broyden)= 0.22600E-03
  rms(prec ) = 0.23544E-03
  weight for this iteration     100.00

 eigenvalues of (default mixing * dielectric matrix)
  average eigenvalue GAMMA=   3.2238
 44.6160  5.7403  4.9787  3.5877  2.7849  1.7498  1.7498  1.2163  1.2163  0.9376
  0.9376  0.8034  0.8034  0.3072  0.7567  0.7567  0.3998  0.4136  0.4136  0.6838
  0.6838  0.6334  0.6334  0.5682

 Free energy of the ion-electron system (eV)
  ---------------------------------------------------
  alpha Z        PSCENC =       308.57146172
  Ewald energy   TEWEN  =     45056.83654344
  -Hartree energ DENC   =    -61708.32570704
  -exchange      EXHF   =         0.00000000
  -V(xc)+E(xc)   XCENC  =      1056.81654003
  PAW double counting   =     12246.53207822   -12256.91851611
  entropy T*S    EENTRO =        -0.00000000
  eigenvalues    EBANDS =     -3795.49440907
  atomic energy  EATOM  =     18622.57311543
  Solvation  Ediel_sol  =         0.00000000
  ---------------------------------------------------
  free energy    TOTEN  =      -469.40889338 eV

  energy without entropy =     -469.40889338  energy(sigma->0) =     -469.40889338


--------------------------------------------------------------------------------------------------------


--------------------------------------- Iteration      1(  26)  ---------------------------------------


    POTLOK:  cpu time    0.1306: real time    0.1339
    SETDIJ:  cpu time    0.5875: real time    0.5876
    EDDIAG:  cpu time    2.4217: real time    2.4263
  RMM-DIIS:  cpu time    3.5583: real time    3.5655
    ORTHCH:  cpu time    0.8019: real time    0.8027
       DOS:  cpu time    0.0009: real time    0.0009
    --------------------------------------------
      LOOP:  cpu time    7.5007: real time    7.5166

 eigenvalue-minimisations  :  2422
 total energy-change (2. order) :-0.9326515E-05  (-0.6377769E-06)
 number of electron     329.9999769 magnetization      21.9999921
 augmentation part       46.7593792 magnetization      15.7759814

 Free energy of the ion-electron system (eV)
  ---------------------------------------------------
  alpha Z        PSCENC =       308.57146172
  Ewald energy   TEWEN  =     45056.83654344
  -Hartree energ DENC   =    -61708.32133775
  -exchange      EXHF   =         0.00000000
  -V(xc)+E(xc)   XCENC  =      1056.81651234
  PAW double counting   =     12246.53181131   -12256.91726145
  entropy T*S    EENTRO =        -0.00000000
  eigenvalues    EBANDS =     -3795.49974775
  atomic energy  EATOM  =     18622.57311543
  Solvation  Ediel_sol  =         0.00000000
  ---------------------------------------------------
  free energy    TOTEN  =      -469.40890271 eV

  energy without entropy =     -469.40890271  energy(sigma->0) =     -469.40890271


--------------------------------------------------------------------------------------------------------


 average (electrostatic) potential at core
  the test charge radii are     1.0103  0.6991  0.7089  1.1045  0.7215  0.5201
  (the norm of the test charge is              1.0000)
       1 -52.4350       2 -53.2490       3 -51.0913       4 -54.9349       5 -56.6567
       6 -52.8999       7 -56.5737       8 -52.9007       9 -58.0897      10 -58.8372
      11 -58.0497      12 -58.6566      13 -58.0086      14 -58.8208      15 -58.0629
      16 -58.6911      17 -58.7210      18 -58.0376      19 -58.7922      20 -57.9139
      21 -58.8146      22 -58.0518      23 -58.7802      24 -57.9402      25 -56.2888
      26 -59.3515      27 -58.5134      28 -57.5673      29 -57.9251      30 -56.7192
      31 -56.6653      32 -58.4911      33 -72.6505      34 -71.9620      35 -72.4546
      36 -71.9444      37 -72.6638      38 -71.8796      39 -72.4825      40 -71.9575
      41 -72.6072      42 -71.7861      43 -72.5322      44 -71.9319      45 -72.6190
      46 -71.8112      47 -72.6113      48 -71.9515      49 -71.2246      50 -72.5071
      51 -73.1014      52 -69.9225      53 -72.3399      54 -71.2696      55 -71.3255
      56 -71.7859      57 -41.3920      58 -41.3797      59 -40.8921      60 -40.8917
      61 -77.5509      62 -79.4936      63 -41.6098      64 -43.3264
 
 
 
 E-fermi :  -3.7717     XC(G=0):  -3.9429     alpha+bet : -2.8255


 spin component 1

 k-point     1 :       0.0000    0.0000    0.0000
  band No.  band energies     occupation 
      1     -34.0107      1.00000
      2     -33.9988      1.00000
      3     -33.5012      1.00000
      4     -33.5008      1.00000
      5     -23.2439      1.00000
      6     -22.1029      1.00000
      7     -21.7595      1.00000
      8     -21.6957      1.00000
      9     -21.6668      1.00000
     10     -21.6545      1.00000
     11     -21.6190      1.00000
     12     -21.6054      1.00000
     13     -21.5441      1.00000
     14     -21.5128      1.00000
     15     -21.5009      1.00000
     16     -21.4103      1.00000
     17     -21.3379      1.00000
     18     -21.1513      1.00000
     19     -21.0603      1.00000
     20     -21.0497      1.00000
     21     -21.0356      1.00000
     22     -21.0292      1.00000
     23     -20.9677      1.00000
     24     -20.9328      1.00000
     25     -20.8665      1.00000
     26     -20.8366      1.00000
     27     -20.3122      1.00000
     28     -20.3001      1.00000
     29     -20.2474      1.00000
     30     -19.0784      1.00000
     31     -17.5195      1.00000
     32     -17.5088      1.00000
     33     -17.5012      1.00000
     34     -17.4982      1.00000
     35     -17.4879      1.00000
     36     -17.4768      1.00000
     37     -17.0206      1.00000
     38     -17.0201      1.00000
     39     -16.9723      1.00000
     40     -16.9693      1.00000
     41     -16.9683      1.00000
     42     -16.9647      1.00000
     43     -14.3126      1.00000
     44     -14.2070      1.00000
     45     -13.9526      1.00000
     46     -13.8799      1.00000
     47     -13.0581      1.00000
     48     -12.7678      1.00000
     49     -12.7440      1.00000
     50     -12.7286      1.00000
     51     -12.6685      1.00000
     52     -12.6657      1.00000
     53     -12.6570      1.00000
     54     -12.5881      1.00000
     55     -12.3156      1.00000
     56     -12.1333      1.00000
     57     -11.9980      1.00000
     58     -11.9344      1.00000
     59     -11.8092      1.00000
     60     -11.7086      1.00000
     61     -11.3661      1.00000
     62     -11.2243      1.00000
     63     -11.1890      1.00000
     64     -11.0730      1.00000
     65     -11.0266      1.00000
     66     -11.0106      1.00000
     67     -10.9435      1.00000
     68     -10.7941      1.00000
     69     -10.6834      1.00000
     70     -10.6168      1.00000
     71     -10.4687      1.00000
     72     -10.4639      1.00000
     73     -10.4602      1.00000
     74     -10.4185      1.00000
     75     -10.3813      1.00000
     76     -10.2946      1.00000
     77     -10.1414      1.00000
     78      -9.9837      1.00000
     79      -9.9316      1.00000
     80      -9.7265      1.00000
     81      -9.6818      1.00000
     82      -9.6521      1.00000
     83      -9.5223      1.00000
     84      -9.4637      1.00000
     85      -9.4462      1.00000
     86      -9.4252      1.00000
     87      -9.3474      1.00000
     88      -9.1819      1.00000
     89      -9.0168      1.00000
     90      -8.9406      1.00000
     91      -8.8754      1.00000
     92      -8.8094      1.00000
     93      -8.7665      1.00000
     94      -8.7172      1.00000
     95      -8.6605      1.00000
     96      -8.6472      1.00000
     97      -8.5588      1.00000
     98      -8.5185      1.00000
     99      -8.4884      1.00000
    100      -8.3465      1.00000
    101      -8.3338      1.00000
    102      -8.2874      1.00000
    103      -8.2432      1.00000
    104      -8.0665      1.00000
    105      -8.0476      1.00000
    106      -8.0298      1.00000
    107      -7.9782      1.00000
    108      -7.9275      1.00000
    109      -7.8859      1.00000
    110      -7.8433      1.00000
    111      -7.8108      1.00000
    112      -7.7533      1.00000
    113      -7.6917      1.00000
    114      -7.6457      1.00000
    115      -7.6354      1.00000
    116      -7.5589      1.00000
    117      -7.4784      1.00000
    118      -7.4164      1.00000
    119      -7.3941      1.00000
    120      -7.3692      1.00000
    121      -7.3209      1.00000
    122      -7.3155      1.00000
    123      -7.2774      1.00000
    124      -7.2498      1.00000
    125      -7.1936      1.00000
    126      -7.1761      1.00000
    127      -7.1561      1.00000
    128      -7.1453      1.00000
    129      -7.1062      1.00000
    130      -7.0239      1.00000
    131      -6.9934      1.00000
    132      -6.9697      1.00000
    133      -6.9466      1.00000
    134      -6.9059      1.00000
    135      -6.8642      1.00000
    136      -6.8441      1.00000
    137      -6.8284      1.00000
    138      -6.7907      1.00000
    139      -6.7811      1.00000
    140      -6.6999      1.00000
    141      -6.6606      1.00000
    142      -6.6442      1.00000
    143      -6.6193      1.00000
    144      -6.5978      1.00000
    145      -6.5717      1.00000
    146      -6.4928      1.00000
    147      -6.4859      1.00000
    148      -6.4098      1.00000
    149      -6.3368      1.00000
    150      -6.3117      1.00000
    151      -6.2894      1.00000
    152      -6.2572      1.00000
    153      -6.2473      1.00000
    154      -6.2343      1.00000
    155      -6.1500      1.00000
    156      -6.1000      1.00000
    157      -6.0731      1.00000
    158      -6.0697      1.00000
    159      -6.0448      1.00000
    160      -6.0338      1.00000
    161      -6.0203      1.00000
    162      -5.9202      1.00000
    163      -5.7700      1.00000
    164      -5.7158      1.00000
    165      -5.6642      1.00000
    166      -5.5853      1.00000
    167      -5.3882      1.00000
    168      -5.3116      1.00000
    169      -5.0121      1.00000
    170      -4.9543      1.00000
    171      -4.8195      1.00000
    172      -4.6231      1.00000
    173      -4.5723      1.00000
    174      -4.4733      1.00000
    175      -4.3843      1.00000
    176      -4.0172      1.00000
    177      -2.9177      0.00000
    178      -2.1005      0.00000
    179      -0.8420      0.00000
    180      -0.7323      0.00000
    181      -0.4969      0.00000
    182      -0.4238      0.00000
    183      -0.3137      0.00000
    184      -0.2484      0.00000
    185      -0.2138      0.00000
    186      -0.0970      0.00000
    187      -0.0830      0.00000
    188       0.0883      0.00000
    189       0.1604      0.00000
    190       0.2350      0.00000
    191       0.4382      0.00000
    192       0.5654      0.00000
    193       0.5981      0.00000
    194       0.7009      0.00000
    195       0.7299      0.00000
    196       0.7858      0.00000
    197       0.8340      0.00000
    198       0.8510      0.00000
    199       0.8708      0.00000
    200       0.9348      0.00000
    201       0.9688      0.00000
    202       0.9847      0.00000
    203       0.9973      0.00000
    204       1.0436      0.00000
    205       1.2462      0.00000
    206       1.2589      0.00000
    207       1.2782      0.00000
    208       1.3619      0.00000
    209       1.3783      0.00000
    210       1.3904      0.00000
    211       1.4155      0.00000
    212       1.4416      0.00000
    213       1.4510      0.00000
    214       1.4717      0.00000
    215       1.4845      0.00000
    216       1.5442      0.00000

 k-point     2 :       0.3333    0.0000    0.0000
  band No.  band energies     occupation 
      1     -34.0107      1.00000
      2     -33.9988      1.00000
      3     -33.5012      1.00000
      4     -33.5008      1.00000
      5     -23.2438      1.00000
      6     -22.1027      1.00000
      7     -21.7448      1.00000
      8     -21.7001      1.00000
      9     -21.6921      1.00000
     10     -21.6393      1.00000
     11     -21.6190      1.00000
     12     -21.6037      1.00000
     13     -21.5508      1.00000
     14     -21.5124      1.00000
     15     -21.4973      1.00000
     16     -21.4098      1.00000
     17     -21.3369      1.00000
     18     -21.1393      1.00000
     19     -21.0889      1.00000
     20     -21.0412      1.00000
     21     -21.0369      1.00000
     22     -21.0259      1.00000
     23     -20.9643      1.00000
     24     -20.9322      1.00000
     25     -20.8659      1.00000
     26     -20.8364      1.00000
     27     -20.3121      1.00000
     28     -20.3000      1.00000
     29     -20.2474      1.00000
     30     -19.0783      1.00000
     31     -17.5193      1.00000
     32     -17.5091      1.00000
     33     -17.5012      1.00000
     34     -17.4978      1.00000
     35     -17.4880      1.00000
     36     -17.4771      1.00000
     37     -17.0206      1.00000
     38     -17.0201      1.00000
     39     -16.9713      1.00000
     40     -16.9693      1.00000
     41     -16.9682      1.00000
     42     -16.9658      1.00000
     43     -14.2796      1.00000
     44     -14.2197      1.00000
     45     -13.9441      1.00000
     46     -13.8779      1.00000
     47     -13.0002      1.00000
     48     -12.7472      1.00000
     49     -12.7433      1.00000
     50     -12.7285      1.00000
     51     -12.6685      1.00000
     52     -12.6657      1.00000
     53     -12.6569      1.00000
     54     -12.5881      1.00000
     55     -12.3559      1.00000
     56     -12.1416      1.00000
     57     -11.9755      1.00000
     58     -11.9116      1.00000
     59     -11.8329      1.00000
     60     -11.7580      1.00000
     61     -11.5733      1.00000
     62     -11.4481      1.00000
     63     -11.2044      1.00000
     64     -11.1573      1.00000
     65     -11.0873      1.00000
     66     -11.0271      1.00000
     67     -11.0141      1.00000
     68     -10.8038      1.00000
     69     -10.7143      1.00000
     70     -10.6167      1.00000
     71     -10.5589      1.00000
     72     -10.4682      1.00000
     73     -10.3380      1.00000
     74     -10.3022      1.00000
     75     -10.2315      1.00000
     76      -9.9528      1.00000
     77      -9.9121      1.00000
     78      -9.7846      1.00000
     79      -9.7484      1.00000
     80      -9.6770      1.00000
     81      -9.6549      1.00000
     82      -9.5972      1.00000
     83      -9.5393      1.00000
     84      -9.4807      1.00000
     85      -9.4233      1.00000
     86      -9.3741      1.00000
     87      -9.2753      1.00000
     88      -9.2059      1.00000
     89      -9.0688      1.00000
     90      -8.9851      1.00000
     91      -8.9646      1.00000
     92      -8.8953      1.00000
     93      -8.8259      1.00000
     94      -8.7965      1.00000
     95      -8.7190      1.00000
     96      -8.6697      1.00000
     97      -8.6284      1.00000
     98      -8.5959      1.00000
     99      -8.4989      1.00000
    100      -8.4186      1.00000
    101      -8.3607      1.00000
    102      -8.3330      1.00000
    103      -8.1811      1.00000
    104      -8.1188      1.00000
    105      -8.0714      1.00000
    106      -7.9919      1.00000
    107      -7.9659      1.00000
    108      -7.9424      1.00000
    109      -7.8830      1.00000
    110      -7.8326      1.00000
    111      -7.7860      1.00000
    112      -7.7537      1.00000
    113      -7.7039      1.00000
    114      -7.6759      1.00000
    115      -7.6068      1.00000
    116      -7.5258      1.00000
    117      -7.4966      1.00000
    118      -7.4652      1.00000
    119      -7.4039      1.00000
    120      -7.3547      1.00000
    121      -7.3270      1.00000
    122      -7.3190      1.00000
    123      -7.2851      1.00000
    124      -7.2532      1.00000
    125      -7.2249      1.00000
    126      -7.2052      1.00000
    127      -7.1722      1.00000
    128      -7.1422      1.00000
    129      -7.1136      1.00000
    130      -7.0330      1.00000
    131      -7.0039      1.00000
    132      -6.9949      1.00000
    133      -6.9776      1.00000
    134      -6.9279      1.00000
    135      -6.9060      1.00000
    136      -6.8737      1.00000
    137      -6.8621      1.00000
    138      -6.7984      1.00000
    139      -6.7720      1.00000
    140      -6.7461      1.00000
    141      -6.7066      1.00000
    142      -6.6461      1.00000
    143      -6.5886      1.00000
    144      -6.5651      1.00000
    145      -6.5265      1.00000
    146      -6.5127      1.00000
    147      -6.4681      1.00000
    148      -6.4282      1.00000
    149      -6.3792      1.00000
    150      -6.3588      1.00000
    151      -6.3054      1.00000
    152      -6.2342      1.00000
    153      -6.2225      1.00000
    154      -6.1919      1.00000
    155      -6.1405      1.00000
    156      -6.1161      1.00000
    157      -6.0801      1.00000
    158      -6.0518      1.00000
    159      -6.0352      1.00000
    160      -6.0157      1.00000
    161      -5.9797      1.00000
    162      -5.8866      1.00000
    163      -5.7855      1.00000
    164      -5.7670      1.00000
    165      -5.5531      1.00000
    166      -5.3906      1.00000
    167      -5.3716      1.00000
    168      -5.3178      1.00000
    169      -5.0016      1.00000
    170      -4.9548      1.00000
    171      -4.8294      1.00000
    172      -4.6200      1.00000
    173      -4.5786      1.00000
    174      -4.4660      1.00000
    175      -4.3828      1.00000
    176      -4.0188      1.00000
    177      -2.9261      0.00000
    178      -2.1087      0.00000
    179      -0.8500      0.00000
    180      -0.7417      0.00000
    181      -0.4981      0.00000
    182      -0.4209      0.00000
    183      -0.3102      0.00000
    184      -0.1914      0.00000
    185      -0.1802      0.00000
    186      -0.0874      0.00000
    187      -0.0658      0.00000
    188       0.0489      0.00000
    189       0.1421      0.00000
    190       0.3011      0.00000
    191       0.4598      0.00000
    192       0.5261      0.00000
    193       0.5774      0.00000
    194       0.6068      0.00000
    195       0.6609      0.00000
    196       0.6790      0.00000
    197       0.7247      0.00000
    198       0.8450      0.00000
    199       0.8904      0.00000
    200       0.9358      0.00000
    201       1.0018      0.00000
    202       1.0303      0.00000
    203       1.0862      0.00000
    204       1.1318      0.00000
    205       1.1938      0.00000
    206       1.2507      0.00000
    207       1.2865      0.00000
    208       1.3180      0.00000
    209       1.3344      0.00000
    210       1.3901      0.00000
    211       1.4072      0.00000
    212       1.4341      0.00000
    213       1.4599      0.00000
    214       1.4974      0.00000
    215       1.5331      0.00000
    216       1.6327      0.00000

 k-point     3 :       0.0000    0.3333    0.0000
  band No.  band energies     occupation 
      1     -34.0107      1.00000
      2     -33.9988      1.00000
      3     -33.5012      1.00000
      4     -33.5008      1.00000
      5     -23.2438      1.00000
      6     -22.1027      1.00000
      7     -21.7482      1.00000
      8     -21.6909      1.00000
      9     -21.6846      1.00000
     10     -21.6547      1.00000
     11     -21.6166      1.00000
     12     -21.6118      1.00000
     13     -21.5396      1.00000
     14     -21.5124      1.00000
     15     -21.5008      1.00000
     16     -21.4095      1.00000
     17     -21.3375      1.00000
     18     -21.1418      1.00000
     19     -21.0766      1.00000
     20     -21.0526      1.00000
     21     -21.0359      1.00000
     22     -21.0211      1.00000
     23     -20.9668      1.00000
     24     -20.9312      1.00000
     25     -20.8745      1.00000
     26     -20.8298      1.00000
     27     -20.3121      1.00000
     28     -20.3000      1.00000
     29     -20.2474      1.00000
     30     -19.0783      1.00000
     31     -17.5194      1.00000
     32     -17.5090      1.00000
     33     -17.5012      1.00000
     34     -17.4981      1.00000
     35     -17.4880      1.00000
     36     -17.4769      1.00000
     37     -17.0206      1.00000
     38     -17.0201      1.00000
     39     -16.9713      1.00000
     40     -16.9693      1.00000
     41     -16.9682      1.00000
     42     -16.9658      1.00000
     43     -14.2933      1.00000
     44     -14.2060      1.00000
     45     -13.9415      1.00000
     46     -13.8801      1.00000
     47     -13.0055      1.00000
     48     -12.7446      1.00000
     49     -12.7289      1.00000
     50     -12.7159      1.00000
     51     -12.6685      1.00000
     52     -12.6656      1.00000
     53     -12.6570      1.00000
     54     -12.5881      1.00000
     55     -12.3557      1.00000
     56     -12.1396      1.00000
     57     -12.0492      1.00000
     58     -11.9469      1.00000
     59     -11.8044      1.00000
     60     -11.7263      1.00000
     61     -11.5646      1.00000
     62     -11.4585      1.00000
     63     -11.2098      1.00000
     64     -11.1325      1.00000
     65     -11.0981      1.00000
     66     -11.0535      1.00000
     67     -11.0337      1.00000
     68     -10.7146      1.00000
     69     -10.6973      1.00000
     70     -10.5585      1.00000
     71     -10.5416      1.00000
     72     -10.4738      1.00000
     73     -10.4060      1.00000
     74     -10.2925      1.00000
     75     -10.2507      1.00000
     76      -9.9426      1.00000
     77      -9.9170      1.00000
     78      -9.8074      1.00000
     79      -9.7519      1.00000
     80      -9.7243      1.00000
     81      -9.6661      1.00000
     82      -9.5674      1.00000
     83      -9.5525      1.00000
     84      -9.4709      1.00000
     85      -9.4471      1.00000
     86      -9.3973      1.00000
     87      -9.2658      1.00000
     88      -9.1878      1.00000
     89      -9.0435      1.00000
     90      -8.9881      1.00000
     91      -8.9590      1.00000
     92      -8.9128      1.00000
     93      -8.8610      1.00000
     94      -8.7770      1.00000
     95      -8.7652      1.00000
     96      -8.6506      1.00000
     97      -8.6154      1.00000
     98      -8.5642      1.00000
     99      -8.5154      1.00000
    100      -8.3564      1.00000
    101      -8.3390      1.00000
    102      -8.2981      1.00000
    103      -8.2268      1.00000
    104      -8.1040      1.00000
    105      -8.0815      1.00000
    106      -8.0437      1.00000
    107      -7.9475      1.00000
    108      -7.9394      1.00000
    109      -7.8813      1.00000
    110      -7.8352      1.00000
    111      -7.7595      1.00000
    112      -7.7291      1.00000
    113      -7.6936      1.00000
    114      -7.6576      1.00000
    115      -7.6281      1.00000
    116      -7.5956      1.00000
    117      -7.5098      1.00000
    118      -7.4573      1.00000
    119      -7.4097      1.00000
    120      -7.3991      1.00000
    121      -7.3534      1.00000
    122      -7.3172      1.00000
    123      -7.2689      1.00000
    124      -7.2464      1.00000
    125      -7.2027      1.00000
    126      -7.1699      1.00000
    127      -7.1539      1.00000
    128      -7.1289      1.00000
    129      -7.0926      1.00000
    130      -7.0247      1.00000
    131      -7.0189      1.00000
    132      -7.0053      1.00000
    133      -6.9927      1.00000
    134      -6.9559      1.00000
    135      -6.9351      1.00000
    136      -6.8801      1.00000
    137      -6.8284      1.00000
    138      -6.8046      1.00000
    139      -6.7894      1.00000
    140      -6.6957      1.00000
    141      -6.6869      1.00000
    142      -6.6438      1.00000
    143      -6.5926      1.00000
    144      -6.5808      1.00000
    145      -6.5510      1.00000
    146      -6.5149      1.00000
    147      -6.4538      1.00000
    148      -6.4334      1.00000
    149      -6.3645      1.00000
    150      -6.3405      1.00000
    151      -6.2836      1.00000
    152      -6.2675      1.00000
    153      -6.2644      1.00000
    154      -6.1542      1.00000
    155      -6.1376      1.00000
    156      -6.1071      1.00000
    157      -6.0841      1.00000
    158      -6.0703      1.00000
    159      -6.0442      1.00000
    160      -6.0116      1.00000
    161      -6.0007      1.00000
    162      -5.8872      1.00000
    163      -5.7997      1.00000
    164      -5.7392      1.00000
    165      -5.5025      1.00000
    166      -5.4213      1.00000
    167      -5.3870      1.00000
    168      -5.3181      1.00000
    169      -5.0053      1.00000
    170      -4.9487      1.00000
    171      -4.8294      1.00000
    172      -4.6260      1.00000
    173      -4.5689      1.00000
    174      -4.4691      1.00000
    175      -4.3830      1.00000
    176      -4.0187      1.00000
    177      -2.9266      0.00000
    178      -2.1077      0.00000
    179      -0.8409      0.00000
    180      -0.7436      0.00000
    181      -0.4989      0.00000
    182      -0.4490      0.00000
    183      -0.3522      0.00000
    184      -0.1987      0.00000
    185      -0.1666      0.00000
    186      -0.0893      0.00000
    187      -0.0093      0.00000
    188       0.1563      0.00000
    189       0.1938      0.00000
    190       0.2445      0.00000
    191       0.3780      0.00000
    192       0.4906      0.00000
    193       0.5317      0.00000
    194       0.6115      0.00000
    195       0.6460      0.00000
    196       0.6837      0.00000
    197       0.7850      0.00000
    198       0.8130      0.00000
    199       0.9011      0.00000
    200       0.9591      0.00000
    201       1.0080      0.00000
    202       1.0219      0.00000
    203       1.1128      0.00000
    204       1.1467      0.00000
    205       1.1727      0.00000
    206       1.2595      0.00000
    207       1.2743      0.00000
    208       1.3097      0.00000
    209       1.3460      0.00000
    210       1.4014      0.00000
    211       1.4336      0.00000
    212       1.4384      0.00000
    213       1.4529      0.00000
    214       1.4658      0.00000
    215       1.5274      0.00000
    216       1.6229      0.00000

 k-point     4 :       0.3333    0.3333    0.0000
  band No.  band energies     occupation 
      1     -34.0107      1.00000
      2     -33.9988      1.00000
      3     -33.5012      1.00000
      4     -33.5008      1.00000
      5     -23.2438      1.00000
      6     -22.1025      1.00000
      7     -21.7321      1.00000
      8     -21.6967      1.00000
      9     -21.6891      1.00000
     10     -21.6709      1.00000
     11     -21.6115      1.00000
     12     -21.6033      1.00000
     13     -21.5492      1.00000
     14     -21.5123      1.00000
     15     -21.4953      1.00000
     16     -21.4092      1.00000
     17     -21.3367      1.00000
     18     -21.1285      1.00000
     19     -21.0876      1.00000
     20     -21.0684      1.00000
     21     -21.0389      1.00000
     22     -21.0101      1.00000
     23     -20.9634      1.00000
     24     -20.9309      1.00000
     25     -20.8742      1.00000
     26     -20.8293      1.00000
     27     -20.3121      1.00000
     28     -20.3000      1.00000
     29     -20.2474      1.00000
     30     -19.0783      1.00000
     31     -17.5195      1.00000
     32     -17.5089      1.00000
     33     -17.5012      1.00000
     34     -17.4978      1.00000
     35     -17.4880      1.00000
     36     -17.4771      1.00000
     37     -17.0206      1.00000
     38     -17.0201      1.00000
     39     -16.9713      1.00000
     40     -16.9695      1.00000
     41     -16.9690      1.00000
     42     -16.9648      1.00000
     43     -14.2687      1.00000
     44     -14.2071      1.00000
     45     -13.9369      1.00000
     46     -13.8750      1.00000
     47     -12.9396      1.00000
     48     -12.7441      1.00000
     49     -12.7290      1.00000
     50     -12.7149      1.00000
     51     -12.6685      1.00000
     52     -12.6656      1.00000
     53     -12.6570      1.00000
     54     -12.5881      1.00000
     55     -12.3089      1.00000
     56     -12.2671      1.00000
     57     -11.9536      1.00000
     58     -11.9099      1.00000
     59     -11.8334      1.00000
     60     -11.7525      1.00000
     61     -11.7049      1.00000
     62     -11.6416      1.00000
     63     -11.3137      1.00000
     64     -11.2398      1.00000
     65     -11.1295      1.00000
     66     -11.0863      1.00000
     67     -11.0482      1.00000
     68     -10.9859      1.00000
     69     -10.7564      1.00000
     70     -10.3829      1.00000
     71     -10.3570      1.00000
     72     -10.3426      1.00000
     73     -10.2983      1.00000
     74     -10.2737      1.00000
     75      -9.9166      1.00000
     76      -9.8142      1.00000
     77      -9.7733      1.00000
     78      -9.7322      1.00000
     79      -9.6769      1.00000
     80      -9.6661      1.00000
     81      -9.5870      1.00000
     82      -9.5518      1.00000
     83      -9.5394      1.00000
     84      -9.5071      1.00000
     85      -9.4209      1.00000
     86      -9.3616      1.00000
     87      -9.2297      1.00000
     88      -9.1671      1.00000
     89      -9.1309      1.00000
     90      -8.9944      1.00000
     91      -8.9592      1.00000
     92      -8.9382      1.00000
     93      -8.8960      1.00000
     94      -8.8450      1.00000
     95      -8.7924      1.00000
     96      -8.7478      1.00000
     97      -8.6771      1.00000
     98      -8.6676      1.00000
     99      -8.5940      1.00000
    100      -8.4226      1.00000
    101      -8.3775      1.00000
    102      -8.3285      1.00000
    103      -8.2918      1.00000
    104      -8.1138      1.00000
    105      -8.0866      1.00000
    106      -8.0526      1.00000
    107      -7.9742      1.00000
    108      -7.9403      1.00000
    109      -7.9195      1.00000
    110      -7.8056      1.00000
    111      -7.7480      1.00000
    112      -7.7292      1.00000
    113      -7.6714      1.00000
    114      -7.6383      1.00000
    115      -7.6041      1.00000
    116      -7.5837      1.00000
    117      -7.5661      1.00000
    118      -7.4982      1.00000
    119      -7.4699      1.00000
    120      -7.3830      1.00000
    121      -7.3039      1.00000
    122      -7.2698      1.00000
    123      -7.2578      1.00000
    124      -7.2364      1.00000
    125      -7.2265      1.00000
    126      -7.1910      1.00000
    127      -7.1721      1.00000
    128      -7.1419      1.00000
    129      -7.1065      1.00000
    130      -7.0361      1.00000
    131      -7.0097      1.00000
    132      -6.9877      1.00000
    133      -6.9774      1.00000
    134      -6.9540      1.00000
    135      -6.9339      1.00000
    136      -6.8795      1.00000
    137      -6.8704      1.00000
    138      -6.8220      1.00000
    139      -6.7894      1.00000
    140      -6.7210      1.00000
    141      -6.6962      1.00000
    142      -6.6397      1.00000
    143      -6.6199      1.00000
    144      -6.6006      1.00000
    145      -6.5846      1.00000
    146      -6.5086      1.00000
    147      -6.4900      1.00000
    148      -6.4406      1.00000
    149      -6.4212      1.00000
    150      -6.3545      1.00000
    151      -6.3301      1.00000
    152      -6.2877      1.00000
    153      -6.2497      1.00000
    154      -6.1508      1.00000
    155      -6.1383      1.00000
    156      -6.1266      1.00000
    157      -6.0631      1.00000
    158      -6.0259      1.00000
    159      -6.0118      1.00000
    160      -5.9687      1.00000
    161      -5.9503      1.00000
    162      -5.8683      1.00000
    163      -5.8141      1.00000
    164      -5.7834      1.00000
    165      -5.3862      1.00000
    166      -5.3492      1.00000
    167      -5.3215      1.00000
    168      -5.2902      1.00000
    169      -4.9852      1.00000
    170      -4.9490      1.00000
    171      -4.8377      1.00000
    172      -4.6249      1.00000
    173      -4.5749      1.00000
    174      -4.4614      1.00000
    175      -4.3812      1.00000
    176      -4.0184      1.00000
    177      -2.9349      0.00000
    178      -2.1230      0.00000
    179      -0.8495      0.00000
    180      -0.7532      0.00000
    181      -0.5091      0.00000
    182      -0.4444      0.00000
    183      -0.3397      0.00000
    184      -0.1601      0.00000
    185      -0.1460      0.00000
    186      -0.0694      0.00000
    187      -0.0304      0.00000
    188       0.0755      0.00000
    189       0.2075      0.00000
    190       0.3009      0.00000
    191       0.4036      0.00000
    192       0.4988      0.00000
    193       0.5498      0.00000
    194       0.5745      0.00000
    195       0.6294      0.00000
    196       0.6758      0.00000
    197       0.7753      0.00000
    198       0.8146      0.00000
    199       0.8448      0.00000
    200       0.9304      0.00000
    201       0.9400      0.00000
    202       0.9794      0.00000
    203       1.0368      0.00000
    204       1.0916      0.00000
    205       1.1560      0.00000
    206       1.2029      0.00000
    207       1.2320      0.00000
    208       1.3098      0.00000
    209       1.3377      0.00000
    210       1.4123      0.00000
    211       1.4929      0.00000
    212       1.5433      0.00000
    213       1.6089      0.00000
    214       1.6345      0.00000
    215       1.7065      0.00000
    216       1.7271      0.00000

 k-point     5 :      -0.3333    0.3333    0.0000
  band No.  band energies     occupation 
      1     -34.0107      1.00000
      2     -33.9988      1.00000
      3     -33.5012      1.00000
      4     -33.5008      1.00000
      5     -23.2438      1.00000
      6     -22.1025      1.00000
      7     -21.7320      1.00000
      8     -21.6969      1.00000
      9     -21.6890      1.00000
     10     -21.6709      1.00000
     11     -21.6113      1.00000
     12     -21.6033      1.00000
     13     -21.5494      1.00000
     14     -21.5123      1.00000
     15     -21.4952      1.00000
     16     -21.4092      1.00000
     17     -21.3367      1.00000
     18     -21.1285      1.00000
     19     -21.0877      1.00000
     20     -21.0684      1.00000
     21     -21.0389      1.00000
     22     -21.0101      1.00000
     23     -20.9633      1.00000
     24     -20.9310      1.00000
     25     -20.8743      1.00000
     26     -20.8293      1.00000
     27     -20.3121      1.00000
     28     -20.3000      1.00000
     29     -20.2474      1.00000
     30     -19.0783      1.00000
     31     -17.5193      1.00000
     32     -17.5091      1.00000
     33     -17.5012      1.00000
     34     -17.4979      1.00000
     35     -17.4880      1.00000
     36     -17.4770      1.00000
     37     -17.0206      1.00000
     38     -17.0201      1.00000
     39     -16.9723      1.00000
     40     -16.9685      1.00000
     41     -16.9680      1.00000
     42     -16.9659      1.00000
     43     -14.2686      1.00000
     44     -14.2073      1.00000
     45     -13.9368      1.00000
     46     -13.8750      1.00000
     47     -12.9394      1.00000
     48     -12.7442      1.00000
     49     -12.7286      1.00000
     50     -12.7155      1.00000
     51     -12.6686      1.00000
     52     -12.6656      1.00000
     53     -12.6570      1.00000
     54     -12.5881      1.00000
     55     -12.3098      1.00000
     56     -12.2663      1.00000
     57     -11.9562      1.00000
     58     -11.9176      1.00000
     59     -11.8261      1.00000
     60     -11.7411      1.00000
     61     -11.7065      1.00000
     62     -11.6418      1.00000
     63     -11.3259      1.00000
     64     -11.2196      1.00000
     65     -11.1318      1.00000
     66     -11.0989      1.00000
     67     -11.0582      1.00000
     68     -10.9886      1.00000
     69     -10.7564      1.00000
     70     -10.3710      1.00000
     71     -10.3541      1.00000
     72     -10.3445      1.00000
     73     -10.2870      1.00000
     74     -10.2654      1.00000
     75      -9.9201      1.00000
     76      -9.8139      1.00000
     77      -9.7701      1.00000
     78      -9.7144      1.00000
     79      -9.6831      1.00000
     80      -9.6624      1.00000
     81      -9.6261      1.00000
     82      -9.5712      1.00000
     83      -9.5392      1.00000
     84      -9.5114      1.00000
     85      -9.4124      1.00000
     86      -9.3274      1.00000
     87      -9.2669      1.00000
     88      -9.1945      1.00000
     89      -9.0828      1.00000
     90      -9.0162      1.00000
     91      -8.9683      1.00000
     92      -8.9375      1.00000
     93      -8.8856      1.00000
     94      -8.8247      1.00000
     95      -8.7972      1.00000
     96      -8.7806      1.00000
     97      -8.7059      1.00000
     98      -8.6158      1.00000
     99      -8.5043      1.00000
    100      -8.4377      1.00000
    101      -8.3866      1.00000
    102      -8.3300      1.00000
    103      -8.2997      1.00000
    104      -8.1965      1.00000
    105      -8.0868      1.00000
    106      -8.0038      1.00000
    107      -7.9751      1.00000
    108      -7.9535      1.00000
    109      -7.9238      1.00000
    110      -7.7835      1.00000
    111      -7.7535      1.00000
    112      -7.7406      1.00000
    113      -7.6805      1.00000
    114      -7.6488      1.00000
    115      -7.6132      1.00000
    116      -7.5658      1.00000
    117      -7.5516      1.00000
    118      -7.4941      1.00000
    119      -7.4584      1.00000
    120      -7.3893      1.00000
    121      -7.3105      1.00000
    122      -7.2843      1.00000
    123      -7.2633      1.00000
    124      -7.2363      1.00000
    125      -7.2050      1.00000
    126      -7.1850      1.00000
    127      -7.1639      1.00000
    128      -7.1323      1.00000
    129      -7.1091      1.00000
    130      -7.0353      1.00000
    131      -7.0260      1.00000
    132      -6.9962      1.00000
    133      -6.9832      1.00000
    134      -6.9584      1.00000
    135      -6.9250      1.00000
    136      -6.9044      1.00000
    137      -6.8778      1.00000
    138      -6.7823      1.00000
    139      -6.7711      1.00000
    140      -6.7270      1.00000
    141      -6.7052      1.00000
    142      -6.6683      1.00000
    143      -6.6162      1.00000
    144      -6.5877      1.00000
    145      -6.5692      1.00000
    146      -6.5307      1.00000
    147      -6.4976      1.00000
    148      -6.4416      1.00000
    149      -6.4226      1.00000
    150      -6.3555      1.00000
    151      -6.3113      1.00000
    152      -6.2795      1.00000
    153      -6.2465      1.00000
    154      -6.1514      1.00000
    155      -6.1455      1.00000
    156      -6.1206      1.00000
    157      -6.0671      1.00000
    158      -6.0142      1.00000
    159      -6.0082      1.00000
    160      -5.9812      1.00000
    161      -5.9450      1.00000
    162      -5.8691      1.00000
    163      -5.8251      1.00000
    164      -5.7774      1.00000
    165      -5.3848      1.00000
    166      -5.3676      1.00000
    167      -5.3222      1.00000
    168      -5.2829      1.00000
    169      -4.9794      1.00000
    170      -4.9488      1.00000
    171      -4.8375      1.00000
    172      -4.6253      1.00000
    173      -4.5745      1.00000
    174      -4.4615      1.00000
    175      -4.3812      1.00000
    176      -4.0190      1.00000
    177      -2.9349      0.00000
    178      -2.1227      0.00000
    179      -0.8492      0.00000
    180      -0.7533      0.00000
    181      -0.5089      0.00000
    182      -0.4447      0.00000
    183      -0.3373      0.00000
    184      -0.1609      0.00000
    185      -0.1519      0.00000
    186      -0.0784      0.00000
    187      -0.0234      0.00000
    188       0.0906      0.00000
    189       0.2011      0.00000
    190       0.3279      0.00000
    191       0.3751      0.00000
    192       0.4699      0.00000
    193       0.5288      0.00000
    194       0.5900      0.00000
    195       0.6396      0.00000
    196       0.7141      0.00000
    197       0.8000      0.00000
    198       0.8227      0.00000
    199       0.8315      0.00000
    200       0.8796      0.00000
    201       0.9553      0.00000
    202       0.9791      0.00000
    203       1.0348      0.00000
    204       1.0967      0.00000
    205       1.1677      0.00000
    206       1.1814      0.00000
    207       1.2139      0.00000
    208       1.3461      0.00000
    209       1.4047      0.00000
    210       1.4356      0.00000
    211       1.4868      0.00000
    212       1.4950      0.00000
    213       1.5564      0.00000
    214       1.6187      0.00000
    215       1.6746      0.00000
    216       1.7238      0.00000

 spin component 2

 k-point     1 :       0.0000    0.0000    0.0000
  band No.  band energies     occupation 
      1     -34.0106      1.00000
      2     -33.9987      1.00000
      3     -33.5011      1.00000
      4     -33.5006      1.00000
      5     -23.0385      1.00000
      6     -22.0631      1.00000
      7     -21.6761      1.00000
      8     -21.6691      1.00000
      9     -21.5914      1.00000
     10     -21.5856      1.00000
     11     -21.5803      1.00000
     12     -21.5590      1.00000
     13     -21.5154      1.00000
     14     -21.4844      1.00000
     15     -21.4499      1.00000
     16     -21.3635      1.00000
     17     -21.2072      1.00000
     18     -21.0507      1.00000
     19     -20.9942      1.00000
     20     -20.9772      1.00000
     21     -20.9572      1.00000
     22     -20.9412      1.00000
     23     -20.9342      1.00000
     24     -20.8901      1.00000
     25     -20.8306      1.00000
     26     -20.8068      1.00000
     27     -20.2818      1.00000
     28     -20.1510      1.00000
     29     -20.1040      1.00000
     30     -19.0795      1.00000
     31     -17.5192      1.00000
     32     -17.5085      1.00000
     33     -17.5010      1.00000
     34     -17.4980      1.00000
     35     -17.4878      1.00000
     36     -17.4766      1.00000
     37     -17.0204      1.00000
     38     -17.0199      1.00000
     39     -16.9720      1.00000
     40     -16.9691      1.00000
     41     -16.9679      1.00000
     42     -16.9646      1.00000
     43     -12.9340      1.00000
     44     -12.7861      1.00000
     45     -12.0401      1.00000
     46     -11.9762      1.00000
     47     -11.6370      1.00000
     48     -11.3615      1.00000
     49     -11.2905      1.00000
     50     -10.9713      1.00000
     51     -10.9317      1.00000
     52     -10.8972      1.00000
     53     -10.7512      1.00000
     54     -10.6884      1.00000
     55     -10.4702      1.00000
     56     -10.3556      1.00000
     57     -10.3306      1.00000
     58     -10.3075      1.00000
     59     -10.3003      1.00000
     60     -10.2788      1.00000
     61     -10.1792      1.00000
     62     -10.0777      1.00000
     63      -9.9886      1.00000
     64      -9.9535      1.00000
     65      -9.6659      1.00000
     66      -9.6240      1.00000
     67      -9.5788      1.00000
     68      -9.2839      1.00000
     69      -9.1929      1.00000
     70      -9.1530      1.00000
     71      -9.0840      1.00000
     72      -8.9418      1.00000
     73      -8.8962      1.00000
     74      -8.8631      1.00000
     75      -8.8212      1.00000
     76      -8.7592      1.00000
     77      -8.7397      1.00000
     78      -8.6711      1.00000
     79      -8.6114      1.00000
     80      -8.5426      1.00000
     81      -8.5293      1.00000
     82      -8.4078      1.00000
     83      -8.3798      1.00000
     84      -8.3399      1.00000
     85      -8.2402      1.00000
     86      -8.1854      1.00000
     87      -8.1212      1.00000
     88      -8.0524      1.00000
     89      -7.9959      1.00000
     90      -7.9081      1.00000
     91      -7.8701      1.00000
     92      -7.8437      1.00000
     93      -7.8228      1.00000
     94      -7.8099      1.00000
     95      -7.7646      1.00000
     96      -7.7102      1.00000
     97      -7.7067      1.00000
     98      -7.6451      1.00000
     99      -7.6361      1.00000
    100      -7.6035      1.00000
    101      -7.5334      1.00000
    102      -7.4875      1.00000
    103      -7.4740      1.00000
    104      -7.4474      1.00000
    105      -7.4147      1.00000
    106      -7.3908      1.00000
    107      -7.3540      1.00000
    108      -7.3466      1.00000
    109      -7.2811      1.00000
    110      -7.2415      1.00000
    111      -7.2070      1.00000
    112      -7.1698      1.00000
    113      -7.1308      1.00000
    114      -7.0683      1.00000
    115      -6.9588      1.00000
    116      -6.8966      1.00000
    117      -6.8797      1.00000
    118      -6.8635      1.00000
    119      -6.7851      1.00000
    120      -6.7609      1.00000
    121      -6.7528      1.00000
    122      -6.7012      1.00000
    123      -6.6497      1.00000
    124      -6.5949      1.00000
    125      -6.4595      1.00000
    126      -6.3978      1.00000
    127      -6.3848      1.00000
    128      -6.3772      1.00000
    129      -6.3130      1.00000
    130      -6.2812      1.00000
    131      -6.2461      1.00000
    132      -6.2407      1.00000
    133      -6.2046      1.00000
    134      -6.1922      1.00000
    135      -6.1311      1.00000
    136      -6.0570      1.00000
    137      -6.0273      1.00000
    138      -6.0070      1.00000
    139      -5.9601      1.00000
    140      -5.7771      1.00000
    141      -5.6942      1.00000
    142      -5.3951      1.00000
    143      -5.3156      1.00000
    144      -5.2632      1.00000
    145      -5.0246      1.00000
    146      -4.9608      1.00000
    147      -4.9599      1.00000
    148      -4.7757      1.00000
    149      -4.7384      1.00000
    150      -4.6861      1.00000
    151      -4.5814      1.00000
    152      -4.3606      1.00000
    153      -4.2750      1.00000
    154      -4.2119      1.00000
    155      -3.0280      0.00000
    156      -2.8084      0.00000
    157      -2.7592      0.00000
    158      -2.6843      0.00000
    159      -2.5910      0.00000
    160      -2.5574      0.00000
    161      -2.5250      0.00000
    162      -2.5103      0.00000
    163      -2.2252      0.00000
    164      -2.0288      0.00000
    165      -2.0090      0.00000
    166      -1.9160      0.00000
    167      -1.8166      0.00000
    168      -1.7309      0.00000
    169      -1.2740      0.00000
    170      -1.0110      0.00000
    171      -0.8580      0.00000
    172      -0.4000      0.00000
    173      -0.3763      0.00000
    174      -0.2342      0.00000
    175      -0.1412      0.00000
    176      -0.1166      0.00000
    177      -0.0075      0.00000
    178       0.0870      0.00000
    179       0.1641      0.00000
    180       0.2999      0.00000
    181       0.4124      0.00000
    182       0.4175      0.00000
    183       0.5140      0.00000
    184       0.5501      0.00000
    185       0.5721      0.00000
    186       0.5829      0.00000
    187       0.6184      0.00000
    188       0.6299      0.00000
    189       0.7669      0.00000
    190       0.8010      0.00000
    191       0.8831      0.00000
    192       0.9249      0.00000
    193       0.9435      0.00000
    194       1.0169      0.00000
    195       1.0601      0.00000
    196       1.1485      0.00000
    197       1.2118      0.00000
    198       1.2604      0.00000
    199       1.2726      0.00000
    200       1.3120      0.00000
    201       1.3354      0.00000
    202       1.3740      0.00000
    203       1.4200      0.00000
    204       1.4454      0.00000
    205       1.4589      0.00000
    206       1.4812      0.00000
    207       1.4998      0.00000
    208       1.5059      0.00000
    209       1.5608      0.00000
    210       1.5715      0.00000
    211       1.5874      0.00000
    212       1.6772      0.00000
    213       1.7279      0.00000
    214       1.7354      0.00000
    215       1.7513      0.00000
    216       1.8186      0.00000

 k-point     2 :       0.3333    0.0000    0.0000
  band No.  band energies     occupation 
      1     -34.0106      1.00000
      2     -33.9987      1.00000
      3     -33.5011      1.00000
      4     -33.5006      1.00000
      5     -23.0384      1.00000
      6     -22.0629      1.00000
      7     -21.6690      1.00000
      8     -21.6664      1.00000
      9     -21.6142      1.00000
     10     -21.5821      1.00000
     11     -21.5694      1.00000
     12     -21.5590      1.00000
     13     -21.5228      1.00000
     14     -21.4791      1.00000
     15     -21.4495      1.00000
     16     -21.3634      1.00000
     17     -21.2064      1.00000
     18     -21.0474      1.00000
     19     -20.9984      1.00000
     20     -20.9860      1.00000
     21     -20.9564      1.00000
     22     -20.9354      1.00000
     23     -20.9306      1.00000
     24     -20.8914      1.00000
     25     -20.8306      1.00000
     26     -20.8068      1.00000
     27     -20.2818      1.00000
     28     -20.1510      1.00000
     29     -20.1040      1.00000
     30     -19.0795      1.00000
     31     -17.5190      1.00000
     32     -17.5088      1.00000
     33     -17.5010      1.00000
     34     -17.4976      1.00000
     35     -17.4879      1.00000
     36     -17.4768      1.00000
     37     -17.0204      1.00000
     38     -17.0199      1.00000
     39     -16.9710      1.00000
     40     -16.9689      1.00000
     41     -16.9680      1.00000
     42     -16.9657      1.00000
     43     -12.8768      1.00000
     44     -12.7602      1.00000
     45     -12.1192      1.00000
     46     -11.9170      1.00000
     47     -11.6373      1.00000
     48     -11.5252      1.00000
     49     -11.2974      1.00000
     50     -11.1081      1.00000
     51     -10.9111      1.00000
     52     -10.8964      1.00000
     53     -10.8163      1.00000
     54     -10.6254      1.00000
     55     -10.4857      1.00000
     56     -10.3740      1.00000
     57     -10.3358      1.00000
     58     -10.3090      1.00000
     59     -10.2803      1.00000
     60     -10.2634      1.00000
     61     -10.0612      1.00000
     62     -10.0231      1.00000
     63      -9.9355      1.00000
     64      -9.9038      1.00000
     65      -9.6850      1.00000
     66      -9.5755      1.00000
     67      -9.5084      1.00000
     68      -9.2648      1.00000
     69      -9.2003      1.00000
     70      -9.1700      1.00000
     71      -9.1012      1.00000
     72      -8.9737      1.00000
     73      -8.8745      1.00000
     74      -8.8490      1.00000
     75      -8.7779      1.00000
     76      -8.7592      1.00000
     77      -8.7398      1.00000
     78      -8.6876      1.00000
     79      -8.6360      1.00000
     80      -8.6080      1.00000
     81      -8.5245      1.00000
     82      -8.3946      1.00000
     83      -8.3618      1.00000
     84      -8.2752      1.00000
     85      -8.2351      1.00000
     86      -8.1841      1.00000
     87      -8.0965      1.00000
     88      -8.0420      1.00000
     89      -7.9950      1.00000
     90      -7.9014      1.00000
     91      -7.8831      1.00000
     92      -7.8591      1.00000
     93      -7.8321      1.00000
     94      -7.8160      1.00000
     95      -7.7819      1.00000
     96      -7.6971      1.00000
     97      -7.6882      1.00000
     98      -7.6630      1.00000
     99      -7.6325      1.00000
    100      -7.5980      1.00000
    101      -7.5664      1.00000
    102      -7.5287      1.00000
    103      -7.4916      1.00000
    104      -7.4539      1.00000
    105      -7.4221      1.00000
    106      -7.3967      1.00000
    107      -7.3639      1.00000
    108      -7.3508      1.00000
    109      -7.3051      1.00000
    110      -7.2577      1.00000
    111      -7.2185      1.00000
    112      -7.1823      1.00000
    113      -7.1506      1.00000
    114      -7.0589      1.00000
    115      -7.0085      1.00000
    116      -6.9436      1.00000
    117      -6.9067      1.00000
    118      -6.8667      1.00000
    119      -6.8009      1.00000
    120      -6.7375      1.00000
    121      -6.6998      1.00000
    122      -6.6536      1.00000
    123      -6.6436      1.00000
    124      -6.5961      1.00000
    125      -6.4766      1.00000
    126      -6.4239      1.00000
    127      -6.3880      1.00000
    128      -6.3597      1.00000
    129      -6.3251      1.00000
    130      -6.2954      1.00000
    131      -6.2798      1.00000
    132      -6.2450      1.00000
    133      -6.2353      1.00000
    134      -6.1591      1.00000
    135      -6.1081      1.00000
    136      -6.0546      1.00000
    137      -6.0040      1.00000
    138      -5.9801      1.00000
    139      -5.8998      1.00000
    140      -5.7846      1.00000
    141      -5.6870      1.00000
    142      -5.4020      1.00000
    143      -5.3234      1.00000
    144      -5.2616      1.00000
    145      -5.0134      1.00000
    146      -4.9779      1.00000
    147      -4.9656      1.00000
    148      -4.7768      1.00000
    149      -4.7385      1.00000
    150      -4.6942      1.00000
    151      -4.5536      1.00000
    152      -4.3420      1.00000
    153      -4.2675      1.00000
    154      -4.2175      1.00000
    155      -2.9381      0.00000
    156      -2.8111      0.00000
    157      -2.8014      0.00000
    158      -2.7033      0.00000
    159      -2.6515      0.00000
    160      -2.5686      0.00000
    161      -2.5587      0.00000
    162      -2.5110      0.00000
    163      -2.2241      0.00000
    164      -2.1214      0.00000
    165      -2.0218      0.00000
    166      -1.8550      0.00000
    167      -1.7838      0.00000
    168      -1.7238      0.00000
    169      -1.2719      0.00000
    170      -0.8718      0.00000
    171      -0.8198      0.00000
    172      -0.4586      0.00000
    173      -0.4182      0.00000
    174      -0.3403      0.00000
    175      -0.2721      0.00000
    176      -0.1403      0.00000
    177      -0.0155      0.00000
    178       0.0600      0.00000
    179       0.1827      0.00000
    180       0.2872      0.00000
    181       0.3565      0.00000
    182       0.4463      0.00000
    183       0.5279      0.00000
    184       0.5457      0.00000
    185       0.5981      0.00000
    186       0.6152      0.00000
    187       0.6519      0.00000
    188       0.6852      0.00000
    189       0.7334      0.00000
    190       0.7926      0.00000
    191       0.8816      0.00000
    192       0.9486      0.00000
    193       1.0115      0.00000
    194       1.0788      0.00000
    195       1.1077      0.00000
    196       1.1437      0.00000
    197       1.1753      0.00000
    198       1.2083      0.00000
    199       1.2599      0.00000
    200       1.3182      0.00000
    201       1.3785      0.00000
    202       1.3950      0.00000
    203       1.4311      0.00000
    204       1.4351      0.00000
    205       1.4692      0.00000
    206       1.5077      0.00000
    207       1.5278      0.00000
    208       1.5738      0.00000
    209       1.6051      0.00000
    210       1.6493      0.00000
    211       1.6678      0.00000
    212       1.7052      0.00000
    213       1.7303      0.00000
    214       1.8263      0.00000
    215       1.8872      0.00000
    216       2.0377      0.00000

 k-point     3 :       0.0000    0.3333    0.0000
  band No.  band energies     occupation 
      1     -34.0106      1.00000
      2     -33.9987      1.00000
      3     -33.5011      1.00000
      4     -33.5006      1.00000
      5     -23.0384      1.00000
      6     -22.0629      1.00000
      7     -21.6680      1.00000
      8     -21.6646      1.00000
      9     -21.6048      1.00000
     10     -21.5914      1.00000
     11     -21.5892      1.00000
     12     -21.5474      1.00000
     13     -21.5128      1.00000
     14     -21.4841      1.00000
     15     -21.4496      1.00000
     16     -21.3630      1.00000
     17     -21.2070      1.00000
     18     -21.0469      1.00000
     19     -20.9941      1.00000
     20     -20.9771      1.00000
     21     -20.9679      1.00000
     22     -20.9402      1.00000
     23     -20.9293      1.00000
     24     -20.8891      1.00000
     25     -20.8344      1.00000
     26     -20.8033      1.00000
     27     -20.2818      1.00000
     28     -20.1510      1.00000
     29     -20.1040      1.00000
     30     -19.0795      1.00000
     31     -17.5190      1.00000
     32     -17.5087      1.00000
     33     -17.5010      1.00000
     34     -17.4979      1.00000
     35     -17.4878      1.00000
     36     -17.4767      1.00000
     37     -17.0204      1.00000
     38     -17.0199      1.00000
     39     -16.9710      1.00000
     40     -16.9689      1.00000
     41     -16.9680      1.00000
     42     -16.9657      1.00000
     43     -12.8957      1.00000
     44     -12.7298      1.00000
     45     -12.1469      1.00000
     46     -11.8979      1.00000
     47     -11.6744      1.00000
     48     -11.4910      1.00000
     49     -11.2968      1.00000
     50     -11.1027      1.00000
     51     -10.9523      1.00000
     52     -10.9151      1.00000
     53     -10.7367      1.00000
     54     -10.5982      1.00000
     55     -10.4965      1.00000
     56     -10.4046      1.00000
     57     -10.3834      1.00000
     58     -10.3144      1.00000
     59     -10.2440      1.00000
     60     -10.1923      1.00000
     61     -10.1126      1.00000
     62     -10.0372      1.00000
     63      -9.9753      1.00000
     64      -9.8746      1.00000
     65      -9.6507      1.00000
     66      -9.6144      1.00000
     67      -9.5002      1.00000
     68      -9.2733      1.00000
     69      -9.1899      1.00000
     70      -9.1645      1.00000
     71      -9.1090      1.00000
     72      -8.9648      1.00000
     73      -8.9120      1.00000
     74      -8.8434      1.00000
     75      -8.8119      1.00000
     76      -8.7585      1.00000
     77      -8.7350      1.00000
     78      -8.6563      1.00000
     79      -8.6006      1.00000
     80      -8.5570      1.00000
     81      -8.5264      1.00000
     82      -8.4132      1.00000
     83      -8.3527      1.00000
     84      -8.3174      1.00000
     85      -8.2742      1.00000
     86      -8.1589      1.00000
     87      -8.1053      1.00000
     88      -8.0343      1.00000
     89      -7.9915      1.00000
     90      -7.9646      1.00000
     91      -7.9113      1.00000
     92      -7.8320      1.00000
     93      -7.8123      1.00000
     94      -7.7894      1.00000
     95      -7.7644      1.00000
     96      -7.7231      1.00000
     97      -7.6796      1.00000
     98      -7.6543      1.00000
     99      -7.6263      1.00000
    100      -7.6055      1.00000
    101      -7.5588      1.00000
    102      -7.5194      1.00000
    103      -7.5048      1.00000
    104      -7.4695      1.00000
    105      -7.4179      1.00000
    106      -7.3637      1.00000
    107      -7.3523      1.00000
    108      -7.3390      1.00000
    109      -7.3132      1.00000
    110      -7.2690      1.00000
    111      -7.2415      1.00000
    112      -7.2182      1.00000
    113      -7.0797      1.00000
    114      -7.0358      1.00000
    115      -6.9781      1.00000
    116      -6.9483      1.00000
    117      -6.9082      1.00000
    118      -6.8713      1.00000
    119      -6.8306      1.00000
    120      -6.7551      1.00000
    121      -6.7116      1.00000
    122      -6.6695      1.00000
    123      -6.6263      1.00000
    124      -6.5927      1.00000
    125      -6.4892      1.00000
    126      -6.4333      1.00000
    127      -6.3888      1.00000
    128      -6.3532      1.00000
    129      -6.3383      1.00000
    130      -6.3162      1.00000
    131      -6.2821      1.00000
    132      -6.2324      1.00000
    133      -6.1947      1.00000
    134      -6.1576      1.00000
    135      -6.1023      1.00000
    136      -6.0367      1.00000
    137      -6.0185      1.00000
    138      -6.0094      1.00000
    139      -5.8950      1.00000
    140      -5.7802      1.00000
    141      -5.6980      1.00000
    142      -5.4059      1.00000
    143      -5.3152      1.00000
    144      -5.2595      1.00000
    145      -5.0113      1.00000
    146      -4.9782      1.00000
    147      -4.9660      1.00000
    148      -4.7768      1.00000
    149      -4.7445      1.00000
    150      -4.6859      1.00000
    151      -4.5513      1.00000
    152      -4.3548      1.00000
    153      -4.2630      1.00000
    154      -4.2094      1.00000
    155      -2.9891      0.00000
    156      -2.8659      0.00000
    157      -2.7627      0.00000
    158      -2.6632      0.00000
    159      -2.6308      0.00000
    160      -2.5797      0.00000
    161      -2.5442      0.00000
    162      -2.5252      0.00000
    163      -2.2177      0.00000
    164      -2.1251      0.00000
    165      -2.0023      0.00000
    166      -1.8763      0.00000
    167      -1.7744      0.00000
    168      -1.7197      0.00000
    169      -1.2724      0.00000
    170      -0.8665      0.00000
    171      -0.8180      0.00000
    172      -0.4513      0.00000
    173      -0.4275      0.00000
    174      -0.3156      0.00000
    175      -0.2504      0.00000
    176      -0.1703      0.00000
    177       0.0096      0.00000
    178       0.0524      0.00000
    179       0.1842      0.00000
    180       0.2846      0.00000
    181       0.3414      0.00000
    182       0.4520      0.00000
    183       0.4724      0.00000
    184       0.5415      0.00000
    185       0.6067      0.00000
    186       0.6227      0.00000
    187       0.6566      0.00000
    188       0.6822      0.00000
    189       0.7145      0.00000
    190       0.7672      0.00000
    191       0.8828      0.00000
    192       0.9599      0.00000
    193       1.0509      0.00000
    194       1.0878      0.00000
    195       1.1091      0.00000
    196       1.1518      0.00000
    197       1.1906      0.00000
    198       1.2400      0.00000
    199       1.2797      0.00000
    200       1.3249      0.00000
    201       1.3381      0.00000
    202       1.3783      0.00000
    203       1.4049      0.00000
    204       1.4345      0.00000
    205       1.4818      0.00000
    206       1.4940      0.00000
    207       1.5276      0.00000
    208       1.5585      0.00000
    209       1.6002      0.00000
    210       1.6104      0.00000
    211       1.6631      0.00000
    212       1.6900      0.00000
    213       1.7415      0.00000
    214       1.8066      0.00000
    215       1.9181      0.00000
    216       2.0599      0.00000

 k-point     4 :       0.3333    0.3333    0.0000
  band No.  band energies     occupation 
      1     -34.0106      1.00000
      2     -33.9987      1.00000
      3     -33.5011      1.00000
      4     -33.5006      1.00000
      5     -23.0384      1.00000
      6     -22.0628      1.00000
      7     -21.6663      1.00000
      8     -21.6554      1.00000
      9     -21.6141      1.00000
     10     -21.6003      1.00000
     11     -21.5865      1.00000
     12     -21.5405      1.00000
     13     -21.5217      1.00000
     14     -21.4777      1.00000
     15     -21.4495      1.00000
     16     -21.3630      1.00000
     17     -21.2064      1.00000
     18     -21.0441      1.00000
     19     -20.9982      1.00000
     20     -20.9857      1.00000
     21     -20.9675      1.00000
     22     -20.9330      1.00000
     23     -20.9266      1.00000
     24     -20.8905      1.00000
     25     -20.8343      1.00000
     26     -20.8033      1.00000
     27     -20.2818      1.00000
     28     -20.1510      1.00000
     29     -20.1040      1.00000
     30     -19.0794      1.00000
     31     -17.5192      1.00000
     32     -17.5086      1.00000
     33     -17.5010      1.00000
     34     -17.4975      1.00000
     35     -17.4879      1.00000
     36     -17.4768      1.00000
     37     -17.0204      1.00000
     38     -17.0199      1.00000
     39     -16.9709      1.00000
     40     -16.9692      1.00000
     41     -16.9688      1.00000
     42     -16.9646      1.00000
     43     -12.8470      1.00000
     44     -12.6910      1.00000
     45     -12.0672      1.00000
     46     -12.0366      1.00000
     47     -11.6427      1.00000
     48     -11.5882      1.00000
     49     -11.3795      1.00000
     50     -11.2613      1.00000
     51     -10.9812      1.00000
     52     -10.7997      1.00000
     53     -10.6547      1.00000
     54     -10.6286      1.00000
     55     -10.5297      1.00000
     56     -10.4467      1.00000
     57     -10.4009      1.00000
     58     -10.2892      1.00000
     59     -10.2141      1.00000
     60     -10.1548      1.00000
     61     -10.0554      1.00000
     62      -9.9920      1.00000
     63      -9.8974      1.00000
     64      -9.8737      1.00000
     65      -9.6591      1.00000
     66      -9.6169      1.00000
     67      -9.4215      1.00000
     68      -9.2684      1.00000
     69      -9.2141      1.00000
     70      -9.1632      1.00000
     71      -9.0859      1.00000
     72      -8.9866      1.00000
     73      -8.8982      1.00000
     74      -8.8256      1.00000
     75      -8.7806      1.00000
     76      -8.7616      1.00000
     77      -8.7104      1.00000
     78      -8.6552      1.00000
     79      -8.6097      1.00000
     80      -8.5735      1.00000
     81      -8.5337      1.00000
     82      -8.3973      1.00000
     83      -8.3740      1.00000
     84      -8.2861      1.00000
     85      -8.2182      1.00000
     86      -8.1750      1.00000
     87      -8.1065      1.00000
     88      -8.0387      1.00000
     89      -7.9903      1.00000
     90      -7.9613      1.00000
     91      -7.9122      1.00000
     92      -7.8638      1.00000
     93      -7.8268      1.00000
     94      -7.8183      1.00000
     95      -7.7727      1.00000
     96      -7.7175      1.00000
     97      -7.7013      1.00000
     98      -7.6676      1.00000
     99      -7.6472      1.00000
    100      -7.6178      1.00000
    101      -7.5672      1.00000
    102      -7.5486      1.00000
    103      -7.5261      1.00000
    104      -7.5069      1.00000
    105      -7.4467      1.00000
    106      -7.4143      1.00000
    107      -7.3881      1.00000
    108      -7.3326      1.00000
    109      -7.3046      1.00000
    110      -7.2543      1.00000
    111      -7.1785      1.00000
    112      -7.1495      1.00000
    113      -7.0629      1.00000
    114      -7.0368      1.00000
    115      -7.0124      1.00000
    116      -6.9563      1.00000
    117      -6.9329      1.00000
    118      -6.8701      1.00000
    119      -6.8236      1.00000
    120      -6.7314      1.00000
    121      -6.6847      1.00000
    122      -6.6419      1.00000
    123      -6.6176      1.00000
    124      -6.5922      1.00000
    125      -6.5493      1.00000
    126      -6.4552      1.00000
    127      -6.4327      1.00000
    128      -6.3500      1.00000
    129      -6.3416      1.00000
    130      -6.3251      1.00000
    131      -6.2985      1.00000
    132      -6.2404      1.00000
    133      -6.2014      1.00000
    134      -6.1680      1.00000
    135      -6.0748      1.00000
    136      -6.0266      1.00000
    137      -5.9917      1.00000
    138      -5.9865      1.00000
    139      -5.8764      1.00000
    140      -5.7913      1.00000
    141      -5.6874      1.00000
    142      -5.4135      1.00000
    143      -5.3238      1.00000
    144      -5.2560      1.00000
    145      -5.0056      1.00000
    146      -4.9890      1.00000
    147      -4.9716      1.00000
    148      -4.7779      1.00000
    149      -4.7447      1.00000
    150      -4.6938      1.00000
    151      -4.5133      1.00000
    152      -4.3339      1.00000
    153      -4.2579      1.00000
    154      -4.2150      1.00000
    155      -2.9064      0.00000
    156      -2.8657      0.00000
    157      -2.7744      0.00000
    158      -2.7057      0.00000
    159      -2.6676      0.00000
    160      -2.5824      0.00000
    161      -2.5638      0.00000
    162      -2.5399      0.00000
    163      -2.2956      0.00000
    164      -2.1844      0.00000
    165      -1.9930      0.00000
    166      -1.8155      0.00000
    167      -1.7382      0.00000
    168      -1.7147      0.00000
    169      -1.2652      0.00000
    170      -0.7878      0.00000
    171      -0.7397      0.00000
    172      -0.5277      0.00000
    173      -0.4682      0.00000
    174      -0.3834      0.00000
    175      -0.2986      0.00000
    176      -0.1113      0.00000
    177       0.0009      0.00000
    178       0.0463      0.00000
    179       0.1755      0.00000
    180       0.2080      0.00000
    181       0.2331      0.00000
    182       0.3571      0.00000
    183       0.4268      0.00000
    184       0.4864      0.00000
    185       0.5831      0.00000
    186       0.6508      0.00000
    187       0.6762      0.00000
    188       0.7505      0.00000
    189       0.8437      0.00000
    190       0.8912      0.00000
    191       0.9124      0.00000
    192       0.9552      0.00000
    193       0.9703      0.00000
    194       1.0267      0.00000
    195       1.1163      0.00000
    196       1.1555      0.00000
    197       1.2439      0.00000
    198       1.2582      0.00000
    199       1.2916      0.00000
    200       1.3612      0.00000
    201       1.4274      0.00000
    202       1.4408      0.00000
    203       1.4712      0.00000
    204       1.4966      0.00000
    205       1.5247      0.00000
    206       1.5709      0.00000
    207       1.5879      0.00000
    208       1.6180      0.00000
    209       1.6525      0.00000
    210       1.6821      0.00000
    211       1.7349      0.00000
    212       1.8285      0.00000
    213       1.8523      0.00000
    214       1.8914      0.00000
    215       1.9390      0.00000
    216       2.0830      0.00000

 k-point     5 :      -0.3333    0.3333    0.0000
  band No.  band energies     occupation 
      1     -34.0106      1.00000
      2     -33.9987      1.00000
      3     -33.5011      1.00000
      4     -33.5006      1.00000
      5     -23.0384      1.00000
      6     -22.0628      1.00000
      7     -21.6663      1.00000
      8     -21.6554      1.00000
      9     -21.6140      1.00000
     10     -21.6004      1.00000
     11     -21.5865      1.00000
     12     -21.5405      1.00000
     13     -21.5218      1.00000
     14     -21.4776      1.00000
     15     -21.4495      1.00000
     16     -21.3630      1.00000
     17     -21.2064      1.00000
     18     -21.0440      1.00000
     19     -20.9982      1.00000
     20     -20.9857      1.00000
     21     -20.9674      1.00000
     22     -20.9330      1.00000
     23     -20.9266      1.00000
     24     -20.8905      1.00000
     25     -20.8343      1.00000
     26     -20.8033      1.00000
     27     -20.2818      1.00000
     28     -20.1510      1.00000
     29     -20.1040      1.00000
     30     -19.0794      1.00000
     31     -17.5190      1.00000
     32     -17.5088      1.00000
     33     -17.5010      1.00000
     34     -17.4977      1.00000
     35     -17.4878      1.00000
     36     -17.4767      1.00000
     37     -17.0204      1.00000
     38     -17.0199      1.00000
     39     -16.9719      1.00000
     40     -16.9682      1.00000
     41     -16.9677      1.00000
     42     -16.9657      1.00000
     43     -12.8469      1.00000
     44     -12.6910      1.00000
     45     -12.0685      1.00000
     46     -12.0360      1.00000
     47     -11.6415      1.00000
     48     -11.5923      1.00000
     49     -11.3915      1.00000
     50     -11.2302      1.00000
     51     -10.9881      1.00000
     52     -10.8071      1.00000
     53     -10.7160      1.00000
     54     -10.5684      1.00000
     55     -10.5166      1.00000
     56     -10.4380      1.00000
     57     -10.4043      1.00000
     58     -10.2978      1.00000
     59     -10.2440      1.00000
     60     -10.1571      1.00000
     61     -10.0492      1.00000
     62      -9.9669      1.00000
     63      -9.8950      1.00000
     64      -9.8776      1.00000
     65      -9.6621      1.00000
     66      -9.6193      1.00000
     67      -9.4339      1.00000
     68      -9.2770      1.00000
     69      -9.2019      1.00000
     70      -9.1473      1.00000
     71      -9.0990      1.00000
     72      -8.9917      1.00000
     73      -8.8771      1.00000
     74      -8.8232      1.00000
     75      -8.7881      1.00000
     76      -8.7631      1.00000
     77      -8.7255      1.00000
     78      -8.6627      1.00000
     79      -8.6221      1.00000
     80      -8.5572      1.00000
     81      -8.5014      1.00000
     82      -8.3840      1.00000
     83      -8.3613      1.00000
     84      -8.3115      1.00000
     85      -8.2478      1.00000
     86      -8.1503      1.00000
     87      -8.0960      1.00000
     88      -8.0386      1.00000
     89      -8.0256      1.00000
     90      -7.9663      1.00000
     91      -7.9255      1.00000
     92      -7.8714      1.00000
     93      -7.8202      1.00000
     94      -7.7852      1.00000
     95      -7.7737      1.00000
     96      -7.7322      1.00000
     97      -7.7177      1.00000
     98      -7.6955      1.00000
     99      -7.6396      1.00000
    100      -7.6157      1.00000
    101      -7.5677      1.00000
    102      -7.5289      1.00000
    103      -7.5122      1.00000
    104      -7.4625      1.00000
    105      -7.4431      1.00000
    106      -7.4227      1.00000
    107      -7.3943      1.00000
    108      -7.3314      1.00000
    109      -7.2986      1.00000
    110      -7.2563      1.00000
    111      -7.2151      1.00000
    112      -7.1347      1.00000
    113      -7.0962      1.00000
    114      -7.0293      1.00000
    115      -7.0033      1.00000
    116      -6.9521      1.00000
    117      -6.9187      1.00000
    118      -6.8643      1.00000
    119      -6.8320      1.00000
    120      -6.7329      1.00000
    121      -6.6853      1.00000
    122      -6.6661      1.00000
    123      -6.6213      1.00000
    124      -6.5721      1.00000
    125      -6.5335      1.00000
    126      -6.4762      1.00000
    127      -6.4263      1.00000
    128      -6.3427      1.00000
    129      -6.3253      1.00000
    130      -6.3063      1.00000
    131      -6.2882      1.00000
    132      -6.2538      1.00000
    133      -6.2425      1.00000
    134      -6.1600      1.00000
    135      -6.0753      1.00000
    136      -6.0248      1.00000
    137      -5.9950      1.00000
    138      -5.9847      1.00000
    139      -5.8799      1.00000
    140      -5.7891      1.00000
    141      -5.6881      1.00000
    142      -5.4140      1.00000
    143      -5.3229      1.00000
    144      -5.2554      1.00000
    145      -5.0066      1.00000
    146      -4.9883      1.00000
    147      -4.9718      1.00000
    148      -4.7780      1.00000
    149      -4.7449      1.00000
    150      -4.6937      1.00000
    151      -4.5119      1.00000
    152      -4.3338      1.00000
    153      -4.2579      1.00000
    154      -4.2152      1.00000
    155      -2.9069      0.00000
    156      -2.8656      0.00000
    157      -2.7764      0.00000
    158      -2.7054      0.00000
    159      -2.6710      0.00000
    160      -2.5775      0.00000
    161      -2.5622      0.00000
    162      -2.5403      0.00000
    163      -2.2963      0.00000
    164      -2.1841      0.00000
    165      -1.9930      0.00000
    166      -1.8156      0.00000
    167      -1.7379      0.00000
    168      -1.7146      0.00000
    169      -1.2637      0.00000
    170      -0.7918      0.00000
    171      -0.7571      0.00000
    172      -0.5026      0.00000
    173      -0.4788      0.00000
    174      -0.3447      0.00000
    175      -0.2956      0.00000
    176      -0.1922      0.00000
    177       0.0054      0.00000
    178       0.0931      0.00000
    179       0.1707      0.00000
    180       0.2068      0.00000
    181       0.2669      0.00000
    182       0.3682      0.00000
    183       0.3984      0.00000
    184       0.4582      0.00000
    185       0.5637      0.00000
    186       0.6529      0.00000
    187       0.6904      0.00000
    188       0.8022      0.00000
    189       0.8447      0.00000
    190       0.8787      0.00000
    191       0.9067      0.00000
    192       0.9296      0.00000
    193       0.9972      0.00000
    194       1.0224      0.00000
    195       1.1002      0.00000
    196       1.1641      0.00000
    197       1.2306      0.00000
    198       1.2609      0.00000
    199       1.2861      0.00000
    200       1.3631      0.00000
    201       1.4077      0.00000
    202       1.4381      0.00000
    203       1.4728      0.00000
    204       1.5052      0.00000
    205       1.5218      0.00000
    206       1.5458      0.00000
    207       1.6205      0.00000
    208       1.6320      0.00000
    209       1.6371      0.00000
    210       1.6834      0.00000
    211       1.7218      0.00000
    212       1.7749      0.00000
    213       1.8141      0.00000
    214       1.9258      0.00000
    215       2.0224      0.00000
    216       2.0535      0.00000


--------------------------------------------------------------------------------------------------------


 soft charge-density along one line, spin component           1
         0         1         2         3         4         5         6         7         8         9
 total charge-density along one line
 
 soft charge-density along one line, spin component           2
         0         1         2         3         4         5         6         7         8         9
 total charge-density along one line
 
 pseudopotential strength for first ion, spin component:           1
-12.945   0.023   0.227   0.019  -0.022   1.153  -0.007  -0.041
  0.023 -13.604  -0.041  -0.544  -0.069  -0.007   1.314   0.006
  0.227  -0.041 -10.912  -0.037   0.009  -0.041   0.006   0.929
  0.019  -0.544  -0.037 -13.646  -0.020  -0.005   0.148   0.007
 -0.022  -0.069   0.009  -0.020 -10.833   0.003   0.010  -0.002
  1.153  -0.007  -0.041  -0.005   0.003   0.232   0.002   0.024
 -0.007   1.314   0.006   0.148   0.010   0.002   0.168  -0.005
 -0.041   0.006   0.929   0.007  -0.002   0.024  -0.005   0.481
 -0.005   0.148   0.007   1.326   0.004   0.002  -0.049  -0.004
  0.003   0.010  -0.002   0.004   0.889  -0.003  -0.008   0.001
  0.085  -0.003   0.058  -0.001   0.004  -0.021   0.001  -0.015
 -0.008   0.000  -0.006   0.000  -0.000   0.002  -0.000   0.002
 -0.002  -0.009  -0.001  -0.001  -0.002   0.000   0.001   0.000
 -0.001   0.002  -0.011  -0.002  -0.000   0.000  -0.000   0.001
  0.002  -0.001   0.001  -0.009  -0.002  -0.000   0.000  -0.000
  0.001   0.008   0.001   0.001   0.001  -0.000  -0.002  -0.000
  0.001  -0.001   0.010   0.001   0.000  -0.000   0.000  -0.002
 -0.001   0.001  -0.001   0.008   0.001   0.000  -0.000   0.000
 pseudopotential strength for first ion, spin component:           2
-12.214  -0.116   0.747  -0.096  -0.030   0.975   0.017  -0.141
 -0.116 -10.284   0.001   2.287   0.008   0.017   0.701  -0.001
  0.747   0.001 -10.121   0.081   0.022  -0.141  -0.001   0.749
 -0.096   2.287   0.081 -10.137   0.086   0.014  -0.328  -0.013
 -0.030   0.008   0.022   0.086  -9.925   0.004  -0.002  -0.005
  0.975   0.017  -0.141   0.014   0.004   0.302  -0.013   0.080
  0.017   0.701  -0.001  -0.328  -0.002  -0.013   0.525  -0.000
 -0.141  -0.001   0.749  -0.013  -0.005   0.080  -0.000   0.559
  0.014  -0.328  -0.013   0.681  -0.014  -0.011   0.264   0.009
  0.004  -0.002  -0.005  -0.014   0.679  -0.004   0.001   0.002
  0.004   0.003  -0.001  -0.002   0.001  -0.003  -0.001  -0.002
 -0.004  -0.000  -0.002   0.000  -0.000   0.001   0.000   0.001
 -0.002  -0.007  -0.001  -0.000  -0.002   0.000   0.001   0.000
 -0.000   0.002  -0.009  -0.002  -0.000  -0.000  -0.001   0.001
  0.002  -0.000   0.001  -0.007  -0.002  -0.000  -0.000  -0.000
  0.001   0.007   0.001   0.000   0.001  -0.000  -0.002  -0.000
  0.000  -0.001   0.009   0.001   0.000  -0.000   0.000  -0.002
 -0.001   0.000  -0.001   0.007   0.001   0.000  -0.000   0.000
 total augmentation occupancy for first ion, spin component:           1
  1.924   0.021  -0.117   0.018   0.009   0.060  -0.003   0.104   0.004  -0.009   0.016   0.081  -0.001   0.004   0.001  -0.001
  0.021   1.559   0.010  -0.425   0.007   0.000  -0.037  -0.017  -0.011  -0.026   0.004  -0.001  -0.007   0.001  -0.005  -0.008
 -0.117   0.010   1.079  -0.012  -0.002   0.002  -0.018   0.717  -0.002  -0.003  -0.035   0.039  -0.002   0.032   0.001   0.000
  0.018  -0.425  -0.012   1.531  -0.013   0.005  -0.012   0.001  -0.034  -0.006  -0.002  -0.002  -0.005  -0.003  -0.008   0.001
  0.009   0.007  -0.002  -0.013   1.140  -0.009  -0.026  -0.001  -0.009   0.835   0.000   0.001  -0.003   0.000  -0.002  -0.000
  0.060   0.000   0.002   0.005  -0.009   0.155  -0.001  -0.006  -0.001  -0.006  -0.011   0.010   0.003   0.000   0.002  -0.000
 -0.003  -0.037  -0.018  -0.012  -0.026  -0.001   0.240  -0.045   0.012  -0.013   0.018   0.004  -0.010  -0.007   0.004   0.000
  0.104  -0.017   0.717   0.001  -0.001  -0.006  -0.045   0.598   0.034  -0.004  -0.073   0.013  -0.005  -0.005   0.002   0.001
  0.004  -0.011  -0.002  -0.034  -0.009  -0.001   0.012   0.034   0.242  -0.005  -0.012  -0.005   0.005   0.000  -0.007  -0.000
 -0.009  -0.026  -0.003  -0.006   0.835  -0.006  -0.013  -0.004  -0.005   0.641   0.006  -0.002  -0.004   0.001  -0.006   0.000
  0.016   0.004  -0.035  -0.002   0.000  -0.011   0.018  -0.073  -0.012   0.006   1.350  -0.556   0.002   0.035  -0.002   0.000
  0.081  -0.001   0.039  -0.002   0.001   0.010   0.004   0.013  -0.005  -0.002  -0.556   0.278   0.000  -0.001   0.000  -0.000
 -0.001  -0.007  -0.002  -0.005  -0.003   0.003  -0.010  -0.005   0.005  -0.004   0.002   0.000   0.373   0.003   0.001  -0.033
  0.004   0.001   0.032  -0.003   0.000   0.000  -0.007  -0.005   0.000   0.001   0.035  -0.001   0.003   0.320  -0.001  -0.000
  0.001  -0.005   0.001  -0.008  -0.002   0.002   0.004   0.002  -0.007  -0.006  -0.002   0.000   0.001  -0.001   0.375   0.001
 -0.001  -0.008   0.000   0.001  -0.000  -0.000   0.000   0.001  -0.000   0.000   0.000  -0.000  -0.033  -0.000   0.001   0.003
  0.000   0.002  -0.009  -0.001  -0.000   0.000   0.003  -0.010  -0.001  -0.000  -0.004   0.004  -0.000  -0.030  -0.000  -0.000
  0.001   0.001   0.000  -0.008  -0.000  -0.000  -0.000  -0.000  -0.000   0.000  -0.000   0.000   0.001  -0.000  -0.033  -0.000
 total augmentation occupancy for first ion, spin component:           2
  0.032  -0.020   0.063  -0.018  -0.001  -0.049   0.005  -0.048   0.003   0.000   0.011   0.032   0.000  -0.003  -0.000   0.000
 -0.020   0.418   0.006   0.422   0.012   0.003  -0.125  -0.000  -0.082  -0.001  -0.002  -0.003   0.001   0.001   0.001  -0.002
  0.063   0.006   0.070   0.016   0.002   0.009  -0.002  -0.010  -0.003   0.000   0.006   0.010  -0.000  -0.001   0.000  -0.000
 -0.018   0.422   0.016   0.445   0.016   0.002  -0.079  -0.007  -0.132  -0.002  -0.001  -0.000   0.002   0.001   0.001  -0.002
 -0.001   0.012   0.002   0.016   0.074  -0.000  -0.004  -0.001  -0.003  -0.013   0.000   0.001   0.000  -0.000   0.000  -0.000
 -0.049   0.003   0.009   0.002  -0.000   0.008  -0.003   0.006  -0.002   0.001   0.012  -0.007   0.000  -0.001   0.000   0.000
  0.005  -0.125  -0.002  -0.079  -0.004  -0.003   0.076  -0.001   0.066   0.003   0.001   0.001  -0.002  -0.001  -0.001   0.001
 -0.048  -0.000  -0.010  -0.007  -0.001   0.006  -0.001  -0.050   0.006  -0.000   0.004  -0.000   0.001  -0.008  -0.000   0.000
  0.003  -0.082  -0.003  -0.132  -0.003  -0.002   0.066   0.006   0.081   0.002   0.000  -0.001  -0.001  -0.001  -0.002   0.001
  0.000  -0.001   0.000  -0.002  -0.013   0.001   0.003  -0.000   0.002  -0.052   0.001   0.000  -0.000  -0.000  -0.000  -0.000
  0.011  -0.002   0.006  -0.001   0.000   0.012   0.001   0.004   0.000   0.001   0.036   0.036   0.000  -0.001  -0.000   0.000
  0.032  -0.003   0.010  -0.000   0.001  -0.007   0.001  -0.000  -0.001   0.000   0.036  -0.030   0.000   0.002  -0.000   0.000
  0.000   0.001  -0.000   0.002   0.000   0.000  -0.002   0.001  -0.001  -0.000   0.000   0.000   0.006  -0.000   0.002   0.001
 -0.003   0.001  -0.001   0.001  -0.000  -0.001  -0.001  -0.008  -0.001  -0.000  -0.001   0.002  -0.000   0.008  -0.000   0.000
 -0.000   0.001   0.000   0.001   0.000   0.000  -0.001  -0.000  -0.002  -0.000  -0.000  -0.000   0.002  -0.000   0.007   0.000
  0.000  -0.002  -0.000  -0.002  -0.000   0.000   0.001   0.000   0.001  -0.000   0.000   0.000   0.001   0.000   0.000  -0.000
 -0.001   0.000  -0.000  -0.000  -0.000  -0.000   0.000  -0.000   0.000   0.000   0.000  -0.000   0.000   0.002  -0.000   0.000
  0.000  -0.002  -0.000  -0.002  -0.000  -0.000   0.001  -0.000   0.001   0.000  -0.000   0.000   0.000  -0.000   0.001  -0.000


------------------------ aborting loop because EDIFF is reached ----------------------------------------


 


 total charge     
 
# of ion       s       p       d       tot
------------------------------------------
    1        0.495   0.897   6.417   7.809
    2        0.530   1.014   6.508   8.051
    3        0.513   0.976   6.702   8.191
    4        0.537   0.998   6.272   7.806
    5        0.363   0.553   5.706   6.622
    6        0.314   0.440   6.097   6.850
    7        0.365   0.559   5.708   6.632
    8        0.313   0.435   6.089   6.837
    9        0.968   1.622   0.000   2.590
   10        0.961   1.622   0.000   2.583
   11        0.970   1.601   0.000   2.571
   12        0.959   1.660   0.000   2.618
   13        0.968   1.619   0.000   2.587
   14        0.961   1.622   0.000   2.583
   15        0.970   1.601   0.000   2.571
   16        0.957   1.666   0.000   2.622
   17        0.960   1.659   0.000   2.619
   18        0.970   1.600   0.000   2.570
   19        0.961   1.622   0.000   2.582
   20        0.967   1.620   0.000   2.588
   21        0.958   1.665   0.000   2.624
   22        0.970   1.600   0.000   2.570
   23        0.961   1.622   0.000   2.583
   24        0.966   1.625   0.000   2.592
   25        0.961   1.659   0.000   2.620
   26        0.952   1.630   0.000   2.581
   27        0.966   1.603   0.000   2.569
   28        0.957   1.673   0.000   2.630
   29        0.969   1.619   0.000   2.588
   30        1.001   1.506   0.000   2.507
   31        1.001   1.507   0.000   2.508
   32        0.961   1.652   0.000   2.613
   33        1.318   2.543   0.000   3.860
   34        1.319   2.550   0.000   3.869
   35        1.331   2.517   0.000   3.848
   36        1.312   2.569   0.000   3.880
   37        1.318   2.542   0.000   3.860
   38        1.318   2.554   0.000   3.872
   39        1.331   2.514   0.000   3.845
   40        1.312   2.569   0.000   3.880
   41        1.318   2.543   0.000   3.861
   42        1.318   2.552   0.000   3.870
   43        1.331   2.521   0.000   3.851
   44        1.311   2.569   0.000   3.880
   45        1.318   2.543   0.000   3.861
   46        1.319   2.548   0.000   3.867
   47        1.332   2.516   0.000   3.848
   48        1.311   2.569   0.000   3.880
   49        1.347   2.419   0.000   3.767
   50        1.318   2.528   0.000   3.846
   51        1.325   2.505   0.000   3.830
   52        1.338   2.448   0.000   3.786
   53        1.326   2.526   0.000   3.853
   54        1.324   2.563   0.000   3.887
   55        1.325   2.562   0.000   3.886
   56        1.316   2.555   0.000   3.871
   57        1.947   5.569   0.007   7.523
   58        1.947   5.569   0.007   7.523
   59        1.946   5.566   0.004   7.516
   60        1.946   5.566   0.004   7.516
   61        1.601   3.477   0.000   5.079
   62        1.603   3.481   0.000   5.084
   63        0.632   0.113   0.000   0.745
   64        0.613   0.113   0.000   0.726
--------------------------------------------------
tot         70.595 135.023  49.521 255.139
 


 magnetization (x)
 
# of ion       s       p       d       tot
------------------------------------------
    1        0.006   0.011   1.034   1.050
    2        0.008   0.017   1.080   1.104
    3        0.001   0.005   0.120   0.126
    4        0.011   0.025   2.029   2.065
    5        0.018   0.027   4.390   4.434
    6        0.021   0.030   3.760   3.812
    7        0.017   0.026   4.397   4.440
    8        0.022   0.029   3.767   3.818
    9       -0.003   0.005   0.000   0.003
   10       -0.004  -0.002   0.000  -0.006
   11        0.002   0.016   0.000   0.018
   12       -0.007  -0.023   0.000  -0.029
   13       -0.003   0.006   0.000   0.003
   14       -0.004  -0.002   0.000  -0.007
   15        0.002   0.016   0.000   0.018
   16       -0.007  -0.024   0.000  -0.032
   17       -0.007  -0.023   0.000  -0.030
   18        0.002   0.017   0.000   0.019
   19       -0.004  -0.002   0.000  -0.006
   20       -0.003   0.006   0.000   0.003
   21       -0.008  -0.025   0.000  -0.032
   22        0.002   0.017   0.000   0.019
   23       -0.004  -0.002   0.000  -0.006
   24       -0.003   0.006   0.000   0.003
   25       -0.000   0.001   0.000   0.001
   26       -0.010  -0.024   0.000  -0.035
   27       -0.004  -0.004   0.000  -0.009
   28       -0.007  -0.024   0.000  -0.031
   29        0.002   0.004   0.000   0.006
   30        0.000   0.042   0.000   0.042
   31        0.000   0.039   0.000   0.040
   32       -0.005  -0.015   0.000  -0.020
   33        0.013   0.035   0.000   0.048
   34        0.003  -0.004   0.000  -0.001
   35        0.007   0.011   0.000   0.017
   36        0.013   0.035   0.000   0.048
   37        0.013   0.037   0.000   0.050
   38        0.003  -0.004   0.000  -0.000
   39        0.007   0.008   0.000   0.015
   40        0.013   0.034   0.000   0.048
   41        0.013   0.032   0.000   0.045
   42        0.003  -0.004   0.000  -0.000
   43        0.007   0.012   0.000   0.019
   44        0.013   0.036   0.000   0.049
   45        0.013   0.034   0.000   0.047
   46        0.003  -0.004   0.000  -0.001
   47        0.007   0.009   0.000   0.015
   48        0.013   0.036   0.000   0.049
   49        0.001   0.029   0.000   0.030
   50        0.011   0.032   0.000   0.042
   51        0.011   0.029   0.000   0.040
   52       -0.000  -0.001   0.000  -0.001
   53        0.006   0.023   0.000   0.029
   54        0.012   0.062   0.000   0.074
   55        0.012   0.065   0.000   0.077
   56        0.005   0.005   0.000   0.010
   57        0.000   0.000   0.000   0.000
   58        0.000   0.000   0.000   0.000
   59        0.000   0.000   0.000   0.000
   60        0.000   0.000   0.000   0.000
   61        0.001   0.089   0.000   0.090
   62        0.004   0.109   0.000   0.113
   63       -0.002   0.001   0.000  -0.000
   64        0.007   0.002   0.000   0.008
--------------------------------------------------
tot          0.241   0.924  20.576  21.741
 
    CHARGE:  cpu time    0.3325: real time    0.3328
    FORLOC:  cpu time    0.0178: real time    0.0186
    FORNL :  cpu time    2.0736: real time    2.0779
    STRESS:  cpu time    6.2232: real time    6.2440
    FORCOR:  cpu time    0.1224: real time    0.1251
    FORHAR:  cpu time    0.0304: real time    0.0322
    MIXING:  cpu time    0.0105: real time    0.0105
    OFIELD:  cpu time    0.0004: real time    0.0022

 ---------------------------------------------------------------------------------------------

         DFTD3 V3.0 Rev 1        
 IVDW         = 12
 DF pbe       
 parameters
 VDW_S6       =    1.0000
 VDW_S8       =    0.7875
 VDW_A1       =    0.4289
 VDW_A2       =    4.4407
 k1-k3        =   16.0000    1.3333   -4.0000
 VDW_RADIUS   =   50.2022 A
 VDW_CNRADIUS =   21.1671 A
 Edisp (eV)   -5.63208

 E6    (eV) :    -3.6515
 E8    (eV) :    -1.9806
 % E8        : 35.17
    FORVDW:  cpu time    0.2375: real time    0.2632

  FORCE on cell =-STRESS in cart. coord.  units (eV):
  Direction    XX          YY          ZZ          XY          YZ          ZX
  --------------------------------------------------------------------------------------
  Alpha Z   308.57146   308.57146   308.57146
  Ewald   51027.43140 50913.87643-56884.53774   -35.77616    56.83221   -14.17563
  Hartree 55709.43150 55608.55013-49609.66793   -29.51318     2.07951   -16.76189
  E(xc)   -1386.35914 -1386.44211 -1387.32133     0.25196     0.40170     0.17922
  Local  ************************102874.24678    68.07779   -42.29937    33.21023
  n-local  -754.74936  -755.71868  -761.04892     3.52060    -0.26211     0.28654
  augment   383.98223   384.76990   381.53418    -2.96624    -1.47291    -0.81500
  Kinetic  5049.61817  5046.92077  5067.57757    -5.12269   -15.41795    -2.05821
  Fock        0.00000     0.00000     0.00000     0.00000     0.00000     0.00000
  vdW        -4.33884    -4.44918    -2.98672    -0.00761     0.01764    -0.01627
  -------------------------------------------------------------------------------------
  Total     -12.46932   -12.54371   -13.63264    -1.53552    -0.12128    -0.15100
  in kB      -8.12538    -8.17386    -8.88344    -1.00059    -0.07903    -0.09839
  external pressure =       -8.39 kB  Pullay stress =        0.00 kB


 VOLUME and BASIS-vectors are now :
 -----------------------------------------------------------------------------
  energy-cutoff  :      400.00
  volume of cell :     2458.72
      direct lattice vectors                 reciprocal lattice vectors
    10.260500000  0.000000000  0.000000000     0.097461137  0.000000000  0.000000000
     0.000000000 10.260500000  0.000000000     0.000000000  0.097461137  0.000000000
     0.000000000  0.000000000 23.354600000     0.000000000  0.000000000  0.042818117

  length of vectors
    10.260500000 10.260500000 23.354600000     0.097461137  0.097461137  0.042818117


 FORCES acting on ions
    electron-ion (+dipol)            ewald-force                    non-local-force                 convergence-correction
 -----------------------------------------------------------------------------------------------
   0.818E+00 -.361E+01 -.623E+03   -.549E+00 0.332E+01 0.626E+03   -.265E+00 0.281E+00 -.317E+01   0.203E-04 -.204E-04 0.386E-03
   -.916E+01 -.719E+01 0.418E+03   0.921E+01 0.722E+01 -.419E+03   -.219E+00 -.172E+00 0.745E+00   0.430E-04 -.564E-04 -.209E-05
   0.271E+01 -.176E+00 0.448E+03   -.276E+01 0.193E+00 -.450E+03   0.683E-01 -.265E-01 0.220E+01   -.116E-04 -.214E-04 0.342E-03
   0.282E+01 0.629E+01 -.646E+03   -.310E+01 -.661E+01 0.648E+03   0.265E+00 0.313E+00 -.188E+01   0.131E-04 0.131E-04 -.315E-04
   0.461E+01 0.135E-01 0.400E+03   -.453E+01 0.509E-01 -.404E+03   -.555E-01 -.427E-01 0.321E+01   -.104E-04 -.164E-04 -.154E-03
   0.764E+00 -.349E+01 -.771E+03   -.919E+00 0.344E+01 0.767E+03   0.150E+00 0.463E-01 0.349E+01   -.700E-05 -.862E-06 -.285E-04
   -.156E+01 0.338E+01 0.414E+03   0.158E+01 -.332E+01 -.418E+03   -.929E-02 -.418E-01 0.255E+01   0.601E-05 0.717E-04 -.155E-03
   -.768E+01 -.652E+01 -.742E+03   0.738E+01 0.637E+01 0.739E+03   0.298E+00 0.153E+00 0.297E+01   -.216E-04 0.198E-04 -.109E-04
   -.367E+02 0.197E+02 -.352E+03   0.507E+02 -.203E+02 0.351E+03   -.140E+02 0.605E+00 0.801E+00   -.552E-03 0.544E-05 0.111E-03
   -.484E+02 0.372E+01 0.211E+03   0.610E+02 -.358E+01 -.211E+03   -.134E+02 0.658E-01 -.216E-01   -.502E-03 0.246E-04 -.117E-04
   -.424E+02 0.687E+00 0.222E+03   0.582E+02 -.692E+00 -.222E+03   -.153E+02 -.452E-03 0.855E-01   -.180E-03 0.217E-04 -.782E-05
   -.331E+02 0.168E+02 -.332E+03   0.439E+02 -.172E+02 0.334E+03   -.108E+02 0.355E+00 -.167E+01   -.305E-03 -.776E-05 -.918E-04
   0.374E+02 -.227E+02 -.354E+03   -.516E+02 0.233E+02 0.353E+03   0.142E+02 -.662E+00 0.231E+00   0.565E-03 -.140E-04 0.104E-03
   0.488E+02 -.702E+01 0.205E+03   -.617E+02 0.695E+01 -.205E+03   0.136E+02 -.739E-01 -.132E+00   0.477E-03 -.569E-04 0.135E-04
   0.427E+02 0.827E+00 0.223E+03   -.585E+02 -.836E+00 -.223E+03   0.153E+02 0.120E-01 0.103E+00   0.178E-03 -.131E-05 -.100E-04
   0.322E+02 -.104E+02 -.343E+03   -.427E+02 0.105E+02 0.343E+03   0.106E+02 -.132E+00 0.867E-01   0.305E-03 0.268E-04 -.119E-04
   0.214E+02 -.417E+02 -.346E+03   -.218E+02 0.528E+02 0.348E+03   0.371E+00 -.111E+02 -.135E+01   -.889E-05 -.262E-03 -.594E-04
   0.277E+01 -.379E+02 0.219E+03   -.281E+01 0.537E+02 -.219E+03   0.201E-01 -.153E+02 0.391E-01   0.113E-04 -.395E-03 0.772E-05
   0.242E+01 -.517E+02 0.212E+03   -.227E+01 0.645E+02 -.212E+03   0.506E-01 -.134E+02 0.104E-02   0.568E-04 -.486E-03 -.708E-04
   0.184E+02 -.278E+02 -.340E+03   -.188E+02 0.419E+02 0.340E+03   0.424E+00 -.140E+02 0.185E-01   -.436E-05 -.548E-03 0.101E-03
   -.160E+02 0.398E+02 -.342E+03   0.160E+02 -.505E+02 0.342E+03   -.349E-01 0.108E+02 -.400E+00   0.235E-04 0.264E-03 -.227E-04
   0.666E-01 0.384E+02 0.219E+03   -.560E-01 -.543E+02 -.219E+03   -.544E-02 0.153E+02 0.301E-01   -.154E-04 0.418E-03 -.106E-04
   -.671E+01 0.521E+02 0.207E+03   0.662E+01 -.650E+02 -.207E+03   -.589E-01 0.136E+02 -.829E-01   -.347E-04 0.450E-03 0.694E-04
   -.165E+02 0.283E+02 -.344E+03   0.166E+02 -.420E+02 0.343E+03   -.960E-01 0.137E+02 0.137E+01   0.186E-04 0.524E-03 0.130E-03
   0.392E+00 0.191E+00 0.393E+03   -.398E+00 -.186E+00 -.383E+03   0.224E-02 -.604E-03 -.101E+02   0.249E-05 0.155E-04 -.872E-03
   -.904E+01 -.583E+01 -.197E+03   0.933E+01 0.611E+01 0.208E+03   -.293E+00 -.272E+00 -.112E+02   -.152E-04 -.570E-05 -.279E-03
   -.131E+00 -.531E+01 -.202E+03   0.190E+00 0.558E+01 0.217E+03   -.582E-01 -.273E+00 -.149E+02   0.751E-06 -.127E-04 -.329E-03
   -.662E+00 -.487E+00 0.386E+03   0.717E+00 0.547E+00 -.377E+03   0.176E-01 0.208E-01 -.874E+01   0.827E-05 -.736E-04 -.290E-03
   0.287E+01 -.117E+01 0.527E+02   -.314E+01 0.156E+01 -.674E+02   0.273E+00 -.390E+00 0.145E+02   0.263E-05 -.125E-04 0.259E-03
   0.256E+00 -.106E+00 0.679E+03   -.259E+00 0.105E+00 -.702E+03   0.232E-02 0.416E-03 0.220E+02   0.172E-04 -.182E-04 0.264E-03
   -.181E+00 0.188E+00 0.680E+03   0.182E+00 -.189E+00 -.703E+03   -.125E-02 0.237E-03 0.220E+02   -.349E-05 0.406E-04 0.332E-04
   -.908E+01 -.616E+01 0.495E+02   0.102E+02 0.689E+01 -.615E+02   -.112E+01 -.711E+00 0.120E+02   -.354E-04 0.528E-04 0.532E-03
   0.470E+02 0.538E+01 0.261E+03   -.733E+02 -.549E+01 -.261E+03   0.269E+02 0.104E+00 0.278E+00   0.388E-03 -.488E-05 -.667E-04
   0.822E+02 0.160E+02 -.512E+03   -.109E+03 -.157E+02 0.515E+03   0.272E+02 -.229E+00 -.301E+01   0.274E-03 -.109E-03 0.726E-04
   0.798E+02 0.171E+02 -.391E+03   -.110E+03 -.171E+02 0.388E+03   0.302E+02 -.336E-01 0.281E+01   0.246E-03 -.194E-03 -.489E-04
   0.533E+02 0.220E+01 0.273E+03   -.787E+02 -.223E+01 -.273E+03   0.248E+02 0.265E-01 0.656E+00   0.728E-03 0.326E-04 -.635E-04
   -.450E+02 -.741E+01 0.256E+03   0.712E+02 0.758E+01 -.257E+03   -.268E+02 -.175E+00 0.302E+00   -.378E-03 -.217E-04 0.473E-05
   -.801E+02 -.200E+02 -.499E+03   0.107E+03 0.196E+02 0.501E+03   -.270E+02 0.302E+00 -.227E+01   -.267E-03 0.106E-03 0.101E-03
   -.857E+02 -.171E+02 -.473E+03   0.116E+03 0.173E+02 0.475E+03   -.304E+02 -.176E+00 -.132E+01   -.221E-03 0.212E-03 -.491E-04
   -.544E+02 0.711E+00 0.274E+03   0.799E+02 -.701E+00 -.274E+03   -.249E+02 -.553E-02 0.672E+00   -.720E-03 0.158E-04 -.689E-04
   0.247E+01 0.422E+02 0.265E+03   -.252E+01 -.686E+02 -.266E+03   0.357E-01 0.270E+02 0.274E+00   0.122E-04 0.378E-03 -.813E-04
   0.151E+02 0.884E+02 -.466E+03   -.150E+02 -.115E+03 0.468E+03   -.743E-01 0.270E+02 -.146E+01   -.198E-03 0.321E-03 0.881E-04
   0.279E+02 0.694E+02 -.432E+03   -.280E+02 -.994E+02 0.430E+03   0.184E+00 0.301E+02 0.161E+01   -.121E-03 0.269E-03 -.403E-04
   0.599E+01 0.571E+02 0.266E+03   -.612E+01 -.824E+02 -.266E+03   0.144E+00 0.246E+02 0.557E+00   -.121E-05 0.539E-03 -.471E-04
   -.558E+01 -.405E+02 0.262E+03   0.568E+01 0.668E+02 -.262E+03   -.948E-01 -.269E+02 0.303E+00   -.572E-08 -.323E-03 0.155E-04
   -.226E+02 -.905E+02 -.513E+03   0.232E+02 0.118E+03 0.517E+03   -.594E+00 -.271E+02 -.382E+01   0.201E-03 -.311E-03 0.633E-04
   -.282E+02 -.743E+02 -.462E+03   0.289E+02 0.105E+03 0.463E+03   -.753E+00 -.305E+02 -.323E+00   0.120E-03 -.268E-03 -.130E-04
   -.189E+01 -.578E+02 0.266E+03   0.200E+01 0.831E+02 -.266E+03   -.116E+00 -.246E+02 0.596E+00   -.140E-04 -.525E-03 -.705E-04
   -.382E+00 -.283E+00 0.797E+03   0.384E+00 0.285E+00 -.835E+03   -.140E-01 -.151E-01 0.373E+02   0.579E-04 0.924E-04 0.661E-03
   -.434E+00 0.273E+01 0.367E+02   0.374E+00 -.321E+01 -.638E+02   0.589E-01 0.484E+00 0.271E+02   0.413E-05 0.108E-04 0.248E-03
   0.141E+01 0.368E+00 0.409E+02   -.195E+01 -.874E+00 -.704E+02   0.534E+00 0.507E+00 0.295E+02   -.455E-05 0.867E-05 0.260E-03
   0.252E+00 0.141E+00 0.802E+03   -.255E+00 -.140E+00 -.838E+03   0.363E-02 -.253E-02 0.357E+02   0.705E-05 0.231E-04 -.581E-03
   0.178E+02 0.912E+01 -.211E+03   -.200E+02 -.104E+02 0.240E+03   0.217E+01 0.130E+01 -.295E+02   -.217E-04 0.323E-04 -.222E-03
   -.415E+00 0.505E+00 0.525E+03   0.418E+00 -.503E+00 -.503E+03   -.607E-02 -.312E-02 -.203E+02   -.856E-06 0.634E-04 -.346E-03
   0.680E+00 -.219E+00 0.522E+03   -.678E+00 0.223E+00 -.501E+03   -.273E-02 -.610E-02 -.202E+02   0.220E-04 -.213E-04 -.301E-03
   -.582E+01 0.962E+01 -.215E+03   0.641E+01 -.104E+02 0.242E+03   -.590E+00 0.811E+00 -.274E+02   0.925E-05 -.109E-04 -.407E-03
   -.298E+02 -.648E+02 -.168E+03   0.294E+02 0.635E+02 0.168E+03   0.452E+00 0.119E+01 -.144E+00   -.309E-03 0.814E-04 -.166E-03
   0.298E+02 0.690E+02 -.172E+03   -.294E+02 -.676E+02 0.172E+03   -.391E+00 -.124E+01 -.385E+00   0.291E-03 -.103E-03 -.148E-03
   0.147E+01 -.363E+01 0.107E+04   -.975E+00 0.309E+01 -.107E+04   -.373E+00 0.407E+00 0.172E+00   0.510E-03 -.163E-03 0.162E-03
   -.181E+01 0.333E+01 0.107E+04   0.131E+01 -.280E+01 -.107E+04   0.380E+00 -.400E+00 0.170E+00   -.541E-03 0.162E-03 0.123E-03
   -.352E+02 0.444E+02 -.930E+03   0.614E+02 -.732E+02 0.936E+03   -.262E+02 0.288E+02 -.556E+01   -.318E-04 -.102E-03 0.872E-03
   0.446E+02 0.386E+02 -.937E+03   -.696E+02 -.672E+02 0.945E+03   0.250E+02 0.286E+02 -.779E+01   0.440E-06 0.222E-06 0.280E-03
   0.534E+02 -.578E+02 -.177E+03   -.584E+02 0.633E+02 0.180E+03   0.499E+01 -.545E+01 -.332E+01   0.453E-04 -.525E-04 0.364E-04
   -.500E+02 -.605E+02 -.177E+03   0.547E+02 0.662E+02 0.181E+03   -.471E+01 -.563E+01 -.354E+01   -.260E-04 -.241E-04 -.292E-04
 -----------------------------------------------------------------------------------------------
   0.122E+00 -.474E+02 -.425E+02   0.242E-12 -.114E-12 -.199E-12   -.107E+00 0.474E+02 0.425E+02   0.102E-03 0.544E-04 0.138E-03
 
 
 POSITION                                       TOTAL-FORCE (eV/Angst)
 -----------------------------------------------------------------------------------
      2.88175      8.13911      8.57733         0.002433     -0.009080      0.019863
      2.87294      2.97554      3.22434        -0.160827     -0.139919      0.075179
      8.00319      8.10579      3.22434         0.016926     -0.011023      0.591504
      8.00535      3.00208      8.60029        -0.011012     -0.009664      0.046380
      8.00319      2.97554      3.22434         0.022504      0.023129     -0.711226
      8.01738      8.12916      8.35379         0.001730     -0.008966     -0.049870
      2.87294      8.10579      3.22434         0.012283      0.018013     -0.545340
      2.87254      2.99024      8.35764        -0.011126     -0.001690      0.002261
      0.96054      8.17879      8.61744         0.002924      0.006179     -0.013876
      0.96695      2.97554      3.22434        -0.737804      0.197825     -0.015073
      6.09720      8.10579      3.22434         0.547961     -0.002196     -0.118914
      6.09942      3.01781      8.37545        -0.018425      0.002374     -0.017519
      4.80965      8.09913      8.58460        -0.018015     -0.003166     -0.012546
      4.77893      2.97554      3.22434         0.739148     -0.147570      0.012434
      9.90918      8.10579      3.22434        -0.548942     -0.002180     -0.144933
      9.91459      2.97635      8.57065         0.028521     -0.004266     -0.010681
      7.99405      1.09336      8.45013         0.003718     -0.025542     -0.016746
      8.00319      6.19980      3.22434        -0.016883      0.528966     -0.115652
      2.87294      1.06955      3.22434         0.198336     -0.655181      0.018854
      2.90912      6.20735      8.54147         0.001470      0.028804     -0.012726
      8.02795      4.90312      8.50779        -0.005137      0.040305     -0.013799
      8.00319     10.01179      3.22434         0.004005     -0.565014     -0.081953
      2.87294      4.88154      3.22434        -0.140598      0.653408     -0.008596
      2.87573     10.06379      8.65006        -0.003310     -0.005396     -0.006994
      8.00319      8.10579      1.31837        -0.003141      0.004968     -0.159898
      8.06197      3.01508      6.59242        -0.001757      0.002880      0.023211
      2.87259      8.15061      6.56891         0.000393      0.001311      0.020485
      2.87294      2.97554      1.31837         0.072681      0.080784     -0.384673
      8.01480      8.08761      5.11048        -0.002767      0.001756     -0.154674
      8.00319      2.97554      0.00000        -0.000402     -0.000401     -1.181755
      2.87294      8.10579      0.00000        -0.000414     -0.000211     -1.170035
      2.77742      2.89965      5.13507         0.010647      0.015617      0.041137
     10.05314      2.97554      3.22434         0.641620     -0.007742      0.152743
     10.05171      8.20001      8.68422         0.024249      0.003088      0.011212
      4.93952      3.03140      8.27512         0.083739      0.000311      0.013431
      4.92289      8.10579      3.22434        -0.615182     -0.002742      0.214711
      5.95324      2.97554      3.22434        -0.615269     -0.003653      0.196565
      5.97944      8.07232      8.62156        -0.010548     -0.000100      0.016431
      0.81791      2.97497      8.60038        -0.080995      0.003649      0.039716
      0.82299      8.10579      3.22434         0.604845      0.000019      0.212060
      2.87294     10.15574      3.22434        -0.016863      0.676695      0.132091
      2.92016      5.03759      8.56326         0.000770     -0.007088     -0.003245
      8.00766     10.19187      8.37994        -0.003731      0.088860      0.031904
      8.00319      5.02549      3.22434         0.011713     -0.658594      0.228882
      2.87294      6.05585      3.22434         0.008233     -0.656931      0.160904
      2.88578      0.96926      8.75253         0.005564     -0.009516      0.007226
      8.03764      6.06741      8.50217         0.005397     -0.083151      0.036616
      8.00319      0.92560      3.22434        -0.011146      0.687883      0.249511
      2.87294      2.97554      0.14386        -0.011722     -0.013145     -0.037507
      2.86989      8.13110      5.39295         0.000261     -0.000728     -0.034770
      8.04307      2.99522      5.42229         0.003136      0.000374     -0.001588
      8.00319      8.10579      0.14386         0.000938     -0.001267     -0.344669
      2.70380      2.85491      6.29894        -0.010486     -0.009871     -0.041012
      2.87294      8.10579      1.17450        -0.002881     -0.001421      1.510439
      8.00319      2.97554      1.17450        -0.000979     -0.002154      1.551891
      8.03394      8.06267      6.28563        -0.000039     -0.004018      0.129356
      0.14740     10.18976      5.96172        -0.012852     -0.024097     -0.005766
      5.57013      6.04468      6.03962         0.018508      0.021457     -0.005386
      5.43807      0.41042      0.65907         0.119518     -0.123774     -0.125533
      0.30782      5.54067      0.65907        -0.123685      0.121568     -0.123436
      2.93526      8.04170     10.43549        -0.002430     -0.000239      0.003046
      7.92018      2.98536     10.39567        -0.008631     -0.010669     -0.088507
      2.32711      8.70490     10.81327         0.000428     -0.003600     -0.003628
      8.49342      3.66936     10.79549         0.013395      0.005742      0.012479
 -----------------------------------------------------------------------------------
    total drift:                                0.014924      0.007525      0.004859


--------------------------------------------------------------------------------------------------------


  FREE ENERGIE OF THE ION-ELECTRON SYSTEM (eV)
  ---------------------------------------------------
  free  energy   TOTEN  =      -475.04098066 eV

  energy  without entropy=     -475.04098066  energy(sigma->0) =     -475.04098066
 


--------------------------------------------------------------------------------------------------------


    POTLOK:  cpu time    0.7635: real time    0.7726


--------------------------------------------------------------------------------------------------------


 stress matrix after NEB project (eV)
    -12.46932     -1.53589     -0.15100
     -1.53552    -12.54371     -0.13933
     -0.12424     -0.12128    -13.63264
  FORCES: max atom, RMS     0.154709    0.040020
  FORCE total and by dimension    0.320163    0.154674
  Stress total and by dimension   22.438061   13.632640


--------------------------------------------------------------------------------------------------------


    WAVPRE:  cpu time   10.0600: real time   10.1478
    FEWALD:  cpu time    0.0014: real time    0.0018

 real space projection operators:
  total allocation   :       7627.17 KBytes
  max/ min on nodes  :       1958.85       1853.34

    ORTHCH:  cpu time    1.4687: real time    1.4699
     LOOP+:  cpu time  294.7343: real time  296.0757


--------------------------------------- Iteration      2(   1)  ---------------------------------------


    POTLOK:  cpu time    0.1306: real time    0.1311
    SETDIJ:  cpu time    0.5933: real time    0.5967
    EDDIAG:  cpu time    2.4099: real time    2.4138
  RMM-DIIS:  cpu time    5.5756: real time    5.5892
    ORTHCH:  cpu time    0.7920: real time    0.7933
       DOS:  cpu time    0.0013: real time    0.0013
    CHARGE:  cpu time    0.3359: real time    0.3362
    MIXING:  cpu time    0.0034: real time    0.0034
    --------------------------------------------
      LOOP:  cpu time    9.8422: real time    9.8651

 eigenvalue-minimisations  :  4243
 total energy-change (2. order) : 0.1935107E-01  (-0.9879063E-01)
 number of electron     329.9999765 magnetization      21.9999920
 augmentation part       46.7673235 magnetization      15.7766566

 Broyden mixing:
  rms(total) = 0.38079E-01    rms(broyden)= 0.37912E-01
  rms(prec ) = 0.39707E-01
  weight for this iteration     100.00

 Free energy of the ion-electron system (eV)
  ---------------------------------------------------
  alpha Z        PSCENC =       308.57146172
  Ewald energy   TEWEN  =     45059.03619153
  -Hartree energ DENC   =    -61709.85145015
  -exchange      EXHF   =         0.00000000
  -V(xc)+E(xc)   XCENC  =      1056.84857340
  PAW double counting   =     12246.52123855   -12256.90760566
  entropy T*S    EENTRO =        -0.00000000
  eigenvalues    EBANDS =     -3796.18106712
  atomic energy  EATOM  =     18622.57311543
  Solvation  Ediel_sol  =         0.00000000
  ---------------------------------------------------
  free energy    TOTEN  =      -469.38954231 eV

  energy without entropy =     -469.38954231  energy(sigma->0) =     -469.38954231


--------------------------------------------------------------------------------------------------------


--------------------------------------- Iteration      2(   2)  ---------------------------------------


    POTLOK:  cpu time    0.1320: real time    0.1323
    SETDIJ:  cpu time    0.5902: real time    0.5926
    EDDIAG:  cpu time    2.4238: real time    2.4278
  RMM-DIIS:  cpu time    5.6923: real time    5.7025
    ORTHCH:  cpu time    0.7893: real time    0.7898
       DOS:  cpu time    0.0011: real time    0.0011
    CHARGE:  cpu time    0.3415: real time    0.3418
    MIXING:  cpu time    0.0036: real time    0.0037
    --------------------------------------------
      LOOP:  cpu time    9.9739: real time    9.9917

 eigenvalue-minimisations  :  4206
 total energy-change (2. order) :-0.4680941E-02  (-0.6690543E-02)
 number of electron     329.9999764 magnetization      21.9999920
 augmentation part       46.7471922 magnetization      15.7758597

 Broyden mixing:
  rms(total) = 0.30065E-01    rms(broyden)= 0.30049E-01
  rms(prec ) = 0.31947E-01
  weight for this iteration     100.00

 eigenvalues of (default mixing * dielectric matrix)
  average eigenvalue GAMMA=   0.6332
  0.6332

 Free energy of the ion-electron system (eV)
  ---------------------------------------------------
  alpha Z        PSCENC =       308.57146172
  Ewald energy   TEWEN  =     45059.03619153
  -Hartree energ DENC   =    -61710.24323678
  -exchange      EXHF   =         0.00000000
  -V(xc)+E(xc)   XCENC  =      1056.86527524
  PAW double counting   =     12247.68209133   -12258.09767515
  entropy T*S    EENTRO =        -0.00000000
  eigenvalues    EBANDS =     -3795.78144656
  atomic energy  EATOM  =     18622.57311543
  Solvation  Ediel_sol  =         0.00000000
  ---------------------------------------------------
  free energy    TOTEN  =      -469.39422325 eV

  energy without entropy =     -469.39422325  energy(sigma->0) =     -469.39422325


--------------------------------------------------------------------------------------------------------


--------------------------------------- Iteration      2(   3)  ---------------------------------------


    POTLOK:  cpu time    0.1327: real time    0.1329
    SETDIJ:  cpu time    0.5923: real time    0.5947
    EDDIAG:  cpu time    2.4236: real time    2.4285
  RMM-DIIS:  cpu time    5.9580: real time    5.9786
    ORTHCH:  cpu time    0.7905: real time    0.7909
       DOS:  cpu time    0.0011: real time    0.0011
    CHARGE:  cpu time    0.3381: real time    0.3383
    MIXING:  cpu time    0.0039: real time    0.0039
    --------------------------------------------
      LOOP:  cpu time   10.2400: real time   10.2688

 eigenvalue-minimisations  :  4399
 total energy-change (2. order) :-0.5055625E-03  (-0.5624673E-03)
 number of electron     329.9999764 magnetization      21.9999920
 augmentation part       46.7813803 magnetization      15.7744856

 Broyden mixing:
  rms(total) = 0.24072E-01    rms(broyden)= 0.24064E-01
  rms(prec ) = 0.25980E-01
  weight for this iteration     100.00

 eigenvalues of (default mixing * dielectric matrix)
  average eigenvalue GAMMA=   0.6299
  0.8624  0.3974

 Free energy of the ion-electron system (eV)
  ---------------------------------------------------
  alpha Z        PSCENC =       308.57146172
  Ewald energy   TEWEN  =     45059.03619153
  -Hartree energ DENC   =    -61710.02452270
  -exchange      EXHF   =         0.00000000
  -V(xc)+E(xc)   XCENC  =      1056.86295594
  PAW double counting   =     12247.51886929   -12257.89020598
  entropy T*S    EENTRO =        -0.00000000
  eigenvalues    EBANDS =     -3796.04259403
  atomic energy  EATOM  =     18622.57311543
  Solvation  Ediel_sol  =         0.00000000
  ---------------------------------------------------
  free energy    TOTEN  =      -469.39472881 eV

  energy without entropy =     -469.39472881  energy(sigma->0) =     -469.39472881


--------------------------------------------------------------------------------------------------------


--------------------------------------- Iteration      2(   4)  ---------------------------------------


    POTLOK:  cpu time    0.1310: real time    0.1312
    SETDIJ:  cpu time    0.5913: real time    0.5932
    EDDIAG:  cpu time    2.4101: real time    2.4191
  RMM-DIIS:  cpu time    6.5913: real time    6.6198
    ORTHCH:  cpu time    0.7878: real time    0.7914
       DOS:  cpu time    0.0011: real time    0.0011
    CHARGE:  cpu time    0.3353: real time    0.3355
    MIXING:  cpu time    0.0041: real time    0.0041
    --------------------------------------------
      LOOP:  cpu time   10.8520: real time   10.8954

 eigenvalue-minimisations  :  4780
 total energy-change (2. order) : 0.6905806E-03  (-0.2334999E-03)
 number of electron     329.9999764 magnetization      21.9999919
 augmentation part       46.7584221 magnetization      15.7737418

 Broyden mixing:
  rms(total) = 0.10510E-01    rms(broyden)= 0.10505E-01
  rms(prec ) = 0.11132E-01
  weight for this iteration     100.00

 eigenvalues of (default mixing * dielectric matrix)
  average eigenvalue GAMMA=   0.8799
  1.6664  0.6534  0.3198

 Free energy of the ion-electron system (eV)
  ---------------------------------------------------
  alpha Z        PSCENC =       308.57146172
  Ewald energy   TEWEN  =     45059.03619153
  -Hartree energ DENC   =    -61710.43919469
  -exchange      EXHF   =         0.00000000
  -V(xc)+E(xc)   XCENC  =      1056.87294059
  PAW double counting   =     12248.55984286   -12258.96736181
  entropy T*S    EENTRO =        -0.00000000
  eigenvalues    EBANDS =     -3795.60103386
  atomic energy  EATOM  =     18622.57311543
  Solvation  Ediel_sol  =         0.00000000
  ---------------------------------------------------
  free energy    TOTEN  =      -469.39403823 eV

  energy without entropy =     -469.39403823  energy(sigma->0) =     -469.39403823


--------------------------------------------------------------------------------------------------------


--------------------------------------- Iteration      2(   5)  ---------------------------------------


    POTLOK:  cpu time    0.1308: real time    0.1311
    SETDIJ:  cpu time    0.5895: real time    0.5898
    EDDIAG:  cpu time    2.4227: real time    2.4272
  RMM-DIIS:  cpu time    6.3154: real time    6.3589
    ORTHCH:  cpu time    0.7911: real time    0.7925
       DOS:  cpu time    0.0011: real time    0.0011
    CHARGE:  cpu time    0.3395: real time    0.3408
    MIXING:  cpu time    0.0043: real time    0.0043
    --------------------------------------------
      LOOP:  cpu time   10.5944: real time   10.6456

 eigenvalue-minimisations  :  4532
 total energy-change (2. order) : 0.4906113E-05  (-0.7431801E-04)
 number of electron     329.9999764 magnetization      21.9999919
 augmentation part       46.7631411 magnetization      15.7731321

 Broyden mixing:
  rms(total) = 0.56570E-02    rms(broyden)= 0.56536E-02
  rms(prec ) = 0.60871E-02
  weight for this iteration     100.00

 eigenvalues of (default mixing * dielectric matrix)
  average eigenvalue GAMMA=   0.8671
  1.8364  0.7060  0.6133  0.3126

 Free energy of the ion-electron system (eV)
  ---------------------------------------------------
  alpha Z        PSCENC =       308.57146172
  Ewald energy   TEWEN  =     45059.03619153
  -Hartree energ DENC   =    -61710.58223638
  -exchange      EXHF   =         0.00000000
  -V(xc)+E(xc)   XCENC  =      1056.87253668
  PAW double counting   =     12248.95011185   -12259.35305720
  entropy T*S    EENTRO =        -0.00000000
  eigenvalues    EBANDS =     -3795.46215695
  atomic energy  EATOM  =     18622.57311543
  Solvation  Ediel_sol  =         0.00000000
  ---------------------------------------------------
  free energy    TOTEN  =      -469.39403333 eV

  energy without entropy =     -469.39403333  energy(sigma->0) =     -469.39403333


--------------------------------------------------------------------------------------------------------


--------------------------------------- Iteration      2(   6)  ---------------------------------------


    POTLOK:  cpu time    0.1314: real time    0.1317
    SETDIJ:  cpu time    0.5899: real time    0.5902
    EDDIAG:  cpu time    2.4212: real time    2.4278
  RMM-DIIS:  cpu time    5.4435: real time    5.4624
    ORTHCH:  cpu time    0.7896: real time    0.7927
       DOS:  cpu time    0.0010: real time    0.0010
    CHARGE:  cpu time    0.3344: real time    0.3354
    MIXING:  cpu time    0.0048: real time    0.0048
    --------------------------------------------
      LOOP:  cpu time    9.7159: real time    9.7460

 eigenvalue-minimisations  :  3974
 total energy-change (2. order) : 0.1798770E-04  (-0.2044831E-04)
 number of electron     329.9999764 magnetization      21.9999919
 augmentation part       46.7636743 magnetization      15.7731050

 Broyden mixing:
  rms(total) = 0.30501E-02    rms(broyden)= 0.30481E-02
  rms(prec ) = 0.32975E-02
  weight for this iteration     100.00

 eigenvalues of (default mixing * dielectric matrix)
  average eigenvalue GAMMA=   0.8948
  1.8574  1.2107  0.6734  0.3102  0.4224

 Free energy of the ion-electron system (eV)
  ---------------------------------------------------
  alpha Z        PSCENC =       308.57146172
  Ewald energy   TEWEN  =     45059.03619153
  -Hartree energ DENC   =    -61710.63789588
  -exchange      EXHF   =         0.00000000
  -V(xc)+E(xc)   XCENC  =      1056.87465858
  PAW double counting   =     12249.07585586   -12259.46609542
  entropy T*S    EENTRO =        -0.00000000
  eigenvalues    EBANDS =     -3795.42130715
  atomic energy  EATOM  =     18622.57311543
  Solvation  Ediel_sol  =         0.00000000
  ---------------------------------------------------
  free energy    TOTEN  =      -469.39401534 eV

  energy without entropy =     -469.39401534  energy(sigma->0) =     -469.39401534


--------------------------------------------------------------------------------------------------------


--------------------------------------- Iteration      2(   7)  ---------------------------------------


    POTLOK:  cpu time    0.1305: real time    0.1314
    SETDIJ:  cpu time    0.5878: real time    0.5887
    EDDIAG:  cpu time    2.4262: real time    2.4333
  RMM-DIIS:  cpu time    4.4266: real time    4.4401
    ORTHCH:  cpu time    0.7869: real time    0.7887
       DOS:  cpu time    0.0010: real time    0.0010
    CHARGE:  cpu time    0.3348: real time    0.3356
    MIXING:  cpu time    0.0047: real time    0.0047
    --------------------------------------------
      LOOP:  cpu time    8.6986: real time    8.7235

 eigenvalue-minimisations  :  3162
 total energy-change (2. order) : 0.1089550E-04  (-0.4373739E-05)
 number of electron     329.9999764 magnetization      21.9999918
 augmentation part       46.7625800 magnetization      15.7732977

 Broyden mixing:
  rms(total) = 0.12604E-02    rms(broyden)= 0.12590E-02
  rms(prec ) = 0.13541E-02
  weight for this iteration     100.00

 eigenvalues of (default mixing * dielectric matrix)
  average eigenvalue GAMMA=   0.9545
  2.0703  1.4167  0.8512  0.6796  0.3107  0.3983

 Free energy of the ion-electron system (eV)
  ---------------------------------------------------
  alpha Z        PSCENC =       308.57146172
  Ewald energy   TEWEN  =     45059.03619153
  -Hartree energ DENC   =    -61710.72298854
  -exchange      EXHF   =         0.00000000
  -V(xc)+E(xc)   XCENC  =      1056.87487340
  PAW double counting   =     12249.18990286   -12259.57789407
  entropy T*S    EENTRO =        -0.00000000
  eigenvalues    EBANDS =     -3795.33866677
  atomic energy  EATOM  =     18622.57311543
  Solvation  Ediel_sol  =         0.00000000
  ---------------------------------------------------
  free energy    TOTEN  =      -469.39400444 eV

  energy without entropy =     -469.39400444  energy(sigma->0) =     -469.39400444


--------------------------------------------------------------------------------------------------------


--------------------------------------- Iteration      2(   8)  ---------------------------------------


    POTLOK:  cpu time    0.1299: real time    0.1308
    SETDIJ:  cpu time    0.5902: real time    0.5946
    EDDIAG:  cpu time    2.4166: real time    2.4213
  RMM-DIIS:  cpu time    3.7119: real time    3.7256
    ORTHCH:  cpu time    0.7945: real time    0.7951
       DOS:  cpu time    0.0012: real time    0.0012
    --------------------------------------------
      LOOP:  cpu time    7.6441: real time    7.6684

 eigenvalue-minimisations  :  2696
 total energy-change (2. order) :-0.1613465E-05  (-0.1384764E-05)
 number of electron     329.9999764 magnetization      21.9999918
 augmentation part       46.7625800 magnetization      15.7732977

 Free energy of the ion-electron system (eV)
  ---------------------------------------------------
  alpha Z        PSCENC =       308.57146172
  Ewald energy   TEWEN  =     45059.03619153
  -Hartree energ DENC   =    -61710.77153827
  -exchange      EXHF   =         0.00000000
  -V(xc)+E(xc)   XCENC  =      1056.87503930
  PAW double counting   =     12249.23829456   -12259.62300456
  entropy T*S    EENTRO =        -0.00000000
  eigenvalues    EBANDS =     -3795.29356576
  atomic energy  EATOM  =     18622.57311543
  Solvation  Ediel_sol  =         0.00000000
  ---------------------------------------------------
  free energy    TOTEN  =      -469.39400606 eV

  energy without entropy =     -469.39400606  energy(sigma->0) =     -469.39400606


--------------------------------------------------------------------------------------------------------


 average (electrostatic) potential at core
  the test charge radii are     1.0103  0.6991  0.7089  1.1045  0.7215  0.5201
  (the norm of the test charge is              1.0000)
       1 -52.4316       2 -53.2482       3 -51.1087       4 -54.9155       5 -56.6615
       6 -52.8844       7 -56.5773       8 -52.8922       9 -58.0800      10 -58.8375
      11 -58.0601      12 -58.6285      13 -58.0039      14 -58.8216      15 -58.0733
      16 -58.6633      17 -58.6888      18 -58.0477      19 -58.7920      20 -57.9183
      21 -58.7820      22 -58.0617      23 -58.7805      24 -57.9370      25 -56.2989
      26 -59.3416      27 -58.5237      28 -57.5689      29 -57.9725      30 -56.7232
      31 -56.6686      32 -58.4760      33 -72.6515      34 -71.9551      35 -72.4383
      36 -71.9521      37 -72.6649      38 -71.8722      39 -72.4674      40 -71.9653
      41 -72.6076      42 -71.7827      43 -72.5133      44 -71.9394      45 -72.6194
      46 -71.8081      47 -72.5935      48 -71.9591      49 -71.2261      50 -72.5079
      51 -73.0898      52 -69.9329      53 -72.3356      54 -71.2729      55 -71.3295
      56 -71.7776      57 -41.3869      58 -41.3738      59 -40.8958      60 -40.8953
      61 -77.5500      62 -79.5014      63 -41.6130      64 -43.2988
 
 
 
 E-fermi :  -3.7743     XC(G=0):  -3.9452     alpha+bet : -2.8255


 spin component 1

 k-point     1 :       0.0000    0.0000    0.0000
  band No.  band energies     occupation 
      1     -34.0057      1.00000
      2     -33.9930      1.00000
      3     -33.5049      1.00000
      4     -33.5044      1.00000
      5     -23.2427      1.00000
      6     -22.0812      1.00000
      7     -21.7606      1.00000
      8     -21.7358      1.00000
      9     -21.6667      1.00000
     10     -21.6555      1.00000
     11     -21.6443      1.00000
     12     -21.6195      1.00000
     13     -21.5803      1.00000
     14     -21.5379      1.00000
     15     -21.4902      1.00000
     16     -21.4437      1.00000
     17     -21.3393      1.00000
     18     -21.1540      1.00000
     19     -21.0674      1.00000
     20     -21.0569      1.00000
     21     -21.0369      1.00000
     22     -21.0346      1.00000
     23     -20.9493      1.00000
     24     -20.8646      1.00000
     25     -20.8197      1.00000
     26     -20.8099      1.00000
     27     -20.3140      1.00000
     28     -20.3041      1.00000
     29     -20.2507      1.00000
     30     -19.0878      1.00000
     31     -17.5146      1.00000
     32     -17.5032      1.00000
     33     -17.4967      1.00000
     34     -17.4926      1.00000
     35     -17.4824      1.00000
     36     -17.4706      1.00000
     37     -17.0243      1.00000
     38     -17.0238      1.00000
     39     -16.9760      1.00000
     40     -16.9730      1.00000
     41     -16.9720      1.00000
     42     -16.9685      1.00000
     43     -14.3164      1.00000
     44     -14.2107      1.00000
     45     -13.9568      1.00000
     46     -13.8854      1.00000
     47     -13.0315      1.00000
     48     -12.7607      1.00000
     49     -12.7479      1.00000
     50     -12.7340      1.00000
     51     -12.6729      1.00000
     52     -12.6707      1.00000
     53     -12.6603      1.00000
     54     -12.5923      1.00000
     55     -12.3155      1.00000
     56     -12.1250      1.00000
     57     -11.9908      1.00000
     58     -11.9037      1.00000
     59     -11.8133      1.00000
     60     -11.6960      1.00000
     61     -11.3804      1.00000
     62     -11.2124      1.00000
     63     -11.1910      1.00000
     64     -11.0734      1.00000
     65     -11.0259      1.00000
     66     -11.0011      1.00000
     67     -10.9235      1.00000
     68     -10.7870      1.00000
     69     -10.6676      1.00000
     70     -10.5852      1.00000
     71     -10.4757      1.00000
     72     -10.4691      1.00000
     73     -10.4329      1.00000
     74     -10.4142      1.00000
     75     -10.3862      1.00000
     76     -10.2911      1.00000
     77     -10.1332      1.00000
     78      -9.9693      1.00000
     79      -9.9311      1.00000
     80      -9.7261      1.00000
     81      -9.6812      1.00000
     82      -9.6499      1.00000
     83      -9.5086      1.00000
     84      -9.4538      1.00000
     85      -9.4370      1.00000
     86      -9.4098      1.00000
     87      -9.3379      1.00000
     88      -9.1761      1.00000
     89      -9.0170      1.00000
     90      -8.9398      1.00000
     91      -8.8739      1.00000
     92      -8.8078      1.00000
     93      -8.7646      1.00000
     94      -8.7159      1.00000
     95      -8.6611      1.00000
     96      -8.6490      1.00000
     97      -8.5561      1.00000
     98      -8.5202      1.00000
     99      -8.4784      1.00000
    100      -8.3557      1.00000
    101      -8.3306      1.00000
    102      -8.2837      1.00000
    103      -8.2470      1.00000
    104      -8.0828      1.00000
    105      -8.0445      1.00000
    106      -8.0321      1.00000
    107      -7.9867      1.00000
    108      -7.9191      1.00000
    109      -7.8793      1.00000
    110      -7.8462      1.00000
    111      -7.8064      1.00000
    112      -7.7573      1.00000
    113      -7.7013      1.00000
    114      -7.6513      1.00000
    115      -7.6355      1.00000
    116      -7.5568      1.00000
    117      -7.4790      1.00000
    118      -7.4142      1.00000
    119      -7.3949      1.00000
    120      -7.3711      1.00000
    121      -7.3215      1.00000
    122      -7.3158      1.00000
    123      -7.2798      1.00000
    124      -7.2528      1.00000
    125      -7.1947      1.00000
    126      -7.1845      1.00000
    127      -7.1541      1.00000
    128      -7.1456      1.00000
    129      -7.1124      1.00000
    130      -7.0243      1.00000
    131      -7.0109      1.00000
    132      -6.9749      1.00000
    133      -6.9474      1.00000
    134      -6.9071      1.00000
    135      -6.8732      1.00000
    136      -6.8372      1.00000
    137      -6.8341      1.00000
    138      -6.7970      1.00000
    139      -6.7704      1.00000
    140      -6.6970      1.00000
    141      -6.6640      1.00000
    142      -6.6484      1.00000
    143      -6.6194      1.00000
    144      -6.5959      1.00000
    145      -6.5702      1.00000
    146      -6.4922      1.00000
    147      -6.4872      1.00000
    148      -6.4079      1.00000
    149      -6.3346      1.00000
    150      -6.3064      1.00000
    151      -6.2928      1.00000
    152      -6.2534      1.00000
    153      -6.2398      1.00000
    154      -6.2219      1.00000
    155      -6.1416      1.00000
    156      -6.0995      1.00000
    157      -6.0721      1.00000
    158      -6.0624      1.00000
    159      -6.0462      1.00000
    160      -6.0353      1.00000
    161      -6.0193      1.00000
    162      -5.9183      1.00000
    163      -5.7645      1.00000
    164      -5.7114      1.00000
    165      -5.6603      1.00000
    166      -5.5850      1.00000
    167      -5.3911      1.00000
    168      -5.3161      1.00000
    169      -5.0108      1.00000
    170      -4.9597      1.00000
    171      -4.8316      1.00000
    172      -4.6271      1.00000
    173      -4.5755      1.00000
    174      -4.4829      1.00000
    175      -4.3947      1.00000
    176      -4.0159      1.00000
    177      -2.8893      0.00000
    178      -2.0879      0.00000
    179      -0.8440      0.00000
    180      -0.7318      0.00000
    181      -0.4915      0.00000
    182      -0.4085      0.00000
    183      -0.2964      0.00000
    184      -0.2484      0.00000
    185      -0.1699      0.00000
    186      -0.0921      0.00000
    187      -0.0767      0.00000
    188       0.1326      0.00000
    189       0.1586      0.00000
    190       0.2318      0.00000
    191       0.4407      0.00000
    192       0.5643      0.00000
    193       0.5901      0.00000
    194       0.7021      0.00000
    195       0.7218      0.00000
    196       0.8007      0.00000
    197       0.8287      0.00000
    198       0.8596      0.00000
    199       0.8791      0.00000
    200       0.9513      0.00000
    201       0.9764      0.00000
    202       0.9872      0.00000
    203       1.0434      0.00000
    204       1.0469      0.00000
    205       1.2443      0.00000
    206       1.2481      0.00000
    207       1.2619      0.00000
    208       1.3739      0.00000
    209       1.3770      0.00000
    210       1.3868      0.00000
    211       1.4175      0.00000
    212       1.4436      0.00000
    213       1.4549      0.00000
    214       1.4616      0.00000
    215       1.4983      0.00000
    216       1.5433      0.00000

 k-point     2 :       0.3333    0.0000    0.0000
  band No.  band energies     occupation 
      1     -34.0057      1.00000
      2     -33.9930      1.00000
      3     -33.5049      1.00000
      4     -33.5044      1.00000
      5     -23.2427      1.00000
      6     -22.0809      1.00000
      7     -21.7460      1.00000
      8     -21.7347      1.00000
      9     -21.6987      1.00000
     10     -21.6427      1.00000
     11     -21.6394      1.00000
     12     -21.6195      1.00000
     13     -21.5866      1.00000
     14     -21.5343      1.00000
     15     -21.4899      1.00000
     16     -21.4432      1.00000
     17     -21.3383      1.00000
     18     -21.1417      1.00000
     19     -21.0954      1.00000
     20     -21.0455      1.00000
     21     -21.0386      1.00000
     22     -21.0330      1.00000
     23     -20.9476      1.00000
     24     -20.8636      1.00000
     25     -20.8192      1.00000
     26     -20.8100      1.00000
     27     -20.3138      1.00000
     28     -20.3041      1.00000
     29     -20.2507      1.00000
     30     -19.0878      1.00000
     31     -17.5144      1.00000
     32     -17.5035      1.00000
     33     -17.4967      1.00000
     34     -17.4922      1.00000
     35     -17.4825      1.00000
     36     -17.4709      1.00000
     37     -17.0243      1.00000
     38     -17.0238      1.00000
     39     -16.9750      1.00000
     40     -16.9730      1.00000
     41     -16.9719      1.00000
     42     -16.9696      1.00000
     43     -14.2836      1.00000
     44     -14.2233      1.00000
     45     -13.9481      1.00000
     46     -13.8835      1.00000
     47     -12.9724      1.00000
     48     -12.7485      1.00000
     49     -12.7418      1.00000
     50     -12.7338      1.00000
     51     -12.6729      1.00000
     52     -12.6706      1.00000
     53     -12.6602      1.00000
     54     -12.5923      1.00000
     55     -12.3517      1.00000
     56     -12.1415      1.00000
     57     -11.9709      1.00000
     58     -11.8855      1.00000
     59     -11.8288      1.00000
     60     -11.7411      1.00000
     61     -11.5661      1.00000
     62     -11.4560      1.00000
     63     -11.1922      1.00000
     64     -11.1445      1.00000
     65     -11.0740      1.00000
     66     -11.0227      1.00000
     67     -11.0111      1.00000
     68     -10.7741      1.00000
     69     -10.7345      1.00000
     70     -10.5872      1.00000
     71     -10.5578      1.00000
     72     -10.4752      1.00000
     73     -10.3377      1.00000
     74     -10.3013      1.00000
     75     -10.2233      1.00000
     76      -9.9398      1.00000
     77      -9.9162      1.00000
     78      -9.7781      1.00000
     79      -9.7398      1.00000
     80      -9.6732      1.00000
     81      -9.6495      1.00000
     82      -9.5972      1.00000
     83      -9.5286      1.00000
     84      -9.4665      1.00000
     85      -9.4124      1.00000
     86      -9.3647      1.00000
     87      -9.2645      1.00000
     88      -9.2008      1.00000
     89      -9.0680      1.00000
     90      -8.9845      1.00000
     91      -8.9636      1.00000
     92      -8.8910      1.00000
     93      -8.8234      1.00000
     94      -8.7942      1.00000
     95      -8.7188      1.00000
     96      -8.6740      1.00000
     97      -8.6231      1.00000
     98      -8.5962      1.00000
     99      -8.4904      1.00000
    100      -8.4193      1.00000
    101      -8.3645      1.00000
    102      -8.3323      1.00000
    103      -8.1795      1.00000
    104      -8.1318      1.00000
    105      -8.0682      1.00000
    106      -7.9889      1.00000
    107      -7.9657      1.00000
    108      -7.9432      1.00000
    109      -7.8805      1.00000
    110      -7.8263      1.00000
    111      -7.7959      1.00000
    112      -7.7582      1.00000
    113      -7.7026      1.00000
    114      -7.6788      1.00000
    115      -7.6111      1.00000
    116      -7.5250      1.00000
    117      -7.4990      1.00000
    118      -7.4646      1.00000
    119      -7.4067      1.00000
    120      -7.3567      1.00000
    121      -7.3277      1.00000
    122      -7.3198      1.00000
    123      -7.2844      1.00000
    124      -7.2575      1.00000
    125      -7.2258      1.00000
    126      -7.2144      1.00000
    127      -7.1735      1.00000
    128      -7.1487      1.00000
    129      -7.1224      1.00000
    130      -7.0472      1.00000
    131      -7.0089      1.00000
    132      -6.9995      1.00000
    133      -6.9828      1.00000
    134      -6.9318      1.00000
    135      -6.9079      1.00000
    136      -6.8731      1.00000
    137      -6.8630      1.00000
    138      -6.8019      1.00000
    139      -6.7540      1.00000
    140      -6.7464      1.00000
    141      -6.6975      1.00000
    142      -6.6421      1.00000
    143      -6.5882      1.00000
    144      -6.5633      1.00000
    145      -6.5224      1.00000
    146      -6.5148      1.00000
    147      -6.4722      1.00000
    148      -6.4246      1.00000
    149      -6.3771      1.00000
    150      -6.3553      1.00000
    151      -6.3084      1.00000
    152      -6.2316      1.00000
    153      -6.2109      1.00000
    154      -6.1899      1.00000
    155      -6.1376      1.00000
    156      -6.1141      1.00000
    157      -6.0769      1.00000
    158      -6.0529      1.00000
    159      -6.0364      1.00000
    160      -6.0170      1.00000
    161      -5.9785      1.00000
    162      -5.8811      1.00000
    163      -5.7804      1.00000
    164      -5.7636      1.00000
    165      -5.5499      1.00000
    166      -5.3929      1.00000
    167      -5.3728      1.00000
    168      -5.3219      1.00000
    169      -4.9992      1.00000
    170      -4.9613      1.00000
    171      -4.8416      1.00000
    172      -4.6239      1.00000
    173      -4.5825      1.00000
    174      -4.4750      1.00000
    175      -4.3932      1.00000
    176      -4.0175      1.00000
    177      -2.8973      0.00000
    178      -2.0955      0.00000
    179      -0.8520      0.00000
    180      -0.7409      0.00000
    181      -0.4925      0.00000
    182      -0.4045      0.00000
    183      -0.2931      0.00000
    184      -0.1790      0.00000
    185      -0.1565      0.00000
    186      -0.0748      0.00000
    187      -0.0517      0.00000
    188       0.0626      0.00000
    189       0.1597      0.00000
    190       0.3133      0.00000
    191       0.4548      0.00000
    192       0.5227      0.00000
    193       0.5759      0.00000
    194       0.6026      0.00000
    195       0.6637      0.00000
    196       0.6778      0.00000
    197       0.7251      0.00000
    198       0.8549      0.00000
    199       0.8916      0.00000
    200       0.9293      0.00000
    201       1.0116      0.00000
    202       1.0541      0.00000
    203       1.0868      0.00000
    204       1.1297      0.00000
    205       1.2242      0.00000
    206       1.2443      0.00000
    207       1.2748      0.00000
    208       1.3134      0.00000
    209       1.3316      0.00000
    210       1.3858      0.00000
    211       1.4030      0.00000
    212       1.4336      0.00000
    213       1.4530      0.00000
    214       1.4928      0.00000
    215       1.5343      0.00000
    216       1.6280      0.00000

 k-point     3 :       0.0000    0.3333    0.0000
  band No.  band energies     occupation 
      1     -34.0057      1.00000
      2     -33.9930      1.00000
      3     -33.5049      1.00000
      4     -33.5044      1.00000
      5     -23.2426      1.00000
      6     -22.0809      1.00000
      7     -21.7495      1.00000
      8     -21.7318      1.00000
      9     -21.6843      1.00000
     10     -21.6558      1.00000
     11     -21.6525      1.00000
     12     -21.6144      1.00000
     13     -21.5763      1.00000
     14     -21.5377      1.00000
     15     -21.4897      1.00000
     16     -21.4429      1.00000
     17     -21.3389      1.00000
     18     -21.1444      1.00000
     19     -21.0835      1.00000
     20     -21.0598      1.00000
     21     -21.0353      1.00000
     22     -21.0273      1.00000
     23     -20.9488      1.00000
     24     -20.8701      1.00000
     25     -20.8171      1.00000
     26     -20.8074      1.00000
     27     -20.3139      1.00000
     28     -20.3040      1.00000
     29     -20.2507      1.00000
     30     -19.0878      1.00000
     31     -17.5144      1.00000
     32     -17.5034      1.00000
     33     -17.4967      1.00000
     34     -17.4925      1.00000
     35     -17.4824      1.00000
     36     -17.4707      1.00000
     37     -17.0243      1.00000
     38     -17.0238      1.00000
     39     -16.9750      1.00000
     40     -16.9730      1.00000
     41     -16.9719      1.00000
     42     -16.9696      1.00000
     43     -14.2972      1.00000
     44     -14.2096      1.00000
     45     -13.9455      1.00000
     46     -13.8857      1.00000
     47     -12.9816      1.00000
     48     -12.7484      1.00000
     49     -12.7341      1.00000
     50     -12.7065      1.00000
     51     -12.6729      1.00000
     52     -12.6706      1.00000
     53     -12.6602      1.00000
     54     -12.5923      1.00000
     55     -12.3604      1.00000
     56     -12.1334      1.00000
     57     -12.0393      1.00000
     58     -11.9081      1.00000
     59     -11.8090      1.00000
     60     -11.7170      1.00000
     61     -11.5422      1.00000
     62     -11.4782      1.00000
     63     -11.1982      1.00000
     64     -11.1220      1.00000
     65     -11.0856      1.00000
     66     -11.0518      1.00000
     67     -11.0285      1.00000
     68     -10.7241      1.00000
     69     -10.6818      1.00000
     70     -10.5425      1.00000
     71     -10.5306      1.00000
     72     -10.4809      1.00000
     73     -10.3978      1.00000
     74     -10.2953      1.00000
     75     -10.2414      1.00000
     76      -9.9316      1.00000
     77      -9.9195      1.00000
     78      -9.7930      1.00000
     79      -9.7459      1.00000
     80      -9.7214      1.00000
     81      -9.6642      1.00000
     82      -9.5563      1.00000
     83      -9.5484      1.00000
     84      -9.4585      1.00000
     85      -9.4346      1.00000
     86      -9.3857      1.00000
     87      -9.2606      1.00000
     88      -9.1821      1.00000
     89      -9.0431      1.00000
     90      -8.9852      1.00000
     91      -8.9584      1.00000
     92      -8.9051      1.00000
     93      -8.8594      1.00000
     94      -8.7757      1.00000
     95      -8.7649      1.00000
     96      -8.6510      1.00000
     97      -8.6192      1.00000
     98      -8.5625      1.00000
     99      -8.5143      1.00000
    100      -8.3516      1.00000
    101      -8.3347      1.00000
    102      -8.3036      1.00000
    103      -8.2218      1.00000
    104      -8.1094      1.00000
    105      -8.0840      1.00000
    106      -8.0462      1.00000
    107      -7.9521      1.00000
    108      -7.9371      1.00000
    109      -7.8763      1.00000
    110      -7.8327      1.00000
    111      -7.7606      1.00000
    112      -7.7367      1.00000
    113      -7.6998      1.00000
    114      -7.6623      1.00000
    115      -7.6275      1.00000
    116      -7.5966      1.00000
    117      -7.5091      1.00000
    118      -7.4567      1.00000
    119      -7.4130      1.00000
    120      -7.4024      1.00000
    121      -7.3548      1.00000
    122      -7.3188      1.00000
    123      -7.2699      1.00000
    124      -7.2481      1.00000
    125      -7.2063      1.00000
    126      -7.1764      1.00000
    127      -7.1581      1.00000
    128      -7.1316      1.00000
    129      -7.0909      1.00000
    130      -7.0373      1.00000
    131      -7.0251      1.00000
    132      -7.0126      1.00000
    133      -6.9983      1.00000
    134      -6.9589      1.00000
    135      -6.9364      1.00000
    136      -6.8852      1.00000
    137      -6.8269      1.00000
    138      -6.8096      1.00000
    139      -6.7769      1.00000
    140      -6.6963      1.00000
    141      -6.6890      1.00000
    142      -6.6345      1.00000
    143      -6.5883      1.00000
    144      -6.5772      1.00000
    145      -6.5408      1.00000
    146      -6.5176      1.00000
    147      -6.4600      1.00000
    148      -6.4280      1.00000
    149      -6.3617      1.00000
    150      -6.3375      1.00000
    151      -6.2794      1.00000
    152      -6.2697      1.00000
    153      -6.2641      1.00000
    154      -6.1463      1.00000
    155      -6.1317      1.00000
    156      -6.1036      1.00000
    157      -6.0831      1.00000
    158      -6.0718      1.00000
    159      -6.0430      1.00000
    160      -6.0131      1.00000
    161      -5.9996      1.00000
    162      -5.8859      1.00000
    163      -5.7951      1.00000
    164      -5.7349      1.00000
    165      -5.5011      1.00000
    166      -5.4208      1.00000
    167      -5.3889      1.00000
    168      -5.3222      1.00000
    169      -5.0037      1.00000
    170      -4.9541      1.00000
    171      -4.8416      1.00000
    172      -4.6302      1.00000
    173      -4.5720      1.00000
    174      -4.4785      1.00000
    175      -4.3933      1.00000
    176      -4.0174      1.00000
    177      -2.8978      0.00000
    178      -2.0945      0.00000
    179      -0.8429      0.00000
    180      -0.7432      0.00000
    181      -0.4933      0.00000
    182      -0.4300      0.00000
    183      -0.3327      0.00000
    184      -0.2000      0.00000
    185      -0.1209      0.00000
    186      -0.0820      0.00000
    187      -0.0021      0.00000
    188       0.1642      0.00000
    189       0.2202      0.00000
    190       0.2450      0.00000
    191       0.3754      0.00000
    192       0.4870      0.00000
    193       0.5463      0.00000
    194       0.6073      0.00000
    195       0.6487      0.00000
    196       0.6877      0.00000
    197       0.7860      0.00000
    198       0.7961      0.00000
    199       0.9127      0.00000
    200       0.9557      0.00000
    201       1.0164      0.00000
    202       1.0256      0.00000
    203       1.1184      0.00000
    204       1.1558      0.00000
    205       1.1969      0.00000
    206       1.2557      0.00000
    207       1.2707      0.00000
    208       1.3043      0.00000
    209       1.3340      0.00000
    210       1.4027      0.00000
    211       1.4237      0.00000
    212       1.4351      0.00000
    213       1.4536      0.00000
    214       1.4656      0.00000
    215       1.5276      0.00000
    216       1.6150      0.00000

 k-point     4 :       0.3333    0.3333    0.0000
  band No.  band energies     occupation 
      1     -34.0057      1.00000
      2     -33.9930      1.00000
      3     -33.5049      1.00000
      4     -33.5044      1.00000
      5     -23.2426      1.00000
      6     -22.0807      1.00000
      7     -21.7344      1.00000
      8     -21.7301      1.00000
      9     -21.6964      1.00000
     10     -21.6713      1.00000
     11     -21.6492      1.00000
     12     -21.6041      1.00000
     13     -21.5850      1.00000
     14     -21.5326      1.00000
     15     -21.4896      1.00000
     16     -21.4426      1.00000
     17     -21.3381      1.00000
     18     -21.1311      1.00000
     19     -21.0942      1.00000
     20     -21.0740      1.00000
     21     -21.0386      1.00000
     22     -21.0170      1.00000
     23     -20.9470      1.00000
     24     -20.8697      1.00000
     25     -20.8155      1.00000
     26     -20.8082      1.00000
     27     -20.3138      1.00000
     28     -20.3041      1.00000
     29     -20.2507      1.00000
     30     -19.0877      1.00000
     31     -17.5146      1.00000
     32     -17.5033      1.00000
     33     -17.4967      1.00000
     34     -17.4922      1.00000
     35     -17.4825      1.00000
     36     -17.4709      1.00000
     37     -17.0243      1.00000
     38     -17.0238      1.00000
     39     -16.9750      1.00000
     40     -16.9732      1.00000
     41     -16.9728      1.00000
     42     -16.9685      1.00000
     43     -14.2728      1.00000
     44     -14.2107      1.00000
     45     -13.9408      1.00000
     46     -13.8807      1.00000
     47     -12.9157      1.00000
     48     -12.7480      1.00000
     49     -12.7342      1.00000
     50     -12.7083      1.00000
     51     -12.6729      1.00000
     52     -12.6706      1.00000
     53     -12.6602      1.00000
     54     -12.5923      1.00000
     55     -12.3087      1.00000
     56     -12.2659      1.00000
     57     -11.9323      1.00000
     58     -11.8866      1.00000
     59     -11.8310      1.00000
     60     -11.7400      1.00000
     61     -11.6898      1.00000
     62     -11.6553      1.00000
     63     -11.3105      1.00000
     64     -11.2146      1.00000
     65     -11.1134      1.00000
     66     -11.0716      1.00000
     67     -11.0242      1.00000
     68     -10.9861      1.00000
     69     -10.7827      1.00000
     70     -10.3807      1.00000
     71     -10.3624      1.00000
     72     -10.3428      1.00000
     73     -10.2954      1.00000
     74     -10.2740      1.00000
     75      -9.9007      1.00000
     76      -9.7993      1.00000
     77      -9.7642      1.00000
     78      -9.7247      1.00000
     79      -9.6714      1.00000
     80      -9.6621      1.00000
     81      -9.5873      1.00000
     82      -9.5510      1.00000
     83      -9.5270      1.00000
     84      -9.4943      1.00000
     85      -9.4099      1.00000
     86      -9.3522      1.00000
     87      -9.2264      1.00000
     88      -9.1619      1.00000
     89      -9.1291      1.00000
     90      -8.9915      1.00000
     91      -8.9574      1.00000
     92      -8.9311      1.00000
     93      -8.8917      1.00000
     94      -8.8423      1.00000
     95      -8.7892      1.00000
     96      -8.7431      1.00000
     97      -8.6812      1.00000
     98      -8.6700      1.00000
     99      -8.5943      1.00000
    100      -8.4230      1.00000
    101      -8.3745      1.00000
    102      -8.3328      1.00000
    103      -8.2879      1.00000
    104      -8.1103      1.00000
    105      -8.0826      1.00000
    106      -8.0508      1.00000
    107      -7.9708      1.00000
    108      -7.9428      1.00000
    109      -7.9166      1.00000
    110      -7.8115      1.00000
    111      -7.7478      1.00000
    112      -7.7360      1.00000
    113      -7.6802      1.00000
    114      -7.6399      1.00000
    115      -7.6053      1.00000
    116      -7.5883      1.00000
    117      -7.5660      1.00000
    118      -7.4974      1.00000
    119      -7.4702      1.00000
    120      -7.3837      1.00000
    121      -7.3065      1.00000
    122      -7.2751      1.00000
    123      -7.2587      1.00000
    124      -7.2395      1.00000
    125      -7.2300      1.00000
    126      -7.1980      1.00000
    127      -7.1764      1.00000
    128      -7.1421      1.00000
    129      -7.1146      1.00000
    130      -7.0463      1.00000
    131      -7.0147      1.00000
    132      -6.9954      1.00000
    133      -6.9830      1.00000
    134      -6.9576      1.00000
    135      -6.9373      1.00000
    136      -6.8830      1.00000
    137      -6.8735      1.00000
    138      -6.8196      1.00000
    139      -6.7912      1.00000
    140      -6.7081      1.00000
    141      -6.6834      1.00000
    142      -6.6443      1.00000
    143      -6.6176      1.00000
    144      -6.5937      1.00000
    145      -6.5798      1.00000
    146      -6.5075      1.00000
    147      -6.4834      1.00000
    148      -6.4319      1.00000
    149      -6.4158      1.00000
    150      -6.3534      1.00000
    151      -6.3235      1.00000
    152      -6.2902      1.00000
    153      -6.2528      1.00000
    154      -6.1501      1.00000
    155      -6.1353      1.00000
    156      -6.1249      1.00000
    157      -6.0656      1.00000
    158      -6.0270      1.00000
    159      -6.0128      1.00000
    160      -5.9706      1.00000
    161      -5.9460      1.00000
    162      -5.8653      1.00000
    163      -5.8099      1.00000
    164      -5.7782      1.00000
    165      -5.3880      1.00000
    166      -5.3492      1.00000
    167      -5.3250      1.00000
    168      -5.2912      1.00000
    169      -4.9831      1.00000
    170      -4.9551      1.00000
    171      -4.8499      1.00000
    172      -4.6292      1.00000
    173      -4.5787      1.00000
    174      -4.4703      1.00000
    175      -4.3914      1.00000
    176      -4.0171      1.00000
    177      -2.9056      0.00000
    178      -2.1090      0.00000
    179      -0.8515      0.00000
    180      -0.7525      0.00000
    181      -0.5019      0.00000
    182      -0.4250      0.00000
    183      -0.3194      0.00000
    184      -0.1554      0.00000
    185      -0.1125      0.00000
    186      -0.0584      0.00000
    187      -0.0138      0.00000
    188       0.0820      0.00000
    189       0.2046      0.00000
    190       0.3266      0.00000
    191       0.4024      0.00000
    192       0.4930      0.00000
    193       0.5475      0.00000
    194       0.5809      0.00000
    195       0.6249      0.00000
    196       0.6701      0.00000
    197       0.7729      0.00000
    198       0.8099      0.00000
    199       0.8729      0.00000
    200       0.9283      0.00000
    201       0.9335      0.00000
    202       0.9984      0.00000
    203       1.0224      0.00000
    204       1.0991      0.00000
    205       1.1599      0.00000
    206       1.2073      0.00000
    207       1.2173      0.00000
    208       1.3056      0.00000
    209       1.3358      0.00000
    210       1.4127      0.00000
    211       1.4909      0.00000
    212       1.5283      0.00000
    213       1.6046      0.00000
    214       1.6304      0.00000
    215       1.6959      0.00000
    216       1.7245      0.00000

 k-point     5 :      -0.3333    0.3333    0.0000
  band No.  band energies     occupation 
      1     -34.0057      1.00000
      2     -33.9930      1.00000
      3     -33.5049      1.00000
      4     -33.5044      1.00000
      5     -23.2426      1.00000
      6     -22.0807      1.00000
      7     -21.7344      1.00000
      8     -21.7301      1.00000
      9     -21.6965      1.00000
     10     -21.6712      1.00000
     11     -21.6491      1.00000
     12     -21.6041      1.00000
     13     -21.5852      1.00000
     14     -21.5325      1.00000
     15     -21.4896      1.00000
     16     -21.4426      1.00000
     17     -21.3381      1.00000
     18     -21.1311      1.00000
     19     -21.0943      1.00000
     20     -21.0739      1.00000
     21     -21.0386      1.00000
     22     -21.0170      1.00000
     23     -20.9469      1.00000
     24     -20.8699      1.00000
     25     -20.8150      1.00000
     26     -20.8086      1.00000
     27     -20.3138      1.00000
     28     -20.3041      1.00000
     29     -20.2507      1.00000
     30     -19.0877      1.00000
     31     -17.5144      1.00000
     32     -17.5035      1.00000
     33     -17.4967      1.00000
     34     -17.4923      1.00000
     35     -17.4824      1.00000
     36     -17.4708      1.00000
     37     -17.0243      1.00000
     38     -17.0238      1.00000
     39     -16.9760      1.00000
     40     -16.9722      1.00000
     41     -16.9717      1.00000
     42     -16.9696      1.00000
     43     -14.2727      1.00000
     44     -14.2108      1.00000
     45     -13.9408      1.00000
     46     -13.8807      1.00000
     47     -12.9154      1.00000
     48     -12.7480      1.00000
     49     -12.7340      1.00000
     50     -12.7086      1.00000
     51     -12.6729      1.00000
     52     -12.6705      1.00000
     53     -12.6602      1.00000
     54     -12.5922      1.00000
     55     -12.3095      1.00000
     56     -12.2651      1.00000
     57     -11.9374      1.00000
     58     -11.8936      1.00000
     59     -11.8223      1.00000
     60     -11.7263      1.00000
     61     -11.6904      1.00000
     62     -11.6583      1.00000
     63     -11.3232      1.00000
     64     -11.1923      1.00000
     65     -11.1163      1.00000
     66     -11.0817      1.00000
     67     -11.0384      1.00000
     68     -10.9886      1.00000
     69     -10.7827      1.00000
     70     -10.3719      1.00000
     71     -10.3561      1.00000
     72     -10.3457      1.00000
     73     -10.2855      1.00000
     74     -10.2630      1.00000
     75      -9.9043      1.00000
     76      -9.7946      1.00000
     77      -9.7574      1.00000
     78      -9.7150      1.00000
     79      -9.6781      1.00000
     80      -9.6588      1.00000
     81      -9.6275      1.00000
     82      -9.5709      1.00000
     83      -9.5254      1.00000
     84      -9.4989      1.00000
     85      -9.3998      1.00000
     86      -9.3171      1.00000
     87      -9.2626      1.00000
     88      -9.1898      1.00000
     89      -9.0815      1.00000
     90      -9.0114      1.00000
     91      -8.9672      1.00000
     92      -8.9341      1.00000
     93      -8.8831      1.00000
     94      -8.8216      1.00000
     95      -8.7925      1.00000
     96      -8.7768      1.00000
     97      -8.7084      1.00000
     98      -8.6215      1.00000
     99      -8.5021      1.00000
    100      -8.4367      1.00000
    101      -8.3825      1.00000
    102      -8.3329      1.00000
    103      -8.2959      1.00000
    104      -8.1960      1.00000
    105      -8.0834      1.00000
    106      -7.9976      1.00000
    107      -7.9711      1.00000
    108      -7.9603      1.00000
    109      -7.9201      1.00000
    110      -7.7862      1.00000
    111      -7.7571      1.00000
    112      -7.7507      1.00000
    113      -7.6840      1.00000
    114      -7.6526      1.00000
    115      -7.6128      1.00000
    116      -7.5696      1.00000
    117      -7.5520      1.00000
    118      -7.4944      1.00000
    119      -7.4580      1.00000
    120      -7.3909      1.00000
    121      -7.3115      1.00000
    122      -7.2881      1.00000
    123      -7.2641      1.00000
    124      -7.2386      1.00000
    125      -7.2118      1.00000
    126      -7.1928      1.00000
    127      -7.1702      1.00000
    128      -7.1348      1.00000
    129      -7.1125      1.00000
    130      -7.0430      1.00000
    131      -7.0363      1.00000
    132      -7.0027      1.00000
    133      -6.9887      1.00000
    134      -6.9627      1.00000
    135      -6.9281      1.00000
    136      -6.9064      1.00000
    137      -6.8800      1.00000
    138      -6.7761      1.00000
    139      -6.7689      1.00000
    140      -6.7219      1.00000
    141      -6.6943      1.00000
    142      -6.6651      1.00000
    143      -6.6151      1.00000
    144      -6.5880      1.00000
    145      -6.5707      1.00000
    146      -6.5268      1.00000
    147      -6.4856      1.00000
    148      -6.4339      1.00000
    149      -6.4168      1.00000
    150      -6.3534      1.00000
    151      -6.3062      1.00000
    152      -6.2799      1.00000
    153      -6.2486      1.00000
    154      -6.1513      1.00000
    155      -6.1429      1.00000
    156      -6.1192      1.00000
    157      -6.0703      1.00000
    158      -6.0163      1.00000
    159      -6.0086      1.00000
    160      -5.9829      1.00000
    161      -5.9402      1.00000
    162      -5.8659      1.00000
    163      -5.8209      1.00000
    164      -5.7725      1.00000
    165      -5.3864      1.00000
    166      -5.3678      1.00000
    167      -5.3256      1.00000
    168      -5.2837      1.00000
    169      -4.9778      1.00000
    170      -4.9546      1.00000
    171      -4.8497      1.00000
    172      -4.6296      1.00000
    173      -4.5783      1.00000
    174      -4.4704      1.00000
    175      -4.3915      1.00000
    176      -4.0177      1.00000
    177      -2.9056      0.00000
    178      -2.1087      0.00000
    179      -0.8512      0.00000
    180      -0.7526      0.00000
    181      -0.5017      0.00000
    182      -0.4253      0.00000
    183      -0.3170      0.00000
    184      -0.1573      0.00000
    185      -0.1209      0.00000
    186      -0.0627      0.00000
    187      -0.0097      0.00000
    188       0.1006      0.00000
    189       0.2015      0.00000
    190       0.3485      0.00000
    191       0.3746      0.00000
    192       0.4687      0.00000
    193       0.5268      0.00000
    194       0.5870      0.00000
    195       0.6408      0.00000
    196       0.7016      0.00000
    197       0.8025      0.00000
    198       0.8246      0.00000
    199       0.8405      0.00000
    200       0.8841      0.00000
    201       0.9610      0.00000
    202       0.9818      0.00000
    203       1.0336      0.00000
    204       1.0977      0.00000
    205       1.1660      0.00000
    206       1.1838      0.00000
    207       1.2127      0.00000
    208       1.3434      0.00000
    209       1.4011      0.00000
    210       1.4251      0.00000
    211       1.4807      0.00000
    212       1.4893      0.00000
    213       1.5376      0.00000
    214       1.6126      0.00000
    215       1.6637      0.00000
    216       1.7319      0.00000

 spin component 2

 k-point     1 :       0.0000    0.0000    0.0000
  band No.  band energies     occupation 
      1     -34.0056      1.00000
      2     -33.9928      1.00000
      3     -33.5048      1.00000
      4     -33.5043      1.00000
      5     -23.0325      1.00000
      6     -22.0413      1.00000
      7     -21.7112      1.00000
      8     -21.6767      1.00000
      9     -21.6233      1.00000
     10     -21.5924      1.00000
     11     -21.5807      1.00000
     12     -21.5597      1.00000
     13     -21.5529      1.00000
     14     -21.5212      1.00000
     15     -21.4281      1.00000
     16     -21.3971      1.00000
     17     -21.2078      1.00000
     18     -21.0484      1.00000
     19     -20.9953      1.00000
     20     -20.9846      1.00000
     21     -20.9643      1.00000
     22     -20.9448      1.00000
     23     -20.9168      1.00000
     24     -20.8291      1.00000
     25     -20.7897      1.00000
     26     -20.7732      1.00000
     27     -20.2836      1.00000
     28     -20.1551      1.00000
     29     -20.1074      1.00000
     30     -19.0888      1.00000
     31     -17.5142      1.00000
     32     -17.5029      1.00000
     33     -17.4965      1.00000
     34     -17.4924      1.00000
     35     -17.4822      1.00000
     36     -17.4703      1.00000
     37     -17.0240      1.00000
     38     -17.0235      1.00000
     39     -16.9757      1.00000
     40     -16.9729      1.00000
     41     -16.9716      1.00000
     42     -16.9683      1.00000
     43     -12.9189      1.00000
     44     -12.7702      1.00000
     45     -12.0435      1.00000
     46     -11.9851      1.00000
     47     -11.6367      1.00000
     48     -11.3620      1.00000
     49     -11.2699      1.00000
     50     -10.9654      1.00000
     51     -10.9288      1.00000
     52     -10.8975      1.00000
     53     -10.7315      1.00000
     54     -10.6587      1.00000
     55     -10.4674      1.00000
     56     -10.3471      1.00000
     57     -10.3271      1.00000
     58     -10.3145      1.00000
     59     -10.3055      1.00000
     60     -10.2807      1.00000
     61     -10.1724      1.00000
     62     -10.0822      1.00000
     63      -9.9842      1.00000
     64      -9.9541      1.00000
     65      -9.6651      1.00000
     66      -9.6284      1.00000
     67      -9.5827      1.00000
     68      -9.2827      1.00000
     69      -9.1877      1.00000
     70      -9.1463      1.00000
     71      -9.0885      1.00000
     72      -8.9371      1.00000
     73      -8.8947      1.00000
     74      -8.8608      1.00000
     75      -8.8162      1.00000
     76      -8.7494      1.00000
     77      -8.7354      1.00000
     78      -8.6706      1.00000
     79      -8.6118      1.00000
     80      -8.5392      1.00000
     81      -8.5230      1.00000
     82      -8.4053      1.00000
     83      -8.3769      1.00000
     84      -8.3387      1.00000
     85      -8.2373      1.00000
     86      -8.1869      1.00000
     87      -8.1187      1.00000
     88      -8.0549      1.00000
     89      -7.9960      1.00000
     90      -7.9135      1.00000
     91      -7.8666      1.00000
     92      -7.8430      1.00000
     93      -7.8226      1.00000
     94      -7.8013      1.00000
     95      -7.7688      1.00000
     96      -7.7114      1.00000
     97      -7.7090      1.00000
     98      -7.6497      1.00000
     99      -7.6422      1.00000
    100      -7.6026      1.00000
    101      -7.5417      1.00000
    102      -7.5005      1.00000
    103      -7.4846      1.00000
    104      -7.4504      1.00000
    105      -7.4158      1.00000
    106      -7.3965      1.00000
    107      -7.3621      1.00000
    108      -7.3429      1.00000
    109      -7.2665      1.00000
    110      -7.2458      1.00000
    111      -7.2083      1.00000
    112      -7.1690      1.00000
    113      -7.1374      1.00000
    114      -7.0742      1.00000
    115      -6.9532      1.00000
    116      -6.9027      1.00000
    117      -6.8790      1.00000
    118      -6.8619      1.00000
    119      -6.7788      1.00000
    120      -6.7587      1.00000
    121      -6.7472      1.00000
    122      -6.6922      1.00000
    123      -6.6474      1.00000
    124      -6.5938      1.00000
    125      -6.4649      1.00000
    126      -6.4051      1.00000
    127      -6.3863      1.00000
    128      -6.3814      1.00000
    129      -6.3116      1.00000
    130      -6.2790      1.00000
    131      -6.2482      1.00000
    132      -6.2379      1.00000
    133      -6.2066      1.00000
    134      -6.1847      1.00000
    135      -6.1325      1.00000
    136      -6.0593      1.00000
    137      -6.0301      1.00000
    138      -6.0091      1.00000
    139      -5.9616      1.00000
    140      -5.7781      1.00000
    141      -5.6941      1.00000
    142      -5.4031      1.00000
    143      -5.3223      1.00000
    144      -5.2600      1.00000
    145      -5.0179      1.00000
    146      -4.9693      1.00000
    147      -4.9538      1.00000
    148      -4.7719      1.00000
    149      -4.7422      1.00000
    150      -4.6890      1.00000
    151      -4.5988      1.00000
    152      -4.3704      1.00000
    153      -4.2834      1.00000
    154      -4.2126      1.00000
    155      -3.0265      0.00000
    156      -2.7907      0.00000
    157      -2.7535      0.00000
    158      -2.6831      0.00000
    159      -2.5935      0.00000
    160      -2.5485      0.00000
    161      -2.5285      0.00000
    162      -2.5028      0.00000
    163      -2.2262      0.00000
    164      -2.0308      0.00000
    165      -2.0072      0.00000
    166      -1.9204      0.00000
    167      -1.8204      0.00000
    168      -1.7107      0.00000
    169      -1.2729      0.00000
    170      -0.9802      0.00000
    171      -0.8421      0.00000
    172      -0.3923      0.00000
    173      -0.3580      0.00000
    174      -0.2347      0.00000
    175      -0.1245      0.00000
    176      -0.1148      0.00000
    177       0.0076      0.00000
    178       0.0881      0.00000
    179       0.1729      0.00000
    180       0.3080      0.00000
    181       0.4147      0.00000
    182       0.4263      0.00000
    183       0.5239      0.00000
    184       0.5559      0.00000
    185       0.5680      0.00000
    186       0.5902      0.00000
    187       0.6204      0.00000
    188       0.6297      0.00000
    189       0.7662      0.00000
    190       0.8023      0.00000
    191       0.9099      0.00000
    192       0.9260      0.00000
    193       0.9626      0.00000
    194       1.0321      0.00000
    195       1.0921      0.00000
    196       1.1453      0.00000
    197       1.2453      0.00000
    198       1.2555      0.00000
    199       1.2629      0.00000
    200       1.3110      0.00000
    201       1.3265      0.00000
    202       1.3765      0.00000
    203       1.4072      0.00000
    204       1.4339      0.00000
    205       1.4575      0.00000
    206       1.4792      0.00000
    207       1.4986      0.00000
    208       1.5096      0.00000
    209       1.5591      0.00000
    210       1.5608      0.00000
    211       1.5775      0.00000
    212       1.6823      0.00000
    213       1.7270      0.00000
    214       1.7369      0.00000
    215       1.7527      0.00000
    216       1.8255      0.00000

 k-point     2 :       0.3333    0.0000    0.0000
  band No.  band energies     occupation 
      1     -34.0056      1.00000
      2     -33.9928      1.00000
      3     -33.5048      1.00000
      4     -33.5043      1.00000
      5     -23.0324      1.00000
      6     -22.0410      1.00000
      7     -21.7104      1.00000
      8     -21.6680      1.00000
      9     -21.6227      1.00000
     10     -21.6137      1.00000
     11     -21.5685      1.00000
     12     -21.5608      1.00000
     13     -21.5583      1.00000
     14     -21.5163      1.00000
     15     -21.4278      1.00000
     16     -21.3969      1.00000
     17     -21.2070      1.00000
     18     -21.0443      1.00000
     19     -20.9987      1.00000
     20     -20.9929      1.00000
     21     -20.9634      1.00000
     22     -20.9418      1.00000
     23     -20.9142      1.00000
     24     -20.8289      1.00000
     25     -20.7891      1.00000
     26     -20.7738      1.00000
     27     -20.2835      1.00000
     28     -20.1550      1.00000
     29     -20.1074      1.00000
     30     -19.0888      1.00000
     31     -17.5141      1.00000
     32     -17.5031      1.00000
     33     -17.4965      1.00000
     34     -17.4920      1.00000
     35     -17.4823      1.00000
     36     -17.4706      1.00000
     37     -17.0240      1.00000
     38     -17.0235      1.00000
     39     -16.9747      1.00000
     40     -16.9726      1.00000
     41     -16.9718      1.00000
     42     -16.9694      1.00000
     43     -12.8546      1.00000
     44     -12.7518      1.00000
     45     -12.1212      1.00000
     46     -11.9248      1.00000
     47     -11.6335      1.00000
     48     -11.5368      1.00000
     49     -11.2771      1.00000
     50     -11.0979      1.00000
     51     -10.9001      1.00000
     52     -10.8907      1.00000
     53     -10.7922      1.00000
     54     -10.6175      1.00000
     55     -10.4812      1.00000
     56     -10.3663      1.00000
     57     -10.3272      1.00000
     58     -10.3142      1.00000
     59     -10.2817      1.00000
     60     -10.2580      1.00000
     61     -10.0707      1.00000
     62     -10.0228      1.00000
     63      -9.9453      1.00000
     64      -9.9002      1.00000
     65      -9.6886      1.00000
     66      -9.5782      1.00000
     67      -9.5048      1.00000
     68      -9.2611      1.00000
     69      -9.1967      1.00000
     70      -9.1647      1.00000
     71      -9.1012      1.00000
     72      -8.9690      1.00000
     73      -8.8724      1.00000
     74      -8.8434      1.00000
     75      -8.7749      1.00000
     76      -8.7510      1.00000
     77      -8.7379      1.00000
     78      -8.6876      1.00000
     79      -8.6293      1.00000
     80      -8.6067      1.00000
     81      -8.5221      1.00000
     82      -8.3955      1.00000
     83      -8.3584      1.00000
     84      -8.2698      1.00000
     85      -8.2341      1.00000
     86      -8.1847      1.00000
     87      -8.0939      1.00000
     88      -8.0418      1.00000
     89      -7.9940      1.00000
     90      -7.9067      1.00000
     91      -7.8820      1.00000
     92      -7.8586      1.00000
     93      -7.8276      1.00000
     94      -7.8133      1.00000
     95      -7.7867      1.00000
     96      -7.6984      1.00000
     97      -7.6868      1.00000
     98      -7.6636      1.00000
     99      -7.6436      1.00000
    100      -7.6023      1.00000
    101      -7.5722      1.00000
    102      -7.5369      1.00000
    103      -7.4924      1.00000
    104      -7.4602      1.00000
    105      -7.4264      1.00000
    106      -7.3970      1.00000
    107      -7.3682      1.00000
    108      -7.3526      1.00000
    109      -7.3050      1.00000
    110      -7.2599      1.00000
    111      -7.2234      1.00000
    112      -7.1868      1.00000
    113      -7.1549      1.00000
    114      -7.0641      1.00000
    115      -7.0035      1.00000
    116      -6.9451      1.00000
    117      -6.9080      1.00000
    118      -6.8590      1.00000
    119      -6.7926      1.00000
    120      -6.7352      1.00000
    121      -6.6902      1.00000
    122      -6.6504      1.00000
    123      -6.6439      1.00000
    124      -6.5970      1.00000
    125      -6.4832      1.00000
    126      -6.4296      1.00000
    127      -6.3879      1.00000
    128      -6.3574      1.00000
    129      -6.3231      1.00000
    130      -6.2918      1.00000
    131      -6.2742      1.00000
    132      -6.2421      1.00000
    133      -6.2350      1.00000
    134      -6.1617      1.00000
    135      -6.1111      1.00000
    136      -6.0576      1.00000
    137      -6.0096      1.00000
    138      -5.9832      1.00000
    139      -5.9009      1.00000
    140      -5.7856      1.00000
    141      -5.6865      1.00000
    142      -5.4097      1.00000
    143      -5.3314      1.00000
    144      -5.2577      1.00000
    145      -5.0112      1.00000
    146      -4.9743      1.00000
    147      -4.9675      1.00000
    148      -4.7731      1.00000
    149      -4.7423      1.00000
    150      -4.6970      1.00000
    151      -4.5719      1.00000
    152      -4.3514      1.00000
    153      -4.2767      1.00000
    154      -4.2183      1.00000
    155      -2.9332      0.00000
    156      -2.7977      0.00000
    157      -2.7880      0.00000
    158      -2.7061      0.00000
    159      -2.6538      0.00000
    160      -2.5644      0.00000
    161      -2.5572      0.00000
    162      -2.5037      0.00000
    163      -2.2247      0.00000
    164      -2.1199      0.00000
    165      -2.0238      0.00000
    166      -1.8598      0.00000
    167      -1.7876      0.00000
    168      -1.7036      0.00000
    169      -1.2713      0.00000
    170      -0.8406      0.00000
    171      -0.8042      0.00000
    172      -0.4548      0.00000
    173      -0.3991      0.00000
    174      -0.3305      0.00000
    175      -0.2705      0.00000
    176      -0.1244      0.00000
    177      -0.0012      0.00000
    178       0.0614      0.00000
    179       0.1881      0.00000
    180       0.2905      0.00000
    181       0.3643      0.00000
    182       0.4596      0.00000
    183       0.5315      0.00000
    184       0.5502      0.00000
    185       0.6016      0.00000
    186       0.6221      0.00000
    187       0.6588      0.00000
    188       0.7125      0.00000
    189       0.7351      0.00000
    190       0.7909      0.00000
    191       0.8780      0.00000
    192       0.9454      0.00000
    193       1.0372      0.00000
    194       1.0791      0.00000
    195       1.1049      0.00000
    196       1.1420      0.00000
    197       1.1798      0.00000
    198       1.2247      0.00000
    199       1.2505      0.00000
    200       1.3195      0.00000
    201       1.3710      0.00000
    202       1.3894      0.00000
    203       1.4198      0.00000
    204       1.4272      0.00000
    205       1.4600      0.00000
    206       1.5046      0.00000
    207       1.5225      0.00000
    208       1.5703      0.00000
    209       1.6043      0.00000
    210       1.6530      0.00000
    211       1.6659      0.00000
    212       1.7103      0.00000
    213       1.7428      0.00000
    214       1.8231      0.00000
    215       1.8843      0.00000
    216       2.0310      0.00000

 k-point     3 :       0.0000    0.3333    0.0000
  band No.  band energies     occupation 
      1     -34.0056      1.00000
      2     -33.9928      1.00000
      3     -33.5048      1.00000
      4     -33.5043      1.00000
      5     -23.0324      1.00000
      6     -22.0411      1.00000
      7     -21.7092      1.00000
      8     -21.6670      1.00000
      9     -21.6276      1.00000
     10     -21.6031      1.00000
     11     -21.5924      1.00000
     12     -21.5533      1.00000
     13     -21.5458      1.00000
     14     -21.5208      1.00000
     15     -21.4272      1.00000
     16     -21.3969      1.00000
     17     -21.2076      1.00000
     18     -21.0444      1.00000
     19     -20.9953      1.00000
     20     -20.9845      1.00000
     21     -20.9748      1.00000
     22     -20.9389      1.00000
     23     -20.9167      1.00000
     24     -20.8316      1.00000
     25     -20.7879      1.00000
     26     -20.7725      1.00000
     27     -20.2835      1.00000
     28     -20.1550      1.00000
     29     -20.1074      1.00000
     30     -19.0888      1.00000
     31     -17.5141      1.00000
     32     -17.5030      1.00000
     33     -17.4965      1.00000
     34     -17.4923      1.00000
     35     -17.4822      1.00000
     36     -17.4704      1.00000
     37     -17.0240      1.00000
     38     -17.0235      1.00000
     39     -16.9747      1.00000
     40     -16.9726      1.00000
     41     -16.9718      1.00000
     42     -16.9694      1.00000
     43     -12.8770      1.00000
     44     -12.7173      1.00000
     45     -12.1552      1.00000
     46     -11.8977      1.00000
     47     -11.6678      1.00000
     48     -11.5065      1.00000
     49     -11.2756      1.00000
     50     -11.0924      1.00000
     51     -10.9480      1.00000
     52     -10.9024      1.00000
     53     -10.7187      1.00000
     54     -10.5884      1.00000
     55     -10.4913      1.00000
     56     -10.3954      1.00000
     57     -10.3795      1.00000
     58     -10.3214      1.00000
     59     -10.2377      1.00000
     60     -10.1948      1.00000
     61     -10.1041      1.00000
     62     -10.0542      1.00000
     63      -9.9699      1.00000
     64      -9.8806      1.00000
     65      -9.6541      1.00000
     66      -9.6175      1.00000
     67      -9.4966      1.00000
     68      -9.2706      1.00000
     69      -9.1869      1.00000
     70      -9.1589      1.00000
     71      -9.1050      1.00000
     72      -8.9624      1.00000
     73      -8.9087      1.00000
     74      -8.8381      1.00000
     75      -8.8109      1.00000
     76      -8.7479      1.00000
     77      -8.7337      1.00000
     78      -8.6566      1.00000
     79      -8.5990      1.00000
     80      -8.5538      1.00000
     81      -8.5244      1.00000
     82      -8.4078      1.00000
     83      -8.3496      1.00000
     84      -8.3170      1.00000
     85      -8.2705      1.00000
     86      -8.1581      1.00000
     87      -8.1044      1.00000
     88      -8.0336      1.00000
     89      -7.9909      1.00000
     90      -7.9599      1.00000
     91      -7.9174      1.00000
     92      -7.8337      1.00000
     93      -7.8095      1.00000
     94      -7.7895      1.00000
     95      -7.7676      1.00000
     96      -7.7231      1.00000
     97      -7.6824      1.00000
     98      -7.6582      1.00000
     99      -7.6278      1.00000
    100      -7.6136      1.00000
    101      -7.5639      1.00000
    102      -7.5239      1.00000
    103      -7.5130      1.00000
    104      -7.4757      1.00000
    105      -7.4228      1.00000
    106      -7.3674      1.00000
    107      -7.3544      1.00000
    108      -7.3392      1.00000
    109      -7.3081      1.00000
    110      -7.2682      1.00000
    111      -7.2459      1.00000
    112      -7.2228      1.00000
    113      -7.0798      1.00000
    114      -7.0432      1.00000
    115      -6.9779      1.00000
    116      -6.9487      1.00000
    117      -6.9093      1.00000
    118      -6.8685      1.00000
    119      -6.8229      1.00000
    120      -6.7486      1.00000
    121      -6.7069      1.00000
    122      -6.6645      1.00000
    123      -6.6239      1.00000
    124      -6.5934      1.00000
    125      -6.4962      1.00000
    126      -6.4386      1.00000
    127      -6.3892      1.00000
    128      -6.3507      1.00000
    129      -6.3337      1.00000
    130      -6.3125      1.00000
    131      -6.2806      1.00000
    132      -6.2335      1.00000
    133      -6.1887      1.00000
    134      -6.1596      1.00000
    135      -6.1036      1.00000
    136      -6.0416      1.00000
    137      -6.0236      1.00000
    138      -6.0132      1.00000
    139      -5.8961      1.00000
    140      -5.7817      1.00000
    141      -5.6974      1.00000
    142      -5.4144      1.00000
    143      -5.3221      1.00000
    144      -5.2559      1.00000
    145      -5.0051      1.00000
    146      -4.9761      1.00000
    147      -4.9706      1.00000
    148      -4.7730      1.00000
    149      -4.7481      1.00000
    150      -4.6888      1.00000
    151      -4.5696      1.00000
    152      -4.3651      1.00000
    153      -4.2717      1.00000
    154      -4.2102      1.00000
    155      -2.9865      0.00000
    156      -2.8457      0.00000
    157      -2.7616      0.00000
    158      -2.6579      0.00000
    159      -2.6335      0.00000
    160      -2.5707      0.00000
    161      -2.5366      0.00000
    162      -2.5288      0.00000
    163      -2.2186      0.00000
    164      -2.1230      0.00000
    165      -2.0041      0.00000
    166      -1.8800      0.00000
    167      -1.7781      0.00000
    168      -1.7004      0.00000
    169      -1.2715      0.00000
    170      -0.8386      0.00000
    171      -0.8008      0.00000
    172      -0.4331      0.00000
    173      -0.4109      0.00000
    174      -0.3141      0.00000
    175      -0.2514      0.00000
    176      -0.1568      0.00000
    177       0.0250      0.00000
    178       0.0532      0.00000
    179       0.1908      0.00000
    180       0.2884      0.00000
    181       0.3468      0.00000
    182       0.4646      0.00000
    183       0.4813      0.00000
    184       0.5451      0.00000
    185       0.6090      0.00000
    186       0.6263      0.00000
    187       0.6628      0.00000
    188       0.6983      0.00000
    189       0.7219      0.00000
    190       0.7694      0.00000
    191       0.8800      0.00000
    192       0.9310      0.00000
    193       1.0783      0.00000
    194       1.1056      0.00000
    195       1.1153      0.00000
    196       1.1483      0.00000
    197       1.1975      0.00000
    198       1.2420      0.00000
    199       1.2913      0.00000
    200       1.3182      0.00000
    201       1.3378      0.00000
    202       1.3735      0.00000
    203       1.4003      0.00000
    204       1.4305      0.00000
    205       1.4802      0.00000
    206       1.4964      0.00000
    207       1.5221      0.00000
    208       1.5497      0.00000
    209       1.5930      0.00000
    210       1.6070      0.00000
    211       1.6785      0.00000
    212       1.6910      0.00000
    213       1.7396      0.00000
    214       1.8128      0.00000
    215       1.9025      0.00000
    216       2.0370      0.00000

 k-point     4 :       0.3333    0.3333    0.0000
  band No.  band energies     occupation 
      1     -34.0056      1.00000
      2     -33.9928      1.00000
      3     -33.5048      1.00000
      4     -33.5043      1.00000
      5     -23.0324      1.00000
      6     -22.0409      1.00000
      7     -21.7087      1.00000
      8     -21.6570      1.00000
      9     -21.6264      1.00000
     10     -21.6133      1.00000
     11     -21.5995      1.00000
     12     -21.5589      1.00000
     13     -21.5408      1.00000
     14     -21.5150      1.00000
     15     -21.4271      1.00000
     16     -21.3969      1.00000
     17     -21.2070      1.00000
     18     -21.0405      1.00000
     19     -20.9986      1.00000
     20     -20.9926      1.00000
     21     -20.9743      1.00000
     22     -20.9353      1.00000
     23     -20.9141      1.00000
     24     -20.8315      1.00000
     25     -20.7869      1.00000
     26     -20.7733      1.00000
     27     -20.2835      1.00000
     28     -20.1550      1.00000
     29     -20.1074      1.00000
     30     -19.0888      1.00000
     31     -17.5142      1.00000
     32     -17.5030      1.00000
     33     -17.4965      1.00000
     34     -17.4920      1.00000
     35     -17.4823      1.00000
     36     -17.4706      1.00000
     37     -17.0240      1.00000
     38     -17.0235      1.00000
     39     -16.9746      1.00000
     40     -16.9730      1.00000
     41     -16.9724      1.00000
     42     -16.9684      1.00000
     43     -12.8229      1.00000
     44     -12.6845      1.00000
     45     -12.0716      1.00000
     46     -12.0385      1.00000
     47     -11.6566      1.00000
     48     -11.5889      1.00000
     49     -11.3546      1.00000
     50     -11.2456      1.00000
     51     -10.9685      1.00000
     52     -10.8005      1.00000
     53     -10.6541      1.00000
     54     -10.5913      1.00000
     55     -10.5319      1.00000
     56     -10.4494      1.00000
     57     -10.3889      1.00000
     58     -10.2947      1.00000
     59     -10.2027      1.00000
     60     -10.1587      1.00000
     61     -10.0502      1.00000
     62     -10.0106      1.00000
     63      -9.8938      1.00000
     64      -9.8798      1.00000
     65      -9.6629      1.00000
     66      -9.6202      1.00000
     67      -9.4154      1.00000
     68      -9.2681      1.00000
     69      -9.2086      1.00000
     70      -9.1614      1.00000
     71      -9.0778      1.00000
     72      -8.9819      1.00000
     73      -8.8947      1.00000
     74      -8.8243      1.00000
     75      -8.7781      1.00000
     76      -8.7534      1.00000
     77      -8.7064      1.00000
     78      -8.6543      1.00000
     79      -8.6070      1.00000
     80      -8.5695      1.00000
     81      -8.5319      1.00000
     82      -8.3967      1.00000
     83      -8.3712      1.00000
     84      -8.2842      1.00000
     85      -8.2129      1.00000
     86      -8.1759      1.00000
     87      -8.1029      1.00000
     88      -8.0372      1.00000
     89      -7.9897      1.00000
     90      -7.9609      1.00000
     91      -7.9118      1.00000
     92      -7.8689      1.00000
     93      -7.8314      1.00000
     94      -7.8168      1.00000
     95      -7.7722      1.00000
     96      -7.7153      1.00000
     97      -7.7020      1.00000
     98      -7.6716      1.00000
     99      -7.6507      1.00000
    100      -7.6213      1.00000
    101      -7.5739      1.00000
    102      -7.5538      1.00000
    103      -7.5323      1.00000
    104      -7.5165      1.00000
    105      -7.4467      1.00000
    106      -7.4160      1.00000
    107      -7.3943      1.00000
    108      -7.3323      1.00000
    109      -7.3035      1.00000
    110      -7.2568      1.00000
    111      -7.1820      1.00000
    112      -7.1539      1.00000
    113      -7.0680      1.00000
    114      -7.0364      1.00000
    115      -7.0176      1.00000
    116      -6.9590      1.00000
    117      -6.9322      1.00000
    118      -6.8673      1.00000
    119      -6.8159      1.00000
    120      -6.7233      1.00000
    121      -6.6818      1.00000
    122      -6.6383      1.00000
    123      -6.6146      1.00000
    124      -6.5933      1.00000
    125      -6.5536      1.00000
    126      -6.4514      1.00000
    127      -6.4334      1.00000
    128      -6.3473      1.00000
    129      -6.3383      1.00000
    130      -6.3207      1.00000
    131      -6.2958      1.00000
    132      -6.2356      1.00000
    133      -6.2031      1.00000
    134      -6.1698      1.00000
    135      -6.0780      1.00000
    136      -6.0305      1.00000
    137      -6.0007      1.00000
    138      -5.9908      1.00000
    139      -5.8776      1.00000
    140      -5.7926      1.00000
    141      -5.6867      1.00000
    142      -5.4217      1.00000
    143      -5.3319      1.00000
    144      -5.2517      1.00000
    145      -5.0043      1.00000
    146      -4.9815      1.00000
    147      -4.9770      1.00000
    148      -4.7741      1.00000
    149      -4.7483      1.00000
    150      -4.6967      1.00000
    151      -4.5323      1.00000
    152      -4.3440      1.00000
    153      -4.2671      1.00000
    154      -4.2158      1.00000
    155      -2.8971      0.00000
    156      -2.8455      0.00000
    157      -2.7746      0.00000
    158      -2.7053      0.00000
    159      -2.6676      0.00000
    160      -2.5743      0.00000
    161      -2.5653      0.00000
    162      -2.5341      0.00000
    163      -2.2938      0.00000
    164      -2.1844      0.00000
    165      -1.9950      0.00000
    166      -1.8200      0.00000
    167      -1.7420      0.00000
    168      -1.6951      0.00000
    169      -1.2650      0.00000
    170      -0.7729      0.00000
    171      -0.7098      0.00000
    172      -0.5048      0.00000
    173      -0.4627      0.00000
    174      -0.3803      0.00000
    175      -0.2986      0.00000
    176      -0.1032      0.00000
    177       0.0040      0.00000
    178       0.0654      0.00000
    179       0.1816      0.00000
    180       0.2124      0.00000
    181       0.2741      0.00000
    182       0.3622      0.00000
    183       0.4299      0.00000
    184       0.5094      0.00000
    185       0.5893      0.00000
    186       0.6526      0.00000
    187       0.6735      0.00000
    188       0.7500      0.00000
    189       0.8389      0.00000
    190       0.8829      0.00000
    191       0.9033      0.00000
    192       0.9517      0.00000
    193       0.9667      0.00000
    194       1.0227      0.00000
    195       1.1180      0.00000
    196       1.1422      0.00000
    197       1.2428      0.00000
    198       1.2673      0.00000
    199       1.2906      0.00000
    200       1.3520      0.00000
    201       1.4257      0.00000
    202       1.4360      0.00000
    203       1.4734      0.00000
    204       1.5114      0.00000
    205       1.5398      0.00000
    206       1.5708      0.00000
    207       1.5898      0.00000
    208       1.6097      0.00000
    209       1.6395      0.00000
    210       1.6982      0.00000
    211       1.7337      0.00000
    212       1.8192      0.00000
    213       1.8414      0.00000
    214       1.8779      0.00000
    215       1.9382      0.00000
    216       2.0592      0.00000

 k-point     5 :      -0.3333    0.3333    0.0000
  band No.  band energies     occupation 
      1     -34.0056      1.00000
      2     -33.9928      1.00000
      3     -33.5048      1.00000
      4     -33.5043      1.00000
      5     -23.0323      1.00000
      6     -22.0409      1.00000
      7     -21.7087      1.00000
      8     -21.6570      1.00000
      9     -21.6264      1.00000
     10     -21.6132      1.00000
     11     -21.5995      1.00000
     12     -21.5590      1.00000
     13     -21.5408      1.00000
     14     -21.5150      1.00000
     15     -21.4271      1.00000
     16     -21.3969      1.00000
     17     -21.2070      1.00000
     18     -21.0405      1.00000
     19     -20.9986      1.00000
     20     -20.9927      1.00000
     21     -20.9742      1.00000
     22     -20.9353      1.00000
     23     -20.9141      1.00000
     24     -20.8315      1.00000
     25     -20.7868      1.00000
     26     -20.7734      1.00000
     27     -20.2835      1.00000
     28     -20.1550      1.00000
     29     -20.1073      1.00000
     30     -19.0888      1.00000
     31     -17.5140      1.00000
     32     -17.5031      1.00000
     33     -17.4965      1.00000
     34     -17.4921      1.00000
     35     -17.4822      1.00000
     36     -17.4705      1.00000
     37     -17.0240      1.00000
     38     -17.0235      1.00000
     39     -16.9756      1.00000
     40     -16.9719      1.00000
     41     -16.9714      1.00000
     42     -16.9695      1.00000
     43     -12.8227      1.00000
     44     -12.6845      1.00000
     45     -12.0728      1.00000
     46     -12.0379      1.00000
     47     -11.6552      1.00000
     48     -11.5929      1.00000
     49     -11.3672      1.00000
     50     -11.2143      1.00000
     51     -10.9751      1.00000
     52     -10.8075      1.00000
     53     -10.7013      1.00000
     54     -10.5620      1.00000
     55     -10.5051      1.00000
     56     -10.4367      1.00000
     57     -10.3928      1.00000
     58     -10.3012      1.00000
     59     -10.2343      1.00000
     60     -10.1627      1.00000
     61     -10.0454      1.00000
     62      -9.9886      1.00000
     63      -9.8952      1.00000
     64      -9.8744      1.00000
     65      -9.6658      1.00000
     66      -9.6229      1.00000
     67      -9.4294      1.00000
     68      -9.2717      1.00000
     69      -9.1979      1.00000
     70      -9.1472      1.00000
     71      -9.0947      1.00000
     72      -8.9827      1.00000
     73      -8.8741      1.00000
     74      -8.8230      1.00000
     75      -8.7867      1.00000
     76      -8.7603      1.00000
     77      -8.7159      1.00000
     78      -8.6553      1.00000
     79      -8.6214      1.00000
     80      -8.5568      1.00000
     81      -8.4992      1.00000
     82      -8.3827      1.00000
     83      -8.3578      1.00000
     84      -8.3105      1.00000
     85      -8.2450      1.00000
     86      -8.1483      1.00000
     87      -8.0934      1.00000
     88      -8.0356      1.00000
     89      -8.0251      1.00000
     90      -7.9652      1.00000
     91      -7.9279      1.00000
     92      -7.8738      1.00000
     93      -7.8251      1.00000
     94      -7.7854      1.00000
     95      -7.7740      1.00000
     96      -7.7315      1.00000
     97      -7.7195      1.00000
     98      -7.6986      1.00000
     99      -7.6410      1.00000
    100      -7.6188      1.00000
    101      -7.5738      1.00000
    102      -7.5356      1.00000
    103      -7.5197      1.00000
    104      -7.4664      1.00000
    105      -7.4473      1.00000
    106      -7.4245      1.00000
    107      -7.3987      1.00000
    108      -7.3314      1.00000
    109      -7.2969      1.00000
    110      -7.2600      1.00000
    111      -7.2182      1.00000
    112      -7.1391      1.00000
    113      -7.0985      1.00000
    114      -7.0350      1.00000
    115      -7.0070      1.00000
    116      -6.9568      1.00000
    117      -6.9162      1.00000
    118      -6.8605      1.00000
    119      -6.8223      1.00000
    120      -6.7245      1.00000
    121      -6.6846      1.00000
    122      -6.6604      1.00000
    123      -6.6192      1.00000
    124      -6.5777      1.00000
    125      -6.5381      1.00000
    126      -6.4713      1.00000
    127      -6.4223      1.00000
    128      -6.3410      1.00000
    129      -6.3168      1.00000
    130      -6.3023      1.00000
    131      -6.2896      1.00000
    132      -6.2493      1.00000
    133      -6.2448      1.00000
    134      -6.1626      1.00000
    135      -6.0782      1.00000
    136      -6.0290      1.00000
    137      -6.0020      1.00000
    138      -5.9909      1.00000
    139      -5.8810      1.00000
    140      -5.7906      1.00000
    141      -5.6874      1.00000
    142      -5.4221      1.00000
    143      -5.3311      1.00000
    144      -5.2511      1.00000
    145      -5.0050      1.00000
    146      -4.9815      1.00000
    147      -4.9768      1.00000
    148      -4.7742      1.00000
    149      -4.7485      1.00000
    150      -4.6966      1.00000
    151      -4.5309      1.00000
    152      -4.3439      1.00000
    153      -4.2671      1.00000
    154      -4.2160      1.00000
    155      -2.8978      0.00000
    156      -2.8454      0.00000
    157      -2.7764      0.00000
    158      -2.7046      0.00000
    159      -2.6711      0.00000
    160      -2.5711      0.00000
    161      -2.5626      0.00000
    162      -2.5343      0.00000
    163      -2.2944      0.00000
    164      -2.1841      0.00000
    165      -1.9950      0.00000
    166      -1.8200      0.00000
    167      -1.7417      0.00000
    168      -1.6950      0.00000
    169      -1.2637      0.00000
    170      -0.7741      0.00000
    171      -0.7311      0.00000
    172      -0.4965      0.00000
    173      -0.4551      0.00000
    174      -0.3425      0.00000
    175      -0.2938      0.00000
    176      -0.1819      0.00000
    177       0.0065      0.00000
    178       0.1141      0.00000
    179       0.1772      0.00000
    180       0.2170      0.00000
    181       0.2856      0.00000
    182       0.3769      0.00000
    183       0.4110      0.00000
    184       0.4845      0.00000
    185       0.5686      0.00000
    186       0.6537      0.00000
    187       0.6860      0.00000
    188       0.8034      0.00000
    189       0.8372      0.00000
    190       0.8676      0.00000
    191       0.9033      0.00000
    192       0.9284      0.00000
    193       0.9897      0.00000
    194       1.0183      0.00000
    195       1.1028      0.00000
    196       1.1567      0.00000
    197       1.2231      0.00000
    198       1.2732      0.00000
    199       1.2848      0.00000
    200       1.3494      0.00000
    201       1.4096      0.00000
    202       1.4335      0.00000
    203       1.4687      0.00000
    204       1.5129      0.00000
    205       1.5455      0.00000
    206       1.5502      0.00000
    207       1.6214      0.00000
    208       1.6310      0.00000
    209       1.6583      0.00000
    210       1.6751      0.00000
    211       1.7112      0.00000
    212       1.7678      0.00000
    213       1.8126      0.00000
    214       1.9001      0.00000
    215       2.0042      0.00000
    216       2.0457      0.00000


--------------------------------------------------------------------------------------------------------


 soft charge-density along one line, spin component           1
         0         1         2         3         4         5         6         7         8         9
 total charge-density along one line
 
 soft charge-density along one line, spin component           2
         0         1         2         3         4         5         6         7         8         9
 total charge-density along one line
 
 pseudopotential strength for first ion, spin component:           1
-12.942   0.023   0.227   0.019  -0.022   1.153  -0.007  -0.041
  0.023 -13.601  -0.042  -0.544  -0.069  -0.007   1.313   0.006
  0.227  -0.042 -10.911  -0.037   0.009  -0.041   0.006   0.928
  0.019  -0.544  -0.037 -13.644  -0.021  -0.005   0.148   0.007
 -0.022  -0.069   0.009  -0.021 -10.832   0.003   0.010  -0.002
  1.153  -0.007  -0.041  -0.005   0.003   0.232   0.002   0.024
 -0.007   1.313   0.006   0.148   0.010   0.002   0.169  -0.005
 -0.041   0.006   0.928   0.007  -0.002   0.024  -0.005   0.481
 -0.005   0.148   0.007   1.325   0.004   0.002  -0.049  -0.004
  0.003   0.010  -0.002   0.004   0.888  -0.003  -0.008   0.001
  0.085  -0.003   0.058  -0.001   0.004  -0.021   0.001  -0.015
 -0.008   0.000  -0.006   0.000  -0.000   0.002  -0.000   0.002
 -0.002  -0.009  -0.001  -0.001  -0.002   0.000   0.001   0.000
 -0.001   0.002  -0.011  -0.002  -0.000   0.000  -0.000   0.001
  0.002  -0.001   0.001  -0.009  -0.002  -0.000   0.000  -0.000
  0.001   0.008   0.001   0.001   0.001  -0.000  -0.002  -0.000
  0.001  -0.001   0.010   0.001   0.000  -0.000   0.000  -0.002
 -0.001   0.001  -0.001   0.008   0.001   0.000  -0.000   0.000
 pseudopotential strength for first ion, spin component:           2
-12.212  -0.115   0.746  -0.096  -0.030   0.974   0.017  -0.141
 -0.115 -10.283   0.001   2.286   0.008   0.017   0.701  -0.001
  0.746   0.001 -10.121   0.081   0.022  -0.141  -0.001   0.749
 -0.096   2.286   0.081 -10.135   0.086   0.014  -0.328  -0.013
 -0.030   0.008   0.022   0.086  -9.927   0.004  -0.002  -0.005
  0.974   0.017  -0.141   0.014   0.004   0.302  -0.013   0.080
  0.017   0.701  -0.001  -0.328  -0.002  -0.013   0.525  -0.000
 -0.141  -0.001   0.749  -0.013  -0.005   0.080  -0.000   0.559
  0.014  -0.328  -0.013   0.681  -0.014  -0.011   0.264   0.009
  0.004  -0.002  -0.005  -0.014   0.678  -0.004   0.001   0.002
  0.004   0.003  -0.001  -0.002   0.001  -0.003  -0.001  -0.002
 -0.004  -0.000  -0.003   0.000  -0.000   0.001   0.000   0.001
 -0.002  -0.007  -0.001  -0.000  -0.002   0.000   0.001   0.000
 -0.000   0.002  -0.009  -0.002  -0.000  -0.000  -0.000   0.001
  0.002  -0.000   0.001  -0.007  -0.002  -0.000  -0.000  -0.000
  0.001   0.007   0.001   0.000   0.001  -0.000  -0.002  -0.000
  0.000  -0.001   0.009   0.001   0.000  -0.000   0.000  -0.002
 -0.001   0.000  -0.001   0.007   0.001   0.000  -0.000   0.000
 total augmentation occupancy for first ion, spin component:           1
  1.924   0.021  -0.116   0.018   0.009   0.061  -0.003   0.104   0.004  -0.010   0.016   0.080  -0.001   0.005   0.001  -0.001
  0.021   1.559   0.010  -0.425   0.007   0.000  -0.036  -0.017  -0.011  -0.026   0.004  -0.001  -0.007   0.001  -0.005  -0.008
 -0.116   0.010   1.080  -0.012  -0.002   0.002  -0.018   0.718  -0.002  -0.002  -0.036   0.039  -0.002   0.032   0.001   0.000
  0.018  -0.425  -0.012   1.531  -0.013   0.005  -0.012   0.001  -0.033  -0.006  -0.002  -0.002  -0.005  -0.003  -0.008   0.001
  0.009   0.007  -0.002  -0.013   1.141  -0.009  -0.026  -0.001  -0.009   0.837   0.000   0.001  -0.002   0.000  -0.002  -0.000
  0.061   0.000   0.002   0.005  -0.009   0.155  -0.001  -0.006  -0.001  -0.006  -0.011   0.010   0.003   0.000   0.002  -0.000
 -0.003  -0.036  -0.018  -0.012  -0.026  -0.001   0.241  -0.046   0.012  -0.013   0.019   0.004  -0.011  -0.008   0.004   0.000
  0.104  -0.017   0.718   0.001  -0.001  -0.006  -0.046   0.600   0.034  -0.004  -0.073   0.013  -0.005  -0.004   0.002   0.001
  0.004  -0.011  -0.002  -0.033  -0.009  -0.001   0.012   0.034   0.243  -0.005  -0.012  -0.005   0.005   0.000  -0.008  -0.000
 -0.010  -0.026  -0.002  -0.006   0.837  -0.006  -0.013  -0.004  -0.005   0.643   0.006  -0.002  -0.003   0.001  -0.005  -0.000
  0.016   0.004  -0.036  -0.002   0.000  -0.011   0.019  -0.073  -0.012   0.006   1.351  -0.557   0.001   0.035  -0.002   0.000
  0.080  -0.001   0.039  -0.002   0.001   0.010   0.004   0.013  -0.005  -0.002  -0.557   0.279   0.001  -0.001   0.000  -0.000
 -0.001  -0.007  -0.002  -0.005  -0.002   0.003  -0.011  -0.005   0.005  -0.003   0.001   0.001   0.374   0.003   0.001  -0.033
  0.005   0.001   0.032  -0.003   0.000   0.000  -0.008  -0.004   0.000   0.001   0.035  -0.001   0.003   0.320  -0.001  -0.000
  0.001  -0.005   0.001  -0.008  -0.002   0.002   0.004   0.002  -0.008  -0.005  -0.002   0.000   0.001  -0.001   0.375   0.001
 -0.001  -0.008   0.000   0.001  -0.000  -0.000   0.000   0.001  -0.000  -0.000   0.000  -0.000  -0.033  -0.000   0.001   0.003
  0.000   0.002  -0.009  -0.001  -0.000   0.000   0.003  -0.010  -0.001  -0.000  -0.004   0.004  -0.000  -0.031  -0.000  -0.000
  0.001   0.001   0.000  -0.008  -0.000  -0.000  -0.000  -0.000   0.000   0.000  -0.000   0.000   0.001  -0.000  -0.033  -0.000
 total augmentation occupancy for first ion, spin component:           2
  0.032  -0.020   0.063  -0.018  -0.001  -0.050   0.005  -0.048   0.003   0.000   0.011   0.032  -0.000  -0.003  -0.000   0.000
 -0.020   0.417   0.006   0.422   0.012   0.003  -0.125  -0.000  -0.082  -0.001  -0.002  -0.003   0.001   0.001   0.002  -0.002
  0.063   0.006   0.070   0.016   0.002   0.009  -0.002  -0.010  -0.003   0.000   0.006   0.010  -0.000  -0.001   0.000  -0.000
 -0.018   0.422   0.016   0.445   0.016   0.002  -0.079  -0.007  -0.132  -0.002  -0.001  -0.000   0.002   0.001   0.001  -0.002
 -0.001   0.012   0.002   0.016   0.074  -0.000  -0.004  -0.001  -0.003  -0.013   0.000   0.001   0.000  -0.000   0.000  -0.000
 -0.050   0.003   0.009   0.002  -0.000   0.008  -0.003   0.006  -0.002   0.001   0.012  -0.007   0.000  -0.001   0.000   0.000
  0.005  -0.125  -0.002  -0.079  -0.004  -0.003   0.076  -0.001   0.066   0.003   0.001   0.001  -0.002  -0.001  -0.001   0.001
 -0.048  -0.000  -0.010  -0.007  -0.001   0.006  -0.001  -0.050   0.006  -0.000   0.004  -0.000   0.000  -0.008  -0.000   0.000
  0.003  -0.082  -0.003  -0.132  -0.003  -0.002   0.066   0.006   0.081   0.002   0.000  -0.001  -0.002  -0.001  -0.002   0.001
  0.000  -0.001   0.000  -0.002  -0.013   0.001   0.003  -0.000   0.002  -0.052   0.001   0.000  -0.000  -0.000  -0.000  -0.000
  0.011  -0.002   0.006  -0.001   0.000   0.012   0.001   0.004   0.000   0.001   0.036   0.036   0.000  -0.001  -0.000   0.000
  0.032  -0.003   0.010  -0.000   0.001  -0.007   0.001  -0.000  -0.001   0.000   0.036  -0.030  -0.000   0.002  -0.000   0.000
 -0.000   0.001  -0.000   0.002   0.000   0.000  -0.002   0.000  -0.002  -0.000   0.000  -0.000   0.006  -0.000   0.002   0.001
 -0.003   0.001  -0.001   0.001  -0.000  -0.001  -0.001  -0.008  -0.001  -0.000  -0.001   0.002  -0.000   0.008  -0.000   0.000
 -0.000   0.002   0.000   0.001   0.000   0.000  -0.001  -0.000  -0.002  -0.000  -0.000  -0.000   0.002  -0.000   0.007   0.000
  0.000  -0.002  -0.000  -0.002  -0.000   0.000   0.001   0.000   0.001  -0.000   0.000   0.000   0.001   0.000   0.000  -0.000
 -0.001   0.000  -0.000  -0.000  -0.000  -0.000   0.000  -0.000   0.000   0.000   0.000  -0.000   0.000   0.002  -0.000   0.000
  0.000  -0.002  -0.000  -0.002  -0.000  -0.000   0.001   0.000   0.001   0.000  -0.000   0.000   0.000  -0.000   0.001  -0.000


------------------------ aborting loop because EDIFF is reached ----------------------------------------


 


 total charge     
 
# of ion       s       p       d       tot
------------------------------------------
    1        0.495   0.898   6.419   7.813
    2        0.530   1.013   6.507   8.049
    3        0.514   0.980   6.705   8.199
    4        0.537   0.998   6.273   7.808
    5        0.363   0.553   5.706   6.621
    6        0.313   0.439   6.097   6.849
    7        0.365   0.560   5.708   6.633
    8        0.312   0.433   6.088   6.832
    9        0.968   1.624   0.000   2.592
   10        0.961   1.622   0.000   2.582
   11        0.970   1.601   0.000   2.571
   12        0.961   1.668   0.000   2.629
   13        0.968   1.618   0.000   2.586
   14        0.961   1.622   0.000   2.583
   15        0.970   1.601   0.000   2.571
   16        0.959   1.675   0.000   2.633
   17        0.962   1.669   0.000   2.632
   18        0.970   1.600   0.000   2.570
   19        0.961   1.622   0.000   2.582
   20        0.967   1.618   0.000   2.584
   21        0.961   1.676   0.000   2.636
   22        0.970   1.600   0.000   2.570
   23        0.961   1.622   0.000   2.583
   24        0.966   1.626   0.000   2.592
   25        0.961   1.660   0.000   2.620
   26        0.951   1.627   0.000   2.579
   27        0.965   1.598   0.000   2.563
   28        0.957   1.673   0.000   2.630
   29        0.965   1.597   0.000   2.562
   30        1.001   1.506   0.000   2.507
   31        1.001   1.507   0.000   2.508
   32        0.962   1.659   0.000   2.621
   33        1.318   2.543   0.000   3.860
   34        1.319   2.551   0.000   3.870
   35        1.332   2.523   0.000   3.856
   36        1.312   2.568   0.000   3.880
   37        1.318   2.542   0.000   3.860
   38        1.318   2.553   0.000   3.871
   39        1.333   2.520   0.000   3.853
   40        1.312   2.569   0.000   3.880
   41        1.318   2.543   0.000   3.861
   42        1.318   2.550   0.000   3.868
   43        1.332   2.527   0.000   3.860
   44        1.311   2.569   0.000   3.880
   45        1.318   2.543   0.000   3.861
   46        1.319   2.548   0.000   3.867
   47        1.333   2.524   0.000   3.857
   48        1.311   2.569   0.000   3.880
   49        1.347   2.419   0.000   3.767
   50        1.318   2.525   0.000   3.842
   51        1.324   2.504   0.000   3.828
   52        1.339   2.448   0.000   3.786
   53        1.328   2.531   0.000   3.858
   54        1.324   2.563   0.000   3.887
   55        1.325   2.562   0.000   3.886
   56        1.312   2.540   0.000   3.851
   57        1.947   5.569   0.007   7.523
   58        1.947   5.569   0.007   7.523
   59        1.946   5.566   0.004   7.516
   60        1.946   5.566   0.004   7.516
   61        1.601   3.478   0.000   5.079
   62        1.603   3.481   0.000   5.084
   63        0.632   0.113   0.000   0.745
   64        0.609   0.111   0.000   0.720
--------------------------------------------------
tot         70.597 135.047  49.525 255.169
 


 magnetization (x)
 
# of ion       s       p       d       tot
------------------------------------------
    1        0.006   0.011   1.033   1.049
    2        0.008   0.017   1.080   1.105
    3        0.001   0.005   0.119   0.124
    4        0.011   0.025   2.025   2.062
    5        0.018   0.026   4.390   4.434
    6        0.021   0.031   3.760   3.812
    7        0.017   0.026   4.397   4.440
    8        0.022   0.029   3.767   3.818
    9       -0.003   0.005   0.000   0.002
   10       -0.004  -0.002   0.000  -0.006
   11        0.002   0.016   0.000   0.018
   12       -0.007  -0.022   0.000  -0.029
   13       -0.003   0.006   0.000   0.003
   14       -0.004  -0.002   0.000  -0.007
   15        0.002   0.016   0.000   0.018
   16       -0.007  -0.024   0.000  -0.031
   17       -0.007  -0.023   0.000  -0.030
   18        0.002   0.017   0.000   0.019
   19       -0.004  -0.002   0.000  -0.006
   20       -0.003   0.006   0.000   0.003
   21       -0.008  -0.024   0.000  -0.032
   22        0.002   0.017   0.000   0.019
   23       -0.004  -0.002   0.000  -0.006
   24       -0.003   0.006   0.000   0.003
   25       -0.000   0.001   0.000   0.001
   26       -0.010  -0.024   0.000  -0.034
   27       -0.004  -0.004   0.000  -0.008
   28       -0.007  -0.024   0.000  -0.031
   29        0.002   0.004   0.000   0.006
   30        0.000   0.042   0.000   0.042
   31        0.000   0.039   0.000   0.040
   32       -0.005  -0.015   0.000  -0.019
   33        0.013   0.035   0.000   0.048
   34        0.003  -0.004   0.000  -0.001
   35        0.007   0.011   0.000   0.017
   36        0.013   0.035   0.000   0.048
   37        0.013   0.037   0.000   0.050
   38        0.003  -0.004   0.000  -0.000
   39        0.007   0.008   0.000   0.014
   40        0.013   0.034   0.000   0.047
   41        0.013   0.032   0.000   0.045
   42        0.003  -0.004   0.000  -0.000
   43        0.006   0.012   0.000   0.019
   44        0.013   0.036   0.000   0.049
   45        0.013   0.034   0.000   0.047
   46        0.003  -0.004   0.000  -0.001
   47        0.006   0.008   0.000   0.015
   48        0.013   0.036   0.000   0.048
   49        0.001   0.029   0.000   0.030
   50        0.011   0.032   0.000   0.043
   51        0.011   0.029   0.000   0.040
   52       -0.000  -0.001   0.000  -0.001
   53        0.006   0.023   0.000   0.029
   54        0.012   0.062   0.000   0.074
   55        0.012   0.065   0.000   0.077
   56        0.005   0.005   0.000   0.010
   57        0.000   0.000   0.000   0.000
   58        0.000   0.000   0.000   0.000
   59        0.000   0.000   0.000   0.000
   60        0.000   0.000   0.000   0.000
   61        0.001   0.089   0.000   0.091
   62        0.004   0.111   0.000   0.115
   63       -0.002   0.001   0.000  -0.000
   64        0.007   0.002   0.000   0.009
--------------------------------------------------
tot          0.241   0.927  20.571  21.739
 
    CHARGE:  cpu time    0.3353: real time    0.3357
    FORLOC:  cpu time    0.0182: real time    0.0182
    FORNL :  cpu time    2.0589: real time    2.0621
    STRESS:  cpu time    6.1928: real time    6.2048
    FORCOR:  cpu time    0.1389: real time    0.1394
    FORHAR:  cpu time    0.0311: real time    0.0312
    MIXING:  cpu time    0.0044: real time    0.0046
    OFIELD:  cpu time    0.0002: real time    0.0002

 ---------------------------------------------------------------------------------------------

         DFTD3 V3.0 Rev 1        
 Edisp (eV)   -5.63215

 E6    (eV) :    -3.6515
 E8    (eV) :    -1.9806
 % E8        : 35.17
    FORVDW:  cpu time    0.2320: real time    0.2321

  FORCE on cell =-STRESS in cart. coord.  units (eV):
  Direction    XX          YY          ZZ          XY          YZ          ZX
  --------------------------------------------------------------------------------------
  Alpha Z   308.57146   308.57146   308.57146
  Ewald   51028.93757 50915.15293-56885.12064   -36.45918    57.04763   -14.04778
  Hartree 55711.03529 55610.08315-49610.05064   -30.02751     2.12408   -16.68273
  E(xc)   -1386.41537 -1386.49912 -1387.40133     0.25140     0.40131     0.17934
  Local  ************************102873.97411    69.17151   -42.51580    33.00540
  n-local  -755.02440  -755.98291  -760.96991     3.51849    -0.25170     0.28551
  augment   383.96174   384.75967   381.50448    -2.94867    -1.47376    -0.81380
  Kinetic  5050.21117  5047.54229  5067.55129    -5.10656   -15.45209    -2.10533
  Fock        0.00000     0.00000     0.00000     0.00000     0.00000     0.00000
  vdW        -4.33885    -4.44933    -2.98736    -0.00819     0.01757    -0.01596
  -------------------------------------------------------------------------------------
  Total     -11.25427   -11.43221   -14.92853    -1.60871    -0.10276    -0.19534
  in kB      -7.33362    -7.44957    -9.72788    -1.04829    -0.06696    -0.12729
  external pressure =       -8.17 kB  Pullay stress =        0.00 kB


 VOLUME and BASIS-vectors are now :
 -----------------------------------------------------------------------------
  energy-cutoff  :      400.00
  volume of cell :     2458.72
      direct lattice vectors                 reciprocal lattice vectors
    10.260500000  0.000000000  0.000000000     0.097461137  0.000000000  0.000000000
     0.000000000 10.260500000  0.000000000     0.000000000  0.097461137  0.000000000
     0.000000000  0.000000000 23.354600000     0.000000000  0.000000000  0.042818117

  length of vectors
    10.260500000 10.260500000 23.354600000     0.097461137  0.097461137  0.042818117


 FORCES acting on ions
    electron-ion (+dipol)            ewald-force                    non-local-force                 convergence-correction
 -----------------------------------------------------------------------------------------------
   0.883E+00 -.372E+01 -.623E+03   -.626E+00 0.345E+01 0.626E+03   -.264E+00 0.280E+00 -.321E+01   0.112E-03 -.502E-03 0.771E-03
   -.912E+01 -.714E+01 0.418E+03   0.917E+01 0.717E+01 -.418E+03   -.216E+00 -.168E+00 0.726E+00   0.800E-04 0.348E-04 -.534E-02
   0.270E+01 -.186E+00 0.449E+03   -.275E+01 0.203E+00 -.450E+03   0.687E-01 -.279E-01 0.228E+01   0.262E-04 0.128E-03 -.713E-02
   0.266E+01 0.614E+01 -.645E+03   -.292E+01 -.644E+01 0.647E+03   0.268E+00 0.316E+00 -.190E+01   0.282E-03 -.133E-03 0.217E-02
   0.461E+01 0.183E-01 0.400E+03   -.453E+01 0.463E-01 -.404E+03   -.560E-01 -.428E-01 0.319E+01   -.169E-04 -.773E-04 -.833E-02
   0.691E+00 -.363E+01 -.771E+03   -.850E+00 0.358E+01 0.767E+03   0.157E+00 0.554E-01 0.356E+01   0.518E-03 -.353E-04 0.732E-03
   -.156E+01 0.338E+01 0.415E+03   0.158E+01 -.332E+01 -.418E+03   -.936E-02 -.420E-01 0.253E+01   -.901E-04 0.398E-04 -.642E-02
   -.775E+01 -.645E+01 -.742E+03   0.744E+01 0.630E+01 0.739E+03   0.304E+00 0.146E+00 0.296E+01   -.629E-03 -.379E-03 -.644E-03
   -.369E+02 0.196E+02 -.352E+03   0.510E+02 -.202E+02 0.351E+03   -.140E+02 0.604E+00 0.814E+00   -.871E-03 0.152E-03 0.695E-03
   -.484E+02 0.373E+01 0.211E+03   0.611E+02 -.359E+01 -.211E+03   -.134E+02 0.658E-01 -.240E-01   0.391E-03 0.108E-05 -.242E-02
   -.424E+02 0.677E+00 0.222E+03   0.582E+02 -.682E+00 -.222E+03   -.153E+02 -.442E-03 0.910E-01   0.840E-04 0.130E-03 -.404E-02
   -.345E+02 0.168E+02 -.332E+03   0.458E+02 -.172E+02 0.333E+03   -.107E+02 0.354E+00 -.164E+01   -.133E-02 0.171E-04 0.462E-03
   0.371E+02 -.227E+02 -.353E+03   -.512E+02 0.233E+02 0.353E+03   0.142E+02 -.660E+00 0.248E+00   0.300E-03 -.117E-03 0.661E-03
   0.488E+02 -.702E+01 0.205E+03   -.617E+02 0.694E+01 -.205E+03   0.136E+02 -.741E-01 -.133E+00   -.414E-03 -.604E-04 -.269E-02
   0.427E+02 0.835E+00 0.223E+03   -.585E+02 -.844E+00 -.223E+03   0.153E+02 0.119E-01 0.109E+00   -.477E-04 -.123E-04 -.396E-02
   0.338E+02 -.104E+02 -.342E+03   -.449E+02 0.105E+02 0.342E+03   0.105E+02 -.128E+00 0.122E+00   0.178E-02 -.651E-04 0.103E-02
   0.213E+02 -.434E+02 -.346E+03   -.217E+02 0.550E+02 0.347E+03   0.366E+00 -.110E+02 -.131E+01   0.347E-03 0.906E-03 0.841E-03
   0.277E+01 -.378E+02 0.219E+03   -.280E+01 0.536E+02 -.219E+03   0.202E-01 -.153E+02 0.441E-01   0.686E-04 0.683E-03 -.426E-02
   0.243E+01 -.517E+02 0.212E+03   -.228E+01 0.645E+02 -.212E+03   0.506E-01 -.135E+02 -.134E-02   0.290E-04 -.344E-03 -.221E-02
   0.184E+02 -.269E+02 -.340E+03   -.188E+02 0.408E+02 0.340E+03   0.424E+00 -.140E+02 0.222E-01   -.185E-03 -.272E-02 0.253E-03
   -.159E+02 0.418E+02 -.341E+03   0.159E+02 -.532E+02 0.341E+03   -.309E-01 0.107E+02 -.362E+00   0.195E-03 -.900E-03 0.118E-02
   0.708E-01 0.384E+02 0.219E+03   -.605E-01 -.542E+02 -.219E+03   -.551E-02 0.153E+02 0.345E-01   -.299E-04 -.616E-03 -.416E-02
   -.671E+01 0.521E+02 0.207E+03   0.662E+01 -.651E+02 -.207E+03   -.590E-01 0.136E+02 -.835E-01   -.526E-04 0.298E-03 -.244E-02
   -.164E+02 0.283E+02 -.344E+03   0.165E+02 -.420E+02 0.343E+03   -.896E-01 0.137E+02 0.138E+01   -.164E-03 0.325E-02 0.474E-03
   0.392E+00 0.191E+00 0.393E+03   -.397E+00 -.185E+00 -.383E+03   0.226E-02 -.625E-03 -.101E+02   -.356E-05 0.151E-04 -.190E-02
   -.905E+01 -.587E+01 -.196E+03   0.934E+01 0.615E+01 0.208E+03   -.291E+00 -.276E+00 -.112E+02   0.212E-03 -.915E-04 -.218E-02
   -.130E+00 -.534E+01 -.201E+03   0.189E+00 0.561E+01 0.216E+03   -.582E-01 -.275E+00 -.150E+02   -.129E-03 0.130E-03 -.466E-02
   -.661E+00 -.485E+00 0.386E+03   0.716E+00 0.545E+00 -.377E+03   0.177E-01 0.208E-01 -.874E+01   0.105E-03 0.749E-04 0.678E-06
   0.280E+01 -.110E+01 0.482E+02   -.305E+01 0.147E+01 -.616E+02   0.275E+00 -.396E+00 0.147E+02   0.468E-04 0.177E-03 -.814E-02
   0.256E+00 -.105E+00 0.679E+03   -.258E+00 0.105E+00 -.702E+03   0.235E-02 0.414E-03 0.220E+02   -.921E-05 -.185E-05 0.105E-03
   -.181E+00 0.188E+00 0.680E+03   0.182E+00 -.188E+00 -.703E+03   -.124E-02 0.247E-03 0.220E+02   -.117E-05 -.384E-05 0.263E-03
   -.937E+01 -.646E+01 0.507E+02   0.105E+02 0.721E+01 -.631E+02   -.113E+01 -.722E+00 0.120E+02   -.188E-03 -.184E-03 -.295E-02
   0.470E+02 0.539E+01 0.261E+03   -.732E+02 -.549E+01 -.261E+03   0.269E+02 0.105E+00 0.274E+00   0.688E-03 -.122E-04 -.376E-02
   0.829E+02 0.159E+02 -.513E+03   -.110E+03 -.157E+02 0.516E+03   0.272E+02 -.223E+00 -.306E+01   0.150E-02 0.329E-05 0.162E-02
   0.824E+02 0.171E+02 -.391E+03   -.113E+03 -.170E+02 0.388E+03   0.302E+02 -.313E-01 0.277E+01   -.156E-02 -.326E-03 0.188E-03
   0.533E+02 0.219E+01 0.273E+03   -.788E+02 -.222E+01 -.273E+03   0.248E+02 0.263E-01 0.655E+00   -.215E-03 0.103E-03 -.447E-02
   -.449E+02 -.741E+01 0.256E+03   0.711E+02 0.758E+01 -.257E+03   -.268E+02 -.175E+00 0.299E+00   -.610E-03 -.931E-04 -.392E-02
   -.803E+02 -.200E+02 -.499E+03   0.107E+03 0.197E+02 0.502E+03   -.270E+02 0.296E+00 -.232E+01   -.113E-02 0.309E-04 0.139E-02
   -.881E+02 -.171E+02 -.474E+03   0.119E+03 0.173E+02 0.475E+03   -.305E+02 -.188E+00 -.141E+01   0.974E-03 0.257E-05 0.113E-02
   -.544E+02 0.717E+00 0.274E+03   0.799E+02 -.707E+00 -.274E+03   -.249E+02 -.532E-02 0.671E+00   0.245E-03 0.413E-05 -.436E-02
   0.248E+01 0.422E+02 0.265E+03   -.253E+01 -.685E+02 -.266E+03   0.361E-01 0.270E+02 0.270E+00   0.330E-04 0.116E-04 -.307E-02
   0.150E+02 0.881E+02 -.466E+03   -.149E+02 -.115E+03 0.468E+03   -.751E-01 0.270E+02 -.148E+01   -.475E-03 -.171E-02 0.399E-03
   0.279E+02 0.721E+02 -.432E+03   -.280E+02 -.103E+03 0.431E+03   0.195E+00 0.302E+02 0.154E+01   0.211E-03 0.156E-02 0.122E-02
   0.599E+01 0.572E+02 0.266E+03   -.612E+01 -.825E+02 -.266E+03   0.144E+00 0.246E+02 0.555E+00   0.327E-04 0.165E-03 -.513E-02
   -.558E+01 -.405E+02 0.262E+03   0.568E+01 0.668E+02 -.262E+03   -.948E-01 -.269E+02 0.301E+00   -.110E-03 0.499E-04 -.321E-02
   -.227E+02 -.908E+02 -.514E+03   0.233E+02 0.118E+03 0.517E+03   -.611E+00 -.271E+02 -.385E+01   -.183E-03 0.138E-02 0.809E-03
   -.282E+02 -.769E+02 -.463E+03   0.290E+02 0.108E+03 0.463E+03   -.769E+00 -.305E+02 -.406E+00   0.473E-03 -.180E-02 0.188E-02
   -.189E+01 -.578E+02 0.266E+03   0.200E+01 0.831E+02 -.266E+03   -.116E+00 -.246E+02 0.594E+00   0.102E-04 -.294E-03 -.502E-02
   -.381E+00 -.282E+00 0.797E+03   0.384E+00 0.284E+00 -.835E+03   -.141E-01 -.151E-01 0.373E+02   0.563E-04 0.630E-04 0.776E-03
   -.441E+00 0.272E+01 0.358E+02   0.383E+00 -.320E+01 -.626E+02   0.586E-01 0.486E+00 0.270E+02   -.131E-03 0.159E-03 -.530E-02
   0.135E+01 0.371E+00 0.407E+02   -.187E+01 -.877E+00 -.699E+02   0.525E+00 0.510E+00 0.294E+02   0.225E-03 -.108E-03 -.529E-02
   0.252E+00 0.140E+00 0.802E+03   -.254E+00 -.139E+00 -.838E+03   0.359E-02 -.250E-02 0.357E+02   -.117E-04 0.223E-04 0.915E-04
   0.180E+02 0.933E+01 -.212E+03   -.203E+02 -.107E+02 0.242E+03   0.221E+01 0.135E+01 -.295E+02   -.101E-03 -.201E-03 -.397E-02
   -.414E+00 0.504E+00 0.525E+03   0.418E+00 -.502E+00 -.503E+03   -.608E-02 -.307E-02 -.203E+02   -.461E-05 -.312E-05 -.804E-03
   0.679E+00 -.218E+00 0.522E+03   -.677E+00 0.222E+00 -.501E+03   -.270E-02 -.613E-02 -.202E+02   -.167E-04 -.200E-05 -.113E-02
   -.578E+01 0.955E+01 -.211E+03   0.634E+01 -.103E+02 0.236E+03   -.585E+00 0.810E+00 -.272E+02   0.244E-03 0.123E-03 -.314E-02
   -.299E+02 -.648E+02 -.168E+03   0.294E+02 0.635E+02 0.168E+03   0.464E+00 0.120E+01 -.149E+00   0.408E-02 0.122E-02 -.940E-02
   0.299E+02 0.690E+02 -.171E+03   -.295E+02 -.676E+02 0.172E+03   -.404E+00 -.125E+01 -.389E+00   -.356E-02 -.888E-03 -.950E-02
   0.148E+01 -.365E+01 0.107E+04   -.988E+00 0.311E+01 -.107E+04   -.370E+00 0.404E+00 0.172E+00   0.190E-02 -.218E-02 -.359E-03
   -.182E+01 0.335E+01 0.107E+04   0.132E+01 -.282E+01 -.107E+04   0.377E+00 -.397E+00 0.170E+00   -.186E-02 0.218E-02 -.392E-03
   -.352E+02 0.445E+02 -.931E+03   0.614E+02 -.732E+02 0.936E+03   -.262E+02 0.288E+02 -.558E+01   0.996E-04 -.529E-03 0.816E-02
   0.445E+02 0.383E+02 -.939E+03   -.693E+02 -.667E+02 0.946E+03   0.249E+02 0.285E+02 -.783E+01   0.424E-04 -.326E-03 0.324E-02
   0.534E+02 -.579E+02 -.177E+03   -.584E+02 0.633E+02 0.180E+03   0.500E+01 -.546E+01 -.332E+01   0.297E-03 -.226E-03 0.890E-03
   -.497E+02 -.602E+02 -.177E+03   0.543E+02 0.656E+02 0.181E+03   -.465E+01 -.556E+01 -.353E+01   0.337E-03 0.188E-03 0.118E-02
 -----------------------------------------------------------------------------------------------
   0.632E-01 -.473E+02 -.422E+02   0.185E-12 -.142E-13 0.256E-12   -.507E-01 0.473E+02 0.423E+02   0.190E-02 -.163E-02 -.113E+00
 
 
 POSITION                                       TOTAL-FORCE (eV/Angst)
 -----------------------------------------------------------------------------------
      2.88187      8.13867      8.57829        -0.008502      0.013487     -0.012797
      2.87294      2.97554      3.22434        -0.159426     -0.137462      0.092766
      8.00319      8.10579      3.22434         0.016644     -0.010930      0.558809
      8.00482      3.00161      8.60253         0.012872      0.016126     -0.088604
      8.00319      2.97554      3.22434         0.022741      0.023295     -0.703198
      8.01746      8.12873      8.35138         0.004693      0.000586      0.006411
      2.87294      8.10579      3.22434         0.012362      0.018036     -0.545415
      2.87201      2.99016      8.35775        -0.005435     -0.005595     -0.004632
      0.96068      8.17909      8.61677         0.104041      0.001058     -0.009835
      0.96695      2.97554      3.22434        -0.737385      0.197913     -0.013514
      6.09720      8.10579      3.22434         0.538156     -0.001737     -0.124661
      6.09853      3.01792      8.37461         0.581837     -0.006896      0.038994
      4.80879      8.09898      8.58399         0.039813     -0.004358     -0.000017
      4.77893      2.97554      3.22434         0.738762     -0.148222      0.012846
      9.90918      8.10579      3.22434        -0.539356     -0.002409     -0.150472
      9.91597      2.97614      8.57014        -0.610527     -0.003406     -0.018774
      7.99423      1.09213      8.44932        -0.006763      0.652008      0.029676
      8.00319      6.19980      3.22434        -0.016567      0.518463     -0.120994
      2.87294      1.06955      3.22434         0.198220     -0.654009      0.020515
      2.90919      6.20874      8.54086         0.002964     -0.182231     -0.001832
      8.02770      4.90506      8.50712        -0.011023     -0.696341     -0.001760
      8.00319     10.01179      3.22434         0.003649     -0.554306     -0.087341
      2.87294      4.88154      3.22434        -0.141315      0.652617     -0.008566
      2.87557     10.06353      8.64973        -0.000360     -0.019544     -0.001598
      8.00319      8.10579      1.31837        -0.003045      0.004986     -0.166484
      8.06189      3.01522      6.59354        -0.003399     -0.001126     -0.101493
      2.87261      8.15067      6.56990         0.000196     -0.004776     -0.261777
      2.87294      2.97554      1.31837         0.072525      0.080463     -0.383735
      8.01467      8.08769      5.10302         0.019460     -0.027624      1.290650
      8.00319      2.97554      0.00000        -0.000394     -0.000339     -1.181733
      2.87294      8.10579      0.00000        -0.000408     -0.000140     -1.170031
      2.77793      2.90040      5.13706         0.035566      0.029145     -0.420885
     10.05314      2.97554      3.22434         0.640208     -0.007565      0.151638
     10.05288      8.20015      8.68476        -0.091238      0.005922      0.012166
      4.94356      3.03142      8.27577        -0.539780      0.006807     -0.040082
      4.92289      8.10579      3.22434        -0.601789     -0.002658      0.214137
      5.95324      2.97554      3.22434        -0.613650     -0.003665      0.195892
      5.97893      8.07231      8.62235        -0.049473      0.000360      0.011141
      0.81400      2.97515      8.60229         0.558527      0.002323      0.047130
      0.82299      8.10579      3.22434         0.591565      0.000017      0.211435
      2.87294     10.15574      3.22434        -0.016727      0.675294      0.130593
      2.92020      5.03724      8.56310        -0.000391      0.184821     -0.010567
      8.00748     10.19615      8.38147         0.005972     -0.610623     -0.011429
      8.00319      5.02549      3.22434         0.011696     -0.645533      0.228708
      2.87294      6.05585      3.22434         0.008178     -0.655441      0.159680
      2.88605      0.96880      8.75288         0.003904      0.011209      0.003995
      8.03790      6.06340      8.50394         0.010877      0.646020      0.028688
      8.00319      0.92560      3.22434        -0.011210      0.675000      0.249428
      2.87294      2.97554      0.14386        -0.011619     -0.012895     -0.037770
      2.86990      8.13107      5.39128         0.001068      0.004394      0.253983
      8.04322      2.99524      5.42222         0.004534      0.002848      0.124629
      8.00319      8.10579      0.14386         0.000956     -0.001231     -0.340120
      2.70329      2.85443      6.29696        -0.034820     -0.023391      0.417330
      2.87294      8.10579      1.17450        -0.002878     -0.001328      1.510040
      8.00319      2.97554      1.17450        -0.000947     -0.002115      1.551850
      8.03394      8.06247      6.29187        -0.020334      0.022048     -1.318848
      0.14678     10.18860      5.96144        -0.014971     -0.021238     -0.002377
      5.57103      6.04572      6.03936         0.019912      0.020372     -0.001594
      5.43807      0.41042      0.65907         0.117909     -0.122157     -0.125879
      0.30782      5.54067      0.65907        -0.122067      0.120076     -0.123775
      2.93514      8.04169     10.43564         0.008677     -0.012743      0.005697
      7.91977      2.98485     10.39140         0.071717      0.090988      0.084062
      2.32713      8.70473     10.81309        -0.009267      0.006660      0.002328
      8.49407      3.66964     10.79610        -0.075134     -0.099311     -0.052628
 -----------------------------------------------------------------------------------
    total drift:                                0.014429      0.003319      0.010473


--------------------------------------------------------------------------------------------------------


  FREE ENERGIE OF THE ION-ELECTRON SYSTEM (eV)
  ---------------------------------------------------
  free  energy   TOTEN  =      -475.02615277 eV

  energy  without entropy=     -475.02615277  energy(sigma->0) =     -475.02615277
 
 d Force =-0.1472986E-01[-0.344E-01, 0.495E-02]  d Energy =-0.1482789E-01 0.980E-04
 d Force =-0.2199524E+01[-0.228E+01,-0.212E+01]  d Ewald  =-0.2199648E+01 0.124E-03


--------------------------------------------------------------------------------------------------------


    POTLOK:  cpu time    0.7242: real time    0.7251


--------------------------------------------------------------------------------------------------------


 stress matrix after NEB project (eV)
    -11.25427     -1.60908     -0.19534
     -1.60871    -11.43221     -0.12090
     -0.16839     -0.10276    -14.92853
  FORCES: max atom, RMS     1.319189    0.332726
  FORCE total and by dimension    2.661809    1.318848
  Stress total and by dimension   22.033698   14.928531
 Steepest descent step on ions:
 trial-energy change:    0.014828  1 .order    0.014730   -0.004945    0.034405
  (g-gl).g = 0.495E-02      g.g   = 0.495E-02  gl.gl    = 0.000E+00
 g(Force)  = 0.495E-02   g(Stress)= 0.000E+00 ortho     = 0.000E+00
 gamma     =   0.00000
 trial     =   1.00000
 opt step  =   0.12405  (harmonic =   0.12567) maximal distance =0.00077410
 next E    =  -475.041287   (d E  =  -0.00031)


--------------------------------------------------------------------------------------------------------


    WAVPRE:  cpu time    0.0349: real time    0.0379
    FEWALD:  cpu time    0.0014: real time    0.0014

 real space projection operators:
  total allocation   :       7626.52 KBytes
  max/ min on nodes  :       1958.71       1852.85

    ORTHCH:  cpu time    1.4657: real time    1.4684
     LOOP+:  cpu time   89.4317: real time   89.7011


--------------------------------------- Iteration      3(   1)  ---------------------------------------


    POTLOK:  cpu time    0.1309: real time    0.1312
    SETDIJ:  cpu time    0.5889: real time    0.5933
    EDDIAG:  cpu time    2.4133: real time    2.4206
  RMM-DIIS:  cpu time    5.5752: real time    5.5897
    ORTHCH:  cpu time    0.7952: real time    0.7974
       DOS:  cpu time    0.0013: real time    0.0019
    CHARGE:  cpu time    0.3348: real time    0.3352
    MIXING:  cpu time    0.0034: real time    0.0034
    --------------------------------------------
      LOOP:  cpu time    9.8432: real time    9.8728

 eigenvalue-minimisations  :  4216
 total energy-change (2. order) :-0.1164006E-01  (-0.7570916E-01)
 number of electron     329.9999768 magnetization      21.9999918
 augmentation part       46.7564053 magnetization      15.7724040

 Broyden mixing:
  rms(total) = 0.32897E-01    rms(broyden)= 0.32751E-01
  rms(prec ) = 0.34266E-01
  weight for this iteration     100.00

 Free energy of the ion-electron system (eV)
  ---------------------------------------------------
  alpha Z        PSCENC =       308.57146172
  Ewald energy   TEWEN  =     45057.10057039
  -Hartree energ DENC   =    -61709.44820606
  -exchange      EXHF   =         0.00000000
  -V(xc)+E(xc)   XCENC  =      1056.84576362
  PAW double counting   =     12249.25880565   -12259.64302128
  entropy T*S    EENTRO =        -0.00000000
  eigenvalues    EBANDS =     -3794.66413397
  atomic energy  EATOM  =     18622.57311543
  Solvation  Ediel_sol  =         0.00000000
  ---------------------------------------------------
  free energy    TOTEN  =      -469.40564450 eV

  energy without entropy =     -469.40564450  energy(sigma->0) =     -469.40564450


--------------------------------------------------------------------------------------------------------


--------------------------------------- Iteration      3(   2)  ---------------------------------------


    POTLOK:  cpu time    0.1309: real time    0.1317
    SETDIJ:  cpu time    0.5869: real time    0.5872
    EDDIAG:  cpu time    2.4230: real time    2.4292
  RMM-DIIS:  cpu time    5.6731: real time    5.6874
    ORTHCH:  cpu time    0.8502: real time    0.8703
       DOS:  cpu time    0.0011: real time    0.0011
    CHARGE:  cpu time    0.3348: real time    0.3351
    MIXING:  cpu time    0.0035: real time    0.0035
    --------------------------------------------
      LOOP:  cpu time   10.0035: real time   10.0456

 eigenvalue-minimisations  :  4187
 total energy-change (2. order) :-0.3664354E-02  (-0.5099327E-02)
 number of electron     329.9999769 magnetization      21.9999918
 augmentation part       46.7710660 magnetization      15.7735207

 Broyden mixing:
  rms(total) = 0.24975E-01    rms(broyden)= 0.24961E-01
  rms(prec ) = 0.26471E-01
  weight for this iteration     100.00

 eigenvalues of (default mixing * dielectric matrix)
  average eigenvalue GAMMA=   0.6457
  0.6457

 Free energy of the ion-electron system (eV)
  ---------------------------------------------------
  alpha Z        PSCENC =       308.57146172
  Ewald energy   TEWEN  =     45057.10057039
  -Hartree energ DENC   =    -61709.11656921
  -exchange      EXHF   =         0.00000000
  -V(xc)+E(xc)   XCENC  =      1056.82793582
  PAW double counting   =     12248.21962361   -12258.58476181
  entropy T*S    EENTRO =        -0.00000000
  eigenvalues    EBANDS =     -3795.00068480
  atomic energy  EATOM  =     18622.57311543
  Solvation  Ediel_sol  =         0.00000000
  ---------------------------------------------------
  free energy    TOTEN  =      -469.40930886 eV

  energy without entropy =     -469.40930886  energy(sigma->0) =     -469.40930886


--------------------------------------------------------------------------------------------------------


--------------------------------------- Iteration      3(   3)  ---------------------------------------


    POTLOK:  cpu time    0.1321: real time    0.1323
    SETDIJ:  cpu time    0.6528: real time    0.6559
    EDDIAG:  cpu time    2.5256: real time    2.5314
  RMM-DIIS:  cpu time    5.8945: real time    5.9092
    ORTHCH:  cpu time    0.7909: real time    0.7916
       DOS:  cpu time    0.0010: real time    0.0010
    CHARGE:  cpu time    0.3393: real time    0.3396
    MIXING:  cpu time    0.0037: real time    0.0037
    --------------------------------------------
      LOOP:  cpu time   10.3399: real time   10.3646

 eigenvalue-minimisations  :  4349
 total energy-change (2. order) :-0.4368704E-03  (-0.4082543E-03)
 number of electron     329.9999769 magnetization      21.9999919
 augmentation part       46.7442494 magnetization      15.7748008

 Broyden mixing:
  rms(total) = 0.20748E-01    rms(broyden)= 0.20742E-01
  rms(prec ) = 0.22389E-01
  weight for this iteration     100.00

 eigenvalues of (default mixing * dielectric matrix)
  average eigenvalue GAMMA=   0.6398
  0.8694  0.4103

 Free energy of the ion-electron system (eV)
  ---------------------------------------------------
  alpha Z        PSCENC =       308.57146172
  Ewald energy   TEWEN  =     45057.10057039
  -Hartree energ DENC   =    -61709.28246946
  -exchange      EXHF   =         0.00000000
  -V(xc)+E(xc)   XCENC  =      1056.83070748
  PAW double counting   =     12248.28246246   -12258.67638224
  entropy T*S    EENTRO =        -0.00000000
  eigenvalues    EBANDS =     -3794.80921150
  atomic energy  EATOM  =     18622.57311543
  Solvation  Ediel_sol  =         0.00000000
  ---------------------------------------------------
  free energy    TOTEN  =      -469.40974573 eV

  energy without entropy =     -469.40974573  energy(sigma->0) =     -469.40974573


--------------------------------------------------------------------------------------------------------


--------------------------------------- Iteration      3(   4)  ---------------------------------------


    POTLOK:  cpu time    0.1305: real time    0.1307
    SETDIJ:  cpu time    0.5911: real time    0.5931
    EDDIAG:  cpu time    2.4162: real time    2.4205
  RMM-DIIS:  cpu time    6.5233: real time    6.5343
    ORTHCH:  cpu time    0.7931: real time    0.7958
       DOS:  cpu time    0.0012: real time    0.0012
    CHARGE:  cpu time    0.3348: real time    0.3350
    MIXING:  cpu time    0.0039: real time    0.0039
    --------------------------------------------
      LOOP:  cpu time   10.7940: real time   10.8145

 eigenvalue-minimisations  :  4722
 total energy-change (2. order) : 0.5063090E-03  (-0.1769406E-03)
 number of electron     329.9999769 magnetization      21.9999919
 augmentation part       46.7643008 magnetization      15.7753849

 Broyden mixing:
  rms(total) = 0.93527E-02    rms(broyden)= 0.93475E-02
  rms(prec ) = 0.99073E-02
  weight for this iteration     100.00

 eigenvalues of (default mixing * dielectric matrix)
  average eigenvalue GAMMA=   0.8939
  1.7074  0.6542  0.3201

 Free energy of the ion-electron system (eV)
  ---------------------------------------------------
  alpha Z        PSCENC =       308.57146172
  Ewald energy   TEWEN  =     45057.10057039
  -Hartree energ DENC   =    -61708.95064129
  -exchange      EXHF   =         0.00000000
  -V(xc)+E(xc)   XCENC  =      1056.82374258
  PAW double counting   =     12247.40055379   -12257.76225419
  entropy T*S    EENTRO =        -0.00000000
  eigenvalues    EBANDS =     -3795.16578784
  atomic energy  EATOM  =     18622.57311543
  Solvation  Ediel_sol  =         0.00000000
  ---------------------------------------------------
  free energy    TOTEN  =      -469.40923942 eV

  energy without entropy =     -469.40923942  energy(sigma->0) =     -469.40923942


--------------------------------------------------------------------------------------------------------


--------------------------------------- Iteration      3(   5)  ---------------------------------------


    POTLOK:  cpu time    0.1306: real time    0.1309
    SETDIJ:  cpu time    0.5911: real time    0.5916
    EDDIAG:  cpu time    2.4527: real time    2.4571
  RMM-DIIS:  cpu time    6.2596: real time    6.2794
    ORTHCH:  cpu time    0.7921: real time    0.7962
       DOS:  cpu time    0.0010: real time    0.0010
    CHARGE:  cpu time    0.3369: real time    0.3376
    MIXING:  cpu time    0.0043: real time    0.0043
    --------------------------------------------
      LOOP:  cpu time   10.5682: real time   10.5980

 eigenvalue-minimisations  :  4529
 total energy-change (2. order) : 0.5121663E-05  (-0.5957128E-04)
 number of electron     329.9999769 magnetization      21.9999919
 augmentation part       46.7593913 magnetization      15.7758656

 Broyden mixing:
  rms(total) = 0.48224E-02    rms(broyden)= 0.48195E-02
  rms(prec ) = 0.51908E-02
  weight for this iteration     100.00

 eigenvalues of (default mixing * dielectric matrix)
  average eigenvalue GAMMA=   0.8704
  1.8481  0.6987  0.6215  0.3132

 Free energy of the ion-electron system (eV)
  ---------------------------------------------------
  alpha Z        PSCENC =       308.57146172
  Ewald energy   TEWEN  =     45057.10057039
  -Hartree energ DENC   =    -61708.86914273
  -exchange      EXHF   =         0.00000000
  -V(xc)+E(xc)   XCENC  =      1056.82509954
  PAW double counting   =     12247.08581636   -12257.45550632
  entropy T*S    EENTRO =        -0.00000000
  eigenvalues    EBANDS =     -3795.24064868
  atomic energy  EATOM  =     18622.57311543
  Solvation  Ediel_sol  =         0.00000000
  ---------------------------------------------------
  free energy    TOTEN  =      -469.40923430 eV

  energy without entropy =     -469.40923430  energy(sigma->0) =     -469.40923430


--------------------------------------------------------------------------------------------------------


--------------------------------------- Iteration      3(   6)  ---------------------------------------


    POTLOK:  cpu time    0.1321: real time    0.1327
    SETDIJ:  cpu time    0.5925: real time    0.5928
    EDDIAG:  cpu time    2.4735: real time    2.4790
  RMM-DIIS:  cpu time    5.1591: real time    5.1733
    ORTHCH:  cpu time    0.7919: real time    0.7953
       DOS:  cpu time    0.0009: real time    0.0009
    CHARGE:  cpu time    0.3357: real time    0.3362
    MIXING:  cpu time    0.0044: real time    0.0045
    --------------------------------------------
      LOOP:  cpu time    9.4901: real time    9.5147

 eigenvalue-minimisations  :  3797
 total energy-change (2. order) : 0.1161632E-04  (-0.1459715E-04)
 number of electron     329.9999769 magnetization      21.9999919
 augmentation part       46.7593442 magnetization      15.7758693

 Broyden mixing:
  rms(total) = 0.26301E-02    rms(broyden)= 0.26284E-02
  rms(prec ) = 0.28351E-02
  weight for this iteration     100.00

 eigenvalues of (default mixing * dielectric matrix)
  average eigenvalue GAMMA=   0.8947
  1.8317  1.2354  0.6730  0.3105  0.4229

 Free energy of the ion-electron system (eV)
  ---------------------------------------------------
  alpha Z        PSCENC =       308.57146172
  Ewald energy   TEWEN  =     45057.10057039
  -Hartree energ DENC   =    -61708.83104619
  -exchange      EXHF   =         0.00000000
  -V(xc)+E(xc)   XCENC  =      1056.82322308
  PAW double counting   =     12246.97906502   -12257.35869335
  entropy T*S    EENTRO =        -0.00000000
  eigenvalues    EBANDS =     -3795.26691877
  atomic energy  EATOM  =     18622.57311543
  Solvation  Ediel_sol  =         0.00000000
  ---------------------------------------------------
  free energy    TOTEN  =      -469.40922268 eV

  energy without entropy =     -469.40922268  energy(sigma->0) =     -469.40922268


--------------------------------------------------------------------------------------------------------


--------------------------------------- Iteration      3(   7)  ---------------------------------------


    POTLOK:  cpu time    0.1309: real time    0.1312
    SETDIJ:  cpu time    0.5905: real time    0.5912
    EDDIAG:  cpu time    2.4183: real time    2.4234
  RMM-DIIS:  cpu time    4.1693: real time    4.1775
    ORTHCH:  cpu time    0.7927: real time    0.7935
       DOS:  cpu time    0.0012: real time    0.0011
    --------------------------------------------
      LOOP:  cpu time    8.1027: real time    8.1178

 eigenvalue-minimisations  :  2980
 total energy-change (2. order) : 0.6733855E-05  (-0.3357170E-05)
 number of electron     329.9999769 magnetization      21.9999919
 augmentation part       46.7593442 magnetization      15.7758693

 Free energy of the ion-electron system (eV)
  ---------------------------------------------------
  alpha Z        PSCENC =       308.57146172
  Ewald energy   TEWEN  =     45057.10057039
  -Hartree energ DENC   =    -61708.77432707
  -exchange      EXHF   =         0.00000000
  -V(xc)+E(xc)   XCENC  =      1056.82294885
  PAW double counting   =     12246.88933165   -12257.27151238
  entropy T*S    EENTRO =        -0.00000000
  eigenvalues    EBANDS =     -3795.32080453
  atomic energy  EATOM  =     18622.57311543
  Solvation  Ediel_sol  =         0.00000000
  ---------------------------------------------------
  free energy    TOTEN  =      -469.40921595 eV

  energy without entropy =     -469.40921595  energy(sigma->0) =     -469.40921595


--------------------------------------------------------------------------------------------------------


 average (electrostatic) potential at core
  the test charge radii are     1.0103  0.6991  0.7089  1.1045  0.7215  0.5201
  (the norm of the test charge is              1.0000)
       1 -52.4337       2 -53.2491       3 -51.0935       4 -54.9310       5 -56.6580
       6 -52.8952       7 -56.5748       8 -52.8977       9 -58.0863      10 -58.8381
      11 -58.0513      12 -58.6515      13 -58.0057      14 -58.8217      15 -58.0644
      16 -58.6860      17 -58.7148      18 -58.0391      19 -58.7925      20 -57.9126
      21 -58.8084      22 -58.0533      23 -58.7806      24 -57.9382      25 -56.2917
      26 -59.3497      27 -58.5137      28 -57.5682      29 -57.9287      30 -56.7205
      31 -56.6665      32 -58.4890      33 -72.6513      34 -71.9594      35 -72.4521
      36 -71.9457      37 -72.6648      38 -71.8769      39 -72.4803      40 -71.9589
      41 -72.6075      42 -71.7843      43 -72.5287      44 -71.9332      45 -72.6193
      46 -71.8095      47 -72.6080      48 -71.9529      49 -71.2256      50 -72.5062
      51 -73.0993      52 -69.9250      53 -72.3395      54 -71.2708      55 -71.3269
      56 -71.7838      57 -41.3900      58 -41.3773      59 -40.8940      60 -40.8935
      61 -77.5499      62 -79.4921      63 -41.6087      64 -43.3215
 
 
 
 E-fermi :  -3.7904     XC(G=0):  -3.9477     alpha+bet : -2.8255


 spin component 1

 k-point     1 :       0.0000    0.0000    0.0000
  band No.  band energies     occupation 
      1     -34.0087      1.00000
      2     -33.9964      1.00000
      3     -33.5031      1.00000
      4     -33.5026      1.00000
      5     -23.2416      1.00000
      6     -22.0992      1.00000
      7     -21.7602      1.00000
      8     -21.6989      1.00000
      9     -21.6672      1.00000
     10     -21.6554      1.00000
     11     -21.6194      1.00000
     12     -21.6085      1.00000
     13     -21.5474      1.00000
     14     -21.5092      1.00000
     15     -21.5043      1.00000
     16     -21.4144      1.00000
     17     -21.3369      1.00000
     18     -21.1518      1.00000
     19     -21.0618      1.00000
     20     -21.0512      1.00000
     21     -21.0336      1.00000
     22     -21.0303      1.00000
     23     -20.9614      1.00000
     24     -20.9184      1.00000
     25     -20.8646      1.00000
     26     -20.8327      1.00000
     27     -20.3132      1.00000
     28     -20.3015      1.00000
     29     -20.2487      1.00000
     30     -19.0813      1.00000
     31     -17.5175      1.00000
     32     -17.5065      1.00000
     33     -17.4993      1.00000
     34     -17.4961      1.00000
     35     -17.4857      1.00000
     36     -17.4744      1.00000
     37     -17.0224      1.00000
     38     -17.0219      1.00000
     39     -16.9742      1.00000
     40     -16.9711      1.00000
     41     -16.9701      1.00000
     42     -16.9666      1.00000
     43     -14.3138      1.00000
     44     -14.2081      1.00000
     45     -13.9538      1.00000
     46     -13.8812      1.00000
     47     -13.0534      1.00000
     48     -12.7670      1.00000
     49     -12.7451      1.00000
     50     -12.7299      1.00000
     51     -12.6696      1.00000
     52     -12.6669      1.00000
     53     -12.6580      1.00000
     54     -12.5892      1.00000
     55     -12.3154      1.00000
     56     -12.1307      1.00000
     57     -11.9961      1.00000
     58     -11.9293      1.00000
     59     -11.8084      1.00000
     60     -11.7050      1.00000
     61     -11.3663      1.00000
     62     -11.2212      1.00000
     63     -11.1884      1.00000
     64     -11.0734      1.00000
     65     -11.0266      1.00000
     66     -11.0087      1.00000
     67     -10.9398      1.00000
     68     -10.7918      1.00000
     69     -10.6801      1.00000
     70     -10.6114      1.00000
     71     -10.4700      1.00000
     72     -10.4640      1.00000
     73     -10.4558      1.00000
     74     -10.4160      1.00000
     75     -10.3813      1.00000
     76     -10.2924      1.00000
     77     -10.1394      1.00000
     78      -9.9802      1.00000
     79      -9.9307      1.00000
     80      -9.7272      1.00000
     81      -9.6819      1.00000
     82      -9.6519      1.00000
     83      -9.5185      1.00000
     84      -9.4613      1.00000
     85      -9.4431      1.00000
     86      -9.4215      1.00000
     87      -9.3444      1.00000
     88      -9.1809      1.00000
     89      -9.0172      1.00000
     90      -8.9395      1.00000
     91      -8.8748      1.00000
     92      -8.8091      1.00000
     93      -8.7653      1.00000
     94      -8.7169      1.00000
     95      -8.6596      1.00000
     96      -8.6466      1.00000
     97      -8.5572      1.00000
     98      -8.5178      1.00000
     99      -8.4851      1.00000
    100      -8.3470      1.00000
    101      -8.3329      1.00000
    102      -8.2860      1.00000
    103      -8.2435      1.00000
    104      -8.0684      1.00000
    105      -8.0462      1.00000
    106      -8.0293      1.00000
    107      -7.9799      1.00000
    108      -7.9253      1.00000
    109      -7.8840      1.00000
    110      -7.8423      1.00000
    111      -7.8096      1.00000
    112      -7.7540      1.00000
    113      -7.6915      1.00000
    114      -7.6468      1.00000
    115      -7.6347      1.00000
    116      -7.5586      1.00000
    117      -7.4787      1.00000
    118      -7.4148      1.00000
    119      -7.3940      1.00000
    120      -7.3700      1.00000
    121      -7.3211      1.00000
    122      -7.3152      1.00000
    123      -7.2780      1.00000
    124      -7.2503      1.00000
    125      -7.1930      1.00000
    126      -7.1758      1.00000
    127      -7.1541      1.00000
    128      -7.1450      1.00000
    129      -7.1056      1.00000
    130      -7.0225      1.00000
    131      -6.9940      1.00000
    132      -6.9705      1.00000
    133      -6.9461      1.00000
    134      -6.9055      1.00000
    135      -6.8641      1.00000
    136      -6.8421      1.00000
    137      -6.8295      1.00000
    138      -6.7902      1.00000
    139      -6.7790      1.00000
    140      -6.6991      1.00000
    141      -6.6609      1.00000
    142      -6.6446      1.00000
    143      -6.6195      1.00000
    144      -6.5973      1.00000
    145      -6.5707      1.00000
    146      -6.4908      1.00000
    147      -6.4872      1.00000
    148      -6.4087      1.00000
    149      -6.3348      1.00000
    150      -6.3106      1.00000
    151      -6.2904      1.00000
    152      -6.2562      1.00000
    153      -6.2460      1.00000
    154      -6.2335      1.00000
    155      -6.1476      1.00000
    156      -6.1009      1.00000
    157      -6.0736      1.00000
    158      -6.0676      1.00000
    159      -6.0457      1.00000
    160      -6.0344      1.00000
    161      -6.0199      1.00000
    162      -5.9189      1.00000
    163      -5.7678      1.00000
    164      -5.7133      1.00000
    165      -5.6617      1.00000
    166      -5.5836      1.00000
    167      -5.3894      1.00000
    168      -5.3129      1.00000
    169      -5.0111      1.00000
    170      -4.9559      1.00000
    171      -4.8218      1.00000
    172      -4.6245      1.00000
    173      -4.5735      1.00000
    174      -4.4748      1.00000
    175      -4.3861      1.00000
    176      -4.0158      1.00000
    177      -2.9125      0.00000
    178      -2.0969      0.00000
    179      -0.8429      0.00000
    180      -0.7320      0.00000
    181      -0.4952      0.00000
    182      -0.4209      0.00000
    183      -0.3103      0.00000
    184      -0.2486      0.00000
    185      -0.2067      0.00000
    186      -0.0956      0.00000
    187      -0.0817      0.00000
    188       0.0956      0.00000
    189       0.1607      0.00000
    190       0.2350      0.00000
    191       0.4393      0.00000
    192       0.5649      0.00000
    193       0.5977      0.00000
    194       0.7007      0.00000
    195       0.7293      0.00000
    196       0.7896      0.00000
    197       0.8380      0.00000
    198       0.8506      0.00000
    199       0.8708      0.00000
    200       0.9389      0.00000
    201       0.9716      0.00000
    202       0.9858      0.00000
    203       1.0028      0.00000
    204       1.0429      0.00000
    205       1.2462      0.00000
    206       1.2569      0.00000
    207       1.2758      0.00000
    208       1.3638      0.00000
    209       1.3776      0.00000
    210       1.3893      0.00000
    211       1.4160      0.00000
    212       1.4415      0.00000
    213       1.4522      0.00000
    214       1.4688      0.00000
    215       1.4867      0.00000
    216       1.5456      0.00000

 k-point     2 :       0.3333    0.0000    0.0000
  band No.  band energies     occupation 
      1     -34.0087      1.00000
      2     -33.9964      1.00000
      3     -33.5031      1.00000
      4     -33.5026      1.00000
      5     -23.2415      1.00000
      6     -22.0989      1.00000
      7     -21.7454      1.00000
      8     -21.7015      1.00000
      9     -21.6946      1.00000
     10     -21.6399      1.00000
     11     -21.6194      1.00000
     12     -21.6067      1.00000
     13     -21.5541      1.00000
     14     -21.5088      1.00000
     15     -21.5006      1.00000
     16     -21.4139      1.00000
     17     -21.3358      1.00000
     18     -21.1397      1.00000
     19     -21.0902      1.00000
     20     -21.0408      1.00000
     21     -21.0362      1.00000
     22     -21.0273      1.00000
     23     -20.9584      1.00000
     24     -20.9177      1.00000
     25     -20.8641      1.00000
     26     -20.8326      1.00000
     27     -20.3131      1.00000
     28     -20.3015      1.00000
     29     -20.2486      1.00000
     30     -19.0812      1.00000
     31     -17.5173      1.00000
     32     -17.5068      1.00000
     33     -17.4993      1.00000
     34     -17.4956      1.00000
     35     -17.4857      1.00000
     36     -17.4747      1.00000
     37     -17.0224      1.00000
     38     -17.0219      1.00000
     39     -16.9732      1.00000
     40     -16.9711      1.00000
     41     -16.9700      1.00000
     42     -16.9677      1.00000
     43     -14.2808      1.00000
     44     -14.2208      1.00000
     45     -13.9452      1.00000
     46     -13.8792      1.00000
     47     -12.9951      1.00000
     48     -12.7473      1.00000
     49     -12.7440      1.00000
     50     -12.7297      1.00000
     51     -12.6697      1.00000
     52     -12.6669      1.00000
     53     -12.6579      1.00000
     54     -12.5892      1.00000
     55     -12.3554      1.00000
     56     -12.1411      1.00000
     57     -11.9736      1.00000
     58     -11.9064      1.00000
     59     -11.8312      1.00000
     60     -11.7539      1.00000
     61     -11.5702      1.00000
     62     -11.4489      1.00000
     63     -11.2013      1.00000
     64     -11.1548      1.00000
     65     -11.0846      1.00000
     66     -11.0257      1.00000
     67     -11.0137      1.00000
     68     -10.7983      1.00000
     69     -10.7156      1.00000
     70     -10.6110      1.00000
     71     -10.5590      1.00000
     72     -10.4697      1.00000
     73     -10.3367      1.00000
     74     -10.3008      1.00000
     75     -10.2293      1.00000
     76      -9.9495      1.00000
     77      -9.9128      1.00000
     78      -9.7822      1.00000
     79      -9.7466      1.00000
     80      -9.6763      1.00000
     81      -9.6540      1.00000
     82      -9.5978      1.00000
     83      -9.5361      1.00000
     84      -9.4769      1.00000
     85      -9.4207      1.00000
     86      -9.3715      1.00000
     87      -9.2720      1.00000
     88      -9.2050      1.00000
     89      -9.0689      1.00000
     90      -8.9852      1.00000
     91      -8.9636      1.00000
     92      -8.8942      1.00000
     93      -8.8250      1.00000
     94      -8.7951      1.00000
     95      -8.7189      1.00000
     96      -8.6699      1.00000
     97      -8.6264      1.00000
     98      -8.5949      1.00000
     99      -8.4960      1.00000
    100      -8.4177      1.00000
    101      -8.3603      1.00000
    102      -8.3323      1.00000
    103      -8.1799      1.00000
    104      -8.1208      1.00000
    105      -8.0694      1.00000
    106      -7.9905      1.00000
    107      -7.9651      1.00000
    108      -7.9424      1.00000
    109      -7.8816      1.00000
    110      -7.8309      1.00000
    111      -7.7870      1.00000
    112      -7.7540      1.00000
    113      -7.7028      1.00000
    114      -7.6763      1.00000
    115      -7.6062      1.00000
    116      -7.5258      1.00000
    117      -7.4969      1.00000
    118      -7.4643      1.00000
    119      -7.4045      1.00000
    120      -7.3547      1.00000
    121      -7.3269      1.00000
    122      -7.3194      1.00000
    123      -7.2847      1.00000
    124      -7.2532      1.00000
    125      -7.2247      1.00000
    126      -7.2054      1.00000
    127      -7.1721      1.00000
    128      -7.1422      1.00000
    129      -7.1132      1.00000
    130      -7.0333      1.00000
    131      -7.0041      1.00000
    132      -6.9952      1.00000
    133      -6.9778      1.00000
    134      -6.9277      1.00000
    135      -6.9051      1.00000
    136      -6.8727      1.00000
    137      -6.8612      1.00000
    138      -6.7978      1.00000
    139      -6.7681      1.00000
    140      -6.7466      1.00000
    141      -6.7049      1.00000
    142      -6.6450      1.00000
    143      -6.5878      1.00000
    144      -6.5646      1.00000
    145      -6.5255      1.00000
    146      -6.5126      1.00000
    147      -6.4686      1.00000
    148      -6.4266      1.00000
    149      -6.3782      1.00000
    150      -6.3567      1.00000
    151      -6.3065      1.00000
    152      -6.2336      1.00000
    153      -6.2217      1.00000
    154      -6.1907      1.00000
    155      -6.1401      1.00000
    156      -6.1165      1.00000
    157      -6.0793      1.00000
    158      -6.0526      1.00000
    159      -6.0358      1.00000
    160      -6.0162      1.00000
    161      -5.9793      1.00000
    162      -5.8848      1.00000
    163      -5.7834      1.00000
    164      -5.7647      1.00000
    165      -5.5506      1.00000
    166      -5.3917      1.00000
    167      -5.3702      1.00000
    168      -5.3190      1.00000
    169      -5.0003      1.00000
    170      -4.9568      1.00000
    171      -4.8317      1.00000
    172      -4.6214      1.00000
    173      -4.5799      1.00000
    174      -4.4674      1.00000
    175      -4.3846      1.00000
    176      -4.0174      1.00000
    177      -2.9208      0.00000
    178      -2.1050      0.00000
    179      -0.8510      0.00000
    180      -0.7413      0.00000
    181      -0.4964      0.00000
    182      -0.4177      0.00000
    183      -0.3069      0.00000
    184      -0.1857      0.00000
    185      -0.1798      0.00000
    186      -0.0852      0.00000
    187      -0.0637      0.00000
    188       0.0508      0.00000
    189       0.1459      0.00000
    190       0.3032      0.00000
    191       0.4581      0.00000
    192       0.5268      0.00000
    193       0.5771      0.00000
    194       0.6065      0.00000
    195       0.6619      0.00000
    196       0.6791      0.00000
    197       0.7247      0.00000
    198       0.8471      0.00000
    199       0.8893      0.00000
    200       0.9349      0.00000
    201       1.0036      0.00000
    202       1.0305      0.00000
    203       1.0826      0.00000
    204       1.1291      0.00000
    205       1.1970      0.00000
    206       1.2464      0.00000
    207       1.2804      0.00000
    208       1.3136      0.00000
    209       1.3298      0.00000
    210       1.3814      0.00000
    211       1.4029      0.00000
    212       1.4224      0.00000
    213       1.4546      0.00000
    214       1.4906      0.00000
    215       1.5256      0.00000
    216       1.6207      0.00000

 k-point     3 :       0.0000    0.3333    0.0000
  band No.  band energies     occupation 
      1     -34.0087      1.00000
      2     -33.9964      1.00000
      3     -33.5031      1.00000
      4     -33.5026      1.00000
      5     -23.2415      1.00000
      6     -22.0990      1.00000
      7     -21.7489      1.00000
      8     -21.6942      1.00000
      9     -21.6850      1.00000
     10     -21.6556      1.00000
     11     -21.6189      1.00000
     12     -21.6129      1.00000
     13     -21.5430      1.00000
     14     -21.5088      1.00000
     15     -21.5041      1.00000
     16     -21.4136      1.00000
     17     -21.3364      1.00000
     18     -21.1423      1.00000
     19     -21.0781      1.00000
     20     -21.0540      1.00000
     21     -21.0336      1.00000
     22     -21.0221      1.00000
     23     -20.9607      1.00000
     24     -20.9169      1.00000
     25     -20.8723      1.00000
     26     -20.8262      1.00000
     27     -20.3131      1.00000
     28     -20.3015      1.00000
     29     -20.2486      1.00000
     30     -19.0812      1.00000
     31     -17.5173      1.00000
     32     -17.5067      1.00000
     33     -17.4993      1.00000
     34     -17.4959      1.00000
     35     -17.4857      1.00000
     36     -17.4745      1.00000
     37     -17.0224      1.00000
     38     -17.0219      1.00000
     39     -16.9732      1.00000
     40     -16.9711      1.00000
     41     -16.9700      1.00000
     42     -16.9677      1.00000
     43     -14.2945      1.00000
     44     -14.2070      1.00000
     45     -13.9426      1.00000
     46     -13.8814      1.00000
     47     -13.0012      1.00000
     48     -12.7456      1.00000
     49     -12.7301      1.00000
     50     -12.7148      1.00000
     51     -12.6696      1.00000
     52     -12.6668      1.00000
     53     -12.6579      1.00000
     54     -12.5892      1.00000
     55     -12.3563      1.00000
     56     -12.1386      1.00000
     57     -12.0460      1.00000
     58     -11.9402      1.00000
     59     -11.8035      1.00000
     60     -11.7233      1.00000
     61     -11.5596      1.00000
     62     -11.4609      1.00000
     63     -11.2069      1.00000
     64     -11.1305      1.00000
     65     -11.0954      1.00000
     66     -11.0534      1.00000
     67     -11.0322      1.00000
     68     -10.7123      1.00000
     69     -10.6961      1.00000
     70     -10.5539      1.00000
     71     -10.5414      1.00000
     72     -10.4752      1.00000
     73     -10.4028      1.00000
     74     -10.2920      1.00000
     75     -10.2484      1.00000
     76      -9.9394      1.00000
     77      -9.9178      1.00000
     78      -9.8041      1.00000
     79      -9.7503      1.00000
     80      -9.7242      1.00000
     81      -9.6660      1.00000
     82      -9.5637      1.00000
     83      -9.5522      1.00000
     84      -9.4674      1.00000
     85      -9.4443      1.00000
     86      -9.3940      1.00000
     87      -9.2639      1.00000
     88      -9.1868      1.00000
     89      -9.0435      1.00000
     90      -8.9867      1.00000
     91      -8.9589      1.00000
     92      -8.9105      1.00000
     93      -8.8603      1.00000
     94      -8.7760      1.00000
     95      -8.7653      1.00000
     96      -8.6500      1.00000
     97      -8.6148      1.00000
     98      -8.5629      1.00000
     99      -8.5141      1.00000
    100      -8.3545      1.00000
    101      -8.3376      1.00000
    102      -8.2985      1.00000
    103      -8.2251      1.00000
    104      -8.1037      1.00000
    105      -8.0812      1.00000
    106      -8.0432      1.00000
    107      -7.9477      1.00000
    108      -7.9387      1.00000
    109      -7.8797      1.00000
    110      -7.8339      1.00000
    111      -7.7591      1.00000
    112      -7.7303      1.00000
    113      -7.6941      1.00000
    114      -7.6575      1.00000
    115      -7.6270      1.00000
    116      -7.5957      1.00000
    117      -7.5095      1.00000
    118      -7.4563      1.00000
    119      -7.4103      1.00000
    120      -7.3998      1.00000
    121      -7.3539      1.00000
    122      -7.3179      1.00000
    123      -7.2688      1.00000
    124      -7.2460      1.00000
    125      -7.2022      1.00000
    126      -7.1700      1.00000
    127      -7.1534      1.00000
    128      -7.1277      1.00000
    129      -7.0914      1.00000
    130      -7.0250      1.00000
    131      -7.0198      1.00000
    132      -7.0049      1.00000
    133      -6.9933      1.00000
    134      -6.9560      1.00000
    135      -6.9342      1.00000
    136      -6.8801      1.00000
    137      -6.8270      1.00000
    138      -6.8041      1.00000
    139      -6.7874      1.00000
    140      -6.6950      1.00000
    141      -6.6870      1.00000
    142      -6.6420      1.00000
    143      -6.5911      1.00000
    144      -6.5795      1.00000
    145      -6.5489      1.00000
    146      -6.5157      1.00000
    147      -6.4547      1.00000
    148      -6.4314      1.00000
    149      -6.3629      1.00000
    150      -6.3390      1.00000
    151      -6.2830      1.00000
    152      -6.2683      1.00000
    153      -6.2652      1.00000
    154      -6.1527      1.00000
    155      -6.1366      1.00000
    156      -6.1063      1.00000
    157      -6.0844      1.00000
    158      -6.0713      1.00000
    159      -6.0441      1.00000
    160      -6.0122      1.00000
    161      -6.0003      1.00000
    162      -5.8862      1.00000
    163      -5.7976      1.00000
    164      -5.7368      1.00000
    165      -5.5007      1.00000
    166      -5.4193      1.00000
    167      -5.3879      1.00000
    168      -5.3192      1.00000
    169      -5.0042      1.00000
    170      -4.9503      1.00000
    171      -4.8317      1.00000
    172      -4.6274      1.00000
    173      -4.5701      1.00000
    174      -4.4705      1.00000
    175      -4.3848      1.00000
    176      -4.0173      1.00000
    177      -2.9214      0.00000
    178      -2.1041      0.00000
    179      -0.8417      0.00000
    180      -0.7434      0.00000
    181      -0.4972      0.00000
    182      -0.4454      0.00000
    183      -0.3487      0.00000
    184      -0.1992      0.00000
    185      -0.1592      0.00000
    186      -0.0876      0.00000
    187      -0.0080      0.00000
    188       0.1591      0.00000
    189       0.1974      0.00000
    190       0.2450      0.00000
    191       0.3780      0.00000
    192       0.4888      0.00000
    193       0.5339      0.00000
    194       0.6109      0.00000
    195       0.6468      0.00000
    196       0.6837      0.00000
    197       0.7868      0.00000
    198       0.8101      0.00000
    199       0.9019      0.00000
    200       0.9607      0.00000
    201       1.0074      0.00000
    202       1.0193      0.00000
    203       1.1111      0.00000
    204       1.1446      0.00000
    205       1.1728      0.00000
    206       1.2512      0.00000
    207       1.2725      0.00000
    208       1.3056      0.00000
    209       1.3376      0.00000
    210       1.3982      0.00000
    211       1.4216      0.00000
    212       1.4333      0.00000
    213       1.4472      0.00000
    214       1.4609      0.00000
    215       1.5146      0.00000
    216       1.6044      0.00000

 k-point     4 :       0.3333    0.3333    0.0000
  band No.  band energies     occupation 
      1     -34.0087      1.00000
      2     -33.9964      1.00000
      3     -33.5031      1.00000
      4     -33.5026      1.00000
      5     -23.2414      1.00000
      6     -22.0987      1.00000
      7     -21.7328      1.00000
      8     -21.6977      1.00000
      9     -21.6921      1.00000
     10     -21.6714      1.00000
     11     -21.6144      1.00000
     12     -21.6038      1.00000
     13     -21.5525      1.00000
     14     -21.5087      1.00000
     15     -21.4987      1.00000
     16     -21.4133      1.00000
     17     -21.3356      1.00000
     18     -21.1289      1.00000
     19     -21.0890      1.00000
     20     -21.0695      1.00000
     21     -21.0367      1.00000
     22     -21.0115      1.00000
     23     -20.9577      1.00000
     24     -20.9165      1.00000
     25     -20.8720      1.00000
     26     -20.8258      1.00000
     27     -20.3130      1.00000
     28     -20.3015      1.00000
     29     -20.2486      1.00000
     30     -19.0811      1.00000
     31     -17.5175      1.00000
     32     -17.5066      1.00000
     33     -17.4993      1.00000
     34     -17.4956      1.00000
     35     -17.4857      1.00000
     36     -17.4747      1.00000
     37     -17.0224      1.00000
     38     -17.0219      1.00000
     39     -16.9731      1.00000
     40     -16.9713      1.00000
     41     -16.9709      1.00000
     42     -16.9666      1.00000
     43     -14.2700      1.00000
     44     -14.2082      1.00000
     45     -13.9380      1.00000
     46     -13.8763      1.00000
     47     -12.9352      1.00000
     48     -12.7452      1.00000
     49     -12.7302      1.00000
     50     -12.7143      1.00000
     51     -12.6696      1.00000
     52     -12.6668      1.00000
     53     -12.6579      1.00000
     54     -12.5892      1.00000
     55     -12.3088      1.00000
     56     -12.2671      1.00000
     57     -11.9484      1.00000
     58     -11.9055      1.00000
     59     -11.8315      1.00000
     60     -11.7491      1.00000
     61     -11.7007      1.00000
     62     -11.6439      1.00000
     63     -11.3116      1.00000
     64     -11.2347      1.00000
     65     -11.1271      1.00000
     66     -11.0832      1.00000
     67     -11.0436      1.00000
     68     -10.9864      1.00000
     69     -10.7581      1.00000
     70     -10.3817      1.00000
     71     -10.3580      1.00000
     72     -10.3418      1.00000
     73     -10.2970      1.00000
     74     -10.2732      1.00000
     75      -9.9130      1.00000
     76      -9.8110      1.00000
     77      -9.7712      1.00000
     78      -9.7309      1.00000
     79      -9.6747      1.00000
     80      -9.6654      1.00000
     81      -9.5873      1.00000
     82      -9.5513      1.00000
     83      -9.5364      1.00000
     84      -9.5037      1.00000
     85      -9.4182      1.00000
     86      -9.3588      1.00000
     87      -9.2291      1.00000
     88      -9.1653      1.00000
     89      -9.1308      1.00000
     90      -8.9930      1.00000
     91      -8.9587      1.00000
     92      -8.9364      1.00000
     93      -8.8949      1.00000
     94      -8.8443      1.00000
     95      -8.7909      1.00000
     96      -8.7464      1.00000
     97      -8.6769      1.00000
     98      -8.6673      1.00000
     99      -8.5933      1.00000
    100      -8.4218      1.00000
    101      -8.3762      1.00000
    102      -8.3289      1.00000
    103      -8.2901      1.00000
    104      -8.1120      1.00000
    105      -8.0848      1.00000
    106      -8.0510      1.00000
    107      -7.9728      1.00000
    108      -7.9405      1.00000
    109      -7.9184      1.00000
    110      -7.8060      1.00000
    111      -7.7476      1.00000
    112      -7.7304      1.00000
    113      -7.6728      1.00000
    114      -7.6374      1.00000
    115      -7.6042      1.00000
    116      -7.5831      1.00000
    117      -7.5658      1.00000
    118      -7.4975      1.00000
    119      -7.4699      1.00000
    120      -7.3832      1.00000
    121      -7.3032      1.00000
    122      -7.2702      1.00000
    123      -7.2576      1.00000
    124      -7.2366      1.00000
    125      -7.2268      1.00000
    126      -7.1905      1.00000
    127      -7.1727      1.00000
    128      -7.1410      1.00000
    129      -7.1063      1.00000
    130      -7.0359      1.00000
    131      -7.0100      1.00000
    132      -6.9877      1.00000
    133      -6.9780      1.00000
    134      -6.9544      1.00000
    135      -6.9337      1.00000
    136      -6.8792      1.00000
    137      -6.8707      1.00000
    138      -6.8205      1.00000
    139      -6.7882      1.00000
    140      -6.7180      1.00000
    141      -6.6941      1.00000
    142      -6.6405      1.00000
    143      -6.6192      1.00000
    144      -6.5987      1.00000
    145      -6.5841      1.00000
    146      -6.5069      1.00000
    147      -6.4884      1.00000
    148      -6.4388      1.00000
    149      -6.4194      1.00000
    150      -6.3536      1.00000
    151      -6.3277      1.00000
    152      -6.2885      1.00000
    153      -6.2508      1.00000
    154      -6.1506      1.00000
    155      -6.1385      1.00000
    156      -6.1267      1.00000
    157      -6.0642      1.00000
    158      -6.0266      1.00000
    159      -6.0122      1.00000
    160      -5.9694      1.00000
    161      -5.9491      1.00000
    162      -5.8669      1.00000
    163      -5.8120      1.00000
    164      -5.7810      1.00000
    165      -5.3872      1.00000
    166      -5.3473      1.00000
    167      -5.3224      1.00000
    168      -5.2887      1.00000
    169      -4.9839      1.00000
    170      -4.9509      1.00000
    171      -4.8400      1.00000
    172      -4.6263      1.00000
    173      -4.5762      1.00000
    174      -4.4628      1.00000
    175      -4.3829      1.00000
    176      -4.0170      1.00000
    177      -2.9296      0.00000
    178      -2.1192      0.00000
    179      -0.8504      0.00000
    180      -0.7529      0.00000
    181      -0.5072      0.00000
    182      -0.4406      0.00000
    183      -0.3359      0.00000
    184      -0.1585      0.00000
    185      -0.1415      0.00000
    186      -0.0672      0.00000
    187      -0.0284      0.00000
    188       0.0764      0.00000
    189       0.2082      0.00000
    190       0.3046      0.00000
    191       0.4037      0.00000
    192       0.4975      0.00000
    193       0.5466      0.00000
    194       0.5756      0.00000
    195       0.6282      0.00000
    196       0.6758      0.00000
    197       0.7756      0.00000
    198       0.8134      0.00000
    199       0.8460      0.00000
    200       0.9279      0.00000
    201       0.9372      0.00000
    202       0.9725      0.00000
    203       1.0300      0.00000
    204       1.0912      0.00000
    205       1.1523      0.00000
    206       1.1983      0.00000
    207       1.2191      0.00000
    208       1.2990      0.00000
    209       1.3305      0.00000
    210       1.4080      0.00000
    211       1.4776      0.00000
    212       1.5195      0.00000
    213       1.6011      0.00000
    214       1.6232      0.00000
    215       1.6934      0.00000
    216       1.7103      0.00000

 k-point     5 :      -0.3333    0.3333    0.0000
  band No.  band energies     occupation 
      1     -34.0087      1.00000
      2     -33.9964      1.00000
      3     -33.5031      1.00000
      4     -33.5026      1.00000
      5     -23.2414      1.00000
      6     -22.0987      1.00000
      7     -21.7328      1.00000
      8     -21.6978      1.00000
      9     -21.6920      1.00000
     10     -21.6714      1.00000
     11     -21.6142      1.00000
     12     -21.6038      1.00000
     13     -21.5527      1.00000
     14     -21.5087      1.00000
     15     -21.4986      1.00000
     16     -21.4133      1.00000
     17     -21.3356      1.00000
     18     -21.1289      1.00000
     19     -21.0891      1.00000
     20     -21.0694      1.00000
     21     -21.0367      1.00000
     22     -21.0115      1.00000
     23     -20.9576      1.00000
     24     -20.9165      1.00000
     25     -20.8721      1.00000
     26     -20.8257      1.00000
     27     -20.3130      1.00000
     28     -20.3015      1.00000
     29     -20.2486      1.00000
     30     -19.0811      1.00000
     31     -17.5173      1.00000
     32     -17.5068      1.00000
     33     -17.4993      1.00000
     34     -17.4957      1.00000
     35     -17.4857      1.00000
     36     -17.4746      1.00000
     37     -17.0224      1.00000
     38     -17.0219      1.00000
     39     -16.9741      1.00000
     40     -16.9703      1.00000
     41     -16.9699      1.00000
     42     -16.9677      1.00000
     43     -14.2698      1.00000
     44     -14.2083      1.00000
     45     -13.9380      1.00000
     46     -13.8764      1.00000
     47     -12.9350      1.00000
     48     -12.7452      1.00000
     49     -12.7299      1.00000
     50     -12.7148      1.00000
     51     -12.6697      1.00000
     52     -12.6668      1.00000
     53     -12.6579      1.00000
     54     -12.5892      1.00000
     55     -12.3097      1.00000
     56     -12.2663      1.00000
     57     -11.9512      1.00000
     58     -11.9131      1.00000
     59     -11.8241      1.00000
     60     -11.7373      1.00000
     61     -11.7025      1.00000
     62     -11.6442      1.00000
     63     -11.3239      1.00000
     64     -11.2143      1.00000
     65     -11.1295      1.00000
     66     -11.0952      1.00000
     67     -11.0545      1.00000
     68     -10.9891      1.00000
     69     -10.7581      1.00000
     70     -10.3704      1.00000
     71     -10.3545      1.00000
     72     -10.3439      1.00000
     73     -10.2865      1.00000
     74     -10.2638      1.00000
     75      -9.9165      1.00000
     76      -9.8099      1.00000
     77      -9.7676      1.00000
     78      -9.7142      1.00000
     79      -9.6812      1.00000
     80      -9.6616      1.00000
     81      -9.6266      1.00000
     82      -9.5713      1.00000
     83      -9.5355      1.00000
     84      -9.5080      1.00000
     85      -9.4096      1.00000
     86      -9.3242      1.00000
     87      -9.2653      1.00000
     88      -9.1935      1.00000
     89      -9.0828      1.00000
     90      -9.0147      1.00000
     91      -8.9679      1.00000
     92      -8.9366      1.00000
     93      -8.8849      1.00000
     94      -8.8234      1.00000
     95      -8.7953      1.00000
     96      -8.7793      1.00000
     97      -8.7060      1.00000
     98      -8.6157      1.00000
     99      -8.5030      1.00000
    100      -8.4364      1.00000
    101      -8.3851      1.00000
    102      -8.3298      1.00000
    103      -8.2986      1.00000
    104      -8.1954      1.00000
    105      -8.0848      1.00000
    106      -8.0018      1.00000
    107      -7.9734      1.00000
    108      -7.9546      1.00000
    109      -7.9225      1.00000
    110      -7.7831      1.00000
    111      -7.7532      1.00000
    112      -7.7429      1.00000
    113      -7.6809      1.00000
    114      -7.6483      1.00000
    115      -7.6130      1.00000
    116      -7.5656      1.00000
    117      -7.5510      1.00000
    118      -7.4938      1.00000
    119      -7.4579      1.00000
    120      -7.3895      1.00000
    121      -7.3097      1.00000
    122      -7.2848      1.00000
    123      -7.2635      1.00000
    124      -7.2356      1.00000
    125      -7.2051      1.00000
    126      -7.1855      1.00000
    127      -7.1646      1.00000
    128      -7.1316      1.00000
    129      -7.1084      1.00000
    130      -7.0357      1.00000
    131      -7.0264      1.00000
    132      -6.9961      1.00000
    133      -6.9837      1.00000
    134      -6.9585      1.00000
    135      -6.9249      1.00000
    136      -6.9036      1.00000
    137      -6.8778      1.00000
    138      -6.7796      1.00000
    139      -6.7704      1.00000
    140      -6.7254      1.00000
    141      -6.7035      1.00000
    142      -6.6673      1.00000
    143      -6.6156      1.00000
    144      -6.5876      1.00000
    145      -6.5696      1.00000
    146      -6.5286      1.00000
    147      -6.4957      1.00000
    148      -6.4394      1.00000
    149      -6.4204      1.00000
    150      -6.3547      1.00000
    151      -6.3095      1.00000
    152      -6.2796      1.00000
    153      -6.2474      1.00000
    154      -6.1514      1.00000
    155      -6.1454      1.00000
    156      -6.1209      1.00000
    157      -6.0683      1.00000
    158      -6.0150      1.00000
    159      -6.0088      1.00000
    160      -5.9819      1.00000
    161      -5.9437      1.00000
    162      -5.8677      1.00000
    163      -5.8230      1.00000
    164      -5.7751      1.00000
    165      -5.3856      1.00000
    166      -5.3658      1.00000
    167      -5.3232      1.00000
    168      -5.2814      1.00000
    169      -4.9782      1.00000
    170      -4.9506      1.00000
    171      -4.8398      1.00000
    172      -4.6268      1.00000
    173      -4.5758      1.00000
    174      -4.4629      1.00000
    175      -4.3830      1.00000
    176      -4.0176      1.00000
    177      -2.9296      0.00000
    178      -2.1189      0.00000
    179      -0.8501      0.00000
    180      -0.7529      0.00000
    181      -0.5069      0.00000
    182      -0.4410      0.00000
    183      -0.3336      0.00000
    184      -0.1594      0.00000
    185      -0.1477      0.00000
    186      -0.0759      0.00000
    187      -0.0215      0.00000
    188       0.0918      0.00000
    189       0.2025      0.00000
    190       0.3320      0.00000
    191       0.3745      0.00000
    192       0.4691      0.00000
    193       0.5297      0.00000
    194       0.5862      0.00000
    195       0.6386      0.00000
    196       0.7127      0.00000
    197       0.8006      0.00000
    198       0.8230      0.00000
    199       0.8300      0.00000
    200       0.8783      0.00000
    201       0.9498      0.00000
    202       0.9733      0.00000
    203       1.0322      0.00000
    204       1.0959      0.00000
    205       1.1611      0.00000
    206       1.1784      0.00000
    207       1.2059      0.00000
    208       1.3308      0.00000
    209       1.3934      0.00000
    210       1.4210      0.00000
    211       1.4700      0.00000
    212       1.4858      0.00000
    213       1.5305      0.00000
    214       1.6107      0.00000
    215       1.6541      0.00000
    216       1.7165      0.00000

 spin component 2

 k-point     1 :       0.0000    0.0000    0.0000
  band No.  band energies     occupation 
      1     -34.0086      1.00000
      2     -33.9963      1.00000
      3     -33.5029      1.00000
      4     -33.5024      1.00000
      5     -23.0357      1.00000
      6     -22.0593      1.00000
      7     -21.6770      1.00000
      8     -21.6722      1.00000
      9     -21.5923      1.00000
     10     -21.5881      1.00000
     11     -21.5812      1.00000
     12     -21.5595      1.00000
     13     -21.5189      1.00000
     14     -21.4878      1.00000
     15     -21.4464      1.00000
     16     -21.3677      1.00000
     17     -21.2059      1.00000
     18     -21.0498      1.00000
     19     -20.9923      1.00000
     20     -20.9787      1.00000
     21     -20.9587      1.00000
     22     -20.9403      1.00000
     23     -20.9302      1.00000
     24     -20.8769      1.00000
     25     -20.8288      1.00000
     26     -20.8028      1.00000
     27     -20.2827      1.00000
     28     -20.1525      1.00000
     29     -20.1053      1.00000
     30     -19.0823      1.00000
     31     -17.5172      1.00000
     32     -17.5062      1.00000
     33     -17.4991      1.00000
     34     -17.4958      1.00000
     35     -17.4855      1.00000
     36     -17.4741      1.00000
     37     -17.0222      1.00000
     38     -17.0217      1.00000
     39     -16.9738      1.00000
     40     -16.9710      1.00000
     41     -16.9697      1.00000
     42     -16.9664      1.00000
     43     -12.9313      1.00000
     44     -12.7837      1.00000
     45     -12.0405      1.00000
     46     -11.9775      1.00000
     47     -11.6357      1.00000
     48     -11.3599      1.00000
     49     -11.2872      1.00000
     50     -10.9697      1.00000
     51     -10.9313      1.00000
     52     -10.8976      1.00000
     53     -10.7476      1.00000
     54     -10.6834      1.00000
     55     -10.4692      1.00000
     56     -10.3537      1.00000
     57     -10.3296      1.00000
     58     -10.3089      1.00000
     59     -10.3013      1.00000
     60     -10.2792      1.00000
     61     -10.1765      1.00000
     62     -10.0763      1.00000
     63      -9.9865      1.00000
     64      -9.9524      1.00000
     65      -9.6657      1.00000
     66      -9.6254      1.00000
     67      -9.5798      1.00000
     68      -9.2835      1.00000
     69      -9.1907      1.00000
     70      -9.1512      1.00000
     71      -9.0847      1.00000
     72      -8.9403      1.00000
     73      -8.8949      1.00000
     74      -8.8627      1.00000
     75      -8.8197      1.00000
     76      -8.7570      1.00000
     77      -8.7389      1.00000
     78      -8.6711      1.00000
     79      -8.6119      1.00000
     80      -8.5415      1.00000
     81      -8.5276      1.00000
     82      -8.4066      1.00000
     83      -8.3783      1.00000
     84      -8.3386      1.00000
     85      -8.2393      1.00000
     86      -8.1848      1.00000
     87      -8.1195      1.00000
     88      -8.0526      1.00000
     89      -7.9950      1.00000
     90      -7.9089      1.00000
     91      -7.8689      1.00000
     92      -7.8427      1.00000
     93      -7.8221      1.00000
     94      -7.8076      1.00000
     95      -7.7654      1.00000
     96      -7.7097      1.00000
     97      -7.7075      1.00000
     98      -7.6446      1.00000
     99      -7.6370      1.00000
    100      -7.6020      1.00000
    101      -7.5335      1.00000
    102      -7.4894      1.00000
    103      -7.4740      1.00000
    104      -7.4476      1.00000
    105      -7.4149      1.00000
    106      -7.3899      1.00000
    107      -7.3541      1.00000
    108      -7.3451      1.00000
    109      -7.2781      1.00000
    110      -7.2416      1.00000
    111      -7.2069      1.00000
    112      -7.1698      1.00000
    113      -7.1306      1.00000
    114      -7.0679      1.00000
    115      -6.9571      1.00000
    116      -6.8977      1.00000
    117      -6.8788      1.00000
    118      -6.8621      1.00000
    119      -6.7830      1.00000
    120      -6.7593      1.00000
    121      -6.7514      1.00000
    122      -6.6993      1.00000
    123      -6.6484      1.00000
    124      -6.5946      1.00000
    125      -6.4608      1.00000
    126      -6.3985      1.00000
    127      -6.3845      1.00000
    128      -6.3771      1.00000
    129      -6.3117      1.00000
    130      -6.2805      1.00000
    131      -6.2468      1.00000
    132      -6.2403      1.00000
    133      -6.2054      1.00000
    134      -6.1904      1.00000
    135      -6.1317      1.00000
    136      -6.0576      1.00000
    137      -6.0270      1.00000
    138      -6.0077      1.00000
    139      -5.9610      1.00000
    140      -5.7775      1.00000
    141      -5.6931      1.00000
    142      -5.3966      1.00000
    143      -5.3169      1.00000
    144      -5.2615      1.00000
    145      -5.0221      1.00000
    146      -4.9631      1.00000
    147      -4.9576      1.00000
    148      -4.7741      1.00000
    149      -4.7399      1.00000
    150      -4.6873      1.00000
    151      -4.5842      1.00000
    152      -4.3617      1.00000
    153      -4.2761      1.00000
    154      -4.2108      1.00000
    155      -3.0280      0.00000
    156      -2.8052      0.00000
    157      -2.7581      0.00000
    158      -2.6845      0.00000
    159      -2.5919      0.00000
    160      -2.5562      0.00000
    161      -2.5262      0.00000
    162      -2.5094      0.00000
    163      -2.2256      0.00000
    164      -2.0297      0.00000
    165      -2.0093      0.00000
    166      -1.9173      0.00000
    167      -1.8177      0.00000
    168      -1.7271      0.00000
    169      -1.2725      0.00000
    170      -1.0053      0.00000
    171      -0.8537      0.00000
    172      -0.3970      0.00000
    173      -0.3724      0.00000
    174      -0.2347      0.00000
    175      -0.1374      0.00000
    176      -0.1148      0.00000
    177      -0.0033      0.00000
    178       0.0874      0.00000
    179       0.1662      0.00000
    180       0.3021      0.00000
    181       0.4123      0.00000
    182       0.4199      0.00000
    183       0.5169      0.00000
    184       0.5521      0.00000
    185       0.5730      0.00000
    186       0.5841      0.00000
    187       0.6187      0.00000
    188       0.6294      0.00000
    189       0.7664      0.00000
    190       0.8012      0.00000
    191       0.8884      0.00000
    192       0.9246      0.00000
    193       0.9500      0.00000
    194       1.0207      0.00000
    195       1.0619      0.00000
    196       1.1481      0.00000
    197       1.2175      0.00000
    198       1.2599      0.00000
    199       1.2715      0.00000
    200       1.3132      0.00000
    201       1.3346      0.00000
    202       1.3745      0.00000
    203       1.4182      0.00000
    204       1.4437      0.00000
    205       1.4590      0.00000
    206       1.4808      0.00000
    207       1.5013      0.00000
    208       1.5062      0.00000
    209       1.5619      0.00000
    210       1.5722      0.00000
    211       1.5875      0.00000
    212       1.6786      0.00000
    213       1.7282      0.00000
    214       1.7372      0.00000
    215       1.7518      0.00000
    216       1.8189      0.00000

 k-point     2 :       0.3333    0.0000    0.0000
  band No.  band energies     occupation 
      1     -34.0086      1.00000
      2     -33.9963      1.00000
      3     -33.5029      1.00000
      4     -33.5024      1.00000
      5     -23.0356      1.00000
      6     -22.0591      1.00000
      7     -21.6722      1.00000
      8     -21.6673      1.00000
      9     -21.6150      1.00000
     10     -21.5851      1.00000
     11     -21.5697      1.00000
     12     -21.5595      1.00000
     13     -21.5262      1.00000
     14     -21.4825      1.00000
     15     -21.4461      1.00000
     16     -21.3675      1.00000
     17     -21.2052      1.00000
     18     -21.0462      1.00000
     19     -20.9965      1.00000
     20     -20.9874      1.00000
     21     -20.9578      1.00000
     22     -20.9363      1.00000
     23     -20.9256      1.00000
     24     -20.8777      1.00000
     25     -20.8289      1.00000
     26     -20.8029      1.00000
     27     -20.2826      1.00000
     28     -20.1525      1.00000
     29     -20.1053      1.00000
     30     -19.0823      1.00000
     31     -17.5170      1.00000
     32     -17.5064      1.00000
     33     -17.4991      1.00000
     34     -17.4954      1.00000
     35     -17.4856      1.00000
     36     -17.4744      1.00000
     37     -17.0222      1.00000
     38     -17.0217      1.00000
     39     -16.9728      1.00000
     40     -16.9707      1.00000
     41     -16.9699      1.00000
     42     -16.9675      1.00000
     43     -12.8726      1.00000
     44     -12.7593      1.00000
     45     -12.1197      1.00000
     46     -11.9180      1.00000
     47     -11.6356      1.00000
     48     -11.5260      1.00000
     49     -11.2937      1.00000
     50     -11.1059      1.00000
     51     -10.9078      1.00000
     52     -10.8963      1.00000
     53     -10.8118      1.00000
     54     -10.6244      1.00000
     55     -10.4843      1.00000
     56     -10.3726      1.00000
     57     -10.3333      1.00000
     58     -10.3101      1.00000
     59     -10.2803      1.00000
     60     -10.2621      1.00000
     61     -10.0613      1.00000
     62     -10.0223      1.00000
     63      -9.9354      1.00000
     64      -9.9025      1.00000
     65      -9.6861      1.00000
     66      -9.5765      1.00000
     67      -9.5075      1.00000
     68      -9.2638      1.00000
     69      -9.1992      1.00000
     70      -9.1677      1.00000
     71      -9.1008      1.00000
     72      -8.9720      1.00000
     73      -8.8735      1.00000
     74      -8.8474      1.00000
     75      -8.7771      1.00000
     76      -8.7572      1.00000
     77      -8.7394      1.00000
     78      -8.6877      1.00000
     79      -8.6344      1.00000
     80      -8.6081      1.00000
     81      -8.5241      1.00000
     82      -8.3932      1.00000
     83      -8.3605      1.00000
     84      -8.2737      1.00000
     85      -8.2343      1.00000
     86      -8.1836      1.00000
     87      -8.0952      1.00000
     88      -8.0410      1.00000
     89      -7.9944      1.00000
     90      -7.9023      1.00000
     91      -7.8823      1.00000
     92      -7.8581      1.00000
     93      -7.8303      1.00000
     94      -7.8148      1.00000
     95      -7.7828      1.00000
     96      -7.6956      1.00000
     97      -7.6881      1.00000
     98      -7.6624      1.00000
     99      -7.6330      1.00000
    100      -7.5984      1.00000
    101      -7.5673      1.00000
    102      -7.5298      1.00000
    103      -7.4905      1.00000
    104      -7.4545      1.00000
    105      -7.4219      1.00000
    106      -7.3956      1.00000
    107      -7.3636      1.00000
    108      -7.3505      1.00000
    109      -7.3041      1.00000
    110      -7.2570      1.00000
    111      -7.2184      1.00000
    112      -7.1826      1.00000
    113      -7.1506      1.00000
    114      -7.0586      1.00000
    115      -7.0070      1.00000
    116      -6.9432      1.00000
    117      -6.9064      1.00000
    118      -6.8647      1.00000
    119      -6.7991      1.00000
    120      -6.7359      1.00000
    121      -6.6978      1.00000
    122      -6.6519      1.00000
    123      -6.6430      1.00000
    124      -6.5963      1.00000
    125      -6.4777      1.00000
    126      -6.4250      1.00000
    127      -6.3867      1.00000
    128      -6.3590      1.00000
    129      -6.3248      1.00000
    130      -6.2943      1.00000
    131      -6.2791      1.00000
    132      -6.2431      1.00000
    133      -6.2357      1.00000
    134      -6.1600      1.00000
    135      -6.1090      1.00000
    136      -6.0555      1.00000
    137      -6.0034      1.00000
    138      -5.9812      1.00000
    139      -5.9005      1.00000
    140      -5.7850      1.00000
    141      -5.6859      1.00000
    142      -5.4036      1.00000
    143      -5.3249      1.00000
    144      -5.2597      1.00000
    145      -5.0113      1.00000
    146      -4.9750      1.00000
    147      -4.9679      1.00000
    148      -4.7753      1.00000
    149      -4.7399      1.00000
    150      -4.6953      1.00000
    151      -4.5565      1.00000
    152      -4.3431      1.00000
    153      -4.2687      1.00000
    154      -4.2164      1.00000
    155      -2.9373      0.00000
    156      -2.8084      0.00000
    157      -2.7992      0.00000
    158      -2.7042      0.00000
    159      -2.6524      0.00000
    160      -2.5676      0.00000
    161      -2.5596      0.00000
    162      -2.5101      0.00000
    163      -2.2245      0.00000
    164      -2.1219      0.00000
    165      -2.0227      0.00000
    166      -1.8563      0.00000
    167      -1.7849      0.00000
    168      -1.7200      0.00000
    169      -1.2706      0.00000
    170      -0.8659      0.00000
    171      -0.8156      0.00000
    172      -0.4558      0.00000
    173      -0.4141      0.00000
    174      -0.3378      0.00000
    175      -0.2722      0.00000
    176      -0.1368      0.00000
    177      -0.0121      0.00000
    178       0.0605      0.00000
    179       0.1844      0.00000
    180       0.2877      0.00000
    181       0.3584      0.00000
    182       0.4497      0.00000
    183       0.5289      0.00000
    184       0.5471      0.00000
    185       0.5996      0.00000
    186       0.6169      0.00000
    187       0.6539      0.00000
    188       0.6896      0.00000
    189       0.7332      0.00000
    190       0.7926      0.00000
    191       0.8799      0.00000
    192       0.9521      0.00000
    193       1.0133      0.00000
    194       1.0781      0.00000
    195       1.1061      0.00000
    196       1.1422      0.00000
    197       1.1760      0.00000
    198       1.2103      0.00000
    199       1.2580      0.00000
    200       1.3165      0.00000
    201       1.3758      0.00000
    202       1.3931      0.00000
    203       1.4289      0.00000
    204       1.4333      0.00000
    205       1.4673      0.00000
    206       1.5071      0.00000
    207       1.5247      0.00000
    208       1.5699      0.00000
    209       1.6064      0.00000
    210       1.6503      0.00000
    211       1.6626      0.00000
    212       1.7010      0.00000
    213       1.7275      0.00000
    214       1.8222      0.00000
    215       1.8786      0.00000
    216       2.0147      0.00000

 k-point     3 :       0.0000    0.3333    0.0000
  band No.  band energies     occupation 
      1     -34.0086      1.00000
      2     -33.9963      1.00000
      3     -33.5029      1.00000
      4     -33.5024      1.00000
      5     -23.0356      1.00000
      6     -22.0591      1.00000
      7     -21.6709      1.00000
      8     -21.6659      1.00000
      9     -21.6049      1.00000
     10     -21.5925      1.00000
     11     -21.5919      1.00000
     12     -21.5480      1.00000
     13     -21.5163      1.00000
     14     -21.4875      1.00000
     15     -21.4461      1.00000
     16     -21.3672      1.00000
     17     -21.2058      1.00000
     18     -21.0459      1.00000
     19     -20.9923      1.00000
     20     -20.9786      1.00000
     21     -20.9693      1.00000
     22     -20.9365      1.00000
     23     -20.9280      1.00000
     24     -20.8760      1.00000
     25     -20.8325      1.00000
     26     -20.7996      1.00000
     27     -20.2826      1.00000
     28     -20.1525      1.00000
     29     -20.1053      1.00000
     30     -19.0823      1.00000
     31     -17.5170      1.00000
     32     -17.5063      1.00000
     33     -17.4991      1.00000
     34     -17.4957      1.00000
     35     -17.4855      1.00000
     36     -17.4743      1.00000
     37     -17.0222      1.00000
     38     -17.0217      1.00000
     39     -16.9728      1.00000
     40     -16.9707      1.00000
     41     -16.9699      1.00000
     42     -16.9675      1.00000
     43     -12.8922      1.00000
     44     -12.7281      1.00000
     45     -12.1481      1.00000
     46     -11.8979      1.00000
     47     -11.6720      1.00000
     48     -11.4925      1.00000
     49     -11.2929      1.00000
     50     -11.1004      1.00000
     51     -10.9516      1.00000
     52     -10.9129      1.00000
     53     -10.7330      1.00000
     54     -10.5965      1.00000
     55     -10.4953      1.00000
     56     -10.4028      1.00000
[truncated: 5,777,552 more chars]
