# Supplementary material for: Elucidating the catalytic mechanism of Prussian blue nanozymes with self-increasing catalytic activity
Source: Nat Commun. 2024 Jul 13;15:5908. doi: 10.1038/s41467-024-50344-7 (PMC11246500; doi:10.1038/s41467-024-50344-7)
Supplement: Supplementary file 4 — Source Data [file 41467_2024_50344_MOESM4_ESM.zip › Source data/Computational source data/A3-B4-C2/log.8610224t]

 running on   32 total cores
 distrk:  each k-point on   32 cores,    1 groups
 distr:  one band on    4 cores,    8 groups
 using from now: INCAR     
 vasp.5.4.4.18Apr17-6-g9f103f2a35 (build Aug 11 2022 15:12:02) complex          
  
 POSCAR found type information on POSCAR  Fe C  N  K  O  H 
 POSCAR found :  6 types and      64 ions
 scaLAPACK will be used
 LDA part: xc-table for Pade appr. of Perdew
 POSCAR found type information on POSCAR  Fe C  N  K  O  H 
 POSCAR found :  6 types and      64 ions
 found WAVECAR, reading the header
  number of k-points has changed, file:     1 present:     5
  trying to continue reading WAVECAR, but it might fail
 POSCAR, INCAR and KPOINTS ok, starting setup
 FFT: planning ...
 reading WAVECAR
 the WAVECAR file was read successfully
 charge-density read from file: VASP                                    
 magnetization density read from file 1
 entering main loop
       N       E                     dE             d eps       ncg     rms          rms(c)
RMM:   1    -0.466069743980E+03   -0.46607E+03   -0.48266E+02  3963   0.368E+01    0.217E+00
RMM:   2    -0.468974899725E+03   -0.29052E+01   -0.29387E+01  4403   0.227E+01    0.453E+00
RMM:   3    -0.469391250988E+03   -0.41635E+00   -0.58187E+00  5557   0.468E+00    0.134E+00
RMM:   4    -0.469392900252E+03   -0.16493E-02   -0.44463E-01  5515   0.142E+00    0.935E-01
RMM:   5    -0.469399270751E+03   -0.63705E-02   -0.12273E-01  5868   0.577E-01    0.745E-01
RMM:   6    -0.469398857231E+03    0.41352E-03   -0.48317E-02  5073   0.498E-01    0.264E-01
RMM:   7    -0.469403066384E+03   -0.42092E-02   -0.23063E-02  5560   0.292E-01    0.154E-01
RMM:   8    -0.469404624778E+03   -0.15584E-02   -0.98379E-03  5496   0.169E-01    0.116E-01
RMM:   9    -0.469405423646E+03   -0.79887E-03   -0.51842E-03  5210   0.114E-01    0.730E-02
RMM:  10    -0.469406005193E+03   -0.58155E-03   -0.32613E-03  5228   0.872E-02    0.466E-02
RMM:  11    -0.469406428204E+03   -0.42301E-03   -0.18688E-03  4887   0.593E-02    0.379E-02
RMM:  12    -0.469406753558E+03   -0.32535E-03   -0.12351E-03  4685   0.438E-02    0.334E-02
RMM:  13    -0.469407034864E+03   -0.28131E-03   -0.83949E-04  4142   0.376E-02    0.306E-02
RMM:  14    -0.469407316763E+03   -0.28190E-03   -0.72276E-04  4110   0.342E-02    0.284E-02
RMM:  15    -0.469407671692E+03   -0.35493E-03   -0.10631E-03  4292   0.436E-02    0.266E-02
RMM:  16    -0.469407968526E+03   -0.29683E-03   -0.28334E-03  4461   0.682E-02    0.263E-02
RMM:  17    -0.469408183322E+03   -0.21480E-03   -0.24041E-03  4351   0.605E-02    0.224E-02
RMM:  18    -0.469408322064E+03   -0.13874E-03   -0.26981E-03  4353   0.634E-02    0.195E-02
RMM:  19    -0.469408446373E+03   -0.12431E-03   -0.26657E-03  4303   0.626E-02    0.177E-02
RMM:  20    -0.469408608619E+03   -0.16225E-03   -0.15778E-03  4172   0.473E-02    0.129E-02
RMM:  21    -0.469408721399E+03   -0.11278E-03   -0.93785E-04  3918   0.368E-02    0.923E-03
RMM:  22    -0.469408804395E+03   -0.82996E-04   -0.49059E-04  3657   0.272E-02    0.669E-03
RMM:  23    -0.469408849391E+03   -0.44996E-04   -0.13873E-04  3078   0.160E-02    0.439E-03
RMM:  24    -0.469408878831E+03   -0.29440E-04   -0.32025E-05  2724   0.103E-02    0.266E-03
RMM:  25    -0.469408893381E+03   -0.14550E-04   -0.82525E-06  2514   0.728E-03    0.228E-03
RMM:  26    -0.469408902708E+03   -0.93265E-05   -0.63778E-06  2422   0.584E-03
   1 F= -.47504098E+03 E0= -.47504098E+03  d E =-.475041E+03  mag=    22.0000
 curvature:   0.00 expect dE= 0.000E+00 dE for cont linesearch  0.000E+00
 trial: gam= 0.00000 g(F)=  0.495E-02 g(S)=  0.000E+00 ort = 0.000E+00 (trialstep = 0.100E+01)
 search vector abs. value=  0.495E-02
 bond charge predicted
       N       E                     dE             d eps       ncg     rms          rms(c)
RMM:   1    -0.469389542309E+03    0.19351E-01   -0.98791E-01  4243   0.206E+00    0.381E-01
RMM:   2    -0.469394223250E+03   -0.46809E-02   -0.66905E-02  4206   0.117E+00    0.301E-01
RMM:   3    -0.469394728813E+03   -0.50556E-03   -0.56247E-03  4399   0.213E-01    0.241E-01
RMM:   4    -0.469394038232E+03    0.69058E-03   -0.23350E-03  4780   0.109E-01    0.105E-01
RMM:   5    -0.469394033326E+03    0.49061E-05   -0.74318E-04  4532   0.606E-02    0.566E-02
RMM:   6    -0.469394015338E+03    0.17988E-04   -0.20448E-04  3974   0.354E-02    0.305E-02
RMM:   7    -0.469394004443E+03    0.10895E-04   -0.43737E-05  3162   0.177E-02    0.126E-02
RMM:   8    -0.469394006056E+03   -0.16135E-05   -0.13848E-05  2696   0.104E-02
   2 F= -.47502615E+03 E0= -.47502615E+03  d E =0.148279E-01  mag=    22.0000
 trial-energy change:    0.014828  1 .order    0.014730   -0.004945    0.034405
 step:   0.1240(harm=  0.1257)  dis= 0.00077  next Energy=  -475.041287 (dE=-0.307E-03)
 bond charge predicted
       N       E                     dE             d eps       ncg     rms          rms(c)
RMM:   1    -0.469405644503E+03   -0.11640E-01   -0.75709E-01  4216   0.184E+00    0.329E-01
RMM:   2    -0.469409308857E+03   -0.36644E-02   -0.50993E-02  4187   0.105E+00    0.250E-01
RMM:   3    -0.469409745728E+03   -0.43687E-03   -0.40825E-03  4349   0.186E-01    0.207E-01
RMM:   4    -0.469409239419E+03    0.50631E-03   -0.17694E-03  4722   0.952E-02    0.935E-02
RMM:   5    -0.469409234297E+03    0.51217E-05   -0.59571E-04  4529   0.529E-02    0.482E-02
RMM:   6    -0.469409222681E+03    0.11616E-04   -0.14597E-04  3797   0.300E-02    0.263E-02
RMM:   7    -0.469409215947E+03    0.67339E-05   -0.33572E-05  2980   0.159E-02
   3 F= -.47504130E+03 E0= -.47504130E+03  d E =-.321631E-03  mag=    22.0000
 curvature:  -0.06 expect dE=-0.992E-04 dE for cont linesearch -0.369E-07
 trial: gam= 0.30846 g(F)=  0.158E-02 g(S)=  0.000E+00 ort = 0.539E-04 (trialstep = 0.825E+00)
 search vector abs. value=  0.208E-02
 bond charge predicted
       N       E                     dE             d eps       ncg     rms          rms(c)
RMM:   1    -0.469408651759E+03    0.57092E-03   -0.22983E-01  4189   0.970E-01    0.215E-01
RMM:   2    -0.469410104662E+03   -0.14529E-02   -0.13294E-02  4115   0.475E-01    0.254E-01
RMM:   3    -0.469409863468E+03    0.24119E-03   -0.13134E-03  4165   0.102E-01    0.699E-02
RMM:   4    -0.469409878073E+03   -0.14605E-04   -0.15520E-04  3849   0.330E-02    0.413E-02
RMM:   5    -0.469409903809E+03   -0.25736E-04   -0.10130E-04  3700   0.239E-02    0.285E-02
RMM:   6    -0.469409903281E+03    0.52819E-06   -0.43440E-05  2850   0.172E-02
   4 F= -.47504193E+03 E0= -.47504193E+03  d E =-.628842E-03  mag=    22.0000
 trial-energy change:   -0.000629  1 .order   -0.000650   -0.001316    0.000016
 step:   0.8152(harm=  0.8152)  dis= 0.00206  next Energy=  -475.041953 (dE=-0.650E-03)
 bond charge predicted
       N       E                     dE             d eps       ncg     rms          rms(c)
RMM:   1    -0.469409904275E+03   -0.46533E-06   -0.42605E-05  3170   0.162E-02    0.585E-03
RMM:   2    -0.469409910740E+03   -0.64653E-05   -0.74359E-06  2432   0.107E-02
   5 F= -.47504194E+03 E0= -.47504194E+03  d E =-.636989E-03  mag=    22.0000
 curvature:  -0.53 expect dE=-0.135E-02 dE for cont linesearch -0.164E-07
 trial: gam= 1.62131 g(F)=  0.254E-02 g(S)=  0.000E+00 ort = 0.800E-05 (trialstep = 0.213E+00)
 search vector abs. value=  0.804E-02
 bond charge predicted
       N       E                     dE             d eps       ncg     rms          rms(c)
RMM:   1    -0.469409843012E+03    0.61263E-04   -0.57968E-02  4154   0.505E-01    0.942E-02
RMM:   2    -0.469410132720E+03   -0.28971E-03   -0.32360E-03  4025   0.248E-01    0.676E-02
RMM:   3    -0.469410192182E+03   -0.59462E-04   -0.24342E-04  4044   0.455E-02    0.390E-02
RMM:   4    -0.469410182463E+03    0.97194E-05   -0.60611E-05  3230   0.207E-02
   6 F= -.47504221E+03 E0= -.47504221E+03  d E =-.266037E-03  mag=    22.0000
 trial-energy change:   -0.000266  1 .order   -0.000266   -0.000544    0.000013
 step:   0.2084(harm=  0.2084)  dis= 0.00118  next Energy=  -475.042205 (dE=-0.266E-03)
 bond charge predicted
       N       E                     dE             d eps       ncg     rms          rms(c)
RMM:   1    -0.469410192395E+03   -0.21313E-06   -0.85205E-05  3552   0.203E-02    0.119E-02
RMM:   2    -0.469410198977E+03   -0.65816E-05   -0.22644E-05  2625   0.149E-02
   7 F= -.47504222E+03 E0= -.47504222E+03  d E =-.282685E-03  mag=    22.0000
 curvature:  -0.33 expect dE=-0.599E-03 dE for cont linesearch -0.359E-06
 trial: gam= 0.66973 g(F)=  0.182E-02 g(S)=  0.000E+00 ort = 0.937E-04 (trialstep = 0.212E+00)
 search vector abs. value=  0.556E-02
 bond charge predicted
       N       E                     dE             d eps       ncg     rms          rms(c)
RMM:   1    -0.469410311660E+03   -0.11926E-03   -0.34958E-02  4137   0.382E-01    0.805E-02
RMM:   2    -0.469410441859E+03   -0.13020E-03   -0.16377E-03  4024   0.177E-01    0.536E-02
RMM:   3    -0.469410507156E+03   -0.65297E-04   -0.16696E-04  3945   0.360E-02    0.375E-02
RMM:   4    -0.469410495804E+03    0.11352E-04   -0.43313E-05  2893   0.176E-02    0.192E-02
RMM:   5    -0.469410500340E+03   -0.45357E-05   -0.24331E-05  2695   0.121E-02
   8 F= -.47504247E+03 E0= -.47504247E+03  d E =-.247284E-03  mag=    22.0000
 trial-energy change:   -0.000247  1 .order   -0.000262   -0.000400   -0.000124
 step:   0.3073(harm=  0.3073)  dis= 0.00165  next Energy=  -475.042512 (dE=-0.290E-03)
 bond charge predicted
       N       E                     dE             d eps       ncg     rms          rms(c)
RMM:   1    -0.469410508636E+03   -0.12832E-04   -0.69316E-03  4071   0.171E-01    0.371E-02
RMM:   2    -0.469410535159E+03   -0.26523E-04   -0.36680E-04  3835   0.854E-02    0.237E-02
RMM:   3    -0.469410547228E+03   -0.12069E-04   -0.35745E-05  2874   0.169E-02    0.174E-02
RMM:   4    -0.469410545671E+03    0.15566E-05   -0.12553E-05  2520   0.108E-02
   9 F= -.47504249E+03 E0= -.47504249E+03  d E =-.268299E-03  mag=    22.0000
 curvature:  -0.45 expect dE=-0.395E-03 dE for cont linesearch -0.830E-06
 trial: gam= 0.53211 g(F)=  0.872E-03 g(S)=  0.000E+00 ort =-0.101E-03 (trialstep = 0.231E+00)
 search vector abs. value=  0.234E-02
 bond charge predicted
       N       E                     dE             d eps       ncg     rms          rms(c)
RMM:   1    -0.469410670840E+03   -0.12361E-03   -0.19635E-02  4125   0.273E-01    0.548E-02
RMM:   2    -0.469410722854E+03   -0.52013E-04   -0.74259E-04  3904   0.114E-01    0.335E-02
RMM:   3    -0.469410758564E+03   -0.35710E-04   -0.65426E-05  3214   0.228E-02    0.199E-02
RMM:   4    -0.469410755184E+03    0.33798E-05   -0.25053E-05  2646   0.134E-02
  10 F= -.47504264E+03 E0= -.47504264E+03  d E =-.146845E-03  mag=    22.0000
 trial-energy change:   -0.000147  1 .order   -0.000145   -0.000189   -0.000100
 step:   0.4899(harm=  0.4899)  dis= 0.00201  next Energy=  -475.042691 (dE=-0.201E-03)
 bond charge predicted
       N       E                     dE             d eps       ncg     rms          rms(c)
RMM:   1    -0.469410778079E+03   -0.19516E-04   -0.24481E-02  4132   0.305E-01    0.620E-02
RMM:   2    -0.469410839753E+03   -0.61674E-04   -0.88697E-04  3938   0.123E-01    0.367E-02
RMM:   3    -0.469410885425E+03   -0.45672E-04   -0.83754E-05  3410   0.250E-02    0.215E-02
RMM:   4    -0.469410882904E+03    0.25213E-05   -0.30971E-05  2711   0.142E-02
  11 F= -.47504269E+03 E0= -.47504269E+03  d E =-.204101E-03  mag=    22.0000
 curvature:  -0.70 expect dE=-0.259E-03 dE for cont linesearch -0.110E-06
 trial: gam= 0.32275 g(F)=  0.371E-03 g(S)=  0.000E+00 ort = 0.192E-04 (trialstep = 0.283E+00)
 search vector abs. value=  0.627E-03
 bond charge predicted
       N       E                     dE             d eps       ncg     rms          rms(c)
RMM:   1    -0.469411024338E+03   -0.13891E-03   -0.82263E-03  4079   0.183E-01    0.261E-02
RMM:   2    -0.469411060020E+03   -0.35681E-04   -0.39661E-04  3839   0.870E-02    0.225E-02
RMM:   3    -0.469411065204E+03   -0.51845E-05   -0.38243E-05  2848   0.183E-02
  12 F= -.47504277E+03 E0= -.47504277E+03  d E =-.793840E-04  mag=    22.0000
 trial-energy change:   -0.000079  1 .order   -0.000057   -0.000107   -0.000008
 step:   0.3052(harm=  0.3052)  dis= 0.00077  next Energy=  -475.042752 (dE=-0.575E-04)
 bond charge predicted
       N       E                     dE             d eps       ncg     rms          rms(c)
RMM:   1    -0.469411080125E+03   -0.20106E-04   -0.68985E-05  3399   0.185E-02    0.941E-03
RMM:   2    -0.469411088057E+03   -0.79317E-05   -0.15396E-05  2538   0.137E-02
  13 F= -.47504279E+03 E0= -.47504279E+03  d E =-.941345E-04  mag=    22.0000
 curvature:  -0.25 expect dE=-0.175E-03 dE for cont linesearch -0.135E-06
 trial: gam= 1.87022 g(F)=  0.689E-03 g(S)=  0.000E+00 ort = 0.182E-04 (trialstep = 0.611E-01)
 search vector abs. value=  0.295E-02
 bond charge predicted
       N       E                     dE             d eps       ncg     rms          rms(c)
RMM:   1    -0.469411183703E+03   -0.10358E-03   -0.16881E-03  3983   0.819E-02    0.118E-02
RMM:   2    -0.469411194353E+03   -0.10650E-04   -0.82557E-05  3222   0.397E-02    0.840E-03
RMM:   3    -0.469411199455E+03   -0.51025E-05   -0.90505E-06  2447   0.760E-03
  14 F= -.47504284E+03 E0= -.47504284E+03  d E =-.559642E-04  mag=    22.0000
 ZBRENT: can't locate minimum, use default step
 trial-energy change:   -0.000056  1 .order   -0.000042   -0.000044   -0.000040
 step:   0.2443(harm=  0.6235)  dis= 0.00140  next Energy=  -475.043014 (dE=-0.225E-03)
 bond charge predicted
       N       E                     dE             d eps       ncg     rms          rms(c)
RMM:   1    -0.469411436802E+03   -0.24245E-03   -0.15028E-02  4119   0.241E-01    0.328E-02
RMM:   2    -0.469411480399E+03   -0.43597E-04   -0.60421E-04  3913   0.103E-01    0.213E-02
RMM:   3    -0.469411495107E+03   -0.14708E-04   -0.54611E-05  2882   0.188E-02    0.155E-02
RMM:   4    -0.469411498325E+03   -0.32178E-05   -0.24249E-05  2616   0.119E-02
  15 F= -.47504298E+03 E0= -.47504298E+03  d E =-.188217E-03  mag=    22.0000
 curvature:  -0.69 expect dE=-0.257E-03 dE for cont linesearch -0.590E-04
 ZBRENT: increasing intervall
 opt :   0.6107  next Energy=  -475.043105 (dE=-0.316E-03)
 bond charge predicted
       N       E                     dE             d eps       ncg     rms          rms(c)
RMM:   1    -0.469411764168E+03   -0.26906E-03   -0.59317E-02  4164   0.481E-01    0.626E-02
RMM:   2    -0.469411934250E+03   -0.17008E-03   -0.25106E-03  4033   0.212E-01    0.379E-02
RMM:   3    -0.469411978839E+03   -0.44589E-04   -0.22802E-04  3898   0.365E-02    0.254E-02
RMM:   4    -0.469411983069E+03   -0.42297E-05   -0.71511E-05  2915   0.175E-02
  16 F= -.47504313E+03 E0= -.47504313E+03  d E =-.338175E-03  mag=    22.0000
 curvature:  -1.51 expect dE=-0.979E-03 dE for cont linesearch -0.879E-05
 ZBRENT: extrapolating
 opt :   0.7407  next Energy=  -475.043135 (dE=-0.347E-03)
 bond charge predicted
       N       E                     dE             d eps       ncg     rms          rms(c)
RMM:   1    -0.469412105109E+03   -0.12627E-03   -0.74502E-03  4056   0.171E-01    0.254E-02
RMM:   2    -0.469412119234E+03   -0.14125E-04   -0.35150E-04  3791   0.757E-02    0.150E-02
RMM:   3    -0.469412125161E+03   -0.59272E-05   -0.37163E-05  2679   0.133E-02
  17 F= -.47504315E+03 E0= -.47504315E+03  d E =-.361010E-03  mag=    22.0000
 curvature:  -1.46 expect dE=-0.150E-02 dE for cont linesearch -0.166E-06
 trial: gam= 1.65759 g(F)=  0.103E-02 g(S)=  0.000E+00 ort =-0.183E-04 (trialstep = 0.641E-01)
 search vector abs. value=  0.907E-02
 bond charge predicted
       N       E                     dE             d eps       ncg     rms          rms(c)
RMM:   1    -0.469412293544E+03   -0.17431E-03   -0.54720E-03  4054   0.144E-01    0.211E-02
RMM:   2    -0.469412307134E+03   -0.13590E-04   -0.22881E-04  3678   0.595E-02    0.160E-02
RMM:   3    -0.469412310994E+03   -0.38600E-05   -0.30316E-05  2679   0.136E-02
  18 F= -.47504323E+03 E0= -.47504323E+03  d E =-.780056E-04  mag=    22.0000
 ZBRENT: can't locate minimum, use default step
 trial-energy change:   -0.000078  1 .order   -0.000059   -0.000064   -0.000054
 step:   0.2562(harm=  0.4235)  dis= 0.00263  next Energy=  -475.043360 (dE=-0.211E-03)
 bond charge predicted
       N       E                     dE             d eps       ncg     rms          rms(c)
RMM:   1    -0.469412620814E+03   -0.31368E-03   -0.48814E-02  4165   0.429E-01    0.600E-02
RMM:   2    -0.469412745276E+03   -0.12446E-03   -0.19234E-03  4026   0.177E-01    0.455E-02
RMM:   3    -0.469412774554E+03   -0.29277E-04   -0.20984E-04  3795   0.359E-02    0.263E-02
RMM:   4    -0.469412774540E+03    0.13530E-07   -0.62477E-05  2943   0.171E-02
  19 F= -.47504337E+03 E0= -.47504337E+03  d E =-.216861E-03  mag=    22.0000
 curvature:  -1.51 expect dE=-0.470E-03 dE for cont linesearch -0.751E-05
 ZBRENT: extrapolating
 opt :   0.3207  next Energy=  -475.043373 (dE=-0.224E-03)
 bond charge predicted
       N       E                     dE             d eps       ncg     rms          rms(c)
RMM:   1    -0.469412897390E+03   -0.12284E-03   -0.54538E-03  4060   0.144E-01    0.226E-02
RMM:   2    -0.469412906067E+03   -0.86768E-05   -0.23322E-04  3695   0.597E-02    0.184E-02
RMM:   3    -0.469412910074E+03   -0.40073E-05   -0.35877E-05  2692   0.147E-02
  20 F= -.47504339E+03 E0= -.47504339E+03  d E =-.243092E-03  mag=    22.0000
 curvature:  -1.38 expect dE=-0.659E-03 dE for cont linesearch -0.213E-07
 trial: gam= 0.51703 g(F)=  0.479E-03 g(S)=  0.000E+00 ort =-0.119E-04 (trialstep = 0.115E+00)
 search vector abs. value=  0.289E-02
 bond charge predicted
       N       E                     dE             d eps       ncg     rms          rms(c)
RMM:   1    -0.469413045584E+03   -0.13952E-03   -0.56549E-03  4058   0.145E-01    0.257E-02
RMM:   2    -0.469413064577E+03   -0.18992E-04   -0.26103E-04  3754   0.667E-02    0.244E-02
RMM:   3    -0.469413067401E+03   -0.28249E-05   -0.33499E-05  2725   0.144E-02
  21 F= -.47504345E+03 E0= -.47504345E+03  d E =-.566438E-04  mag=    22.0000
 trial-energy change:   -0.000057  1 .order   -0.000039   -0.000055   -0.000024
 step:   0.2066(harm=  0.2066)  dis= 0.00119  next Energy=  -475.043441 (dE=-0.488E-04)
 bond charge predicted
       N       E                     dE             d eps       ncg     rms          rms(c)
RMM:   1    -0.469413158393E+03   -0.93816E-04   -0.35434E-03  4019   0.114E-01    0.215E-02
RMM:   2    -0.469413169489E+03   -0.11096E-04   -0.15569E-04  3445   0.485E-02    0.202E-02
RMM:   3    -0.469413171892E+03   -0.24029E-05   -0.22994E-05  2668   0.117E-02
  22 F= -.47504347E+03 E0= -.47504347E+03  d E =-.813808E-04  mag=    22.0000
 curvature:  -0.63 expect dE=-0.234E-03 dE for cont linesearch -0.105E-08
 trial: gam= 0.81174 g(F)=  0.371E-03 g(S)=  0.000E+00 ort = 0.219E-05 (trialstep = 0.134E+00)
 search vector abs. value=  0.228E-02
 bond charge predicted
       N       E                     dE             d eps       ncg     rms          rms(c)
RMM:   1    -0.469413317935E+03   -0.14845E-03   -0.61338E-03  4042   0.146E-01    0.256E-02
RMM:   2    -0.469413331204E+03   -0.13270E-04   -0.21853E-04  3580   0.564E-02    0.154E-02
RMM:   3    -0.469413341868E+03   -0.10664E-04   -0.26254E-05  2624   0.117E-02    0.100E-02
RMM:   4    -0.469413344287E+03   -0.24186E-05   -0.14415E-05  2457   0.884E-03
  23 F= -.47504354E+03 E0= -.47504354E+03  d E =-.653315E-04  mag=    22.0000
 ZBRENT: can't locate minimum, use default step
 trial-energy change:   -0.000065  1 .order   -0.000049   -0.000050   -0.000049
 step:   0.5345(harm=  5.9477)  dis= 0.00273  next Energy=  -475.044583 (dE=-0.111E-02)
 bond charge predicted
       N       E                     dE             d eps       ncg     rms          rms(c)
RMM:   1    -0.469413605980E+03   -0.26411E-03   -0.54349E-02  4170   0.437E-01    0.672E-02
RMM:   2    -0.469413727891E+03   -0.12191E-03   -0.19604E-03  4044   0.172E-01    0.379E-02
RMM:   3    -0.469413801511E+03   -0.73620E-04   -0.19886E-04  3672   0.323E-02    0.232E-02
RMM:   4    -0.469413805071E+03   -0.35601E-05   -0.62867E-05  2821   0.167E-02
  24 F= -.47504368E+03 E0= -.47504368E+03  d E =-.203434E-03  mag=    22.0000
 curvature:  -2.42 expect dE=-0.760E-03 dE for cont linesearch -0.294E-04
 ZBRENT: increasing intervall
 opt :   1.3364  next Energy=  -475.043652 (dE=-0.178E-03)
 bond charge predicted
       N       E                     dE             d eps       ncg     rms          rms(c)
RMM:   1    -0.469413782245E+03    0.19267E-04   -0.21735E-01  4180   0.873E-01    0.135E-01
RMM:   2    -0.469414257062E+03   -0.47482E-03   -0.77160E-03  4129   0.334E-01    0.749E-02
RMM:   3    -0.469414536713E+03   -0.27965E-03   -0.82293E-04  4599   0.619E-02    0.430E-02
RMM:   4    -0.469414553019E+03   -0.16306E-04   -0.25101E-04  3781   0.292E-02    0.389E-02
RMM:   5    -0.469414553479E+03   -0.45987E-06   -0.11640E-04  3227   0.218E-02    0.172E-02
RMM:   6    -0.469414564269E+03   -0.10790E-04   -0.63342E-05  2799   0.153E-02    0.142E-02
RMM:   7    -0.469414567976E+03   -0.37075E-05   -0.27572E-05  2587   0.110E-02
  25 F= -.47504379E+03 E0= -.47504379E+03  d E =-.314266E-03  mag=    22.0000
 curvature:   2.09 expect dE= 0.224E-02 dE for cont linesearch  0.305E-05
 trial: gam= 2.89961 g(F)=  0.107E-02 g(S)=  0.000E+00 ort =-0.577E-04 (trialstep = 0.429E-01)
 search vector abs. value=  0.199E-01
 bond charge predicted
       N       E                     dE             d eps       ncg     rms          rms(c)
RMM:   1    -0.469414699210E+03   -0.13494E-03   -0.57068E-03  4045   0.143E-01    0.197E-02
RMM:   2    -0.469414715829E+03   -0.16619E-04   -0.26530E-04  3640   0.647E-02    0.134E-02
RMM:   3    -0.469414722359E+03   -0.65301E-05   -0.33088E-05  2657   0.128E-02
  26 F= -.47504384E+03 E0= -.47504384E+03  d E =-.530090E-04  mag=    22.0000
 trial-energy change:   -0.000053  1 .order   -0.000031   -0.000039   -0.000024
 step:   0.1114(harm=  0.1114)  dis= 0.00167  next Energy=  -475.043839 (dE=-0.504E-04)
 bond charge predicted
       N       E                     dE             d eps       ncg     rms          rms(c)
RMM:   1    -0.469414897068E+03   -0.18124E-03   -0.14514E-02  4122   0.229E-01    0.334E-02
RMM:   2    -0.469414929641E+03   -0.32573E-04   -0.56431E-04  3914   0.936E-02    0.220E-02
RMM:   3    -0.469414943210E+03   -0.13569E-04   -0.60547E-05  2885   0.186E-02    0.161E-02
RMM:   4    -0.469414944497E+03   -0.12869E-05   -0.27517E-05  2597   0.126E-02
  27 F= -.47504390E+03 E0= -.47504390E+03  d E =-.112601E-03  mag=    22.0000
 curvature:  -1.22 expect dE=-0.820E-03 dE for cont linesearch -0.148E-04
 ZBRENT: increasing intervall
 opt :   0.2484  next Energy=  -475.043959 (dE=-0.171E-03)
 bond charge predicted
       N       E                     dE             d eps       ncg     rms          rms(c)
RMM:   1    -0.469415126252E+03   -0.18304E-03   -0.56738E-02  4172   0.455E-01    0.612E-02
RMM:   2    -0.469415272345E+03   -0.14609E-03   -0.23161E-03  4036   0.194E-01    0.375E-02
RMM:   3    -0.469415324391E+03   -0.52045E-04   -0.22529E-04  3797   0.358E-02    0.261E-02
RMM:   4    -0.469415326376E+03   -0.19851E-05   -0.71941E-05  2863   0.173E-02
  28 F= -.47504396E+03 E0= -.47504396E+03  d E =-.167609E-03  mag=    22.0000
 curvature:  -4.81 expect dE=-0.528E-02 dE for cont linesearch -0.820E-05
 trial: gam= 0.82471 g(F)=  0.110E-02 g(S)=  0.000E+00 ort =-0.184E-03 (trialstep = 0.840E-01)
 search vector abs. value=  0.143E-01
 bond charge predicted
       N       E                     dE             d eps       ncg     rms          rms(c)
RMM:   1    -0.469415545527E+03   -0.22114E-03   -0.15568E-02  4106   0.241E-01    0.308E-02
RMM:   2    -0.469415580396E+03   -0.34869E-04   -0.68803E-04  3890   0.104E-01    0.230E-02
RMM:   3    -0.469415590342E+03   -0.99461E-05   -0.70930E-05  2940   0.196E-02
  29 F= -.47504405E+03 E0= -.47504405E+03  d E =-.946345E-04  mag=    22.0000
 trial-energy change:   -0.000095  1 .order   -0.000063   -0.000080   -0.000046
 step:   0.1997(harm=  0.1997)  dis= 0.00251  next Energy=  -475.044050 (dE=-0.945E-04)
 bond charge predicted
       N       E                     dE             d eps       ncg     rms          rms(c)
RMM:   1    -0.469415827547E+03   -0.24715E-03   -0.30088E-02  4153   0.333E-01    0.440E-02
RMM:   2    -0.469415900284E+03   -0.72736E-04   -0.12967E-03  3961   0.143E-01    0.372E-02
RMM:   3    -0.469415915698E+03   -0.15415E-04   -0.13122E-04  3393   0.278E-02    0.221E-02
RMM:   4    -0.469415915617E+03    0.81323E-07   -0.48261E-05  2727   0.147E-02
  30 F= -.47504414E+03 E0= -.47504414E+03  d E =-.185618E-03  mag=    22.0000
 curvature:  -1.51 expect dE=-0.758E-03 dE for cont linesearch -0.255E-04
 ZBRENT: increasing intervall
 opt :   0.4310  next Energy=  -475.044242 (dE=-0.286E-03)
 bond charge predicted
       N       E                     dE             d eps       ncg     rms          rms(c)
RMM:   1    -0.469416093155E+03   -0.17746E-03   -0.11874E-01  4177   0.664E-01    0.796E-02
RMM:   2    -0.469416391193E+03   -0.29804E-03   -0.49656E-03  4108   0.284E-01    0.674E-02
RMM:   3    -0.469416446928E+03   -0.55735E-04   -0.48105E-04  4171   0.549E-02    0.381E-02
RMM:   4    -0.469416444729E+03    0.21990E-05   -0.13338E-04  3383   0.227E-02    0.245E-02
RMM:   5    -0.469416450567E+03   -0.58377E-05   -0.71025E-05  2930   0.176E-02
  31 F= -.47504420E+03 E0= -.47504420E+03  d E =-.248589E-03  mag=    22.0000
 curvature:  -5.96 expect dE=-0.795E-02 dE for cont linesearch -0.360E-05
 trial: gam= 1.39602 g(F)=  0.133E-02 g(S)=  0.000E+00 ort =-0.931E-04 (trialstep = 0.758E-01)
 search vector abs. value=  0.290E-01
 bond charge predicted
       N       E                     dE             d eps       ncg     rms          rms(c)
RMM:   1    -0.469416673815E+03   -0.22909E-03   -0.24397E-02  4142   0.302E-01    0.359E-02
RMM:   2    -0.469416731852E+03   -0.58037E-04   -0.10695E-03  3982   0.136E-01    0.298E-02
RMM:   3    -0.469416748253E+03   -0.16401E-04   -0.11952E-04  3329   0.259E-02    0.192E-02
RMM:   4    -0.469416749870E+03   -0.16164E-05   -0.41651E-05  2663   0.137E-02
  32 F= -.47504429E+03 E0= -.47504429E+03  d E =-.852617E-04  mag=    22.0000
 trial-energy change:   -0.000085  1 .order   -0.000070   -0.000091   -0.000049
 step:   0.1632(harm=  0.1632)  dis= 0.00289  next Energy=  -475.044303 (dE=-0.982E-04)
 bond charge predicted
       N       E                     dE             d eps       ncg     rms          rms(c)
RMM:   1    -0.469416967915E+03   -0.21966E-03   -0.32769E-02  4152   0.349E-01    0.424E-02
RMM:   2    -0.469417039852E+03   -0.71938E-04   -0.13311E-03  3977   0.149E-01    0.312E-02
RMM:   3    -0.469417062034E+03   -0.22182E-04   -0.13722E-04  3509   0.290E-02    0.226E-02
RMM:   4    -0.469417062111E+03   -0.77063E-07   -0.46821E-05  2715   0.149E-02
  33 F= -.47504435E+03 E0= -.47504435E+03  d E =-.149364E-03  mag=    22.0000
 curvature:  -1.97 expect dE=-0.101E-02 dE for cont linesearch -0.372E-05
 ZBRENT: increasing intervall
 opt :   0.3381  next Energy=  -475.044323 (dE=-0.119E-03)
 bond charge predicted
       N       E                     dE             d eps       ncg     rms          rms(c)
RMM:   1    -0.469417183147E+03   -0.12111E-03   -0.13088E-01  4182   0.697E-01    0.812E-02
RMM:   2    -0.469417484767E+03   -0.30162E-03   -0.52354E-03  4131   0.294E-01    0.606E-02
RMM:   3    -0.469417566530E+03   -0.81763E-04   -0.52376E-04  4296   0.562E-02    0.421E-02
RMM:   4    -0.469417560457E+03    0.60732E-05   -0.14969E-04  3505   0.246E-02    0.260E-02
RMM:   5    -0.469417565785E+03   -0.53279E-05   -0.69372E-05  2949   0.175E-02
  34 F= -.47504436E+03 E0= -.47504436E+03  d E =-.152871E-03  mag=    22.0000
 curvature:  16.29 expect dE= 0.152E-01 dE for cont linesearch  0.108E-03
 ZBRENT: bracketing found
 ZBRENT: interpolating
 opt :   0.2241  next Energy=  -475.044361 (dE=-0.156E-03)
 bond charge predicted
       N       E                     dE             d eps       ncg     rms          rms(c)
RMM:   1    -0.469417074758E+03    0.48570E-03   -0.56181E-02  4162   0.458E-01    0.513E-02
RMM:   2    -0.469417233509E+03   -0.15875E-03   -0.21901E-03  4020   0.194E-01    0.370E-02
RMM:   3    -0.469417269472E+03   -0.35963E-04   -0.16371E-04  3719   0.350E-02    0.255E-02
RMM:   4    -0.469417271966E+03   -0.24945E-05   -0.37987E-05  2834   0.157E-02
  35 F= -.47504439E+03 E0= -.47504439E+03  d E =-.185679E-03  mag=    22.0000
 curvature:  -1.08 expect dE=-0.589E-03 dE for cont linesearch -0.555E-05
 ZBRENT: bisectioning
 opt :   0.2811  next Energy=  -475.044416 (dE=-0.212E-03)
 bond charge predicted
       N       E                     dE             d eps       ncg     rms          rms(c)
RMM:   1    -0.469417395842E+03   -0.12637E-03   -0.14134E-02  4062   0.230E-01    0.245E-02
RMM:   2    -0.469417446433E+03   -0.50591E-04   -0.62973E-04  3844   0.106E-01    0.217E-02
RMM:   3    -0.469417453601E+03   -0.71677E-05   -0.44479E-05  2807   0.189E-02
  36 F= -.47504441E+03 E0= -.47504441E+03  d E =-.204298E-03  mag=    22.0000
 curvature:  -5.06 expect dE=-0.339E-02 dE for cont linesearch -0.574E-04
 ZBRENT: interpolating
 opt :   0.2471  next Energy=  -475.044395 (dE=-0.190E-03)
 bond charge predicted
       N       E                     dE             d eps       ncg     rms          rms(c)
RMM:   1    -0.469417339147E+03    0.10729E-03   -0.48600E-03  3996   0.135E-01    0.125E-02
RMM:   2    -0.469417354886E+03   -0.15739E-04   -0.20143E-04  3549   0.618E-02    0.903E-03
RMM:   3    -0.469417358403E+03   -0.35174E-05   -0.14289E-05  2418   0.105E-02
  37 F= -.47504441E+03 E0= -.47504441E+03  d E =-.206499E-03  mag=    22.0000
 curvature:  -0.39 expect dE=-0.217E-03 dE for cont linesearch -0.294E-05
 ZBRENT: bisectioning
 opt :   0.2641  next Energy=  -475.044419 (dE=-0.215E-03)
 bond charge predicted
       N       E                     dE             d eps       ncg     rms          rms(c)
RMM:   1    -0.469417404332E+03   -0.49446E-04   -0.11882E-03  3907   0.673E-02    0.660E-03
RMM:   2    -0.469417409821E+03   -0.54888E-05   -0.57208E-05  2895   0.337E-02
  38 F= -.47504441E+03 E0= -.47504441E+03  d E =-.209239E-03  mag=    22.0000
 curvature:  -1.12 expect dE=-0.730E-03 dE for cont linesearch -0.776E-05
 ZBRENT: interpolating
 opt :   0.2558  next Energy=  -475.044416 (dE=-0.211E-03)
 bond charge predicted
       N       E                     dE             d eps       ncg     rms          rms(c)
RMM:   1    -0.469417386281E+03    0.18051E-04   -0.26658E-04  3694   0.320E-02    0.371E-03
RMM:   2    -0.469417387486E+03   -0.12051E-05   -0.79858E-06  2253   0.124E-02
  39 F= -.47504442E+03 E0= -.47504442E+03  d E =-.210730E-03  mag=    22.0000
 curvature:  -0.27 expect dE=-0.153E-03 dE for cont linesearch -0.871E-06
 ZBRENT: interpolating
 opt :   0.2592  next Energy=  -475.044416 (dE=-0.211E-03)
 bond charge predicted
       N       E                     dE             d eps       ncg     rms          rms(c)
RMM:   1    -0.469417397802E+03   -0.11522E-04   -0.41510E-05  2973   0.133E-02    0.241E-03
RMM:   2    -0.469417398679E+03   -0.87685E-06   -0.29934E-06  2132   0.709E-03
  40 F= -.47504442E+03 E0= -.47504442E+03  d E =-.212249E-03  mag=    22.0000
 curvature:  -0.16 expect dE=-0.952E-04 dE for cont linesearch -0.321E-07
 trial: gam= 0.29720 g(F)=  0.593E-03 g(S)=  0.000E+00 ort =-0.761E-04 (trialstep = 0.112E+00)
 search vector abs. value=  0.311E-02
 bond charge predicted
       N       E                     dE             d eps       ncg     rms          rms(c)
RMM:   1    -0.469417534777E+03   -0.13697E-03   -0.51655E-03  4000   0.138E-01    0.196E-02
RMM:   2    -0.469417546883E+03   -0.12106E-04   -0.19917E-04  3484   0.563E-02    0.132E-02
RMM:   3    -0.469417550411E+03   -0.35287E-05   -0.17735E-05  2529   0.117E-02
  41 F= -.47504447E+03 E0= -.47504447E+03  d E =-.536315E-04  mag=    22.0000
 trial-energy change:   -0.000054  1 .order   -0.000046   -0.000064   -0.000027
 step:   0.1962(harm=  0.1962)  dis= 0.00098  next Energy=  -475.044473 (dE=-0.560E-04)
 bond charge predicted
       N       E                     dE             d eps       ncg     rms          rms(c)
RMM:   1    -0.469417635703E+03   -0.88820E-04   -0.28964E-03  3999   0.103E-01    0.171E-02
RMM:   2    -0.469417640896E+03   -0.51928E-05   -0.11098E-04  3252   0.409E-02    0.125E-02
RMM:   3    -0.469417643265E+03   -0.23697E-05   -0.13368E-05  2523   0.952E-03
  42 F= -.47504449E+03 E0= -.47504449E+03  d E =-.732984E-04  mag=    22.0000
 curvature:  -0.53 expect dE=-0.107E-03 dE for cont linesearch -0.744E-06
 ZBRENT: extrapolating
 opt :   0.2272  next Energy=  -475.044491 (dE=-0.743E-04)
 bond charge predicted
       N       E                     dE             d eps       ncg     rms          rms(c)
RMM:   1    -0.469417672409E+03   -0.31513E-04   -0.40261E-04  3812   0.386E-02    0.851E-03
RMM:   2    -0.469417673413E+03   -0.10046E-05   -0.21026E-05  2505   0.190E-02
  43 F= -.47504449E+03 E0= -.47504449E+03  d E =-.763604E-04  mag=    22.0000
 curvature:  -0.73 expect dE=-0.185E-03 dE for cont linesearch -0.110E-06
 trial: gam= 0.39241 g(F)=  0.252E-03 g(S)=  0.000E+00 ort =-0.216E-04 (trialstep = 0.135E+00)
 search vector abs. value=  0.714E-03
 bond charge predicted
       N       E                     dE             d eps       ncg     rms          rms(c)
RMM:   1    -0.469417740989E+03   -0.68581E-04   -0.19899E-03  3978   0.877E-02    0.171E-02
RMM:   2    -0.469417746464E+03   -0.54749E-05   -0.79647E-05  3160   0.371E-02
  44 F= -.47504452E+03 E0= -.47504452E+03  d E =-.287131E-04  mag=    22.0000
 trial-energy change:   -0.000029  1 .order   -0.000024   -0.000033   -0.000015
 step:   0.2544(harm=  0.2544)  dis= 0.00045  next Energy=  -475.044524 (dE=-0.310E-04)
 bond charge predicted
       N       E                     dE             d eps       ncg     rms          rms(c)
RMM:   1    -0.469417797531E+03   -0.56541E-04   -0.15732E-03  3990   0.788E-02    0.168E-02
RMM:   2    -0.469417802548E+03   -0.50171E-05   -0.77111E-05  3129   0.359E-02
  45 F= -.47504454E+03 E0= -.47504454E+03  d E =-.457889E-04  mag=    22.0000
 curvature:  -0.37 expect dE=-0.868E-04 dE for cont linesearch -0.827E-06
 trial: gam= 0.67020 g(F)=  0.233E-03 g(S)=  0.000E+00 ort = 0.398E-04 (trialstep = 0.159E+00)
 search vector abs. value=  0.607E-03
 bond charge predicted
       N       E                     dE             d eps       ncg     rms          rms(c)
RMM:   1    -0.469417863043E+03   -0.65512E-04   -0.28203E-03  4010   0.105E-01    0.222E-02
RMM:   2    -0.469417869196E+03   -0.61527E-05   -0.10452E-04  3333   0.433E-02    0.140E-02
RMM:   3    -0.469417872624E+03   -0.34284E-05   -0.10035E-05  2442   0.101E-02
  46 F= -.47504458E+03 E0= -.47504458E+03  d E =-.428318E-04  mag=    22.0000
 trial-energy change:   -0.000043  1 .order   -0.000035   -0.000041   -0.000029
 step:   0.5285(harm=  0.5285)  dis= 0.00090  next Energy=  -475.044607 (dE=-0.686E-04)
 bond charge predicted
       N       E                     dE             d eps       ncg     rms          rms(c)
RMM:   1    -0.469417929556E+03   -0.60361E-04   -0.14898E-02  4101   0.241E-01    0.488E-02
RMM:   2    -0.469417952932E+03   -0.23376E-04   -0.44221E-04  3893   0.892E-02    0.301E-02
RMM:   3    -0.469417969494E+03   -0.16562E-04   -0.42777E-05  2991   0.184E-02    0.179E-02
RMM:   4    -0.469417967605E+03    0.18892E-05   -0.14871E-05  2523   0.118E-02
  47 F= -.47504461E+03 E0= -.47504461E+03  d E =-.745128E-04  mag=    22.0000
 curvature:  -0.62 expect dE=-0.255E-03 dE for cont linesearch -0.896E-06
 trial: gam= 2.46895 g(F)=  0.412E-03 g(S)=  0.000E+00 ort =-0.297E-04 (trialstep = 0.357E-01)
 search vector abs. value=  0.397E-02
 bond charge predicted
       N       E                     dE             d eps       ncg     rms          rms(c)
RMM:   1    -0.469417993942E+03   -0.24448E-04   -0.82854E-04  3891   0.579E-02    0.125E-02
RMM:   2    -0.469417996800E+03   -0.28575E-05   -0.35432E-05  2954   0.269E-02
  48 F= -.47504463E+03 E0= -.47504463E+03  d E =-.136906E-04  mag=    22.0000
 trial-energy change:   -0.000014  1 .order   -0.000010   -0.000012   -0.000008
 step:   0.0951(harm=  0.0951)  dis= 0.00044  next Energy=  -475.044629 (dE=-0.161E-04)
 bond charge predicted
       N       E                     dE             d eps       ncg     rms          rms(c)
RMM:   1    -0.469418029496E+03   -0.35554E-04   -0.24062E-03  3994   0.982E-02    0.193E-02
RMM:   2    -0.469418036325E+03   -0.68292E-05   -0.93635E-05  3314   0.419E-02
  49 F= -.47504464E+03 E0= -.47504464E+03  d E =-.273514E-04  mag=    22.0000
 curvature:  -0.56 expect dE=-0.177E-03 dE for cont linesearch -0.351E-06
 trial: gam=-0.02092 g(F)=  0.318E-03 g(S)=  0.000E+00 ort = 0.500E-04 (trialstep = 0.476E-01)
 search vector abs. value=  0.318E-03
 bond charge predicted
       N       E                     dE             d eps       ncg     rms          rms(c)
RMM:   1    -0.469418049650E+03   -0.20154E-04   -0.12999E-04  3633   0.254E-02    0.101E-02
RMM:   2    -0.469418052016E+03   -0.23655E-05   -0.16874E-05  2499   0.164E-02
  50 F= -.47504466E+03 E0= -.47504466E+03  d E =-.165905E-04  mag=    22.0000
 trial-energy change:   -0.000017  1 .order   -0.000012   -0.000015   -0.000009
 step:   0.1256(harm=  0.1256)  dis= 0.00018  next Energy=  -475.044661 (dE=-0.199E-04)
 bond charge predicted
       N       E                     dE             d eps       ncg     rms          rms(c)
RMM:   1    -0.469418057874E+03   -0.82238E-05   -0.35460E-04  3795   0.391E-02    0.901E-03
RMM:   2    -0.469418059667E+03   -0.17933E-05   -0.21110E-05  2577   0.209E-02
  51 F= -.47504467E+03 E0= -.47504467E+03  d E =-.257199E-04  mag=    22.0000
 curvature:  -0.06 expect dE=-0.672E-05 dE for cont linesearch -0.332E-06
 ZBRENT: extrapolating
 opt :   0.1461  next Energy=  -475.044667 (dE=-0.261E-04)
 bond charge predicted
       N       E                     dE             d eps       ncg     rms          rms(c)
RMM:   1    -0.469418060519E+03   -0.26454E-05   -0.25364E-05  2732   0.119E-02    0.599E-03
RMM:   2    -0.469418061953E+03   -0.14335E-05   -0.60961E-06  2327   0.978E-03
  52 F= -.47504467E+03 E0= -.47504467E+03  d E =-.283929E-04  mag=    22.0000
 curvature:  -0.08 expect dE=-0.113E-04 dE for cont linesearch -0.149E-07
 trial: gam= 0.46128 g(F)=  0.143E-03 g(S)=  0.000E+00 ort =-0.773E-05 (trialstep = 0.673E-01)
 search vector abs. value=  0.203E-03
 bond charge predicted
       N       E                     dE             d eps       ncg     rms          rms(c)
RMM:   1    -0.469418071567E+03   -0.11048E-04   -0.13823E-04  3476   0.223E-02    0.618E-03
RMM:   2    -0.469418072478E+03   -0.91038E-06   -0.58721E-06  2167   0.110E-02
  53 F= -.47504468E+03 E0= -.47504468E+03  d E =-.807994E-05  mag=    22.0000
 trial-energy change:   -0.000008  1 .order   -0.000008   -0.000009   -0.000007
 step:   0.2623(harm=  0.2623)  dis= 0.00047  next Energy=  -475.044687 (dE=-0.182E-04)
 reached required accuracy - stopping structural energy minimisation
 writing wavefunctions
