# Supplementary material for: Elucidating the catalytic mechanism of Prussian blue nanozymes with self-increasing catalytic activity
Source: Nat Commun. 2024 Jul 13;15:5908. doi: 10.1038/s41467-024-50344-7 (PMC11246500; doi:10.1038/s41467-024-50344-7)
Supplement: Supplementary file 4 — Source Data [file 41467_2024_50344_MOESM4_ESM.zip › Source data/Computational source data/A4-B1-D2/CONTCAR]

   Fe    C    N    K    O    H          
   1.00000000000000     
    10.2605000000000004    0.0000000000000000    0.0000000000000000
     0.0000000000000000   10.2605000000000004    0.0000000000000000
     0.0000000000000000    0.0000000000000000   23.3546000000000014
   Fe   C    N    K    O    H 
     8    24    24     4     1     1
Selective dynamics
Direct
  0.2802017986543466  0.7879910037393519  0.3672084037661045   T   T   T
  0.2800000000000011  0.2899999999999991  0.1380600001712722   F   F   F
  0.7800000000000011  0.7899999999999991  0.1380600001712722   F   F   F
  0.7792475208420339  0.2924197649110009  0.3678099796053481   T   T   T
  0.7800000000000011  0.2899999999999991  0.1380600001712722   F   F   F
  0.7806087605051326  0.7934514577972277  0.3583241686927127   T   T   T
  0.2800000000000011  0.7899999999999991  0.1380600001712722   F   F   F
  0.2780085487853368  0.2877669231446853  0.3589931038538896   T   T   T
  0.0953734167986504  0.8040210836396513  0.3622306677140626   T   T   T
  0.0942399999999992  0.2899999999999991  0.1380600001712722   F   F   F
  0.5942399999999992  0.7899999999999991  0.1380600001712722   F   F   F
  0.5899897166397670  0.3056595136650974  0.3723310694251641   T   T   T
  0.4655142986309586  0.7750660746220231  0.3608789387536080   T   T   T
  0.4657600000000031  0.2899999999999991  0.1380600001712722   F   F   F
  0.9657600000000031  0.7899999999999991  0.1380600001712722   F   F   F
  0.9679164943300279  0.2784117015278626  0.3759205681474953   T   T   T
  0.7675519157446649  0.1038789205870380  0.3749887966199950   T   T   T
  0.7800000000000011  0.6042399999999972  0.1380600001712722   F   F   F
  0.2800000000000011  0.1042399999999972  0.1380600001712722   F   F   F
  0.2658205687444889  0.6024828540290921  0.3578946917253606   T   T   T
  0.7912599391572878  0.4814899403620542  0.3738365146567223   T   T   T
  0.7800000000000011  0.9757600000000011  0.1380600001712722   F   F   F
  0.2800000000000011  0.4757600000000011  0.1380600001712722   F   F   F
  0.2946116075708502  0.9737892327058302  0.3672739557828779   T   T   T
  0.7800000000000011  0.7899999999999991  0.0564499999999981   F   F   F
  0.7816885979002074  0.2908541288132607  0.2790813399537929   T   T   T
  0.2794352258889282  0.7948153522207089  0.2816360293774799   T   T   T
  0.2800000000000011  0.2899999999999991  0.0564499999999981   F   F   F
  0.7813220299087856  0.7918630706955775  0.2190229248332412   T   T   T
  0.7800000000000011  0.2899999999999991  0.0000000000000000   F   F   F
  0.2800000000000011  0.7899999999999991  0.0000000000000000   F   F   F
  0.2727388003638180  0.2797994042820256  0.2204461702164086   T   T   T
  0.9797899995126969  0.2899999999999991  0.1380600001712722   F   F   F
  0.9824034948549372  0.8150703021172725  0.3617093064507135   T   T   T
  0.4758173337429017  0.3102971291410438  0.3731614971407732   T   T   T
  0.4797900004873057  0.7899999999999991  0.1380600001712722   F   F   F
  0.5802099995126966  0.2899999999999991  0.1380600001712722   F   F   F
  0.5788175242837871  0.7693096232125177  0.3593152309219988   T   T   T
  0.0818388657333319  0.2721099857843352  0.3786089000499298   T   T   T
  0.0802100004873054  0.7899999999999991  0.1380600001712722   F   F   F
  0.2800000000000011  0.9897899995126949  0.1380600001712722   F   F   F
  0.2614539137969223  0.4893779978024125  0.3547153437317757   T   T   T
  0.7637565386148868  0.9897100957785894  0.3769645127464185   T   T   T
  0.7800000000000011  0.4897900004873037  0.1380600001712722   F   F   F
  0.2800000000000011  0.5902099995126946  0.1380600001712722   F   F   F
  0.2979386784566900  0.0870767787239151  0.3697368858257886   T   T   T
  0.7961282723345803  0.5956231607031313  0.3751724405697257   T   T   T
  0.7800000000000011  0.0902099995126946  0.1380600001712722   F   F   F
  0.2800000000000011  0.2899999999999991  0.0061600001712705   F   F   F
  0.2795396567195780  0.7937018281495031  0.2315650372846990   T   T   T
  0.7806940098803140  0.2899020503305698  0.2286705064773775   T   T   T
  0.7800000000000011  0.7899999999999991  0.0061600001712705   F   F   F
  0.2678759553831320  0.2707725073726549  0.2702538365866193   T   T   T
  0.2800000000000011  0.7899999999999991  0.0502899998287276   F   F   F
  0.7800000000000011  0.2899999999999991  0.0502899998287276   F   F   F
  0.7830945607442126  0.7945366170651823  0.2694573186368647   T   T   T
  0.9673939665457945  0.0387498937898548  0.2582757951644886   T   T   T
  0.5987796276414904  0.5478989059452404  0.2580383658398402   T   T   T
  0.5300000000000011  0.0399999999999991  0.0282199999143629   F   F   F
  0.0300000000000011  0.5399999999999991  0.0282199999143629   F   F   F
  0.2802370561812818  0.7769839744278647  0.4439989593521094   T   T   T
  0.2627131236719310  0.8613472188045838  0.4619032502838642   T   T   T
 
  0.00000000E+00  0.00000000E+00  0.00000000E+00
  0.00000000E+00  0.00000000E+00  0.00000000E+00
  0.00000000E+00  0.00000000E+00  0.00000000E+00
  0.00000000E+00  0.00000000E+00  0.00000000E+00
  0.00000000E+00  0.00000000E+00  0.00000000E+00
  0.00000000E+00  0.00000000E+00  0.00000000E+00
  0.00000000E+00  0.00000000E+00  0.00000000E+00
  0.00000000E+00  0.00000000E+00  0.00000000E+00
  0.00000000E+00  0.00000000E+00  0.00000000E+00
  0.00000000E+00  0.00000000E+00  0.00000000E+00
  0.00000000E+00  0.00000000E+00  0.00000000E+00
  0.00000000E+00  0.00000000E+00  0.00000000E+00
  0.00000000E+00  0.00000000E+00  0.00000000E+00
  0.00000000E+00  0.00000000E+00  0.00000000E+00
  0.00000000E+00  0.00000000E+00  0.00000000E+00
  0.00000000E+00  0.00000000E+00  0.00000000E+00
  0.00000000E+00  0.00000000E+00  0.00000000E+00
  0.00000000E+00  0.00000000E+00  0.00000000E+00
  0.00000000E+00  0.00000000E+00  0.00000000E+00
  0.00000000E+00  0.00000000E+00  0.00000000E+00
  0.00000000E+00  0.00000000E+00  0.00000000E+00
  0.00000000E+00  0.00000000E+00  0.00000000E+00
  0.00000000E+00  0.00000000E+00  0.00000000E+00
  0.00000000E+00  0.00000000E+00  0.00000000E+00
  0.00000000E+00  0.00000000E+00  0.00000000E+00
  0.00000000E+00  0.00000000E+00  0.00000000E+00
  0.00000000E+00  0.00000000E+00  0.00000000E+00
  0.00000000E+00  0.00000000E+00  0.00000000E+00
  0.00000000E+00  0.00000000E+00  0.00000000E+00
  0.00000000E+00  0.00000000E+00  0.00000000E+00
  0.00000000E+00  0.00000000E+00  0.00000000E+00
  0.00000000E+00  0.00000000E+00  0.00000000E+00
  0.00000000E+00  0.00000000E+00  0.00000000E+00
  0.00000000E+00  0.00000000E+00  0.00000000E+00
  0.00000000E+00  0.00000000E+00  0.00000000E+00
  0.00000000E+00  0.00000000E+00  0.00000000E+00
  0.00000000E+00  0.00000000E+00  0.00000000E+00
  0.00000000E+00  0.00000000E+00  0.00000000E+00
  0.00000000E+00  0.00000000E+00  0.00000000E+00
  0.00000000E+00  0.00000000E+00  0.00000000E+00
  0.00000000E+00  0.00000000E+00  0.00000000E+00
  0.00000000E+00  0.00000000E+00  0.00000000E+00
  0.00000000E+00  0.00000000E+00  0.00000000E+00
  0.00000000E+00  0.00000000E+00  0.00000000E+00
  0.00000000E+00  0.00000000E+00  0.00000000E+00
  0.00000000E+00  0.00000000E+00  0.00000000E+00
  0.00000000E+00  0.00000000E+00  0.00000000E+00
  0.00000000E+00  0.00000000E+00  0.00000000E+00
  0.00000000E+00  0.00000000E+00  0.00000000E+00
  0.00000000E+00  0.00000000E+00  0.00000000E+00
  0.00000000E+00  0.00000000E+00  0.00000000E+00
  0.00000000E+00  0.00000000E+00  0.00000000E+00
  0.00000000E+00  0.00000000E+00  0.00000000E+00
  0.00000000E+00  0.00000000E+00  0.00000000E+00
  0.00000000E+00  0.00000000E+00  0.00000000E+00
  0.00000000E+00  0.00000000E+00  0.00000000E+00
  0.00000000E+00  0.00000000E+00  0.00000000E+00
  0.00000000E+00  0.00000000E+00  0.00000000E+00
  0.00000000E+00  0.00000000E+00  0.00000000E+00
  0.00000000E+00  0.00000000E+00  0.00000000E+00
  0.00000000E+00  0.00000000E+00  0.00000000E+00
  0.00000000E+00  0.00000000E+00  0.00000000E+00
