# Supplementary material for: Elucidating the catalytic mechanism of Prussian blue nanozymes with self-increasing catalytic activity
Source: Nat Commun. 2024 Jul 13;15:5908. doi: 10.1038/s41467-024-50344-7 (PMC11246500; doi:10.1038/s41467-024-50344-7)
Supplement: Supplementary file 4 — Source Data [file 41467_2024_50344_MOESM4_ESM.zip › Source data/Computational source data/A4-B1-D2/OUTCAR]

 vasp.5.4.4.18Apr17-6-g9f103f2a35 (build Aug 11 2022 15:12:02) complex          
  
 executed on             LinuxIFC date 2024.03.19  10:08:13
 running on   32 total cores
 distrk:  each k-point on   32 cores,    1 groups
 distr:  one band on NCORES_PER_BAND=   4 cores,    8 groups


--------------------------------------------------------------------------------------------------------


 INCAR:
 POTCAR:   PAW_PBE Fe 06Sep2000                   
 POTCAR:   PAW_PBE C 08Apr2002                    
 POTCAR:   PAW_PBE N 08Apr2002                    
 POTCAR:   PAW_PBE K_sv 06Sep2000                 
 POTCAR:   PAW_PBE O 08Apr2002                    
 POTCAR:   PAW_PBE H 15Jun2001                    
 POTCAR:   PAW_PBE Fe 06Sep2000                   
   VRHFIN =Fe:  d7 s1                                                           
   LEXCH  = PE                                                                  
   EATOM  =   594.4687 eV,   43.6922 Ry                                         
                                                                                
   TITEL  = PAW_PBE Fe 06Sep2000                                                
   LULTRA =        F    use ultrasoft PP ?                                      
   IUNSCR =        1    unscreen: 0-lin 1-nonlin 2-no                           
   RPACOR =    2.000    partial core radius                                     
   POMASS =   55.847; ZVAL   =    8.000    mass and valenz                      
   RCORE  =    2.300    outmost cutoff radius                                   
   RWIGS  =    2.460; RWIGS  =    1.302    wigner-seitz radius (au A)           
   ENMAX  =  267.883; ENMIN  =  200.912 eV                                      
   RCLOC  =    1.701    cutoff for local pot                                    
   LCOR   =        T    correct aug charges                                     
   LPAW   =        T    paw PP                                                  
   EAUG   =  511.368                                                            
   DEXC   =    -.022                                                            
   RMAX   =    2.817    core radius for proj-oper                               
   RAUG   =    1.300    factor for augmentation sphere                          
   RDEP   =    2.442    radius for radial grids                                 
   QCUT   =   -4.437; QGAM   =    8.874    optimization parameters              
                                                                                
   Description                                                                  
     l     E      TYP  RCUT    TYP  RCUT                                        
     2   .000     23  2.300                                                     
     2   .000     23  2.300                                                     
     0   .000     23  2.300                                                     
     0   .000     23  2.300                                                     
     1  -.200     23  2.300                                                     
     1   .000     23  2.300                                                     
     3   .000      7   .000                                                     
  local pseudopotential read in
  partial core-charges read in
  atomic valenz-charges read in
  non local Contribution for L=           2  read in
    real space projection operators read in
  non local Contribution for L=           2  read in
    real space projection operators read in
  non local Contribution for L=           0  read in
    real space projection operators read in
  non local Contribution for L=           0  read in
    real space projection operators read in
  non local Contribution for L=           1  read in
    real space projection operators read in
  non local Contribution for L=           1  read in
    real space projection operators read in
    PAW grid and wavefunctions read in
 
   number of l-projection  operators is LMAX  =           6
   number of lm-projection operators is LMMAX =          18
 
 POTCAR:   PAW_PBE C 08Apr2002                    
   VRHFIN =C: s2p2                                                              
   LEXCH  = PE                                                                  
   EATOM  =   147.1560 eV,   10.8157 Ry                                         
                                                                                
   TITEL  = PAW_PBE C 08Apr2002                                                 
   LULTRA =        F    use ultrasoft PP ?                                      
   IUNSCR =        0    unscreen: 0-lin 1-nonlin 2-no                           
   RPACOR =     .000    partial core radius                                     
   POMASS =   12.011; ZVAL   =    4.000    mass and valenz                      
   RCORE  =    1.500    outmost cutoff radius                                   
   RWIGS  =    1.630; RWIGS  =     .863    wigner-seitz radius (au A)           
   ENMAX  =  400.000; ENMIN  =  300.000 eV                                      
   ICORE  =        2    local potential                                         
   LCOR   =        T    correct aug charges                                     
   LPAW   =        T    paw PP                                                  
   EAUG   =  644.873                                                            
   DEXC   =     .000                                                            
   RMAX   =    2.266    core radius for proj-oper                               
   RAUG   =    1.300    factor for augmentation sphere                          
   RDEP   =    1.501    radius for radial grids                                 
   RDEPT  =    1.300    core radius for aug-charge                              
   QCUT   =   -5.516; QGAM   =   11.032    optimization parameters              
                                                                                
   Description                                                                  
     l     E      TYP  RCUT    TYP  RCUT                                        
     0   .000     23  1.200                                                     
     0   .000     23  1.200                                                     
     1   .000     23  1.500                                                     
     1  2.500     23  1.500                                                     
     2   .000      7  1.500                                                     
  local pseudopotential read in
  atomic valenz-charges read in
  non local Contribution for L=           0  read in
    real space projection operators read in
  non local Contribution for L=           0  read in
    real space projection operators read in
  non local Contribution for L=           1  read in
    real space projection operators read in
  non local Contribution for L=           1  read in
    real space projection operators read in
    PAW grid and wavefunctions read in
 
   number of l-projection  operators is LMAX  =           4
   number of lm-projection operators is LMMAX =           8
 
 POTCAR:   PAW_PBE N 08Apr2002                    
   VRHFIN =N: s2p3                                                              
   LEXCH  = PE                                                                  
   EATOM  =   264.5486 eV,   19.4438 Ry                                         
                                                                                
   TITEL  = PAW_PBE N 08Apr2002                                                 
   LULTRA =        F    use ultrasoft PP ?                                      
   IUNSCR =        0    unscreen: 0-lin 1-nonlin 2-no                           
   RPACOR =     .000    partial core radius                                     
   POMASS =   14.001; ZVAL   =    5.000    mass and valenz                      
   RCORE  =    1.500    outmost cutoff radius                                   
   RWIGS  =    1.400; RWIGS  =     .741    wigner-seitz radius (au A)           
   ENMAX  =  400.000; ENMIN  =  300.000 eV                                      
   ICORE  =        2    local potential                                         
   LCOR   =        T    correct aug charges                                     
   LPAW   =        T    paw PP                                                  
   EAUG   =  627.112                                                            
   DEXC   =     .000                                                            
   RMAX   =    2.247    core radius for proj-oper                               
   RAUG   =    1.300    factor for augmentation sphere                          
   RDEP   =    1.514    radius for radial grids                                 
   QCUT   =   -5.562; QGAM   =   11.124    optimization parameters              
                                                                                
   Description                                                                  
     l     E      TYP  RCUT    TYP  RCUT                                        
     0   .000     23  1.200                                                     
     0   .000     23  1.200                                                     
     1   .000     23  1.500                                                     
     1   .700     23  1.500                                                     
     2   .000      7  1.500                                                     
  local pseudopotential read in
  atomic valenz-charges read in
  non local Contribution for L=           0  read in
    real space projection operators read in
  non local Contribution for L=           0  read in
    real space projection operators read in
  non local Contribution for L=           1  read in
    real space projection operators read in
  non local Contribution for L=           1  read in
    real space projection operators read in
    PAW grid and wavefunctions read in
 
   number of l-projection  operators is LMAX  =           4
   number of lm-projection operators is LMMAX =           8
 
 POTCAR:   PAW_PBE K_sv 06Sep2000                 
   VRHFIN =K:  3s3p4s                                                           
   LEXCH  = PE                                                                  
   EATOM  =   774.7423 eV,   56.9420 Ry                                         
                                                                                
   TITEL  = PAW_PBE K_sv 06Sep2000                                              
   LULTRA =        F    use ultrasoft PP ?                                      
   IUNSCR =        1    unscreen: 0-lin 1-nonlin 2-no                           
   RPACOR =    2.200    partial core radius                                     
   POMASS =   39.098; ZVAL   =    9.000    mass and valenz                      
   RCORE  =    2.300    outmost cutoff radius                                   
   RWIGS  =    3.000; RWIGS  =    1.588    wigner-seitz radius (au A)           
   ENMAX  =  259.216; ENMIN  =  194.412 eV                                      
   RCLOC  =    2.005    cutoff for local pot                                    
   LCOR   =        T    correct aug charges                                     
   LPAW   =        T    paw PP                                                  
   EAUG   =  427.853                                                            
   DEXC   =     .000                                                            
   RMAX   =    2.864    core radius for proj-oper                               
   RAUG   =    1.300    factor for augmentation sphere                          
   RDEP   =    2.372    radius for radial grids                                 
   QCUT   =   -4.365; QGAM   =    8.730    optimization parameters              
                                                                                
   Description                                                                  
     l     E      TYP  RCUT    TYP  RCUT                                        
     0   .000     23  2.300                                                     
     0   .000     23  2.300                                                     
     1   .000     23  2.300                                                     
     1 -1.500     23  2.300                                                     
     2   .000     23  2.300                                                     
  local pseudopotential read in
  partial core-charges read in
  atomic valenz-charges read in
  non local Contribution for L=           0  read in
    real space projection operators read in
  non local Contribution for L=           0  read in
    real space projection operators read in
  non local Contribution for L=           1  read in
    real space projection operators read in
  non local Contribution for L=           1  read in
    real space projection operators read in
  non local Contribution for L=           2  read in
    real space projection operators read in
    PAW grid and wavefunctions read in
 
   number of l-projection  operators is LMAX  =           5
   number of lm-projection operators is LMMAX =          13
 
 POTCAR:   PAW_PBE O 08Apr2002                    
   VRHFIN =O: s2p4                                                              
   LEXCH  = PE                                                                  
   EATOM  =   432.3788 eV,   31.7789 Ry                                         
                                                                                
   TITEL  = PAW_PBE O 08Apr2002                                                 
   LULTRA =        F    use ultrasoft PP ?                                      
   IUNSCR =        0    unscreen: 0-lin 1-nonlin 2-no                           
   RPACOR =     .000    partial core radius                                     
   POMASS =   16.000; ZVAL   =    6.000    mass and valenz                      
   RCORE  =    1.520    outmost cutoff radius                                   
   RWIGS  =    1.550; RWIGS  =     .820    wigner-seitz radius (au A)           
   ENMAX  =  400.000; ENMIN  =  300.000 eV                                      
   ICORE  =        2    local potential                                         
   LCOR   =        T    correct aug charges                                     
   LPAW   =        T    paw PP                                                  
   EAUG   =  605.392                                                            
   DEXC   =     .000                                                            
   RMAX   =    2.264    core radius for proj-oper                               
   RAUG   =    1.300    factor for augmentation sphere                          
   RDEP   =    1.550    radius for radial grids                                 
   QCUT   =   -5.520; QGAM   =   11.041    optimization parameters              
                                                                                
   Description                                                                  
     l     E      TYP  RCUT    TYP  RCUT                                        
     0   .000     23  1.200                                                     
     0  -.700     23  1.200                                                     
     1   .000     23  1.520                                                     
     1   .600     23  1.520                                                     
     2   .000      7  1.500                                                     
  local pseudopotential read in
  atomic valenz-charges read in
  non local Contribution for L=           0  read in
    real space projection operators read in
  non local Contribution for L=           0  read in
    real space projection operators read in
  non local Contribution for L=           1  read in
    real space projection operators read in
  non local Contribution for L=           1  read in
    real space projection operators read in
    PAW grid and wavefunctions read in
 
   number of l-projection  operators is LMAX  =           4
   number of lm-projection operators is LMMAX =           8
 
 POTCAR:   PAW_PBE H 15Jun2001                    
   VRHFIN =H: ultrasoft test                                                    
   LEXCH  = PE                                                                  
   EATOM  =    12.4884 eV,     .9179 Ry                                         
                                                                                
   TITEL  = PAW_PBE H 15Jun2001                                                 
   LULTRA =        F    use ultrasoft PP ?                                      
   IUNSCR =        0    unscreen: 0-lin 1-nonlin 2-no                           
   RPACOR =     .000    partial core radius                                     
   POMASS =    1.000; ZVAL   =    1.000    mass and valenz                      
   RCORE  =    1.100    outmost cutoff radius                                   
   RWIGS  =     .700; RWIGS  =     .370    wigner-seitz radius (au A)           
   ENMAX  =  250.000; ENMIN  =  200.000 eV                                      
   RCLOC  =     .701    cutoff for local pot                                    
   LCOR   =        T    correct aug charges                                     
   LPAW   =        T    paw PP                                                  
   EAUG   =  400.000                                                            
   RMAX   =    2.174    core radius for proj-oper                               
   RAUG   =    1.200    factor for augmentation sphere                          
   RDEP   =    1.112    radius for radial grids                                 
   QCUT   =   -5.749; QGAM   =   11.498    optimization parameters              
                                                                                
   Description                                                                  
     l     E      TYP  RCUT    TYP  RCUT                                        
     0   .000     23  1.100                                                     
     0   .500     23  1.100                                                     
     1  -.300     23  1.100                                                     
  local pseudopotential read in
  atomic valenz-charges read in
  non local Contribution for L=           0  read in
    real space projection operators read in
  non local Contribution for L=           0  read in
    real space projection operators read in
  non local Contribution for L=           1  read in
    real space projection operators read in
    PAW grid and wavefunctions read in
 
   number of l-projection  operators is LMAX  =           3
   number of lm-projection operators is LMMAX =           5
 
 Optimization of the real space projectors (new method)

 maximal supplied QI-value         = 16.25
 optimisation between [QCUT,QGAM] = [ 10.24, 20.48] = [ 29.35,117.42] Ry 
 Optimized for a Real-space Cutoff    1.51 Angstroem

   l    n(q)    QCUT    max X(q) W(low)/X(q) W(high)/X(q)  e(spline) 
   2      8    10.239     4.378    0.29E-04    0.57E-04    0.52E-07
   2      8    10.239    23.237    0.44E-03    0.68E-03    0.20E-06
   0      9    10.239    17.641    0.18E-04    0.41E-06    0.72E-08
   0      9    10.239    50.908    0.75E-04    0.38E-04    0.65E-07
   1      9    10.239     6.148    0.18E-04    0.27E-04    0.19E-07
   1      9    10.239     8.345    0.39E-04    0.13E-03    0.98E-07
 Optimization of the real space projectors (new method)

 maximal supplied QI-value         = 25.13
 optimisation between [QCUT,QGAM] = [ 10.05, 20.36] = [ 28.30,116.06] Ry 
 Optimized for a Real-space Cutoff    1.30 Angstroem

   l    n(q)    QCUT    max X(q) W(low)/X(q) W(high)/X(q)  e(spline) 
   0      8    10.053     5.582    0.43E-04    0.44E-04    0.61E-07
   0      8    10.053    69.432    0.49E-03    0.71E-03    0.18E-06
   1      7    10.053     2.780    0.78E-04    0.13E-03    0.11E-06
   1      7    10.053     4.549    0.23E-03    0.19E-03    0.20E-06
 Optimization of the real space projectors (new method)

 maximal supplied QI-value         = 25.13
 optimisation between [QCUT,QGAM] = [ 10.05, 20.36] = [ 28.30,116.06] Ry 
 Optimized for a Real-space Cutoff    1.65 Angstroem

   l    n(q)    QCUT    max X(q) W(low)/X(q) W(high)/X(q)  e(spline) 
   0     10    10.053     4.511    0.24E-04    0.33E-05    0.17E-06
   0     10    10.053    37.799    0.76E-04    0.72E-04    0.55E-06
   1     10    10.053     2.478    0.11E-04    0.27E-04    0.17E-06
   1     10    10.053     4.765    0.27E-03    0.10E-02    0.45E-05
 Optimization of the real space projectors (new method)

 maximal supplied QI-value         = 16.25
 optimisation between [QCUT,QGAM] = [ 10.24, 20.48] = [ 29.35,117.42] Ry 
 Optimized for a Real-space Cutoff    1.38 Angstroem

   l    n(q)    QCUT    max X(q) W(low)/X(q) W(high)/X(q)  e(spline) 
   0      8    10.239     6.336    0.16E-04    0.11E-04    0.51E-08
   0      8    10.239    13.439    0.29E-04    0.86E-04    0.43E-07
   1      8    10.239     3.724    0.47E-04    0.52E-05    0.24E-07
   1      8    10.239    38.716    0.34E-03    0.60E-03    0.28E-06
   2      7    10.239     3.434    0.78E-04    0.80E-04    0.43E-07
 Optimization of the real space projectors (new method)

 maximal supplied QI-value         = 24.76
 optimisation between [QCUT,QGAM] = [ 10.15, 20.30] = [ 28.85,115.39] Ry 
 Optimized for a Real-space Cutoff    1.30 Angstroem

   l    n(q)    QCUT    max X(q) W(low)/X(q) W(high)/X(q)  e(spline) 
   0      8    10.150     4.192    0.55E-04    0.58E-04    0.78E-07
   0      8    10.150     8.473    0.46E-03    0.68E-03    0.23E-06
   1      7    10.150     2.474    0.11E-03    0.93E-04    0.33E-07
   1      7    10.150     3.912    0.46E-03    0.50E-03    0.15E-06
 Optimization of the real space projectors (new method)

 maximal supplied QI-value         = 34.20
 optimisation between [QCUT,QGAM] = [  9.92, 20.18] = [ 27.55,114.04] Ry 
 Optimized for a Real-space Cutoff    1.26 Angstroem

   l    n(q)    QCUT    max X(q) W(low)/X(q) W(high)/X(q)  e(spline) 
   0      8     9.919     4.436    0.80E-04    0.66E-04    0.52E-07
   0      8     9.919    16.131    0.48E-03    0.23E-03    0.28E-06
   1      7     9.919     4.654    0.17E-03    0.75E-03    0.30E-06
 PAW_PBE Fe 06Sep2000                   :
 energy of atom  1       EATOM= -594.4687
 kinetic energy error for atom=    0.0088 (will be added to EATOM!!)
 PAW_PBE C 08Apr2002                    :
 energy of atom  2       EATOM= -147.1560
 kinetic energy error for atom=    0.0288 (will be added to EATOM!!)
 PAW_PBE N 08Apr2002                    :
 energy of atom  3       EATOM= -264.5486
 kinetic energy error for atom=    0.0736 (will be added to EATOM!!)
 PAW_PBE K_sv 06Sep2000                 :
 energy of atom  4       EATOM= -774.7423
 kinetic energy error for atom=    0.0031 (will be added to EATOM!!)
 PAW_PBE O 08Apr2002                    :
 energy of atom  5       EATOM= -432.3788
 kinetic energy error for atom=    0.1156 (will be added to EATOM!!)
 PAW_PBE H 15Jun2001                    :
 energy of atom  6       EATOM=  -12.4884
 kinetic energy error for atom=    0.0098 (will be added to EATOM!!)
 
 
 POSCAR:    Fe    C    N    K    O    H          
  positions in direct lattice
  velocities in cartesian coordinates
 exchange correlation table for  LEXCH =        8
   RHO(1)=    0.500       N(1)  =     2000
   RHO(2)=  100.500       N(2)  =     4000

 VTST: version 3.2, (02/03/18)

 CHAIN: initializing optimizer
 
 OPT: Using VASP Conjugate-Gradient optimizer
 CHAIN: Read ICHAIN            0
 
 POSCAR:    Fe    C    N    K    O    H          
  positions in direct lattice
  velocities in cartesian coordinates
 


--------------------------------------------------------------------------------------------------------


 ion  position               nearest neighbor table
   1  0.280  0.788  0.367-  61 1.80   9 1.91  13 1.91  24 1.91  20 1.92  27 2.00
   2  0.280  0.290  0.138-  28 1.91  14 1.91  19 1.91  23 1.91  10 1.91  32 1.93
   3  0.780  0.790  0.138-  29 1.89  25 1.91  18 1.91  22 1.91  11 1.91  15 1.91
   4  0.779  0.292  0.368-  17 1.95  21 1.95  12 1.95  16 1.95  26 2.07
   5  0.780  0.290  0.138-  55 2.05  33 2.05  44 2.05  48 2.05  37 2.05  51 2.12
   6  0.781  0.793  0.358-  43 2.06  47 2.07  56 2.08  34 2.08  38 2.08
   7  0.280  0.790  0.138-  54 2.05  41 2.05  40 2.05  45 2.05  36 2.05  50 2.19
   8  0.278  0.288  0.359-  35 2.07  39 2.07  42 2.07  53 2.08  46 2.08
   9  0.095  0.803  0.362-  34 1.17   1 1.91
  10  0.094  0.290  0.138-  33 1.17   2 1.91
  11  0.594  0.790  0.138-  36 1.17   3 1.91
  12  0.590  0.305  0.372-  35 1.17   4 1.95
  13  0.466  0.776  0.361-  38 1.17   1 1.91
  14  0.466  0.290  0.138-  37 1.17   2 1.91
  15  0.966  0.790  0.138-  40 1.17   3 1.91
  16  0.968  0.279  0.376-  39 1.17   4 1.95
  17  0.768  0.104  0.375-  43 1.17   4 1.95
  18  0.780  0.604  0.138-  44 1.17   3 1.91
  19  0.280  0.104  0.138-  41 1.17   2 1.91
  20  0.267  0.602  0.358-  42 1.16   1 1.92
  21  0.790  0.481  0.374-  47 1.17   4 1.95
  22  0.780  0.976  0.138-  48 1.17   3 1.91
  23  0.280  0.476  0.138-  45 1.17   2 1.91
  24  0.294  0.974  0.367-  46 1.16   1 1.91
  25  0.780  0.790  0.056-  52 1.17   3 1.91
  26  0.782  0.291  0.279-  51 1.18   4 2.07
  27  0.279  0.795  0.282-  50 1.17   1 2.00
  28  0.280  0.290  0.056-  49 1.17   2 1.91
  29  0.781  0.792  0.219-  56 1.18   3 1.89
  30  0.780  0.290  0.000-  55 1.17
  31  0.280  0.790  0.000-  54 1.17
  32  0.272  0.279  0.220-  53 1.17   2 1.93
  33  0.980  0.290  0.138-  10 1.17   5 2.05
  34  0.982  0.813  0.361-   9 1.17   6 2.08
  35  0.476  0.309  0.373-  12 1.17   8 2.07
  36  0.480  0.790  0.138-  11 1.17   7 2.05
  37  0.580  0.290  0.138-  14 1.17   5 2.05
  38  0.579  0.771  0.359-  13 1.17   6 2.08
  39  0.082  0.273  0.379-  16 1.17   8 2.07
  40  0.080  0.790  0.138-  15 1.17   7 2.05
  41  0.280  0.990  0.138-  19 1.17   7 2.05
  42  0.263  0.489  0.354-  20 1.16   8 2.07
  43  0.765  0.989  0.377-  17 1.17   6 2.06
  44  0.780  0.490  0.138-  18 1.17   5 2.05
  45  0.280  0.590  0.138-  23 1.17   7 2.05
  46  0.297  0.087  0.369-  24 1.16   8 2.08
  47  0.795  0.596  0.375-  21 1.17   6 2.07
  48  0.780  0.090  0.138-  22 1.17   5 2.05
  49  0.280  0.290  0.006-  28 1.17
  50  0.280  0.794  0.232-  27 1.17   7 2.19
  51  0.781  0.290  0.229-  26 1.18   5 2.12
  52  0.780  0.790  0.006-  25 1.17
  53  0.267  0.271  0.270-  32 1.17   8 2.08
  54  0.280  0.790  0.050-  31 1.17   7 2.05
  55  0.780  0.290  0.050-  30 1.17   5 2.05
  56  0.783  0.794  0.270-  29 1.18   6 2.08
  57  0.969  0.039  0.258-
  58  0.597  0.547  0.258-
  59  0.530  0.040  0.028-
  60  0.030  0.540  0.028-
  61  0.280  0.777  0.444-  62 0.98   1 1.80
  62  0.262  0.861  0.462-  61 0.98
 

IMPORTANT INFORMATION: All symmetrisations will be switched off!
NOSYMM: (Re-)initialisation of all symmetry stuff for point group C_1.

 
 
 KPOINTS: Automatic generation                    

Automatic generation of k-mesh.
Space group operators:
 irot       det(A)        alpha          n_x          n_y          n_z        tau_x        tau_y        tau_z
    1     1.000000     0.000000     1.000000     0.000000     0.000000     0.000000     0.000000     0.000000
 
 Subroutine IBZKPT returns following result:
 ===========================================
 
 Found      5 irreducible k-points:
 
 Following reciprocal coordinates:
            Coordinates               Weight
  0.000000  0.000000  0.000000      1.000000
  0.333333  0.000000  0.000000      2.000000
  0.000000  0.333333  0.000000      2.000000
  0.333333  0.333333  0.000000      2.000000
 -0.333333  0.333333  0.000000      2.000000
 
 Following cartesian coordinates:
            Coordinates               Weight
  0.000000  0.000000  0.000000      1.000000
  0.032487  0.000000  0.000000      2.000000
  0.000000  0.032487  0.000000      2.000000
  0.032487  0.032487  0.000000      2.000000
 -0.032487  0.032487  0.000000      2.000000
 


--------------------------------------------------------------------------------------------------------


 Dimension of arrays:
   k-points           NKPTS =      5   k-points in BZ     NKDIM =      5   number of bands    NBANDS=    208
   number of dos      NEDOS =    301   number of ions     NIONS =     62
   non local maximal  LDIM  =      6   non local SUM 2l+1 LMDIM =     18
   total plane-waves  NPLWV = 300000
   max r-space proj   IRMAX =   2339   max aug-charges    IRDMAX=   5878
   dimension x,y,z NGX =    50 NGY =   50 NGZ =  120
   dimension x,y,z NGXF=   100 NGYF=  100 NGZF=  240
   support grid    NGXF=   100 NGYF=  100 NGZF=  240
   ions per type =               8  24  24   4   1   1
   NGX,Y,Z   is equivalent  to a cutoff of   8.10,  8.10,  8.54 a.u.
   NGXF,Y,Z  is equivalent  to a cutoff of  16.20, 16.20, 17.08 a.u.

 SYSTEM =  VASP                                    
 POSCAR =     Fe    C    N    K    O    H          

 Startparameter for this run:
   NWRITE =      2    write-flag & timer
   PREC   = normal    normal or accurate (medium, high low for compatibility)
   ISTART =      1    job   : 0-new  1-cont  2-samecut
   ICHARG =      1    charge: 1-file 2-atom 10-const
   ISPIN  =      2    spin polarized calculation?
   LNONCOLLINEAR =      F non collinear calculations
   LSORBIT =      F    spin-orbit coupling
   INIWAV =      1    electr: 0-lowe 1-rand  2-diag
   LASPH  =      T    aspherical Exc in radial PAW
   METAGGA=      F    non-selfconsistent MetaGGA calc.

 Electronic Relaxation 1
   ENCUT  =  400.0 eV  29.40 Ry    5.42 a.u.  16.73 16.73 38.09*2*pi/ulx,y,z
   ENINI  =  400.0     initial cutoff
   ENAUG  =  644.9 eV  augmentation charge cutoff
   NELM   =     60;   NELMIN=  2; NELMDL=  0     # of ELM steps 
   EDIFF  = 0.1E-04   stopping-criterion for ELM
   LREAL  =      T    real-space projection
   NLSPLINE    = F    spline interpolate recip. space projectors
   LCOMPAT=      F    compatible to vasp.4.4
   GGA_COMPAT  = T    GGA compatible to vasp.4.4-vasp.4.6
   LMAXPAW     = -100 max onsite density
   LMAXMIX     =    4 max onsite mixed and CHGCAR
   VOSKOWN=      0    Vosko Wilk Nusair interpolation
   ROPT   =   -0.00050  -0.00050  -0.00050  -0.00050
   ROPT   =   -0.00050  -0.00050
 Ionic relaxation
   EDIFFG = -.2E-01   stopping-criterion for IOM
   NSW    =    200    number of steps for IOM
   NBLOCK =      1;   KBLOCK =    200    inner block; outer block 
   IBRION =      2    ionic relax: 0-MD 1-quasi-New 2-CG
   NFREE  =      1    steps in history (QN), initial steepest desc. (CG)
   ISIF   =      2    stress and relaxation
   IWAVPR =     11    prediction:  0-non 1-charg 2-wave 3-comb
   ISYM   =      0    0-nonsym 1-usesym 2-fastsym
   LCORR  =      T    Harris-Foulkes like correction to forces

   POTIM  = 0.5000    time-step for ionic-motion
   TEIN   =    0.0    initial temperature
   TEBEG  =    0.0;   TEEND  =   0.0 temperature during run
   SMASS  =  -3.00    Nose mass-parameter (am)
   estimated Nose-frequenzy (Omega)   =  0.10E-29 period in steps =****** mass=  -0.241E-26a.u.
   SCALEE = 1.0000    scale energy and forces
   NPACO  =    256;   APACO  = 16.0  distance and # of slots for P.C.
   PSTRESS=    0.0 pullay stress

  Mass of Ions in am
   POMASS =  55.85 12.01 14.00 39.10 16.00  1.00
  Ionic Valenz
   ZVAL   =   8.00  4.00  5.00  9.00  6.00  1.00
  Atomic Wigner-Seitz radii
   RWIGS  =  -1.00 -1.00 -1.00 -1.00 -1.00 -1.00
  virtual crystal weights 
   VCA    =   1.00  1.00  1.00  1.00  1.00  1.00
   NELECT =     323.0000    total number of electrons
   NUPDOWN=      -1.0000    fix difference up-down

 DOS related values:
   EMIN   =  10.00;   EMAX   =-10.00  energy-range for DOS
   EFERMI =   0.00
   ISMEAR =     0;   SIGMA  =   0.05  broadening in eV -4-tet -1-fermi 0-gaus

 Electronic relaxation 2 (details)
   IALGO  =     48    algorithm
   LDIAG  =      T    sub-space diagonalisation (order eigenvalues)
   LSUBROT=      F    optimize rotation matrix (better conditioning)
   TURBO    =      0    0=normal 1=particle mesh
   IRESTART =      0    0=no restart 2=restart with 2 vectors
   NREBOOT  =      0    no. of reboots
   NMIN     =      0    reboot dimension
   EREF     =   0.00    reference energy to select bands
   IMIX   =      4    mixing-type and parameters
     AMIX     =   0.40;   BMIX     =  1.00
     AMIX_MAG =   1.60;   BMIX_MAG =  1.00
     AMIN     =   0.10
     WC   =   100.;   INIMIX=   1;  MIXPRE=   1;  MAXMIX= -45

 Intra band minimization:
   WEIMIN = 0.0010     energy-eigenvalue tresh-hold
   EBREAK =  0.12E-07  absolut break condition
   DEPER  =   0.30     relativ break condition  

   TIME   =   0.40     timestep for ELM

  volume/ion in A,a.u.               =      39.66       267.62
  Fermi-wavevector in a.u.,A,eV,Ry     =   0.832222  1.572671  9.423305  0.692593
  Thomas-Fermi vector in A             =   1.945241
 
 Write flags
   LWAVE        =      T    write WAVECAR
   LDOWNSAMPLE  =      F    k-point downsampling of WAVECAR
   LCHARG       =      T    write CHGCAR
   LVTOT        =      F    write LOCPOT, total local potential
   LVHAR        =      F    write LOCPOT, Hartree potential only
   LELF         =      F    write electronic localiz. function (ELF)
   LORBIT       =     11    0 simple, 1 ext, 2 COOP (PROOUT), +10 PAW based schemes


 Dipole corrections
   LMONO  =      F    monopole corrections only (constant potential shift)
   LDIPOL =      F    correct potential (dipole corrections)
   IDIPOL =      0    1-x, 2-y, 3-z, 4-all directions 
   EPSILON=  1.0000000 bulk dielectric constant

 LDA+U is selected, type is set to LDAUTYPE =  2
   angular momentum for each species LDAUL =     2   -1   -1   -1   -1   -1
   U (eV)           for each species LDAUU =   6.0  0.0  0.0  0.0  0.0  0.0
   J (eV)           for each species LDAUJ =   0.0  0.0  0.0  0.0  0.0  0.0
 Exchange correlation treatment:
   GGA     =    --    GGA type
   LEXCH   =     8    internal setting for exchange type
   VOSKOWN=      0    Vosko Wilk Nusair interpolation
   LHFCALC =     F    Hartree Fock is set to
   LHFONE  =     F    Hartree Fock one center treatment
   AEXX    =    0.0000 exact exchange contribution

 Linear response parameters
   LEPSILON=     F    determine dielectric tensor
   LRPA    =     F    only Hartree local field effects (RPA)
   LNABLA  =     F    use nabla operator in PAW spheres
   LVEL    =     F    velocity operator in full k-point grid
   LINTERFAST=   F  fast interpolation
   KINTER  =     0    interpolate to denser k-point grid
   CSHIFT  =0.1000    complex shift for real part using Kramers Kronig
   OMEGAMAX=  -1.0    maximum frequency
   DEG_THRESHOLD= 0.2000000E-02 threshold for treating states as degnerate
   RTIME   =   -0.100 relaxation time in fs
  (WPLASMAI=    0.000 imaginary part of plasma frequency in eV, 0.658/RTIME)
   DFIELD  = 0.0000000 0.0000000 0.0000000 field for delta impulse in time
 
 Orbital magnetization related:
   ORBITALMAG=     F  switch on orbital magnetization
   LCHIMAG   =     F  perturbation theory with respect to B field
   DQ        =  0.001000  dq finite difference perturbation B field
   LLRAUG    =     F  two centre corrections for induced B field


--------------------------------------------------------------------------------------------------------


 conjugate gradient relaxation of ions
   using selective dynamics as specified on POSCAR
 charge density and potential will be updated during run
 spin polarized calculation
 RMM-DIIS sequential band-by-band
 perform sub-space diagonalisation
    before iterative eigenvector-optimisation
 modified Broyden-mixing scheme, WC =      100.0
 initial mixing is a Kerker type mixing with AMIX =  0.4000 and BMIX =      1.0000
 Hartree-type preconditioning will be used
 using additional bands           46
 real space projection scheme for non local part
 use partial core corrections
 calculate Harris-corrections to forces 
   (improved forces if not selfconsistent)
 use gradient corrections 
 use of overlap-Matrix (Vanderbilt PP)
 Gauss-broadening in eV      SIGMA  =   0.05


--------------------------------------------------------------------------------------------------------


  energy-cutoff  :      400.00
  volume of cell :     2458.72
      direct lattice vectors                 reciprocal lattice vectors
    10.260500000  0.000000000  0.000000000     0.097461137  0.000000000  0.000000000
     0.000000000 10.260500000  0.000000000     0.000000000  0.097461137  0.000000000
     0.000000000  0.000000000 23.354600000     0.000000000  0.000000000  0.042818117

  length of vectors
    10.260500000 10.260500000 23.354600000     0.097461137  0.097461137  0.042818117


 
 old parameters found on file WAVECAR:
  energy-cutoff  :      400.00
  volume of cell :     2458.72
      direct lattice vectors                 reciprocal lattice vectors
    10.260500000  0.000000000  0.000000000     0.097461137  0.000000000  0.000000000
     0.000000000 10.260500000  0.000000000     0.000000000  0.097461137  0.000000000
     0.000000000  0.000000000 23.354600000     0.000000000  0.000000000  0.042818117

  length of vectors

 
 k-points in units of 2pi/SCALE and weight: Automatic generation                    
   0.00000000  0.00000000  0.00000000       0.111
   0.03248705  0.00000000  0.00000000       0.222
   0.00000000  0.03248705  0.00000000       0.222
   0.03248705  0.03248705  0.00000000       0.222
  -0.03248705  0.03248705  0.00000000       0.222
 
 k-points in reciprocal lattice and weights: Automatic generation                    
   0.00000000  0.00000000  0.00000000       0.111
   0.33333333  0.00000000  0.00000000       0.222
   0.00000000  0.33333333  0.00000000       0.222
   0.33333333  0.33333333  0.00000000       0.222
  -0.33333333  0.33333333  0.00000000       0.222
 
 position of ions in fractional coordinates (direct lattice) 
   0.28019617  0.78783864  0.36748224
   0.28000000  0.29000000  0.13806000
   0.78000000  0.79000000  0.13806000
   0.77930204  0.29224776  0.36778392
   0.78000000  0.29000000  0.13806000
   0.78054504  0.79336429  0.35836481
   0.28000000  0.79000000  0.13806000
   0.27811015  0.28774873  0.35874539
   0.09512761  0.80314051  0.36231416
   0.09424000  0.29000000  0.13806000
   0.59424000  0.79000000  0.13806000
   0.58990821  0.30469034  0.37243720
   0.46574339  0.77576541  0.36099120
   0.46576000  0.29000000  0.13806000
   0.96576000  0.79000000  0.13806000
   0.96821439  0.27909255  0.37590346
   0.76844218  0.10364726  0.37493267
   0.78000000  0.60424000  0.13806000
   0.28000000  0.10424000  0.13806000
   0.26661109  0.60212039  0.35803165
   0.79049182  0.48143854  0.37378636
   0.78000000  0.97576000  0.13806000
   0.28000000  0.47576000  0.13806000
   0.29396646  0.97388274  0.36736025
   0.78000000  0.79000000  0.05645000
   0.78183632  0.29085878  0.27906174
   0.27944838  0.79462772  0.28179991
   0.28000000  0.29000000  0.05645000
   0.78120722  0.79180977  0.21912496
   0.78000000  0.29000000  0.00000000
   0.28000000  0.79000000  0.00000000
   0.27218376  0.27947122  0.22034627
   0.97979000  0.29000000  0.13806000
   0.98206163  0.81345577  0.36124957
   0.47574285  0.30900540  0.37333259
   0.47979000  0.79000000  0.13806000
   0.58021000  0.29000000  0.13806000
   0.57908830  0.77083164  0.35893075
   0.08215105  0.27333323  0.37862127
   0.08021000  0.79000000  0.13806000
   0.28000000  0.98979000  0.13806000
   0.26299180  0.48899016  0.35441179
   0.76507939  0.98948479  0.37699192
   0.78000000  0.48979000  0.13806000
   0.28000000  0.59021000  0.13806000
   0.29672366  0.08731676  0.36898360
   0.79483763  0.59558502  0.37513172
   0.78000000  0.09021000  0.13806000
   0.28000000  0.29000000  0.00616000
   0.27962307  0.79371618  0.23171663
   0.78076818  0.28996401  0.22866397
   0.78000000  0.79000000  0.00616000
   0.26731054  0.27066105  0.27017096
   0.28000000  0.79000000  0.05029000
   0.78000000  0.29000000  0.05029000
   0.78291096  0.79439551  0.26951673
   0.96898853  0.03930763  0.25831398
   0.59674724  0.54686607  0.25821486
   0.53000000  0.04000000  0.02822000
   0.03000000  0.54000000  0.02822000
   0.28011974  0.77661379  0.44438569
   0.26229195  0.86099173  0.46218076
 
 position of ions in cartesian coordinates  (Angst):
   2.87495275  8.08361841  8.58240070
   2.87294000  2.97554500  3.22433608
   8.00319000  8.10579500  3.22433608
   7.99602854  2.99860819  8.58944631
   8.00319000  2.97554500  3.22433608
   8.00878237  8.14031432  8.36946678
   2.87294000  8.10579500  3.22433608
   2.85354918  2.95244587  8.37835507
   0.97605688  8.24062322  8.46170220
   0.96694952  2.97554500  3.22433608
   6.09719952  8.10579500  3.22433608
   6.05275320  3.12627525  8.69812178
   4.77876005  7.95974097  8.43080515
   4.77893048  2.97554500  3.22433608
   9.90918048  8.10579500  3.22433608
   9.93436378  2.86362915  8.77907485
   7.88460102  1.06347268  8.75640248
   8.00319000  6.19980452  3.22433608
   2.87294000  1.06955452  3.22433608
   2.73556305  6.17805626  8.36168589
   8.11084136  4.93980009  8.72963103
   8.00319000 10.01178548  3.22433608
   2.87294000  4.88153548  3.22433608
   3.01624291  9.99252385  8.57955163
   8.00319000  8.10579500  1.31836717
   8.02203151  2.98435646  6.51737531
   2.86728007  8.15327770  6.58132429
   2.87294000  2.97554500  1.31836717
   8.01557670  8.12436416  5.11757587
   8.00319000  2.97554500  0.00000000
   2.87294000  8.10579500  0.00000000
   2.79274146  2.86751445  5.14609909
  10.05313529  2.97554500  3.22433608
  10.07644340  8.34646297  8.43683922
   4.88135951  3.17054991  8.71903341
   4.92288530  8.10579500  3.22433608
   5.95324470  2.97554500  3.22433608
   5.94173549  7.90911800  8.38268416
   0.84291085  2.80453560  8.84254826
   0.82299471  8.10579500  3.22433608
   2.87294000 10.15574029  3.22433608
   2.69842737  5.01728352  8.27714548
   7.85009706 10.15260873  8.80449555
   8.00319000  5.02549030  3.22433608
   2.87294000  6.05584970  3.22433608
   3.04453314  0.89591360  8.61746439
   8.15543147  6.11100013  8.76105123
   8.00319000  0.92559970  3.22433608
   2.87294000  2.97554500  0.14386434
   2.86907256  8.14392488  5.41164918
   8.01107196  2.97517573  5.34035545
   8.00319000  8.10579500  0.14386434
   2.74273976  2.77711768  6.30973471
   2.87294000  8.10579500  1.17450283
   8.00319000  2.97554500  1.17450283
   8.03305789  8.15089513  6.29445547
   9.94230680  0.40331599  6.03281970
   6.12292503  5.61111926  6.03050481
   5.43806500  0.41042000  0.65906681
   0.30781500  5.54067000  0.65906681
   2.87416862  7.96844577 10.37845003
   2.69124658  8.83420564 10.79404676
 


--------------------------------------------------------------------------------------------------------


 k-point  1 :   0.0000 0.0000 0.0000  plane waves:   44673
 k-point  2 :   0.3333 0.0000 0.0000  plane waves:   44654
 k-point  3 :   0.0000 0.3333 0.0000  plane waves:   44654
 k-point  4 :   0.3333 0.3333 0.0000  plane waves:   44648
 k-point  5 :  -0.3333 0.3333 0.0000  plane waves:   44648

 maximum and minimum number of plane-waves per node :     11199    11132

 maximum number of plane-waves:     44673
 maximum index in each direction: 
   IXMAX=   17   IYMAX=   16   IZMAX=   38
   IXMIN=  -17   IYMIN=  -17   IZMIN=  -38


 real space projection operators:
  total allocation   :       7521.38 KBytes
  max/ min on nodes  :       1930.99       1827.75


 parallel 3D FFT for wavefunctions:
    minimum data exchange during FFTs selected (reduces bandwidth)
 parallel 3D FFT for charge:
    minimum data exchange during FFTs selected (reduces bandwidth)


 total amount of memory used by VASP MPI-rank0   104979. kBytes
=======================================================================

   base      :      30000. kBytes
   nonlr-proj:       4812. kBytes
   fftplans  :       5457. kBytes
   grid      :      17089. kBytes
   one-center:        497. kBytes
   wavefun   :      47124. kBytes
 
     INWAV:  cpu time    3.9427: real time    4.0725
 Broyden mixing: mesh for mixing (old mesh)
   NGX = 33   NGY = 33   NGZ = 77
  (NGX  =100   NGY  =100   NGZ  =240)
  gives a total of  83853 points

 initial charge density was supplied:
 number of electron     322.9999862 magnetization      20.9999966
 keeping initial charge density in first step


--------------------------------------------------------------------------------------------------------


 Maximum index for non-local projection operator          668
 Maximum index for augmentation-charges          732 (set IRDMAX)


--------------------------------------------------------------------------------------------------------


 First call to EWALD:  gamma=   0.131
 Maximum number of real-space cells 3x 3x 2
 Maximum number of reciprocal cells 2x 2x 4

    FEWALD:  cpu time    0.0112: real time    0.0113


--------------------------------------- Iteration      1(   1)  ---------------------------------------


    POTLOK:  cpu time    0.1535: real time    0.1811
    SETDIJ:  cpu time    0.8669: real time    0.8890
    EDDIAG:  cpu time    2.6699: real time    2.7778
  RMM-DIIS:  cpu time    5.2455: real time    5.2806
    ORTHCH:  cpu time    0.8705: real time    0.8733
       DOS:  cpu time    0.0012: real time    0.0055
    CHARGE:  cpu time    0.3661: real time    0.3715
    MIXING:  cpu time    0.0057: real time    0.0110
    --------------------------------------------
      LOOP:  cpu time   10.1792: real time   10.3899

 eigenvalue-minimisations  :  3812
 total energy-change (2. order) :-0.4559129E+03  (-0.4759514E+02)
 number of electron     322.9999855 magnetization      20.9999966
 augmentation part       46.5767156 magnetization      15.0999280

 Broyden mixing:
  rms(total) = 0.21394E+00    rms(broyden)= 0.21374E+00
  rms(prec ) = 0.22877E+00
  weight for this iteration     100.00

 Free energy of the ion-electron system (eV)
  ---------------------------------------------------
  alpha Z        PSCENC =       298.66405635
  Ewald energy   TEWEN  =     44301.96977967
  -Hartree energ DENC   =    -60561.78247713
  -exchange      EXHF   =         0.00000000
  -V(xc)+E(xc)   XCENC  =      1025.09972300
  PAW double counting   =     11907.88545154   -11915.36840173
  entropy T*S    EENTRO =        -0.00000000
  eigenvalues    EBANDS =     -3690.21236215
  atomic energy  EATOM  =     18177.83128672
  Solvation  Ediel_sol  =         0.00000000
  ---------------------------------------------------
  free energy    TOTEN  =      -455.91294373 eV

  energy without entropy =     -455.91294373  energy(sigma->0) =     -455.91294373


--------------------------------------------------------------------------------------------------------


--------------------------------------- Iteration      1(   2)  ---------------------------------------


    POTLOK:  cpu time    0.1481: real time    0.1578
    SETDIJ:  cpu time    0.8224: real time    0.8229
    EDDIAG:  cpu time    2.7549: real time    2.7600
  RMM-DIIS:  cpu time    6.1813: real time    6.1929
    ORTHCH:  cpu time    0.8819: real time    0.8827
       DOS:  cpu time    0.0011: real time    0.0011
    CHARGE:  cpu time    0.3653: real time    0.3654
    MIXING:  cpu time    0.0051: real time    0.0077
    --------------------------------------------
      LOOP:  cpu time   11.1602: real time   11.1905

 eigenvalue-minimisations  :  4248
 total energy-change (2. order) :-0.2996861E+01  (-0.3077666E+01)
 number of electron     322.9999869 magnetization      20.9999966
 augmentation part       45.4894663 magnetization      15.0855067

 Broyden mixing:
  rms(total) = 0.43435E+00    rms(broyden)= 0.43422E+00
  rms(prec ) = 0.47055E+00
  weight for this iteration     100.00

 eigenvalues of (default mixing * dielectric matrix)
  average eigenvalue GAMMA=   0.3354
  0.3354

 Free energy of the ion-electron system (eV)
  ---------------------------------------------------
  alpha Z        PSCENC =       298.66405635
  Ewald energy   TEWEN  =     44301.96977967
  -Hartree energ DENC   =    -60566.89709762
  -exchange      EXHF   =         0.00000000
  -V(xc)+E(xc)   XCENC  =      1024.65496434
  PAW double counting   =     11916.48773128   -11927.14624291
  entropy T*S    EENTRO =        -0.00000000
  eigenvalues    EBANDS =     -3684.47428297
  atomic energy  EATOM  =     18177.83128672
  Solvation  Ediel_sol  =         0.00000000
  ---------------------------------------------------
  free energy    TOTEN  =      -458.90980513 eV

  energy without entropy =     -458.90980513  energy(sigma->0) =     -458.90980513


--------------------------------------------------------------------------------------------------------


--------------------------------------- Iteration      1(   3)  ---------------------------------------


    POTLOK:  cpu time    0.1535: real time    0.1535
    SETDIJ:  cpu time    0.7420: real time    0.7421
    EDDIAG:  cpu time    2.6516: real time    2.6556
  RMM-DIIS:  cpu time    7.9025: real time    7.9056
    ORTHCH:  cpu time    0.9240: real time    0.9242
       DOS:  cpu time    0.0008: real time    0.0008
    CHARGE:  cpu time    0.3972: real time    0.3972
    MIXING:  cpu time    0.0057: real time    0.0057
    --------------------------------------------
      LOOP:  cpu time   12.7774: real time   12.7848

 eigenvalue-minimisations  :  5403
 total energy-change (2. order) :-0.5247872E+00  (-0.6719006E+00)
 number of electron     322.9999863 magnetization      20.9999966
 augmentation part       46.0198587 magnetization      15.0657295

 Broyden mixing:
  rms(total) = 0.13228E+00    rms(broyden)= 0.13210E+00
  rms(prec ) = 0.14097E+00
  weight for this iteration     100.00

 eigenvalues of (default mixing * dielectric matrix)
  average eigenvalue GAMMA=   0.2817
  0.2817  0.2817

 Free energy of the ion-electron system (eV)
  ---------------------------------------------------
  alpha Z        PSCENC =       298.66405635
  Ewald energy   TEWEN  =     44301.96977967
  -Hartree energ DENC   =    -60560.16886949
  -exchange      EXHF   =         0.00000000
  -V(xc)+E(xc)   XCENC  =      1024.70365137
  PAW double counting   =     11903.59377924   -11912.45913845
  entropy T*S    EENTRO =        -0.00000000
  eigenvalues    EBANDS =     -3693.56913778
  atomic energy  EATOM  =     18177.83128672
  Solvation  Ediel_sol  =         0.00000000
  ---------------------------------------------------
  free energy    TOTEN  =      -459.43459237 eV

  energy without entropy =     -459.43459237  energy(sigma->0) =     -459.43459237


--------------------------------------------------------------------------------------------------------


--------------------------------------- Iteration      1(   4)  ---------------------------------------


    POTLOK:  cpu time    0.1539: real time    0.1539
    SETDIJ:  cpu time    0.9075: real time    0.9079
    EDDIAG:  cpu time    2.7160: real time    2.7269
  RMM-DIIS:  cpu time    7.5713: real time    7.6179
    ORTHCH:  cpu time    0.9641: real time    0.9688
       DOS:  cpu time    0.0009: real time    0.0009
    CHARGE:  cpu time    0.3981: real time    0.3995
    MIXING:  cpu time    0.0042: real time    0.0042
    --------------------------------------------
      LOOP:  cpu time   12.7160: real time   12.7799

 eigenvalue-minimisations  :  5291
 total energy-change (2. order) :-0.3683156E-02  (-0.5642940E-01)
 number of electron     322.9999862 magnetization      20.9999966
 augmentation part       46.0671995 magnetization      15.0586073

 Broyden mixing:
  rms(total) = 0.89525E-01    rms(broyden)= 0.89509E-01
  rms(prec ) = 0.95197E-01
  weight for this iteration     100.00

 eigenvalues of (default mixing * dielectric matrix)
  average eigenvalue GAMMA=   0.4916
  0.5712  0.5712  0.3325

 Free energy of the ion-electron system (eV)
  ---------------------------------------------------
  alpha Z        PSCENC =       298.66405635
  Ewald energy   TEWEN  =     44301.96977967
  -Hartree energ DENC   =    -60560.36175769
  -exchange      EXHF   =         0.00000000
  -V(xc)+E(xc)   XCENC  =      1024.83439068
  PAW double counting   =     11904.41206122   -11912.72335695
  entropy T*S    EENTRO =        -0.00000000
  eigenvalues    EBANDS =     -3694.06473552
  atomic energy  EATOM  =     18177.83128672
  Solvation  Ediel_sol  =         0.00000000
  ---------------------------------------------------
  free energy    TOTEN  =      -459.43827553 eV

  energy without entropy =     -459.43827553  energy(sigma->0) =     -459.43827553


--------------------------------------------------------------------------------------------------------


--------------------------------------- Iteration      1(   5)  ---------------------------------------


    POTLOK:  cpu time    0.1563: real time    0.1574
    SETDIJ:  cpu time    0.8497: real time    0.8509
    EDDIAG:  cpu time    2.7994: real time    2.8446
  RMM-DIIS:  cpu time    8.6250: real time    8.6638
    ORTHCH:  cpu time    0.8604: real time    0.8612
       DOS:  cpu time    0.0013: real time    0.0013
    CHARGE:  cpu time    0.3612: real time    0.3613
    MIXING:  cpu time    0.0042: real time    0.0042
    --------------------------------------------
      LOOP:  cpu time   13.6574: real time   13.7448

 eigenvalue-minimisations  :  5974
 total energy-change (2. order) :-0.1230897E-01  (-0.2069384E-01)
 number of electron     322.9999862 magnetization      20.9999966
 augmentation part       46.0926580 magnetization      15.0432272

 Broyden mixing:
  rms(total) = 0.67458E-01    rms(broyden)= 0.67443E-01
  rms(prec ) = 0.71996E-01
  weight for this iteration     100.00

 eigenvalues of (default mixing * dielectric matrix)
  average eigenvalue GAMMA=   0.6393
  0.8870  0.8870  0.3215  0.4619

 Free energy of the ion-electron system (eV)
  ---------------------------------------------------
  alpha Z        PSCENC =       298.66405635
  Ewald energy   TEWEN  =     44301.96977967
  -Hartree energ DENC   =    -60561.30688607
  -exchange      EXHF   =         0.00000000
  -V(xc)+E(xc)   XCENC  =      1024.95285327
  PAW double counting   =     11906.20959925   -11914.23592095
  entropy T*S    EENTRO =        -0.00000000
  eigenvalues    EBANDS =     -3693.53535275
  atomic energy  EATOM  =     18177.83128672
  Solvation  Ediel_sol  =         0.00000000
  ---------------------------------------------------
  free energy    TOTEN  =      -459.45058450 eV

  energy without entropy =     -459.45058450  energy(sigma->0) =     -459.45058450


--------------------------------------------------------------------------------------------------------


--------------------------------------- Iteration      1(   6)  ---------------------------------------


    POTLOK:  cpu time    0.1503: real time    0.1504
    SETDIJ:  cpu time    0.7273: real time    0.7274
    EDDIAG:  cpu time    2.5431: real time    2.5453
  RMM-DIIS:  cpu time    7.0203: real time    7.0680
    ORTHCH:  cpu time    0.8543: real time    0.8552
       DOS:  cpu time    0.0011: real time    0.0011
    CHARGE:  cpu time    0.3614: real time    0.3621
    MIXING:  cpu time    0.0045: real time    0.0045
    --------------------------------------------
      LOOP:  cpu time   11.6623: real time   11.7139

 eigenvalue-minimisations  :  5025
 total energy-change (2. order) : 0.1276313E-02  (-0.6257398E-02)
 number of electron     322.9999861 magnetization      20.9999967
 augmentation part       46.1701121 magnetization      15.0218944

 Broyden mixing:
  rms(total) = 0.23861E-01    rms(broyden)= 0.23791E-01
  rms(prec ) = 0.25139E-01
  weight for this iteration     100.00

 eigenvalues of (default mixing * dielectric matrix)
  average eigenvalue GAMMA=   0.8016
  1.7763  0.7440  0.7440  0.4145  0.3291

 Free energy of the ion-electron system (eV)
  ---------------------------------------------------
  alpha Z        PSCENC =       298.66405635
  Ewald energy   TEWEN  =     44301.96977967
  -Hartree energ DENC   =    -60562.36435494
  -exchange      EXHF   =         0.00000000
  -V(xc)+E(xc)   XCENC  =      1025.07789651
  PAW double counting   =     11908.18096667   -11915.73537521
  entropy T*S    EENTRO =        -0.00000000
  eigenvalues    EBANDS =     -3693.07356397
  atomic energy  EATOM  =     18177.83128672
  Solvation  Ediel_sol  =         0.00000000
  ---------------------------------------------------
  free energy    TOTEN  =      -459.44930818 eV

  energy without entropy =     -459.44930818  energy(sigma->0) =     -459.44930818


--------------------------------------------------------------------------------------------------------


--------------------------------------- Iteration      1(   7)  ---------------------------------------


    POTLOK:  cpu time    0.1465: real time    0.1472
    SETDIJ:  cpu time    0.7470: real time    0.7471
    EDDIAG:  cpu time    2.5242: real time    2.5297
  RMM-DIIS:  cpu time    8.0947: real time    8.1178
    ORTHCH:  cpu time    0.8675: real time    0.8694
       DOS:  cpu time    0.0009: real time    0.0009
    CHARGE:  cpu time    0.3830: real time    0.3842
    MIXING:  cpu time    0.0050: real time    0.0050
    --------------------------------------------
      LOOP:  cpu time   12.7688: real time   12.8012

 eigenvalue-minimisations  :  5783
 total energy-change (2. order) :-0.3613171E-02  (-0.2983767E-02)
 number of electron     322.9999861 magnetization      20.9999967
 augmentation part       46.1915905 magnetization      15.0084367

 Broyden mixing:
  rms(total) = 0.13504E-01    rms(broyden)= 0.13441E-01
  rms(prec ) = 0.14639E-01
  weight for this iteration     100.00

 eigenvalues of (default mixing * dielectric matrix)
  average eigenvalue GAMMA=   0.8169
  1.9984  0.7913  0.7913  0.3263  0.5510  0.4429

 Free energy of the ion-electron system (eV)
  ---------------------------------------------------
  alpha Z        PSCENC =       298.66405635
  Ewald energy   TEWEN  =     44301.96977967
  -Hartree energ DENC   =    -60563.56709605
  -exchange      EXHF   =         0.00000000
  -V(xc)+E(xc)   XCENC  =      1025.14871491
  PAW double counting   =     11910.48964407   -11917.66039140
  entropy T*S    EENTRO =        -0.00000000
  eigenvalues    EBANDS =     -3692.32891562
  atomic energy  EATOM  =     18177.83128672
  Solvation  Ediel_sol  =         0.00000000
  ---------------------------------------------------
  free energy    TOTEN  =      -459.45292136 eV

  energy without entropy =     -459.45292136  energy(sigma->0) =     -459.45292136


--------------------------------------------------------------------------------------------------------


--------------------------------------- Iteration      1(   8)  ---------------------------------------


    POTLOK:  cpu time    0.1473: real time    0.1473
    SETDIJ:  cpu time    0.7347: real time    0.7353
    EDDIAG:  cpu time    2.5165: real time    2.5283
  RMM-DIIS:  cpu time    8.1481: real time    8.2013
    ORTHCH:  cpu time    0.8711: real time    0.8723
       DOS:  cpu time    0.0012: real time    0.0012
    CHARGE:  cpu time    0.3639: real time    0.3646
    MIXING:  cpu time    0.0055: real time    0.0055
    --------------------------------------------
      LOOP:  cpu time   12.7884: real time   12.8559

 eigenvalue-minimisations  :  5723
 total energy-change (2. order) :-0.1760851E-02  (-0.1572606E-02)
 number of electron     322.9999861 magnetization      20.9999967
 augmentation part       46.1927809 magnetization      15.0046386

 Broyden mixing:
  rms(total) = 0.96810E-02    rms(broyden)= 0.96614E-02
  rms(prec ) = 0.10493E-01
  weight for this iteration     100.00

 eigenvalues of (default mixing * dielectric matrix)
  average eigenvalue GAMMA=   0.8577
  2.1053  0.9223  0.9223  0.7725  0.3271  0.4243  0.5301

 Free energy of the ion-electron system (eV)
  ---------------------------------------------------
  alpha Z        PSCENC =       298.66405635
  Ewald energy   TEWEN  =     44301.96977967
  -Hartree energ DENC   =    -60563.82490812
  -exchange      EXHF   =         0.00000000
  -V(xc)+E(xc)   XCENC  =      1025.15901372
  PAW double counting   =     11911.13008342   -11918.19347715
  entropy T*S    EENTRO =        -0.00000000
  eigenvalues    EBANDS =     -3692.19051681
  atomic energy  EATOM  =     18177.83128672
  Solvation  Ediel_sol  =         0.00000000
  ---------------------------------------------------
  free energy    TOTEN  =      -459.45468221 eV

  energy without entropy =     -459.45468221  energy(sigma->0) =     -459.45468221


--------------------------------------------------------------------------------------------------------


--------------------------------------- Iteration      1(   9)  ---------------------------------------


    POTLOK:  cpu time    0.1474: real time    0.1475
    SETDIJ:  cpu time    0.7509: real time    0.7515
    EDDIAG:  cpu time    2.5207: real time    2.5384
  RMM-DIIS:  cpu time    8.0583: real time    8.0749
    ORTHCH:  cpu time    0.9376: real time    0.9379
       DOS:  cpu time    0.0011: real time    0.0011
    CHARGE:  cpu time    0.4004: real time    0.4006
    MIXING:  cpu time    0.0052: real time    0.0052
    --------------------------------------------
      LOOP:  cpu time   12.8214: real time   12.8570

 eigenvalue-minimisations  :  5651
 total energy-change (2. order) :-0.9491298E-03  (-0.7750152E-03)
 number of electron     322.9999861 magnetization      20.9999968
 augmentation part       46.1874096 magnetization      15.0032426

 Broyden mixing:
  rms(total) = 0.57404E-02    rms(broyden)= 0.57231E-02
  rms(prec ) = 0.62152E-02
  weight for this iteration     100.00

 eigenvalues of (default mixing * dielectric matrix)
  average eigenvalue GAMMA=   0.9467
  2.6517  1.4368  0.8027  0.8027  0.6545  0.3270  0.4828  0.4153

 Free energy of the ion-electron system (eV)
  ---------------------------------------------------
  alpha Z        PSCENC =       298.66405635
  Ewald energy   TEWEN  =     44301.96977967
  -Hartree energ DENC   =    -60563.75939836
  -exchange      EXHF   =         0.00000000
  -V(xc)+E(xc)   XCENC  =      1025.13906676
  PAW double counting   =     11911.12641149   -11918.16512943
  entropy T*S    EENTRO =        -0.00000000
  eigenvalues    EBANDS =     -3692.26170454
  atomic energy  EATOM  =     18177.83128672
  Solvation  Ediel_sol  =         0.00000000
  ---------------------------------------------------
  free energy    TOTEN  =      -459.45563134 eV

  energy without entropy =     -459.45563134  energy(sigma->0) =     -459.45563134


--------------------------------------------------------------------------------------------------------


--------------------------------------- Iteration      1(  10)  ---------------------------------------


    POTLOK:  cpu time    0.1544: real time    0.1545
    SETDIJ:  cpu time    0.8862: real time    0.9392
    EDDIAG:  cpu time    3.0381: real time    3.0403
  RMM-DIIS:  cpu time    7.5415: real time    7.5428
    ORTHCH:  cpu time    0.9017: real time    0.9020
       DOS:  cpu time    0.0009: real time    0.0009
    CHARGE:  cpu time    0.3963: real time    0.3964
    MIXING:  cpu time    0.0054: real time    0.0054
    --------------------------------------------
      LOOP:  cpu time   12.9245: real time   12.9816

 eigenvalue-minimisations  :  5390
 total energy-change (2. order) :-0.7795072E-03  (-0.6120456E-03)
 number of electron     322.9999861 magnetization      20.9999968
 augmentation part       46.1830115 magnetization      15.0033107

 Broyden mixing:
  rms(total) = 0.38786E-02    rms(broyden)= 0.38557E-02
  rms(prec ) = 0.41767E-02
  weight for this iteration     100.00

 eigenvalues of (default mixing * dielectric matrix)
  average eigenvalue GAMMA=   0.9983
  3.1465  1.4785  0.8992  0.8992  0.6839  0.6839  0.3270  0.4197  0.4466

 Free energy of the ion-electron system (eV)
  ---------------------------------------------------
  alpha Z        PSCENC =       298.66405635
  Ewald energy   TEWEN  =     44301.96977967
  -Hartree energ DENC   =    -60563.79913361
  -exchange      EXHF   =         0.00000000
  -V(xc)+E(xc)   XCENC  =      1025.12432801
  PAW double counting   =     11911.13485827   -11918.14542162
  entropy T*S    EENTRO =        -0.00000000
  eigenvalues    EBANDS =     -3692.23616463
  atomic energy  EATOM  =     18177.83128672
  Solvation  Ediel_sol  =         0.00000000
  ---------------------------------------------------
  free energy    TOTEN  =      -459.45641084 eV

  energy without entropy =     -459.45641084  energy(sigma->0) =     -459.45641084


--------------------------------------------------------------------------------------------------------


--------------------------------------- Iteration      1(  11)  ---------------------------------------


    POTLOK:  cpu time    0.1985: real time    0.1986
    SETDIJ:  cpu time    0.8458: real time    0.8460
    EDDIAG:  cpu time    3.1910: real time    3.2057
  RMM-DIIS:  cpu time    7.2925: real time    7.3120
    ORTHCH:  cpu time    0.8582: real time    0.8582
       DOS:  cpu time    0.0008: real time    0.0008
    CHARGE:  cpu time    0.3639: real time    0.3640
    MIXING:  cpu time    0.0060: real time    0.0060
    --------------------------------------------
      LOOP:  cpu time   12.7567: real time   12.7913

 eigenvalue-minimisations  :  5012
 total energy-change (2. order) :-0.4665770E-03  (-0.3075088E-03)
 number of electron     322.9999861 magnetization      20.9999968
 augmentation part       46.1839129 magnetization      15.0029488

 Broyden mixing:
  rms(total) = 0.32019E-02    rms(broyden)= 0.31841E-02
  rms(prec ) = 0.34018E-02
  weight for this iteration     100.00

 eigenvalues of (default mixing * dielectric matrix)
  average eigenvalue GAMMA=   1.0166
  3.3945  1.6140  0.9664  0.9664  0.7496  0.7496  0.3269  0.5411  0.4163  0.4406

 Free energy of the ion-electron system (eV)
  ---------------------------------------------------
  alpha Z        PSCENC =       298.66405635
  Ewald energy   TEWEN  =     44301.96977967
  -Hartree energ DENC   =    -60563.87806153
  -exchange      EXHF   =         0.00000000
  -V(xc)+E(xc)   XCENC  =      1025.12676620
  PAW double counting   =     11911.12956779   -11918.13145360
  entropy T*S    EENTRO =        -0.00000000
  eigenvalues    EBANDS =     -3692.16881903
  atomic energy  EATOM  =     18177.83128672
  Solvation  Ediel_sol  =         0.00000000
  ---------------------------------------------------
  free energy    TOTEN  =      -459.45687742 eV

  energy without entropy =     -459.45687742  energy(sigma->0) =     -459.45687742


--------------------------------------------------------------------------------------------------------


--------------------------------------- Iteration      1(  12)  ---------------------------------------


    POTLOK:  cpu time    0.1475: real time    0.1475
    SETDIJ:  cpu time    0.7279: real time    0.7279
    EDDIAG:  cpu time    2.5911: real time    2.5935
  RMM-DIIS:  cpu time    6.5921: real time    6.5955
    ORTHCH:  cpu time    0.8608: real time    0.8609
       DOS:  cpu time    0.0009: real time    0.0008
    CHARGE:  cpu time    0.3729: real time    0.3729
    MIXING:  cpu time    0.0101: real time    0.0111
    --------------------------------------------
      LOOP:  cpu time   11.3033: real time   11.3102

 eigenvalue-minimisations  :  4591
 total energy-change (2. order) :-0.3894910E-03  (-0.2612382E-03)
 number of electron     322.9999861 magnetization      20.9999968
 augmentation part       46.1844978 magnetization      15.0027187

 Broyden mixing:
  rms(total) = 0.27516E-02    rms(broyden)= 0.27357E-02
  rms(prec ) = 0.28748E-02
  weight for this iteration     100.00

 eigenvalues of (default mixing * dielectric matrix)
  average eigenvalue GAMMA=   1.1141
  3.9831  2.0035  1.3699  0.8657  0.8657  0.7597  0.7597  0.3270  0.4758  0.4215
  0.4229

 Free energy of the ion-electron system (eV)
  ---------------------------------------------------
  alpha Z        PSCENC =       298.66405635
  Ewald energy   TEWEN  =     44301.96977967
  -Hartree energ DENC   =    -60563.94052296
  -exchange      EXHF   =         0.00000000
  -V(xc)+E(xc)   XCENC  =      1025.12966681
  PAW double counting   =     11911.06100151   -11918.07173175
  entropy T*S    EENTRO =        -0.00000000
  eigenvalues    EBANDS =     -3692.10080326
  atomic energy  EATOM  =     18177.83128672
  Solvation  Ediel_sol  =         0.00000000
  ---------------------------------------------------
  free energy    TOTEN  =      -459.45726691 eV

  energy without entropy =     -459.45726691  energy(sigma->0) =     -459.45726691


--------------------------------------------------------------------------------------------------------


--------------------------------------- Iteration      1(  13)  ---------------------------------------


    POTLOK:  cpu time    0.1541: real time    0.1541
    SETDIJ:  cpu time    0.7451: real time    0.7452
    EDDIAG:  cpu time    2.6185: real time    2.6200
  RMM-DIIS:  cpu time    6.8446: real time    6.8563
    ORTHCH:  cpu time    0.8639: real time    0.8640
       DOS:  cpu time    0.0010: real time    0.0010
    CHARGE:  cpu time    0.3669: real time    0.3670
    MIXING:  cpu time    0.0100: real time    0.0100
    --------------------------------------------
      LOOP:  cpu time   11.6041: real time   11.6175

 eigenvalue-minimisations  :  4693
 total energy-change (2. order) :-0.3518108E-03  (-0.1660063E-03)
 number of electron     322.9999861 magnetization      20.9999968
 augmentation part       46.1852931 magnetization      15.0023491

 Broyden mixing:
  rms(total) = 0.24799E-02    rms(broyden)= 0.24390E-02
  rms(prec ) = 0.25118E-02
  weight for this iteration     100.00

 eigenvalues of (default mixing * dielectric matrix)
  average eigenvalue GAMMA=   1.2343
  4.8430  2.6256  1.5110  0.9894  0.9894  0.7760  0.7760  0.6531  0.3270  0.4810
  0.4201  0.4201

 Free energy of the ion-electron system (eV)
  ---------------------------------------------------
  alpha Z        PSCENC =       298.66405635
  Ewald energy   TEWEN  =     44301.96977967
  -Hartree energ DENC   =    -60564.04611749
  -exchange      EXHF   =         0.00000000
  -V(xc)+E(xc)   XCENC  =      1025.13460832
  PAW double counting   =     11911.02376421   -11918.03559271
  entropy T*S    EENTRO =        -0.00000000
  eigenvalues    EBANDS =     -3691.99940380
  atomic energy  EATOM  =     18177.83128672
  Solvation  Ediel_sol  =         0.00000000
  ---------------------------------------------------
  free energy    TOTEN  =      -459.45761872 eV

  energy without entropy =     -459.45761872  energy(sigma->0) =     -459.45761872


--------------------------------------------------------------------------------------------------------


--------------------------------------- Iteration      1(  14)  ---------------------------------------


    POTLOK:  cpu time    0.1481: real time    0.1482
    SETDIJ:  cpu time    0.7279: real time    0.7280
    EDDIAG:  cpu time    2.5611: real time    2.5647
  RMM-DIIS:  cpu time    6.3491: real time    6.3546
    ORTHCH:  cpu time    0.9224: real time    0.9224
       DOS:  cpu time    0.0011: real time    0.0011
    CHARGE:  cpu time    0.3875: real time    0.3876
    MIXING:  cpu time    0.0089: real time    0.0089
    --------------------------------------------
      LOOP:  cpu time   11.1062: real time   11.1155

 eigenvalue-minimisations  :  4281
 total energy-change (2. order) :-0.2878270E-03  (-0.1391540E-03)
 number of electron     322.9999861 magnetization      20.9999969
 augmentation part       46.1849014 magnetization      15.0024040

 Broyden mixing:
  rms(total) = 0.23219E-02    rms(broyden)= 0.22769E-02
  rms(prec ) = 0.23271E-02
  weight for this iteration     100.00

 eigenvalues of (default mixing * dielectric matrix)
  average eigenvalue GAMMA=   1.4825
  7.3730  3.2172  1.7568  1.1277  1.1277  0.7970  0.7970  0.7152  0.7152  0.3270
  0.4770  0.4208  0.4208

 Free energy of the ion-electron system (eV)
  ---------------------------------------------------
  alpha Z        PSCENC =       298.66405635
  Ewald energy   TEWEN  =     44301.96977967
  -Hartree energ DENC   =    -60564.08906139
  -exchange      EXHF   =         0.00000000
  -V(xc)+E(xc)   XCENC  =      1025.13400531
  PAW double counting   =     11910.99281865   -11918.01508329
  entropy T*S    EENTRO =        -0.00000000
  eigenvalues    EBANDS =     -3691.94570856
  atomic energy  EATOM  =     18177.83128672
  Solvation  Ediel_sol  =         0.00000000
  ---------------------------------------------------
  free energy    TOTEN  =      -459.45790655 eV

  energy without entropy =     -459.45790655  energy(sigma->0) =     -459.45790655


--------------------------------------------------------------------------------------------------------


--------------------------------------- Iteration      1(  15)  ---------------------------------------


    POTLOK:  cpu time    0.1480: real time    0.1480
    SETDIJ:  cpu time    0.7266: real time    0.7280
    EDDIAG:  cpu time    2.5207: real time    2.5220
  RMM-DIIS:  cpu time    6.3382: real time    6.3392
    ORTHCH:  cpu time    0.8693: real time    0.8694
       DOS:  cpu time    0.0012: real time    0.0012
    CHARGE:  cpu time    0.3742: real time    0.3743
    MIXING:  cpu time    0.0069: real time    0.0069
    --------------------------------------------
      LOOP:  cpu time   10.9852: real time   10.9890

 eigenvalue-minimisations  :  4431
 total energy-change (2. order) :-0.3016839E-03  (-0.1488106E-03)
 number of electron     322.9999861 magnetization      20.9999969
 augmentation part       46.1849759 magnetization      15.0023637

 Broyden mixing:
  rms(total) = 0.21784E-02    rms(broyden)= 0.20513E-02
  rms(prec ) = 0.20932E-02
  weight for this iteration     100.00

 eigenvalues of (default mixing * dielectric matrix)
  average eigenvalue GAMMA=   2.2194
 17.3497  3.7166  1.9206  1.5003  1.0140  1.0140  0.7876  0.7876  0.6679  0.6679
  0.3270  0.4766  0.4205  0.4205

 Free energy of the ion-electron system (eV)
  ---------------------------------------------------
  alpha Z        PSCENC =       298.66405635
  Ewald energy   TEWEN  =     44301.96977967
  -Hartree energ DENC   =    -60564.13636550
  -exchange      EXHF   =         0.00000000
  -V(xc)+E(xc)   XCENC  =      1025.13234032
  PAW double counting   =     11910.96784444   -11917.98877702
  entropy T*S    EENTRO =        -0.00000000
  eigenvalues    EBANDS =     -3691.89837321
  atomic energy  EATOM  =     18177.83128672
  Solvation  Ediel_sol  =         0.00000000
  ---------------------------------------------------
  free energy    TOTEN  =      -459.45820823 eV

  energy without entropy =     -459.45820823  energy(sigma->0) =     -459.45820823


--------------------------------------------------------------------------------------------------------


--------------------------------------- Iteration      1(  16)  ---------------------------------------


    POTLOK:  cpu time    0.1549: real time    0.1549
    SETDIJ:  cpu time    0.8035: real time    0.8036
    EDDIAG:  cpu time    2.6571: real time    2.6601
  RMM-DIIS:  cpu time    6.4886: real time    6.4895
    ORTHCH:  cpu time    0.8645: real time    0.8650
       DOS:  cpu time    0.0011: real time    0.0010
    CHARGE:  cpu time    0.3810: real time    0.3811
    MIXING:  cpu time    0.0076: real time    0.0076
    --------------------------------------------
      LOOP:  cpu time   11.3581: real time   11.3628

 eigenvalue-minimisations  :  4544
 total energy-change (2. order) :-0.2109908E-03  (-0.3484016E-03)
 number of electron     322.9999861 magnetization      20.9999970
 augmentation part       46.1843695 magnetization      15.0026128

 Broyden mixing:
  rms(total) = 0.22223E-02    rms(broyden)= 0.17609E-02
  rms(prec ) = 0.18277E-02
  weight for this iteration     100.00
  WARNING: grid for Broyden might be to small

 eigenvalues of (default mixing * dielectric matrix)
  average eigenvalue GAMMA=   2.6815
 25.2788  3.8218  2.0243  1.6446  1.0881  1.0881  0.8013  0.8013  0.7075  0.7075
  0.3270  0.6142  0.4776  0.4203  0.4203

 Free energy of the ion-electron system (eV)
  ---------------------------------------------------
  alpha Z        PSCENC =       298.66405635
  Ewald energy   TEWEN  =     44301.96977967
  -Hartree energ DENC   =    -60564.23644193
  -exchange      EXHF   =         0.00000000
  -V(xc)+E(xc)   XCENC  =      1025.13035530
  PAW double counting   =     11910.96698024   -11917.99011452
  entropy T*S    EENTRO =        -0.00000000
  eigenvalues    EBANDS =     -3691.79432106
  atomic energy  EATOM  =     18177.83128672
  Solvation  Ediel_sol  =         0.00000000
  ---------------------------------------------------
  free energy    TOTEN  =      -459.45841922 eV

  energy without entropy =     -459.45841922  energy(sigma->0) =     -459.45841922


--------------------------------------------------------------------------------------------------------


--------------------------------------- Iteration      1(  17)  ---------------------------------------


    POTLOK:  cpu time    0.1483: real time    0.1485
    SETDIJ:  cpu time    0.7299: real time    0.7300
    EDDIAG:  cpu time    2.5831: real time    2.5858
  RMM-DIIS:  cpu time    6.4503: real time    6.4567
    ORTHCH:  cpu time    0.8549: real time    0.8550
       DOS:  cpu time    0.0010: real time    0.0010
    CHARGE:  cpu time    0.3827: real time    0.3827
    MIXING:  cpu time    0.0076: real time    0.0076
    --------------------------------------------
      LOOP:  cpu time   11.1580: real time   11.1674

 eigenvalue-minimisations  :  4451
 total energy-change (2. order) :-0.1452672E-03  (-0.2990367E-03)
 number of electron     322.9999861 magnetization      20.9999970
 augmentation part       46.1842521 magnetization      15.0027520

 Broyden mixing:
  rms(total) = 0.19520E-02    rms(broyden)= 0.14914E-02
  rms(prec ) = 0.15835E-02
  weight for this iteration     100.00
  WARNING: grid for Broyden might be to small

 eigenvalues of (default mixing * dielectric matrix)
  average eigenvalue GAMMA=   3.0212
 31.8512  3.8499  2.3522  1.6545  1.1955  1.1955  0.8211  0.8211  0.7975  0.7975
  0.7151  0.3270  0.6430  0.4771  0.4204  0.4204

 Free energy of the ion-electron system (eV)
  ---------------------------------------------------
  alpha Z        PSCENC =       298.66405635
  Ewald energy   TEWEN  =     44301.96977967
  -Hartree energ DENC   =    -60564.32904234
  -exchange      EXHF   =         0.00000000
  -V(xc)+E(xc)   XCENC  =      1025.13055775
  PAW double counting   =     11910.98611060   -11918.00941192
  entropy T*S    EENTRO =        -0.00000000
  eigenvalues    EBANDS =     -3691.70190132
  atomic energy  EATOM  =     18177.83128672
  Solvation  Ediel_sol  =         0.00000000
  ---------------------------------------------------
  free energy    TOTEN  =      -459.45856449 eV

  energy without entropy =     -459.45856449  energy(sigma->0) =     -459.45856449


--------------------------------------------------------------------------------------------------------


--------------------------------------- Iteration      1(  18)  ---------------------------------------


    POTLOK:  cpu time    0.1618: real time    0.1621
    SETDIJ:  cpu time    0.8558: real time    0.8560
    EDDIAG:  cpu time    2.6990: real time    2.7012
  RMM-DIIS:  cpu time    6.3531: real time    6.3552
    ORTHCH:  cpu time    0.8654: real time    0.8654
       DOS:  cpu time    0.0013: real time    0.0013
    CHARGE:  cpu time    0.3703: real time    0.3703
    MIXING:  cpu time    0.0092: real time    0.0092
    --------------------------------------------
      LOOP:  cpu time   11.3159: real time   11.3206

 eigenvalue-minimisations  :  4408
 total energy-change (2. order) :-0.9831431E-04  (-0.2896235E-03)
 number of electron     322.9999861 magnetization      20.9999970
 augmentation part       46.1848615 magnetization      15.0026916

 Broyden mixing:
  rms(total) = 0.16480E-02    rms(broyden)= 0.10887E-02
  rms(prec ) = 0.11807E-02
  weight for this iteration     100.00
  WARNING: grid for Broyden might be to small

 eigenvalues of (default mixing * dielectric matrix)
  average eigenvalue GAMMA=   3.1530
 35.0403  3.8343  3.0445  1.6648  1.6648  1.1092  1.1092  0.8120  0.8120  0.7876
  0.7876  0.3270  0.4204  0.4204  0.4771  0.6450  0.6450

 Free energy of the ion-electron system (eV)
  ---------------------------------------------------
  alpha Z        PSCENC =       298.66405635
  Ewald energy   TEWEN  =     44301.96977967
  -Hartree energ DENC   =    -60564.42799091
  -exchange      EXHF   =         0.00000000
  -V(xc)+E(xc)   XCENC  =      1025.13263929
  PAW double counting   =     11911.02156353   -11918.03682173
  entropy T*S    EENTRO =        -0.00000000
  eigenvalues    EBANDS =     -3691.61317574
  atomic energy  EATOM  =     18177.83128672
  Solvation  Ediel_sol  =         0.00000000
  ---------------------------------------------------
  free energy    TOTEN  =      -459.45866281 eV

  energy without entropy =     -459.45866281  energy(sigma->0) =     -459.45866281


--------------------------------------------------------------------------------------------------------


--------------------------------------- Iteration      1(  19)  ---------------------------------------


    POTLOK:  cpu time    0.1545: real time    0.1548
    SETDIJ:  cpu time    0.7267: real time    0.7267
    EDDIAG:  cpu time    2.5364: real time    2.5407
  RMM-DIIS:  cpu time    6.1301: real time    6.1316
    ORTHCH:  cpu time    0.8489: real time    0.8494
       DOS:  cpu time    0.0011: real time    0.0011
    CHARGE:  cpu time    0.3613: real time    0.3635
    MIXING:  cpu time    0.0083: real time    0.0083
    --------------------------------------------
      LOOP:  cpu time   10.7674: real time   10.7760

 eigenvalue-minimisations  :  4272
 total energy-change (2. order) :-0.1197611E-03  (-0.2406804E-03)
 number of electron     322.9999861 magnetization      20.9999970
 augmentation part       46.1855232 magnetization      15.0024772

 Broyden mixing:
  rms(total) = 0.14217E-02    rms(broyden)= 0.87116E-03
  rms(prec ) = 0.94210E-03
  weight for this iteration     100.00
  WARNING: grid for Broyden might be to small

 eigenvalues of (default mixing * dielectric matrix)
  average eigenvalue GAMMA=   3.3000
 38.5997  3.9277  3.9277  1.8673  1.8673  1.1708  1.1708  0.8419  0.8419  0.7820
  0.7820  0.3270  0.4204  0.4204  0.4772  0.6819  0.6819  0.6119

 Free energy of the ion-electron system (eV)
  ---------------------------------------------------
  alpha Z        PSCENC =       298.66405635
  Ewald energy   TEWEN  =     44301.96977967
  -Hartree energ DENC   =    -60564.49383352
  -exchange      EXHF   =         0.00000000
  -V(xc)+E(xc)   XCENC  =      1025.13522838
  PAW double counting   =     11911.02906352   -11918.04155529
  entropy T*S    EENTRO =        -0.00000000
  eigenvalues    EBANDS =     -3691.55280840
  atomic energy  EATOM  =     18177.83128672
  Solvation  Ediel_sol  =         0.00000000
  ---------------------------------------------------
  free energy    TOTEN  =      -459.45878257 eV

  energy without entropy =     -459.45878257  energy(sigma->0) =     -459.45878257


--------------------------------------------------------------------------------------------------------


--------------------------------------- Iteration      1(  20)  ---------------------------------------


    POTLOK:  cpu time    0.1506: real time    0.1510
    SETDIJ:  cpu time    0.7332: real time    0.7332
    EDDIAG:  cpu time    2.5852: real time    2.5860
  RMM-DIIS:  cpu time    5.9909: real time    5.9952
    ORTHCH:  cpu time    0.8754: real time    0.8762
       DOS:  cpu time    0.0012: real time    0.0012
    CHARGE:  cpu time    0.3665: real time    0.3668
    MIXING:  cpu time    0.0096: real time    0.0096
    --------------------------------------------
      LOOP:  cpu time   10.7125: real time   10.7191

 eigenvalue-minimisations  :  4079
 total energy-change (2. order) :-0.9557329E-04  (-0.1599974E-03)
 number of electron     322.9999861 magnetization      20.9999970
 augmentation part       46.1853015 magnetization      15.0024197

 Broyden mixing:
  rms(total) = 0.10905E-02    rms(broyden)= 0.62696E-03
  rms(prec ) = 0.67978E-03
  weight for this iteration     100.00
  WARNING: grid for Broyden might be to small

 eigenvalues of (default mixing * dielectric matrix)
  average eigenvalue GAMMA=   3.3266
 40.2235  4.8910  3.9144  2.1285  1.8910  1.2166  1.2166  0.8947  0.8947  0.7896
  0.7896  0.3270  0.7326  0.7326  0.4204  0.4204  0.4771  0.6224  0.6224

 Free energy of the ion-electron system (eV)
  ---------------------------------------------------
  alpha Z        PSCENC =       298.66405635
  Ewald energy   TEWEN  =     44301.96977967
  -Hartree energ DENC   =    -60564.51730983
  -exchange      EXHF   =         0.00000000
  -V(xc)+E(xc)   XCENC  =      1025.13458363
  PAW double counting   =     11911.00655850   -11918.01854376
  entropy T*S    EENTRO =        -0.00000000
  eigenvalues    EBANDS =     -3691.52928943
  atomic energy  EATOM  =     18177.83128672
  Solvation  Ediel_sol  =         0.00000000
  ---------------------------------------------------
  free energy    TOTEN  =      -459.45887814 eV

  energy without entropy =     -459.45887814  energy(sigma->0) =     -459.45887814


--------------------------------------------------------------------------------------------------------


--------------------------------------- Iteration      1(  21)  ---------------------------------------


    POTLOK:  cpu time    0.1482: real time    0.1484
    SETDIJ:  cpu time    0.7403: real time    0.7427
    EDDIAG:  cpu time    2.5858: real time    2.5867
  RMM-DIIS:  cpu time    5.4656: real time    5.4662
    ORTHCH:  cpu time    0.8558: real time    0.8559
       DOS:  cpu time    0.0012: real time    0.0012
    CHARGE:  cpu time    0.3655: real time    0.3667
    MIXING:  cpu time    0.0091: real time    0.0091
    --------------------------------------------
      LOOP:  cpu time   10.1715: real time   10.1769

 eigenvalue-minimisations  :  3744
 total energy-change (2. order) :-0.9852785E-04  (-0.6827499E-04)
 number of electron     322.9999861 magnetization      20.9999970
 augmentation part       46.1848133 magnetization      15.0024396

 Broyden mixing:
  rms(total) = 0.63665E-03    rms(broyden)= 0.33362E-03
  rms(prec ) = 0.36283E-03
  weight for this iteration     100.00
  WARNING: grid for Broyden might be to small

 eigenvalues of (default mixing * dielectric matrix)
  average eigenvalue GAMMA=   3.3344
 41.3495  5.6903  3.8011  2.6834  1.7340  1.4766  1.1269  1.1269  0.8663  0.8663
  0.7955  0.7955  0.3270  0.7436  0.7436  0.4204  0.4204  0.4771  0.6218  0.6218

 Free energy of the ion-electron system (eV)
  ---------------------------------------------------
  alpha Z        PSCENC =       298.66405635
  Ewald energy   TEWEN  =     44301.96977967
  -Hartree energ DENC   =    -60564.49793864
  -exchange      EXHF   =         0.00000000
  -V(xc)+E(xc)   XCENC  =      1025.13247126
  PAW double counting   =     11910.97371519   -11917.99013335
  entropy T*S    EENTRO =        -0.00000000
  eigenvalues    EBANDS =     -3691.54221386
  atomic energy  EATOM  =     18177.83128672
  Solvation  Ediel_sol  =         0.00000000
  ---------------------------------------------------
  free energy    TOTEN  =      -459.45897667 eV

  energy without entropy =     -459.45897667  energy(sigma->0) =     -459.45897667


--------------------------------------------------------------------------------------------------------


--------------------------------------- Iteration      1(  22)  ---------------------------------------


    POTLOK:  cpu time    0.1485: real time    0.1487
    SETDIJ:  cpu time    0.7418: real time    0.7418
    EDDIAG:  cpu time    2.5325: real time    2.5346
  RMM-DIIS:  cpu time    4.8740: real time    4.8756
    ORTHCH:  cpu time    0.8498: real time    0.8500
       DOS:  cpu time    0.0009: real time    0.0009
    CHARGE:  cpu time    0.3616: real time    0.3626
    MIXING:  cpu time    0.0100: real time    0.0100
    --------------------------------------------
      LOOP:  cpu time    9.5191: real time    9.5243

 eigenvalue-minimisations  :  3311
 total energy-change (2. order) :-0.5804542E-04  (-0.2407019E-04)
 number of electron     322.9999861 magnetization      20.9999970
 augmentation part       46.1844876 magnetization      15.0025493

 Broyden mixing:
  rms(total) = 0.39969E-03    rms(broyden)= 0.28472E-03
  rms(prec ) = 0.30775E-03
  weight for this iteration     100.00
  WARNING: grid for Broyden might be to small

 eigenvalues of (default mixing * dielectric matrix)
  average eigenvalue GAMMA=   3.2761
 41.9826  5.9704  3.8117  2.8485  1.6968  1.6968  1.1833  1.1833  0.9082  0.9082
  0.7947  0.7947  0.3270  0.7349  0.7349  0.4204  0.4204  0.4771  0.6490  0.6490
  0.6057

 Free energy of the ion-electron system (eV)
  ---------------------------------------------------
  alpha Z        PSCENC =       298.66405635
  Ewald energy   TEWEN  =     44301.96977967
  -Hartree energ DENC   =    -60564.47902041
  -exchange      EXHF   =         0.00000000
  -V(xc)+E(xc)   XCENC  =      1025.13103539
  PAW double counting   =     11910.95799150   -11917.97776334
  entropy T*S    EENTRO =        -0.00000000
  eigenvalues    EBANDS =     -3691.55640059
  atomic energy  EATOM  =     18177.83128672
  Solvation  Ediel_sol  =         0.00000000
  ---------------------------------------------------
  free energy    TOTEN  =      -459.45903471 eV

  energy without entropy =     -459.45903471  energy(sigma->0) =     -459.45903471


--------------------------------------------------------------------------------------------------------


--------------------------------------- Iteration      1(  23)  ---------------------------------------


    POTLOK:  cpu time    0.1480: real time    0.1482
    SETDIJ:  cpu time    0.7341: real time    0.7344
    EDDIAG:  cpu time    2.5509: real time    2.5552
  RMM-DIIS:  cpu time    4.4036: real time    4.4139
    ORTHCH:  cpu time    0.8544: real time    0.8553
       DOS:  cpu time    0.0011: real time    0.0011
    CHARGE:  cpu time    0.3568: real time    0.3569
    MIXING:  cpu time    0.0097: real time    0.0097
    --------------------------------------------
      LOOP:  cpu time    9.0587: real time    9.0748

 eigenvalue-minimisations  :  2965
 total energy-change (2. order) :-0.2798382E-04  (-0.9269714E-05)
 number of electron     322.9999861 magnetization      20.9999970
 augmentation part       46.1845657 magnetization      15.0025767

 Broyden mixing:
  rms(total) = 0.29104E-03    rms(broyden)= 0.24802E-03
  rms(prec ) = 0.26638E-03
  weight for this iteration     100.00
  WARNING: grid for Broyden might be to small

 eigenvalues of (default mixing * dielectric matrix)
  average eigenvalue GAMMA=   3.2316
 42.2217  6.4409  3.8640  2.9554  1.8342  1.8342  1.2628  1.2628  0.9732  0.9732
  0.3270  0.8080  0.8080  0.7879  0.7879  0.4204  0.4204  0.4771  0.6988  0.6988
  0.6189  0.6189

 Free energy of the ion-electron system (eV)
  ---------------------------------------------------
  alpha Z        PSCENC =       298.66405635
  Ewald energy   TEWEN  =     44301.96977967
  -Hartree energ DENC   =    -60564.47618770
  -exchange      EXHF   =         0.00000000
  -V(xc)+E(xc)   XCENC  =      1025.13101718
  PAW double counting   =     11910.96375261   -11917.98317080
  entropy T*S    EENTRO =        -0.00000000
  eigenvalues    EBANDS =     -3691.55959673
  atomic energy  EATOM  =     18177.83128672
  Solvation  Ediel_sol  =         0.00000000
  ---------------------------------------------------
  free energy    TOTEN  =      -459.45906270 eV

  energy without entropy =     -459.45906270  energy(sigma->0) =     -459.45906270


--------------------------------------------------------------------------------------------------------


--------------------------------------- Iteration      1(  24)  ---------------------------------------


    POTLOK:  cpu time    0.1487: real time    0.1489
    SETDIJ:  cpu time    0.7296: real time    0.7301
    EDDIAG:  cpu time    2.5239: real time    2.5312
  RMM-DIIS:  cpu time    4.1346: real time    4.1386
    ORTHCH:  cpu time    0.8545: real time    0.8552
       DOS:  cpu time    0.0009: real time    0.0009
    CHARGE:  cpu time    0.3821: real time    0.3831
    MIXING:  cpu time    0.0103: real time    0.0103
    --------------------------------------------
      LOOP:  cpu time    8.7846: real time    8.7983

 eigenvalue-minimisations  :  2745
 total energy-change (2. order) :-0.2716498E-04  (-0.4321564E-05)
 number of electron     322.9999861 magnetization      20.9999970
 augmentation part       46.1846811 magnetization      15.0025626

 Broyden mixing:
  rms(total) = 0.22039E-03    rms(broyden)= 0.19915E-03
  rms(prec ) = 0.20913E-03
  weight for this iteration     100.00

 eigenvalues of (default mixing * dielectric matrix)
  average eigenvalue GAMMA=   3.1879
 42.5946  6.4077  3.9465  3.3407  2.2604  1.8939  1.3283  1.1595  1.1595  0.9128
  0.9128  0.8031  0.8031  0.3270  0.7554  0.7554  0.4204  0.4204  0.4771  0.7023
  0.7023  0.6197  0.6197

 Free energy of the ion-electron system (eV)
  ---------------------------------------------------
  alpha Z        PSCENC =       298.66405635
  Ewald energy   TEWEN  =     44301.96977967
  -Hartree energ DENC   =    -60564.47530714
  -exchange      EXHF   =         0.00000000
  -V(xc)+E(xc)   XCENC  =      1025.13154015
  PAW double counting   =     11910.97885619   -11917.99844832
  entropy T*S    EENTRO =        -0.00000000
  eigenvalues    EBANDS =     -3691.56085349
  atomic energy  EATOM  =     18177.83128672
  Solvation  Ediel_sol  =         0.00000000
  ---------------------------------------------------
  free energy    TOTEN  =      -459.45908986 eV

  energy without entropy =     -459.45908986  energy(sigma->0) =     -459.45908986


--------------------------------------------------------------------------------------------------------


--------------------------------------- Iteration      1(  25)  ---------------------------------------


    POTLOK:  cpu time    0.1488: real time    0.1490
    SETDIJ:  cpu time    0.7250: real time    0.7254
    EDDIAG:  cpu time    2.5325: real time    2.5357
  RMM-DIIS:  cpu time    3.9344: real time    3.9640
    ORTHCH:  cpu time    0.8646: real time    0.8739
       DOS:  cpu time    0.0009: real time    0.0009
    CHARGE:  cpu time    0.3628: real time    0.3634
    MIXING:  cpu time    0.0107: real time    0.0109
    --------------------------------------------
      LOOP:  cpu time    8.5798: real time    8.6233

 eigenvalue-minimisations  :  2616
 total energy-change (2. order) :-0.1536230E-04  (-0.2583610E-05)
 number of electron     322.9999861 magnetization      20.9999970
 augmentation part       46.1847151 magnetization      15.0025590

 Broyden mixing:
  rms(total) = 0.19186E-03    rms(broyden)= 0.18040E-03
  rms(prec ) = 0.18675E-03
  weight for this iteration     100.00

 eigenvalues of (default mixing * dielectric matrix)
  average eigenvalue GAMMA=   3.1727
 42.2425  6.9918  4.7289  3.7035  2.5979  1.7633  1.5921  1.2354  1.2354  0.9674
  0.9674  0.3270  0.8079  0.8079  0.8037  0.8037  0.4204  0.4204  0.4771  0.7012
  0.7012  0.6240  0.6240  0.6011

 Free energy of the ion-electron system (eV)
  ---------------------------------------------------
  alpha Z        PSCENC =       298.66405635
  Ewald energy   TEWEN  =     44301.96977967
  -Hartree energ DENC   =    -60564.47574200
  -exchange      EXHF   =         0.00000000
  -V(xc)+E(xc)   XCENC  =      1025.13187421
  PAW double counting   =     11910.98849096   -11918.00765246
  entropy T*S    EENTRO =        -0.00000000
  eigenvalues    EBANDS =     -3691.56119867
  atomic energy  EATOM  =     18177.83128672
  Solvation  Ediel_sol  =         0.00000000
  ---------------------------------------------------
  free energy    TOTEN  =      -459.45910522 eV

  energy without entropy =     -459.45910522  energy(sigma->0) =     -459.45910522


--------------------------------------------------------------------------------------------------------


--------------------------------------- Iteration      1(  26)  ---------------------------------------


    POTLOK:  cpu time    0.1495: real time    0.1498
    SETDIJ:  cpu time    0.7511: real time    0.7521
    EDDIAG:  cpu time    2.6503: real time    2.6634
  RMM-DIIS:  cpu time    3.7249: real time    3.7512
    ORTHCH:  cpu time    0.8515: real time    0.8516
       DOS:  cpu time    0.0009: real time    0.0009
    CHARGE:  cpu time    0.3595: real time    0.3596
    MIXING:  cpu time    0.0112: real time    0.0112
    --------------------------------------------
      LOOP:  cpu time    8.4988: real time    8.5397

 eigenvalue-minimisations  :  2460
 total energy-change (2. order) :-0.1277468E-04  (-0.1292470E-05)
 number of electron     322.9999861 magnetization      20.9999970
 augmentation part       46.1847115 magnetization      15.0025684

 Broyden mixing:
  rms(total) = 0.17534E-03    rms(broyden)= 0.17033E-03
  rms(prec ) = 0.17469E-03
  weight for this iteration     100.00

 eigenvalues of (default mixing * dielectric matrix)
  average eigenvalue GAMMA=   3.1705
 43.0066  7.0778  6.0526  3.7804  2.7036  1.6907  1.6907  1.2528  1.2528  0.9819
  0.9819  0.3270  0.8321  0.8321  0.7846  0.7846  0.7391  0.7391  0.4204  0.4204
  0.4771  0.6466  0.6466  0.5701  0.5701

 Free energy of the ion-electron system (eV)
  ---------------------------------------------------
  alpha Z        PSCENC =       298.66405635
  Ewald energy   TEWEN  =     44301.96977967
  -Hartree energ DENC   =    -60564.46682149
  -exchange      EXHF   =         0.00000000
  -V(xc)+E(xc)   XCENC  =      1025.13180946
  PAW double counting   =     11910.99020276   -11918.00938388
  entropy T*S    EENTRO =        -0.00000000
  eigenvalues    EBANDS =     -3691.57004760
  atomic energy  EATOM  =     18177.83128672
  Solvation  Ediel_sol  =         0.00000000
  ---------------------------------------------------
  free energy    TOTEN  =      -459.45911800 eV

  energy without entropy =     -459.45911800  energy(sigma->0) =     -459.45911800


--------------------------------------------------------------------------------------------------------


--------------------------------------- Iteration      1(  27)  ---------------------------------------


    POTLOK:  cpu time    0.1488: real time    0.1490
    SETDIJ:  cpu time    0.7335: real time    0.7337
    EDDIAG:  cpu time    2.5378: real time    2.5393
  RMM-DIIS:  cpu time    3.7845: real time    3.7851
    ORTHCH:  cpu time    0.8742: real time    0.8744
       DOS:  cpu time    0.0009: real time    0.0009
    --------------------------------------------
      LOOP:  cpu time    8.0793: real time    8.0821

 eigenvalue-minimisations  :  2468
 total energy-change (2. order) :-0.6876020E-05  (-0.1558307E-05)
 number of electron     322.9999861 magnetization      20.9999970
 augmentation part       46.1847115 magnetization      15.0025684

 Free energy of the ion-electron system (eV)
  ---------------------------------------------------
  alpha Z        PSCENC =       298.66405635
  Ewald energy   TEWEN  =     44301.96977967
  -Hartree energ DENC   =    -60564.46496517
  -exchange      EXHF   =         0.00000000
  -V(xc)+E(xc)   XCENC  =      1025.13189493
  PAW double counting   =     11910.98986557   -11918.00816349
  entropy T*S    EENTRO =        -0.00000000
  eigenvalues    EBANDS =     -3691.57287945
  atomic energy  EATOM  =     18177.83128672
  Solvation  Ediel_sol  =         0.00000000
  ---------------------------------------------------
  free energy    TOTEN  =      -459.45912488 eV

  energy without entropy =     -459.45912488  energy(sigma->0) =     -459.45912488


--------------------------------------------------------------------------------------------------------


 average (electrostatic) potential at core
  the test charge radii are     1.0103  0.6991  0.7089  1.1045  0.7215  0.5201
  (the norm of the test charge is              1.0000)
       1 -54.8948       2 -53.1515       3 -50.9904       4 -51.8630       5 -56.4278
       6 -52.9087       7 -56.5335       8 -52.9577       9 -58.7459      10 -58.6887
      11 -57.9138      12 -57.8850      13 -58.7101      14 -58.6685      15 -57.9105
      16 -57.8648      17 -57.9186      18 -57.9603      19 -58.7114      20 -58.5765
      21 -57.9031      22 -57.9569      23 -58.6975      24 -58.7071      25 -56.1990
      26 -58.1653      27 -59.2359      28 -57.4805      29 -57.8897      30 -56.5531
      31 -56.6135      32 -58.4421      33 -72.5029      34 -72.4998      35 -71.8656
      36 -71.8094      37 -72.5065      38 -72.4783      39 -71.8370      40 -71.8028
      41 -72.5245      42 -72.3955      43 -71.8987      44 -71.8582      45 -72.5431
      46 -72.5151      47 -71.8893      48 -71.8492      49 -71.1352      50 -72.9763
      51 -72.3605      52 -69.8336      53 -72.2912      54 -71.2184      55 -71.1545
      56 -71.7530      57 -41.2511      58 -41.2424      59 -40.8008      60 -40.8022
      61 -79.4387      62 -43.2991
 
 
 
 E-fermi :  -3.9428     XC(G=0):  -3.8917     alpha+bet : -2.7838


 spin component 1

 k-point     1 :       0.0000    0.0000    0.0000
  band No.  band energies     occupation 
      1     -33.8722      1.00000
      2     -33.8644      1.00000
      3     -33.4114      1.00000
      4     -33.4100      1.00000
      5     -23.1983      1.00000
      6     -21.9766      1.00000
      7     -21.6433      1.00000
      8     -21.6170      1.00000
      9     -21.5520      1.00000
     10     -21.5504      1.00000
     11     -21.5415      1.00000
     12     -21.5273      1.00000
     13     -21.5130      1.00000
     14     -21.4384      1.00000
     15     -21.3723      1.00000
     16     -21.3425      1.00000
     17     -21.0471      1.00000
     18     -20.9736      1.00000
     19     -20.9625      1.00000
     20     -20.9319      1.00000
     21     -20.9147      1.00000
     22     -20.8943      1.00000
     23     -20.8907      1.00000
     24     -20.8726      1.00000
     25     -20.8641      1.00000
     26     -20.2229      1.00000
     27     -20.1925      1.00000
     28     -20.1340      1.00000
     29     -18.9896      1.00000
     30     -17.3859      1.00000
     31     -17.3759      1.00000
     32     -17.3660      1.00000
     33     -17.3635      1.00000
     34     -17.3533      1.00000
     35     -17.3449      1.00000
     36     -16.9313      1.00000
     37     -16.9298      1.00000
     38     -16.8816      1.00000
     39     -16.8790      1.00000
     40     -16.8773      1.00000
     41     -16.8744      1.00000
     42     -14.1897      1.00000
     43     -14.0839      1.00000
     44     -13.8481      1.00000
     45     -13.8067      1.00000
     46     -12.9776      1.00000
     47     -12.6794      1.00000
     48     -12.6231      1.00000
     49     -12.6050      1.00000
     50     -12.5430      1.00000
     51     -12.5380      1.00000
     52     -12.5233      1.00000
     53     -12.4573      1.00000
     54     -12.2109      1.00000
     55     -11.9967      1.00000
     56     -11.9245      1.00000
     57     -11.8386      1.00000
     58     -11.7587      1.00000
     59     -11.6052      1.00000
     60     -11.3005      1.00000
     61     -11.1812      1.00000
     62     -11.1186      1.00000
     63     -10.9551      1.00000
     64     -10.9179      1.00000
     65     -10.9008      1.00000
     66     -10.8794      1.00000
     67     -10.6837      1.00000
     68     -10.5921      1.00000
     69     -10.5129      1.00000
     70     -10.4363      1.00000
     71     -10.4081      1.00000
     72     -10.3906      1.00000
     73     -10.3741      1.00000
     74     -10.3282      1.00000
     75     -10.2656      1.00000
     76     -10.0534      1.00000
     77      -9.9341      1.00000
     78      -9.8622      1.00000
     79      -9.6219      1.00000
     80      -9.5760      1.00000
     81      -9.5485      1.00000
     82      -9.5225      1.00000
     83      -9.4181      1.00000
     84      -9.3753      1.00000
     85      -9.2442      1.00000
     86      -9.2113      1.00000
     87      -9.0900      1.00000
     88      -8.9030      1.00000
     89      -8.7815      1.00000
     90      -8.6934      1.00000
     91      -8.6340      1.00000
     92      -8.5708      1.00000
     93      -8.5156      1.00000
     94      -8.5066      1.00000
     95      -8.4186      1.00000
     96      -8.3488      1.00000
     97      -8.3064      1.00000
     98      -8.1840      1.00000
     99      -8.1312      1.00000
    100      -8.1029      1.00000
    101      -7.9436      1.00000
    102      -7.9140      1.00000
    103      -7.8673      1.00000
    104      -7.8415      1.00000
    105      -7.7898      1.00000
    106      -7.7585      1.00000
    107      -7.7553      1.00000
    108      -7.7064      1.00000
    109      -7.6695      1.00000
    110      -7.6042      1.00000
    111      -7.5982      1.00000
    112      -7.5379      1.00000
    113      -7.4924      1.00000
    114      -7.4284      1.00000
    115      -7.4211      1.00000
    116      -7.3324      1.00000
    117      -7.3298      1.00000
    118      -7.2530      1.00000
    119      -7.2321      1.00000
    120      -7.2178      1.00000
    121      -7.1744      1.00000
    122      -7.1441      1.00000
    123      -7.1325      1.00000
    124      -7.0761      1.00000
    125      -7.0725      1.00000
    126      -7.0621      1.00000
    127      -7.0075      1.00000
    128      -6.9682      1.00000
    129      -6.9555      1.00000
    130      -6.9047      1.00000
    131      -6.8604      1.00000
    132      -6.8331      1.00000
    133      -6.8207      1.00000
    134      -6.7757      1.00000
    135      -6.7709      1.00000
    136      -6.7185      1.00000
    137      -6.7036      1.00000
    138      -6.6414      1.00000
    139      -6.6275      1.00000
    140      -6.5822      1.00000
    141      -6.5487      1.00000
    142      -6.5210      1.00000
    143      -6.4899      1.00000
    144      -6.4211      1.00000
    145      -6.3699      1.00000
    146      -6.3254      1.00000
    147      -6.2900      1.00000
    148      -6.2640      1.00000
    149      -6.1838      1.00000
    150      -6.1698      1.00000
    151      -6.1531      1.00000
    152      -6.1314      1.00000
    153      -6.0804      1.00000
    154      -5.9998      1.00000
    155      -5.9821      1.00000
    156      -5.9710      1.00000
    157      -5.9424      1.00000
    158      -5.9362      1.00000
    159      -5.7144      1.00000
    160      -5.6791      1.00000
    161      -5.6460      1.00000
    162      -5.3359      1.00000
    163      -5.2906      1.00000
    164      -5.2559      1.00000
    165      -5.2119      1.00000
    166      -5.1619      1.00000
    167      -4.8749      1.00000
    168      -4.7107      1.00000
    169      -4.5258      1.00000
    170      -4.4670      1.00000
    171      -4.3788      1.00000
    172      -4.2880      1.00000
    173      -2.8637      0.00000
    174      -2.0892      0.00000
    175      -1.0880      0.00000
    176      -0.7681      0.00000
    177      -0.6299      0.00000
    178      -0.3240      0.00000
    179      -0.1999      0.00000
    180      -0.1365      0.00000
    181      -0.1041      0.00000
    182      -0.0048      0.00000
    183       0.1336      0.00000
    184       0.2490      0.00000
    185       0.3362      0.00000
    186       0.5063      0.00000
    187       0.5751      0.00000
    188       0.6423      0.00000
    189       0.6867      0.00000
    190       0.7937      0.00000
    191       0.8234      0.00000
    192       0.8256      0.00000
    193       0.9016      0.00000
    194       0.9609      0.00000
    195       0.9734      0.00000
    196       1.0022      0.00000
    197       1.0092      0.00000
    198       1.0996      0.00000
    199       1.1096      0.00000
    200       1.2258      0.00000
    201       1.3280      0.00000
    202       1.3659      0.00000
    203       1.3869      0.00000
    204       1.4322      0.00000
    205       1.4531      0.00000
    206       1.4674      0.00000
    207       1.4823      0.00000
    208       1.5719      0.00000

 k-point     2 :       0.3333    0.0000    0.0000
  band No.  band energies     occupation 
      1     -33.8722      1.00000
      2     -33.8644      1.00000
      3     -33.4114      1.00000
      4     -33.4100      1.00000
      5     -23.1983      1.00000
      6     -21.9763      1.00000
      7     -21.6290      1.00000
      8     -21.6067      1.00000
      9     -21.5762      1.00000
     10     -21.5741      1.00000
     11     -21.5300      1.00000
     12     -21.5273      1.00000
     13     -21.5039      1.00000
     14     -21.4375      1.00000
     15     -21.3715      1.00000
     16     -21.3421      1.00000
     17     -21.0418      1.00000
     18     -20.9705      1.00000
     19     -20.9623      1.00000
     20     -20.9394      1.00000
     21     -20.9148      1.00000
     22     -20.9054      1.00000
     23     -20.8904      1.00000
     24     -20.8725      1.00000
     25     -20.8546      1.00000
     26     -20.2228      1.00000
     27     -20.1924      1.00000
     28     -20.1340      1.00000
     29     -18.9895      1.00000
     30     -17.3858      1.00000
     31     -17.3760      1.00000
     32     -17.3660      1.00000
     33     -17.3634      1.00000
     34     -17.3533      1.00000
     35     -17.3450      1.00000
     36     -16.9313      1.00000
     37     -16.9298      1.00000
     38     -16.8807      1.00000
     39     -16.8782      1.00000
     40     -16.8780      1.00000
     41     -16.8754      1.00000
     42     -14.1700      1.00000
     43     -14.0827      1.00000
     44     -13.8341      1.00000
     45     -13.8111      1.00000
     46     -12.9259      1.00000
     47     -12.6254      1.00000
     48     -12.6191      1.00000
     49     -12.6045      1.00000
     50     -12.5430      1.00000
     51     -12.5380      1.00000
     52     -12.5231      1.00000
     53     -12.4572      1.00000
     54     -12.2721      1.00000
     55     -12.0463      1.00000
     56     -11.8994      1.00000
     57     -11.8509      1.00000
     58     -11.7585      1.00000
     59     -11.6463      1.00000
     60     -11.4822      1.00000
     61     -11.3675      1.00000
     62     -11.1137      1.00000
     63     -11.0647      1.00000
     64     -11.0364      1.00000
     65     -10.9313      1.00000
     66     -10.8519      1.00000
     67     -10.7519      1.00000
     68     -10.6301      1.00000
     69     -10.5322      1.00000
     70     -10.4532      1.00000
     71     -10.4382      1.00000
     72     -10.3799      1.00000
     73     -10.2504      1.00000
     74     -10.0725      1.00000
     75      -9.9002      1.00000
     76      -9.8170      1.00000
     77      -9.7652      1.00000
     78      -9.6736      1.00000
     79      -9.6216      1.00000
     80      -9.5614      1.00000
     81      -9.5398      1.00000
     82      -9.4677      1.00000
     83      -9.4477      1.00000
     84      -9.3754      1.00000
     85      -9.2033      1.00000
     86      -9.1242      1.00000
     87      -9.0563      1.00000
     88      -8.9302      1.00000
     89      -8.8973      1.00000
     90      -8.8393      1.00000
     91      -8.7598      1.00000
     92      -8.6586      1.00000
     93      -8.5534      1.00000
     94      -8.4987      1.00000
     95      -8.4897      1.00000
     96      -8.3365      1.00000
     97      -8.3130      1.00000
     98      -8.2692      1.00000
     99      -8.2263      1.00000
    100      -8.1032      1.00000
    101      -8.0104      1.00000
    102      -7.9623      1.00000
    103      -7.8449      1.00000
    104      -7.8108      1.00000
    105      -7.7785      1.00000
    106      -7.7630      1.00000
    107      -7.7108      1.00000
    108      -7.6862      1.00000
    109      -7.6354      1.00000
    110      -7.6278      1.00000
    111      -7.5784      1.00000
    112      -7.5574      1.00000
    113      -7.5302      1.00000
    114      -7.4733      1.00000
    115      -7.4120      1.00000
    116      -7.3844      1.00000
    117      -7.3153      1.00000
    118      -7.2844      1.00000
    119      -7.2411      1.00000
    120      -7.2122      1.00000
    121      -7.1948      1.00000
    122      -7.1452      1.00000
    123      -7.1207      1.00000
    124      -7.0914      1.00000
    125      -7.0674      1.00000
    126      -7.0629      1.00000
    127      -7.0255      1.00000
    128      -6.9895      1.00000
    129      -6.9636      1.00000
    130      -6.9346      1.00000
    131      -6.9068      1.00000
    132      -6.8591      1.00000
    133      -6.8365      1.00000
    134      -6.8119      1.00000
    135      -6.7671      1.00000
    136      -6.7477      1.00000
    137      -6.7144      1.00000
    138      -6.6419      1.00000
    139      -6.6167      1.00000
    140      -6.5962      1.00000
    141      -6.5581      1.00000
    142      -6.5309      1.00000
    143      -6.4653      1.00000
    144      -6.4118      1.00000
    145      -6.3619      1.00000
    146      -6.3544      1.00000
    147      -6.2946      1.00000
    148      -6.2557      1.00000
    149      -6.1849      1.00000
    150      -6.1596      1.00000
    151      -6.1404      1.00000
    152      -6.0849      1.00000
    153      -6.0324      1.00000
    154      -5.9894      1.00000
    155      -5.9778      1.00000
    156      -5.9560      1.00000
    157      -5.9173      1.00000
    158      -5.8984      1.00000
    159      -5.8022      1.00000
    160      -5.5666      1.00000
    161      -5.4269      1.00000
    162      -5.3406      1.00000
    163      -5.2943      1.00000
    164      -5.2492      1.00000
    165      -5.2202      1.00000
    166      -5.1924      1.00000
    167      -4.8685      1.00000
    168      -4.7207      1.00000
    169      -4.5287      1.00000
    170      -4.4633      1.00000
    171      -4.3744      1.00000
    172      -4.2866      1.00000
    173      -2.8711      0.00000
    174      -2.1015      0.00000
    175      -1.0832      0.00000
    176      -0.7700      0.00000
    177      -0.6442      0.00000
    178      -0.3398      0.00000
    179      -0.2337      0.00000
    180      -0.1042      0.00000
    181      -0.0851      0.00000
    182       0.0448      0.00000
    183       0.1801      0.00000
    184       0.2720      0.00000
    185       0.3293      0.00000
    186       0.4653      0.00000
    187       0.5605      0.00000
    188       0.6043      0.00000
    189       0.6874      0.00000
    190       0.7050      0.00000
    191       0.7477      0.00000
    192       0.7890      0.00000
    193       0.8410      0.00000
    194       0.9399      0.00000
    195       0.9967      0.00000
    196       1.0602      0.00000
    197       1.1267      0.00000
    198       1.1538      0.00000
    199       1.1925      0.00000
    200       1.2916      0.00000
    201       1.3382      0.00000
    202       1.3858      0.00000
    203       1.3976      0.00000
    204       1.4309      0.00000
    205       1.4565      0.00000
    206       1.4861      0.00000
    207       1.5437      0.00000
    208       1.5806      0.00000

 k-point     3 :       0.0000    0.3333    0.0000
  band No.  band energies     occupation 
      1     -33.8722      1.00000
      2     -33.8644      1.00000
      3     -33.4114      1.00000
      4     -33.4100      1.00000
      5     -23.1983      1.00000
      6     -21.9763      1.00000
      7     -21.6313      1.00000
      8     -21.6135      1.00000
      9     -21.5748      1.00000
     10     -21.5512      1.00000
     11     -21.5463      1.00000
     12     -21.5178      1.00000
     13     -21.5130      1.00000
     14     -21.4366      1.00000
     15     -21.3718      1.00000
     16     -21.3421      1.00000
     17     -21.0328      1.00000
     18     -20.9924      1.00000
     19     -20.9608      1.00000
     20     -20.9348      1.00000
     21     -20.9192      1.00000
     22     -20.8926      1.00000
     23     -20.8833      1.00000
     24     -20.8721      1.00000
     25     -20.8638      1.00000
     26     -20.2228      1.00000
     27     -20.1924      1.00000
     28     -20.1340      1.00000
     29     -18.9895      1.00000
     30     -17.3853      1.00000
     31     -17.3779      1.00000
     32     -17.3662      1.00000
     33     -17.3599      1.00000
     34     -17.3533      1.00000
     35     -17.3469      1.00000
     36     -16.9313      1.00000
     37     -16.9298      1.00000
     38     -16.8807      1.00000
     39     -16.8782      1.00000
     40     -16.8780      1.00000
     41     -16.8754      1.00000
     42     -14.1562      1.00000
     43     -14.0969      1.00000
     44     -13.8361      1.00000
     45     -13.8089      1.00000
     46     -12.9192      1.00000
     47     -12.6559      1.00000
     48     -12.6231      1.00000
     49     -12.6048      1.00000
     50     -12.5430      1.00000
     51     -12.5381      1.00000
     52     -12.5232      1.00000
     53     -12.4572      1.00000
     54     -12.2476      1.00000
     55     -12.0271      1.00000
     56     -11.8735      1.00000
     57     -11.8493      1.00000
     58     -11.7743      1.00000
     59     -11.6405      1.00000
     60     -11.5168      1.00000
     61     -11.3597      1.00000
     62     -11.1820      1.00000
     63     -11.0727      1.00000
     64     -11.0273      1.00000
     65     -10.9140      1.00000
     66     -10.8496      1.00000
     67     -10.6551      1.00000
     68     -10.6185      1.00000
     69     -10.5396      1.00000
     70     -10.4692      1.00000
     71     -10.4134      1.00000
     72     -10.3345      1.00000
     73     -10.2467      1.00000
     74     -10.2312      1.00000
     75      -9.9014      1.00000
     76      -9.8254      1.00000
     77      -9.7665      1.00000
     78      -9.6912      1.00000
     79      -9.5807      1.00000
     80      -9.5719      1.00000
     81      -9.5415      1.00000
     82      -9.4882      1.00000
     83      -9.4503      1.00000
     84      -9.3187      1.00000
     85      -9.2259      1.00000
     86      -9.1160      1.00000
     87      -9.0439      1.00000
     88      -8.9413      1.00000
     89      -8.8749      1.00000
     90      -8.7892      1.00000
     91      -8.7178      1.00000
     92      -8.6262      1.00000
     93      -8.5835      1.00000
     94      -8.5666      1.00000
     95      -8.4732      1.00000
     96      -8.4154      1.00000
     97      -8.3477      1.00000
     98      -8.3133      1.00000
     99      -8.2070      1.00000
    100      -8.0239      1.00000
    101      -7.9758      1.00000
    102      -7.8921      1.00000
    103      -7.8599      1.00000
    104      -7.8299      1.00000
    105      -7.7966      1.00000
    106      -7.7547      1.00000
    107      -7.7341      1.00000
    108      -7.7038      1.00000
    109      -7.6636      1.00000
    110      -7.6154      1.00000
    111      -7.5874      1.00000
    112      -7.5615      1.00000
    113      -7.5165      1.00000
    114      -7.4614      1.00000
    115      -7.4031      1.00000
    116      -7.3779      1.00000
    117      -7.3141      1.00000
    118      -7.2764      1.00000
    119      -7.2304      1.00000
    120      -7.2078      1.00000
    121      -7.1750      1.00000
    122      -7.1665      1.00000
    123      -7.1211      1.00000
    124      -7.1035      1.00000
    125      -7.0867      1.00000
    126      -7.0553      1.00000
    127      -7.0351      1.00000
    128      -7.0028      1.00000
    129      -6.9706      1.00000
    130      -6.9063      1.00000
    131      -6.8764      1.00000
    132      -6.8494      1.00000
    133      -6.8274      1.00000
    134      -6.8179      1.00000
    135      -6.8026      1.00000
    136      -6.7620      1.00000
    137      -6.7140      1.00000
    138      -6.6761      1.00000
    139      -6.6350      1.00000
    140      -6.6035      1.00000
    141      -6.5309      1.00000
    142      -6.5063      1.00000
    143      -6.4635      1.00000
    144      -6.4350      1.00000
    145      -6.3878      1.00000
    146      -6.3634      1.00000
    147      -6.3471      1.00000
    148      -6.2225      1.00000
    149      -6.1982      1.00000
    150      -6.1339      1.00000
    151      -6.1307      1.00000
    152      -6.0561      1.00000
    153      -6.0256      1.00000
    154      -6.0073      1.00000
    155      -5.9580      1.00000
    156      -5.9511      1.00000
    157      -5.9328      1.00000
    158      -5.9046      1.00000
    159      -5.6737      1.00000
    160      -5.5831      1.00000
    161      -5.5079      1.00000
    162      -5.3366      1.00000
    163      -5.2986      1.00000
    164      -5.2790      1.00000
    165      -5.2201      1.00000
    166      -5.1573      1.00000
    167      -4.8726      1.00000
    168      -4.7205      1.00000
    169      -4.5226      1.00000
    170      -4.4735      1.00000
    171      -4.3708      1.00000
    172      -4.2866      1.00000
    173      -2.8741      0.00000
    174      -2.0995      0.00000
    175      -1.0899      0.00000
    176      -0.7759      0.00000
    177      -0.6399      0.00000
    178      -0.3122      0.00000
    179      -0.2026      0.00000
    180      -0.1131      0.00000
    181      -0.0698      0.00000
    182       0.0084      0.00000
    183       0.1278      0.00000
    184       0.2279      0.00000
    185       0.3604      0.00000
    186       0.4839      0.00000
    187       0.5810      0.00000
    188       0.6496      0.00000
    189       0.6783      0.00000
    190       0.7125      0.00000
    191       0.7541      0.00000
    192       0.7912      0.00000
    193       0.8185      0.00000
    194       0.9026      0.00000
    195       0.9963      0.00000
    196       1.0495      0.00000
    197       1.1223      0.00000
    198       1.1509      0.00000
    199       1.2221      0.00000
    200       1.2710      0.00000
    201       1.3228      0.00000
    202       1.3703      0.00000
    203       1.3883      0.00000
    204       1.4171      0.00000
    205       1.4501      0.00000
    206       1.5042      0.00000
    207       1.5104      0.00000
    208       1.6294      0.00000

 k-point     4 :       0.3333    0.3333    0.0000
  band No.  band energies     occupation 
      1     -33.8722      1.00000
      2     -33.8644      1.00000
      3     -33.4114      1.00000
      4     -33.4100      1.00000
      5     -23.1983      1.00000
      6     -21.9761      1.00000
      7     -21.6153      1.00000
      8     -21.6035      1.00000
      9     -21.5792      1.00000
     10     -21.5727      1.00000
     11     -21.5544      1.00000
     12     -21.5358      1.00000
     13     -21.4899      1.00000
     14     -21.4350      1.00000
     15     -21.3713      1.00000
     16     -21.3418      1.00000
     17     -21.0272      1.00000
     18     -20.9901      1.00000
     19     -20.9580      1.00000
     20     -20.9365      1.00000
     21     -20.9326      1.00000
     22     -20.8955      1.00000
     23     -20.8890      1.00000
     24     -20.8704      1.00000
     25     -20.8528      1.00000
     26     -20.2228      1.00000
     27     -20.1924      1.00000
     28     -20.1340      1.00000
     29     -18.9895      1.00000
     30     -17.3854      1.00000
     31     -17.3779      1.00000
     32     -17.3662      1.00000
     33     -17.3598      1.00000
     34     -17.3533      1.00000
     35     -17.3470      1.00000
     36     -16.9313      1.00000
     37     -16.9298      1.00000
     38     -16.8806      1.00000
     39     -16.8792      1.00000
     40     -16.8781      1.00000
     41     -16.8744      1.00000
     42     -14.1450      1.00000
     43     -14.0841      1.00000
     44     -13.8276      1.00000
     45     -13.8087      1.00000
     46     -12.8600      1.00000
     47     -12.6232      1.00000
     48     -12.6160      1.00000
     49     -12.6040      1.00000
     50     -12.5430      1.00000
     51     -12.5381      1.00000
     52     -12.5231      1.00000
     53     -12.4572      1.00000
     54     -12.2214      1.00000
     55     -12.1692      1.00000
     56     -11.8625      1.00000
     57     -11.8147      1.00000
     58     -11.7676      1.00000
     59     -11.6539      1.00000
     60     -11.6284      1.00000
     61     -11.5429      1.00000
     62     -11.1667      1.00000
     63     -11.1335      1.00000
     64     -11.0600      1.00000
     65     -11.0464      1.00000
     66     -10.9992      1.00000
     67     -10.8751      1.00000
     68     -10.7009      1.00000
     69     -10.3602      1.00000
     70     -10.2865      1.00000
     71     -10.2566      1.00000
     72     -10.2454      1.00000
     73     -10.1790      1.00000
     74      -9.8717      1.00000
     75      -9.7466      1.00000
     76      -9.7155      1.00000
     77      -9.6861      1.00000
     78      -9.6244      1.00000
     79      -9.5678      1.00000
     80      -9.5454      1.00000
     81      -9.5017      1.00000
     82      -9.4716      1.00000
     83      -9.4400      1.00000
     84      -9.3203      1.00000
     85      -9.1807      1.00000
     86      -9.1320      1.00000
     87      -9.0163      1.00000
     88      -8.9475      1.00000
     89      -8.8725      1.00000
     90      -8.8440      1.00000
     91      -8.7942      1.00000
     92      -8.7498      1.00000
     93      -8.6648      1.00000
     94      -8.5732      1.00000
     95      -8.5354      1.00000
     96      -8.4484      1.00000
     97      -8.3539      1.00000
     98      -8.3334      1.00000
     99      -8.2475      1.00000
    100      -8.2271      1.00000
    101      -8.0912      1.00000
    102      -7.9225      1.00000
    103      -7.8448      1.00000
    104      -7.8320      1.00000
    105      -7.7867      1.00000
    106      -7.7667      1.00000
    107      -7.7085      1.00000
    108      -7.6662      1.00000
    109      -7.6276      1.00000
    110      -7.6098      1.00000
    111      -7.5864      1.00000
    112      -7.5580      1.00000
    113      -7.5274      1.00000
    114      -7.4826      1.00000
    115      -7.4404      1.00000
    116      -7.4256      1.00000
    117      -7.3465      1.00000
    118      -7.2792      1.00000
    119      -7.2486      1.00000
    120      -7.1849      1.00000
    121      -7.1581      1.00000
    122      -7.1477      1.00000
    123      -7.1289      1.00000
    124      -7.1127      1.00000
    125      -7.0809      1.00000
    126      -7.0599      1.00000
    127      -7.0180      1.00000
    128      -6.9988      1.00000
    129      -6.9600      1.00000
    130      -6.9412      1.00000
    131      -6.8969      1.00000
    132      -6.8716      1.00000
    133      -6.8516      1.00000
    134      -6.7955      1.00000
    135      -6.7698      1.00000
    136      -6.7564      1.00000
    137      -6.7238      1.00000
    138      -6.6581      1.00000
    139      -6.6425      1.00000
    140      -6.5694      1.00000
    141      -6.5410      1.00000
    142      -6.5284      1.00000
    143      -6.4997      1.00000
    144      -6.4683      1.00000
    145      -6.4365      1.00000
    146      -6.3972      1.00000
    147      -6.3739      1.00000
    148      -6.2882      1.00000
    149      -6.2037      1.00000
    150      -6.1464      1.00000
    151      -6.0561      1.00000
    152      -6.0393      1.00000
    153      -6.0330      1.00000
    154      -5.9539      1.00000
    155      -5.9357      1.00000
    156      -5.9248      1.00000
    157      -5.8772      1.00000
    158      -5.8643      1.00000
    159      -5.7935      1.00000
    160      -5.4181      1.00000
    161      -5.3859      1.00000
    162      -5.3089      1.00000
    163      -5.2936      1.00000
    164      -5.2614      1.00000
    165      -5.2231      1.00000
    166      -5.1909      1.00000
    167      -4.8664      1.00000
    168      -4.7290      1.00000
    169      -4.5274      1.00000
    170      -4.4698      1.00000
    171      -4.3662      1.00000
    172      -4.2848      1.00000
    173      -2.8806      0.00000
    174      -2.1168      0.00000
    175      -1.0862      0.00000
    176      -0.7777      0.00000
    177      -0.6551      0.00000
    178      -0.3382      0.00000
    179      -0.2272      0.00000
    180      -0.0925      0.00000
    181      -0.0479      0.00000
    182       0.0338      0.00000
    183       0.1467      0.00000
    184       0.2928      0.00000
    185       0.3280      0.00000
    186       0.4835      0.00000
    187       0.5431      0.00000
    188       0.6246      0.00000
    189       0.6671      0.00000
    190       0.6876      0.00000
    191       0.7294      0.00000
    192       0.8102      0.00000
    193       0.8763      0.00000
    194       0.9160      0.00000
    195       0.9500      0.00000
    196       0.9926      0.00000
    197       1.0230      0.00000
    198       1.0801      0.00000
    199       1.1890      0.00000
    200       1.2909      0.00000
    201       1.3150      0.00000
    202       1.3801      0.00000
    203       1.3938      0.00000
    204       1.4715      0.00000
    205       1.4942      0.00000
    206       1.5925      0.00000
    207       1.6236      0.00000
    208       1.7752      0.00000

 k-point     5 :      -0.3333    0.3333    0.0000
  band No.  band energies     occupation 
      1     -33.8722      1.00000
      2     -33.8644      1.00000
      3     -33.4114      1.00000
      4     -33.4100      1.00000
      5     -23.1982      1.00000
      6     -21.9761      1.00000
      7     -21.6152      1.00000
      8     -21.6039      1.00000
      9     -21.5792      1.00000
     10     -21.5717      1.00000
     11     -21.5545      1.00000
     12     -21.5365      1.00000
     13     -21.4899      1.00000
     14     -21.4349      1.00000
     15     -21.3713      1.00000
     16     -21.3418      1.00000
     17     -21.0272      1.00000
     18     -20.9901      1.00000
     19     -20.9583      1.00000
     20     -20.9366      1.00000
     21     -20.9319      1.00000
     22     -20.8959      1.00000
     23     -20.8894      1.00000
     24     -20.8701      1.00000
     25     -20.8527      1.00000
     26     -20.2228      1.00000
     27     -20.1924      1.00000
     28     -20.1339      1.00000
     29     -18.9895      1.00000
     30     -17.3853      1.00000
     31     -17.3780      1.00000
     32     -17.3662      1.00000
     33     -17.3599      1.00000
     34     -17.3533      1.00000
     35     -17.3469      1.00000
     36     -16.9313      1.00000
     37     -16.9298      1.00000
     38     -16.8815      1.00000
     39     -16.8782      1.00000
     40     -16.8772      1.00000
     41     -16.8754      1.00000
     42     -14.1449      1.00000
     43     -14.0842      1.00000
     44     -13.8276      1.00000
     45     -13.8087      1.00000
     46     -12.8600      1.00000
     47     -12.6232      1.00000
     48     -12.6152      1.00000
     49     -12.6049      1.00000
     50     -12.5430      1.00000
     51     -12.5381      1.00000
     52     -12.5231      1.00000
     53     -12.4572      1.00000
     54     -12.2225      1.00000
     55     -12.1684      1.00000
     56     -11.8510      1.00000
     57     -11.8193      1.00000
     58     -11.7691      1.00000
     59     -11.6629      1.00000
     60     -11.6266      1.00000
     61     -11.5434      1.00000
     62     -11.1663      1.00000
     63     -11.1389      1.00000
     64     -11.0625      1.00000
     65     -11.0307      1.00000
     66     -11.0017      1.00000
     67     -10.8781      1.00000
     68     -10.7008      1.00000
     69     -10.3542      1.00000
     70     -10.2889      1.00000
     71     -10.2613      1.00000
     72     -10.2450      1.00000
     73     -10.1777      1.00000
     74      -9.8723      1.00000
     75      -9.7417      1.00000
     76      -9.7127      1.00000
     77      -9.6826      1.00000
     78      -9.6077      1.00000
     79      -9.5622      1.00000
     80      -9.5428      1.00000
     81      -9.5188      1.00000
     82      -9.4964      1.00000
     83      -9.4648      1.00000
     84      -9.3173      1.00000
     85      -9.1706      1.00000
     86      -9.1184      1.00000
     87      -8.9778      1.00000
     88      -8.9227      1.00000
     89      -8.8913      1.00000
     90      -8.8674      1.00000
     91      -8.7985      1.00000
     92      -8.7460      1.00000
     93      -8.7050      1.00000
     94      -8.6037      1.00000
     95      -8.5265      1.00000
     96      -8.3745      1.00000
     97      -8.3548      1.00000
     98      -8.3222      1.00000
     99      -8.2488      1.00000
    100      -8.2141      1.00000
    101      -8.1598      1.00000
    102      -7.9072      1.00000
    103      -7.8494      1.00000
    104      -7.8338      1.00000
    105      -7.7960      1.00000
    106      -7.7469      1.00000
    107      -7.7168      1.00000
    108      -7.6628      1.00000
    109      -7.6338      1.00000
    110      -7.6133      1.00000
    111      -7.5781      1.00000
    112      -7.5522      1.00000
    113      -7.5340      1.00000
    114      -7.4823      1.00000
    115      -7.4608      1.00000
    116      -7.3986      1.00000
    117      -7.3436      1.00000
    118      -7.2963      1.00000
    119      -7.2482      1.00000
    120      -7.1894      1.00000
    121      -7.1612      1.00000
    122      -7.1483      1.00000
    123      -7.1233      1.00000
    124      -7.0900      1.00000
    125      -7.0640      1.00000
    126      -7.0410      1.00000
    127      -7.0347      1.00000
    128      -6.9896      1.00000
    129      -6.9588      1.00000
    130      -6.9468      1.00000
    131      -6.9159      1.00000
    132      -6.8807      1.00000
    133      -6.8494      1.00000
    134      -6.8118      1.00000
    135      -6.7841      1.00000
    136      -6.7278      1.00000
    137      -6.7018      1.00000
    138      -6.6845      1.00000
    139      -6.6320      1.00000
    140      -6.5857      1.00000
    141      -6.5729      1.00000
    142      -6.5014      1.00000
    143      -6.4840      1.00000
    144      -6.4639      1.00000
    145      -6.4334      1.00000
    146      -6.4051      1.00000
    147      -6.3856      1.00000
    148      -6.2892      1.00000
    149      -6.1982      1.00000
    150      -6.1446      1.00000
    151      -6.0554      1.00000
    152      -6.0511      1.00000
    153      -6.0246      1.00000
    154      -5.9575      1.00000
    155      -5.9253      1.00000
    156      -5.9107      1.00000
    157      -5.8842      1.00000
    158      -5.8760      1.00000
    159      -5.7893      1.00000
    160      -5.4377      1.00000
    161      -5.3666      1.00000
    162      -5.3066      1.00000
    163      -5.2927      1.00000
    164      -5.2566      1.00000
    165      -5.2248      1.00000
    166      -5.1995      1.00000
    167      -4.8664      1.00000
    168      -4.7288      1.00000
    169      -4.5278      1.00000
    170      -4.4694      1.00000
    171      -4.3662      1.00000
    172      -4.2849      1.00000
    173      -2.8806      0.00000
    174      -2.1166      0.00000
    175      -1.0856      0.00000
    176      -0.7775      0.00000
    177      -0.6549      0.00000
    178      -0.3365      0.00000
    179      -0.2255      0.00000
    180      -0.1072      0.00000
    181      -0.0498      0.00000
    182       0.0345      0.00000
    183       0.1694      0.00000
    184       0.2619      0.00000
    185       0.3688      0.00000
    186       0.4409      0.00000
    187       0.5570      0.00000
    188       0.5877      0.00000
    189       0.6953      0.00000
    190       0.7225      0.00000
    191       0.7303      0.00000
    192       0.8310      0.00000
    193       0.8512      0.00000
    194       0.9057      0.00000
    195       0.9430      0.00000
    196       1.0177      0.00000
    197       1.0343      0.00000
    198       1.0745      0.00000
    199       1.2346      0.00000
    200       1.2840      0.00000
    201       1.3213      0.00000
    202       1.3997      0.00000
    203       1.4528      0.00000
    204       1.4969      0.00000
    205       1.5822      0.00000
    206       1.6153      0.00000
    207       1.6405      0.00000
    208       1.6784      0.00000

 spin component 2

 k-point     1 :       0.0000    0.0000    0.0000
  band No.  band energies     occupation 
      1     -33.8721      1.00000
      2     -33.8643      1.00000
      3     -33.4112      1.00000
      4     -33.4098      1.00000
      5     -22.9977      1.00000
      6     -21.9348      1.00000
      7     -21.5900      1.00000
      8     -21.5610      1.00000
      9     -21.5380      1.00000
     10     -21.5171      1.00000
     11     -21.4669      1.00000
     12     -21.4619      1.00000
     13     -21.4526      1.00000
     14     -21.4115      1.00000
     15     -21.3052      1.00000
     16     -21.2928      1.00000
     17     -20.9548      1.00000
     18     -20.9281      1.00000
     19     -20.8876      1.00000
     20     -20.8859      1.00000
     21     -20.8582      1.00000
     22     -20.8423      1.00000
     23     -20.8176      1.00000
     24     -20.8140      1.00000
     25     -20.8079      1.00000
     26     -20.1936      1.00000
     27     -20.0455      1.00000
     28     -19.9951      1.00000
     29     -18.9907      1.00000
     30     -17.3857      1.00000
     31     -17.3757      1.00000
     32     -17.3659      1.00000
     33     -17.3633      1.00000
     34     -17.3531      1.00000
     35     -17.3446      1.00000
     36     -16.9310      1.00000
     37     -16.9296      1.00000
     38     -16.8812      1.00000
     39     -16.8789      1.00000
     40     -16.8769      1.00000
     41     -16.8742      1.00000
     42     -12.8462      1.00000
     43     -12.6916      1.00000
     44     -11.9269      1.00000
     45     -11.8684      1.00000
     46     -11.4640      1.00000
     47     -11.2466      1.00000
     48     -11.2033      1.00000
     49     -10.9178      1.00000
     50     -10.8108      1.00000
     51     -10.7915      1.00000
     52     -10.6788      1.00000
     53     -10.6403      1.00000
     54     -10.3526      1.00000
     55     -10.3085      1.00000
     56     -10.2301      1.00000
     57     -10.2128      1.00000
     58     -10.1663      1.00000
     59     -10.1615      1.00000
     60     -10.0311      1.00000
     61     -10.0208      1.00000
     62      -9.9639      1.00000
     63      -9.9098      1.00000
     64      -9.5629      1.00000
     65      -9.5153      1.00000
     66      -9.4765      1.00000
     67      -9.1913      1.00000
     68      -9.1259      1.00000
     69      -9.0662      1.00000
     70      -8.9881      1.00000
     71      -8.8276      1.00000
     72      -8.7591      1.00000
     73      -8.7376      1.00000
     74      -8.6599      1.00000
     75      -8.6373      1.00000
     76      -8.5763      1.00000
     77      -8.5020      1.00000
     78      -8.4476      1.00000
     79      -8.4367      1.00000
     80      -8.3461      1.00000
     81      -8.2951      1.00000
     82      -8.2432      1.00000
     83      -8.1804      1.00000
     84      -8.1294      1.00000
     85      -8.0872      1.00000
     86      -7.9461      1.00000
     87      -7.9124      1.00000
     88      -7.8475      1.00000
     89      -7.7964      1.00000
     90      -7.7471      1.00000
     91      -7.7028      1.00000
     92      -7.6715      1.00000
     93      -7.6674      1.00000
     94      -7.6317      1.00000
     95      -7.5920      1.00000
     96      -7.5500      1.00000
     97      -7.5251      1.00000
     98      -7.5034      1.00000
     99      -7.4626      1.00000
    100      -7.4268      1.00000
    101      -7.4084      1.00000
    102      -7.3935      1.00000
    103      -7.3745      1.00000
    104      -7.3413      1.00000
    105      -7.3073      1.00000
    106      -7.2759      1.00000
    107      -7.2503      1.00000
    108      -7.1579      1.00000
    109      -7.1279      1.00000
    110      -7.1001      1.00000
    111      -7.0598      1.00000
    112      -7.0145      1.00000
    113      -6.9816      1.00000
    114      -6.8504      1.00000
    115      -6.8267      1.00000
    116      -6.7948      1.00000
    117      -6.7756      1.00000
    118      -6.7229      1.00000
    119      -6.6860      1.00000
    120      -6.6725      1.00000
    121      -6.6330      1.00000
    122      -6.5135      1.00000
    123      -6.3732      1.00000
    124      -6.3434      1.00000
    125      -6.3266      1.00000
    126      -6.2952      1.00000
    127      -6.2785      1.00000
    128      -6.2641      1.00000
    129      -6.1567      1.00000
    130      -6.1376      1.00000
    131      -6.1339      1.00000
    132      -6.1041      1.00000
    133      -6.0367      1.00000
    134      -5.9843      1.00000
    135      -5.9376      1.00000
    136      -5.9090      1.00000
    137      -5.8603      1.00000
    138      -5.6831      1.00000
    139      -5.3799      1.00000
    140      -5.3610      1.00000
    141      -5.2902      1.00000
    142      -5.2484      1.00000
    143      -5.2024      1.00000
    144      -5.0616      1.00000
    145      -4.9588      1.00000
    146      -4.8747      1.00000
    147      -4.6435      1.00000
    148      -4.5843      1.00000
    149      -4.4820      1.00000
    150      -4.2623      1.00000
    151      -4.1812      1.00000
    152      -2.9262      0.00000
    153      -2.7274      0.00000
    154      -2.6721      0.00000
    155      -2.5618      0.00000
    156      -2.4593      0.00000
    157      -2.4428      0.00000
    158      -2.4090      0.00000
    159      -2.3893      0.00000
    160      -2.0985      0.00000
    161      -1.8944      0.00000
    162      -1.8295      0.00000
    163      -1.7887      0.00000
    164      -1.6796      0.00000
    165      -1.6643      0.00000
    166      -1.2457      0.00000
    167      -0.9689      0.00000
    168      -0.8150      0.00000
    169      -0.4060      0.00000
    170      -0.3584      0.00000
    171      -0.1667      0.00000
    172      -0.1294      0.00000
    173      -0.0986      0.00000
    174      -0.0295      0.00000
    175       0.1979      0.00000
    176       0.4508      0.00000
    177       0.4687      0.00000
    178       0.5108      0.00000
    179       0.5282      0.00000
    180       0.5495      0.00000
    181       0.6085      0.00000
    182       0.6258      0.00000
    183       0.6975      0.00000
    184       0.7326      0.00000
    185       0.8148      0.00000
    186       0.8748      0.00000
    187       0.8817      0.00000
    188       0.9976      0.00000
    189       1.0000      0.00000
    190       1.0437      0.00000
    191       1.0651      0.00000
    192       1.1162      0.00000
    193       1.2146      0.00000
    194       1.2712      0.00000
    195       1.3195      0.00000
    196       1.3738      0.00000
    197       1.4214      0.00000
    198       1.4647      0.00000
    199       1.4957      0.00000
    200       1.5204      0.00000
    201       1.5312      0.00000
    202       1.5441      0.00000
    203       1.5541      0.00000
    204       1.5754      0.00000
    205       1.5946      0.00000
    206       1.6178      0.00000
    207       1.6526      0.00000
    208       1.6861      0.00000

 k-point     2 :       0.3333    0.0000    0.0000
  band No.  band energies     occupation 
      1     -33.8721      1.00000
      2     -33.8643      1.00000
      3     -33.4112      1.00000
      4     -33.4098      1.00000
      5     -22.9976      1.00000
      6     -21.9346      1.00000
      7     -21.5829      1.00000
      8     -21.5528      1.00000
      9     -21.5484      1.00000
     10     -21.5104      1.00000
     11     -21.4954      1.00000
     12     -21.4643      1.00000
     13     -21.4354      1.00000
     14     -21.4106      1.00000
     15     -21.3018      1.00000
     16     -21.2952      1.00000
     17     -20.9528      1.00000
     18     -20.9269      1.00000
     19     -20.8876      1.00000
     20     -20.8858      1.00000
     21     -20.8586      1.00000
     22     -20.8443      1.00000
     23     -20.8277      1.00000
     24     -20.8140      1.00000
     25     -20.7985      1.00000
     26     -20.1936      1.00000
     27     -20.0454      1.00000
     28     -19.9951      1.00000
     29     -18.9906      1.00000
     30     -17.3855      1.00000
     31     -17.3759      1.00000
     32     -17.3659      1.00000
     33     -17.3632      1.00000
     34     -17.3531      1.00000
     35     -17.3447      1.00000
     36     -16.9310      1.00000
     37     -16.9296      1.00000
     38     -16.8803      1.00000
     39     -16.8779      1.00000
     40     -16.8778      1.00000
     41     -16.8752      1.00000
     42     -12.8129      1.00000
     43     -12.6294      1.00000
     44     -12.0488      1.00000
     45     -11.7854      1.00000
     46     -11.5119      1.00000
     47     -11.3506      1.00000
     48     -11.2241      1.00000
     49     -10.9791      1.00000
     50     -10.8715      1.00000
     51     -10.8052      1.00000
     52     -10.7183      1.00000
     53     -10.5116      1.00000
     54     -10.3795      1.00000
     55     -10.3384      1.00000
     56     -10.2719      1.00000
     57     -10.2196      1.00000
     58     -10.1490      1.00000
     59     -10.0991      1.00000
     60     -10.0129      1.00000
     61      -9.9838      1.00000
     62      -9.8961      1.00000
     63      -9.8229      1.00000
     64      -9.5436      1.00000
     65      -9.5073      1.00000
     66      -9.3922      1.00000
     67      -9.1580      1.00000
     68      -9.1085      1.00000
     69      -9.0878      1.00000
     70      -9.0190      1.00000
     71      -8.8284      1.00000
     72      -8.7789      1.00000
     73      -8.7391      1.00000
     74      -8.6663      1.00000
     75      -8.6248      1.00000
     76      -8.5643      1.00000
     77      -8.5075      1.00000
     78      -8.4791      1.00000
     79      -8.4389      1.00000
     80      -8.3520      1.00000
     81      -8.2563      1.00000
     82      -8.2277      1.00000
     83      -8.1722      1.00000
     84      -8.0970      1.00000
     85      -8.0454      1.00000
     86      -7.9543      1.00000
     87      -7.8988      1.00000
     88      -7.8727      1.00000
     89      -7.8203      1.00000
     90      -7.7964      1.00000
     91      -7.7229      1.00000
     92      -7.6827      1.00000
     93      -7.6501      1.00000
     94      -7.6222      1.00000
     95      -7.5753      1.00000
     96      -7.5548      1.00000
     97      -7.5231      1.00000
     98      -7.5066      1.00000
     99      -7.4862      1.00000
    100      -7.4589      1.00000
    101      -7.4237      1.00000
    102      -7.3959      1.00000
    103      -7.3604      1.00000
    104      -7.3331      1.00000
    105      -7.3063      1.00000
    106      -7.2726      1.00000
    107      -7.2406      1.00000
    108      -7.2138      1.00000
    109      -7.2025      1.00000
    110      -7.1279      1.00000
    111      -7.0343      1.00000
    112      -6.9809      1.00000
    113      -6.9461      1.00000
    114      -6.8724      1.00000
    115      -6.8511      1.00000
    116      -6.8320      1.00000
    117      -6.8061      1.00000
    118      -6.7514      1.00000
    119      -6.7067      1.00000
    120      -6.6337      1.00000
    121      -6.5935      1.00000
    122      -6.5049      1.00000
    123      -6.4030      1.00000
    124      -6.3716      1.00000
    125      -6.3380      1.00000
    126      -6.3227      1.00000
    127      -6.2591      1.00000
    128      -6.2417      1.00000
    129      -6.2052      1.00000
    130      -6.1607      1.00000
    131      -6.1248      1.00000
    132      -6.0593      1.00000
    133      -6.0030      1.00000
    134      -5.9618      1.00000
    135      -5.9271      1.00000
    136      -5.9060      1.00000
    137      -5.7924      1.00000
    138      -5.6940      1.00000
    139      -5.3799      1.00000
    140      -5.3525      1.00000
    141      -5.3071      1.00000
    142      -5.2484      1.00000
    143      -5.2039      1.00000
    144      -5.0572      1.00000
    145      -4.9812      1.00000
    146      -4.8802      1.00000
    147      -4.6503      1.00000
    148      -4.5840      1.00000
    149      -4.4513      1.00000
    150      -4.2547      1.00000
    151      -4.1700      1.00000
    152      -2.8937      0.00000
    153      -2.7759      0.00000
    154      -2.6581      0.00000
    155      -2.5524      0.00000
    156      -2.5000      0.00000
    157      -2.4622      0.00000
    158      -2.4394      0.00000
    159      -2.3894      0.00000
    160      -2.0911      0.00000
    161      -2.0081      0.00000
    162      -1.8001      0.00000
    163      -1.7576      0.00000
    164      -1.6509      0.00000
    165      -1.6363      0.00000
    166      -1.2375      0.00000
    167      -0.8531      0.00000
    168      -0.7519      0.00000
    169      -0.4295      0.00000
    170      -0.3752      0.00000
    171      -0.3300      0.00000
    172      -0.2022      0.00000
    173      -0.1582      0.00000
    174       0.0492      0.00000
    175       0.1490      0.00000
    176       0.3849      0.00000
    177       0.4425      0.00000
    178       0.4659      0.00000
    179       0.5541      0.00000
    180       0.5852      0.00000
    181       0.6208      0.00000
    182       0.6614      0.00000
    183       0.6737      0.00000
    184       0.7508      0.00000
    185       0.7927      0.00000
    186       0.8654      0.00000
    187       0.9712      0.00000
    188       0.9906      0.00000
    189       1.0456      0.00000
    190       1.0657      0.00000
    191       1.1350      0.00000
    192       1.1883      0.00000
    193       1.2475      0.00000
    194       1.2631      0.00000
    195       1.2914      0.00000
    196       1.3648      0.00000
    197       1.3980      0.00000
    198       1.4605      0.00000
    199       1.4895      0.00000
    200       1.5165      0.00000
    201       1.5320      0.00000
    202       1.5507      0.00000
    203       1.5610      0.00000
    204       1.6017      0.00000
    205       1.6454      0.00000
    206       1.6806      0.00000
    207       1.7896      0.00000
    208       1.9059      0.00000

 k-point     3 :       0.0000    0.3333    0.0000
  band No.  band energies     occupation 
      1     -33.8721      1.00000
      2     -33.8643      1.00000
      3     -33.4112      1.00000
      4     -33.4098      1.00000
      5     -22.9976      1.00000
      6     -21.9345      1.00000
      7     -21.5878      1.00000
      8     -21.5545      1.00000
      9     -21.5374      1.00000
     10     -21.5211      1.00000
     11     -21.4878      1.00000
     12     -21.4532      1.00000
     13     -21.4485      1.00000
     14     -21.4095      1.00000
     15     -21.3046      1.00000
     16     -21.2927      1.00000
     17     -20.9517      1.00000
     18     -20.9228      1.00000
     19     -20.8976      1.00000
     20     -20.8920      1.00000
     21     -20.8520      1.00000
     22     -20.8414      1.00000
     23     -20.8162      1.00000
     24     -20.8146      1.00000
     25     -20.8080      1.00000
     26     -20.1936      1.00000
     27     -20.0455      1.00000
     28     -19.9951      1.00000
     29     -18.9906      1.00000
     30     -17.3851      1.00000
     31     -17.3777      1.00000
     32     -17.3660      1.00000
     33     -17.3597      1.00000
     34     -17.3531      1.00000
     35     -17.3467      1.00000
     36     -16.9310      1.00000
     37     -16.9296      1.00000
     38     -16.8803      1.00000
     39     -16.8779      1.00000
     40     -16.8778      1.00000
     41     -16.8752      1.00000
     42     -12.7987      1.00000
     43     -12.6570      1.00000
     44     -12.0012      1.00000
     45     -11.8084      1.00000
     46     -11.5010      1.00000
     47     -11.4170      1.00000
     48     -11.1862      1.00000
     49     -10.9976      1.00000
     50     -10.8169      1.00000
     51     -10.7908      1.00000
     52     -10.6973      1.00000
     53     -10.5801      1.00000
     54     -10.4341      1.00000
     55     -10.3116      1.00000
     56     -10.2455      1.00000
     57     -10.1830      1.00000
     58     -10.1765      1.00000
     59     -10.1702      1.00000
     60      -9.9843      1.00000
     61      -9.9574      1.00000
     62      -9.8698      1.00000
     63      -9.8336      1.00000
     64      -9.5828      1.00000
     65      -9.4681      1.00000
     66      -9.3960      1.00000
     67      -9.1499      1.00000
     68      -9.1140      1.00000
     69      -9.0879      1.00000
     70      -9.0059      1.00000
     71      -8.8403      1.00000
     72      -8.7626      1.00000
     73      -8.6995      1.00000
     74      -8.6715      1.00000
     75      -8.6326      1.00000
     76      -8.5871      1.00000
     77      -8.5613      1.00000
     78      -8.4998      1.00000
     79      -8.4285      1.00000
     80      -8.3212      1.00000
     81      -8.2919      1.00000
     82      -8.1895      1.00000
     83      -8.1738      1.00000
     84      -8.0972      1.00000
     85      -8.0657      1.00000
     86      -7.9548      1.00000
     87      -7.8628      1.00000
     88      -7.8478      1.00000
     89      -7.7856      1.00000
     90      -7.7730      1.00000
     91      -7.7339      1.00000
     92      -7.6846      1.00000
     93      -7.6687      1.00000
     94      -7.6290      1.00000
     95      -7.5892      1.00000
     96      -7.5610      1.00000
     97      -7.5312      1.00000
     98      -7.5164      1.00000
     99      -7.4804      1.00000
    100      -7.4598      1.00000
    101      -7.4221      1.00000
    102      -7.4030      1.00000
    103      -7.3741      1.00000
    104      -7.3400      1.00000
    105      -7.3018      1.00000
    106      -7.2766      1.00000
    107      -7.2317      1.00000
    108      -7.2111      1.00000
    109      -7.1593      1.00000
    110      -7.1149      1.00000
    111      -7.0814      1.00000
    112      -7.0368      1.00000
    113      -6.9793      1.00000
    114      -6.8820      1.00000
    115      -6.8563      1.00000
    116      -6.8163      1.00000
    117      -6.7815      1.00000
    118      -6.7187      1.00000
    119      -6.6491      1.00000
    120      -6.6212      1.00000
    121      -6.6118      1.00000
    122      -6.5114      1.00000
    123      -6.3961      1.00000
    124      -6.3772      1.00000
    125      -6.3209      1.00000
    126      -6.3148      1.00000
    127      -6.2638      1.00000
    128      -6.2561      1.00000
    129      -6.2163      1.00000
    130      -6.1753      1.00000
    131      -6.1348      1.00000
    132      -6.0723      1.00000
    133      -6.0225      1.00000
    134      -5.9792      1.00000
    135      -5.9384      1.00000
    136      -5.8801      1.00000
    137      -5.7979      1.00000
    138      -5.6891      1.00000
    139      -5.3595      1.00000
    140      -5.3490      1.00000
    141      -5.3003      1.00000
    142      -5.2486      1.00000
    143      -5.2258      1.00000
    144      -5.0440      1.00000
    145      -4.9581      1.00000
    146      -4.8793      1.00000
    147      -4.6436      1.00000
    148      -4.5936      1.00000
    149      -4.4544      1.00000
    150      -4.2512      1.00000
    151      -4.1746      1.00000
    152      -2.8503      0.00000
    153      -2.7278      0.00000
    154      -2.7112      0.00000
    155      -2.5751      0.00000
    156      -2.5197      0.00000
    157      -2.4551      0.00000
    158      -2.4230      0.00000
    159      -2.4092      0.00000
    160      -2.0978      0.00000
    161      -2.0073      0.00000
    162      -1.8216      0.00000
    163      -1.7296      0.00000
    164      -1.6572      0.00000
    165      -1.6431      0.00000
    166      -1.2304      0.00000
    167      -0.8655      0.00000
    168      -0.7586      0.00000
    169      -0.4247      0.00000
    170      -0.4038      0.00000
    171      -0.3094      0.00000
    172      -0.2011      0.00000
    173      -0.1499      0.00000
    174       0.0390      0.00000
    175       0.1665      0.00000
    176       0.3729      0.00000
    177       0.4428      0.00000
    178       0.4979      0.00000
    179       0.5484      0.00000
    180       0.5832      0.00000
    181       0.6154      0.00000
    182       0.6585      0.00000
    183       0.6873      0.00000
    184       0.7402      0.00000
    185       0.8194      0.00000
    186       0.8597      0.00000
    187       0.9729      0.00000
    188       0.9921      0.00000
    189       1.0073      0.00000
    190       1.0587      0.00000
    191       1.1803      0.00000
    192       1.1904      0.00000
    193       1.2087      0.00000
    194       1.2545      0.00000
    195       1.2875      0.00000
    196       1.3681      0.00000
    197       1.3925      0.00000
    198       1.4584      0.00000
    199       1.5015      0.00000
    200       1.5297      0.00000
    201       1.5486      0.00000
    202       1.5713      0.00000
    203       1.5925      0.00000
    204       1.6253      0.00000
    205       1.6577      0.00000
    206       1.6908      0.00000
    207       1.7704      0.00000
    208       1.9404      0.00000

 k-point     4 :       0.3333    0.3333    0.0000
  band No.  band energies     occupation 
      1     -33.8721      1.00000
      2     -33.8643      1.00000
      3     -33.4112      1.00000
      4     -33.4098      1.00000
      5     -22.9976      1.00000
      6     -21.9344      1.00000
      7     -21.5809      1.00000
      8     -21.5520      1.00000
      9     -21.5407      1.00000
     10     -21.5148      1.00000
     11     -21.4947      1.00000
     12     -21.4830      1.00000
     13     -21.4261      1.00000
     14     -21.4085      1.00000
     15     -21.3016      1.00000
     16     -21.2952      1.00000
     17     -20.9501      1.00000
     18     -20.9219      1.00000
     19     -20.8974      1.00000
     20     -20.8916      1.00000
     21     -20.8539      1.00000
     22     -20.8423      1.00000
     23     -20.8275      1.00000
     24     -20.8138      1.00000
     25     -20.7979      1.00000
     26     -20.1936      1.00000
     27     -20.0455      1.00000
     28     -19.9950      1.00000
     29     -18.9906      1.00000
     30     -17.3851      1.00000
     31     -17.3777      1.00000
     32     -17.3660      1.00000
     33     -17.3596      1.00000
     34     -17.3531      1.00000
     35     -17.3467      1.00000
     36     -16.9310      1.00000
     37     -16.9296      1.00000
     38     -16.8803      1.00000
     39     -16.8790      1.00000
     40     -16.8777      1.00000
     41     -16.8743      1.00000
     42     -12.7720      1.00000
     43     -12.5837      1.00000
     44     -11.9674      1.00000
     45     -11.9224      1.00000
     46     -11.5425      1.00000
     47     -11.4047      1.00000
     48     -11.3196      1.00000
     49     -11.0871      1.00000
     50     -10.9024      1.00000
     51     -10.6935      1.00000
     52     -10.6617      1.00000
     53     -10.5128      1.00000
     54     -10.4383      1.00000
     55     -10.3403      1.00000
     56     -10.2961      1.00000
     57     -10.2391      1.00000
     58     -10.1159      1.00000
     59     -10.0408      1.00000
     60     -10.0057      1.00000
     61      -9.9160      1.00000
     62      -9.8353      1.00000
     63      -9.7956      1.00000
     64      -9.5496      1.00000
     65      -9.5083      1.00000
     66      -9.3271      1.00000
     67      -9.1559      1.00000
     68      -9.1433      1.00000
     69      -9.0696      1.00000
     70      -8.9908      1.00000
     71      -8.8256      1.00000
     72      -8.7483      1.00000
     73      -8.6942      1.00000
     74      -8.6739      1.00000
     75      -8.6179      1.00000
     76      -8.5516      1.00000
     77      -8.5217      1.00000
     78      -8.4853      1.00000
     79      -8.4401      1.00000
     80      -8.3171      1.00000
     81      -8.2805      1.00000
     82      -8.2059      1.00000
     83      -8.1602      1.00000
     84      -8.1071      1.00000
     85      -8.0650      1.00000
     86      -7.9604      1.00000
     87      -7.8929      1.00000
     88      -7.8855      1.00000
     89      -7.8094      1.00000
     90      -7.7737      1.00000
     91      -7.7539      1.00000
     92      -7.7173      1.00000
     93      -7.6982      1.00000
     94      -7.6430      1.00000
     95      -7.5793      1.00000
     96      -7.5696      1.00000
     97      -7.5523      1.00000
     98      -7.5183      1.00000
     99      -7.4766      1.00000
    100      -7.4482      1.00000
    101      -7.4273      1.00000
    102      -7.4014      1.00000
    103      -7.3872      1.00000
    104      -7.3662      1.00000
    105      -7.3238      1.00000
    106      -7.3058      1.00000
    107      -7.2486      1.00000
    108      -7.1929      1.00000
    109      -7.1604      1.00000
    110      -7.0798      1.00000
    111      -7.0140      1.00000
    112      -6.9923      1.00000
    113      -6.9448      1.00000
    114      -6.9209      1.00000
    115      -6.8706      1.00000
    116      -6.8272      1.00000
    117      -6.8006      1.00000
    118      -6.7420      1.00000
    119      -6.6556      1.00000
    120      -6.6275      1.00000
    121      -6.5595      1.00000
    122      -6.4908      1.00000
    123      -6.4661      1.00000
    124      -6.4240      1.00000
    125      -6.3465      1.00000
    126      -6.3170      1.00000
    127      -6.2763      1.00000
    128      -6.2500      1.00000
    129      -6.2230      1.00000
    130      -6.2098      1.00000
    131      -6.0981      1.00000
    132      -6.0749      1.00000
    133      -5.9796      1.00000
    134      -5.9548      1.00000
    135      -5.9186      1.00000
    136      -5.8862      1.00000
    137      -5.7744      1.00000
    138      -5.7020      1.00000
    139      -5.3531      1.00000
    140      -5.3449      1.00000
    141      -5.3164      1.00000
    142      -5.2497      1.00000
    143      -5.2259      1.00000
    144      -5.0418      1.00000
    145      -4.9771      1.00000
    146      -4.8852      1.00000
    147      -4.6504      1.00000
    148      -4.5931      1.00000
    149      -4.4143      1.00000
    150      -4.2417      1.00000
    151      -4.1653      1.00000
    152      -2.8335      0.00000
    153      -2.7745      0.00000
    154      -2.6580      0.00000
    155      -2.5825      0.00000
    156      -2.5405      0.00000
    157      -2.4657      0.00000
    158      -2.4424      0.00000
    159      -2.4198      0.00000
    160      -2.1803      0.00000
    161      -2.0617      0.00000
    162      -1.7883      0.00000
    163      -1.6939      0.00000
    164      -1.6445      0.00000
    165      -1.6007      0.00000
    166      -1.2328      0.00000
    167      -0.7860      0.00000
    168      -0.6717      0.00000
    169      -0.4998      0.00000
    170      -0.3905      0.00000
    171      -0.3281      0.00000
    172      -0.2180      0.00000
    173      -0.1488      0.00000
    174       0.0404      0.00000
    175       0.1116      0.00000
    176       0.2769      0.00000
    177       0.3036      0.00000
    178       0.4391      0.00000
    179       0.4828      0.00000
    180       0.5262      0.00000
    181       0.6002      0.00000
    182       0.6407      0.00000
    183       0.7106      0.00000
    184       0.8297      0.00000
    185       0.9025      0.00000
    186       0.9339      0.00000
    187       0.9638      0.00000
    188       1.0125      0.00000
    189       1.0460      0.00000
    190       1.0871      0.00000
    191       1.1305      0.00000
    192       1.2079      0.00000
    193       1.2474      0.00000
    194       1.3007      0.00000
    195       1.3673      0.00000
    196       1.4001      0.00000
    197       1.4301      0.00000
    198       1.4744      0.00000
    199       1.5269      0.00000
    200       1.5374      0.00000
    201       1.5844      0.00000
    202       1.6025      0.00000
    203       1.6487      0.00000
    204       1.7209      0.00000
    205       1.7623      0.00000
    206       1.8143      0.00000
    207       1.9259      0.00000
    208       1.9710      0.00000

 k-point     5 :      -0.3333    0.3333    0.0000
  band No.  band energies     occupation 
      1     -33.8721      1.00000
      2     -33.8643      1.00000
      3     -33.4112      1.00000
      4     -33.4098      1.00000
      5     -22.9975      1.00000
      6     -21.9344      1.00000
      7     -21.5811      1.00000
      8     -21.5517      1.00000
      9     -21.5405      1.00000
     10     -21.5153      1.00000
     11     -21.4944      1.00000
     12     -21.4831      1.00000
     13     -21.4260      1.00000
     14     -21.4085      1.00000
     15     -21.3016      1.00000
     16     -21.2952      1.00000
     17     -20.9501      1.00000
     18     -20.9219      1.00000
     19     -20.8973      1.00000
     20     -20.8916      1.00000
     21     -20.8541      1.00000
     22     -20.8421      1.00000
     23     -20.8275      1.00000
     24     -20.8138      1.00000
     25     -20.7979      1.00000
     26     -20.1936      1.00000
     27     -20.0455      1.00000
     28     -19.9950      1.00000
     29     -18.9906      1.00000
     30     -17.3850      1.00000
     31     -17.3778      1.00000
     32     -17.3660      1.00000
     33     -17.3597      1.00000
     34     -17.3531      1.00000
     35     -17.3466      1.00000
     36     -16.9310      1.00000
     37     -16.9296      1.00000
     38     -16.8812      1.00000
     39     -16.8780      1.00000
     40     -16.8768      1.00000
     41     -16.8753      1.00000
     42     -12.7719      1.00000
     43     -12.5836      1.00000
     44     -11.9688      1.00000
     45     -11.9216      1.00000
     46     -11.5437      1.00000
     47     -11.4147      1.00000
     48     -11.2967      1.00000
     49     -11.1079      1.00000
     50     -10.8948      1.00000
     51     -10.7006      1.00000
     52     -10.6230      1.00000
     53     -10.5296      1.00000
     54     -10.4525      1.00000
     55     -10.3506      1.00000
     56     -10.2930      1.00000
     57     -10.2337      1.00000
     58     -10.1221      1.00000
     59     -10.0413      1.00000
     60     -10.0039      1.00000
     61      -9.9092      1.00000
     62      -9.8372      1.00000
     63      -9.7913      1.00000
     64      -9.5554      1.00000
     65      -9.5099      1.00000
     66      -9.3258      1.00000
     67      -9.1665      1.00000
     68      -9.1208      1.00000
     69      -9.0491      1.00000
     70      -8.9941      1.00000
     71      -8.8672      1.00000
     72      -8.7179      1.00000
     73      -8.6886      1.00000
     74      -8.6810      1.00000
     75      -8.6371      1.00000
     76      -8.5723      1.00000
     77      -8.5355      1.00000
     78      -8.4546      1.00000
     79      -8.4176      1.00000
     80      -8.3139      1.00000
     81      -8.2645      1.00000
     82      -8.2200      1.00000
     83      -8.1979      1.00000
     84      -8.1033      1.00000
     85      -8.0394      1.00000
     86      -7.9648      1.00000
     87      -7.9124      1.00000
     88      -7.8644      1.00000
     89      -7.8301      1.00000
     90      -7.7702      1.00000
     91      -7.7411      1.00000
     92      -7.7164      1.00000
     93      -7.6585      1.00000
     94      -7.6435      1.00000
     95      -7.6149      1.00000
     96      -7.5899      1.00000
     97      -7.5461      1.00000
     98      -7.5060      1.00000
     99      -7.4895      1.00000
    100      -7.4616      1.00000
    101      -7.4333      1.00000
    102      -7.4035      1.00000
    103      -7.3874      1.00000
    104      -7.3409      1.00000
    105      -7.3224      1.00000
    106      -7.3021      1.00000
    107      -7.2530      1.00000
    108      -7.2087      1.00000
    109      -7.1408      1.00000
    110      -7.0749      1.00000
    111      -7.0212      1.00000
    112      -6.9884      1.00000
    113      -6.9554      1.00000
    114      -6.9027      1.00000
    115      -6.8603      1.00000
    116      -6.8367      1.00000
    117      -6.7788      1.00000
    118      -6.7580      1.00000
    119      -6.6756      1.00000
    120      -6.6342      1.00000
    121      -6.5755      1.00000
    122      -6.4806      1.00000
    123      -6.4355      1.00000
    124      -6.4244      1.00000
    125      -6.3941      1.00000
    126      -6.2984      1.00000
    127      -6.2722      1.00000
    128      -6.2288      1.00000
    129      -6.2046      1.00000
    130      -6.1979      1.00000
    131      -6.1428      1.00000
    132      -6.0603      1.00000
    133      -5.9807      1.00000
    134      -5.9591      1.00000
    135      -5.9163      1.00000
    136      -5.8891      1.00000
    137      -5.7785      1.00000
    138      -5.7009      1.00000
    139      -5.3540      1.00000
    140      -5.3453      1.00000
    141      -5.3186      1.00000
    142      -5.2488      1.00000
    143      -5.2256      1.00000
    144      -5.0399      1.00000
    145      -4.9779      1.00000
    146      -4.8853      1.00000
    147      -4.6506      1.00000
    148      -4.5930      1.00000
    149      -4.4129      1.00000
    150      -4.2415      1.00000
    151      -4.1655      1.00000
    152      -2.8339      0.00000
    153      -2.7744      0.00000
    154      -2.6602      0.00000
    155      -2.5823      0.00000
    156      -2.5428      0.00000
    157      -2.4612      0.00000
    158      -2.4422      0.00000
    159      -2.4198      0.00000
    160      -2.1803      0.00000
    161      -2.0616      0.00000
    162      -1.7882      0.00000
    163      -1.6939      0.00000
    164      -1.6446      0.00000
    165      -1.6005      0.00000
    166      -1.2320      0.00000
    167      -0.7880      0.00000
    168      -0.6929      0.00000
    169      -0.4685      0.00000
    170      -0.3980      0.00000
    171      -0.2935      0.00000
    172      -0.2315      0.00000
    173      -0.1902      0.00000
    174       0.0800      0.00000
    175       0.1098      0.00000
    176       0.2613      0.00000
    177       0.3053      0.00000
    178       0.4259      0.00000
    179       0.4832      0.00000
    180       0.5141      0.00000
    181       0.5976      0.00000
    182       0.6353      0.00000
    183       0.7150      0.00000
    184       0.8562      0.00000
    185       0.9008      0.00000
    186       0.9319      0.00000
    187       0.9892      0.00000
    188       1.0238      0.00000
    189       1.0447      0.00000
    190       1.0610      0.00000
    191       1.1431      0.00000
    192       1.2115      0.00000
    193       1.2497      0.00000
    194       1.3202      0.00000
    195       1.3621      0.00000
    196       1.3848      0.00000
    197       1.4300      0.00000
    198       1.4743      0.00000
    199       1.5127      0.00000
    200       1.5262      0.00000
    201       1.5739      0.00000
    202       1.6108      0.00000
    203       1.6419      0.00000
    204       1.7118      0.00000
    205       1.7779      0.00000
    206       1.8112      0.00000
    207       1.8635      0.00000
    208       1.9892      0.00000


--------------------------------------------------------------------------------------------------------


 soft charge-density along one line, spin component           1
         0         1         2         3         4         5         6         7         8         9
 total charge-density along one line
 
 soft charge-density along one line, spin component           2
         0         1         2         3         4         5         6         7         8         9
 total charge-density along one line
 
 pseudopotential strength for first ion, spin component:           1
-14.694   0.020  -0.012   0.065  -0.205   1.641  -0.004   0.002
  0.020 -16.021  -0.020   0.012  -0.127  -0.004   1.997   0.002
 -0.012  -0.020 -13.855  -0.030  -0.033   0.002   0.002   1.634
  0.065   0.012  -0.030 -15.963  -0.010  -0.017  -0.004   0.005
 -0.205  -0.127  -0.033  -0.010 -13.371   0.022   0.023   0.008
  1.641  -0.004   0.002  -0.017   0.022   0.079   0.002  -0.001
 -0.004   1.997   0.002  -0.004   0.023   0.002  -0.041  -0.003
  0.002   0.002   1.634   0.005   0.008  -0.001  -0.003   0.200
 -0.017  -0.004   0.005   1.973   0.000   0.006   0.001  -0.003
  0.022   0.023   0.008   0.000   1.496  -0.025  -0.014  -0.003
 -0.003  -0.015   0.135  -0.001  -0.011   0.001   0.004  -0.034
  0.000   0.001  -0.013   0.000   0.001  -0.000  -0.000   0.004
 -0.001  -0.016  -0.002   0.000  -0.005   0.000   0.004   0.000
  0.000   0.005  -0.009  -0.002  -0.000  -0.000  -0.001   0.002
  0.005   0.000   0.000  -0.017  -0.001  -0.001  -0.000  -0.000
  0.000   0.009   0.001   0.000   0.002  -0.000  -0.002  -0.000
  0.000  -0.003   0.006   0.001   0.000  -0.000   0.001  -0.002
 -0.002   0.000  -0.000   0.010   0.001   0.001  -0.000   0.000
 pseudopotential strength for first ion, spin component:           2
-13.587  -0.004  -0.044  -0.216  -0.381   1.345   0.001   0.008
 -0.004  -8.982   0.039  -0.095   0.117   0.001   0.702  -0.009
 -0.044   0.039 -12.148   0.043  -0.040   0.008  -0.009   1.256
 -0.216  -0.095   0.043  -9.455  -0.016   0.030   0.014  -0.008
 -0.381   0.117  -0.040  -0.016 -11.385   0.053  -0.016   0.010
  1.345   0.001   0.008   0.030   0.053   0.180  -0.000  -0.005
  0.001   0.702  -0.009   0.014  -0.016  -0.000   0.716   0.004
  0.008  -0.009   1.256  -0.008   0.010  -0.005   0.004   0.371
  0.030   0.014  -0.008   0.767   0.002  -0.025  -0.011   0.005
  0.053  -0.016   0.010   0.002   1.041  -0.045   0.013  -0.004
 -0.000   0.005   0.012  -0.001   0.000   0.000  -0.000  -0.006
  0.000   0.000  -0.007   0.000   0.001  -0.000  -0.000   0.002
 -0.001  -0.001  -0.002  -0.000  -0.003   0.000  -0.001   0.000
 -0.000   0.002  -0.007  -0.000  -0.000   0.000  -0.000   0.002
  0.003  -0.000   0.001  -0.002  -0.001  -0.000   0.000  -0.000
  0.000   0.005   0.001   0.000   0.002  -0.000  -0.000  -0.000
  0.000  -0.002   0.006   0.000   0.000  -0.000   0.000  -0.002
 -0.002   0.000  -0.000   0.005   0.001   0.000  -0.000   0.000
 total augmentation occupancy for first ion, spin component:           1
  1.959  -0.001   0.007   0.042   0.096  -0.033   0.007  -0.006   0.006  -0.128  -0.004  -0.006  -0.001  -0.001   0.004  -0.000
 -0.001   1.068   0.001   0.020  -0.016   0.006  -0.117  -0.042   0.007  -0.049   0.020  -0.011  -0.033   0.009   0.001   0.000
  0.007   0.001   1.386  -0.005   0.004   0.002  -0.039   0.707  -0.005  -0.009  -0.029   0.077  -0.004   0.042   0.001   0.000
  0.042   0.020  -0.005   1.173   0.005   0.005   0.006  -0.004  -0.082  -0.009  -0.005  -0.000   0.001  -0.004  -0.035  -0.000
  0.096  -0.016   0.004   0.005   1.388  -0.126  -0.050  -0.011  -0.009   0.788   0.004  -0.011  -0.003  -0.001  -0.002  -0.001
 -0.033   0.006   0.002   0.005  -0.126   0.223   0.000   0.007  -0.006  -0.050  -0.003   0.004   0.000   0.001   0.012   0.000
  0.007  -0.117  -0.039   0.006  -0.050   0.000   0.316  -0.083   0.013  -0.021   0.027   0.013  -0.072  -0.005   0.003   0.004
 -0.006  -0.042   0.707  -0.004  -0.011   0.007  -0.083   0.554   0.015  -0.008  -0.000  -0.022  -0.013   0.057  -0.000   0.002
  0.006   0.007  -0.005  -0.082  -0.009  -0.006   0.013   0.015   0.382  -0.005  -0.008  -0.001   0.004  -0.005  -0.077  -0.000
 -0.128  -0.049  -0.009  -0.009   0.788  -0.050  -0.021  -0.008  -0.005   0.553   0.003  -0.005  -0.011  -0.006  -0.003   0.000
 -0.004   0.020  -0.029  -0.005   0.004  -0.003   0.027  -0.000  -0.008   0.003   1.496  -0.526   0.006   0.035  -0.003  -0.000
 -0.006  -0.011   0.077  -0.000  -0.011   0.004   0.013  -0.022  -0.001  -0.005  -0.526   0.255  -0.002   0.000   0.001  -0.000
 -0.001  -0.033  -0.004   0.001  -0.003   0.000  -0.072  -0.013   0.004  -0.011   0.006  -0.002   0.410   0.006  -0.001  -0.031
 -0.001   0.009   0.042  -0.004  -0.001   0.001  -0.005   0.057  -0.005  -0.006   0.035   0.000   0.006   0.377  -0.002  -0.000
  0.004   0.001   0.001  -0.035  -0.002   0.012   0.003  -0.000  -0.077  -0.003  -0.003   0.001  -0.001  -0.002   0.415   0.000
 -0.000   0.000   0.000  -0.000  -0.001   0.000   0.004   0.002  -0.000   0.000  -0.000  -0.000  -0.031  -0.000   0.000   0.003
 -0.000   0.002  -0.011   0.000  -0.000  -0.000   0.003  -0.017  -0.000   0.000  -0.002   0.005  -0.000  -0.031   0.000  -0.000
  0.001  -0.000   0.000  -0.001  -0.000  -0.001  -0.000  -0.000   0.005   0.000   0.000  -0.000  -0.000   0.000  -0.031  -0.000
 total augmentation occupancy for first ion, spin component:           2
  0.010  -0.003  -0.004  -0.042  -0.028  -0.090   0.002   0.003   0.010   0.002  -0.001  -0.002   0.000  -0.000  -0.002   0.000
 -0.003   0.890   0.011  -0.021   0.037   0.002  -0.259   0.009  -0.008  -0.007  -0.019  -0.012   0.029  -0.008  -0.002  -0.003
 -0.004   0.011   0.140   0.009  -0.000  -0.001  -0.004  -0.085  -0.003  -0.002   0.009   0.034   0.001  -0.009   0.000  -0.000
 -0.042  -0.021   0.009   0.788  -0.001   0.010  -0.008  -0.005  -0.295   0.001   0.004   0.001  -0.002   0.003   0.028   0.000
 -0.028   0.037  -0.000  -0.001   0.157  -0.001  -0.008  -0.000  -0.001  -0.076  -0.003  -0.004   0.002  -0.000   0.000  -0.000
 -0.090   0.002  -0.001   0.010  -0.001   0.020  -0.003  -0.000  -0.012   0.018  -0.001   0.001   0.000   0.000   0.002  -0.000
  0.002  -0.259  -0.004  -0.008  -0.008  -0.003   0.195  -0.022   0.011   0.013   0.009   0.009  -0.027   0.002   0.001   0.001
  0.003   0.009  -0.085  -0.005  -0.000  -0.000  -0.022  -0.074   0.010   0.000   0.023  -0.001   0.000  -0.004  -0.001  -0.000
  0.010  -0.008  -0.003  -0.295  -0.001  -0.012   0.011   0.010   0.252   0.001  -0.003  -0.001   0.001  -0.002  -0.030   0.000
  0.002  -0.007  -0.002   0.001  -0.076   0.018   0.013   0.000   0.001  -0.112  -0.003  -0.000  -0.002  -0.000  -0.000   0.000
 -0.001  -0.019   0.009   0.004  -0.003  -0.001   0.009   0.023  -0.003  -0.003   0.078   0.087  -0.001  -0.001   0.000   0.000
 -0.002  -0.012   0.034   0.001  -0.004   0.001   0.009  -0.001  -0.001  -0.000   0.087  -0.063   0.000   0.003  -0.000   0.000
  0.000   0.029   0.001  -0.002   0.002   0.000  -0.027   0.000   0.001  -0.002  -0.001   0.000   0.016  -0.001  -0.000   0.003
 -0.000  -0.008  -0.009   0.003  -0.000   0.000   0.002  -0.004  -0.002  -0.000  -0.001   0.003  -0.001   0.019   0.000  -0.000
 -0.002  -0.002   0.000   0.028   0.000   0.002   0.001  -0.001  -0.030  -0.000   0.000  -0.000  -0.000   0.000   0.015   0.000
  0.000  -0.003  -0.000   0.000  -0.000  -0.000   0.001  -0.000   0.000   0.000   0.000   0.000   0.003  -0.000   0.000  -0.001
 -0.000   0.001  -0.001  -0.000  -0.000   0.000   0.001  -0.000  -0.000  -0.000   0.000   0.000   0.000   0.004  -0.000   0.000
  0.000   0.000  -0.000  -0.003  -0.000  -0.000   0.000   0.000   0.002  -0.000  -0.000   0.000   0.000  -0.000   0.003  -0.000


------------------------ aborting loop because EDIFF is reached ----------------------------------------


 


 total charge     
 
# of ion       s       p       d       tot
------------------------------------------
    1        0.535   0.994   6.265   7.794
    2        0.528   1.008   6.503   8.039
    3        0.512   0.973   6.699   8.184
    4        0.442   0.714   6.406   7.563
    5        0.368   0.570   5.717   6.656
    6        0.309   0.427   6.087   6.823
    7        0.363   0.555   5.706   6.624
    8        0.309   0.426   6.079   6.814
    9        0.959   1.657   0.000   2.616
   10        0.961   1.622   0.000   2.583
   11        0.970   1.600   0.000   2.570
   12        0.968   1.619   0.000   2.587
   13        0.960   1.656   0.000   2.616
   14        0.961   1.622   0.000   2.584
   15        0.970   1.600   0.000   2.570
   16        0.968   1.620   0.000   2.587
   17        0.968   1.619   0.000   2.587
   18        0.970   1.602   0.000   2.572
   19        0.960   1.623   0.000   2.583
   20        0.959   1.659   0.000   2.618
   21        0.968   1.620   0.000   2.588
   22        0.970   1.601   0.000   2.571
   23        0.961   1.622   0.000   2.584
   24        0.956   1.666   0.000   2.622
   25        0.961   1.659   0.000   2.620
   26        0.974   1.589   0.000   2.564
   27        0.951   1.633   0.000   2.584
   28        0.957   1.672   0.000   2.630
   29        0.969   1.613   0.000   2.582
   30        1.000   1.508   0.000   2.509
   31        1.001   1.507   0.000   2.508
   32        0.961   1.645   0.000   2.606
   33        1.318   2.543   0.000   3.861
   34        1.330   2.519   0.000   3.849
   35        1.319   2.545   0.000   3.864
   36        1.311   2.568   0.000   3.879
   37        1.319   2.542   0.000   3.861
   38        1.330   2.520   0.000   3.850
   39        1.319   2.545   0.000   3.864
   40        1.311   2.568   0.000   3.879
   41        1.318   2.542   0.000   3.860
   42        1.331   2.515   0.000   3.846
   43        1.318   2.546   0.000   3.864
   44        1.312   2.569   0.000   3.881
   45        1.318   2.541   0.000   3.859
   46        1.332   2.510   0.000   3.842
   47        1.319   2.545   0.000   3.864
   48        1.312   2.569   0.000   3.881
   49        1.347   2.420   0.000   3.767
   50        1.325   2.505   0.000   3.831
   51        1.320   2.539   0.000   3.859
   52        1.338   2.449   0.000   3.787
   53        1.324   2.527   0.000   3.851
   54        1.325   2.562   0.000   3.886
   55        1.324   2.563   0.000   3.888
   56        1.314   2.554   0.000   3.869
   57        1.947   5.569   0.008   7.524
   58        1.947   5.569   0.008   7.525
   59        1.946   5.566   0.004   7.516
   60        1.946   5.566   0.004   7.516
   61        1.603   3.482   0.000   5.085
   62        0.614   0.113   0.000   0.727
--------------------------------------------------
tot         68.307 131.179  49.485 248.971
 


 magnetization (x)
 
# of ion       s       p       d       tot
------------------------------------------
    1        0.011   0.025   2.035   2.072
    2        0.008   0.017   1.082   1.106
    3        0.001   0.005   0.117   0.122
    4       -0.000   0.000   0.023   0.023
    5        0.017   0.025   4.401   4.444
    6        0.021   0.031   3.759   3.811
    7        0.018   0.026   4.392   4.436
    8        0.021   0.030   3.767   3.819
    9       -0.007  -0.021   0.000  -0.028
   10       -0.004  -0.002   0.000  -0.006
   11        0.002   0.017   0.000   0.019
   12        0.003   0.022   0.000   0.025
   13       -0.006  -0.021   0.000  -0.027
   14       -0.004  -0.002   0.000  -0.006
   15        0.002   0.017   0.000   0.019
   16        0.001   0.011   0.000   0.013
   17        0.003   0.023   0.000   0.026
   18        0.002   0.016   0.000   0.018
   19       -0.004  -0.002   0.000  -0.007
   20       -0.008  -0.025   0.000  -0.033
   21        0.001   0.011   0.000   0.012
   22        0.002   0.016   0.000   0.018
   23       -0.004  -0.003   0.000  -0.007
   24       -0.009  -0.027   0.000  -0.035
   25       -0.000   0.001   0.000   0.001
   26        0.002   0.013   0.000   0.015
   27       -0.010  -0.025   0.000  -0.035
   28       -0.007  -0.024   0.000  -0.031
   29        0.002   0.005   0.000   0.006
   30        0.000   0.038   0.000   0.038
   31        0.000   0.041   0.000   0.041
   32       -0.005  -0.014   0.000  -0.018
   33        0.013   0.033   0.000   0.046
   34        0.006   0.005   0.000   0.012
   35        0.003  -0.019   0.000  -0.016
   36        0.013   0.036   0.000   0.049
   37        0.013   0.035   0.000   0.048
   38        0.006   0.007   0.000   0.013
   39        0.004   0.014   0.000   0.018
   40        0.013   0.036   0.000   0.049
   41        0.013   0.035   0.000   0.048
   42        0.007   0.016   0.000   0.022
   43        0.003  -0.018   0.000  -0.016
   44        0.013   0.034   0.000   0.048
   45        0.013   0.038   0.000   0.051
   46        0.007   0.012   0.000   0.019
   47        0.003   0.013   0.000   0.016
   48        0.013   0.035   0.000   0.048
   49        0.001   0.028   0.000   0.029
   50        0.011   0.031   0.000   0.041
   51        0.011   0.030   0.000   0.041
   52       -0.000  -0.001   0.000  -0.001
   53        0.005   0.021   0.000   0.026
   54        0.012   0.064   0.000   0.076
   55        0.012   0.059   0.000   0.071
   56        0.005   0.004   0.000   0.009
   57        0.000   0.000   0.000   0.000
   58        0.000   0.000   0.000   0.000
   59        0.000   0.000   0.000   0.000
   60        0.000   0.000   0.000   0.000
   61        0.004   0.106   0.000   0.110
   62        0.007   0.002   0.000   0.008
--------------------------------------------------
tot          0.259   0.878  19.577  20.714
 
    CHARGE:  cpu time    0.3581: real time    0.3603
    FORLOC:  cpu time    0.0212: real time    0.0218
    FORNL :  cpu time    2.0936: real time    2.1056
    STRESS:  cpu time    6.2068: real time    6.2192
    FORCOR:  cpu time    0.1388: real time    0.1420
    FORHAR:  cpu time    0.0360: real time    0.0379
    MIXING:  cpu time    0.0115: real time    0.0115
    OFIELD:  cpu time    0.0004: real time    0.0022

 ---------------------------------------------------------------------------------------------

         DFTD3 V3.0 Rev 1        
 IVDW         = 12
 DF pbe       
 parameters
 VDW_S6       =    1.0000
 VDW_S8       =    0.7875
 VDW_A1       =    0.4289
 VDW_A2       =    4.4407
 k1-k3        =   16.0000    1.3333   -4.0000
 VDW_RADIUS   =   50.2022 A
 VDW_CNRADIUS =   21.1671 A
 Edisp (eV)   -5.55771

 E6    (eV) :    -3.5927
 E8    (eV) :    -1.9650
 % E8        : 35.36
    FORVDW:  cpu time    0.2466: real time    0.2691

  FORCE on cell =-STRESS in cart. coord.  units (eV):
  Direction    XX          YY          ZZ          XY          YZ          ZX
  --------------------------------------------------------------------------------------
  Alpha Z   298.66406   298.66406   298.66406
  Ewald   50109.62953 50447.15104-56254.87442   -37.99282    13.68723   -11.69748
  Hartree 54722.11420 54929.83765-49087.49103   -13.47955   -14.45980    -4.79875
  E(xc)   -1353.13078 -1352.58464 -1354.04847    -0.07408     0.31212     0.13285
  Local  ************************101822.60302    47.21339    11.73125    15.83026
  n-local  -728.88483  -728.52555  -738.14025     2.23145     0.14054     0.85018
  augment   377.84705   375.95668   375.57290    -1.14708    -1.34911    -0.79602
  Kinetic  4916.35644  4894.41536  4927.82499     2.07175   -10.14168     0.37698
  Fock        0.00000     0.00000     0.00000     0.00000     0.00000     0.00000
  vdW        -4.47283    -4.34288    -2.95901     0.04583     0.00185     0.01360
  -------------------------------------------------------------------------------------
  Total     -12.98410   -13.45190   -12.84821    -1.13111    -0.07760    -0.08838
  in kB      -8.46083    -8.76566    -8.37228    -0.73706    -0.05057    -0.05759
  external pressure =       -8.53 kB  Pullay stress =        0.00 kB


 VOLUME and BASIS-vectors are now :
 -----------------------------------------------------------------------------
  energy-cutoff  :      400.00
  volume of cell :     2458.72
      direct lattice vectors                 reciprocal lattice vectors
    10.260500000  0.000000000  0.000000000     0.097461137  0.000000000  0.000000000
     0.000000000 10.260500000  0.000000000     0.000000000  0.097461137  0.000000000
     0.000000000  0.000000000 23.354600000     0.000000000  0.000000000  0.042818117

  length of vectors
    10.260500000 10.260500000 23.354600000     0.097461137  0.097461137  0.042818117


 FORCES acting on ions
    electron-ion (+dipol)            ewald-force                    non-local-force                 convergence-correction
 -----------------------------------------------------------------------------------------------
   -.348E+01 0.540E+01 -.648E+03   0.356E+01 -.588E+01 0.650E+03   -.868E-01 0.477E+00 -.181E+01   -.222E-05 -.934E-05 0.200E-04
   -.809E+01 -.100E+02 0.394E+03   0.812E+01 0.101E+02 -.395E+03   -.187E+00 -.243E+00 0.782E+00   -.234E-05 0.221E-03 -.236E-03
   0.128E+01 0.157E+01 0.427E+03   -.130E+01 -.159E+01 -.428E+03   0.216E-01 0.347E-01 0.227E+01   0.259E-04 0.840E-05 0.256E-03
   0.371E+01 -.300E+01 -.809E+03   -.361E+01 0.299E+01 0.805E+03   -.852E-01 0.199E-01 0.400E+01   -.380E-04 -.689E-04 -.335E-04
   0.300E+01 -.824E+00 0.403E+03   -.298E+01 0.809E+00 -.406E+03   -.117E-01 0.120E-01 0.200E+01   0.511E-04 -.336E-05 0.577E-05
   0.255E+01 0.178E+00 -.779E+03   -.252E+01 -.149E+00 0.777E+03   -.255E-01 -.408E-01 0.296E+01   -.850E-07 0.235E-04 -.146E-03
   -.113E+01 0.421E+01 0.380E+03   0.111E+01 -.412E+01 -.384E+03   0.125E-01 -.651E-01 0.307E+01   -.181E-04 -.873E-04 -.677E-04
   -.761E+01 -.819E+01 -.745E+03   0.744E+01 0.807E+01 0.743E+03   0.178E+00 0.122E+00 0.252E+01   -.174E-05 0.360E-04 0.230E-03
   -.387E+02 0.187E+02 -.344E+03   0.494E+02 -.201E+02 0.345E+03   -.108E+02 0.144E+01 -.675E+00   -.239E-03 0.118E-05 -.492E-04
   -.531E+02 0.283E+01 0.201E+03   0.659E+02 -.268E+01 -.201E+03   -.134E+02 0.536E-01 0.669E-02   -.236E-03 0.405E-04 -.499E-04
   -.373E+02 0.316E+01 0.207E+03   0.531E+02 -.320E+01 -.207E+03   -.153E+02 0.269E-01 0.110E-01   -.149E-03 -.864E-05 0.374E-04
   -.672E+02 0.115E+02 -.396E+03   0.818E+02 -.124E+02 0.396E+03   -.146E+02 0.936E+00 0.293E+00   -.208E-03 -.162E-05 0.430E-04
   0.405E+02 -.882E+01 -.344E+03   -.514E+02 0.958E+01 0.345E+03   0.110E+02 -.761E+00 -.102E+01   0.237E-03 0.449E-06 -.410E-04
   0.537E+02 -.728E+01 0.196E+03   -.666E+02 0.720E+01 -.196E+03   0.136E+02 -.619E-01 -.729E-01   0.215E-03 0.532E-04 -.375E-04
   0.375E+02 -.187E+01 0.208E+03   -.533E+02 0.191E+01 -.208E+03   0.153E+02 -.293E-01 0.159E-01   0.153E-03 -.104E-05 0.548E-04
   0.705E+02 -.160E+02 -.403E+03   -.850E+02 0.171E+02 0.402E+03   0.145E+02 -.111E+01 0.992E+00   0.224E-03 -.187E-04 0.641E-04
   0.235E+02 -.772E+02 -.407E+03   -.231E+02 0.919E+02 0.407E+03   -.362E+00 -.147E+02 0.691E+00   -.294E-04 -.364E-03 -.283E-04
   0.696E+00 -.440E+02 0.213E+03   -.696E+00 0.599E+02 -.213E+03   -.484E-02 -.153E+02 0.121E+00   0.725E-05 0.382E-04 0.490E-04
   0.444E+01 -.482E+02 0.200E+03   -.432E+01 0.608E+02 -.200E+03   0.782E-01 -.134E+02 -.279E-01   -.179E-04 -.256E-03 -.317E-04
   0.204E+02 -.309E+02 -.328E+03   -.201E+02 0.417E+02 0.330E+03   -.323E+00 -.109E+02 -.150E+01   -.290E-04 -.109E-03 0.996E-05
   -.198E+02 0.779E+02 -.407E+03   0.193E+02 -.926E+02 0.406E+03   0.498E+00 0.147E+02 0.440E+00   0.297E-04 0.359E-03 -.291E-04
   0.362E+00 0.440E+02 0.213E+03   -.360E+00 -.598E+02 -.214E+03   0.274E-02 0.153E+02 0.130E+00   0.139E-04 -.370E-04 0.708E-04
   -.826E+01 0.491E+02 0.193E+03   0.820E+01 -.619E+02 -.193E+03   -.851E-01 0.136E+02 -.147E+00   -.977E-05 0.265E-03 -.104E-03
   -.241E+02 0.294E+02 -.345E+03   0.238E+02 -.399E+02 0.344E+03   0.224E+00 0.106E+02 0.242E+00   0.276E-04 0.965E-04 0.240E-04
   0.200E+00 0.206E+00 0.386E+03   -.204E+00 -.211E+00 -.376E+03   0.104E-02 0.157E-02 -.102E+02   0.192E-05 -.457E-05 -.459E-03
   -.136E+01 -.175E+01 -.242E+03   0.149E+01 0.187E+01 0.259E+03   -.135E+00 -.115E+00 -.170E+02   -.129E-05 -.149E-04 -.587E-04
   -.778E+00 -.696E+01 -.203E+03   0.767E+00 0.716E+01 0.214E+03   0.142E-01 -.192E+00 -.110E+02   -.133E-04 -.961E-05 -.150E-03
   -.543E+00 -.644E+00 0.379E+03   0.608E+00 0.704E+00 -.370E+03   0.217E-01 0.186E-01 -.874E+01   0.143E-03 0.264E-03 -.383E-03
   0.189E+01 0.276E+01 0.402E+02   -.215E+01 -.314E+01 -.550E+02   0.265E+00 0.375E+00 0.147E+02   0.130E-04 0.840E-05 0.228E-03
   0.198E+00 -.116E+00 0.677E+03   -.197E+00 0.117E+00 -.700E+03   -.177E-02 -.138E-02 0.219E+02   0.213E-05 0.804E-05 0.871E-04
   -.113E+00 0.221E+00 0.675E+03   0.114E+00 -.224E+00 -.698E+03   -.122E-02 0.233E-02 0.219E+02   0.236E-05 -.204E-04 0.194E-03
   -.868E+01 -.117E+02 0.361E+02   0.947E+01 0.131E+02 -.482E+02   -.765E+00 -.134E+01 0.122E+02   -.597E-04 -.563E-04 0.392E-03
   0.398E+02 0.276E+01 0.254E+03   -.662E+02 -.281E+01 -.254E+03   0.271E+02 0.392E-01 0.291E+00   0.124E-03 -.153E-05 -.386E-04
   0.771E+02 -.559E+01 -.455E+03   -.107E+03 0.840E+01 0.455E+03   0.303E+02 -.278E+01 0.156E+00   0.136E-03 -.743E-04 -.823E-04
   0.658E+02 -.614E+01 -.508E+03   -.926E+02 0.742E+01 0.510E+03   0.268E+02 -.128E+01 -.156E+01   0.303E-03 -.104E-03 0.122E-03
   0.573E+02 0.709E+01 0.251E+03   -.826E+02 -.725E+01 -.252E+03   0.246E+02 0.181E+00 0.497E+00   0.293E-03 -.302E-04 -.237E-04
   -.373E+02 -.547E+01 0.250E+03   0.636E+02 0.556E+01 -.250E+03   -.270E+02 -.866E-01 0.283E+00   -.144E-03 0.423E-04 0.917E-05
   -.747E+02 -.147E+01 -.443E+03   0.105E+03 0.250E+00 0.442E+03   -.303E+02 0.119E+01 0.856E+00   -.134E-03 0.705E-04 -.814E-04
   -.677E+02 0.152E+00 -.539E+03   0.945E+02 -.168E+01 0.542E+03   -.268E+02 0.152E+01 -.282E+01   -.262E-03 0.134E-03 0.153E-03
   -.575E+02 -.437E+01 0.252E+03   0.828E+02 0.454E+01 -.252E+03   -.246E+02 -.200E+00 0.477E+00   -.307E-03 -.194E-04 0.326E-04
   0.672E+01 0.469E+02 0.247E+03   -.688E+01 -.732E+02 -.247E+03   0.165E+00 0.270E+02 0.219E+00   -.303E-04 -.312E-04 -.691E-04
   0.353E+02 0.831E+02 -.393E+03   -.369E+02 -.113E+03 0.391E+03   0.155E+01 0.301E+02 0.247E+01   -.146E-03 0.269E-03 0.100E-03
   0.411E+02 0.591E+02 -.543E+03   -.427E+02 -.859E+02 0.545E+03   0.153E+01 0.267E+02 -.254E+01   -.672E-04 0.175E-03 -.351E-04
   0.158E+01 0.520E+02 0.263E+03   -.158E+01 -.775E+02 -.264E+03   -.143E-02 0.249E+02 0.730E+00   0.198E-04 0.575E-03 0.156E-04
   -.923E+01 -.444E+02 0.243E+03   0.942E+01 0.706E+02 -.243E+03   -.205E+00 -.268E+02 0.251E+00   0.134E-04 -.393E-04 -.542E-04
   -.379E+02 -.919E+02 -.477E+03   0.391E+02 0.122E+03 0.478E+03   -.126E+01 -.305E+02 -.138E+01   0.149E-03 -.253E-03 0.548E-04
   -.403E+02 -.577E+02 -.535E+03   0.421E+02 0.845E+02 0.537E+03   -.182E+01 -.268E+02 -.202E+01   0.705E-04 -.176E-03 -.668E-04
   0.688E+00 -.522E+02 0.263E+03   -.681E+00 0.777E+02 -.264E+03   -.336E-03 -.249E+02 0.710E+00   0.222E-04 -.585E-03 0.735E-04
   -.308E+00 -.352E+00 0.792E+03   0.311E+00 0.354E+00 -.829E+03   -.164E-01 -.153E-01 0.373E+02   0.198E-03 0.294E-03 -.118E-03
   -.170E+01 0.358E+00 0.279E+02   0.176E+01 -.612E+00 -.574E+02   -.669E-01 0.253E+00 0.295E+02   -.255E-04 -.124E-04 0.199E-03
   0.406E+01 0.372E+00 0.643E+01   -.443E+01 -.662E+00 -.322E+02   0.368E+00 0.290E+00 0.257E+02   0.168E-04 -.236E-04 0.415E-03
   0.144E+00 0.150E+00 0.797E+03   -.146E+00 -.153E+00 -.833E+03   0.256E-02 0.325E-02 0.357E+02   0.233E-05 -.494E-05 -.168E-03
   0.543E+01 0.196E+02 -.228E+03   -.682E+01 -.222E+02 0.257E+03   0.139E+01 0.263E+01 -.291E+02   -.752E-05 -.315E-04 -.102E-03
   -.256E+00 0.600E+00 0.514E+03   0.258E+00 -.597E+00 -.493E+03   -.259E-02 -.408E-02 -.203E+02   0.112E-04 -.374E-04 -.123E-03
   0.519E+00 -.251E+00 0.519E+03   -.517E+00 0.252E+00 -.497E+03   -.309E-02 -.124E-02 -.204E+02   0.135E-04 0.177E-04 -.209E-03
   -.284E+01 -.430E+01 -.232E+03   0.332E+01 0.501E+01 0.259E+03   -.479E+00 -.703E+00 -.271E+02   0.127E-04 -.128E-04 -.214E-03
   -.673E+02 -.242E+02 -.214E+03   0.659E+02 0.239E+02 0.214E+03   0.129E+01 0.240E+00 -.133E+00   -.183E-03 -.409E-03 0.102E-03
   0.772E+02 0.341E+02 -.210E+03   -.758E+02 -.337E+02 0.210E+03   -.135E+01 -.350E+00 -.228E+00   0.197E-03 0.434E-03 0.134E-03
   0.382E+01 -.153E+01 0.106E+04   -.330E+01 0.103E+01 -.106E+04   -.397E+00 0.382E+00 0.129E+00   0.501E-04 -.424E-03 -.173E-03
   -.424E+01 0.122E+01 0.106E+04   0.371E+01 -.716E+00 -.106E+04   0.401E+00 -.380E+00 0.133E+00   -.144E-04 0.400E-03 -.138E-03
   -.102E+02 0.634E+02 -.931E+03   0.177E+02 -.101E+03 0.938E+03   -.756E+01 0.374E+02 -.688E+01   0.476E-05 -.542E-04 0.204E-03
   0.162E+02 -.749E+02 -.178E+03   -.177E+02 0.821E+02 0.182E+03   0.151E+01 -.713E+01 -.366E+01   0.634E-05 -.425E-04 -.130E-04
 -----------------------------------------------------------------------------------------------
   0.553E+01 -.303E+02 -.563E+02   -.231E-12 0.426E-13 -.171E-12   -.554E+01 0.304E+02 0.564E+02   0.415E-03 0.399E-03 -.234E-03
 
 
 POSITION                                       TOTAL-FORCE (eV/Angst)
 -----------------------------------------------------------------------------------
      2.87495      8.08362      8.58240         0.000428     -0.006753      0.025260
      2.87294      2.97554      3.22434        -0.150495     -0.181006      0.205857
      8.00319      8.10579      3.22434         0.006675      0.008469      0.697655
      7.99603      2.99861      8.58945         0.009408      0.007233      0.017541
      8.00319      2.97554      3.22434         0.009135     -0.004543     -0.646030
      8.00878      8.14031      8.36947         0.004096     -0.006554     -0.040229
      2.87294      8.10579      3.22434        -0.006685      0.029877     -0.691728
      2.85355      2.95245      8.37836        -0.000912     -0.003172      0.008560
      0.97606      8.24062      8.46170        -0.029897      0.000719     -0.013250
      0.96695      2.97554      3.22434        -0.672137      0.196177      0.018582
      6.09720      8.10579      3.22434         0.488853     -0.018888     -0.081364
      6.05275      3.12628      8.69812         0.023227      0.006161     -0.007074
      4.77876      7.95974      8.43081         0.025543      0.000533     -0.009989
      4.77893      2.97554      3.22434         0.673950     -0.134933     -0.009019
      9.90918      8.10579      3.22434        -0.474296      0.014255     -0.102186
      9.93436      2.86363      8.77907        -0.023455     -0.000834     -0.002690
      7.88460      1.06347      8.75640        -0.001261      0.013158     -0.002593
      8.00319      6.19980      3.22434        -0.000614      0.583827     -0.125067
      2.87294      1.06955      3.22434         0.196414     -0.757637     -0.014417
      2.73556      6.17806      8.36169        -0.001957     -0.045303     -0.013382
      8.11084      4.93980      8.72963         0.001705     -0.016194     -0.005264
      8.00319     10.01179      3.22434         0.001208     -0.567156     -0.150635
      2.87294      4.88154      3.22434        -0.141987      0.749436      0.020403
      3.01624      9.99252      8.57955        -0.003990      0.039682     -0.020719
      8.00319      8.10579      1.31837        -0.002678     -0.004658     -0.150651
      8.02203      2.98436      6.51738        -0.003015     -0.001349      0.016136
      2.86728      8.15328      6.58132         0.003375      0.004932      0.005462
      2.87294      2.97554      1.31837         0.086448      0.078572     -0.373636
      8.01558      8.12436      5.11758         0.000994     -0.002237     -0.103140
      8.00319      2.97554      0.00000        -0.000084     -0.000859     -1.156274
      2.87294      8.10579      0.00000        -0.000078     -0.000881     -1.168052
      2.79274      2.86751      5.14610         0.017316      0.012251      0.035649
     10.05314      2.97554      3.22434         0.687410     -0.015558      0.117245
     10.07644      8.34646      8.43684         0.084410      0.013224      0.031233
      4.88136      3.17055      8.71903        -0.006010      0.010661     -0.000063
      4.92289      8.10579      3.22434        -0.662407      0.019223      0.221865
      5.95324      2.97554      3.22434        -0.683944      0.008402      0.130232
      5.94174      7.90912      8.38268        -0.082531     -0.014440      0.030937
      0.84291      2.80454      8.84255        -0.004457     -0.010984      0.003841
      0.82299      8.10579      3.22434         0.650894     -0.028639      0.212919
      2.87294     10.15574      3.22434         0.004342      0.686952      0.137175
      2.69843      5.01728      8.27715        -0.012273      0.102331      0.017424
      7.85010     10.15261      8.80450        -0.011546      0.010487      0.010102
      8.00319      5.02549      3.22434         0.000788     -0.555134      0.191449
      2.87294      6.05585      3.22434        -0.006838     -0.658436      0.181695
      3.04453      0.89591      8.61746         0.012116     -0.093644      0.032324
      8.15543      6.11100      8.76105         0.007751     -0.004058      0.011544
      8.00319      0.92560      3.22434         0.000456      0.541785      0.190294
      2.87294      2.97554      0.14386        -0.013880     -0.013365     -0.037854
      2.86907      8.14392      5.41165        -0.003203     -0.002704      0.010847
      8.01107      2.97518      5.34036        -0.000064     -0.000461     -0.022222
      8.00319      8.10579      0.14386         0.000977      0.000531     -0.352362
      2.74274      2.77712      6.30973        -0.001771     -0.002030     -0.045457
      2.87294      8.10579      1.17450        -0.001346     -0.001772      1.514358
      8.00319      2.97554      1.17450        -0.000647     -0.000967      1.462350
      8.03306      8.15090      6.29446         0.002118      0.004246      0.069968
      9.94231      0.40332      6.03282        -0.019206     -0.011344     -0.003173
      6.12293      5.61112      6.03050         0.020667      0.012996     -0.003175
      5.43807      0.41042      0.65907         0.118672     -0.126011     -0.110673
      0.30782      5.54067      0.65907        -0.120560      0.126050     -0.110982
      2.87417      7.96845     10.37845         0.004874     -0.004419     -0.067300
      2.69125      8.83421     10.79405        -0.000027      0.014757      0.011745
 -----------------------------------------------------------------------------------
    total drift:                               -0.004540      0.042295      0.053933


--------------------------------------------------------------------------------------------------------


  FREE ENERGIE OF THE ION-ELECTRON SYSTEM (eV)
  ---------------------------------------------------
  free  energy   TOTEN  =      -465.01683834 eV

  energy  without entropy=     -465.01683834  energy(sigma->0) =     -465.01683834
 


--------------------------------------------------------------------------------------------------------


    POTLOK:  cpu time    0.9497: real time    0.9543


--------------------------------------------------------------------------------------------------------


 stress matrix after NEB project (eV)
    -12.98410     -1.13157     -0.08838
     -1.13111    -13.45190     -0.10096
     -0.09468     -0.07760    -12.84821
  FORCES: max atom, RMS     0.104527    0.034779
  FORCE total and by dimension    0.273854    0.103140
  Stress total and by dimension   22.742249   13.451896


--------------------------------------------------------------------------------------------------------


    WAVPRE:  cpu time   12.7767: real time   12.8694
    FEWALD:  cpu time    0.0015: real time    0.0018

 real space projection operators:
  total allocation   :       7521.37 KBytes
  max/ min on nodes  :       1931.30       1827.09

    ORTHCH:  cpu time    1.5636: real time    1.5642
     LOOP+:  cpu time  324.4196: real time  325.4554


--------------------------------------- Iteration      2(   1)  ---------------------------------------


    POTLOK:  cpu time    0.1490: real time    0.1490
    SETDIJ:  cpu time    0.7671: real time    0.7672
    EDDIAG:  cpu time    2.5738: real time    2.5765
  RMM-DIIS:  cpu time    5.6996: real time    5.7170
    ORTHCH:  cpu time    0.8781: real time    0.8787
       DOS:  cpu time    0.0010: real time    0.0009
    CHARGE:  cpu time    0.3602: real time    0.3603
    MIXING:  cpu time    0.0035: real time    0.0035
    --------------------------------------------
      LOOP:  cpu time   10.4326: real time   10.4535

 eigenvalue-minimisations  :  4090
 total energy-change (2. order) : 0.1423274E-01  (-0.7272549E-01)
 number of electron     322.9999860 magnetization      20.9999969
 augmentation part       46.1901731 magnetization      15.0055589

 Broyden mixing:
  rms(total) = 0.31741E-01    rms(broyden)= 0.31600E-01
  rms(prec ) = 0.33138E-01
  weight for this iteration     100.00

 Free energy of the ion-electron system (eV)
  ---------------------------------------------------
  alpha Z        PSCENC =       298.66405635
  Ewald energy   TEWEN  =     44304.18306488
  -Hartree energ DENC   =    -60565.50549918
  -exchange      EXHF   =         0.00000000
  -V(xc)+E(xc)   XCENC  =      1025.18205564
  PAW double counting   =     11910.98326038   -11918.00125344
  entropy T*S    EENTRO =        -0.00000000
  eigenvalues    EBANDS =     -3692.78185661
  atomic energy  EATOM  =     18177.83128672
  Solvation  Ediel_sol  =         0.00000000
  ---------------------------------------------------
  free energy    TOTEN  =      -459.44488526 eV

  energy without entropy =     -459.44488526  energy(sigma->0) =     -459.44488526


--------------------------------------------------------------------------------------------------------


--------------------------------------- Iteration      2(   2)  ---------------------------------------


    POTLOK:  cpu time    0.1457: real time    0.1457
    SETDIJ:  cpu time    0.7239: real time    0.7240
    EDDIAG:  cpu time    2.5444: real time    2.5479
  RMM-DIIS:  cpu time    5.6835: real time    5.6872
    ORTHCH:  cpu time    0.8756: real time    0.8759
       DOS:  cpu time    0.0011: real time    0.0011
    CHARGE:  cpu time    0.3770: real time    0.3771
    MIXING:  cpu time    0.0036: real time    0.0036
    --------------------------------------------
      LOOP:  cpu time   10.3548: real time   10.3625

 eigenvalue-minimisations  :  4053
 total energy-change (2. order) :-0.3321009E-02  (-0.4881526E-02)
 number of electron     322.9999860 magnetization      20.9999969
 augmentation part       46.1873142 magnetization      15.0038710

 Broyden mixing:
  rms(total) = 0.23588E-01    rms(broyden)= 0.23574E-01
  rms(prec ) = 0.24980E-01
  weight for this iteration     100.00

 eigenvalues of (default mixing * dielectric matrix)
  average eigenvalue GAMMA=   0.6492
  0.6492

 Free energy of the ion-electron system (eV)
  ---------------------------------------------------
  alpha Z        PSCENC =       298.66405635
  Ewald energy   TEWEN  =     44304.18306488
  -Hartree energ DENC   =    -60566.01713190
  -exchange      EXHF   =         0.00000000
  -V(xc)+E(xc)   XCENC  =      1025.21794530
  PAW double counting   =     11912.54079891   -11919.54780416
  entropy T*S    EENTRO =        -0.00000000
  eigenvalues    EBANDS =     -3692.32042238
  atomic energy  EATOM  =     18177.83128672
  Solvation  Ediel_sol  =         0.00000000
  ---------------------------------------------------
  free energy    TOTEN  =      -459.44820627 eV

  energy without entropy =     -459.44820627  energy(sigma->0) =     -459.44820627


--------------------------------------------------------------------------------------------------------


--------------------------------------- Iteration      2(   3)  ---------------------------------------


    POTLOK:  cpu time    0.1469: real time    0.1469
    SETDIJ:  cpu time    0.8094: real time    0.8096
    EDDIAG:  cpu time    2.5964: real time    2.5984
  RMM-DIIS:  cpu time    6.1175: real time    6.1212
    ORTHCH:  cpu time    0.8920: real time    0.8921
       DOS:  cpu time    0.0013: real time    0.0013
    CHARGE:  cpu time    0.3922: real time    0.3924
    MIXING:  cpu time    0.0039: real time    0.0039
    --------------------------------------------
      LOOP:  cpu time   10.9596: real time   10.9658

 eigenvalue-minimisations  :  4291
 total energy-change (2. order) :-0.2334946E-03  (-0.3884168E-03)
 number of electron     322.9999860 magnetization      20.9999969
 augmentation part       46.2019778 magnetization      15.0024995

 Broyden mixing:
  rms(total) = 0.18234E-01    rms(broyden)= 0.18229E-01
  rms(prec ) = 0.19610E-01
  weight for this iteration     100.00

 eigenvalues of (default mixing * dielectric matrix)
  average eigenvalue GAMMA=   0.6784
  0.9065  0.4503

 Free energy of the ion-electron system (eV)
  ---------------------------------------------------
  alpha Z        PSCENC =       298.66405635
  Ewald energy   TEWEN  =     44304.18306488
  -Hartree energ DENC   =    -60566.10483351
  -exchange      EXHF   =         0.00000000
  -V(xc)+E(xc)   XCENC  =      1025.21819987
  PAW double counting   =     11912.98523984   -11919.99917471
  entropy T*S    EENTRO =        -0.00000000
  eigenvalues    EBANDS =     -3692.22627921
  atomic energy  EATOM  =     18177.83128672
  Solvation  Ediel_sol  =         0.00000000
  ---------------------------------------------------
  free energy    TOTEN  =      -459.44843976 eV

  energy without entropy =     -459.44843976  energy(sigma->0) =     -459.44843976


--------------------------------------------------------------------------------------------------------


--------------------------------------- Iteration      2(   4)  ---------------------------------------


    POTLOK:  cpu time    0.2009: real time    0.2010
    SETDIJ:  cpu time    0.8228: real time    0.8230
    EDDIAG:  cpu time    2.6338: real time    2.6357
  RMM-DIIS:  cpu time    6.8239: real time    6.8266
    ORTHCH:  cpu time    1.0056: real time    1.0061
       DOS:  cpu time    0.0011: real time    0.0011
    CHARGE:  cpu time    0.4426: real time    0.4427
    MIXING:  cpu time    0.0040: real time    0.0040
    --------------------------------------------
      LOOP:  cpu time   11.9348: real time   11.9402

 eigenvalue-minimisations  :  4646
 total energy-change (2. order) : 0.3590788E-03  (-0.1761900E-03)
 number of electron     322.9999860 magnetization      20.9999969
 augmentation part       46.1862669 magnetization      15.0018512

 Broyden mixing:
  rms(total) = 0.10044E-01    rms(broyden)= 0.10040E-01
  rms(prec ) = 0.10721E-01
  weight for this iteration     100.00

 eigenvalues of (default mixing * dielectric matrix)
  average eigenvalue GAMMA=   0.8863
  1.6804  0.6462  0.3321

 Free energy of the ion-electron system (eV)
  ---------------------------------------------------
  alpha Z        PSCENC =       298.66405635
  Ewald energy   TEWEN  =     44304.18306488
  -Hartree energ DENC   =    -60566.48028113
  -exchange      EXHF   =         0.00000000
  -V(xc)+E(xc)   XCENC  =      1025.23206802
  PAW double counting   =     11914.03155169   -11921.07155437
  entropy T*S    EENTRO =        -0.00000000
  eigenvalues    EBANDS =     -3691.83827285
  atomic energy  EATOM  =     18177.83128672
  Solvation  Ediel_sol  =         0.00000000
  ---------------------------------------------------
  free energy    TOTEN  =      -459.44808068 eV

  energy without entropy =     -459.44808068  energy(sigma->0) =     -459.44808068


--------------------------------------------------------------------------------------------------------


--------------------------------------- Iteration      2(   5)  ---------------------------------------


    POTLOK:  cpu time    0.1547: real time    0.1550
    SETDIJ:  cpu time    0.9454: real time    0.9466
    EDDIAG:  cpu time    2.8951: real time    2.9069
  RMM-DIIS:  cpu time    6.4979: real time    6.5090
    ORTHCH:  cpu time    0.8859: real time    0.8864
       DOS:  cpu time    0.0010: real time    0.0010
    CHARGE:  cpu time    0.3774: real time    0.3775
    MIXING:  cpu time    0.0042: real time    0.0042
    --------------------------------------------
      LOOP:  cpu time   11.7615: real time   11.7866

 eigenvalue-minimisations  :  4484
 total energy-change (2. order) : 0.3684906E-04  (-0.6064817E-04)
 number of electron     322.9999860 magnetization      20.9999969
 augmentation part       46.1931805 magnetization      15.0013613

 Broyden mixing:
  rms(total) = 0.47970E-02    rms(broyden)= 0.47944E-02
  rms(prec ) = 0.51576E-02
  weight for this iteration     100.00

 eigenvalues of (default mixing * dielectric matrix)
  average eigenvalue GAMMA=   0.8630
  1.8266  0.6655  0.6404  0.3195

 Free energy of the ion-electron system (eV)
  ---------------------------------------------------
  alpha Z        PSCENC =       298.66405635
  Ewald energy   TEWEN  =     44304.18306488
  -Hartree energ DENC   =    -60566.57563216
  -exchange      EXHF   =         0.00000000
  -V(xc)+E(xc)   XCENC  =      1025.23613728
  PAW double counting   =     11914.44521636   -11921.47575387
  entropy T*S    EENTRO =        -0.00000000
  eigenvalues    EBANDS =     -3691.75641939
  atomic energy  EATOM  =     18177.83128672
  Solvation  Ediel_sol  =         0.00000000
  ---------------------------------------------------
  free energy    TOTEN  =      -459.44804383 eV

  energy without entropy =     -459.44804383  energy(sigma->0) =     -459.44804383


--------------------------------------------------------------------------------------------------------


--------------------------------------- Iteration      2(   6)  ---------------------------------------


    POTLOK:  cpu time    0.1470: real time    0.1470
    SETDIJ:  cpu time    0.7787: real time    0.7788
    EDDIAG:  cpu time    2.5805: real time    2.5821
  RMM-DIIS:  cpu time    5.3506: real time    5.3640
    ORTHCH:  cpu time    0.9517: real time    0.9520
       DOS:  cpu time    0.0009: real time    0.0009
    CHARGE:  cpu time    0.4698: real time    0.4701
    MIXING:  cpu time    0.0067: real time    0.0067
    --------------------------------------------
      LOOP:  cpu time   10.2859: real time   10.3018

 eigenvalue-minimisations  :  3700
 total energy-change (2. order) : 0.1626276E-04  (-0.1269805E-04)
 number of electron     322.9999860 magnetization      20.9999969
 augmentation part       46.1901512 magnetization      15.0013810

 Broyden mixing:
  rms(total) = 0.23279E-02    rms(broyden)= 0.23260E-02
  rms(prec ) = 0.24804E-02
  weight for this iteration     100.00

 eigenvalues of (default mixing * dielectric matrix)
  average eigenvalue GAMMA=   0.8917
  1.7929  1.2112  0.6803  0.4581  0.3162

 Free energy of the ion-electron system (eV)
  ---------------------------------------------------
  alpha Z        PSCENC =       298.66405635
  Ewald energy   TEWEN  =     44304.18306488
  -Hartree energ DENC   =    -60566.64509358
  -exchange      EXHF   =         0.00000000
  -V(xc)+E(xc)   XCENC  =      1025.23647374
  PAW double counting   =     11914.61389828   -11921.64530017
  entropy T*S    EENTRO =        -0.00000000
  eigenvalues    EBANDS =     -3691.68641379
  atomic energy  EATOM  =     18177.83128672
  Solvation  Ediel_sol  =         0.00000000
  ---------------------------------------------------
  free energy    TOTEN  =      -459.44802757 eV

  energy without entropy =     -459.44802757  energy(sigma->0) =     -459.44802757


--------------------------------------------------------------------------------------------------------


--------------------------------------- Iteration      2(   7)  ---------------------------------------


    POTLOK:  cpu time    0.1512: real time    0.1514
    SETDIJ:  cpu time    0.8613: real time    0.8615
    EDDIAG:  cpu time    2.6280: real time    2.6301
  RMM-DIIS:  cpu time    4.2059: real time    4.2116
    ORTHCH:  cpu time    0.8742: real time    0.8746
       DOS:  cpu time    0.0012: real time    0.0012
    --------------------------------------------
      LOOP:  cpu time    8.7217: real time    8.7303

 eigenvalue-minimisations  :  2914
 total energy-change (2. order) : 0.1679433E-05  (-0.3559909E-05)
 number of electron     322.9999860 magnetization      20.9999969
 augmentation part       46.1901512 magnetization      15.0013810

 Free energy of the ion-electron system (eV)
  ---------------------------------------------------
  alpha Z        PSCENC =       298.66405635
  Ewald energy   TEWEN  =     44304.18306488
  -Hartree energ DENC   =    -60566.64308729
  -exchange      EXHF   =         0.00000000
  -V(xc)+E(xc)   XCENC  =      1025.23596352
  PAW double counting   =     11914.63150226   -11921.65281254
  entropy T*S    EENTRO =        -0.00000000
  eigenvalues    EBANDS =     -3691.69799979
  atomic energy  EATOM  =     18177.83128672
  Solvation  Ediel_sol  =         0.00000000
  ---------------------------------------------------
  free energy    TOTEN  =      -459.44802589 eV

  energy without entropy =     -459.44802589  energy(sigma->0) =     -459.44802589


--------------------------------------------------------------------------------------------------------


 average (electrostatic) potential at core
  the test charge radii are     1.0103  0.6991  0.7089  1.1045  0.7215  0.5201
  (the norm of the test charge is              1.0000)
       1 -54.8796       2 -53.1514       3 -51.0021       4 -51.8664       5 -56.4294
       6 -52.9005       7 -56.5363       8 -52.9510       9 -58.7166      10 -58.6877
      11 -57.9203      12 -57.8915      13 -58.6810      14 -58.6680      15 -57.9170
      16 -57.8694      17 -57.9172      18 -57.9671      19 -58.7110      20 -58.5418
      21 -57.9048      22 -57.9638      23 -58.6975      24 -58.6776      25 -56.2053
      26 -58.1754      27 -59.2228      28 -57.4810      29 -57.9222      30 -56.5549
      31 -56.6159      32 -58.4267      33 -72.5025      34 -72.4844      35 -71.8655
      36 -71.8142      37 -72.5061      38 -72.4624      39 -71.8362      40 -71.8076
      41 -72.5246      42 -72.3775      43 -71.8951      44 -71.8633      45 -72.5431
      46 -72.4991      47 -71.8871      48 -71.8542      49 -71.1357      50 -72.9657
      51 -72.3630      52 -69.8399      53 -72.2865      54 -71.2208      55 -71.1564
      56 -71.7501      57 -41.2486      58 -41.2401      59 -40.8029      60 -40.8043
      61 -79.4416      62 -43.2741
 
 
 
 E-fermi :  -3.8380     XC(G=0):  -3.8942     alpha+bet : -2.7838


 spin component 1

 k-point     1 :       0.0000    0.0000    0.0000
  band No.  band energies     occupation 
      1     -33.8698      1.00000
      2     -33.8621      1.00000
      3     -33.4134      1.00000
      4     -33.4120      1.00000
      5     -23.1930      1.00000
      6     -21.9705      1.00000
      7     -21.6576      1.00000
      8     -21.6439      1.00000
      9     -21.5942      1.00000
     10     -21.5840      1.00000
     11     -21.5513      1.00000
     12     -21.5276      1.00000
     13     -21.5128      1.00000
     14     -21.4924      1.00000
     15     -21.3788      1.00000
     16     -21.3561      1.00000
     17     -21.0468      1.00000
     18     -20.9673      1.00000
     19     -20.9646      1.00000
     20     -20.9344      1.00000
     21     -20.9083      1.00000
     22     -20.8967      1.00000
     23     -20.8714      1.00000
     24     -20.8532      1.00000
     25     -20.8119      1.00000
     26     -20.2236      1.00000
     27     -20.1949      1.00000
     28     -20.1358      1.00000
     29     -18.9953      1.00000
     30     -17.3836      1.00000
     31     -17.3736      1.00000
     32     -17.3639      1.00000
     33     -17.3610      1.00000
     34     -17.3513      1.00000
     35     -17.3420      1.00000
     36     -16.9333      1.00000
     37     -16.9318      1.00000
     38     -16.8836      1.00000
     39     -16.8811      1.00000
     40     -16.8793      1.00000
     41     -16.8764      1.00000
     42     -14.1916      1.00000
     43     -14.0857      1.00000
     44     -13.8502      1.00000
     45     -13.8094      1.00000
     46     -12.9474      1.00000
     47     -12.6722      1.00000
     48     -12.6254      1.00000
     49     -12.6082      1.00000
     50     -12.5460      1.00000
     51     -12.5402      1.00000
     52     -12.5248      1.00000
     53     -12.4594      1.00000
     54     -12.2088      1.00000
     55     -11.9912      1.00000
     56     -11.9123      1.00000
     57     -11.8099      1.00000
     58     -11.7613      1.00000
     59     -11.5968      1.00000
     60     -11.3066      1.00000
     61     -11.1686      1.00000
     62     -11.1149      1.00000
     63     -10.9541      1.00000
     64     -10.9170      1.00000
     65     -10.8927      1.00000
     66     -10.8572      1.00000
     67     -10.6618      1.00000
     68     -10.5646      1.00000
     69     -10.5136      1.00000
     70     -10.4341      1.00000
     71     -10.3884      1.00000
     72     -10.3789      1.00000
     73     -10.3774      1.00000
     74     -10.3323      1.00000
     75     -10.2701      1.00000
     76     -10.0445      1.00000
     77      -9.9224      1.00000
     78      -9.8635      1.00000
     79      -9.6212      1.00000
     80      -9.5751      1.00000
     81      -9.5450      1.00000
     82      -9.5150      1.00000
     83      -9.4050      1.00000
     84      -9.3673      1.00000
     85      -9.2420      1.00000
     86      -9.2043      1.00000
     87      -9.0843      1.00000
     88      -8.9031      1.00000
     89      -8.7812      1.00000
     90      -8.6917      1.00000
     91      -8.6320      1.00000
     92      -8.5695      1.00000
     93      -8.5196      1.00000
     94      -8.5076      1.00000
     95      -8.4147      1.00000
     96      -8.3570      1.00000
     97      -8.3031      1.00000
     98      -8.1894      1.00000
     99      -8.1340      1.00000
    100      -8.1018      1.00000
    101      -7.9566      1.00000
    102      -7.9142      1.00000
    103      -7.8728      1.00000
    104      -7.8403      1.00000
    105      -7.7932      1.00000
    106      -7.7583      1.00000
    107      -7.7530      1.00000
    108      -7.7051      1.00000
    109      -7.6723      1.00000
    110      -7.6144      1.00000
    111      -7.6026      1.00000
    112      -7.5415      1.00000
    113      -7.4935      1.00000
    114      -7.4283      1.00000
    115      -7.4208      1.00000
    116      -7.3344      1.00000
    117      -7.3276      1.00000
    118      -7.2538      1.00000
    119      -7.2326      1.00000
    120      -7.2186      1.00000
    121      -7.1781      1.00000
    122      -7.1479      1.00000
    123      -7.1463      1.00000
    124      -7.0839      1.00000
    125      -7.0763      1.00000
    126      -7.0640      1.00000
    127      -7.0136      1.00000
    128      -6.9911      1.00000
    129      -6.9580      1.00000
    130      -6.9056      1.00000
    131      -6.8655      1.00000
    132      -6.8360      1.00000
    133      -6.8342      1.00000
    134      -6.7830      1.00000
    135      -6.7730      1.00000
    136      -6.7216      1.00000
    137      -6.6960      1.00000
    138      -6.6404      1.00000
    139      -6.6232      1.00000
    140      -6.5848      1.00000
    141      -6.5483      1.00000
    142      -6.5222      1.00000
    143      -6.4909      1.00000
    144      -6.4233      1.00000
    145      -6.3736      1.00000
    146      -6.3234      1.00000
    147      -6.2877      1.00000
    148      -6.2631      1.00000
    149      -6.1854      1.00000
    150      -6.1633      1.00000
    151      -6.1487      1.00000
    152      -6.1297      1.00000
    153      -6.0782      1.00000
    154      -6.0002      1.00000
    155      -5.9825      1.00000
    156      -5.9717      1.00000
    157      -5.9435      1.00000
    158      -5.9371      1.00000
    159      -5.7153      1.00000
    160      -5.6804      1.00000
    161      -5.6404      1.00000
    162      -5.3379      1.00000
    163      -5.2930      1.00000
    164      -5.2562      1.00000
    165      -5.2153      1.00000
    166      -5.1621      1.00000
    167      -4.8794      1.00000
    168      -4.7186      1.00000
    169      -4.5282      1.00000
    170      -4.4688      1.00000
    171      -4.3856      1.00000
    172      -4.2949      1.00000
    173      -2.8435      0.00000
    174      -2.0802      0.00000
    175      -1.0922      0.00000
    176      -0.7697      0.00000
    177      -0.6294      0.00000
    178      -0.2998      0.00000
    179      -0.1767      0.00000
    180      -0.1355      0.00000
    181      -0.0552      0.00000
    182       0.0011      0.00000
    183       0.1705      0.00000
    184       0.2536      0.00000
    185       0.3447      0.00000
    186       0.5079      0.00000
    187       0.5786      0.00000
    188       0.6432      0.00000
    189       0.6864      0.00000
    190       0.7971      0.00000
    191       0.8235      0.00000
    192       0.8571      0.00000
    193       0.9087      0.00000
    194       0.9642      0.00000
    195       0.9743      0.00000
    196       1.0125      0.00000
    197       1.0543      0.00000
    198       1.0994      0.00000
    199       1.1070      0.00000
    200       1.2211      0.00000
    201       1.3302      0.00000
    202       1.3572      0.00000
    203       1.3799      0.00000
    204       1.4344      0.00000
    205       1.4571      0.00000
    206       1.4750      0.00000
    207       1.4820      0.00000
    208       1.5624      0.00000

 k-point     2 :       0.3333    0.0000    0.0000
  band No.  band energies     occupation 
      1     -33.8698      1.00000
      2     -33.8621      1.00000
      3     -33.4134      1.00000
      4     -33.4120      1.00000
      5     -23.1929      1.00000
      6     -21.9702      1.00000
      7     -21.6484      1.00000
      8     -21.6298      1.00000
      9     -21.6155      1.00000
     10     -21.5759      1.00000
     11     -21.5725      1.00000
     12     -21.5285      1.00000
     13     -21.5044      1.00000
     14     -21.4908      1.00000
     15     -21.3767      1.00000
     16     -21.3567      1.00000
     17     -21.0414      1.00000
     18     -20.9671      1.00000
     19     -20.9615      1.00000
     20     -20.9436      1.00000
     21     -20.9083      1.00000
     22     -20.8954      1.00000
     23     -20.8800      1.00000
     24     -20.8480      1.00000
     25     -20.8093      1.00000
     26     -20.2235      1.00000
     27     -20.1948      1.00000
     28     -20.1358      1.00000
     29     -18.9952      1.00000
     30     -17.3835      1.00000
     31     -17.3737      1.00000
     32     -17.3639      1.00000
     33     -17.3609      1.00000
     34     -17.3513      1.00000
     35     -17.3421      1.00000
     36     -16.9333      1.00000
     37     -16.9318      1.00000
     38     -16.8827      1.00000
     39     -16.8803      1.00000
     40     -16.8801      1.00000
     41     -16.8775      1.00000
     42     -14.1721      1.00000
     43     -14.0845      1.00000
     44     -13.8360      1.00000
     45     -13.8140      1.00000
     46     -12.8972      1.00000
     47     -12.6259      1.00000
     48     -12.6124      1.00000
     49     -12.6069      1.00000
     50     -12.5459      1.00000
     51     -12.5402      1.00000
     52     -12.5247      1.00000
     53     -12.4594      1.00000
     54     -12.2746      1.00000
     55     -12.0368      1.00000
     56     -11.8930      1.00000
     57     -11.8175      1.00000
     58     -11.7594      1.00000
     59     -11.6396      1.00000
     60     -11.4597      1.00000
     61     -11.3804      1.00000
     62     -11.1014      1.00000
     63     -11.0516      1.00000
     64     -11.0217      1.00000
     65     -10.9301      1.00000
     66     -10.8538      1.00000
     67     -10.7217      1.00000
     68     -10.6414      1.00000
     69     -10.5044      1.00000
     70     -10.4519      1.00000
     71     -10.4346      1.00000
     72     -10.3846      1.00000
     73     -10.2540      1.00000
     74     -10.0628      1.00000
     75      -9.8879      1.00000
     76      -9.8195      1.00000
     77      -9.7618      1.00000
     78      -9.6585      1.00000
     79      -9.6199      1.00000
     80      -9.5577      1.00000
     81      -9.5324      1.00000
     82      -9.4568      1.00000
     83      -9.4467      1.00000
     84      -9.3672      1.00000
     85      -9.1959      1.00000
     86      -9.1201      1.00000
     87      -9.0544      1.00000
     88      -8.9286      1.00000
     89      -8.8897      1.00000
     90      -8.8382      1.00000
     91      -8.7595      1.00000
     92      -8.6589      1.00000
     93      -8.5526      1.00000
     94      -8.4988      1.00000
     95      -8.4957      1.00000
     96      -8.3390      1.00000
     97      -8.3102      1.00000
     98      -8.2674      1.00000
     99      -8.2307      1.00000
    100      -8.1009      1.00000
    101      -8.0183      1.00000
    102      -7.9648      1.00000
    103      -7.8472      1.00000
    104      -7.8116      1.00000
    105      -7.7816      1.00000
    106      -7.7633      1.00000
    107      -7.7126      1.00000
    108      -7.6886      1.00000
    109      -7.6403      1.00000
    110      -7.6308      1.00000
    111      -7.5797      1.00000
    112      -7.5599      1.00000
    113      -7.5352      1.00000
    114      -7.4752      1.00000
    115      -7.4145      1.00000
    116      -7.3854      1.00000
    117      -7.3178      1.00000
    118      -7.2863      1.00000
    119      -7.2421      1.00000
    120      -7.2137      1.00000
    121      -7.1958      1.00000
    122      -7.1523      1.00000
    123      -7.1295      1.00000
    124      -7.0964      1.00000
    125      -7.0719      1.00000
    126      -7.0676      1.00000
    127      -7.0376      1.00000
    128      -7.0083      1.00000
    129      -6.9688      1.00000
    130      -6.9422      1.00000
    131      -6.9108      1.00000
    132      -6.8649      1.00000
    133      -6.8393      1.00000
    134      -6.8233      1.00000
    135      -6.7700      1.00000
    136      -6.7486      1.00000
    137      -6.7050      1.00000
    138      -6.6432      1.00000
    139      -6.6200      1.00000
    140      -6.5932      1.00000
    141      -6.5523      1.00000
    142      -6.5256      1.00000
    143      -6.4604      1.00000
    144      -6.4137      1.00000
    145      -6.3651      1.00000
    146      -6.3530      1.00000
    147      -6.2943      1.00000
    148      -6.2549      1.00000
    149      -6.1847      1.00000
    150      -6.1613      1.00000
    151      -6.1377      1.00000
    152      -6.0832      1.00000
    153      -6.0299      1.00000
    154      -5.9903      1.00000
    155      -5.9789      1.00000
    156      -5.9576      1.00000
    157      -5.9181      1.00000
    158      -5.8996      1.00000
    159      -5.7992      1.00000
    160      -5.5673      1.00000
    161      -5.4272      1.00000
    162      -5.3425      1.00000
    163      -5.2965      1.00000
    164      -5.2496      1.00000
    165      -5.2231      1.00000
    166      -5.1933      1.00000
    167      -4.8731      1.00000
    168      -4.7287      1.00000
    169      -4.5312      1.00000
    170      -4.4651      1.00000
    171      -4.3812      1.00000
    172      -4.2935      1.00000
    173      -2.8505      0.00000
    174      -2.0918      0.00000
    175      -1.0875      0.00000
    176      -0.7715      0.00000
    177      -0.6438      0.00000
    178      -0.3144      0.00000
    179      -0.2074      0.00000
    180      -0.0927      0.00000
    181      -0.0484      0.00000
    182       0.0564      0.00000
    183       0.2068      0.00000
    184       0.2839      0.00000
    185       0.3404      0.00000
    186       0.4628      0.00000
    187       0.5618      0.00000
    188       0.6032      0.00000
    189       0.6925      0.00000
    190       0.7145      0.00000
    191       0.7490      0.00000
    192       0.7910      0.00000
    193       0.8297      0.00000
    194       0.9561      0.00000
    195       1.0031      0.00000
    196       1.0851      0.00000
    197       1.1276      0.00000
    198       1.1674      0.00000
    199       1.2036      0.00000
    200       1.2846      0.00000
    201       1.3352      0.00000
    202       1.3784      0.00000
    203       1.3905      0.00000
    204       1.4220      0.00000
    205       1.4479      0.00000
    206       1.4905      0.00000
    207       1.5307      0.00000
    208       1.5684      0.00000

 k-point     3 :       0.0000    0.3333    0.0000
  band No.  band energies     occupation 
      1     -33.8698      1.00000
      2     -33.8621      1.00000
      3     -33.4134      1.00000
      4     -33.4120      1.00000
      5     -23.1929      1.00000
      6     -21.9701      1.00000
      7     -21.6539      1.00000
      8     -21.6320      1.00000
      9     -21.5970      1.00000
     10     -21.5870      1.00000
     11     -21.5748      1.00000
     12     -21.5179      1.00000
     13     -21.5127      1.00000
     14     -21.4901      1.00000
     15     -21.3779      1.00000
     16     -21.3559      1.00000
     17     -21.0321      1.00000
     18     -20.9946      1.00000
     19     -20.9530      1.00000
     20     -20.9268      1.00000
     21     -20.9233      1.00000
     22     -20.8966      1.00000
     23     -20.8636      1.00000
     24     -20.8532      1.00000
     25     -20.8116      1.00000
     26     -20.2235      1.00000
     27     -20.1948      1.00000
     28     -20.1358      1.00000
     29     -18.9952      1.00000
     30     -17.3830      1.00000
     31     -17.3755      1.00000
     32     -17.3640      1.00000
     33     -17.3574      1.00000
     34     -17.3513      1.00000
     35     -17.3441      1.00000
     36     -16.9333      1.00000
     37     -16.9318      1.00000
     38     -16.8827      1.00000
     39     -16.8803      1.00000
     40     -16.8801      1.00000
     41     -16.8775      1.00000
     42     -14.1583      1.00000
     43     -14.0986      1.00000
     44     -13.8378      1.00000
     45     -13.8120      1.00000
     46     -12.8890      1.00000
     47     -12.6516      1.00000
     48     -12.6254      1.00000
     49     -12.6081      1.00000
     50     -12.5459      1.00000
     51     -12.5403      1.00000
     52     -12.5248      1.00000
     53     -12.4594      1.00000
     54     -12.2418      1.00000
     55     -12.0257      1.00000
     56     -11.8723      1.00000
     57     -11.8189      1.00000
     58     -11.7687      1.00000
     59     -11.6295      1.00000
     60     -11.4998      1.00000
     61     -11.3622      1.00000
     62     -11.1692      1.00000
     63     -11.0583      1.00000
     64     -11.0112      1.00000
     65     -10.9135      1.00000
     66     -10.8482      1.00000
     67     -10.6675      1.00000
     68     -10.5913      1.00000
     69     -10.5136      1.00000
     70     -10.4678      1.00000
     71     -10.4128      1.00000
     72     -10.3387      1.00000
     73     -10.2469      1.00000
     74     -10.2258      1.00000
     75      -9.8891      1.00000
     76      -9.8292      1.00000
     77      -9.7629      1.00000
     78      -9.6811      1.00000
     79      -9.5773      1.00000
     80      -9.5667      1.00000
     81      -9.5363      1.00000
     82      -9.4877      1.00000
     83      -9.4386      1.00000
     84      -9.3076      1.00000
     85      -9.2225      1.00000
     86      -9.1106      1.00000
     87      -9.0390      1.00000
     88      -8.9403      1.00000
     89      -8.8740      1.00000
     90      -8.7861      1.00000
     91      -8.7148      1.00000
     92      -8.6228      1.00000
     93      -8.5837      1.00000
     94      -8.5685      1.00000
     95      -8.4784      1.00000
     96      -8.4126      1.00000
     97      -8.3445      1.00000
     98      -8.3159      1.00000
     99      -8.2102      1.00000
    100      -8.0303      1.00000
    101      -7.9793      1.00000
    102      -7.8924      1.00000
    103      -7.8614      1.00000
    104      -7.8326      1.00000
    105      -7.7964      1.00000
    106      -7.7578      1.00000
    107      -7.7335      1.00000
    108      -7.7035      1.00000
    109      -7.6708      1.00000
    110      -7.6176      1.00000
    111      -7.5870      1.00000
    112      -7.5650      1.00000
    113      -7.5199      1.00000
    114      -7.4647      1.00000
    115      -7.4035      1.00000
    116      -7.3806      1.00000
    117      -7.3188      1.00000
    118      -7.2784      1.00000
    119      -7.2320      1.00000
    120      -7.2083      1.00000
    121      -7.1760      1.00000
    122      -7.1715      1.00000
    123      -7.1298      1.00000
    124      -7.1121      1.00000
    125      -7.0936      1.00000
    126      -7.0599      1.00000
    127      -7.0478      1.00000
    128      -7.0133      1.00000
    129      -6.9874      1.00000
    130      -6.9107      1.00000
    131      -6.8802      1.00000
    132      -6.8514      1.00000
    133      -6.8364      1.00000
    134      -6.8189      1.00000
    135      -6.8065      1.00000
    136      -6.7645      1.00000
    137      -6.6985      1.00000
    138      -6.6762      1.00000
    139      -6.6370      1.00000
    140      -6.5971      1.00000
    141      -6.5313      1.00000
    142      -6.5061      1.00000
    143      -6.4615      1.00000
    144      -6.4341      1.00000
    145      -6.3898      1.00000
    146      -6.3661      1.00000
    147      -6.3468      1.00000
    148      -6.2233      1.00000
    149      -6.1993      1.00000
    150      -6.1328      1.00000
    151      -6.1249      1.00000
    152      -6.0570      1.00000
    153      -6.0255      1.00000
    154      -6.0056      1.00000
    155      -5.9586      1.00000
    156      -5.9519      1.00000
    157      -5.9337      1.00000
    158      -5.9059      1.00000
    159      -5.6691      1.00000
    160      -5.5830      1.00000
    161      -5.5119      1.00000
    162      -5.3382      1.00000
    163      -5.3010      1.00000
    164      -5.2792      1.00000
    165      -5.2233      1.00000
    166      -5.1581      1.00000
    167      -4.8772      1.00000
    168      -4.7284      1.00000
    169      -4.5249      1.00000
    170      -4.4759      1.00000
    171      -4.3772      1.00000
    172      -4.2935      1.00000
    173      -2.8534      0.00000
    174      -2.0898      0.00000
    175      -1.0943      0.00000
    176      -0.7775      0.00000
    177      -0.6389      0.00000
    178      -0.2865      0.00000
    179      -0.1794      0.00000
    180      -0.0763      0.00000
    181      -0.0630      0.00000
    182       0.0291      0.00000
    183       0.1456      0.00000
    184       0.2440      0.00000
    185       0.3734      0.00000
    186       0.4827      0.00000
    187       0.5790      0.00000
    188       0.6492      0.00000
    189       0.6817      0.00000
    190       0.7212      0.00000
    191       0.7569      0.00000
    192       0.7881      0.00000
    193       0.8199      0.00000
    194       0.9250      0.00000
    195       1.0042      0.00000
    196       1.0659      0.00000
    197       1.1203      0.00000
    198       1.1477      0.00000
    199       1.2396      0.00000
    200       1.2730      0.00000
    201       1.3236      0.00000
    202       1.3633      0.00000
    203       1.3804      0.00000
    204       1.4106      0.00000
    205       1.4469      0.00000
    206       1.4950      0.00000
    207       1.5027      0.00000
    208       1.6145      0.00000

 k-point     4 :       0.3333    0.3333    0.0000
  band No.  band energies     occupation 
      1     -33.8698      1.00000
      2     -33.8621      1.00000
      3     -33.4134      1.00000
      4     -33.4120      1.00000
      5     -23.1929      1.00000
      6     -21.9699      1.00000
      7     -21.6449      1.00000
      8     -21.6176      1.00000
      9     -21.6132      1.00000
     10     -21.5813      1.00000
     11     -21.5776      1.00000
     12     -21.5543      1.00000
     13     -21.4900      1.00000
     14     -21.4882      1.00000
     15     -21.3762      1.00000
     16     -21.3566      1.00000
     17     -21.0269      1.00000
     18     -20.9915      1.00000
     19     -20.9502      1.00000
     20     -20.9409      1.00000
     21     -20.9249      1.00000
     22     -20.8896      1.00000
     23     -20.8783      1.00000
     24     -20.8433      1.00000
     25     -20.8095      1.00000
     26     -20.2235      1.00000
     27     -20.1948      1.00000
     28     -20.1358      1.00000
     29     -18.9952      1.00000
     30     -17.3831      1.00000
     31     -17.3755      1.00000
     32     -17.3640      1.00000
     33     -17.3573      1.00000
     34     -17.3513      1.00000
     35     -17.3441      1.00000
     36     -16.9333      1.00000
     37     -16.9318      1.00000
     38     -16.8827      1.00000
     39     -16.8812      1.00000
     40     -16.8801      1.00000
     41     -16.8765      1.00000
     42     -14.1473      1.00000
     43     -14.0857      1.00000
     44     -13.8291      1.00000
     45     -13.8119      1.00000
     46     -12.8321      1.00000
     47     -12.6253      1.00000
     48     -12.6115      1.00000
     49     -12.6053      1.00000
     50     -12.5459      1.00000
     51     -12.5403      1.00000
     52     -12.5247      1.00000
     53     -12.4594      1.00000
     54     -12.2219      1.00000
     55     -12.1631      1.00000
     56     -11.8298      1.00000
     57     -11.8063      1.00000
     58     -11.7659      1.00000
     59     -11.6404      1.00000
     60     -11.6110      1.00000
     61     -11.5521      1.00000
     62     -11.1499      1.00000
     63     -11.1217      1.00000
     64     -11.0439      1.00000
     65     -11.0326      1.00000
     66     -10.9785      1.00000
     67     -10.8749      1.00000
     68     -10.7172      1.00000
     69     -10.3585      1.00000
     70     -10.2827      1.00000
     71     -10.2568      1.00000
     72     -10.2495      1.00000
     73     -10.1790      1.00000
     74      -9.8589      1.00000
     75      -9.7309      1.00000
     76      -9.7043      1.00000
     77      -9.6805      1.00000
     78      -9.6236      1.00000
     79      -9.5648      1.00000
     80      -9.5355      1.00000
     81      -9.4911      1.00000
     82      -9.4714      1.00000
     83      -9.4404      1.00000
     84      -9.3087      1.00000
     85      -9.1767      1.00000
     86      -9.1278      1.00000
     87      -9.0148      1.00000
     88      -8.9421      1.00000
     89      -8.8679      1.00000
     90      -8.8413      1.00000
     91      -8.7913      1.00000
     92      -8.7468      1.00000
     93      -8.6620      1.00000
     94      -8.5778      1.00000
     95      -8.5395      1.00000
     96      -8.4477      1.00000
     97      -8.3517      1.00000
     98      -8.3341      1.00000
     99      -8.2523      1.00000
    100      -8.2266      1.00000
    101      -8.0907      1.00000
    102      -7.9217      1.00000
    103      -7.8455      1.00000
    104      -7.8365      1.00000
    105      -7.7878      1.00000
    106      -7.7670      1.00000
    107      -7.7095      1.00000
    108      -7.6696      1.00000
    109      -7.6312      1.00000
    110      -7.6131      1.00000
    111      -7.5887      1.00000
    112      -7.5636      1.00000
    113      -7.5324      1.00000
    114      -7.4855      1.00000
    115      -7.4427      1.00000
    116      -7.4267      1.00000
    117      -7.3485      1.00000
    118      -7.2819      1.00000
    119      -7.2525      1.00000
    120      -7.1921      1.00000
    121      -7.1621      1.00000
    122      -7.1545      1.00000
    123      -7.1338      1.00000
    124      -7.1169      1.00000
    125      -7.0892      1.00000
    126      -7.0684      1.00000
    127      -7.0259      1.00000
    128      -7.0090      1.00000
    129      -6.9713      1.00000
    130      -6.9462      1.00000
    131      -6.9072      1.00000
    132      -6.8784      1.00000
    133      -6.8552      1.00000
    134      -6.7978      1.00000
    135      -6.7699      1.00000
    136      -6.7560      1.00000
    137      -6.7266      1.00000
    138      -6.6571      1.00000
    139      -6.6311      1.00000
    140      -6.5674      1.00000
    141      -6.5417      1.00000
    142      -6.5236      1.00000
    143      -6.5000      1.00000
    144      -6.4679      1.00000
    145      -6.4339      1.00000
    146      -6.3936      1.00000
    147      -6.3705      1.00000
    148      -6.2883      1.00000
    149      -6.2052      1.00000
    150      -6.1483      1.00000
    151      -6.0562      1.00000
    152      -6.0390      1.00000
    153      -6.0321      1.00000
    154      -5.9557      1.00000
    155      -5.9364      1.00000
    156      -5.9255      1.00000
    157      -5.8783      1.00000
    158      -5.8658      1.00000
    159      -5.7895      1.00000
    160      -5.4206      1.00000
    161      -5.3865      1.00000
    162      -5.3113      1.00000
    163      -5.2958      1.00000
    164      -5.2627      1.00000
    165      -5.2259      1.00000
    166      -5.1923      1.00000
    167      -4.8709      1.00000
    168      -4.7370      1.00000
    169      -4.5300      1.00000
    170      -4.4721      1.00000
    171      -4.3724      1.00000
    172      -4.2917      1.00000
    173      -2.8595      0.00000
    174      -2.1063      0.00000
    175      -1.0906      0.00000
    176      -0.7793      0.00000
    177      -0.6541      0.00000
    178      -0.3115      0.00000
    179      -0.1996      0.00000
    180      -0.0492      0.00000
    181      -0.0397      0.00000
    182       0.0492      0.00000
    183       0.1570      0.00000
    184       0.2936      0.00000
    185       0.3551      0.00000
    186       0.4827      0.00000
    187       0.5408      0.00000
    188       0.6229      0.00000
    189       0.6642      0.00000
    190       0.6995      0.00000
    191       0.7313      0.00000
    192       0.8012      0.00000
    193       0.8750      0.00000
    194       0.9425      0.00000
    195       0.9539      0.00000
    196       0.9945      0.00000
    197       1.0351      0.00000
    198       1.0697      0.00000
    199       1.1997      0.00000
    200       1.2798      0.00000
    201       1.3039      0.00000
    202       1.3719      0.00000
    203       1.3819      0.00000
    204       1.4665      0.00000
    205       1.4914      0.00000
    206       1.5753      0.00000
    207       1.6082      0.00000
    208       1.7684      0.00000

 k-point     5 :      -0.3333    0.3333    0.0000
  band No.  band energies     occupation 
      1     -33.8698      1.00000
      2     -33.8621      1.00000
      3     -33.4134      1.00000
      4     -33.4120      1.00000
      5     -23.1928      1.00000
      6     -21.9699      1.00000
      7     -21.6453      1.00000
      8     -21.6175      1.00000
      9     -21.6121      1.00000
     10     -21.5828      1.00000
     11     -21.5769      1.00000
     12     -21.5542      1.00000
     13     -21.4899      1.00000
     14     -21.4882      1.00000
     15     -21.3762      1.00000
     16     -21.3566      1.00000
     17     -21.0269      1.00000
     18     -20.9915      1.00000
     19     -20.9505      1.00000
     20     -20.9409      1.00000
     21     -20.9241      1.00000
     22     -20.8896      1.00000
     23     -20.8791      1.00000
     24     -20.8429      1.00000
     25     -20.8096      1.00000
     26     -20.2235      1.00000
     27     -20.1948      1.00000
     28     -20.1358      1.00000
     29     -18.9952      1.00000
     30     -17.3830      1.00000
     31     -17.3756      1.00000
     32     -17.3640      1.00000
     33     -17.3574      1.00000
     34     -17.3513      1.00000
     35     -17.3440      1.00000
     36     -16.9333      1.00000
     37     -16.9318      1.00000
     38     -16.8835      1.00000
     39     -16.8803      1.00000
     40     -16.8792      1.00000
     41     -16.8775      1.00000
     42     -14.1471      1.00000
     43     -14.0859      1.00000
     44     -13.8290      1.00000
     45     -13.8119      1.00000
     46     -12.8321      1.00000
     47     -12.6253      1.00000
     48     -12.6094      1.00000
     49     -12.6075      1.00000
     50     -12.5459      1.00000
     51     -12.5403      1.00000
     52     -12.5246      1.00000
     53     -12.4594      1.00000
     54     -12.2229      1.00000
     55     -12.1624      1.00000
     56     -11.8212      1.00000
     57     -11.8084      1.00000
     58     -11.7668      1.00000
     59     -11.6437      1.00000
     60     -11.6126      1.00000
     61     -11.5549      1.00000
     62     -11.1461      1.00000
     63     -11.1336      1.00000
     64     -11.0473      1.00000
     65     -11.0150      1.00000
     66     -10.9793      1.00000
     67     -10.8777      1.00000
     68     -10.7171      1.00000
     69     -10.3525      1.00000
     70     -10.2824      1.00000
     71     -10.2644      1.00000
     72     -10.2492      1.00000
     73     -10.1775      1.00000
     74      -9.8598      1.00000
     75      -9.7286      1.00000
     76      -9.6997      1.00000
     77      -9.6734      1.00000
     78      -9.6078      1.00000
     79      -9.5606      1.00000
     80      -9.5333      1.00000
     81      -9.5162      1.00000
     82      -9.4892      1.00000
     83      -9.4636      1.00000
     84      -9.3066      1.00000
     85      -9.1669      1.00000
     86      -9.1134      1.00000
     87      -8.9770      1.00000
     88      -8.9193      1.00000
     89      -8.8822      1.00000
     90      -8.8656      1.00000
     91      -8.7971      1.00000
     92      -8.7410      1.00000
     93      -8.7042      1.00000
     94      -8.6056      1.00000
     95      -8.5327      1.00000
     96      -8.3750      1.00000
     97      -8.3517      1.00000
     98      -8.3248      1.00000
     99      -8.2467      1.00000
    100      -8.2176      1.00000
    101      -8.1600      1.00000
    102      -7.9057      1.00000
    103      -7.8520      1.00000
    104      -7.8372      1.00000
    105      -7.7962      1.00000
    106      -7.7477      1.00000
    107      -7.7167      1.00000
    108      -7.6640      1.00000
    109      -7.6428      1.00000
    110      -7.6181      1.00000
    111      -7.5801      1.00000
    112      -7.5549      1.00000
    113      -7.5373      1.00000
    114      -7.4845      1.00000
    115      -7.4643      1.00000
    116      -7.4011      1.00000
    117      -7.3468      1.00000
    118      -7.2986      1.00000
    119      -7.2499      1.00000
    120      -7.1967      1.00000
    121      -7.1665      1.00000
    122      -7.1520      1.00000
    123      -7.1297      1.00000
    124      -7.0985      1.00000
    125      -7.0696      1.00000
    126      -7.0539      1.00000
    127      -7.0404      1.00000
    128      -6.9941      1.00000
    129      -6.9720      1.00000
    130      -6.9550      1.00000
    131      -6.9247      1.00000
    132      -6.8849      1.00000
    133      -6.8544      1.00000
    134      -6.8162      1.00000
    135      -6.7878      1.00000
    136      -6.7193      1.00000
    137      -6.7011      1.00000
    138      -6.6819      1.00000
    139      -6.6279      1.00000
    140      -6.5830      1.00000
    141      -6.5714      1.00000
    142      -6.5020      1.00000
    143      -6.4853      1.00000
    144      -6.4660      1.00000
    145      -6.4288      1.00000
    146      -6.3982      1.00000
    147      -6.3828      1.00000
    148      -6.2895      1.00000
    149      -6.1988      1.00000
    150      -6.1461      1.00000
    151      -6.0550      1.00000
    152      -6.0518      1.00000
    153      -6.0241      1.00000
    154      -5.9596      1.00000
    155      -5.9260      1.00000
    156      -5.9114      1.00000
    157      -5.8853      1.00000
    158      -5.8771      1.00000
    159      -5.7851      1.00000
    160      -5.4400      1.00000
    161      -5.3676      1.00000
    162      -5.3087      1.00000
    163      -5.2950      1.00000
    164      -5.2579      1.00000
    165      -5.2277      1.00000
    166      -5.2008      1.00000
    167      -4.8709      1.00000
    168      -4.7368      1.00000
    169      -4.5305      1.00000
    170      -4.4717      1.00000
    171      -4.3725      1.00000
    172      -4.2918      1.00000
    173      -2.8595      0.00000
    174      -2.1061      0.00000
    175      -1.0900      0.00000
    176      -0.7791      0.00000
    177      -0.6539      0.00000
    178      -0.3098      0.00000
    179      -0.1977      0.00000
    180      -0.0666      0.00000
    181      -0.0428      0.00000
    182       0.0528      0.00000
    183       0.1851      0.00000
    184       0.2628      0.00000
    185       0.3969      0.00000
    186       0.4343      0.00000
    187       0.5554      0.00000
    188       0.5871      0.00000
    189       0.6907      0.00000
    190       0.7272      0.00000
    191       0.7382      0.00000
    192       0.8213      0.00000
    193       0.8731      0.00000
    194       0.9057      0.00000
    195       0.9393      0.00000
    196       1.0292      0.00000
    197       1.0393      0.00000
    198       1.0773      0.00000
    199       1.2432      0.00000
    200       1.2787      0.00000
    201       1.3097      0.00000
    202       1.3837      0.00000
    203       1.4446      0.00000
    204       1.4868      0.00000
    205       1.5533      0.00000
    206       1.6054      0.00000
    207       1.6321      0.00000
    208       1.6746      0.00000

 spin component 2

 k-point     1 :       0.0000    0.0000    0.0000
  band No.  band energies     occupation 
      1     -33.8697      1.00000
      2     -33.8620      1.00000
      3     -33.4132      1.00000
      4     -33.4118      1.00000
      5     -22.9895      1.00000
      6     -21.9288      1.00000
      7     -21.6313      1.00000
      8     -21.5800      1.00000
      9     -21.5672      1.00000
     10     -21.5574      1.00000
     11     -21.4679      1.00000
     12     -21.4649      1.00000
     13     -21.4617      1.00000
     14     -21.4522      1.00000
     15     -21.3349      1.00000
     16     -21.2837      1.00000
     17     -20.9445      1.00000
     18     -20.9227      1.00000
     19     -20.8916      1.00000
     20     -20.8789      1.00000
     21     -20.8400      1.00000
     22     -20.8249      1.00000
     23     -20.8170      1.00000
     24     -20.8090      1.00000
     25     -20.7710      1.00000
     26     -20.1943      1.00000
     27     -20.0479      1.00000
     28     -19.9970      1.00000
     29     -18.9963      1.00000
     30     -17.3834      1.00000
     31     -17.3734      1.00000
     32     -17.3637      1.00000
     33     -17.3608      1.00000
     34     -17.3510      1.00000
     35     -17.3417      1.00000
     36     -16.9331      1.00000
     37     -16.9316      1.00000
     38     -16.8833      1.00000
     39     -16.8810      1.00000
     40     -16.8789      1.00000
     41     -16.8763      1.00000
     42     -12.8250      1.00000
     43     -12.6781      1.00000
     44     -11.9293      1.00000
     45     -11.8712      1.00000
     46     -11.4654      1.00000
     47     -11.2336      1.00000
     48     -11.1936      1.00000
     49     -10.9052      1.00000
     50     -10.8098      1.00000
     51     -10.7911      1.00000
     52     -10.6478      1.00000
     53     -10.6190      1.00000
     54     -10.3493      1.00000
     55     -10.2959      1.00000
     56     -10.2223      1.00000
     57     -10.2173      1.00000
     58     -10.1704      1.00000
     59     -10.1642      1.00000
     60     -10.0311      1.00000
     61     -10.0209      1.00000
     62      -9.9638      1.00000
     63      -9.9072      1.00000
     64      -9.5611      1.00000
     65      -9.5179      1.00000
     66      -9.4784      1.00000
     67      -9.1890      1.00000
     68      -9.1234      1.00000
     69      -9.0607      1.00000
     70      -8.9899      1.00000
     71      -8.8257      1.00000
     72      -8.7570      1.00000
     73      -8.7345      1.00000
     74      -8.6500      1.00000
     75      -8.6365      1.00000
     76      -8.5757      1.00000
     77      -8.5017      1.00000
     78      -8.4464      1.00000
     79      -8.4294      1.00000
     80      -8.3450      1.00000
     81      -8.2991      1.00000
     82      -8.2427      1.00000
     83      -8.1816      1.00000
     84      -8.1271      1.00000
     85      -8.0909      1.00000
     86      -7.9495      1.00000
     87      -7.9099      1.00000
     88      -7.8491      1.00000
     89      -7.8006      1.00000
     90      -7.7467      1.00000
     91      -7.7026      1.00000
     92      -7.6725      1.00000
     93      -7.6694      1.00000
     94      -7.6372      1.00000
     95      -7.5932      1.00000
     96      -7.5594      1.00000
     97      -7.5217      1.00000
     98      -7.5121      1.00000
     99      -7.4708      1.00000
    100      -7.4371      1.00000
    101      -7.4106      1.00000
    102      -7.3973      1.00000
    103      -7.3810      1.00000
    104      -7.3449      1.00000
    105      -7.3109      1.00000
    106      -7.2838      1.00000
    107      -7.2458      1.00000
    108      -7.1643      1.00000
    109      -7.1299      1.00000
    110      -7.1023      1.00000
    111      -7.0634      1.00000
    112      -7.0264      1.00000
    113      -6.9801      1.00000
    114      -6.8473      1.00000
    115      -6.8234      1.00000
    116      -6.8009      1.00000
    117      -6.7779      1.00000
    118      -6.7277      1.00000
    119      -6.6880      1.00000
    120      -6.6692      1.00000
    121      -6.6261      1.00000
    122      -6.5161      1.00000
    123      -6.3774      1.00000
    124      -6.3466      1.00000
    125      -6.3277      1.00000
    126      -6.3009      1.00000
    127      -6.2787      1.00000
    128      -6.2612      1.00000
    129      -6.1569      1.00000
    130      -6.1366      1.00000
    131      -6.1336      1.00000
    132      -6.1050      1.00000
    133      -6.0388      1.00000
    134      -5.9851      1.00000
    135      -5.9376      1.00000
    136      -5.9102      1.00000
    137      -5.8610      1.00000
    138      -5.6838      1.00000
    139      -5.3831      1.00000
    140      -5.3627      1.00000
    141      -5.2958      1.00000
    142      -5.2495      1.00000
    143      -5.2067      1.00000
    144      -5.0650      1.00000
    145      -4.9527      1.00000
    146      -4.8801      1.00000
    147      -4.6458      1.00000
    148      -4.5860      1.00000
    149      -4.4932      1.00000
    150      -4.2695      1.00000
    151      -4.1878      1.00000
    152      -2.9225      0.00000
    153      -2.7087      0.00000
    154      -2.6608      0.00000
    155      -2.5608      0.00000
    156      -2.4605      0.00000
    157      -2.4372      0.00000
    158      -2.4050      0.00000
    159      -2.3915      0.00000
    160      -2.0973      0.00000
    161      -1.8922      0.00000
    162      -1.8305      0.00000
    163      -1.7910      0.00000
    164      -1.6812      0.00000
    165      -1.6512      0.00000
    166      -1.2479      0.00000
    167      -0.9416      0.00000
    168      -0.8000      0.00000
    169      -0.3970      0.00000
    170      -0.3570      0.00000
    171      -0.1630      0.00000
    172      -0.1205      0.00000
    173      -0.0884      0.00000
    174      -0.0113      0.00000
    175       0.1993      0.00000
    176       0.4700      0.00000
    177       0.4834      0.00000
    178       0.5157      0.00000
    179       0.5320      0.00000
    180       0.5542      0.00000
    181       0.6045      0.00000
    182       0.6380      0.00000
    183       0.7060      0.00000
    184       0.7328      0.00000
    185       0.8329      0.00000
    186       0.8778      0.00000
    187       0.8860      0.00000
    188       0.9945      0.00000
    189       1.0406      0.00000
    190       1.0498      0.00000
    191       1.0799      0.00000
    192       1.1407      0.00000
    193       1.2441      0.00000
    194       1.2789      0.00000
    195       1.3172      0.00000
    196       1.3627      0.00000
    197       1.4266      0.00000
    198       1.4556      0.00000
    199       1.4935      0.00000
    200       1.5137      0.00000
    201       1.5288      0.00000
    202       1.5401      0.00000
    203       1.5554      0.00000
    204       1.5763      0.00000
    205       1.5916      0.00000
    206       1.6129      0.00000
    207       1.6445      0.00000
    208       1.6900      0.00000

 k-point     2 :       0.3333    0.0000    0.0000
  band No.  band energies     occupation 
      1     -33.8697      1.00000
      2     -33.8620      1.00000
      3     -33.4132      1.00000
      4     -33.4118      1.00000
      5     -22.9894      1.00000
      6     -21.9286      1.00000
      7     -21.6252      1.00000
      8     -21.5937      1.00000
      9     -21.5592      1.00000
     10     -21.5465      1.00000
     11     -21.4946      1.00000
     12     -21.4666      1.00000
     13     -21.4635      1.00000
     14     -21.4348      1.00000
     15     -21.3333      1.00000
     16     -21.2841      1.00000
     17     -20.9422      1.00000
     18     -20.9216      1.00000
     19     -20.8916      1.00000
     20     -20.8787      1.00000
     21     -20.8424      1.00000
     22     -20.8326      1.00000
     23     -20.8149      1.00000
     24     -20.8068      1.00000
     25     -20.7686      1.00000
     26     -20.1943      1.00000
     27     -20.0478      1.00000
     28     -19.9969      1.00000
     29     -18.9963      1.00000
     30     -17.3832      1.00000
     31     -17.3735      1.00000
     32     -17.3637      1.00000
     33     -17.3607      1.00000
     34     -17.3510      1.00000
     35     -17.3418      1.00000
     36     -16.9331      1.00000
     37     -16.9316      1.00000
     38     -16.8824      1.00000
     39     -16.8800      1.00000
     40     -16.8798      1.00000
     41     -16.8773      1.00000
     42     -12.7884      1.00000
     43     -12.6188      1.00000
     44     -12.0540      1.00000
     45     -11.7821      1.00000
     46     -11.5069      1.00000
     47     -11.3599      1.00000
     48     -11.2047      1.00000
     49     -10.9680      1.00000
     50     -10.8562      1.00000
     51     -10.8017      1.00000
     52     -10.6965      1.00000
     53     -10.5032      1.00000
     54     -10.3791      1.00000
     55     -10.3221      1.00000
     56     -10.2610      1.00000
     57     -10.2242      1.00000
     58     -10.1430      1.00000
     59     -10.1030      1.00000
     60     -10.0096      1.00000
     61      -9.9893      1.00000
     62      -9.8943      1.00000
     63      -9.8291      1.00000
     64      -9.5452      1.00000
     65      -9.5090      1.00000
     66      -9.3887      1.00000
     67      -9.1558      1.00000
     68      -9.1061      1.00000
     69      -9.0842      1.00000
     70      -9.0146      1.00000
     71      -8.8276      1.00000
     72      -8.7770      1.00000
     73      -8.7326      1.00000
     74      -8.6575      1.00000
     75      -8.6247      1.00000
     76      -8.5633      1.00000
     77      -8.5065      1.00000
     78      -8.4782      1.00000
     79      -8.4386      1.00000
     80      -8.3498      1.00000
     81      -8.2581      1.00000
     82      -8.2282      1.00000
     83      -8.1707      1.00000
     84      -8.0963      1.00000
     85      -8.0479      1.00000
     86      -7.9553      1.00000
     87      -7.8996      1.00000
     88      -7.8720      1.00000
     89      -7.8222      1.00000
     90      -7.7967      1.00000
     91      -7.7255      1.00000
     92      -7.6878      1.00000
     93      -7.6538      1.00000
     94      -7.6255      1.00000
     95      -7.5770      1.00000
     96      -7.5586      1.00000
     97      -7.5274      1.00000
     98      -7.5098      1.00000
     99      -7.4921      1.00000
    100      -7.4618      1.00000
    101      -7.4252      1.00000
    102      -7.4031      1.00000
    103      -7.3681      1.00000
    104      -7.3417      1.00000
    105      -7.3139      1.00000
    106      -7.2725      1.00000
    107      -7.2437      1.00000
    108      -7.2160      1.00000
    109      -7.2059      1.00000
    110      -7.1318      1.00000
    111      -7.0366      1.00000
    112      -6.9905      1.00000
    113      -6.9458      1.00000
    114      -6.8705      1.00000
    115      -6.8561      1.00000
    116      -6.8325      1.00000
    117      -6.8072      1.00000
    118      -6.7526      1.00000
    119      -6.7050      1.00000
    120      -6.6367      1.00000
    121      -6.5874      1.00000
    122      -6.5070      1.00000
    123      -6.4082      1.00000
    124      -6.3713      1.00000
    125      -6.3366      1.00000
    126      -6.3256      1.00000
    127      -6.2589      1.00000
    128      -6.2421      1.00000
    129      -6.2037      1.00000
    130      -6.1595      1.00000
    131      -6.1249      1.00000
    132      -6.0606      1.00000
    133      -6.0041      1.00000
    134      -5.9671      1.00000
    135      -5.9281      1.00000
    136      -5.9083      1.00000
    137      -5.7930      1.00000
    138      -5.6948      1.00000
    139      -5.3831      1.00000
    140      -5.3541      1.00000
    141      -5.3131      1.00000
    142      -5.2492      1.00000
    143      -5.2081      1.00000
    144      -5.0607      1.00000
    145      -4.9744      1.00000
    146      -4.8856      1.00000
    147      -4.6525      1.00000
    148      -4.5857      1.00000
    149      -4.4632      1.00000
    150      -4.2622      1.00000
    151      -4.1768      1.00000
    152      -2.8883      0.00000
    153      -2.7558      0.00000
    154      -2.6521      0.00000
    155      -2.5457      0.00000
    156      -2.5013      0.00000
    157      -2.4585      0.00000
    158      -2.4351      0.00000
    159      -2.3915      0.00000
    160      -2.0899      0.00000
    161      -2.0055      0.00000
    162      -1.8010      0.00000
    163      -1.7586      0.00000
    164      -1.6421      0.00000
    165      -1.6350      0.00000
    166      -1.2407      0.00000
    167      -0.8307      0.00000
    168      -0.7329      0.00000
    169      -0.4164      0.00000
    170      -0.3616      0.00000
    171      -0.3266      0.00000
    172      -0.1948      0.00000
    173      -0.1559      0.00000
    174       0.0626      0.00000
    175       0.1500      0.00000
    176       0.3939      0.00000
    177       0.4585      0.00000
    178       0.4819      0.00000
    179       0.5612      0.00000
    180       0.5917      0.00000
    181       0.6368      0.00000
    182       0.6644      0.00000
    183       0.6872      0.00000
    184       0.7523      0.00000
    185       0.7914      0.00000
    186       0.8686      0.00000
    187       0.9659      0.00000
    188       0.9854      0.00000
    189       1.0358      0.00000
    190       1.1102      0.00000
    191       1.1568      0.00000
    192       1.1946      0.00000
    193       1.2514      0.00000
    194       1.2698      0.00000
    195       1.3028      0.00000
    196       1.3536      0.00000
    197       1.3951      0.00000
    198       1.4587      0.00000
    199       1.4900      0.00000
    200       1.5094      0.00000
    201       1.5250      0.00000
    202       1.5511      0.00000
    203       1.5648      0.00000
    204       1.6024      0.00000
    205       1.6416      0.00000
    206       1.6795      0.00000
    207       1.7779      0.00000
    208       1.8883      0.00000

 k-point     3 :       0.0000    0.3333    0.0000
  band No.  band energies     occupation 
      1     -33.8697      1.00000
      2     -33.8620      1.00000
      3     -33.4132      1.00000
      4     -33.4118      1.00000
      5     -22.9894      1.00000
      6     -21.9285      1.00000
      7     -21.6290      1.00000
      8     -21.5801      1.00000
      9     -21.5698      1.00000
     10     -21.5519      1.00000
     11     -21.4883      1.00000
     12     -21.4641      1.00000
     13     -21.4528      1.00000
     14     -21.4477      1.00000
     15     -21.3344      1.00000
     16     -21.2835      1.00000
     17     -20.9406      1.00000
     18     -20.9175      1.00000
     19     -20.8987      1.00000
     20     -20.8864      1.00000
     21     -20.8379      1.00000
     22     -20.8230      1.00000
     23     -20.8167      1.00000
     24     -20.8073      1.00000
     25     -20.7715      1.00000
     26     -20.1943      1.00000
     27     -20.0478      1.00000
     28     -19.9969      1.00000
     29     -18.9963      1.00000
     30     -17.3827      1.00000
     31     -17.3754      1.00000
     32     -17.3638      1.00000
     33     -17.3572      1.00000
     34     -17.3510      1.00000
     35     -17.3439      1.00000
     36     -16.9331      1.00000
     37     -16.9316      1.00000
     38     -16.8824      1.00000
     39     -16.8800      1.00000
     40     -16.8798      1.00000
     41     -16.8773      1.00000
     42     -12.7714      1.00000
     43     -12.6503      1.00000
     44     -12.0008      1.00000
     45     -11.8129      1.00000
     46     -11.4931      1.00000
     47     -11.4227      1.00000
     48     -11.1704      1.00000
     49     -10.9869      1.00000
     50     -10.7999      1.00000
     51     -10.7883      1.00000
     52     -10.6664      1.00000
     53     -10.5710      1.00000
     54     -10.4328      1.00000
     55     -10.3066      1.00000
     56     -10.2389      1.00000
     57     -10.1814      1.00000
     58     -10.1738      1.00000
     59     -10.1664      1.00000
     60      -9.9886      1.00000
     61      -9.9651      1.00000
     62      -9.8720      1.00000
     63      -9.8319      1.00000
     64      -9.5844      1.00000
     65      -9.4696      1.00000
     66      -9.3926      1.00000
     67      -9.1472      1.00000
     68      -9.1112      1.00000
     69      -9.0837      1.00000
     70      -9.0053      1.00000
     71      -8.8355      1.00000
     72      -8.7589      1.00000
     73      -8.6969      1.00000
     74      -8.6636      1.00000
     75      -8.6314      1.00000
     76      -8.5866      1.00000
     77      -8.5567      1.00000
     78      -8.4991      1.00000
     79      -8.4271      1.00000
     80      -8.3252      1.00000
     81      -8.2905      1.00000
     82      -8.1895      1.00000
     83      -8.1751      1.00000
     84      -8.0973      1.00000
     85      -8.0670      1.00000
     86      -7.9540      1.00000
     87      -7.8656      1.00000
     88      -7.8463      1.00000
     89      -7.7885      1.00000
     90      -7.7767      1.00000
     91      -7.7346      1.00000
     92      -7.6837      1.00000
     93      -7.6710      1.00000
     94      -7.6351      1.00000
     95      -7.5875      1.00000
     96      -7.5646      1.00000
     97      -7.5397      1.00000
     98      -7.5205      1.00000
     99      -7.4832      1.00000
    100      -7.4630      1.00000
    101      -7.4232      1.00000
    102      -7.4081      1.00000
    103      -7.3813      1.00000
    104      -7.3487      1.00000
    105      -7.3057      1.00000
    106      -7.2842      1.00000
    107      -7.2338      1.00000
    108      -7.2122      1.00000
    109      -7.1687      1.00000
    110      -7.1202      1.00000
    111      -7.0886      1.00000
    112      -7.0379      1.00000
    113      -6.9827      1.00000
    114      -6.8807      1.00000
    115      -6.8577      1.00000
    116      -6.8190      1.00000
    117      -6.7764      1.00000
    118      -6.7161      1.00000
    119      -6.6539      1.00000
    120      -6.6192      1.00000
    121      -6.6093      1.00000
    122      -6.5140      1.00000
    123      -6.3971      1.00000
    124      -6.3812      1.00000
    125      -6.3243      1.00000
    126      -6.3119      1.00000
    127      -6.2651      1.00000
    128      -6.2569      1.00000
    129      -6.2150      1.00000
    130      -6.1746      1.00000
    131      -6.1358      1.00000
    132      -6.0742      1.00000
    133      -6.0246      1.00000
    134      -5.9803      1.00000
    135      -5.9389      1.00000
    136      -5.8819      1.00000
    137      -5.7984      1.00000
    138      -5.6899      1.00000
    139      -5.3612      1.00000
    140      -5.3516      1.00000
    141      -5.3054      1.00000
    142      -5.2502      1.00000
    143      -5.2306      1.00000
    144      -5.0491      1.00000
    145      -4.9518      1.00000
    146      -4.8846      1.00000
    147      -4.6459      1.00000
    148      -4.5954      1.00000
    149      -4.4663      1.00000
    150      -4.2584      1.00000
    151      -4.1815      1.00000
    152      -2.8397      0.00000
    153      -2.7104      0.00000
    154      -2.7007      0.00000
    155      -2.5766      0.00000
    156      -2.5206      0.00000
    157      -2.4486      0.00000
    158      -2.4250      0.00000
    159      -2.4052      0.00000
    160      -2.0966      0.00000
    161      -2.0052      0.00000
    162      -1.8225      0.00000
    163      -1.7325      0.00000
    164      -1.6456      0.00000
    165      -1.6431      0.00000
    166      -1.2337      0.00000
    167      -0.8427      0.00000
    168      -0.7397      0.00000
    169      -0.4113      0.00000
    170      -0.3928      0.00000
    171      -0.3032      0.00000
    172      -0.1993      0.00000
    173      -0.1459      0.00000
    174       0.0512      0.00000
    175       0.1680      0.00000
    176       0.3833      0.00000
    177       0.4595      0.00000
    178       0.5135      0.00000
    179       0.5579      0.00000
    180       0.5888      0.00000
    181       0.6213      0.00000
    182       0.6783      0.00000
    183       0.7064      0.00000
    184       0.7413      0.00000
    185       0.8197      0.00000
    186       0.8580      0.00000
    187       0.9701      0.00000
    188       0.9920      0.00000
    189       1.0288      0.00000
    190       1.0636      0.00000
    191       1.1865      0.00000
    192       1.2071      0.00000
    193       1.2192      0.00000
    194       1.2529      0.00000
    195       1.2869      0.00000
    196       1.3576      0.00000
    197       1.3886      0.00000
    198       1.4566      0.00000
    199       1.4954      0.00000
    200       1.5272      0.00000
    201       1.5456      0.00000
    202       1.5666      0.00000
    203       1.5917      0.00000
    204       1.6238      0.00000
    205       1.6649      0.00000
    206       1.7021      0.00000
    207       1.7585      0.00000
    208       1.9227      0.00000

 k-point     4 :       0.3333    0.3333    0.0000
  band No.  band energies     occupation 
      1     -33.8697      1.00000
      2     -33.8620      1.00000
      3     -33.4132      1.00000
      4     -33.4118      1.00000
      5     -22.9894      1.00000
      6     -21.9283      1.00000
      7     -21.6230      1.00000
      8     -21.5932      1.00000
      9     -21.5634      1.00000
     10     -21.5390      1.00000
     11     -21.4941      1.00000
     12     -21.4839      1.00000
     13     -21.4624      1.00000
     14     -21.4258      1.00000
     15     -21.3330      1.00000
     16     -21.2840      1.00000
     17     -20.9386      1.00000
     18     -20.9167      1.00000
     19     -20.8986      1.00000
     20     -20.8860      1.00000
     21     -20.8410      1.00000
     22     -20.8323      1.00000
     23     -20.8120      1.00000
     24     -20.8052      1.00000
     25     -20.7693      1.00000
     26     -20.1943      1.00000
     27     -20.0478      1.00000
     28     -19.9969      1.00000
     29     -18.9963      1.00000
     30     -17.3828      1.00000
     31     -17.3754      1.00000
     32     -17.3638      1.00000
     33     -17.3571      1.00000
     34     -17.3510      1.00000
     35     -17.3439      1.00000
     36     -16.9331      1.00000
     37     -16.9316      1.00000
     38     -16.8823      1.00000
     39     -16.8811      1.00000
     40     -16.8797      1.00000
     41     -16.8763      1.00000
     42     -12.7435      1.00000
     43     -12.5777      1.00000
     44     -11.9707      1.00000
     45     -11.9208      1.00000
     46     -11.5509      1.00000
     47     -11.3977      1.00000
     48     -11.2992      1.00000
     49     -11.0764      1.00000
     50     -10.8874      1.00000
     51     -10.6910      1.00000
     52     -10.6465      1.00000
     53     -10.4966      1.00000
     54     -10.4299      1.00000
     55     -10.3379      1.00000
     56     -10.2881      1.00000
     57     -10.2431      1.00000
     58     -10.1059      1.00000
     59     -10.0432      1.00000
     60      -9.9979      1.00000
     61      -9.9325      1.00000
     62      -9.8360      1.00000
     63      -9.7960      1.00000
     64      -9.5517      1.00000
     65      -9.5101      1.00000
     66      -9.3215      1.00000
     67      -9.1556      1.00000
     68      -9.1402      1.00000
     69      -9.0682      1.00000
     70      -8.9820      1.00000
     71      -8.8226      1.00000
     72      -8.7468      1.00000
     73      -8.6902      1.00000
     74      -8.6659      1.00000
     75      -8.6151      1.00000
     76      -8.5508      1.00000
     77      -8.5202      1.00000
     78      -8.4834      1.00000
     79      -8.4393      1.00000
     80      -8.3178      1.00000
     81      -8.2825      1.00000
     82      -8.2062      1.00000
     83      -8.1616      1.00000
     84      -8.1057      1.00000
     85      -8.0660      1.00000
     86      -7.9600      1.00000
     87      -7.8936      1.00000
     88      -7.8879      1.00000
     89      -7.8092      1.00000
     90      -7.7753      1.00000
     91      -7.7583      1.00000
     92      -7.7221      1.00000
     93      -7.7000      1.00000
     94      -7.6436      1.00000
     95      -7.5848      1.00000
     96      -7.5703      1.00000
     97      -7.5572      1.00000
     98      -7.5216      1.00000
     99      -7.4817      1.00000
    100      -7.4502      1.00000
    101      -7.4296      1.00000
    102      -7.4067      1.00000
    103      -7.3943      1.00000
    104      -7.3689      1.00000
    105      -7.3327      1.00000
    106      -7.3118      1.00000
    107      -7.2479      1.00000
    108      -7.1984      1.00000
    109      -7.1644      1.00000
    110      -7.0843      1.00000
    111      -7.0177      1.00000
    112      -7.0031      1.00000
    113      -6.9485      1.00000
    114      -6.9199      1.00000
    115      -6.8750      1.00000
    116      -6.8301      1.00000
    117      -6.7961      1.00000
    118      -6.7415      1.00000
    119      -6.6557      1.00000
    120      -6.6301      1.00000
    121      -6.5521      1.00000
    122      -6.4936      1.00000
    123      -6.4700      1.00000
    124      -6.4196      1.00000
    125      -6.3477      1.00000
    126      -6.3184      1.00000
    127      -6.2772      1.00000
    128      -6.2497      1.00000
    129      -6.2197      1.00000
    130      -6.2100      1.00000
    131      -6.0995      1.00000
    132      -6.0758      1.00000
    133      -5.9816      1.00000
    134      -5.9601      1.00000
    135      -5.9208      1.00000
    136      -5.8881      1.00000
    137      -5.7749      1.00000
    138      -5.7029      1.00000
    139      -5.3554      1.00000
    140      -5.3468      1.00000
    141      -5.3217      1.00000
    142      -5.2516      1.00000
    143      -5.2299      1.00000
    144      -5.0467      1.00000
    145      -4.9705      1.00000
    146      -4.8906      1.00000
    147      -4.6527      1.00000
    148      -4.5949      1.00000
    149      -4.4266      1.00000
    150      -4.2492      1.00000
    151      -4.1722      1.00000
    152      -2.8188      0.00000
    153      -2.7545      0.00000
    154      -2.6563      0.00000
    155      -2.5808      0.00000
    156      -2.5398      0.00000
    157      -2.4607      0.00000
    158      -2.4390      0.00000
    159      -2.4207      0.00000
    160      -2.1780      0.00000
    161      -2.0598      0.00000
    162      -1.7892      0.00000
    163      -1.6956      0.00000
    164      -1.6324      0.00000
    165      -1.6027      0.00000
    166      -1.2359      0.00000
    167      -0.7704      0.00000
    168      -0.6487      0.00000
    169      -0.4790      0.00000
    170      -0.3833      0.00000
    171      -0.3273      0.00000
    172      -0.2167      0.00000
    173      -0.1453      0.00000
    174       0.0520      0.00000
    175       0.1134      0.00000
    176       0.3060      0.00000
    177       0.3233      0.00000
    178       0.4689      0.00000
    179       0.4928      0.00000
    180       0.5341      0.00000
    181       0.6049      0.00000
    182       0.6510      0.00000
    183       0.7084      0.00000
    184       0.8262      0.00000
    185       0.8974      0.00000
    186       0.9300      0.00000
    187       0.9596      0.00000
    188       1.0085      0.00000
    189       1.0451      0.00000
    190       1.0851      0.00000
    191       1.1282      0.00000
    192       1.2076      0.00000
    193       1.2408      0.00000
    194       1.3205      0.00000
    195       1.3636      0.00000
    196       1.3900      0.00000
    197       1.4534      0.00000
    198       1.4689      0.00000
    199       1.5393      0.00000
    200       1.5493      0.00000
    201       1.5883      0.00000
    202       1.6049      0.00000
    203       1.6525      0.00000
    204       1.7069      0.00000
    205       1.7504      0.00000
    206       1.7937      0.00000
    207       1.9147      0.00000
    208       1.9634      0.00000

 k-point     5 :      -0.3333    0.3333    0.0000
  band No.  band energies     occupation 
      1     -33.8697      1.00000
      2     -33.8620      1.00000
      3     -33.4132      1.00000
      4     -33.4118      1.00000
      5     -22.9894      1.00000
      6     -21.9283      1.00000
      7     -21.6232      1.00000
      8     -21.5927      1.00000
      9     -21.5636      1.00000
     10     -21.5391      1.00000
     11     -21.4941      1.00000
     12     -21.4839      1.00000
     13     -21.4623      1.00000
     14     -21.4259      1.00000
     15     -21.3330      1.00000
     16     -21.2840      1.00000
     17     -20.9386      1.00000
     18     -20.9167      1.00000
     19     -20.8986      1.00000
     20     -20.8859      1.00000
     21     -20.8411      1.00000
     22     -20.8323      1.00000
     23     -20.8120      1.00000
     24     -20.8052      1.00000
     25     -20.7694      1.00000
     26     -20.1943      1.00000
     27     -20.0478      1.00000
     28     -19.9969      1.00000
     29     -18.9963      1.00000
     30     -17.3827      1.00000
     31     -17.3755      1.00000
     32     -17.3638      1.00000
     33     -17.3572      1.00000
     34     -17.3510      1.00000
     35     -17.3438      1.00000
     36     -16.9331      1.00000
     37     -16.9316      1.00000
     38     -16.8832      1.00000
     39     -16.8801      1.00000
     40     -16.8788      1.00000
     41     -16.8774      1.00000
     42     -12.7434      1.00000
     43     -12.5777      1.00000
     44     -11.9719      1.00000
     45     -11.9202      1.00000
     46     -11.5514      1.00000
     47     -11.4086      1.00000
     48     -11.2741      1.00000
     49     -11.0991      1.00000
     50     -10.8800      1.00000
     51     -10.6992      1.00000
     52     -10.6080      1.00000
     53     -10.5042      1.00000
     54     -10.4517      1.00000
     55     -10.3481      1.00000
     56     -10.2866      1.00000
     57     -10.2375      1.00000
     58     -10.1108      1.00000
     59     -10.0437      1.00000
     60      -9.9950      1.00000
     61      -9.9277      1.00000
     62      -9.8377      1.00000
     63      -9.7910      1.00000
     64      -9.5573      1.00000
     65      -9.5119      1.00000
     66      -9.3213      1.00000
     67      -9.1633      1.00000
     68      -9.1182      1.00000
     69      -9.0494      1.00000
     70      -8.9855      1.00000
     71      -8.8627      1.00000
     72      -8.7165      1.00000
     73      -8.6866      1.00000
     74      -8.6779      1.00000
     75      -8.6289      1.00000
     76      -8.5681      1.00000
     77      -8.5345      1.00000
     78      -8.4546      1.00000
     79      -8.4172      1.00000
     80      -8.3142      1.00000
     81      -8.2649      1.00000
     82      -8.2230      1.00000
     83      -8.1978      1.00000
     84      -8.1029      1.00000
     85      -8.0415      1.00000
     86      -7.9643      1.00000
     87      -7.9110      1.00000
     88      -7.8662      1.00000
     89      -7.8314      1.00000
     90      -7.7741      1.00000
     91      -7.7425      1.00000
     92      -7.7200      1.00000
     93      -7.6617      1.00000
     94      -7.6465      1.00000
     95      -7.6174      1.00000
     96      -7.5923      1.00000
     97      -7.5488      1.00000
     98      -7.5092      1.00000
     99      -7.4931      1.00000
    100      -7.4675      1.00000
    101      -7.4364      1.00000
    102      -7.4084      1.00000
    103      -7.3928      1.00000
    104      -7.3466      1.00000
    105      -7.3264      1.00000
    106      -7.3096      1.00000
    107      -7.2536      1.00000
    108      -7.2132      1.00000
    109      -7.1460      1.00000
    110      -7.0778      1.00000
    111      -7.0238      1.00000
    112      -6.9922      1.00000
    113      -6.9678      1.00000
    114      -6.9057      1.00000
    115      -6.8633      1.00000
    116      -6.8367      1.00000
    117      -6.7755      1.00000
    118      -6.7567      1.00000
    119      -6.6737      1.00000
    120      -6.6372      1.00000
    121      -6.5715      1.00000
    122      -6.4849      1.00000
    123      -6.4326      1.00000
    124      -6.4268      1.00000
    125      -6.3923      1.00000
    126      -6.2982      1.00000
    127      -6.2735      1.00000
    128      -6.2254      1.00000
    129      -6.2041      1.00000
    130      -6.1985      1.00000
    131      -6.1446      1.00000
    132      -6.0618      1.00000
    133      -5.9825      1.00000
    134      -5.9646      1.00000
    135      -5.9187      1.00000
    136      -5.8909      1.00000
    137      -5.7789      1.00000
    138      -5.7018      1.00000
    139      -5.3562      1.00000
    140      -5.3472      1.00000
    141      -5.3239      1.00000
    142      -5.2504      1.00000
    143      -5.2298      1.00000
    144      -5.0451      1.00000
    145      -4.9712      1.00000
    146      -4.8906      1.00000
    147      -4.6529      1.00000
    148      -4.5948      1.00000
    149      -4.4252      1.00000
    150      -4.2490      1.00000
    151      -4.1724      1.00000
    152      -2.8193      0.00000
    153      -2.7544      0.00000
    154      -2.6583      0.00000
    155      -2.5803      0.00000
    156      -2.5423      0.00000
    157      -2.4563      0.00000
    158      -2.4389      0.00000
    159      -2.4207      0.00000
    160      -2.1780      0.00000
    161      -2.0597      0.00000
    162      -1.7892      0.00000
    163      -1.6956      0.00000
    164      -1.6324      0.00000
    165      -1.6025      0.00000
    166      -1.2352      0.00000
    167      -0.7715      0.00000
    168      -0.6706      0.00000
    169      -0.4479      0.00000
    170      -0.3937      0.00000
    171      -0.2912      0.00000
    172      -0.2258      0.00000
    173      -0.1887      0.00000
    174       0.0883      0.00000
    175       0.1121      0.00000
    176       0.2948      0.00000
    177       0.3231      0.00000
    178       0.4556      0.00000
    179       0.4901      0.00000
    180       0.5236      0.00000
    181       0.6048      0.00000
    182       0.6422      0.00000
    183       0.7144      0.00000
    184       0.8515      0.00000
    185       0.8963      0.00000
    186       0.9254      0.00000
    187       0.9862      0.00000
    188       1.0219      0.00000
    189       1.0418      0.00000
    190       1.0601      0.00000
    191       1.1395      0.00000
    192       1.2098      0.00000
    193       1.2618      0.00000
    194       1.3185      0.00000
    195       1.3598      0.00000
    196       1.3800      0.00000
    197       1.4590      0.00000
    198       1.4686      0.00000
    199       1.5178      0.00000
    200       1.5336      0.00000
    201       1.5712      0.00000
    202       1.6279      0.00000
    203       1.6488      0.00000
    204       1.7004      0.00000
    205       1.7657      0.00000
    206       1.8000      0.00000
    207       1.8465      0.00000
    208       1.9765      0.00000


--------------------------------------------------------------------------------------------------------


 soft charge-density along one line, spin component           1
         0         1         2         3         4         5         6         7         8         9
 total charge-density along one line
 
 soft charge-density along one line, spin component           2
         0         1         2         3         4         5         6         7         8         9
 total charge-density along one line
 
 pseudopotential strength for first ion, spin component:           1
-14.684   0.020  -0.012   0.065  -0.206   1.638  -0.004   0.002
  0.020 -16.015  -0.019   0.012  -0.127  -0.004   1.995   0.002
 -0.012  -0.019 -13.841  -0.030  -0.033   0.002   0.002   1.631
  0.065   0.012  -0.030 -15.956  -0.010  -0.017  -0.004   0.005
 -0.206  -0.127  -0.033  -0.010 -13.354   0.022   0.023   0.008
  1.638  -0.004   0.002  -0.017   0.022   0.080   0.002  -0.001
 -0.004   1.995   0.002  -0.004   0.023   0.002  -0.041  -0.003
  0.002   0.002   1.631   0.005   0.008  -0.001  -0.003   0.202
 -0.017  -0.004   0.005   1.971   0.001   0.006   0.001  -0.003
  0.022   0.023   0.008   0.001   1.492  -0.026  -0.014  -0.003
 -0.003  -0.015   0.135  -0.001  -0.011   0.001   0.004  -0.034
  0.000   0.001  -0.013   0.000   0.001  -0.000  -0.000   0.004
 -0.001  -0.016  -0.002   0.000  -0.005   0.000   0.004   0.000
  0.000   0.005  -0.009  -0.002  -0.000  -0.000  -0.001   0.002
  0.005   0.000   0.000  -0.017  -0.001  -0.001  -0.000  -0.000
  0.000   0.009   0.001   0.000   0.002  -0.000  -0.002  -0.000
  0.000  -0.003   0.006   0.001   0.000  -0.000   0.001  -0.002
 -0.002   0.000  -0.000   0.010   0.001   0.001  -0.000   0.000
 pseudopotential strength for first ion, spin component:           2
-13.581  -0.004  -0.044  -0.216  -0.381   1.343   0.001   0.008
 -0.004  -8.972   0.037  -0.096   0.116   0.001   0.699  -0.009
 -0.044   0.037 -12.143   0.043  -0.040   0.008  -0.009   1.255
 -0.216  -0.096   0.043  -9.448  -0.016   0.030   0.014  -0.008
 -0.381   0.116  -0.040  -0.016 -11.369   0.053  -0.016   0.010
  1.343   0.001   0.008   0.030   0.053   0.181  -0.000  -0.005
  0.001   0.699  -0.009   0.014  -0.016  -0.000   0.717   0.003
  0.008  -0.009   1.255  -0.008   0.010  -0.005   0.003   0.371
  0.030   0.014  -0.008   0.765   0.002  -0.025  -0.011   0.005
  0.053  -0.016   0.010   0.002   1.038  -0.045   0.013  -0.004
 -0.000   0.005   0.013  -0.001   0.000   0.000  -0.000  -0.006
  0.000   0.000  -0.007   0.000   0.001  -0.000  -0.000   0.002
 -0.001  -0.000  -0.002  -0.000  -0.003   0.000  -0.001   0.000
 -0.000   0.002  -0.007  -0.000  -0.000   0.000  -0.000   0.002
  0.003  -0.000   0.001  -0.001  -0.001  -0.000   0.000  -0.000
  0.000   0.005   0.001   0.000   0.002  -0.000  -0.000  -0.000
  0.000  -0.002   0.006   0.000   0.000  -0.000   0.000  -0.002
 -0.002   0.000  -0.000   0.005   0.001   0.000  -0.000   0.000
 total augmentation occupancy for first ion, spin component:           1
  1.960  -0.001   0.007   0.042   0.097  -0.035   0.007  -0.006   0.006  -0.128  -0.004  -0.006  -0.001  -0.001   0.004  -0.000
 -0.001   1.068   0.001   0.020  -0.016   0.006  -0.117  -0.042   0.007  -0.048   0.020  -0.011  -0.033   0.009   0.001   0.000
  0.007   0.001   1.386  -0.005   0.003   0.002  -0.039   0.711  -0.005  -0.009  -0.027   0.076  -0.004   0.045   0.000   0.000
  0.042   0.020  -0.005   1.173   0.005   0.005   0.007  -0.004  -0.082  -0.009  -0.005  -0.000   0.001  -0.004  -0.035  -0.000
  0.097  -0.016   0.003   0.005   1.385  -0.126  -0.049  -0.011  -0.009   0.784   0.004  -0.011  -0.003  -0.001  -0.001  -0.001
 -0.035   0.006   0.002   0.005  -0.126   0.221   0.000   0.007  -0.007  -0.049  -0.003   0.004  -0.000   0.001   0.012   0.000
  0.007  -0.117  -0.039   0.007  -0.049   0.000   0.318  -0.084   0.013  -0.020   0.026   0.014  -0.072  -0.006   0.003   0.004
 -0.006  -0.042   0.711  -0.004  -0.011   0.007  -0.084   0.558   0.015  -0.009   0.006  -0.026  -0.013   0.062  -0.000   0.002
  0.006   0.007  -0.005  -0.082  -0.009  -0.007   0.013   0.015   0.385  -0.005  -0.008  -0.001   0.004  -0.005  -0.077  -0.000
 -0.128  -0.048  -0.009  -0.009   0.784  -0.049  -0.020  -0.009  -0.005   0.548   0.003  -0.006  -0.011  -0.006  -0.003   0.000
 -0.004   0.020  -0.027  -0.005   0.004  -0.003   0.026   0.006  -0.008   0.003   1.495  -0.526   0.006   0.038  -0.003  -0.000
 -0.006  -0.011   0.076  -0.000  -0.011   0.004   0.014  -0.026  -0.001  -0.006  -0.526   0.255  -0.002  -0.001   0.001  -0.000
 -0.001  -0.033  -0.004   0.001  -0.003  -0.000  -0.072  -0.013   0.004  -0.011   0.006  -0.002   0.408   0.006  -0.001  -0.031
 -0.001   0.009   0.045  -0.004  -0.001   0.001  -0.006   0.062  -0.005  -0.006   0.038  -0.001   0.006   0.379  -0.002  -0.000
  0.004   0.001   0.000  -0.035  -0.001   0.012   0.003  -0.000  -0.077  -0.003  -0.003   0.001  -0.001  -0.002   0.414   0.000
 -0.000   0.000   0.000  -0.000  -0.001   0.000   0.004   0.002  -0.000   0.000  -0.000  -0.000  -0.031  -0.000   0.000   0.003
 -0.000   0.002  -0.011   0.000  -0.000  -0.000   0.003  -0.018  -0.000   0.000  -0.002   0.005  -0.000  -0.032   0.000  -0.000
  0.001  -0.000   0.000  -0.001  -0.000  -0.001  -0.000  -0.000   0.005   0.000   0.000  -0.000   0.000   0.000  -0.031  -0.000
 total augmentation occupancy for first ion, spin component:           2
  0.010  -0.003  -0.004  -0.042  -0.028  -0.090   0.002   0.003   0.010   0.001  -0.001  -0.002   0.000  -0.000  -0.002   0.000
 -0.003   0.890   0.011  -0.021   0.037   0.002  -0.260   0.009  -0.008  -0.007  -0.019  -0.012   0.030  -0.008  -0.002  -0.003
 -0.004   0.011   0.139   0.009  -0.000  -0.001  -0.005  -0.084  -0.003  -0.002   0.008   0.034   0.001  -0.009   0.000  -0.000
 -0.042  -0.021   0.009   0.788  -0.001   0.010  -0.008  -0.005  -0.296   0.001   0.004   0.001  -0.002   0.003   0.028   0.000
 -0.028   0.037  -0.000  -0.001   0.158  -0.001  -0.008  -0.000  -0.001  -0.076  -0.003  -0.004   0.002  -0.000   0.000  -0.000
 -0.090   0.002  -0.001   0.010  -0.001   0.020  -0.003  -0.000  -0.013   0.018  -0.001   0.001   0.000   0.000   0.002  -0.000
  0.002  -0.260  -0.005  -0.008  -0.008  -0.003   0.197  -0.022   0.011   0.013   0.009   0.010  -0.027   0.002   0.001   0.001
  0.003   0.009  -0.084  -0.005  -0.000  -0.000  -0.022  -0.075   0.010   0.000   0.023  -0.001   0.000  -0.004  -0.001  -0.000
  0.010  -0.008  -0.003  -0.296  -0.001  -0.013   0.011   0.010   0.254   0.001  -0.003  -0.001   0.001  -0.002  -0.030   0.000
  0.001  -0.007  -0.002   0.001  -0.076   0.018   0.013   0.000   0.001  -0.112  -0.003   0.000  -0.002  -0.000  -0.000   0.000
 -0.001  -0.019   0.008   0.004  -0.003  -0.001   0.009   0.023  -0.003  -0.003   0.078   0.087  -0.001  -0.001   0.000   0.000
 -0.002  -0.012   0.034   0.001  -0.004   0.001   0.010  -0.001  -0.001   0.000   0.087  -0.063   0.000   0.003  -0.000   0.000
  0.000   0.030   0.001  -0.002   0.002   0.000  -0.027   0.000   0.001  -0.002  -0.001   0.000   0.016  -0.001  -0.000   0.003
 -0.000  -0.008  -0.009   0.003  -0.000   0.000   0.002  -0.004  -0.002  -0.000  -0.001   0.003  -0.001   0.019   0.000  -0.000
 -0.002  -0.002   0.000   0.028   0.000   0.002   0.001  -0.001  -0.030  -0.000   0.000  -0.000  -0.000   0.000   0.015   0.000
  0.000  -0.003  -0.000   0.000  -0.000  -0.000   0.001  -0.000   0.000   0.000   0.000   0.000   0.003  -0.000   0.000  -0.001
 -0.000   0.001  -0.001  -0.000  -0.000   0.000   0.001  -0.000  -0.000  -0.000   0.000   0.000   0.000   0.004  -0.000   0.000
  0.000   0.000  -0.000  -0.003  -0.000  -0.000   0.000   0.000   0.002  -0.000  -0.000   0.000   0.000  -0.000   0.003  -0.000


------------------------ aborting loop because EDIFF is reached ----------------------------------------


 


 total charge     
 
# of ion       s       p       d       tot
------------------------------------------
    1        0.535   0.993   6.264   7.793
    2        0.528   1.008   6.502   8.038
    3        0.513   0.975   6.701   8.189
    4        0.443   0.716   6.408   7.566
    5        0.368   0.571   5.717   6.656
    6        0.308   0.426   6.087   6.821
    7        0.363   0.555   5.705   6.623
    8        0.308   0.423   6.078   6.809
    9        0.961   1.667   0.000   2.628
   10        0.961   1.622   0.000   2.583
   11        0.970   1.600   0.000   2.570
   12        0.967   1.617   0.000   2.584
   13        0.962   1.665   0.000   2.627
   14        0.961   1.622   0.000   2.584
   15        0.970   1.600   0.000   2.570
   16        0.967   1.618   0.000   2.586
   17        0.968   1.619   0.000   2.587
   18        0.970   1.602   0.000   2.572
   19        0.960   1.623   0.000   2.583
   20        0.961   1.672   0.000   2.633
   21        0.968   1.619   0.000   2.587
   22        0.970   1.601   0.000   2.571
   23        0.961   1.622   0.000   2.584
   24        0.959   1.676   0.000   2.635
   25        0.961   1.659   0.000   2.620
   26        0.974   1.586   0.000   2.560
   27        0.951   1.633   0.000   2.584
   28        0.957   1.672   0.000   2.630
   29        0.966   1.600   0.000   2.566
   30        1.000   1.508   0.000   2.509
   31        1.001   1.507   0.000   2.508
   32        0.962   1.652   0.000   2.614
   33        1.318   2.543   0.000   3.861
   34        1.332   2.526   0.000   3.857
   35        1.318   2.544   0.000   3.862
   36        1.311   2.568   0.000   3.879
   37        1.319   2.542   0.000   3.861
   38        1.331   2.526   0.000   3.858
   39        1.318   2.544   0.000   3.862
   40        1.311   2.568   0.000   3.879
   41        1.318   2.542   0.000   3.860
   42        1.333   2.524   0.000   3.857
   43        1.318   2.545   0.000   3.864
   44        1.312   2.569   0.000   3.881
   45        1.318   2.542   0.000   3.859
   46        1.333   2.518   0.000   3.852
   47        1.318   2.544   0.000   3.863
   48        1.312   2.569   0.000   3.881
   49        1.347   2.420   0.000   3.767
   50        1.325   2.506   0.000   3.831
   51        1.319   2.537   0.000   3.857
   52        1.338   2.449   0.000   3.787
   53        1.326   2.531   0.000   3.857
   54        1.325   2.562   0.000   3.886
   55        1.324   2.563   0.000   3.888
   56        1.312   2.545   0.000   3.857
   57        1.947   5.569   0.008   7.524
   58        1.947   5.569   0.008   7.525
   59        1.946   5.566   0.004   7.516
   60        1.946   5.566   0.004   7.516
   61        1.603   3.482   0.000   5.085
   62        0.611   0.111   0.000   0.723
--------------------------------------------------
tot         68.313 131.222  49.487 249.022
 


 magnetization (x)
 
# of ion       s       p       d       tot
------------------------------------------
    1        0.011   0.025   2.034   2.070
    2        0.008   0.017   1.082   1.106
    3        0.001   0.005   0.116   0.122
    4       -0.000   0.000   0.023   0.023
    5        0.017   0.025   4.402   4.444
    6        0.021   0.031   3.759   3.811
    7        0.018   0.026   4.393   4.437
    8        0.021   0.030   3.767   3.818
    9       -0.007  -0.021   0.000  -0.028
   10       -0.004  -0.002   0.000  -0.006
   11        0.002   0.017   0.000   0.019
   12        0.003   0.022   0.000   0.025
   13       -0.006  -0.021   0.000  -0.027
   14       -0.004  -0.002   0.000  -0.006
   15        0.002   0.017   0.000   0.019
   16        0.001   0.012   0.000   0.013
   17        0.003   0.023   0.000   0.025
   18        0.002   0.016   0.000   0.018
   19       -0.004  -0.002   0.000  -0.007
   20       -0.008  -0.025   0.000  -0.033
   21        0.001   0.011   0.000   0.012
   22        0.002   0.016   0.000   0.018
   23       -0.004  -0.003   0.000  -0.007
   24       -0.009  -0.027   0.000  -0.035
   25       -0.000   0.001   0.000   0.001
   26        0.002   0.013   0.000   0.015
   27       -0.010  -0.025   0.000  -0.035
   28       -0.007  -0.024   0.000  -0.031
   29        0.002   0.005   0.000   0.006
   30        0.000   0.038   0.000   0.038
   31        0.000   0.041   0.000   0.041
   32       -0.005  -0.014   0.000  -0.018
   33        0.013   0.033   0.000   0.046
   34        0.006   0.005   0.000   0.012
   35        0.003  -0.019   0.000  -0.016
   36        0.013   0.036   0.000   0.049
   37        0.013   0.035   0.000   0.048
   38        0.006   0.007   0.000   0.013
   39        0.004   0.014   0.000   0.018
   40        0.013   0.036   0.000   0.049
   41        0.013   0.035   0.000   0.048
   42        0.007   0.015   0.000   0.022
   43        0.003  -0.018   0.000  -0.016
   44        0.013   0.034   0.000   0.048
   45        0.013   0.038   0.000   0.051
   46        0.007   0.012   0.000   0.018
   47        0.003   0.013   0.000   0.016
   48        0.013   0.035   0.000   0.048
   49        0.001   0.028   0.000   0.029
   50        0.011   0.031   0.000   0.041
   51        0.011   0.030   0.000   0.041
   52       -0.000  -0.001   0.000  -0.001
   53        0.005   0.021   0.000   0.026
   54        0.012   0.064   0.000   0.076
   55        0.012   0.059   0.000   0.071
   56        0.005   0.004   0.000   0.009
   57        0.000   0.000   0.000   0.000
   58        0.000   0.000   0.000   0.000
   59        0.000   0.000   0.000   0.000
   60        0.000   0.000   0.000   0.000
   61        0.004   0.107   0.000   0.111
   62        0.007   0.002   0.000   0.009
--------------------------------------------------
tot          0.258   0.879  19.575  20.712
 
    CHARGE:  cpu time    0.3680: real time    0.3680
    FORLOC:  cpu time    0.0207: real time    0.0207
    FORNL :  cpu time    2.1806: real time    2.1811
    STRESS:  cpu time    6.3482: real time    6.3499
    FORCOR:  cpu time    0.1499: real time    0.1505
    FORHAR:  cpu time    0.0384: real time    0.0384
    MIXING:  cpu time    0.0052: real time    0.0058
    OFIELD:  cpu time    0.0002: real time    0.0002

 ---------------------------------------------------------------------------------------------

         DFTD3 V3.0 Rev 1        
 Edisp (eV)   -5.55793

 E6    (eV) :    -3.5929
 E8    (eV) :    -1.9650
 % E8        : 35.36
    FORVDW:  cpu time    0.2500: real time    0.2509

  FORCE on cell =-STRESS in cart. coord.  units (eV):
  Direction    XX          YY          ZZ          XY          YZ          ZX
  --------------------------------------------------------------------------------------
  Alpha Z   298.66406   298.66406   298.66406
  Ewald   50110.58052 50448.82769-56255.28875   -38.63132    14.07611   -11.86302
  Hartree 54723.28076 54931.29598-49087.60654   -13.98970   -14.32009    -4.75366
  E(xc)   -1353.23449 -1352.68499 -1354.16555    -0.07513     0.31385     0.13120
  Local  ************************101822.49317    48.32470    11.25973    15.87415
  n-local  -729.19124  -728.86346  -738.22907     2.21560     0.13776     0.85560
  augment   377.85242   375.95278   375.55304    -1.13561    -1.34958    -0.79358
  Kinetic  4917.14022  4895.29133  4928.19098     2.08925   -10.21376     0.40112
  Fock        0.00000     0.00000     0.00000     0.00000     0.00000     0.00000
  vdW        -4.47207    -4.34373    -2.95962     0.04611     0.00193     0.01370
  -------------------------------------------------------------------------------------
  Total     -11.92822   -11.97453   -13.34828    -1.15610    -0.09404    -0.13450
  in kB      -7.77278    -7.80297    -8.69814    -0.75335    -0.06128    -0.08764
  external pressure =       -8.09 kB  Pullay stress =        0.00 kB


 VOLUME and BASIS-vectors are now :
 -----------------------------------------------------------------------------
  energy-cutoff  :      400.00
  volume of cell :     2458.72
      direct lattice vectors                 reciprocal lattice vectors
    10.260500000  0.000000000  0.000000000     0.097461137  0.000000000  0.000000000
     0.000000000 10.260500000  0.000000000     0.000000000  0.097461137  0.000000000
     0.000000000  0.000000000 23.354600000     0.000000000  0.000000000  0.042818117

  length of vectors
    10.260500000 10.260500000 23.354600000     0.097461137  0.097461137  0.042818117


 FORCES acting on ions
    electron-ion (+dipol)            ewald-force                    non-local-force                 convergence-correction
 -----------------------------------------------------------------------------------------------
   -.344E+01 0.532E+01 -.647E+03   0.352E+01 -.580E+01 0.649E+03   -.859E-01 0.484E+00 -.182E+01   -.238E-03 -.576E-03 0.563E-03
   -.803E+01 -.999E+01 0.394E+03   0.807E+01 0.101E+02 -.395E+03   -.183E+00 -.240E+00 0.765E+00   -.106E-03 -.924E-04 -.301E-02
   0.129E+01 0.156E+01 0.427E+03   -.131E+01 -.159E+01 -.429E+03   0.226E-01 0.349E-01 0.232E+01   -.151E-04 -.985E-04 -.141E-01
   0.380E+01 -.292E+01 -.809E+03   -.371E+01 0.290E+01 0.805E+03   -.939E-01 0.182E-01 0.399E+01   0.866E-03 0.348E-03 0.721E-03
   0.299E+01 -.821E+00 0.403E+03   -.297E+01 0.806E+00 -.406E+03   -.118E-01 0.120E-01 0.200E+01   -.994E-04 0.179E-05 -.381E-02
   0.256E+01 0.802E-01 -.779E+03   -.254E+01 -.525E-01 0.776E+03   -.266E-01 -.325E-01 0.300E+01   0.602E-03 0.135E-03 -.224E-03
   -.114E+01 0.420E+01 0.380E+03   0.112E+01 -.410E+01 -.384E+03   0.128E-01 -.649E-01 0.307E+01   -.546E-05 -.119E-03 -.871E-02
   -.755E+01 -.819E+01 -.745E+03   0.738E+01 0.807E+01 0.742E+03   0.174E+00 0.124E+00 0.251E+01   -.362E-03 -.712E-03 -.108E-02
   -.405E+02 0.190E+02 -.343E+03   0.517E+02 -.205E+02 0.344E+03   -.106E+02 0.145E+01 -.642E+00   -.791E-02 0.714E-03 -.258E-03
   -.532E+02 0.284E+01 0.201E+03   0.660E+02 -.269E+01 -.201E+03   -.135E+02 0.538E-01 0.438E-02   -.763E-02 0.810E-04 -.153E-02
   -.372E+02 0.315E+01 0.207E+03   0.530E+02 -.320E+01 -.207E+03   -.153E+02 0.269E-01 0.139E-01   -.138E-02 0.107E-03 -.417E-02
   -.665E+02 0.115E+02 -.396E+03   0.810E+02 -.124E+02 0.396E+03   -.146E+02 0.940E+00 0.296E+00   -.379E-02 -.118E-03 0.250E-03
   0.421E+02 -.909E+01 -.344E+03   -.536E+02 0.988E+01 0.345E+03   0.109E+02 -.769E+00 -.991E+00   0.768E-02 -.366E-03 -.537E-03
   0.537E+02 -.728E+01 0.196E+03   -.666E+02 0.720E+01 -.196E+03   0.136E+02 -.620E-01 -.735E-01   0.772E-02 -.607E-04 -.175E-02
   0.375E+02 -.187E+01 0.208E+03   -.532E+02 0.191E+01 -.208E+03   0.153E+02 -.293E-01 0.191E-01   0.138E-02 -.177E-03 -.418E-02
   0.699E+02 -.160E+02 -.403E+03   -.843E+02 0.171E+02 0.402E+03   0.145E+02 -.112E+01 0.997E+00   0.404E-02 -.799E-04 0.421E-03
   0.235E+02 -.770E+02 -.407E+03   -.231E+02 0.916E+02 0.406E+03   -.369E+00 -.146E+02 0.699E+00   -.108E-03 -.164E-02 0.519E-03
   0.691E+00 -.440E+02 0.213E+03   -.692E+00 0.598E+02 -.213E+03   -.485E-02 -.153E+02 0.125E+00   0.139E-03 -.258E-02 -.358E-02
   0.445E+01 -.482E+02 0.200E+03   -.433E+01 0.608E+02 -.200E+03   0.783E-01 -.134E+02 -.305E-01   0.504E-04 -.626E-02 -.202E-02
   0.202E+02 -.332E+02 -.328E+03   -.199E+02 0.448E+02 0.330E+03   -.326E+00 -.107E+02 -.147E+01   -.638E-03 -.103E-01 -.922E-03
   -.198E+02 0.774E+02 -.407E+03   0.193E+02 -.920E+02 0.406E+03   0.501E+00 0.147E+02 0.452E+00   0.254E-03 0.159E-02 0.448E-03
   0.369E+00 0.439E+02 0.213E+03   -.366E+00 -.597E+02 -.214E+03   0.278E-02 0.152E+02 0.133E+00   -.143E-03 0.258E-02 -.365E-02
   -.826E+01 0.491E+02 0.193E+03   0.820E+01 -.620E+02 -.193E+03   -.853E-01 0.136E+02 -.147E+00   -.818E-04 0.635E-02 -.230E-02
   -.238E+02 0.314E+02 -.344E+03   0.236E+02 -.426E+02 0.344E+03   0.232E+00 0.105E+02 0.279E+00   0.448E-03 0.105E-01 0.974E-04
   0.201E+00 0.205E+00 0.386E+03   -.204E+00 -.210E+00 -.376E+03   0.105E-02 0.158E-02 -.102E+02   -.151E-05 -.328E-04 -.361E-02
   -.130E+01 -.171E+01 -.241E+03   0.143E+01 0.182E+01 0.258E+03   -.132E+00 -.113E+00 -.171E+02   0.159E-03 0.545E-04 -.576E-02
   -.843E+00 -.706E+01 -.203E+03   0.835E+00 0.726E+01 0.214E+03   0.100E-01 -.196E+00 -.110E+02   -.556E-04 0.364E-03 -.892E-02
   -.542E+00 -.642E+00 0.379E+03   0.606E+00 0.702E+00 -.370E+03   0.217E-01 0.186E-01 -.874E+01   0.117E-03 0.102E-03 -.652E-02
   0.184E+01 0.272E+01 0.374E+02   -.209E+01 -.308E+01 -.515E+02   0.268E+00 0.380E+00 0.148E+02   -.671E-04 -.160E-03 -.547E-02
   0.198E+00 -.116E+00 0.677E+03   -.196E+00 0.117E+00 -.700E+03   -.177E-02 -.137E-02 0.219E+02   -.186E-04 0.118E-04 0.749E-03
   -.113E+00 0.221E+00 0.675E+03   0.114E+00 -.223E+00 -.698E+03   -.124E-02 0.230E-02 0.219E+02   0.457E-05 -.192E-04 0.313E-03
   -.894E+01 -.120E+02 0.372E+02   0.974E+01 0.134E+02 -.498E+02   -.773E+00 -.134E+01 0.121E+02   -.675E-03 -.561E-03 0.431E-02
   0.398E+02 0.277E+01 0.254E+03   -.661E+02 -.282E+01 -.254E+03   0.270E+02 0.396E-01 0.289E+00   -.355E-02 0.107E-03 -.190E-02
   0.795E+02 -.593E+01 -.456E+03   -.110E+03 0.883E+01 0.456E+03   0.303E+02 -.282E+01 0.832E-01   -.241E-02 -.332E-03 -.211E-03
   0.656E+02 -.614E+01 -.508E+03   -.922E+02 0.742E+01 0.510E+03   0.268E+02 -.128E+01 -.157E+01   -.141E-02 -.625E-03 0.138E-03
   0.574E+02 0.709E+01 0.251E+03   -.826E+02 -.725E+01 -.252E+03   0.246E+02 0.180E+00 0.496E+00   -.120E-02 -.331E-05 -.483E-02
   -.373E+02 -.547E+01 0.250E+03   0.636E+02 0.556E+01 -.250E+03   -.270E+02 -.866E-01 0.282E+00   0.367E-02 -.672E-04 -.200E-02
   -.771E+02 -.129E+01 -.443E+03   0.108E+03 0.185E-01 0.442E+03   -.303E+02 0.122E+01 0.792E+00   0.235E-02 0.349E-03 -.345E-03
   -.677E+02 0.217E+00 -.539E+03   0.944E+02 -.175E+01 0.542E+03   -.268E+02 0.153E+01 -.282E+01   0.133E-02 0.562E-03 0.448E-03
   -.575E+02 -.438E+01 0.252E+03   0.828E+02 0.454E+01 -.252E+03   -.246E+02 -.200E+00 0.476E+00   0.121E-02 -.748E-04 -.484E-02
   0.673E+01 0.469E+02 0.247E+03   -.688E+01 -.732E+02 -.247E+03   0.166E+00 0.270E+02 0.217E+00   0.568E-04 -.147E-02 -.360E-02
   0.355E+02 0.864E+02 -.393E+03   -.371E+02 -.117E+03 0.391E+03   0.157E+01 0.302E+02 0.244E+01   0.388E-04 -.479E-02 -.888E-03
   0.412E+02 0.594E+02 -.543E+03   -.427E+02 -.862E+02 0.545E+03   0.155E+01 0.267E+02 -.256E+01   0.345E-03 0.110E-02 0.701E-03
   0.157E+01 0.521E+02 0.263E+03   -.158E+01 -.776E+02 -.264E+03   -.155E-02 0.250E+02 0.730E+00   0.646E-04 -.314E-02 -.310E-02
   -.923E+01 -.444E+02 0.243E+03   0.943E+01 0.706E+02 -.243E+03   -.205E+00 -.268E+02 0.249E+00   -.563E-04 0.159E-02 -.372E-02
   -.380E+02 -.947E+02 -.477E+03   0.393E+02 0.126E+03 0.479E+03   -.129E+01 -.306E+02 -.147E+01   -.181E-03 0.504E-02 -.903E-03
   -.403E+02 -.577E+02 -.535E+03   0.422E+02 0.845E+02 0.537E+03   -.183E+01 -.268E+02 -.205E+01   0.234E-03 -.982E-03 0.494E-03
   0.691E+00 -.522E+02 0.263E+03   -.683E+00 0.778E+02 -.264E+03   -.203E-03 -.250E+02 0.710E+00   -.909E-04 0.319E-02 -.314E-02
   -.307E+00 -.350E+00 0.792E+03   0.310E+00 0.353E+00 -.829E+03   -.163E-01 -.153E-01 0.373E+02   0.346E-04 0.720E-04 -.273E-03
   -.165E+01 0.401E+00 0.281E+02   0.170E+01 -.667E+00 -.575E+02   -.559E-01 0.266E+00 0.294E+02   0.105E-03 0.236E-03 -.732E-02
   0.404E+01 0.369E+00 0.586E+01   -.440E+01 -.656E+00 -.314E+02   0.363E+00 0.288E+00 0.257E+02   0.435E-04 0.918E-04 -.741E-02
   0.144E+00 0.150E+00 0.797E+03   -.146E+00 -.152E+00 -.833E+03   0.260E-02 0.319E-02 0.357E+02   -.820E-05 -.204E-05 -.105E-02
   0.560E+01 0.198E+02 -.230E+03   -.704E+01 -.224E+02 0.259E+03   0.142E+01 0.267E+01 -.291E+02   0.123E-03 0.283E-03 -.265E-02
   -.257E+00 0.598E+00 0.514E+03   0.258E+00 -.595E+00 -.493E+03   -.260E-02 -.406E-02 -.203E+02   0.215E-05 -.448E-04 -.594E-04
   0.518E+00 -.250E+00 0.519E+03   -.516E+00 0.251E+00 -.497E+03   -.305E-02 -.122E-02 -.204E+02   -.458E-04 0.148E-04 0.143E-02
   -.278E+01 -.430E+01 -.229E+03   0.325E+01 0.500E+01 0.256E+03   -.476E+00 -.707E+00 -.270E+02   0.387E-04 -.950E-04 -.500E-03
   -.674E+02 -.243E+02 -.214E+03   0.660E+02 0.240E+02 0.214E+03   0.130E+01 0.250E+00 -.132E+00   0.642E-03 0.690E-02 -.807E-02
   0.772E+02 0.342E+02 -.209E+03   -.758E+02 -.338E+02 0.210E+03   -.136E+01 -.356E+00 -.230E+00   -.256E-03 -.668E-02 -.839E-02
   0.383E+01 -.154E+01 0.106E+04   -.331E+01 0.104E+01 -.106E+04   -.395E+00 0.380E+00 0.129E+00   0.285E-02 -.205E-02 -.222E-03
   -.425E+01 0.123E+01 0.106E+04   0.372E+01 -.728E+00 -.106E+04   0.400E+00 -.378E+00 0.133E+00   -.284E-02 0.209E-02 -.204E-03
   -.101E+02 0.632E+02 -.932E+03   0.176E+02 -.100E+03 0.939E+03   -.754E+01 0.373E+02 -.690E+01   -.638E-03 -.271E-03 0.186E-01
   0.161E+02 -.746E+02 -.178E+03   -.176E+02 0.815E+02 0.182E+03   0.149E+01 -.705E+01 -.365E+01   -.142E-03 0.547E-03 0.204E-02
 -----------------------------------------------------------------------------------------------
   0.552E+01 -.304E+02 -.561E+02   -.334E-12 0.171E-12 -.193E-11   -.552E+01 0.305E+02 0.562E+02   0.457E-03 0.537E-03 -.119E+00
 
 
 POSITION                                       TOTAL-FORCE (eV/Angst)
 -----------------------------------------------------------------------------------
      2.87497      8.08329      8.58362        -0.002829      0.005518     -0.069244
      2.87294      2.97554      3.22434        -0.148072     -0.179490      0.219138
      8.00319      8.10579      3.22434         0.006912      0.007801      0.677000
      7.99648      2.99896      8.59029        -0.002401     -0.001114      0.002533
      8.00319      2.97554      3.22434         0.009131     -0.004591     -0.648453
      8.00898      8.14000      8.36753         0.001994     -0.000344     -0.002934
      2.87294      8.10579      3.22434        -0.006838      0.029779     -0.684589
      2.85351      2.95229      8.37877        -0.004169      0.000447     -0.003080
      0.97461      8.24066      8.46106         0.631746     -0.058067      0.006750
      0.96695      2.97554      3.22434        -0.670724      0.195920      0.020007
      6.09720      8.10579      3.22434         0.482034     -0.018795     -0.084788
      6.05387      3.12657      8.69778        -0.138166      0.012211     -0.001056
      4.77999      7.95977      8.43032        -0.608164      0.025165      0.020887
      4.77893      2.97554      3.22434         0.672718     -0.135603     -0.009180
      9.90918      8.10579      3.22434        -0.467456      0.014021     -0.105811
      9.93323      2.86359      8.77895         0.095987     -0.006361      0.006329
      7.88454      1.06411      8.75628        -0.001861     -0.010645      0.003393
      8.00319      6.19980      3.22434        -0.000486      0.577375     -0.129013
      2.87294      1.06955      3.22434         0.196311     -0.756624     -0.013061
      2.73547      6.17587      8.36104         0.026662      0.831548      0.051027
      8.11092      4.93902      8.72938         0.007249      0.062408      0.001878
      8.00319     10.01179      3.22434         0.000919     -0.561005     -0.154264
      2.87294      4.88154      3.22434        -0.142656      0.748384      0.020600
      3.01605      9.99444      8.57855        -0.021031     -0.735948     -0.038255
      8.00319      8.10579      1.31837        -0.002731     -0.004552     -0.155101
      8.02189      2.98429      6.51815        -0.002905     -0.001606     -0.179186
      2.86744      8.15352      6.58159         0.002093      0.002531      0.040348
      2.87294      2.97554      1.31837         0.086115      0.078299     -0.371993
      8.01562      8.12426      5.11260         0.013956      0.017528      0.786849
      8.00319      2.97554      0.00000        -0.000119     -0.000914     -1.156358
      2.87294      8.10579      0.00000        -0.000114     -0.000911     -1.167996
      2.79358      2.86811      5.14782         0.031556      0.042719     -0.417119
     10.05314      2.97554      3.22434         0.685968     -0.015503      0.116319
     10.08052      8.34710      8.43835        -0.582524      0.067473      0.012700
      4.88107      3.17106      8.71903         0.148922      0.004857     -0.004884
      4.92289      8.10579      3.22434        -0.654367      0.019182      0.222111
      5.95324      2.97554      3.22434        -0.682668      0.008315      0.129436
      5.93775      7.90842      8.38418         0.559650     -0.037677      0.001245
      0.84270      2.80401      8.84273        -0.104501     -0.005828     -0.004026
      0.82299      8.10579      3.22434         0.642602     -0.028669      0.213054
      2.87294     10.15574      3.22434         0.004425      0.685501      0.136899
      2.69784      5.02222      8.27799        -0.036820     -0.784549     -0.044462
      7.84954     10.15311      8.80498        -0.009482      0.020651      0.005355
      8.00319      5.02549      3.22434         0.000754     -0.546553      0.191079
      2.87294      6.05585      3.22434        -0.006915     -0.657165      0.181423
      3.04512      0.89140      8.61902         0.026480      0.685230      0.048478
      8.15581      6.11080      8.76161         0.004247     -0.068696      0.006826
      8.00319      0.92560      3.22434         0.000396      0.533125      0.189849
      2.87294      2.97554      0.14386        -0.013797     -0.013217     -0.038399
      2.86892      8.14379      5.41217        -0.002368     -0.002006     -0.024706
      8.01107      2.97515      5.33928         0.000890      0.000659      0.181775
      8.00319      8.10579      0.14386         0.000936      0.000454     -0.349398
      2.74265      2.77702      6.30754        -0.016649     -0.032128      0.409597
      2.87294      8.10579      1.17450        -0.001396     -0.001799      1.514376
      8.00319      2.97554      1.17450        -0.000662     -0.000998      1.462228
      8.03316      8.15110      6.29783        -0.009329     -0.015238     -0.816319
      9.94138      0.40277      6.03267        -0.016981     -0.011287      0.000899
      6.12392      5.61175      6.03035         0.016058      0.015366     -0.001987
      5.43807      0.41042      0.65907         0.117615     -0.124980     -0.110916
      0.30782      5.54067      0.65907        -0.119586      0.124895     -0.111212
      2.87440      7.96823     10.37520        -0.017666      0.095346      0.059275
      2.69125      8.83492     10.79461         0.022106     -0.089849     -0.041873
 -----------------------------------------------------------------------------------
    total drift:                               -0.002075      0.045516      0.056338


--------------------------------------------------------------------------------------------------------


  FREE ENERGIE OF THE ION-ELECTRON SYSTEM (eV)
  ---------------------------------------------------
  free  energy   TOTEN  =      -465.00595823 eV

  energy  without entropy=     -465.00595823  energy(sigma->0) =     -465.00595823
 
 d Force =-0.1094140E-01[-0.255E-01, 0.362E-02]  d Energy =-0.1088011E-01-0.613E-04
 d Force =-0.2213310E+01[-0.227E+01,-0.215E+01]  d Ewald  =-0.2213285E+01-0.251E-04


--------------------------------------------------------------------------------------------------------


    POTLOK:  cpu time    0.8894: real time    0.8895


--------------------------------------------------------------------------------------------------------


 stress matrix after NEB project (eV)
    -11.92822     -1.15657     -0.13450
     -1.15610    -11.97453     -0.11760
     -0.14082     -0.09404    -13.34828
  FORCES: max atom, RMS     0.833539    0.299507
  FORCE total and by dimension    2.358324    0.831548
  Stress total and by dimension   21.600537   13.348281
 Steepest descent step on ions:
 trial-energy change:    0.010880  1 .order    0.010941   -0.003618    0.025501
  (g-gl).g = 0.362E-02      g.g   = 0.362E-02  gl.gl    = 0.000E+00
 g(Force)  = 0.362E-02   g(Stress)= 0.000E+00 ortho     = 0.000E+00
 gamma     =   0.00000
 trial     =   1.00000
 opt step  =   0.12564  (harmonic =   0.12425) maximal distance =0.00062024
 next E    =  -465.017066   (d E  =  -0.00023)


--------------------------------------------------------------------------------------------------------


    WAVPRE:  cpu time    0.0422: real time    0.0446
    FEWALD:  cpu time    0.0014: real time    0.0014

 real space projection operators:
  total allocation   :       7521.45 KBytes
  max/ min on nodes  :       1931.05       1827.75

    ORTHCH:  cpu time    1.5590: real time    1.5617
     LOOP+:  cpu time   87.1064: real time   87.2059


--------------------------------------- Iteration      3(   1)  ---------------------------------------


    POTLOK:  cpu time    0.1470: real time    0.1479
    SETDIJ:  cpu time    0.7508: real time    0.7512
    EDDIAG:  cpu time    2.7070: real time    2.7422
  RMM-DIIS:  cpu time    5.8836: real time    5.9328
    ORTHCH:  cpu time    0.9259: real time    0.9262
       DOS:  cpu time    0.0010: real time    0.0010
    CHARGE:  cpu time    0.3901: real time    0.3903
    MIXING:  cpu time    0.0038: real time    0.0038
    --------------------------------------------
      LOOP:  cpu time   10.8094: real time   10.8956

 eigenvalue-minimisations  :  4053
 total energy-change (2. order) :-0.8967211E-02  (-0.5563318E-01)
 number of electron     322.9999860 magnetization      20.9999969
 augmentation part       46.1866656 magnetization      14.9987184

 Broyden mixing:
  rms(total) = 0.27788E-01    rms(broyden)= 0.27667E-01
  rms(prec ) = 0.29017E-01
  weight for this iteration     100.00

 Free energy of the ion-electron system (eV)
  ---------------------------------------------------
  alpha Z        PSCENC =       298.66405635
  Ewald energy   TEWEN  =     44302.24122191
  -Hartree energ DENC   =    -60565.76149818
  -exchange      EXHF   =         0.00000000
  -V(xc)+E(xc)   XCENC  =      1025.19171712
  PAW double counting   =     11914.72578764   -11921.74938267
  entropy T*S    EENTRO =        -0.00000000
  eigenvalues    EBANDS =     -3690.60018368
  atomic energy  EATOM  =     18177.83128672
  Solvation  Ediel_sol  =         0.00000000
  ---------------------------------------------------
  free energy    TOTEN  =      -459.45699478 eV

  energy without entropy =     -459.45699478  energy(sigma->0) =     -459.45699478


--------------------------------------------------------------------------------------------------------


--------------------------------------- Iteration      3(   2)  ---------------------------------------


    POTLOK:  cpu time    0.1533: real time    0.1535
    SETDIJ:  cpu time    0.7595: real time    0.8146
    EDDIAG:  cpu time    2.7054: real time    2.7127
  RMM-DIIS:  cpu time    5.8993: real time    5.9384
    ORTHCH:  cpu time    0.9233: real time    0.9236
       DOS:  cpu time    0.0011: real time    0.0011
    CHARGE:  cpu time    0.3968: real time    0.3970
    MIXING:  cpu time    0.0037: real time    0.0037
    --------------------------------------------
      LOOP:  cpu time   10.8423: real time   10.9446

 eigenvalue-minimisations  :  4006
 total energy-change (2. order) :-0.2465068E-02  (-0.3707063E-02)
 number of electron     322.9999860 magnetization      20.9999969
 augmentation part       46.1873357 magnetization      15.0004405

 Broyden mixing:
  rms(total) = 0.20464E-01    rms(broyden)= 0.20451E-01
  rms(prec ) = 0.21669E-01
  weight for this iteration     100.00

 eigenvalues of (default mixing * dielectric matrix)
  average eigenvalue GAMMA=   0.6498
  0.6498

 Free energy of the ion-electron system (eV)
  ---------------------------------------------------
  alpha Z        PSCENC =       298.66405635
  Ewald energy   TEWEN  =     44302.24122191
  -Hartree energ DENC   =    -60565.31537225
  -exchange      EXHF   =         0.00000000
  -V(xc)+E(xc)   XCENC  =      1025.15751084
  PAW double counting   =     11913.31942265   -11920.35967848
  entropy T*S    EENTRO =        -0.00000000
  eigenvalues    EBANDS =     -3690.99790759
  atomic energy  EATOM  =     18177.83128672
  Solvation  Ediel_sol  =         0.00000000
  ---------------------------------------------------
  free energy    TOTEN  =      -459.45945985 eV

  energy without entropy =     -459.45945985  energy(sigma->0) =     -459.45945985


--------------------------------------------------------------------------------------------------------


--------------------------------------- Iteration      3(   3)  ---------------------------------------


    POTLOK:  cpu time    0.1481: real time    0.1484
    SETDIJ:  cpu time    0.8890: real time    0.8896
    EDDIAG:  cpu time    2.7221: real time    2.7260
  RMM-DIIS:  cpu time    6.3160: real time    6.3752
    ORTHCH:  cpu time    0.9588: real time    0.9628
       DOS:  cpu time    0.0011: real time    0.0011
    CHARGE:  cpu time    0.3955: real time    0.4016
    MIXING:  cpu time    0.0054: real time    0.0054
    --------------------------------------------
      LOOP:  cpu time   11.4359: real time   11.5100

 eigenvalue-minimisations  :  4245
 total energy-change (2. order) :-0.1701552E-03  (-0.2943349E-03)
 number of electron     322.9999860 magnetization      20.9999969
 augmentation part       46.1772601 magnetization      15.0016592

 Broyden mixing:
  rms(total) = 0.15551E-01    rms(broyden)= 0.15546E-01
  rms(prec ) = 0.16713E-01
  weight for this iteration     100.00

 eigenvalues of (default mixing * dielectric matrix)
  average eigenvalue GAMMA=   0.6799
  0.9010  0.4588

 Free energy of the ion-electron system (eV)
  ---------------------------------------------------
  alpha Z        PSCENC =       298.66405635
  Ewald energy   TEWEN  =     44302.24122191
  -Hartree energ DENC   =    -60565.22270079
  -exchange      EXHF   =         0.00000000
  -V(xc)+E(xc)   XCENC  =      1025.15797119
  PAW double counting   =     11912.88273363   -11919.90759805
  entropy T*S    EENTRO =        -0.00000000
  eigenvalues    EBANDS =     -3691.10660097
  atomic energy  EATOM  =     18177.83128672
  Solvation  Ediel_sol  =         0.00000000
  ---------------------------------------------------
  free energy    TOTEN  =      -459.45963000 eV

  energy without entropy =     -459.45963000  energy(sigma->0) =     -459.45963000


--------------------------------------------------------------------------------------------------------


--------------------------------------- Iteration      3(   4)  ---------------------------------------


    POTLOK:  cpu time    0.1499: real time    0.1502
    SETDIJ:  cpu time    0.8373: real time    0.8375
    EDDIAG:  cpu time    2.7109: real time    2.7171
  RMM-DIIS:  cpu time    6.3565: real time    6.3583
    ORTHCH:  cpu time    0.9506: real time    0.9509
       DOS:  cpu time    0.0009: real time    0.0009
    CHARGE:  cpu time    0.4366: real time    0.4370
    MIXING:  cpu time    0.0066: real time    0.0066
    --------------------------------------------
      LOOP:  cpu time   11.4494: real time   11.4585

 eigenvalue-minimisations  :  4526
 total energy-change (2. order) : 0.2544787E-03  (-0.1300432E-03)
 number of electron     322.9999860 magnetization      20.9999969
 augmentation part       46.1899373 magnetization      15.0021986

 Broyden mixing:
  rms(total) = 0.87949E-02    rms(broyden)= 0.87909E-02
  rms(prec ) = 0.93905E-02
  weight for this iteration     100.00

 eigenvalues of (default mixing * dielectric matrix)
  average eigenvalue GAMMA=   0.8784
  1.6521  0.6480  0.3353

 Free energy of the ion-electron system (eV)
  ---------------------------------------------------
  alpha Z        PSCENC =       298.66405635
  Ewald energy   TEWEN  =     44302.24122191
  -Hartree energ DENC   =    -60564.93780948
  -exchange      EXHF   =         0.00000000
  -V(xc)+E(xc)   XCENC  =      1025.14713974
  PAW double counting   =     11912.02948056   -11919.03317246
  entropy T*S    EENTRO =        -0.00000000
  eigenvalues    EBANDS =     -3691.40157887
  atomic energy  EATOM  =     18177.83128672
  Solvation  Ediel_sol  =         0.00000000
  ---------------------------------------------------
  free energy    TOTEN  =      -459.45937553 eV

  energy without entropy =     -459.45937553  energy(sigma->0) =     -459.45937553


--------------------------------------------------------------------------------------------------------


--------------------------------------- Iteration      3(   5)  ---------------------------------------


    POTLOK:  cpu time    0.1530: real time    0.1560
    SETDIJ:  cpu time    0.9927: real time    0.9953
    EDDIAG:  cpu time    2.8806: real time    2.8833
  RMM-DIIS:  cpu time    6.6982: real time    6.7629
    ORTHCH:  cpu time    0.9654: real time    1.0152
       DOS:  cpu time    0.0010: real time    0.0011
    CHARGE:  cpu time    0.4353: real time    0.4370
    MIXING:  cpu time    0.0078: real time    0.0084
    --------------------------------------------
      LOOP:  cpu time   12.1341: real time   12.2593

 eigenvalue-minimisations  :  4377
 total energy-change (2. order) : 0.2859691E-04  (-0.4626724E-04)
 number of electron     322.9999860 magnetization      20.9999969
 augmentation part       46.1833759 magnetization      15.0026211

 Broyden mixing:
  rms(total) = 0.44161E-02    rms(broyden)= 0.44138E-02
  rms(prec ) = 0.47467E-02
  weight for this iteration     100.00

 eigenvalues of (default mixing * dielectric matrix)
  average eigenvalue GAMMA=   0.8539
  1.8152  0.6660  0.6133  0.3210

 Free energy of the ion-electron system (eV)
  ---------------------------------------------------
  alpha Z        PSCENC =       298.66405635
  Ewald energy   TEWEN  =     44302.24122191
  -Hartree energ DENC   =    -60564.89162233
  -exchange      EXHF   =         0.00000000
  -V(xc)+E(xc)   XCENC  =      1025.14458006
  PAW double counting   =     11911.71074819   -11918.72388703
  entropy T*S    EENTRO =        -0.00000000
  eigenvalues    EBANDS =     -3691.43573081
  atomic energy  EATOM  =     18177.83128672
  Solvation  Ediel_sol  =         0.00000000
  ---------------------------------------------------
  free energy    TOTEN  =      -459.45934693 eV

  energy without entropy =     -459.45934693  energy(sigma->0) =     -459.45934693


--------------------------------------------------------------------------------------------------------


--------------------------------------- Iteration      3(   6)  ---------------------------------------


    POTLOK:  cpu time    0.1524: real time    0.1651
    SETDIJ:  cpu time    0.7339: real time    0.7921
    EDDIAG:  cpu time    2.5125: real time    2.5168
  RMM-DIIS:  cpu time    5.0649: real time    5.1044
    ORTHCH:  cpu time    1.1024: real time    1.1030
       DOS:  cpu time    0.0010: real time    0.0010
    CHARGE:  cpu time    0.4983: real time    0.5020
    MIXING:  cpu time    0.0094: real time    0.0102
    --------------------------------------------
      LOOP:  cpu time   10.0748: real time   10.1946

 eigenvalue-minimisations  :  3467
 total energy-change (2. order) : 0.1427022E-04  (-0.9457271E-05)
 number of electron     322.9999860 magnetization      20.9999969
 augmentation part       46.1867102 magnetization      15.0026057

 Broyden mixing:
  rms(total) = 0.20387E-02    rms(broyden)= 0.20367E-02
  rms(prec ) = 0.21678E-02
  weight for this iteration     100.00

 eigenvalues of (default mixing * dielectric matrix)
  average eigenvalue GAMMA=   0.8820
  1.7938  1.1649  0.6843  0.4504  0.3166

 Free energy of the ion-electron system (eV)
  ---------------------------------------------------
  alpha Z        PSCENC =       298.66405635
  Ewald energy   TEWEN  =     44302.24122191
  -Hartree energ DENC   =    -60564.83014328
  -exchange      EXHF   =         0.00000000
  -V(xc)+E(xc)   XCENC  =      1025.14401421
  PAW double counting   =     11911.54023351   -11918.55083989
  entropy T*S    EENTRO =        -0.00000000
  eigenvalues    EBANDS =     -3691.49916220
  atomic energy  EATOM  =     18177.83128672
  Solvation  Ediel_sol  =         0.00000000
  ---------------------------------------------------
  free energy    TOTEN  =      -459.45933266 eV

  energy without entropy =     -459.45933266  energy(sigma->0) =     -459.45933266


--------------------------------------------------------------------------------------------------------


--------------------------------------- Iteration      3(   7)  ---------------------------------------


    POTLOK:  cpu time    0.1660: real time    0.1721
    SETDIJ:  cpu time    1.0669: real time    1.0745
    EDDIAG:  cpu time    3.0866: real time    3.1419
  RMM-DIIS:  cpu time    4.3651: real time    4.4323
    ORTHCH:  cpu time    1.1250: real time    1.1254
       DOS:  cpu time    0.0009: real time    0.0009
    --------------------------------------------
      LOOP:  cpu time    9.8103: real time    9.9470

 eigenvalue-minimisations  :  2679
 total energy-change (2. order) : 0.9191535E-06  (-0.2625138E-05)
 number of electron     322.9999860 magnetization      20.9999969
 augmentation part       46.1867102 magnetization      15.0026057

 Free energy of the ion-electron system (eV)
  ---------------------------------------------------
  alpha Z        PSCENC =       298.66405635
  Ewald energy   TEWEN  =     44302.24122191
  -Hartree energ DENC   =    -60564.84549978
  -exchange      EXHF   =         0.00000000
  -V(xc)+E(xc)   XCENC  =      1025.14437731
  PAW double counting   =     11911.52996378   -11918.54965090
  entropy T*S    EENTRO =        -0.00000000
  eigenvalues    EBANDS =     -3691.47508713
  atomic energy  EATOM  =     18177.83128672
  Solvation  Ediel_sol  =         0.00000000
  ---------------------------------------------------
  free energy    TOTEN  =      -459.45933174 eV

  energy without entropy =     -459.45933174  energy(sigma->0) =     -459.45933174


--------------------------------------------------------------------------------------------------------


 average (electrostatic) potential at core
  the test charge radii are     1.0103  0.6991  0.7089  1.1045  0.7215  0.5201
  (the norm of the test charge is              1.0000)
       1 -54.8904       2 -53.1505       3 -50.9915       4 -51.8612       5 -56.4284
       6 -52.9059       7 -56.5342       8 -52.9555       9 -58.7411      10 -58.6887
      11 -57.9147      12 -57.8845      13 -58.7054      14 -58.6686      15 -57.9114
      16 -57.8642      17 -57.9171      18 -57.9612      19 -58.7119      20 -58.5713
      21 -57.9019      22 -57.9579      23 -58.6980      24 -58.7026      25 -56.2007
      26 -58.1659      27 -59.2339      28 -57.4811      29 -57.8914      30 -56.5538
      31 -56.6143      32 -58.4403      33 -72.5030      34 -72.4976      35 -71.8649
      36 -71.8103      37 -72.5066      38 -72.4761      39 -71.8364      40 -71.8038
      41 -72.5250      42 -72.3936      43 -71.8976      44 -71.8592      45 -72.5437
      46 -72.5135      47 -71.8882      48 -71.8501      49 -71.1358      50 -72.9748
      51 -72.3604      52 -69.8352      53 -72.2910      54 -71.2193      55 -71.1552
      56 -71.7513      57 -41.2501      58 -41.2414      59 -40.8019      60 -40.8033
      61 -79.4373      62 -43.2947
 
 
 
 E-fermi :  -3.8504     XC(G=0):  -3.8958     alpha+bet : -2.7838


 spin component 1

 k-point     1 :       0.0000    0.0000    0.0000
  band No.  band energies     occupation 
      1     -33.8712      1.00000
      2     -33.8634      1.00000
      3     -33.4124      1.00000
      4     -33.4110      1.00000
      5     -23.1960      1.00000
      6     -21.9751      1.00000
      7     -21.6437      1.00000
      8     -21.6212      1.00000
      9     -21.5552      1.00000
     10     -21.5519      1.00000
     11     -21.5462      1.00000
     12     -21.5278      1.00000
     13     -21.5131      1.00000
     14     -21.4446      1.00000
     15     -21.3705      1.00000
     16     -21.3468      1.00000
     17     -21.0470      1.00000
     18     -20.9714      1.00000
     19     -20.9634      1.00000
     20     -20.9322      1.00000
     21     -20.9129      1.00000
     22     -20.8935      1.00000
     23     -20.8862      1.00000
     24     -20.8668      1.00000
     25     -20.8617      1.00000
     26     -20.2235      1.00000
     27     -20.1933      1.00000
     28     -20.1347      1.00000
     29     -18.9914      1.00000
     30     -17.3849      1.00000
     31     -17.3749      1.00000
     32     -17.3651      1.00000
     33     -17.3624      1.00000
     34     -17.3523      1.00000
     35     -17.3438      1.00000
     36     -16.9323      1.00000
     37     -16.9309      1.00000
     38     -16.8826      1.00000
     39     -16.8801      1.00000
     40     -16.8784      1.00000
     41     -16.8755      1.00000
     42     -14.1904      1.00000
     43     -14.0845      1.00000
     44     -13.8488      1.00000
     45     -13.8074      1.00000
     46     -12.9726      1.00000
     47     -12.6785      1.00000
     48     -12.6237      1.00000
     49     -12.6057      1.00000
     50     -12.5437      1.00000
     51     -12.5387      1.00000
     52     -12.5238      1.00000
     53     -12.4580      1.00000
     54     -12.2106      1.00000
     55     -11.9949      1.00000
     56     -11.9218      1.00000
     57     -11.8345      1.00000
     58     -11.7576      1.00000
     59     -11.6029      1.00000
     60     -11.2999      1.00000
     61     -11.1773      1.00000
     62     -11.1173      1.00000
     63     -10.9551      1.00000
     64     -10.9179      1.00000
     65     -10.8993      1.00000
     66     -10.8757      1.00000
     67     -10.6799      1.00000
     68     -10.5872      1.00000
     69     -10.5123      1.00000
     70     -10.4348      1.00000
     71     -10.4028      1.00000
     72     -10.3888      1.00000
     73     -10.3751      1.00000
     74     -10.3291      1.00000
     75     -10.2658      1.00000
     76     -10.0514      1.00000
     77      -9.9310      1.00000
     78      -9.8616      1.00000
     79      -9.6219      1.00000
     80      -9.5754      1.00000
     81      -9.5474      1.00000
     82      -9.5204      1.00000
     83      -9.4149      1.00000
     84      -9.3735      1.00000
     85      -9.2430      1.00000
     86      -9.2089      1.00000
     87      -9.0890      1.00000
     88      -8.9030      1.00000
     89      -8.7810      1.00000
     90      -8.6929      1.00000
     91      -8.6335      1.00000
     92      -8.5702      1.00000
     93      -8.5151      1.00000
     94      -8.5062      1.00000
     95      -8.4168      1.00000
     96      -8.3490      1.00000
     97      -8.3056      1.00000
     98      -8.1845      1.00000
     99      -8.1310      1.00000
    100      -8.1023      1.00000
    101      -7.9453      1.00000
    102      -7.9134      1.00000
    103      -7.8683      1.00000
    104      -7.8404      1.00000
    105      -7.7894      1.00000
    106      -7.7572      1.00000
    107      -7.7543      1.00000
    108      -7.7054      1.00000
    109      -7.6699      1.00000
    110      -7.6036      1.00000
    111      -7.5992      1.00000
    112      -7.5385      1.00000
    113      -7.4921      1.00000
    114      -7.4279      1.00000
    115      -7.4209      1.00000
    116      -7.3323      1.00000
    117      -7.3290      1.00000
    118      -7.2534      1.00000
    119      -7.2321      1.00000
    120      -7.2177      1.00000
    121      -7.1750      1.00000
    122      -7.1445      1.00000
    123      -7.1331      1.00000
    124      -7.0758      1.00000
    125      -7.0727      1.00000
    126      -7.0621      1.00000
    127      -7.0075      1.00000
    128      -6.9702      1.00000
    129      -6.9550      1.00000
    130      -6.9045      1.00000
    131      -6.8606      1.00000
    132      -6.8332      1.00000
    133      -6.8218      1.00000
    134      -6.7755      1.00000
    135      -6.7708      1.00000
    136      -6.7189      1.00000
    137      -6.7023      1.00000
    138      -6.6408      1.00000
    139      -6.6265      1.00000
    140      -6.5824      1.00000
    141      -6.5482      1.00000
    142      -6.5212      1.00000
    143      -6.4898      1.00000
    144      -6.4208      1.00000
    145      -6.3708      1.00000
    146      -6.3243      1.00000
    147      -6.2889      1.00000
    148      -6.2631      1.00000
    149      -6.1843      1.00000
    150      -6.1688      1.00000
    151      -6.1525      1.00000
    152      -6.1316      1.00000
    153      -6.0792      1.00000
    154      -6.0003      1.00000
    155      -5.9825      1.00000
    156      -5.9712      1.00000
    157      -5.9428      1.00000
    158      -5.9367      1.00000
    159      -5.7134      1.00000
    160      -5.6781      1.00000
    161      -5.6438      1.00000
    162      -5.3350      1.00000
    163      -5.2909      1.00000
    164      -5.2544      1.00000
    165      -5.2126      1.00000
    166      -5.1606      1.00000
    167      -4.8762      1.00000
    168      -4.7119      1.00000
    169      -4.5267      1.00000
    170      -4.4677      1.00000
    171      -4.3796      1.00000
    172      -4.2890      1.00000
    173      -2.8594      0.00000
    174      -2.0860      0.00000
    175      -1.0871      0.00000
    176      -0.7682      0.00000
    177      -0.6289      0.00000
    178      -0.3202      0.00000
    179      -0.1959      0.00000
    180      -0.1364      0.00000
    181      -0.0969      0.00000
    182      -0.0037      0.00000
    183       0.1396      0.00000
    184       0.2498      0.00000
    185       0.3375      0.00000
    186       0.5073      0.00000
    187       0.5766      0.00000
    188       0.6429      0.00000
    189       0.6866      0.00000
    190       0.7946      0.00000
    191       0.8249      0.00000
    192       0.8295      0.00000
    193       0.9042      0.00000
    194       0.9614      0.00000
    195       0.9732      0.00000
    196       1.0092      0.00000
    197       1.0109      0.00000
    198       1.0992      0.00000
    199       1.1090      0.00000
    200       1.2273      0.00000
    201       1.3283      0.00000
    202       1.3648      0.00000
    203       1.3862      0.00000
    204       1.4327      0.00000
    205       1.4538      0.00000
    206       1.4678      0.00000
    207       1.4816      0.00000
    208       1.5696      0.00000

 k-point     2 :       0.3333    0.0000    0.0000
  band No.  band energies     occupation 
      1     -33.8712      1.00000
      2     -33.8634      1.00000
      3     -33.4124      1.00000
      4     -33.4110      1.00000
      5     -23.1959      1.00000
      6     -21.9748      1.00000
      7     -21.6294      1.00000
      8     -21.6110      1.00000
      9     -21.5787      1.00000
     10     -21.5760      1.00000
     11     -21.5342      1.00000
     12     -21.5284      1.00000
     13     -21.5041      1.00000
     14     -21.4437      1.00000
     15     -21.3695      1.00000
     16     -21.3466      1.00000
     17     -21.0417      1.00000
     18     -20.9683      1.00000
     19     -20.9632      1.00000
     20     -20.9402      1.00000
     21     -20.9129      1.00000
     22     -20.9013      1.00000
     23     -20.8883      1.00000
     24     -20.8679      1.00000
     25     -20.8514      1.00000
     26     -20.2234      1.00000
     27     -20.1933      1.00000
     28     -20.1347      1.00000
     29     -18.9913      1.00000
     30     -17.3848      1.00000
     31     -17.3750      1.00000
     32     -17.3650      1.00000
     33     -17.3623      1.00000
     34     -17.3523      1.00000
     35     -17.3439      1.00000
     36     -16.9323      1.00000
     37     -16.9309      1.00000
     38     -16.8817      1.00000
     39     -16.8793      1.00000
     40     -16.8791      1.00000
     41     -16.8765      1.00000
     42     -14.1707      1.00000
     43     -14.0834      1.00000
     44     -13.8347      1.00000
     45     -13.8119      1.00000
     46     -12.9212      1.00000
     47     -12.6254      1.00000
     48     -12.6185      1.00000
     49     -12.6053      1.00000
     50     -12.5437      1.00000
     51     -12.5387      1.00000
     52     -12.5237      1.00000
     53     -12.4579      1.00000
     54     -12.2725      1.00000
     55     -12.0447      1.00000
     56     -11.8971      1.00000
     57     -11.8457      1.00000
     58     -11.7571      1.00000
     59     -11.6443      1.00000
     60     -11.4778      1.00000
     61     -11.3687      1.00000
     62     -11.1102      1.00000
     63     -11.0622      1.00000
     64     -11.0333      1.00000
     65     -10.9314      1.00000
     66     -10.8510      1.00000
     67     -10.7471      1.00000
     68     -10.6306      1.00000
     69     -10.5271      1.00000
     70     -10.4530      1.00000
     71     -10.4365      1.00000
     72     -10.3809      1.00000
     73     -10.2506      1.00000
     74     -10.0704      1.00000
     75      -9.8970      1.00000
     76      -9.8171      1.00000
     77      -9.7640      1.00000
     78      -9.6705      1.00000
     79      -9.6215      1.00000
     80      -9.5603      1.00000
     81      -9.5378      1.00000
     82      -9.4649      1.00000
     83      -9.4472      1.00000
     84      -9.3736      1.00000
     85      -9.2009      1.00000
     86      -9.1232      1.00000
     87      -9.0556      1.00000
     88      -8.9296      1.00000
     89      -8.8955      1.00000
     90      -8.8389      1.00000
     91      -8.7591      1.00000
     92      -8.6588      1.00000
     93      -8.5526      1.00000
     94      -8.4978      1.00000
     95      -8.4898      1.00000
     96      -8.3359      1.00000
     97      -8.3121      1.00000
     98      -8.2682      1.00000
     99      -8.2263      1.00000
    100      -8.1022      1.00000
    101      -8.0113      1.00000
    102      -7.9620      1.00000
    103      -7.8450      1.00000
    104      -7.8104      1.00000
    105      -7.7778      1.00000
    106      -7.7622      1.00000
    107      -7.7104      1.00000
    108      -7.6857      1.00000
    109      -7.6359      1.00000
    110      -7.6278      1.00000
    111      -7.5782      1.00000
    112      -7.5573      1.00000
    113      -7.5300      1.00000
    114      -7.4731      1.00000
    115      -7.4121      1.00000
    116      -7.3842      1.00000
    117      -7.3155      1.00000
    118      -7.2848      1.00000
    119      -7.2413      1.00000
    120      -7.2124      1.00000
    121      -7.1950      1.00000
    122      -7.1458      1.00000
    123      -7.1212      1.00000
    124      -7.0914      1.00000
    125      -7.0673      1.00000
    126      -7.0628      1.00000
    127      -7.0262      1.00000
    128      -6.9909      1.00000
    129      -6.9637      1.00000
    130      -6.9350      1.00000
    131      -6.9075      1.00000
    132      -6.8598      1.00000
    133      -6.8364      1.00000
    134      -6.8129      1.00000
    135      -6.7667      1.00000
    136      -6.7472      1.00000
    137      -6.7128      1.00000
    138      -6.6417      1.00000
    139      -6.6170      1.00000
    140      -6.5952      1.00000
    141      -6.5566      1.00000
    142      -6.5295      1.00000
    143      -6.4643      1.00000
    144      -6.4122      1.00000
    145      -6.3620      1.00000
    146      -6.3537      1.00000
    147      -6.2939      1.00000
    148      -6.2550      1.00000
    149      -6.1849      1.00000
    150      -6.1601      1.00000
    151      -6.1401      1.00000
    152      -6.0842      1.00000
    153      -6.0322      1.00000
    154      -5.9899      1.00000
    155      -5.9784      1.00000
    156      -5.9567      1.00000
    157      -5.9176      1.00000
    158      -5.8988      1.00000
    159      -5.8004      1.00000
    160      -5.5656      1.00000
    161      -5.4257      1.00000
    162      -5.3394      1.00000
    163      -5.2947      1.00000
    164      -5.2476      1.00000
    165      -5.2207      1.00000
    166      -5.1913      1.00000
    167      -4.8698      1.00000
    168      -4.7220      1.00000
    169      -4.5295      1.00000
    170      -4.4641      1.00000
    171      -4.3752      1.00000
    172      -4.2876      1.00000
    173      -2.8668      0.00000
    174      -2.0982      0.00000
    175      -1.0823      0.00000
    176      -0.7700      0.00000
    177      -0.6433      0.00000
    178      -0.3358      0.00000
    179      -0.2295      0.00000
    180      -0.0996      0.00000
    181      -0.0825      0.00000
    182       0.0464      0.00000
    183       0.1847      0.00000
    184       0.2736      0.00000
    185       0.3307      0.00000
    186       0.4650      0.00000
    187       0.5610      0.00000
    188       0.6026      0.00000
    189       0.6880      0.00000
    190       0.7051      0.00000
    191       0.7478      0.00000
    192       0.7889      0.00000
    193       0.8391      0.00000
    194       0.9407      0.00000
    195       0.9977      0.00000
    196       1.0608      0.00000
    197       1.1244      0.00000
    198       1.1510      0.00000
    199       1.1904      0.00000
    200       1.2878      0.00000
    201       1.3286      0.00000
    202       1.3772      0.00000
    203       1.3844      0.00000
    204       1.4164      0.00000
    205       1.4495      0.00000
    206       1.4779      0.00000
    207       1.5259      0.00000
    208       1.5673      0.00000

 k-point     3 :       0.0000    0.3333    0.0000
  band No.  band energies     occupation 
      1     -33.8712      1.00000
      2     -33.8634      1.00000
      3     -33.4124      1.00000
      4     -33.4110      1.00000
      5     -23.1959      1.00000
      6     -21.9747      1.00000
      7     -21.6317      1.00000
      8     -21.6176      1.00000
      9     -21.5753      1.00000
     10     -21.5561      1.00000
     11     -21.5506      1.00000
     12     -21.5182      1.00000
     13     -21.5131      1.00000
     14     -21.4428      1.00000
     15     -21.3700      1.00000
     16     -21.3463      1.00000
     17     -21.0326      1.00000
     18     -20.9928      1.00000
     19     -20.9588      1.00000
     20     -20.9327      1.00000
     21     -20.9200      1.00000
     22     -20.8932      1.00000
     23     -20.8758      1.00000
     24     -20.8680      1.00000
     25     -20.8615      1.00000
     26     -20.2234      1.00000
     27     -20.1933      1.00000
     28     -20.1347      1.00000
     29     -18.9913      1.00000
     30     -17.3843      1.00000
     31     -17.3769      1.00000
     32     -17.3652      1.00000
     33     -17.3588      1.00000
     34     -17.3524      1.00000
     35     -17.3458      1.00000
     36     -16.9323      1.00000
     37     -16.9309      1.00000
     38     -16.8817      1.00000
     39     -16.8793      1.00000
     40     -16.8791      1.00000
     41     -16.8765      1.00000
     42     -14.1569      1.00000
     43     -14.0976      1.00000
     44     -13.8367      1.00000
     45     -13.8097      1.00000
     46     -12.9142      1.00000
     47     -12.6554      1.00000
     48     -12.6237      1.00000
     49     -12.6056      1.00000
     50     -12.5437      1.00000
     51     -12.5388      1.00000
     52     -12.5238      1.00000
     53     -12.4579      1.00000
     54     -12.2468      1.00000
     55     -12.0268      1.00000
     56     -11.8724      1.00000
     57     -11.8441      1.00000
     58     -11.7723      1.00000
     59     -11.6378      1.00000
     60     -11.5130      1.00000
     61     -11.3597      1.00000
     62     -11.1781      1.00000
     63     -11.0706      1.00000
     64     -11.0238      1.00000
     65     -10.9140      1.00000
     66     -10.8485      1.00000
     67     -10.6556      1.00000
     68     -10.6136      1.00000
     69     -10.5345      1.00000
     70     -10.4690      1.00000
     71     -10.4122      1.00000
     72     -10.3354      1.00000
     73     -10.2459      1.00000
     74     -10.2299      1.00000
     75      -9.8982      1.00000
     76      -9.8258      1.00000
     77      -9.7650      1.00000
     78      -9.6892      1.00000
     79      -9.5798      1.00000
     80      -9.5705      1.00000
     81      -9.5401      1.00000
     82      -9.4883      1.00000
     83      -9.4473      1.00000
     84      -9.3164      1.00000
     85      -9.2246      1.00000
     86      -9.1149      1.00000
     87      -9.0421      1.00000
     88      -8.9411      1.00000
     89      -8.8747      1.00000
     90      -8.7883      1.00000
     91      -8.7169      1.00000
     92      -8.6251      1.00000
     93      -8.5830      1.00000
     94      -8.5665      1.00000
     95      -8.4730      1.00000
     96      -8.4137      1.00000
     97      -8.3467      1.00000
     98      -8.3127      1.00000
     99      -8.2070      1.00000
    100      -8.0248      1.00000
    101      -7.9756      1.00000
    102      -7.8916      1.00000
    103      -7.8597      1.00000
    104      -7.8297      1.00000
    105      -7.7958      1.00000
    106      -7.7543      1.00000
    107      -7.7332      1.00000
    108      -7.7030      1.00000
    109      -7.6645      1.00000
    110      -7.6149      1.00000
    111      -7.5868      1.00000
    112      -7.5618      1.00000
    113      -7.5162      1.00000
    114      -7.4613      1.00000
    115      -7.4031      1.00000
    116      -7.3783      1.00000
    117      -7.3144      1.00000
    118      -7.2765      1.00000
    119      -7.2305      1.00000
    120      -7.2080      1.00000
    121      -7.1749      1.00000
    122      -7.1667      1.00000
    123      -7.1216      1.00000
    124      -7.1038      1.00000
    125      -7.0869      1.00000
    126      -7.0556      1.00000
    127      -7.0360      1.00000
    128      -7.0033      1.00000
    129      -6.9721      1.00000
    130      -6.9064      1.00000
    131      -6.8771      1.00000
    132      -6.8495      1.00000
    133      -6.8275      1.00000
    134      -6.8174      1.00000
    135      -6.8026      1.00000
    136      -6.7617      1.00000
    137      -6.7112      1.00000
    138      -6.6758      1.00000
    139      -6.6350      1.00000
    140      -6.6024      1.00000
    141      -6.5302      1.00000
    142      -6.5056      1.00000
    143      -6.4628      1.00000
    144      -6.4345      1.00000
    145      -6.3879      1.00000
    146      -6.3635      1.00000
    147      -6.3466      1.00000
    148      -6.2222      1.00000
    149      -6.1984      1.00000
    150      -6.1334      1.00000
    151      -6.1304      1.00000
    152      -6.0564      1.00000
    153      -6.0259      1.00000
    154      -6.0066      1.00000
    155      -5.9583      1.00000
    156      -5.9515      1.00000
    157      -5.9332      1.00000
    158      -5.9051      1.00000
    159      -5.6716      1.00000
    160      -5.5817      1.00000
    161      -5.5074      1.00000
    162      -5.3354      1.00000
    163      -5.2991      1.00000
    164      -5.2774      1.00000
    165      -5.2208      1.00000
    166      -5.1561      1.00000
    167      -4.8739      1.00000
    168      -4.7217      1.00000
    169      -4.5234      1.00000
    170      -4.4743      1.00000
    171      -4.3716      1.00000
    172      -4.2876      1.00000
    173      -2.8697      0.00000
    174      -2.0962      0.00000
    175      -1.0891      0.00000
    176      -0.7760      0.00000
    177      -0.6389      0.00000
    178      -0.3080      0.00000
    179      -0.1987      0.00000
    180      -0.1069      0.00000
    181      -0.0691      0.00000
    182       0.0109      0.00000
    183       0.1304      0.00000
    184       0.2308      0.00000
    185       0.3621      0.00000
    186       0.4846      0.00000
    187       0.5797      0.00000
    188       0.6495      0.00000
    189       0.6784      0.00000
    190       0.7132      0.00000
    191       0.7547      0.00000
    192       0.7910      0.00000
    193       0.8185      0.00000
    194       0.9048      0.00000
    195       0.9980      0.00000
    196       1.0467      0.00000
    197       1.1200      0.00000
    198       1.1457      0.00000
    199       1.2220      0.00000
    200       1.2662      0.00000
    201       1.3117      0.00000
    202       1.3514      0.00000
    203       1.3834      0.00000
    204       1.4109      0.00000
    205       1.4407      0.00000
    206       1.4898      0.00000
    207       1.4994      0.00000
    208       1.6085      0.00000

 k-point     4 :       0.3333    0.3333    0.0000
  band No.  band energies     occupation 
      1     -33.8712      1.00000
      2     -33.8634      1.00000
      3     -33.4124      1.00000
      4     -33.4110      1.00000
      5     -23.1959      1.00000
      6     -21.9745      1.00000
      7     -21.6157      1.00000
      8     -21.6076      1.00000
      9     -21.5799      1.00000
     10     -21.5766      1.00000
     11     -21.5550      1.00000
     12     -21.5404      1.00000
     13     -21.4902      1.00000
     14     -21.4412      1.00000
     15     -21.3693      1.00000
     16     -21.3462      1.00000
     17     -21.0270      1.00000
     18     -20.9903      1.00000
     19     -20.9560      1.00000
     20     -20.9374      1.00000
     21     -20.9306      1.00000
     22     -20.8923      1.00000
     23     -20.8868      1.00000
     24     -20.8651      1.00000
     25     -20.8503      1.00000
     26     -20.2234      1.00000
     27     -20.1933      1.00000
     28     -20.1347      1.00000
     29     -18.9913      1.00000
     30     -17.3844      1.00000
     31     -17.3769      1.00000
     32     -17.3652      1.00000
     33     -17.3588      1.00000
     34     -17.3524      1.00000
     35     -17.3459      1.00000
     36     -16.9323      1.00000
     37     -16.9309      1.00000
     38     -16.8817      1.00000
     39     -16.8803      1.00000
     40     -16.8791      1.00000
     41     -16.8755      1.00000
     42     -14.1458      1.00000
     43     -14.0847      1.00000
     44     -13.8282      1.00000
     45     -13.8095      1.00000
     46     -12.8553      1.00000
     47     -12.6238      1.00000
     48     -12.6154      1.00000
     49     -12.6047      1.00000
     50     -12.5437      1.00000
     51     -12.5388      1.00000
     52     -12.5237      1.00000
     53     -12.4579      1.00000
     54     -12.2215      1.00000
     55     -12.1684      1.00000
     56     -11.8570      1.00000
     57     -11.8124      1.00000
     58     -11.7659      1.00000
     59     -11.6507      1.00000
     60     -11.6251      1.00000
     61     -11.5440      1.00000
     62     -11.1620      1.00000
     63     -11.1312      1.00000
     64     -11.0573      1.00000
     65     -11.0431      1.00000
     66     -10.9951      1.00000
     67     -10.8752      1.00000
     68     -10.7017      1.00000
     69     -10.3588      1.00000
     70     -10.2850      1.00000
     71     -10.2562      1.00000
     72     -10.2463      1.00000
     73     -10.1791      1.00000
     74      -9.8684      1.00000
     75      -9.7434      1.00000
     76      -9.7128      1.00000
     77      -9.6846      1.00000
     78      -9.6241      1.00000
     79      -9.5669      1.00000
     80      -9.5431      1.00000
     81      -9.4990      1.00000
     82      -9.4717      1.00000
     83      -9.4398      1.00000
     84      -9.3180      1.00000
     85      -9.1792      1.00000
     86      -9.1311      1.00000
     87      -9.0160      1.00000
     88      -8.9459      1.00000
     89      -8.8712      1.00000
     90      -8.8433      1.00000
     91      -8.7933      1.00000
     92      -8.7490      1.00000
     93      -8.6637      1.00000
     94      -8.5736      1.00000
     95      -8.5352      1.00000
     96      -8.4474      1.00000
     97      -8.3530      1.00000
     98      -8.3328      1.00000
     99      -8.2478      1.00000
    100      -8.2264      1.00000
    101      -8.0903      1.00000
    102      -7.9215      1.00000
    103      -7.8441      1.00000
    104      -7.8328      1.00000
    105      -7.7858      1.00000
    106      -7.7657      1.00000
    107      -7.7082      1.00000
    108      -7.6662      1.00000
    109      -7.6275      1.00000
    110      -7.6101      1.00000
    111      -7.5863      1.00000
    112      -7.5581      1.00000
    113      -7.5278      1.00000
    114      -7.4826      1.00000
    115      -7.4403      1.00000
    116      -7.4256      1.00000
    117      -7.3465      1.00000
    118      -7.2791      1.00000
    119      -7.2486      1.00000
    120      -7.1854      1.00000
    121      -7.1582      1.00000
    122      -7.1481      1.00000
    123      -7.1293      1.00000
    124      -7.1131      1.00000
    125      -7.0813      1.00000
    126      -7.0607      1.00000
    127      -7.0183      1.00000
    128      -6.9993      1.00000
    129      -6.9609      1.00000
    130      -6.9414      1.00000
    131      -6.8976      1.00000
    132      -6.8725      1.00000
    133      -6.8520      1.00000
    134      -6.7954      1.00000
    135      -6.7694      1.00000
    136      -6.7563      1.00000
    137      -6.7234      1.00000
    138      -6.6573      1.00000
    139      -6.6405      1.00000
    140      -6.5686      1.00000
    141      -6.5404      1.00000
    142      -6.5280      1.00000
    143      -6.4989      1.00000
    144      -6.4677      1.00000
    145      -6.4353      1.00000
    146      -6.3961      1.00000
    147      -6.3731      1.00000
    148      -6.2876      1.00000
    149      -6.2043      1.00000
    150      -6.1471      1.00000
    151      -6.0561      1.00000
    152      -6.0396      1.00000
    153      -6.0330      1.00000
    154      -5.9545      1.00000
    155      -5.9358      1.00000
    156      -5.9252      1.00000
    157      -5.8776      1.00000
    158      -5.8648      1.00000
    159      -5.7915      1.00000
    160      -5.4172      1.00000
    161      -5.3848      1.00000
    162      -5.3079      1.00000
    163      -5.2941      1.00000
    164      -5.2600      1.00000
    165      -5.2236      1.00000
    166      -5.1899      1.00000
    167      -4.8677      1.00000
    168      -4.7303      1.00000
    169      -4.5283      1.00000
    170      -4.4706      1.00000
    171      -4.3670      1.00000
    172      -4.2858      1.00000
    173      -2.8762      0.00000
    174      -2.1134      0.00000
    175      -1.0854      0.00000
    176      -0.7778      0.00000
    177      -0.6541      0.00000
    178      -0.3339      0.00000
    179      -0.2227      0.00000
    180      -0.0852      0.00000
    181      -0.0474      0.00000
    182       0.0357      0.00000
    183       0.1482      0.00000
    184       0.2934      0.00000
    185       0.3309      0.00000
    186       0.4834      0.00000
    187       0.5429      0.00000
    188       0.6240      0.00000
    189       0.6612      0.00000
    190       0.6892      0.00000
    191       0.7288      0.00000
    192       0.8092      0.00000
    193       0.8753      0.00000
    194       0.9142      0.00000
    195       0.9470      0.00000
    196       0.9856      0.00000
    197       1.0135      0.00000
    198       1.0711      0.00000
    199       1.1847      0.00000
    200       1.2709      0.00000
    201       1.3022      0.00000
    202       1.3583      0.00000
    203       1.3761      0.00000
    204       1.4575      0.00000
    205       1.4754      0.00000
    206       1.5608      0.00000
    207       1.6003      0.00000
    208       1.7605      0.00000

 k-point     5 :      -0.3333    0.3333    0.0000
  band No.  band energies     occupation 
      1     -33.8712      1.00000
      2     -33.8634      1.00000
      3     -33.4124      1.00000
      4     -33.4110      1.00000
      5     -23.1959      1.00000
      6     -21.9745      1.00000
      7     -21.6157      1.00000
      8     -21.6080      1.00000
      9     -21.5798      1.00000
     10     -21.5757      1.00000
     11     -21.5550      1.00000
     12     -21.5411      1.00000
     13     -21.4902      1.00000
     14     -21.4411      1.00000
     15     -21.3693      1.00000
     16     -21.3462      1.00000
     17     -21.0270      1.00000
     18     -20.9903      1.00000
     19     -20.9563      1.00000
     20     -20.9374      1.00000
     21     -20.9298      1.00000
     22     -20.8926      1.00000
     23     -20.8873      1.00000
     24     -20.8646      1.00000
     25     -20.8503      1.00000
     26     -20.2234      1.00000
     27     -20.1933      1.00000
     28     -20.1347      1.00000
     29     -18.9913      1.00000
     30     -17.3843      1.00000
     31     -17.3770      1.00000
     32     -17.3652      1.00000
     33     -17.3589      1.00000
     34     -17.3524      1.00000
     35     -17.3458      1.00000
     36     -16.9323      1.00000
     37     -16.9309      1.00000
     38     -16.8826      1.00000
     39     -16.8793      1.00000
     40     -16.8782      1.00000
     41     -16.8765      1.00000
     42     -14.1456      1.00000
     43     -14.0849      1.00000
     44     -13.8282      1.00000
     45     -13.8095      1.00000
     46     -12.8553      1.00000
     47     -12.6238      1.00000
     48     -12.6145      1.00000
     49     -12.6056      1.00000
     50     -12.5437      1.00000
     51     -12.5388      1.00000
     52     -12.5237      1.00000
     53     -12.4579      1.00000
     54     -12.2226      1.00000
     55     -12.1676      1.00000
     56     -11.8456      1.00000
     57     -11.8169      1.00000
     58     -11.7674      1.00000
     59     -11.6590      1.00000
     60     -11.6238      1.00000
     61     -11.5447      1.00000
     62     -11.1611      1.00000
     63     -11.1375      1.00000
     64     -11.0601      1.00000
     65     -11.0272      1.00000
     66     -10.9972      1.00000
     67     -10.8782      1.00000
     68     -10.7016      1.00000
     69     -10.3528      1.00000
     70     -10.2869      1.00000
     71     -10.2615      1.00000
     72     -10.2459      1.00000
     73     -10.1778      1.00000
     74      -9.8690      1.00000
     75      -9.7388      1.00000
     76      -9.7098      1.00000
     77      -9.6803      1.00000
     78      -9.6074      1.00000
     79      -9.5617      1.00000
     80      -9.5405      1.00000
     81      -9.5181      1.00000
     82      -9.4946      1.00000
     83      -9.4644      1.00000
     84      -9.3152      1.00000
     85      -9.1693      1.00000
     86      -9.1173      1.00000
     87      -8.9777      1.00000
     88      -8.9215      1.00000
     89      -8.8889      1.00000
     90      -8.8670      1.00000
     91      -8.7980      1.00000
     92      -8.7447      1.00000
     93      -8.7043      1.00000
     94      -8.6037      1.00000
     95      -8.5266      1.00000
     96      -8.3738      1.00000
     97      -8.3538      1.00000
     98      -8.3217      1.00000
     99      -8.2479      1.00000
    100      -8.2142      1.00000
    101      -8.1591      1.00000
    102      -7.9062      1.00000
    103      -7.8492      1.00000
    104      -7.8342      1.00000
    105      -7.7949      1.00000
    106      -7.7461      1.00000
    107      -7.7161      1.00000
    108      -7.6625      1.00000
    109      -7.6348      1.00000
    110      -7.6135      1.00000
    111      -7.5779      1.00000
    112      -7.5520      1.00000
    113      -7.5340      1.00000
    114      -7.4825      1.00000
    115      -7.4606      1.00000
    116      -7.3988      1.00000
    117      -7.3436      1.00000
    118      -7.2962      1.00000
    119      -7.2481      1.00000
    120      -7.1901      1.00000
    121      -7.1614      1.00000
    122      -7.1483      1.00000
    123      -7.1236      1.00000
    124      -7.0909      1.00000
    125      -7.0647      1.00000
    126      -7.0417      1.00000
    127      -7.0348      1.00000
    128      -6.9894      1.00000
    129      -6.9599      1.00000
    130      -6.9472      1.00000
    131      -6.9167      1.00000
    132      -6.8812      1.00000
    133      -6.8498      1.00000
    134      -6.8121      1.00000
    135      -6.7845      1.00000
    136      -6.7261      1.00000
    137      -6.7012      1.00000
    138      -6.6834      1.00000
    139      -6.6314      1.00000
    140      -6.5849      1.00000
    141      -6.5722      1.00000
    142      -6.5010      1.00000
    143      -6.4836      1.00000
    144      -6.4638      1.00000
    145      -6.4322      1.00000
    146      -6.4037      1.00000
    147      -6.3846      1.00000
    148      -6.2887      1.00000
    149      -6.1985      1.00000
    150      -6.1453      1.00000
    151      -6.0552      1.00000
    152      -6.0514      1.00000
    153      -6.0248      1.00000
    154      -5.9582      1.00000
    155      -5.9253      1.00000
    156      -5.9111      1.00000
    157      -5.8846      1.00000
    158      -5.8764      1.00000
    159      -5.7872      1.00000
    160      -5.4368      1.00000
    161      -5.3654      1.00000
    162      -5.3055      1.00000
    163      -5.2932      1.00000
    164      -5.2553      1.00000
    165      -5.2254      1.00000
    166      -5.1984      1.00000
    167      -4.8677      1.00000
    168      -4.7300      1.00000
    169      -4.5287      1.00000
    170      -4.4702      1.00000
    171      -4.3670      1.00000
    172      -4.2859      1.00000
    173      -2.8761      0.00000
    174      -2.1132      0.00000
    175      -1.0848      0.00000
    176      -0.7776      0.00000
    177      -0.6539      0.00000
    178      -0.3321      0.00000
    179      -0.2211      0.00000
    180      -0.1005      0.00000
    181      -0.0492      0.00000
    182       0.0366      0.00000
    183       0.1715      0.00000
    184       0.2626      0.00000
    185       0.3720      0.00000
    186       0.4400      0.00000
    187       0.5567      0.00000
    188       0.5872      0.00000
    189       0.6902      0.00000
    190       0.7223      0.00000
    191       0.7293      0.00000
    192       0.8285      0.00000
    193       0.8495      0.00000
    194       0.9042      0.00000
    195       0.9404      0.00000
    196       1.0097      0.00000
    197       1.0259      0.00000
    198       1.0707      0.00000
    199       1.2306      0.00000
    200       1.2690      0.00000
    201       1.3096      0.00000
    202       1.3703      0.00000
    203       1.4221      0.00000
    204       1.4714      0.00000
    205       1.5356      0.00000
    206       1.5921      0.00000
    207       1.6233      0.00000
    208       1.6686      0.00000

 spin component 2

 k-point     1 :       0.0000    0.0000    0.0000
  band No.  band energies     occupation 
      1     -33.8711      1.00000
      2     -33.8633      1.00000
      3     -33.4123      1.00000
      4     -33.4109      1.00000
      5     -22.9950      1.00000
      6     -21.9333      1.00000
      7     -21.5943      1.00000
      8     -21.5614      1.00000
      9     -21.5421      1.00000
     10     -21.5222      1.00000
     11     -21.4672      1.00000
     12     -21.4622      1.00000
     13     -21.4527      1.00000
     14     -21.4178      1.00000
     15     -21.3075      1.00000
     16     -21.2930      1.00000
     17     -20.9522      1.00000
     18     -20.9267      1.00000
     19     -20.8882      1.00000
     20     -20.8842      1.00000
     21     -20.8538      1.00000
     22     -20.8374      1.00000
     23     -20.8174      1.00000
     24     -20.8135      1.00000
     25     -20.8066      1.00000
     26     -20.1941      1.00000
     27     -20.0464      1.00000
     28     -19.9959      1.00000
     29     -18.9925      1.00000
     30     -17.3847      1.00000
     31     -17.3747      1.00000
     32     -17.3649      1.00000
     33     -17.3622      1.00000
     34     -17.3521      1.00000
     35     -17.3435      1.00000
     36     -16.9321      1.00000
     37     -16.9306      1.00000
     38     -16.8823      1.00000
     39     -16.8800      1.00000
     40     -16.8780      1.00000
     41     -16.8753      1.00000
     42     -12.8425      1.00000
     43     -12.6897      1.00000
     44     -11.9272      1.00000
     45     -11.8688      1.00000
     46     -11.4633      1.00000
     47     -11.2433      1.00000
     48     -11.2020      1.00000
     49     -10.9152      1.00000
     50     -10.8109      1.00000
     51     -10.7916      1.00000
     52     -10.6736      1.00000
     53     -10.6371      1.00000
     54     -10.3517      1.00000
     55     -10.3065      1.00000
     56     -10.2285      1.00000
     57     -10.2138      1.00000
     58     -10.1671      1.00000
     59     -10.1620      1.00000
     60     -10.0296      1.00000
     61     -10.0198      1.00000
     62      -9.9629      1.00000
     63      -9.9086      1.00000
     64      -9.5625      1.00000
     65      -9.5160      1.00000
     66      -9.4770      1.00000
     67      -9.1906      1.00000
     68      -9.1241      1.00000
     69      -9.0648      1.00000
     70      -8.9883      1.00000
     71      -8.8268      1.00000
     72      -8.7586      1.00000
     73      -8.7364      1.00000
     74      -8.6578      1.00000
     75      -8.6370      1.00000
     76      -8.5761      1.00000
     77      -8.5021      1.00000
     78      -8.4471      1.00000
     79      -8.4349      1.00000
     80      -8.3455      1.00000
     81      -8.2944      1.00000
     82      -8.2426      1.00000
     83      -8.1799      1.00000
     84      -8.1285      1.00000
     85      -8.0873      1.00000
     86      -7.9464      1.00000
     87      -7.9109      1.00000
     88      -7.8471      1.00000
     89      -7.7971      1.00000
     90      -7.7464      1.00000
     91      -7.7023      1.00000
     92      -7.6708      1.00000
     93      -7.6677      1.00000
     94      -7.6320      1.00000
     95      -7.5925      1.00000
     96      -7.5510      1.00000
     97      -7.5238      1.00000
     98      -7.5039      1.00000
     99      -7.4628      1.00000
    100      -7.4271      1.00000
    101      -7.4082      1.00000
    102      -7.3935      1.00000
    103      -7.3753      1.00000
    104      -7.3410      1.00000
    105      -7.3076      1.00000
    106      -7.2762      1.00000
    107      -7.2491      1.00000
    108      -7.1582      1.00000
    109      -7.1281      1.00000
    110      -7.1003      1.00000
    111      -7.0600      1.00000
    112      -7.0153      1.00000
    113      -6.9809      1.00000
    114      -6.8494      1.00000
    115      -6.8255      1.00000
    116      -6.7955      1.00000
    117      -6.7759      1.00000
    118      -6.7223      1.00000
    119      -6.6854      1.00000
    120      -6.6716      1.00000
    121      -6.6317      1.00000
    122      -6.5138      1.00000
    123      -6.3728      1.00000
    124      -6.3442      1.00000
    125      -6.3262      1.00000
    126      -6.2960      1.00000
    127      -6.2781      1.00000
    128      -6.2630      1.00000
    129      -6.1567      1.00000
    130      -6.1378      1.00000
    131      -6.1338      1.00000
    132      -6.1046      1.00000
    133      -6.0369      1.00000
    134      -5.9839      1.00000
    135      -5.9376      1.00000
    136      -5.9095      1.00000
    137      -5.8606      1.00000
    138      -5.6830      1.00000
    139      -5.3790      1.00000
    140      -5.3595      1.00000
    141      -5.2911      1.00000
    142      -5.2467      1.00000
    143      -5.2029      1.00000
    144      -5.0610      1.00000
    145      -4.9570      1.00000
    146      -4.8762      1.00000
    147      -4.6444      1.00000
    148      -4.5850      1.00000
    149      -4.4836      1.00000
    150      -4.2629      1.00000
    151      -4.1820      1.00000
    152      -2.9256      0.00000
    153      -2.7238      0.00000
    154      -2.6697      0.00000
    155      -2.5618      0.00000
    156      -2.4598      0.00000
    157      -2.4420      0.00000
    158      -2.4084      0.00000
    159      -2.3901      0.00000
    160      -2.0982      0.00000
    161      -1.8941      0.00000
    162      -1.8300      0.00000
    163      -1.7894      0.00000
    164      -1.6802      0.00000
    165      -1.6613      0.00000
    166      -1.2446      0.00000
    167      -0.9640      0.00000
    168      -0.8107      0.00000
    169      -0.4038      0.00000
    170      -0.3569      0.00000
    171      -0.1657      0.00000
    172      -0.1275      0.00000
    173      -0.0957      0.00000
    174      -0.0259      0.00000
    175       0.1991      0.00000
    176       0.4545      0.00000
    177       0.4715      0.00000
    178       0.5122      0.00000
    179       0.5292      0.00000
    180       0.5506      0.00000
    181       0.6086      0.00000
    182       0.6282      0.00000
    183       0.6989      0.00000
    184       0.7324      0.00000
    185       0.8182      0.00000
    186       0.8752      0.00000
    187       0.8822      0.00000
    188       1.0001      0.00000
    189       1.0052      0.00000
    190       1.0438      0.00000
    191       1.0718      0.00000
    192       1.1155      0.00000
    193       1.2200      0.00000
    194       1.2714      0.00000
    195       1.3196      0.00000
    196       1.3726      0.00000
    197       1.4228      0.00000
    198       1.4636      0.00000
    199       1.4958      0.00000
    200       1.5197      0.00000
    201       1.5315      0.00000
    202       1.5434      0.00000
    203       1.5549      0.00000
    204       1.5751      0.00000
    205       1.5940      0.00000
    206       1.6174      0.00000
    207       1.6515      0.00000
    208       1.6872      0.00000

 k-point     2 :       0.3333    0.0000    0.0000
  band No.  band energies     occupation 
      1     -33.8711      1.00000
      2     -33.8633      1.00000
      3     -33.4123      1.00000
      4     -33.4109      1.00000
      5     -22.9949      1.00000
      6     -21.9330      1.00000
      7     -21.5873      1.00000
      8     -21.5569      1.00000
      9     -21.5490      1.00000
     10     -21.5153      1.00000
     11     -21.4955      1.00000
     12     -21.4647      1.00000
     13     -21.4357      1.00000
     14     -21.4168      1.00000
     15     -21.3044      1.00000
     16     -21.2950      1.00000
     17     -20.9501      1.00000
     18     -20.9256      1.00000
     19     -20.8882      1.00000
     20     -20.8841      1.00000
     21     -20.8548      1.00000
     22     -20.8389      1.00000
     23     -20.8285      1.00000
     24     -20.8121      1.00000
     25     -20.7979      1.00000
     26     -20.1941      1.00000
     27     -20.0464      1.00000
     28     -19.9958      1.00000
     29     -18.9924      1.00000
     30     -17.3845      1.00000
     31     -17.3749      1.00000
     32     -17.3649      1.00000
     33     -17.3622      1.00000
     34     -17.3521      1.00000
     35     -17.3436      1.00000
     36     -16.9321      1.00000
     37     -16.9306      1.00000
     38     -16.8814      1.00000
     39     -16.8790      1.00000
     40     -16.8789      1.00000
     41     -16.8763      1.00000
     42     -12.8087      1.00000
     43     -12.6280      1.00000
     44     -12.0496      1.00000
     45     -11.7850      1.00000
     46     -11.5102      1.00000
     47     -11.3513      1.00000
     48     -11.2208      1.00000
     49     -10.9768      1.00000
     50     -10.8687      1.00000
     51     -10.8049      1.00000
     52     -10.7147      1.00000
     53     -10.5102      1.00000
     54     -10.3793      1.00000
     55     -10.3360      1.00000
     56     -10.2697      1.00000
     57     -10.2205      1.00000
     58     -10.1476      1.00000
     59     -10.0995      1.00000
     60     -10.0114      1.00000
     61      -9.9833      1.00000
     62      -9.8957      1.00000
     63      -9.8231      1.00000
     64      -9.5441      1.00000
     65      -9.5080      1.00000
     66      -9.3915      1.00000
     67      -9.1573      1.00000
     68      -9.1068      1.00000
     69      -9.0870      1.00000
     70      -9.0178      1.00000
     71      -8.8278      1.00000
     72      -8.7781      1.00000
     73      -8.7377      1.00000
     74      -8.6646      1.00000
     75      -8.6247      1.00000
     76      -8.5639      1.00000
     77      -8.5072      1.00000
     78      -8.4783      1.00000
     79      -8.4387      1.00000
     80      -8.3512      1.00000
     81      -8.2558      1.00000
     82      -8.2271      1.00000
     83      -8.1713      1.00000
     84      -8.0959      1.00000
     85      -8.0454      1.00000
     86      -7.9540      1.00000
     87      -7.8984      1.00000
     88      -7.8718      1.00000
     89      -7.8204      1.00000
     90      -7.7963      1.00000
     91      -7.7225      1.00000
     92      -7.6831      1.00000
     93      -7.6503      1.00000
     94      -7.6220      1.00000
     95      -7.5750      1.00000
     96      -7.5548      1.00000
     97      -7.5230      1.00000
     98      -7.5066      1.00000
     99      -7.4865      1.00000
    100      -7.4591      1.00000
    101      -7.4233      1.00000
    102      -7.3968      1.00000
    103      -7.3606      1.00000
    104      -7.3336      1.00000
    105      -7.3066      1.00000
    106      -7.2718      1.00000
    107      -7.2407      1.00000
    108      -7.2137      1.00000
    109      -7.2027      1.00000
    110      -7.1284      1.00000
    111      -7.0341      1.00000
    112      -6.9815      1.00000
    113      -6.9458      1.00000
    114      -6.8715      1.00000
    115      -6.8517      1.00000
    116      -6.8315      1.00000
    117      -6.8061      1.00000
    118      -6.7510      1.00000
    119      -6.7056      1.00000
    120      -6.6329      1.00000
    121      -6.5924      1.00000
    122      -6.5052      1.00000
    123      -6.4037      1.00000
    124      -6.3706      1.00000
    125      -6.3369      1.00000
    126      -6.3232      1.00000
    127      -6.2589      1.00000
    128      -6.2414      1.00000
    129      -6.2048      1.00000
    130      -6.1607      1.00000
    131      -6.1252      1.00000
    132      -6.0598      1.00000
    133      -6.0035      1.00000
    134      -5.9609      1.00000
    135      -5.9277      1.00000
    136      -5.9068      1.00000
    137      -5.7925      1.00000
    138      -5.6940      1.00000
    139      -5.3791      1.00000
    140      -5.3510      1.00000
    141      -5.3081      1.00000
    142      -5.2467      1.00000
    143      -5.2044      1.00000
    144      -5.0566      1.00000
    145      -4.9793      1.00000
    146      -4.8817      1.00000
    147      -4.6511      1.00000
    148      -4.5847      1.00000
    149      -4.4531      1.00000
    150      -4.2554      1.00000
    151      -4.1708      1.00000
    152      -2.8928      0.00000
    153      -2.7722      0.00000
    154      -2.6568      0.00000
    155      -2.5514      0.00000
    156      -2.5005      0.00000
    157      -2.4618      0.00000
    158      -2.4388      0.00000
    159      -2.3901      0.00000
    160      -2.0907      0.00000
    161      -2.0075      0.00000
    162      -1.8007      0.00000
    163      -1.7579      0.00000
    164      -1.6484      0.00000
    165      -1.6367      0.00000
    166      -1.2366      0.00000
    167      -0.8483      0.00000
    168      -0.7476      0.00000
    169      -0.4265      0.00000
    170      -0.3724      0.00000
    171      -0.3282      0.00000
    172      -0.2001      0.00000
    173      -0.1576      0.00000
    174       0.0522      0.00000
    175       0.1500      0.00000
    176       0.3864      0.00000
    177       0.4453      0.00000
    178       0.4686      0.00000
    179       0.5555      0.00000
    180       0.5871      0.00000
    181       0.6235      0.00000
    182       0.6627      0.00000
    183       0.6759      0.00000
    184       0.7514      0.00000
    185       0.7924      0.00000
    186       0.8656      0.00000
    187       0.9701      0.00000
    188       0.9892      0.00000
    189       1.0442      0.00000
    190       1.0726      0.00000
    191       1.1363      0.00000
    192       1.1877      0.00000
    193       1.2463      0.00000
    194       1.2613      0.00000
    195       1.2902      0.00000
    196       1.3610      0.00000
    197       1.3962      0.00000
    198       1.4591      0.00000
    199       1.4875      0.00000
    200       1.5131      0.00000
    201       1.5296      0.00000
    202       1.5489      0.00000
    203       1.5580      0.00000
    204       1.5972      0.00000
    205       1.6418      0.00000
    206       1.6698      0.00000
    207       1.7757      0.00000
    208       1.8699      0.00000

 k-point     3 :       0.0000    0.3333    0.0000
  band No.  band energies     occupation 
      1     -33.8711      1.00000
      2     -33.8633      1.00000
      3     -33.4123      1.00000
      4     -33.4109      1.00000
      5     -22.9949      1.00000
      6     -21.9330      1.00000
      7     -21.5920      1.00000
      8     -21.5551      1.00000
      9     -21.5415      1.00000
     10     -21.5261      1.00000
     11     -21.4883      1.00000
     12     -21.4533      1.00000
     13     -21.4487      1.00000
     14     -21.4158      1.00000
     15     -21.3069      1.00000
     16     -21.2929      1.00000
     17     -20.9489      1.00000
     18     -20.9213      1.00000
     19     -20.8970      1.00000
     20     -20.8914      1.00000
     21     -20.8488      1.00000
     22     -20.8356      1.00000
     23     -20.8161      1.00000
     24     -20.8135      1.00000
     25     -20.8074      1.00000
     26     -20.1941      1.00000
     27     -20.0464      1.00000
     28     -19.9958      1.00000
     29     -18.9924      1.00000
     30     -17.3841      1.00000
     31     -17.3767      1.00000
     32     -17.3650      1.00000
     33     -17.3586      1.00000
     34     -17.3521      1.00000
     35     -17.3456      1.00000
     36     -16.9321      1.00000
     37     -16.9306      1.00000
     38     -16.8814      1.00000
     39     -16.8790      1.00000
     40     -16.8789      1.00000
     41     -16.8763      1.00000
     42     -12.7940      1.00000
     43     -12.6562      1.00000
     44     -12.0012      1.00000
     45     -11.8091      1.00000
     46     -11.4991      1.00000
     47     -11.4171      1.00000
     48     -11.1835      1.00000
     49     -10.9954      1.00000
     50     -10.8137      1.00000
     51     -10.7907      1.00000
     52     -10.6921      1.00000
     53     -10.5786      1.00000
     54     -10.4335      1.00000
     55     -10.3106      1.00000
     56     -10.2442      1.00000
     57     -10.1812      1.00000
     58     -10.1761      1.00000
     59     -10.1708      1.00000
     60      -9.9839      1.00000
     61      -9.9579      1.00000
     62      -9.8693      1.00000
     63      -9.8329      1.00000
     64      -9.5833      1.00000
     65      -9.4687      1.00000
     66      -9.3953      1.00000
     67      -9.1492      1.00000
     68      -9.1123      1.00000
     69      -9.0866      1.00000
     70      -9.0055      1.00000
     71      -8.8390      1.00000
     72      -8.7614      1.00000
     73      -8.6987      1.00000
     74      -8.6697      1.00000
     75      -8.6323      1.00000
     76      -8.5868      1.00000
     77      -8.5603      1.00000
     78      -8.4997      1.00000
     79      -8.4283      1.00000
     80      -8.3205      1.00000
     81      -8.2912      1.00000
     82      -8.1889      1.00000
     83      -8.1733      1.00000
     84      -8.0967      1.00000
     85      -8.0653      1.00000
     86      -7.9542      1.00000
     87      -7.8625      1.00000
     88      -7.8467      1.00000
     89      -7.7858      1.00000
     90      -7.7730      1.00000
     91      -7.7334      1.00000
     92      -7.6837      1.00000
     93      -7.6690      1.00000
     94      -7.6292      1.00000
     95      -7.5886      1.00000
     96      -7.5609      1.00000
     97      -7.5319      1.00000
     98      -7.5164      1.00000
     99      -7.4804      1.00000
    100      -7.4601      1.00000
    101      -7.4216      1.00000
    102      -7.4034      1.00000
    103      -7.3747      1.00000
    104      -7.3405      1.00000
    105      -7.3018      1.00000
    106      -7.2771      1.00000
    107      -7.2315      1.00000
    108      -7.2111      1.00000
    109      -7.1596      1.00000
    110      -7.1151      1.00000
    111      -7.0823      1.00000
    112      -7.0363      1.00000
    113      -6.9792      1.00000
    114      -6.8812      1.00000
    115      -6.8562      1.00000
    116      -6.8163      1.00000
    117      -6.7805      1.00000
    118      -6.7180      1.00000
    119      -6.6487      1.00000
    120      -6.6194      1.00000
    121      -6.6114      1.00000
    122      -6.5119      1.00000
    123      -6.3953      1.00000
    124      -6.3777      1.00000
    125      -6.3213      1.00000
    126      -6.3138      1.00000
    127      -6.2637      1.00000
    128      -6.2556      1.00000
    129      -6.2162      1.00000
    130      -6.1752      1.00000
    131      -6.1351      1.00000
    132      -6.0727      1.00000
    133      -6.0227      1.00000
    134      -5.9791      1.00000
    135      -5.9385      1.00000
    136      -5.8808      1.00000
    137      -5.7980      1.00000
    138      -5.6890      1.00000
    139      -5.3582      1.00000
    140      -5.3479      1.00000
    141      -5.3010      1.00000
    142      -5.2474      1.00000
    143      -5.2262      1.00000
    144      -5.0436      1.00000
    145      -4.9562      1.00000
    146      -4.8808      1.00000
    147      -4.6445      1.00000
    148      -4.5944      1.00000
    149      -4.4562      1.00000
    150      -4.2518      1.00000
    151      -4.1755      1.00000
    152      -2.8483      0.00000
    153      -2.7243      0.00000
    154      -2.7092      0.00000
    155      -2.5755      0.00000
    156      -2.5201      0.00000
    157      -2.4541      0.00000
    158      -2.4238      0.00000
    159      -2.4086      0.00000
    160      -2.0976      0.00000
    161      -2.0072      0.00000
    162      -1.8222      0.00000
    163      -1.7304      0.00000
    164      -1.6541      0.00000
    165      -1.6438      0.00000
    166      -1.2296      0.00000
    167      -0.8606      0.00000
    168      -0.7543      0.00000
    169      -0.4217      0.00000
    170      -0.4015      0.00000
    171      -0.3073      0.00000
    172      -0.2004      0.00000
    173      -0.1484      0.00000
    174       0.0419      0.00000
    175       0.1677      0.00000
    176       0.3748      0.00000
    177       0.4456      0.00000
    178       0.5009      0.00000
    179       0.5506      0.00000
    180       0.5846      0.00000
    181       0.6165      0.00000
    182       0.6625      0.00000
    183       0.6898      0.00000
    184       0.7408      0.00000
    185       0.8192      0.00000
    186       0.8596      0.00000
    187       0.9740      0.00000
    188       0.9916      0.00000
    189       1.0103      0.00000
    190       1.0583      0.00000
    191       1.1807      0.00000
    192       1.1930      0.00000
    193       1.2074      0.00000
    194       1.2518      0.00000
    195       1.2841      0.00000
    196       1.3640      0.00000
    197       1.3906      0.00000
    198       1.4559      0.00000
    199       1.5000      0.00000
    200       1.5286      0.00000
    201       1.5466      0.00000
    202       1.5682      0.00000
    203       1.5906      0.00000
    204       1.6199      0.00000
    205       1.6552      0.00000
    206       1.6847      0.00000
    207       1.7581      0.00000
    208       1.9026      0.00000

 k-point     4 :       0.3333    0.3333    0.0000
  band No.  band energies     occupation 
      1     -33.8711      1.00000
      2     -33.8633      1.00000
      3     -33.4123      1.00000
      4     -33.4109      1.00000
      5     -22.9949      1.00000
      6     -21.9328      1.00000
      7     -21.5852      1.00000
      8     -21.5562      1.00000
      9     -21.5414      1.00000
     10     -21.5195      1.00000
     11     -21.4949      1.00000
     12     -21.4834      1.00000
     13     -21.4264      1.00000
     14     -21.4148      1.00000
     15     -21.3042      1.00000
     16     -21.2950      1.00000
     17     -20.9472      1.00000
     18     -20.9204      1.00000
     19     -20.8970      1.00000
     20     -20.8909      1.00000
     21     -20.8510      1.00000
     22     -20.8360      1.00000
     23     -20.8282      1.00000
     24     -20.8118      1.00000
     25     -20.7976      1.00000
     26     -20.1941      1.00000
     27     -20.0464      1.00000
     28     -19.9958      1.00000
     29     -18.9924      1.00000
     30     -17.3841      1.00000
     31     -17.3767      1.00000
     32     -17.3650      1.00000
     33     -17.3586      1.00000
     34     -17.3521      1.00000
     35     -17.3456      1.00000
     36     -16.9321      1.00000
     37     -16.9306      1.00000
     38     -16.8814      1.00000
     39     -16.8801      1.00000
     40     -16.8788      1.00000
     41     -16.8753      1.00000
     42     -12.7672      1.00000
     43     -12.5830      1.00000
     44     -11.9680      1.00000
     45     -11.9223      1.00000
     46     -11.5430      1.00000
     47     -11.4029      1.00000
     48     -11.3164      1.00000
     49     -11.0850      1.00000
     50     -10.8995      1.00000
     51     -10.6930      1.00000
     52     -10.6590      1.00000
     53     -10.5100      1.00000
     54     -10.4370      1.00000
     55     -10.3399      1.00000
     56     -10.2950      1.00000
     57     -10.2396      1.00000
     58     -10.1136      1.00000
     59     -10.0414      1.00000
     60     -10.0037      1.00000
     61      -9.9171      1.00000
     62      -9.8345      1.00000
     63      -9.7957      1.00000
     64      -9.5504      1.00000
     65      -9.5090      1.00000
     66      -9.3258      1.00000
     67      -9.1557      1.00000
     68      -9.1417      1.00000
     69      -9.0690      1.00000
     70      -8.9888      1.00000
     71      -8.8247      1.00000
     72      -8.7476      1.00000
     73      -8.6928      1.00000
     74      -8.6723      1.00000
     75      -8.6174      1.00000
     76      -8.5512      1.00000
     77      -8.5213      1.00000
     78      -8.4846      1.00000
     79      -8.4399      1.00000
     80      -8.3165      1.00000
     81      -8.2798      1.00000
     82      -8.2053      1.00000
     83      -8.1596      1.00000
     84      -8.1064      1.00000
     85      -8.0648      1.00000
     86      -7.9599      1.00000
     87      -7.8927      1.00000
     88      -7.8854      1.00000
     89      -7.8086      1.00000
     90      -7.7733      1.00000
     91      -7.7543      1.00000
     92      -7.7175      1.00000
     93      -7.6981      1.00000
     94      -7.6427      1.00000
     95      -7.5796      1.00000
     96      -7.5692      1.00000
     97      -7.5524      1.00000
     98      -7.5178      1.00000
     99      -7.4770      1.00000
    100      -7.4480      1.00000
    101      -7.4276      1.00000
    102      -7.4018      1.00000
[truncated: 6,028,422 more chars]
