# Supplementary material for: Elucidating the catalytic mechanism of Prussian blue nanozymes with self-increasing catalytic activity
Source: Nat Commun. 2024 Jul 13;15:5908. doi: 10.1038/s41467-024-50344-7 (PMC11246500; doi:10.1038/s41467-024-50344-7)
Supplement: Supplementary file 4 — Source Data [file 41467_2024_50344_MOESM4_ESM.zip › Source data/Computational source data/A4-B1-D2/log.8610219t]

 running on   32 total cores
 distrk:  each k-point on   32 cores,    1 groups
 distr:  one band on    4 cores,    8 groups
 using from now: INCAR     
 vasp.5.4.4.18Apr17-6-g9f103f2a35 (build Aug 11 2022 15:12:02) complex          
  
 POSCAR found type information on POSCAR  Fe C  N  K  O  H 
 POSCAR found :  6 types and      62 ions
 scaLAPACK will be used
 LDA part: xc-table for Pade appr. of Perdew
 POSCAR found type information on POSCAR  Fe C  N  K  O  H 
 POSCAR found :  6 types and      62 ions
 found WAVECAR, reading the header
  number of k-points has changed, file:     1 present:     5
  trying to continue reading WAVECAR, but it might fail
 POSCAR, INCAR and KPOINTS ok, starting setup
 FFT: planning ...
 reading WAVECAR
 the WAVECAR file was read successfully
 charge-density read from file: VASP                                    
 magnetization density read from file 1
 entering main loop
       N       E                     dE             d eps       ncg     rms          rms(c)
RMM:   1    -0.455912943730E+03   -0.45591E+03   -0.47595E+02  3812   0.374E+01    0.214E+00
RMM:   2    -0.458909805131E+03   -0.29969E+01   -0.30777E+01  4248   0.246E+01    0.434E+00
RMM:   3    -0.459434592370E+03   -0.52479E+00   -0.67190E+00  5403   0.498E+00    0.132E+00
RMM:   4    -0.459438275526E+03   -0.36832E-02   -0.56429E-01  5291   0.177E+00    0.895E-01
RMM:   5    -0.459450584498E+03   -0.12309E-01   -0.20694E-01  5974   0.713E-01    0.675E-01
RMM:   6    -0.459449308184E+03    0.12763E-02   -0.62574E-02  5025   0.559E-01    0.239E-01
RMM:   7    -0.459452921356E+03   -0.36132E-02   -0.29838E-02  5783   0.335E-01    0.135E-01
RMM:   8    -0.459454682207E+03   -0.17609E-02   -0.15726E-02  5723   0.182E-01    0.968E-02
RMM:   9    -0.459455631337E+03   -0.94913E-03   -0.77502E-03  5651   0.132E-01    0.574E-02
RMM:  10    -0.459456410844E+03   -0.77951E-03   -0.61205E-03  5390   0.976E-02    0.388E-02
RMM:  11    -0.459456877421E+03   -0.46658E-03   -0.30751E-03  5012   0.738E-02    0.320E-02
RMM:  12    -0.459457266912E+03   -0.38949E-03   -0.26124E-03  4591   0.525E-02    0.275E-02
RMM:  13    -0.459457618723E+03   -0.35181E-03   -0.16601E-03  4693   0.527E-02    0.248E-02
RMM:  14    -0.459457906550E+03   -0.28783E-03   -0.13915E-03  4281   0.428E-02    0.232E-02
RMM:  15    -0.459458208234E+03   -0.30168E-03   -0.14881E-03  4431   0.507E-02    0.218E-02
RMM:  16    -0.459458419224E+03   -0.21099E-03   -0.34840E-03  4544   0.708E-02    0.222E-02
RMM:  17    -0.459458564491E+03   -0.14527E-03   -0.29904E-03  4451   0.664E-02    0.195E-02
RMM:  18    -0.459458662806E+03   -0.98314E-04   -0.28962E-03  4408   0.627E-02    0.165E-02
RMM:  19    -0.459458782567E+03   -0.11976E-03   -0.24068E-03  4272   0.590E-02    0.142E-02
RMM:  20    -0.459458878140E+03   -0.95573E-04   -0.16000E-03  4079   0.478E-02    0.109E-02
RMM:  21    -0.459458976668E+03   -0.98528E-04   -0.68275E-04  3744   0.338E-02    0.637E-03
RMM:  22    -0.459459034713E+03   -0.58045E-04   -0.24070E-04  3311   0.218E-02    0.400E-03
RMM:  23    -0.459459062697E+03   -0.27984E-04   -0.92697E-05  2965   0.155E-02    0.291E-03
RMM:  24    -0.459459089862E+03   -0.27165E-04   -0.43216E-05  2745   0.121E-02    0.220E-03
RMM:  25    -0.459459105225E+03   -0.15362E-04   -0.25836E-05  2616   0.101E-02    0.192E-03
RMM:  26    -0.459459117999E+03   -0.12775E-04   -0.12925E-05  2460   0.833E-03    0.175E-03
RMM:  27    -0.459459124875E+03   -0.68760E-05   -0.15583E-05  2468   0.743E-03
   1 F= -.46501684E+03 E0= -.46501684E+03  d E =-.465017E+03  mag=    21.0000
 curvature:   0.00 expect dE= 0.000E+00 dE for cont linesearch  0.000E+00
 trial: gam= 0.00000 g(F)=  0.362E-02 g(S)=  0.000E+00 ort = 0.000E+00 (trialstep = 0.100E+01)
 search vector abs. value=  0.362E-02
 bond charge predicted
       N       E                     dE             d eps       ncg     rms          rms(c)
RMM:   1    -0.459444885257E+03    0.14233E-01   -0.72725E-01  4090   0.182E+00    0.317E-01
RMM:   2    -0.459448206266E+03   -0.33210E-02   -0.48815E-02  4053   0.105E+00    0.236E-01
RMM:   3    -0.459448439760E+03   -0.23349E-03   -0.38842E-03  4291   0.192E-01    0.182E-01
RMM:   4    -0.459448080682E+03    0.35908E-03   -0.17619E-03  4646   0.998E-02    0.100E-01
RMM:   5    -0.459448043833E+03    0.36849E-04   -0.60648E-04  4484   0.600E-02    0.480E-02
RMM:   6    -0.459448027570E+03    0.16263E-04   -0.12698E-04  3700   0.308E-02    0.233E-02
RMM:   7    -0.459448025890E+03    0.16794E-05   -0.35599E-05  2914   0.173E-02
   2 F= -.46500596E+03 E0= -.46500596E+03  d E =0.108801E-01  mag=    21.0000
 trial-energy change:    0.010880  1 .order    0.010941   -0.003618    0.025501
 step:   0.1256(harm=  0.1242)  dis= 0.00062  next Energy=  -465.017066 (dE=-0.227E-03)
 bond charge predicted
       N       E                     dE             d eps       ncg     rms          rms(c)
RMM:   1    -0.459456994781E+03   -0.89672E-02   -0.55633E-01  4053   0.161E+00    0.278E-01
RMM:   2    -0.459459459849E+03   -0.24651E-02   -0.37071E-02  4006   0.923E-01    0.205E-01
RMM:   3    -0.459459630005E+03   -0.17016E-03   -0.29433E-03  4245   0.170E-01    0.156E-01
RMM:   4    -0.459459375526E+03    0.25448E-03   -0.13004E-03  4526   0.872E-02    0.879E-02
RMM:   5    -0.459459346929E+03    0.28597E-04   -0.46267E-04  4377   0.524E-02    0.442E-02
RMM:   6    -0.459459332659E+03    0.14270E-04   -0.94573E-05  3467   0.271E-02    0.204E-02
RMM:   7    -0.459459331740E+03    0.91915E-06   -0.26251E-05  2679   0.153E-02
   3 F= -.46501707E+03 E0= -.46501707E+03  d E =-.234129E-03  mag=    21.0000
 curvature:  -0.06 expect dE=-0.837E-04 dE for cont linesearch -0.251E-07
 trial: gam= 0.36163 g(F)=  0.135E-02 g(S)=  0.000E+00 ort = 0.382E-04 (trialstep = 0.825E+00)
 search vector abs. value=  0.185E-02
 bond charge predicted
       N       E                     dE             d eps       ncg     rms          rms(c)
RMM:   1    -0.459458917492E+03    0.41517E-03   -0.19412E-01  4021   0.932E-01    0.185E-01
RMM:   2    -0.459460161934E+03   -0.12444E-02   -0.11886E-02  3970   0.487E-01    0.221E-01
RMM:   3    -0.459459971537E+03    0.19040E-03   -0.10679E-03  4090   0.973E-02    0.626E-02
RMM:   4    -0.459459987962E+03   -0.16425E-04   -0.14317E-04  3715   0.340E-02    0.396E-02
RMM:   5    -0.459460018075E+03   -0.30113E-04   -0.98338E-05  3510   0.257E-02    0.349E-02
RMM:   6    -0.459460013198E+03    0.48774E-05   -0.46206E-05  2799   0.196E-02
   4 F= -.46501772E+03 E0= -.46501772E+03  d E =-.650855E-03  mag=    21.0000
 trial-energy change:   -0.000651  1 .order   -0.000678   -0.001123   -0.000234
 step:   1.0424(harm=  1.0424)  dis= 0.00229  next Energy=  -465.017782 (dE=-0.709E-03)
 bond charge predicted
       N       E                     dE             d eps       ncg     rms          rms(c)
RMM:   1    -0.459459960379E+03    0.57696E-04   -0.13414E-02  3915   0.246E-01    0.486E-02
RMM:   2    -0.459460046360E+03   -0.85982E-04   -0.87688E-04  3740   0.134E-01    0.559E-02
RMM:   3    -0.459460041407E+03    0.49539E-05   -0.76442E-05  3181   0.259E-02
   5 F= -.46501774E+03 E0= -.46501774E+03  d E =-.670979E-03  mag=    21.0000
 curvature:  -0.71 expect dE=-0.194E-02 dE for cont linesearch -0.959E-05
 trial: gam= 2.13414 g(F)=  0.275E-02 g(S)=  0.000E+00 ort =-0.158E-03 (trialstep = 0.153E+00)
 search vector abs. value=  0.105E-01
 bond charge predicted
       N       E                     dE             d eps       ncg     rms          rms(c)
RMM:   1    -0.459460071727E+03   -0.25367E-04   -0.39979E-02  3981   0.434E-01    0.776E-02
RMM:   2    -0.459460256721E+03   -0.18499E-03   -0.22285E-03  3847   0.217E-01    0.591E-02
RMM:   3    -0.459460297737E+03   -0.41016E-04   -0.17941E-04  3832   0.390E-02    0.342E-02
RMM:   4    -0.459460292143E+03    0.55944E-05   -0.47231E-05  2923   0.191E-02
   6 F= -.46501800E+03 E0= -.46501800E+03  d E =-.253101E-03  mag=    21.0000
 trial-energy change:   -0.000253  1 .order   -0.000226   -0.000369   -0.000084
 step:   0.1983(harm=  0.1983)  dis= 0.00113  next Energy=  -465.017982 (dE=-0.239E-03)
 bond charge predicted
       N       E                     dE             d eps       ncg     rms          rms(c)
RMM:   1    -0.459460295110E+03    0.26274E-05   -0.33157E-03  3904   0.126E-01    0.236E-02
RMM:   2    -0.459460309887E+03   -0.14777E-04   -0.19064E-04  3566   0.660E-02    0.149E-02
RMM:   3    -0.459460315133E+03   -0.52459E-05   -0.17408E-05  2511   0.121E-02
   7 F= -.46501802E+03 E0= -.46501802E+03  d E =-.276769E-03  mag=    21.0000
 curvature:  -0.43 expect dE=-0.648E-03 dE for cont linesearch -0.217E-05
 trial: gam= 0.53614 g(F)=  0.150E-02 g(S)=  0.000E+00 ort =-0.230E-03 (trialstep = 0.162E+00)
 search vector abs. value=  0.427E-02
 bond charge predicted
       N       E                     dE             d eps       ncg     rms          rms(c)
RMM:   1    -0.459460435014E+03   -0.12513E-03   -0.17216E-02  3941   0.272E-01    0.541E-02
RMM:   2    -0.459460484165E+03   -0.49152E-04   -0.71897E-04  3797   0.124E-01    0.337E-02
RMM:   3    -0.459460513777E+03   -0.29612E-04   -0.66007E-05  3200   0.245E-02    0.222E-02
RMM:   4    -0.459460511684E+03    0.20926E-05   -0.21701E-05  2542   0.144E-02
   8 F= -.46501819E+03 E0= -.46501819E+03  d E =-.171546E-03  mag=    21.0000
 trial-energy change:   -0.000172  1 .order   -0.000160   -0.000224   -0.000096
 step:   0.2832(harm=  0.2832)  dis= 0.00115  next Energy=  -465.018216 (dE=-0.195E-03)
 bond charge predicted
       N       E                     dE             d eps       ncg     rms          rms(c)
RMM:   1    -0.459460529904E+03   -0.16127E-04   -0.94805E-03  3930   0.202E-01    0.418E-02
RMM:   2    -0.459460553705E+03   -0.23801E-04   -0.41823E-04  3754   0.935E-02    0.259E-02
RMM:   3    -0.459460567668E+03   -0.13963E-04   -0.37552E-05  2778   0.195E-02    0.176E-02
RMM:   4    -0.459460566574E+03    0.10942E-05   -0.15671E-05  2476   0.124E-02
   9 F= -.46501823E+03 E0= -.46501823E+03  d E =-.207767E-03  mag=    21.0000
 curvature:  -0.44 expect dE=-0.251E-03 dE for cont linesearch -0.264E-06
 trial: gam= 0.36111 g(F)=  0.572E-03 g(S)=  0.000E+00 ort =-0.507E-04 (trialstep = 0.186E+00)
 search vector abs. value=  0.109E-02
 bond charge predicted
       N       E                     dE             d eps       ncg     rms          rms(c)
RMM:   1    -0.459460675339E+03   -0.10767E-03   -0.60093E-03  3881   0.154E-01    0.291E-02
RMM:   2    -0.459460687009E+03   -0.11671E-04   -0.19445E-04  3509   0.644E-02    0.160E-02
RMM:   3    -0.459460697759E+03   -0.10750E-04   -0.15939E-05  2531   0.120E-02    0.837E-03
RMM:   4    -0.459460697747E+03    0.11772E-07   -0.96756E-06  2402   0.964E-03
  10 F= -.46501832E+03 E0= -.46501832E+03  d E =-.910624E-04  mag=    21.0000
 trial-energy change:   -0.000091  1 .order   -0.000087   -0.000103   -0.000071
 step:   0.6031(harm=  0.6031)  dis= 0.00139  next Energy=  -465.018395 (dE=-0.167E-03)
 bond charge predicted
       N       E                     dE             d eps       ncg     rms          rms(c)
RMM:   1    -0.459460752974E+03   -0.55215E-04   -0.30057E-02  3977   0.343E-01    0.649E-02
RMM:   2    -0.459460805761E+03   -0.52788E-04   -0.94171E-04  3804   0.137E-01    0.348E-02
RMM:   3    -0.459460868935E+03   -0.63173E-04   -0.83790E-05  3313   0.252E-02    0.179E-02
RMM:   4    -0.459460867282E+03    0.16528E-05   -0.29817E-05  2597   0.153E-02
  11 F= -.46501840E+03 E0= -.46501840E+03  d E =-.170698E-03  mag=    21.0000
 curvature:  -0.59 expect dE=-0.313E-03 dE for cont linesearch -0.134E-07
 trial: gam= 0.93943 g(F)=  0.526E-03 g(S)=  0.000E+00 ort =-0.496E-05 (trialstep = 0.199E+00)
 search vector abs. value=  0.148E-02
 bond charge predicted
       N       E                     dE             d eps       ncg     rms          rms(c)
RMM:   1    -0.459460967013E+03   -0.98078E-04   -0.92095E-03  3927   0.201E-01    0.304E-02
RMM:   2    -0.459460995520E+03   -0.28507E-04   -0.40856E-04  3716   0.956E-02    0.232E-02
RMM:   3    -0.459461004337E+03   -0.88172E-05   -0.39494E-05  2829   0.190E-02
  12 F= -.46501847E+03 E0= -.46501847E+03  d E =-.681324E-04  mag=    21.0000
 trial-energy change:   -0.000068  1 .order   -0.000054   -0.000104   -0.000004
 step:   0.2062(harm=  0.2062)  dis= 0.00059  next Energy=  -465.018452 (dE=-0.537E-04)
 bond charge predicted
       N       E                     dE             d eps       ncg     rms          rms(c)
RMM:   1    -0.459461008777E+03   -0.13258E-04   -0.29463E-05  2655   0.140E-02    0.807E-03
RMM:   2    -0.459461012816E+03   -0.40386E-05   -0.99402E-06  2383   0.116E-02
  13 F= -.46501847E+03 E0= -.46501847E+03  d E =-.741215E-04  mag=    21.0000
 curvature:  -0.29 expect dE=-0.152E-03 dE for cont linesearch -0.241E-08
 trial: gam= 0.95763 g(F)=  0.519E-03 g(S)=  0.000E+00 ort = 0.349E-05 (trialstep = 0.158E+00)
 search vector abs. value=  0.188E-02
 bond charge predicted
       N       E                     dE             d eps       ncg     rms          rms(c)
RMM:   1    -0.459461183520E+03   -0.17474E-03   -0.73851E-03  3917   0.176E-01    0.213E-02
RMM:   2    -0.459461203186E+03   -0.19666E-04   -0.27351E-04  3602   0.744E-02    0.162E-02
RMM:   3    -0.459461211009E+03   -0.78231E-05   -0.25696E-05  2607   0.147E-02
  14 F= -.46501857E+03 E0= -.46501857E+03  d E =-.984755E-04  mag=    21.0000
 ZBRENT: can't locate minimum, use default step
 trial-energy change:   -0.000098  1 .order   -0.000076   -0.000082   -0.000070
 step:   0.6303(harm=  1.0188)  dis= 0.00208  next Energy=  -465.018739 (dE=-0.266E-03)
 bond charge predicted
       N       E                     dE             d eps       ncg     rms          rms(c)
RMM:   1    -0.459461551425E+03   -0.34824E-03   -0.65897E-02  4007   0.524E-01    0.635E-02
RMM:   2    -0.459461686625E+03   -0.13520E-03   -0.22849E-03  3904   0.212E-01    0.475E-02
RMM:   3    -0.459461731037E+03   -0.44412E-04   -0.24110E-04  3960   0.420E-02    0.296E-02
RMM:   4    -0.459461732687E+03   -0.16499E-05   -0.70760E-05  2944   0.202E-02
  15 F= -.46501879E+03 E0= -.46501879E+03  d E =-.320243E-03  mag=    21.0000
 curvature:  -1.46 expect dE=-0.285E-03 dE for cont linesearch -0.622E-04
 ZBRENT: increasing intervall
 opt :   1.5758  next Energy=  -465.018911 (dE=-0.438E-03)
 bond charge predicted
       N       E                     dE             d eps       ncg     rms          rms(c)
RMM:   1    -0.459461734676E+03   -0.36388E-05   -0.26086E-01  4022   0.104E+00    0.122E-01
RMM:   2    -0.459462317507E+03   -0.58283E-03   -0.95805E-03  3989   0.432E-01    0.873E-02
RMM:   3    -0.459462485737E+03   -0.16823E-03   -0.97808E-04  4418   0.846E-02    0.578E-02
RMM:   4    -0.459462481126E+03    0.46103E-05   -0.28757E-04  4039   0.371E-02    0.393E-02
RMM:   5    -0.459462483874E+03   -0.27476E-05   -0.11812E-04  3389   0.259E-02    0.245E-02
RMM:   6    -0.459462486795E+03   -0.29207E-05   -0.73318E-05  2775   0.189E-02
  16 F= -.46501894E+03 E0= -.46501894E+03  d E =-.471209E-03  mag=    21.0000
 curvature:  -2.77 expect dE=-0.309E-02 dE for cont linesearch -0.415E-07
 trial: gam= 2.81692 g(F)=  0.112E-02 g(S)=  0.000E+00 ort = 0.531E-05 (trialstep = 0.516E-01)
 search vector abs. value=  0.161E-01
 bond charge predicted
       N       E                     dE             d eps       ncg     rms          rms(c)
RMM:   1    -0.459462619527E+03   -0.13565E-03   -0.68100E-03  3918   0.168E-01    0.218E-02
RMM:   2    -0.459462639701E+03   -0.20173E-04   -0.34714E-04  3695   0.864E-02    0.195E-02
RMM:   3    -0.459462644500E+03   -0.47992E-05   -0.39186E-05  2666   0.164E-02
  17 F= -.46501901E+03 E0= -.46501901E+03  d E =-.670791E-04  mag=    21.0000
 trial-energy change:   -0.000067  1 .order   -0.000042   -0.000058   -0.000025
 step:   0.0905(harm=  0.0905)  dis= 0.00085  next Energy=  -465.018995 (dE=-0.512E-04)
 bond charge predicted
       N       E                     dE             d eps       ncg     rms          rms(c)
RMM:   1    -0.459462735051E+03   -0.95350E-04   -0.39492E-03  3880   0.128E-01    0.196E-02
RMM:   2    -0.459462744604E+03   -0.95536E-05   -0.16383E-04  3509   0.572E-02    0.157E-02
RMM:   3    -0.459462747935E+03   -0.33306E-05   -0.20851E-05  2554   0.123E-02
  18 F= -.46501905E+03 E0= -.46501905E+03  d E =-.102195E-03  mag=    21.0000
 curvature:  -0.64 expect dE=-0.283E-03 dE for cont linesearch -0.520E-05
 ZBRENT: increasing intervall
 opt :   0.1683  next Energy=  -465.019064 (dE=-0.120E-03)
 bond charge predicted
       N       E                     dE             d eps       ncg     rms          rms(c)
RMM:   1    -0.459462872565E+03   -0.12796E-03   -0.15372E-02  3942   0.253E-01    0.334E-02
RMM:   2    -0.459462904781E+03   -0.32216E-04   -0.57215E-04  3730   0.108E-01    0.257E-02
RMM:   3    -0.459462912575E+03   -0.77934E-05   -0.58461E-05  2958   0.212E-02
  19 F= -.46501907E+03 E0= -.46501907E+03  d E =-.129944E-03  mag=    21.0000
 curvature:  -2.26 expect dE=-0.130E-02 dE for cont linesearch -0.130E-04
 ZBRENT: bracketing found
 ZBRENT: interpolating
 opt :   0.1328  next Energy=  -465.019079 (dE=-0.135E-03)
 bond charge predicted
       N       E                     dE             d eps       ncg     rms          rms(c)
RMM:   1    -0.459462833050E+03    0.71731E-04   -0.31307E-03  3813   0.116E-01    0.108E-02
RMM:   2    -0.459462848784E+03   -0.15734E-04   -0.14833E-04  3399   0.603E-02    0.678E-03
RMM:   3    -0.459462852871E+03   -0.40872E-05   -0.72977E-06  2328   0.943E-03
  20 F= -.46501908E+03 E0= -.46501908E+03  d E =-.132851E-03  mag=    21.0000
 curvature:  -0.94 expect dE=-0.455E-03 dE for cont linesearch -0.172E-04
 ZBRENT: interpolating
 opt :   0.1556  next Energy=  -465.019076 (dE=-0.132E-03)
 bond charge predicted
       N       E                     dE             d eps       ncg     rms          rms(c)
RMM:   1    -0.459462895818E+03   -0.47034E-04   -0.12511E-03  3744   0.732E-02    0.840E-03
RMM:   2    -0.459462902255E+03   -0.64371E-05   -0.59842E-05  2939   0.381E-02
  21 F= -.46501909E+03 E0= -.46501909E+03  d E =-.142104E-03  mag=    21.0000
 curvature:  -0.11 expect dE=-0.564E-04 dE for cont linesearch -0.339E-06
 ZBRENT: bisectioning
 opt :   0.1442  next Energy=  -465.019088 (dE=-0.144E-03)
 bond charge predicted
       N       E                     dE             d eps       ncg     rms          rms(c)
RMM:   1    -0.459462881275E+03    0.14543E-04   -0.29690E-04  3553   0.359E-02    0.391E-03
RMM:   2    -0.459462883994E+03   -0.27191E-05   -0.10216E-05  2265   0.165E-02
  22 F= -.46501909E+03 E0= -.46501909E+03  d E =-.143911E-03  mag=    21.0000
 curvature:  -0.69 expect dE=-0.343E-03 dE for cont linesearch -0.599E-05
 ZBRENT: interpolating
 opt :   0.1513  next Energy=  -465.019087 (dE=-0.143E-03)
 bond charge predicted
       N       E                     dE             d eps       ncg     rms          rms(c)
RMM:   1    -0.459462898835E+03   -0.17560E-04   -0.11332E-04  3327   0.226E-02    0.304E-03
RMM:   2    -0.459462901043E+03   -0.22083E-05   -0.63290E-06  2214   0.118E-02
  23 F= -.46501909E+03 E0= -.46501909E+03  d E =-.148458E-03  mag=    21.0000
 curvature:  -0.06 expect dE=-0.287E-04 dE for cont linesearch -0.418E-08
 trial: gam= 0.33449 g(F)=  0.514E-03 g(S)=  0.000E+00 ort = 0.347E-04 (trialstep = 0.716E-01)
 search vector abs. value=  0.234E-02
 bond charge predicted
       N       E                     dE             d eps       ncg     rms          rms(c)
RMM:   1    -0.459462987327E+03   -0.88493E-04   -0.19398E-03  3769   0.881E-02    0.118E-02
RMM:   2    -0.459462992747E+03   -0.54199E-05   -0.75810E-05  2948   0.375E-02
  24 F= -.46501913E+03 E0= -.46501913E+03  d E =-.387525E-04  mag=    21.0000
 trial-energy change:   -0.000039  1 .order   -0.000032   -0.000038   -0.000026
 step:   0.2266(harm=  0.2266)  dis= 0.00072  next Energy=  -465.019152 (dE=-0.596E-04)
 bond charge predicted
       N       E                     dE             d eps       ncg     rms          rms(c)
RMM:   1    -0.459463141712E+03   -0.15438E-03   -0.90848E-03  3910   0.191E-01    0.270E-02
RMM:   2    -0.459463167966E+03   -0.26254E-04   -0.40528E-04  3553   0.842E-02    0.169E-02
RMM:   3    -0.459463178098E+03   -0.10132E-04   -0.31601E-05  2569   0.165E-02    0.108E-02
RMM:   4    -0.459463180029E+03   -0.19313E-05   -0.15325E-05  2399   0.107E-02
  25 F= -.46501920E+03 E0= -.46501920E+03  d E =-.111222E-03  mag=    21.0000
 curvature:  -0.50 expect dE=-0.149E-03 dE for cont linesearch -0.235E-04
 ZBRENT: increasing intervall
 opt :   0.5366  next Energy=  -465.019297 (dE=-0.205E-03)
 bond charge predicted
       N       E                     dE             d eps       ncg     rms          rms(c)
RMM:   1    -0.459463373885E+03   -0.19579E-03   -0.35808E-02  3985   0.377E-01    0.500E-02
RMM:   2    -0.459463443143E+03   -0.69258E-04   -0.13332E-03  3796   0.157E-01    0.289E-02
RMM:   3    -0.459463477888E+03   -0.34746E-04   -0.11266E-04  3258   0.276E-02    0.164E-02
RMM:   4    -0.459463481470E+03   -0.35816E-05   -0.37155E-05  2640   0.150E-02
  26 F= -.46501927E+03 E0= -.46501927E+03  d E =-.182409E-03  mag=    21.0000
 curvature:  -2.00 expect dE=-0.150E-02 dE for cont linesearch -0.427E-06
 trial: gam= 1.48419 g(F)=  0.751E-03 g(S)=  0.000E+00 ort = 0.223E-04 (trialstep = 0.645E-01)
 search vector abs. value=  0.597E-02
 bond charge predicted
       N       E                     dE             d eps       ncg     rms          rms(c)
RMM:   1    -0.459463600453E+03   -0.12257E-03   -0.40040E-03  3878   0.127E-01    0.182E-02
RMM:   2    -0.459463608861E+03   -0.84074E-05   -0.17751E-04  3572   0.613E-02    0.131E-02
RMM:   3    -0.459463614485E+03   -0.56244E-05   -0.20042E-05  2521   0.121E-02
  27 F= -.46501933E+03 E0= -.46501933E+03  d E =-.586450E-04  mag=    21.0000
 ZBRENT: can't locate minimum, use default step
 trial-energy change:   -0.000059  1 .order   -0.000046   -0.000051   -0.000041
 step:   0.2579(harm=  0.3250)  dis= 0.00133  next Energy=  -465.019402 (dE=-0.127E-03)
 bond charge predicted
       N       E                     dE             d eps       ncg     rms          rms(c)
RMM:   1    -0.459463863921E+03   -0.25506E-03   -0.36722E-02  3997   0.381E-01    0.520E-02
RMM:   2    -0.459463910691E+03   -0.46771E-04   -0.11750E-03  3830   0.148E-01    0.314E-02
RMM:   3    -0.459463958533E+03   -0.47841E-04   -0.11473E-04  3361   0.276E-02    0.208E-02
RMM:   4    -0.459463961466E+03   -0.29331E-05   -0.43709E-05  2628   0.171E-02
  28 F= -.46501946E+03 E0= -.46501946E+03  d E =-.182077E-03  mag=    21.0000
 curvature:  -1.15 expect dE=-0.681E-03 dE for cont linesearch -0.253E-04
 ZBRENT: increasing intervall
 opt :   0.6448  next Energy=  -465.019494 (dE=-0.219E-03)
 bond charge predicted
       N       E                     dE             d eps       ncg     rms          rms(c)
RMM:   1    -0.459464066439E+03   -0.10791E-03   -0.14505E-01  4016   0.759E-01    0.984E-02
RMM:   2    -0.459464281305E+03   -0.21487E-03   -0.47619E-03  3971   0.295E-01    0.551E-02
RMM:   3    -0.459464463078E+03   -0.18177E-03   -0.46290E-04  4343   0.521E-02    0.320E-02
RMM:   4    -0.459464479492E+03   -0.16414E-04   -0.13666E-04  3529   0.250E-02    0.293E-02
RMM:   5    -0.459464479707E+03   -0.21578E-06   -0.64925E-05  2782   0.207E-02
  29 F= -.46501953E+03 E0= -.46501953E+03  d E =-.250998E-03  mag=    21.0000
 curvature:  -1.68 expect dE=-0.536E-02 dE for cont linesearch -0.789E-05
 ZBRENT: bracketing found
 ZBRENT: interpolating
 opt :   0.5223  next Energy=  -465.019536 (dE=-0.261E-03)
 bond charge predicted
       N       E                     dE             d eps       ncg     rms          rms(c)
RMM:   1    -0.459464301787E+03    0.17770E-03   -0.14702E-02  3952   0.243E-01    0.316E-02
RMM:   2    -0.459464331496E+03   -0.29709E-04   -0.49569E-04  3713   0.103E-01    0.173E-02
RMM:   3    -0.459464347274E+03   -0.15778E-04   -0.24383E-05  2484   0.161E-02    0.957E-03
RMM:   4    -0.459464349068E+03   -0.17935E-05   -0.10160E-05  2320   0.107E-02
  30 F= -.46501954E+03 E0= -.46501954E+03  d E =-.262912E-03  mag=    21.0000
 curvature:  -2.18 expect dE=-0.456E-02 dE for cont linesearch -0.352E-05
 trial: gam= 2.97246 g(F)=  0.209E-02 g(S)=  0.000E+00 ort = 0.982E-04 (trialstep = 0.168E-01)
 search vector abs. value=  0.554E-01
 bond charge predicted
       N       E                     dE             d eps       ncg     rms          rms(c)
RMM:   1    -0.459464440073E+03   -0.92799E-04   -0.25127E-03  3801   0.999E-02    0.126E-02
RMM:   2    -0.459464445006E+03   -0.49335E-05   -0.88537E-05  3243   0.434E-02
  31 F= -.46501957E+03 E0= -.46501957E+03  d E =-.348435E-04  mag=    21.0000
 trial-energy change:   -0.000035  1 .order   -0.000031   -0.000040   -0.000023
 step:   0.0388(harm=  0.0388)  dis= 0.00063  next Energy=  -465.019584 (dE=-0.462E-04)
 bond charge predicted
       N       E                     dE             d eps       ncg     rms          rms(c)
RMM:   1    -0.459464553304E+03   -0.11323E-03   -0.43577E-03  3859   0.132E-01    0.194E-02
RMM:   2    -0.459464567755E+03   -0.14450E-04   -0.20596E-04  3446   0.618E-02    0.168E-02
RMM:   3    -0.459464572563E+03   -0.48082E-05   -0.22144E-05  2479   0.141E-02
  32 F= -.46501962E+03 E0= -.46501962E+03  d E =-.825008E-04  mag=    21.0000
 curvature:  -0.45 expect dE=-0.701E-03 dE for cont linesearch -0.167E-04
 ZBRENT: increasing intervall
 opt :   0.0827  next Energy=  -465.019687 (dE=-0.149E-03)
 bond charge predicted
       N       E                     dE             d eps       ncg     rms          rms(c)
RMM:   1    -0.459464761619E+03   -0.19386E-03   -0.17239E-02  3976   0.259E-01    0.364E-02
RMM:   2    -0.459464782057E+03   -0.20438E-04   -0.55370E-04  3764   0.101E-01    0.235E-02
RMM:   3    -0.459464805214E+03   -0.23157E-04   -0.56063E-05  2794   0.204E-02    0.175E-02
RMM:   4    -0.459464805686E+03   -0.47201E-06   -0.25846E-05  2501   0.142E-02
  33 F= -.46501969E+03 E0= -.46501969E+03  d E =-.155519E-03  mag=    21.0000
 curvature:  -1.79 expect dE=-0.207E-02 dE for cont linesearch -0.475E-04
 ZBRENT: increasing intervall
 opt :   0.1705  next Energy=  -465.019780 (dE=-0.242E-03)
 bond charge predicted
       N       E                     dE             d eps       ncg     rms          rms(c)
RMM:   1    -0.459465033799E+03   -0.22858E-03   -0.67967E-02  4003   0.516E-01    0.659E-02
RMM:   2    -0.459465136418E+03   -0.10262E-03   -0.22694E-03  3905   0.206E-01    0.382E-02
RMM:   3    -0.459465219064E+03   -0.82646E-04   -0.22684E-04  3881   0.380E-02    0.245E-02
RMM:   4    -0.459465225048E+03   -0.59845E-05   -0.71241E-05  2791   0.192E-02
  34 F= -.46501979E+03 E0= -.46501979E+03  d E =-.253444E-03  mag=    21.0000
 curvature:  -3.28 expect dE=-0.235E-02 dE for cont linesearch -0.456E-05
 ZBRENT: extrapolating
 opt :   0.1966  next Energy=  -465.019795 (dE=-0.257E-03)
 bond charge predicted
       N       E                     dE             d eps       ncg     rms          rms(c)
RMM:   1    -0.459465325448E+03   -0.10638E-03   -0.59668E-03  3908   0.154E-01    0.220E-02
RMM:   2    -0.459465332124E+03   -0.66760E-05   -0.24145E-04  3631   0.689E-02    0.125E-02
RMM:   3    -0.459465340721E+03   -0.85973E-05   -0.27141E-05  2508   0.122E-02
  35 F= -.46501981E+03 E0= -.46501981E+03  d E =-.273214E-03  mag=    21.0000
 curvature:  -2.61 expect dE=-0.174E-02 dE for cont linesearch -0.240E-06
 trial: gam= 0.01153 g(F)=  0.669E-03 g(S)=  0.000E+00 ort =-0.715E-04 (trialstep = 0.528E-01)
 search vector abs. value=  0.674E-03
 bond charge predicted
       N       E                     dE             d eps       ncg     rms          rms(c)
RMM:   1    -0.459465374208E+03   -0.42085E-04   -0.32945E-04  3750   0.376E-02    0.953E-03
RMM:   2    -0.459465377301E+03   -0.30922E-05   -0.30346E-05  2811   0.270E-02
  36 F= -.46501985E+03 E0= -.46501985E+03  d E =-.351032E-04  mag=    21.0000
 ZBRENT: can't locate minimum, use default step
 trial-energy change:   -0.000035  1 .order   -0.000031   -0.000035   -0.000027
 step:   0.2111(harm=  0.2188)  dis= 0.00065  next Energy=  -465.019884 (dE=-0.731E-04)
 bond charge predicted
       N       E                     dE             d eps       ncg     rms          rms(c)
RMM:   1    -0.459465426251E+03   -0.52043E-04   -0.30724E-03  3887   0.108E-01    0.258E-02
RMM:   2    -0.459465431508E+03   -0.52573E-05   -0.11969E-04  3466   0.507E-02    0.205E-02
RMM:   3    -0.459465438042E+03   -0.65334E-05   -0.12915E-05  2485   0.113E-02
  37 F= -.46501990E+03 E0= -.46501990E+03  d E =-.914112E-04  mag=    21.0000
 curvature:  -0.11 expect dE=-0.526E-04 dE for cont linesearch -0.454E-05
 ZBRENT: extrapolating
 opt :   0.2886  next Energy=  -465.019909 (dE=-0.979E-04)
 bond charge predicted
       N       E                     dE             d eps       ncg     rms          rms(c)
RMM:   1    -0.459465441552E+03   -0.10044E-04   -0.72775E-04  3737   0.532E-02    0.157E-02
RMM:   2    -0.459465441702E+03   -0.14989E-06   -0.31567E-05  2766   0.269E-02
  38 F= -.46501990E+03 E0= -.46501990E+03  d E =-.928981E-04  mag=    21.0000
 curvature:  -0.16 expect dE=-0.135E-03 dE for cont linesearch -0.174E-06
 trial: gam= 1.33906 g(F)=  0.863E-03 g(S)=  0.000E+00 ort =-0.274E-04 (trialstep = 0.337E-01)
 search vector abs. value=  0.200E-02
 bond charge predicted
       N       E                     dE             d eps       ncg     rms          rms(c)
RMM:   1    -0.459465472400E+03   -0.30848E-04   -0.41670E-04  3612   0.393E-02    0.121E-02
RMM:   2    -0.459465472174E+03    0.22563E-06   -0.18338E-05  2512   0.210E-02
  39 F= -.46501993E+03 E0= -.46501993E+03  d E =-.277376E-04  mag=    21.0000
 ZBRENT: can't locate minimum, use default step
 trial-energy change:   -0.000028  1 .order   -0.000026   -0.000028   -0.000024
 step:   0.1349(harm=  0.2340)  dis= 0.00070  next Energy=  -465.020001 (dE=-0.967E-04)
 bond charge predicted
       N       E                     dE             d eps       ncg     rms          rms(c)
RMM:   1    -0.459465525452E+03   -0.53053E-04   -0.36006E-03  3848   0.114E-01    0.279E-02
RMM:   2    -0.459465526946E+03   -0.14938E-05   -0.10540E-04  3326   0.456E-02    0.194E-02
RMM:   3    -0.459465536850E+03   -0.99035E-05   -0.10582E-05  2397   0.107E-02
  40 F= -.46501999E+03 E0= -.46501999E+03  d E =-.842035E-04  mag=    21.0000
 curvature:  -0.21 expect dE=-0.529E-04 dE for cont linesearch -0.161E-04
 ZBRENT: increasing intervall
 opt :   0.3372  next Energy=  -465.020002 (dE=-0.983E-04)
 bond charge predicted
       N       E                     dE             d eps       ncg     rms          rms(c)
RMM:   1    -0.459465504540E+03    0.22407E-04   -0.14233E-02  3917   0.227E-01    0.554E-02
RMM:   2    -0.459465513349E+03   -0.88097E-05   -0.38917E-04  3703   0.849E-02    0.385E-02
RMM:   3    -0.459465559350E+03   -0.46001E-04   -0.46057E-05  2890   0.194E-02    0.214E-02
RMM:   4    -0.459465553633E+03    0.57171E-05   -0.14369E-05  2447   0.130E-02
  41 F= -.46501999E+03 E0= -.46501999E+03  d E =-.845208E-04  mag=    21.0000
 curvature:  -0.19 expect dE=-0.752E-04 dE for cont linesearch -0.720E-05
 ZBRENT: bracketing found
 ZBRENT: interpolating
 opt :   0.2528  next Energy=  -465.020000 (dE=-0.962E-04)
 bond charge predicted
       N       E                     dE             d eps       ncg     rms          rms(c)
RMM:   1    -0.459465541118E+03    0.18232E-04   -0.24975E-03  3795   0.952E-02    0.220E-02
RMM:   2    -0.459465551533E+03   -0.10414E-04   -0.85025E-05  3214   0.422E-02    0.167E-02
RMM:   3    -0.459465564067E+03   -0.12535E-04   -0.75563E-06  2319   0.856E-03    0.839E-03
RMM:   4    -0.459465568302E+03   -0.42346E-05   -0.26140E-06  2184   0.598E-03
  42 F= -.46502001E+03 E0= -.46502001E+03  d E =-.106066E-03  mag=    21.0000
 curvature:  -0.30 expect dE=-0.591E-04 dE for cont linesearch -0.373E-06
 ZBRENT: interpolating
 opt :   0.2656  next Energy=  -465.020010 (dE=-0.106E-03)
 bond charge predicted
       N       E                     dE             d eps       ncg     rms          rms(c)
RMM:   1    -0.459465578526E+03   -0.14459E-04   -0.58519E-05  3091   0.150E-02    0.371E-03
RMM:   2    -0.459465581348E+03   -0.28220E-05   -0.34768E-06  2113   0.931E-03
  43 F= -.46502002E+03 E0= -.46502002E+03  d E =-.118072E-03  mag=    21.0000
 curvature:  -0.26 expect dE=-0.543E-04 dE for cont linesearch -0.222E-06
 trial: gam= 0.29764 g(F)=  0.211E-03 g(S)=  0.000E+00 ort =-0.415E-04 (trialstep = 0.801E-01)
 search vector abs. value=  0.363E-03
 bond charge predicted
       N       E                     dE             d eps       ncg     rms          rms(c)
RMM:   1    -0.459465604160E+03   -0.25635E-04   -0.33207E-04  3553   0.374E-02    0.612E-03
RMM:   2    -0.459465606057E+03   -0.18964E-05   -0.11109E-05  2275   0.165E-02
  44 F= -.46502004E+03 E0= -.46502004E+03  d E =-.175491E-04  mag=    21.0000
 ZBRENT: can't locate minimum, use default step
 trial-energy change:   -0.000018  1 .order   -0.000014   -0.000016   -0.000013
 step:   0.3204(harm=  0.4297)  dis= 0.00030  next Energy=  -465.020065 (dE=-0.426E-04)
 bond charge predicted
       N       E                     dE             d eps       ncg     rms          rms(c)
RMM:   1    -0.459465654543E+03   -0.50383E-04   -0.29748E-03  3811   0.111E-01    0.185E-02
RMM:   2    -0.459465659274E+03   -0.47302E-05   -0.97669E-05  3234   0.445E-02
  45 F= -.46502007E+03 E0= -.46502007E+03  d E =-.492541E-04  mag=    21.0000
 curvature:  -0.35 expect dE=-0.637E-04 dE for cont linesearch -0.424E-05
 ZBRENT: increasing intervall
 opt :   0.8010  next Energy=  -465.020057 (dE=-0.350E-04)
 bond charge predicted
       N       E                     dE             d eps       ncg     rms          rms(c)
RMM:   1    -0.459465682340E+03   -0.27796E-04   -0.11825E-02  3924   0.222E-01    0.387E-02
RMM:   2    -0.459465704496E+03   -0.22157E-04   -0.45768E-04  3632   0.979E-02    0.237E-02
RMM:   3    -0.459465729941E+03   -0.25444E-04   -0.34180E-05  2768   0.188E-02    0.158E-02
RMM:   4    -0.459465733252E+03   -0.33109E-05   -0.16115E-05  2467   0.129E-02
  46 F= -.46502010E+03 E0= -.46502010E+03  d E =-.800493E-04  mag=    21.0000
 curvature:   1.19 expect dE= 0.999E-03 dE for cont linesearch  0.388E-05
 trial: gam= 4.02326 g(F)=  0.838E-03 g(S)=  0.000E+00 ort =-0.344E-04 (trialstep = 0.126E-01)
 search vector abs. value=  0.644E-02
 bond charge predicted
       N       E                     dE             d eps       ncg     rms          rms(c)
RMM:   1    -0.459465747049E+03   -0.17108E-04   -0.14176E-04  3554   0.272E-02    0.689E-03
RMM:   2    -0.459465749601E+03   -0.25521E-05   -0.19213E-05  2516   0.223E-02
  47 F= -.46502011E+03 E0= -.46502011E+03  d E =-.125586E-04  mag=    21.0000
 ZBRENT: can't locate minimum, use default step
 trial-energy change:   -0.000013  1 .order   -0.000008   -0.000009   -0.000008
 step:   0.0506(harm=  0.0922)  dis= 0.00022  next Energy=  -465.020134 (dE=-0.323E-04)
 bond charge predicted
       N       E                     dE             d eps       ncg     rms          rms(c)
RMM:   1    -0.459465781256E+03   -0.34207E-04   -0.13871E-03  3782   0.768E-02    0.114E-02
RMM:   2    -0.459465784195E+03   -0.29388E-05   -0.51140E-05  2971   0.347E-02
  48 F= -.46502014E+03 E0= -.46502014E+03  d E =-.357962E-04  mag=    21.0000
 curvature:  -0.31 expect dE=-0.197E-03 dE for cont linesearch -0.954E-05
 ZBRENT: increasing intervall
 opt :   0.1265  next Energy=  -465.020160 (dE=-0.577E-04)
 bond charge predicted
       N       E                     dE             d eps       ncg     rms          rms(c)
RMM:   1    -0.459465826027E+03   -0.44771E-04   -0.54404E-03  3899   0.151E-01    0.239E-02
RMM:   2    -0.459465837247E+03   -0.11220E-04   -0.21448E-04  3485   0.678E-02    0.142E-02
RMM:   3    -0.459465846869E+03   -0.96218E-05   -0.13179E-05  2461   0.120E-02
  49 F= -.46502018E+03 E0= -.46502018E+03  d E =-.756465E-04  mag=    21.0000
 curvature:  -0.71 expect dE=-0.330E-03 dE for cont linesearch -0.719E-05
 ZBRENT: increasing intervall
 opt :   0.2782  next Energy=  -465.020188 (dE=-0.855E-04)
 bond charge predicted
       N       E                     dE             d eps       ncg     rms          rms(c)
RMM:   1    -0.459465857308E+03   -0.20061E-04   -0.21590E-02  3963   0.300E-01    0.439E-02
RMM:   2    -0.459465880486E+03   -0.23178E-04   -0.63904E-04  3753   0.115E-01    0.259E-02
RMM:   3    -0.459465913063E+03   -0.32577E-04   -0.49394E-05  2922   0.201E-02    0.151E-02
RMM:   4    -0.459465918021E+03   -0.49581E-05   -0.21096E-05  2515   0.142E-02
  50 F= -.46502020E+03 E0= -.46502020E+03  d E =-.100886E-03  mag=    21.0000
 curvature:  -0.97 expect dE=-0.707E-03 dE for cont linesearch -0.191E-05
 trial: gam= 0.73353 g(F)=  0.729E-03 g(S)=  0.000E+00 ort =-0.113E-03 (trialstep = 0.658E-01)
 search vector abs. value=  0.403E-02
 bond charge predicted
       N       E                     dE             d eps       ncg     rms          rms(c)
RMM:   1    -0.459465974510E+03   -0.61447E-04   -0.24947E-03  3801   0.103E-01    0.152E-02
RMM:   2    -0.459465982147E+03   -0.76370E-05   -0.10943E-04  3493   0.517E-02    0.141E-02
RMM:   3    -0.459465982574E+03   -0.42723E-06   -0.10830E-05  2404   0.102E-02
  51 F= -.46502025E+03 E0= -.46502025E+03  d E =-.427352E-04  mag=    21.0000
 ZBRENT: can't locate minimum, use default step
 trial-energy change:   -0.000043  1 .order   -0.000037   -0.000043   -0.000032
 step:   0.2631(harm=  0.2672)  dis= 0.00090  next Energy=  -465.020289 (dE=-0.864E-04)
 bond charge predicted
       N       E                     dE             d eps       ncg     rms          rms(c)
RMM:   1    -0.459466085465E+03   -0.10332E-03   -0.23091E-02  3936   0.308E-01    0.433E-02
RMM:   2    -0.459466115623E+03   -0.30158E-04   -0.66666E-04  3739   0.113E-01    0.349E-02
RMM:   3    -0.459466125515E+03   -0.98921E-05   -0.66217E-05  3159   0.241E-02
  52 F= -.46502032E+03 E0= -.46502032E+03  d E =-.120084E-03  mag=    21.0000
 curvature:  -0.83 expect dE=-0.233E-03 dE for cont linesearch -0.209E-05
 ZBRENT: extrapolating
 opt :   0.3143  next Energy=  -465.020326 (dE=-0.123E-03)
 bond charge predicted
       N       E                     dE             d eps       ncg     rms          rms(c)
RMM:   1    -0.459466144707E+03   -0.29084E-04   -0.15417E-03  3796   0.818E-02    0.183E-02
RMM:   2    -0.459466150566E+03   -0.58595E-05   -0.87831E-05  3273   0.463E-02
  53 F= -.46502033E+03 E0= -.46502033E+03  d E =-.128075E-03  mag=    21.0000
 curvature:  -1.03 expect dE=-0.316E-03 dE for cont linesearch -0.142E-06
 trial: gam= 0.20601 g(F)=  0.308E-03 g(S)=  0.000E+00 ort = 0.236E-04 (trialstep = 0.115E+00)
 search vector abs. value=  0.488E-03
 bond charge predicted
       N       E                     dE             d eps       ncg     rms          rms(c)
RMM:   1    -0.459466200425E+03   -0.55718E-04   -0.10760E-03  3815   0.679E-02    0.135E-02
RMM:   2    -0.459466203004E+03   -0.25783E-05   -0.50459E-05  3024   0.358E-02
  54 F= -.46502036E+03 E0= -.46502036E+03  d E =-.339467E-04  mag=    21.0000
 trial-energy change:   -0.000034  1 .order   -0.000030   -0.000036   -0.000024
 step:   0.3319(harm=  0.3319)  dis= 0.00050  next Energy=  -465.020383 (dE=-0.518E-04)
 bond charge predicted
       N       E                     dE             d eps       ncg     rms          rms(c)
RMM:   1    -0.459466260351E+03   -0.59926E-04   -0.37881E-03  3902   0.126E-01    0.214E-02
RMM:   2    -0.459466265733E+03   -0.53820E-05   -0.15321E-04  3458   0.601E-02    0.131E-02
RMM:   3    -0.459466274035E+03   -0.83018E-05   -0.10706E-05  2414   0.113E-02
  55 F= -.46502040E+03 E0= -.46502040E+03  d E =-.703451E-04  mag=    21.0000
 curvature:  -0.26 expect dE=-0.123E-03 dE for cont linesearch -0.150E-05
 trial: gam= 1.45669 g(F)=  0.475E-03 g(S)=  0.000E+00 ort = 0.531E-04 (trialstep = 0.465E-01)
 search vector abs. value=  0.167E-02
 bond charge predicted
       N       E                     dE             d eps       ncg     rms          rms(c)
RMM:   1    -0.459466313588E+03   -0.47855E-04   -0.57982E-04  3667   0.480E-02    0.105E-02
RMM:   2    -0.459466314159E+03   -0.57053E-06   -0.24062E-05  2550   0.250E-02
  56 F= -.46502043E+03 E0= -.46502043E+03  d E =-.257586E-04  mag=    21.0000
 ZBRENT: can't locate minimum, use default step
 trial-energy change:   -0.000026  1 .order   -0.000024   -0.000026   -0.000023
 step:   0.1861(harm=  0.3879)  dis= 0.00064  next Energy=  -465.020509 (dE=-0.107E-03)
 bond charge predicted
       N       E                     dE             d eps       ncg     rms          rms(c)
RMM:   1    -0.459466409285E+03   -0.95697E-04   -0.51924E-03  3848   0.140E-01    0.242E-02
RMM:   2    -0.459466409902E+03   -0.61727E-06   -0.14958E-04  3484   0.564E-02    0.180E-02
RMM:   3    -0.459466423087E+03   -0.13185E-04   -0.15409E-05  2516   0.130E-02    0.120E-02
RMM:   4    -0.459466423661E+03   -0.57360E-06   -0.71054E-06  2281   0.936E-03
  57 F= -.46502049E+03 E0= -.46502049E+03  d E =-.921311E-04  mag=    21.0000
 curvature:  -0.38 expect dE=-0.434E-04 dE for cont linesearch -0.279E-04
 trial: gam=-0.13869 g(F)=  0.114E-03 g(S)=  0.000E+00 ort = 0.350E-03 (trialstep = 0.744E-01)
 search vector abs. value=  0.491E-04
 reached required accuracy - stopping structural energy minimisation
 writing wavefunctions
