# Supplementary material for: Elucidating the catalytic mechanism of Prussian blue nanozymes with self-increasing catalytic activity
Source: Nat Commun. 2024 Jul 13;15:5908. doi: 10.1038/s41467-024-50344-7 (PMC11246500; doi:10.1038/s41467-024-50344-7)
Supplement: Supplementary file 4 — Source Data [file 41467_2024_50344_MOESM4_ESM.zip › Source data/Computational source data/A4-B1-D2/solvation/CONTCAR]

   Fe    C    N    K    O    H          
   1.00000000000000     
    10.2605000000000004    0.0000000000000000    0.0000000000000000
     0.0000000000000000   10.2605000000000004    0.0000000000000000
     0.0000000000000000    0.0000000000000000   23.3546000000000014
   Fe   C    N    K    O    H 
     8    24    24     4     1     1
Selective dynamics
Direct
  0.2802017986543461  0.7879910037393500  0.3672084037661065   T   T   T
  0.2800000000000011  0.2899999999999991  0.1380600001712722   F   F   F
  0.7800000000000011  0.7899999999999991  0.1380600001712722   F   F   F
  0.7792475208420342  0.2924197649110027  0.3678099796053473   T   T   T
  0.7800000000000011  0.2899999999999991  0.1380600001712722   F   F   F
  0.7806087605051317  0.7934514577972251  0.3583241686927110   T   T   T
  0.2800000000000011  0.7899999999999991  0.1380600001712722   F   F   F
  0.2780085487853370  0.2877669231446873  0.3589931038538907   T   T   T
  0.0953734167986511  0.8040210836396540  0.3622306677140656   T   T   T
  0.0942399999999992  0.2899999999999991  0.1380600001712722   F   F   F
  0.5942399999999992  0.7899999999999991  0.1380600001712722   F   F   F
  0.5899897166397636  0.3056595136650984  0.3723310694251651   T   T   T
  0.4655142986309571  0.7750660746220248  0.3608789387536078   T   T   T
  0.4657600000000031  0.2899999999999991  0.1380600001712722   F   F   F
  0.9657600000000031  0.7899999999999991  0.1380600001712722   F   F   F
  0.9679164943300265  0.2784117015278653  0.3759205681474924   T   T   T
  0.7675519157446615  0.1038789205870359  0.3749887966199950   T   T   T
  0.7800000000000011  0.6042399999999972  0.1380600001712722   F   F   F
  0.2800000000000011  0.1042399999999972  0.1380600001712722   F   F   F
  0.2658205687444877  0.6024828540290912  0.3578946917253631   T   T   T
  0.7912599391572854  0.4814899403620529  0.3738365146567233   T   T   T
  0.7800000000000011  0.9757600000000011  0.1380600001712722   F   F   F
  0.2800000000000011  0.4757600000000011  0.1380600001712722   F   F   F
  0.2946116075708503  0.9737892327058333  0.3672739557828777   T   T   T
  0.7800000000000011  0.7899999999999991  0.0564499999999981   F   F   F
  0.7816885979002066  0.2908541288132582  0.2790813399537910   T   T   T
  0.2794352258889248  0.7948153522207093  0.2816360293774807   T   T   T
  0.2800000000000011  0.2899999999999991  0.0564499999999981   F   F   F
  0.7813220299087860  0.7918630706955767  0.2190229248332400   T   T   T
  0.7800000000000011  0.2899999999999991  0.0000000000000000   F   F   F
  0.2800000000000011  0.7899999999999991  0.0000000000000000   F   F   F
  0.2727388003638183  0.2797994042820235  0.2204461702164053   T   T   T
  0.9797899995126969  0.2899999999999991  0.1380600001712722   F   F   F
  0.9824034948549354  0.8150703021172703  0.3617093064507131   T   T   T
  0.4758173337429028  0.3102971291410412  0.3731614971407708   T   T   T
  0.4797900004873057  0.7899999999999991  0.1380600001712722   F   F   F
  0.5802099995126966  0.2899999999999991  0.1380600001712722   F   F   F
  0.5788175242837852  0.7693096232125143  0.3593152309220002   T   T   T
  0.0818388657333315  0.2721099857843328  0.3786089000499331   T   T   T
  0.0802100004873054  0.7899999999999991  0.1380600001712722   F   F   F
  0.2800000000000011  0.9897899995126949  0.1380600001712722   F   F   F
  0.2614539137969203  0.4893779978024142  0.3547153437317760   T   T   T
  0.7637565386148850  0.9897100957785909  0.3769645127464187   T   T   T
  0.7800000000000011  0.4897900004873037  0.1380600001712722   F   F   F
  0.2800000000000011  0.5902099995126946  0.1380600001712722   F   F   F
  0.2979386784566884  0.0870767787239117  0.3697368858257875   T   T   T
  0.7961282723345775  0.5956231607031341  0.3751724405697274   T   T   T
  0.7800000000000011  0.0902099995126946  0.1380600001712722   F   F   F
  0.2800000000000011  0.2899999999999991  0.0061600001712705   F   F   F
  0.2795396567195780  0.7937018281495014  0.2315650372846960   T   T   T
  0.7806940098803139  0.2899020503305678  0.2286705064773784   T   T   T
  0.7800000000000011  0.7899999999999991  0.0061600001712705   F   F   F
  0.2678759553831327  0.2707725073726550  0.2702538365866189   T   T   T
  0.2800000000000011  0.7899999999999991  0.0502899998287276   F   F   F
  0.7800000000000011  0.2899999999999991  0.0502899998287276   F   F   F
  0.7830945607442104  0.7945366170651837  0.2694573186368672   T   T   T
  0.9673939665457922  0.0387498937898556  0.2582757951644865   T   T   T
  0.5987796276414912  0.5478989059452388  0.2580383658398375   T   T   T
  0.5300000000000011  0.0399999999999991  0.0282199999143629   F   F   F
  0.0300000000000011  0.5399999999999991  0.0282199999143629   F   F   F
  0.2802370561812850  0.7769839744278642  0.4439989593521076   T   T   T
  0.2627131236719293  0.8613472188045819  0.4619032502838607   T   T   T
 
  0.00000000E+00  0.00000000E+00  0.00000000E+00
  0.00000000E+00  0.00000000E+00  0.00000000E+00
  0.00000000E+00  0.00000000E+00  0.00000000E+00
  0.00000000E+00  0.00000000E+00  0.00000000E+00
  0.00000000E+00  0.00000000E+00  0.00000000E+00
  0.00000000E+00  0.00000000E+00  0.00000000E+00
  0.00000000E+00  0.00000000E+00  0.00000000E+00
  0.00000000E+00  0.00000000E+00  0.00000000E+00
  0.00000000E+00  0.00000000E+00  0.00000000E+00
  0.00000000E+00  0.00000000E+00  0.00000000E+00
  0.00000000E+00  0.00000000E+00  0.00000000E+00
  0.00000000E+00  0.00000000E+00  0.00000000E+00
  0.00000000E+00  0.00000000E+00  0.00000000E+00
  0.00000000E+00  0.00000000E+00  0.00000000E+00
  0.00000000E+00  0.00000000E+00  0.00000000E+00
  0.00000000E+00  0.00000000E+00  0.00000000E+00
  0.00000000E+00  0.00000000E+00  0.00000000E+00
  0.00000000E+00  0.00000000E+00  0.00000000E+00
  0.00000000E+00  0.00000000E+00  0.00000000E+00
  0.00000000E+00  0.00000000E+00  0.00000000E+00
  0.00000000E+00  0.00000000E+00  0.00000000E+00
  0.00000000E+00  0.00000000E+00  0.00000000E+00
  0.00000000E+00  0.00000000E+00  0.00000000E+00
  0.00000000E+00  0.00000000E+00  0.00000000E+00
  0.00000000E+00  0.00000000E+00  0.00000000E+00
  0.00000000E+00  0.00000000E+00  0.00000000E+00
  0.00000000E+00  0.00000000E+00  0.00000000E+00
  0.00000000E+00  0.00000000E+00  0.00000000E+00
  0.00000000E+00  0.00000000E+00  0.00000000E+00
  0.00000000E+00  0.00000000E+00  0.00000000E+00
  0.00000000E+00  0.00000000E+00  0.00000000E+00
  0.00000000E+00  0.00000000E+00  0.00000000E+00
  0.00000000E+00  0.00000000E+00  0.00000000E+00
  0.00000000E+00  0.00000000E+00  0.00000000E+00
  0.00000000E+00  0.00000000E+00  0.00000000E+00
  0.00000000E+00  0.00000000E+00  0.00000000E+00
  0.00000000E+00  0.00000000E+00  0.00000000E+00
  0.00000000E+00  0.00000000E+00  0.00000000E+00
  0.00000000E+00  0.00000000E+00  0.00000000E+00
  0.00000000E+00  0.00000000E+00  0.00000000E+00
  0.00000000E+00  0.00000000E+00  0.00000000E+00
  0.00000000E+00  0.00000000E+00  0.00000000E+00
  0.00000000E+00  0.00000000E+00  0.00000000E+00
  0.00000000E+00  0.00000000E+00  0.00000000E+00
  0.00000000E+00  0.00000000E+00  0.00000000E+00
  0.00000000E+00  0.00000000E+00  0.00000000E+00
  0.00000000E+00  0.00000000E+00  0.00000000E+00
  0.00000000E+00  0.00000000E+00  0.00000000E+00
  0.00000000E+00  0.00000000E+00  0.00000000E+00
  0.00000000E+00  0.00000000E+00  0.00000000E+00
  0.00000000E+00  0.00000000E+00  0.00000000E+00
  0.00000000E+00  0.00000000E+00  0.00000000E+00
  0.00000000E+00  0.00000000E+00  0.00000000E+00
  0.00000000E+00  0.00000000E+00  0.00000000E+00
  0.00000000E+00  0.00000000E+00  0.00000000E+00
  0.00000000E+00  0.00000000E+00  0.00000000E+00
  0.00000000E+00  0.00000000E+00  0.00000000E+00
  0.00000000E+00  0.00000000E+00  0.00000000E+00
  0.00000000E+00  0.00000000E+00  0.00000000E+00
  0.00000000E+00  0.00000000E+00  0.00000000E+00
  0.00000000E+00  0.00000000E+00  0.00000000E+00
  0.00000000E+00  0.00000000E+00  0.00000000E+00
