# Supplementary material for: Elucidating the catalytic mechanism of Prussian blue nanozymes with self-increasing catalytic activity
Source: Nat Commun. 2024 Jul 13;15:5908. doi: 10.1038/s41467-024-50344-7 (PMC11246500; doi:10.1038/s41467-024-50344-7)
Supplement: Supplementary file 4 — Source Data [file 41467_2024_50344_MOESM4_ESM.zip › Source data/Computational source data/A4-B1-D2/solvation/OUTCAR]

 vasp.5.4.4.18Apr17-6-g9f103f2a35 (build Oct 24 2022 16:40:30) complex          
  
 executed on             LinuxIFC date 2024.04.16  15:29:47
 running on   32 total cores
 distrk:  each k-point on   32 cores,    1 groups
 distr:  one band on NCORES_PER_BAND=   4 cores,    8 groups


--------------------------------------------------------------------------------------------------------


 INCAR:
 POTCAR:   PAW_PBE Fe 06Sep2000                   
 POTCAR:   PAW_PBE C 08Apr2002                    
 POTCAR:   PAW_PBE N 08Apr2002                    
 POTCAR:   PAW_PBE K_sv 06Sep2000                 
 POTCAR:   PAW_PBE O 08Apr2002                    
 POTCAR:   PAW_PBE H 15Jun2001                    
 POTCAR:   PAW_PBE Fe 06Sep2000                   
   VRHFIN =Fe:  d7 s1                                                           
   LEXCH  = PE                                                                  
   EATOM  =   594.4687 eV,   43.6922 Ry                                         
                                                                                
   TITEL  = PAW_PBE Fe 06Sep2000                                                
   LULTRA =        F    use ultrasoft PP ?                                      
   IUNSCR =        1    unscreen: 0-lin 1-nonlin 2-no                           
   RPACOR =    2.000    partial core radius                                     
   POMASS =   55.847; ZVAL   =    8.000    mass and valenz                      
   RCORE  =    2.300    outmost cutoff radius                                   
   RWIGS  =    2.460; RWIGS  =    1.302    wigner-seitz radius (au A)           
   ENMAX  =  267.883; ENMIN  =  200.912 eV                                      
   RCLOC  =    1.701    cutoff for local pot                                    
   LCOR   =        T    correct aug charges                                     
   LPAW   =        T    paw PP                                                  
   EAUG   =  511.368                                                            
   DEXC   =    -.022                                                            
   RMAX   =    2.817    core radius for proj-oper                               
   RAUG   =    1.300    factor for augmentation sphere                          
   RDEP   =    2.442    radius for radial grids                                 
   QCUT   =   -4.437; QGAM   =    8.874    optimization parameters              
                                                                                
   Description                                                                  
     l     E      TYP  RCUT    TYP  RCUT                                        
     2   .000     23  2.300                                                     
     2   .000     23  2.300                                                     
     0   .000     23  2.300                                                     
     0   .000     23  2.300                                                     
     1  -.200     23  2.300                                                     
     1   .000     23  2.300                                                     
     3   .000      7   .000                                                     
  local pseudopotential read in
  partial core-charges read in
  atomic valenz-charges read in
  non local Contribution for L=           2  read in
    real space projection operators read in
  non local Contribution for L=           2  read in
    real space projection operators read in
  non local Contribution for L=           0  read in
    real space projection operators read in
  non local Contribution for L=           0  read in
    real space projection operators read in
  non local Contribution for L=           1  read in
    real space projection operators read in
  non local Contribution for L=           1  read in
    real space projection operators read in
    PAW grid and wavefunctions read in
 
   number of l-projection  operators is LMAX  =           6
   number of lm-projection operators is LMMAX =          18
 
 POTCAR:   PAW_PBE C 08Apr2002                    
   VRHFIN =C: s2p2                                                              
   LEXCH  = PE                                                                  
   EATOM  =   147.1560 eV,   10.8157 Ry                                         
                                                                                
   TITEL  = PAW_PBE C 08Apr2002                                                 
   LULTRA =        F    use ultrasoft PP ?                                      
   IUNSCR =        0    unscreen: 0-lin 1-nonlin 2-no                           
   RPACOR =     .000    partial core radius                                     
   POMASS =   12.011; ZVAL   =    4.000    mass and valenz                      
   RCORE  =    1.500    outmost cutoff radius                                   
   RWIGS  =    1.630; RWIGS  =     .863    wigner-seitz radius (au A)           
   ENMAX  =  400.000; ENMIN  =  300.000 eV                                      
   ICORE  =        2    local potential                                         
   LCOR   =        T    correct aug charges                                     
   LPAW   =        T    paw PP                                                  
   EAUG   =  644.873                                                            
   DEXC   =     .000                                                            
   RMAX   =    2.266    core radius for proj-oper                               
   RAUG   =    1.300    factor for augmentation sphere                          
   RDEP   =    1.501    radius for radial grids                                 
   RDEPT  =    1.300    core radius for aug-charge                              
   QCUT   =   -5.516; QGAM   =   11.032    optimization parameters              
                                                                                
   Description                                                                  
     l     E      TYP  RCUT    TYP  RCUT                                        
     0   .000     23  1.200                                                     
     0   .000     23  1.200                                                     
     1   .000     23  1.500                                                     
     1  2.500     23  1.500                                                     
     2   .000      7  1.500                                                     
  local pseudopotential read in
  atomic valenz-charges read in
  non local Contribution for L=           0  read in
    real space projection operators read in
  non local Contribution for L=           0  read in
    real space projection operators read in
  non local Contribution for L=           1  read in
    real space projection operators read in
  non local Contribution for L=           1  read in
    real space projection operators read in
    PAW grid and wavefunctions read in
 
   number of l-projection  operators is LMAX  =           4
   number of lm-projection operators is LMMAX =           8
 
 POTCAR:   PAW_PBE N 08Apr2002                    
   VRHFIN =N: s2p3                                                              
   LEXCH  = PE                                                                  
   EATOM  =   264.5486 eV,   19.4438 Ry                                         
                                                                                
   TITEL  = PAW_PBE N 08Apr2002                                                 
   LULTRA =        F    use ultrasoft PP ?                                      
   IUNSCR =        0    unscreen: 0-lin 1-nonlin 2-no                           
   RPACOR =     .000    partial core radius                                     
   POMASS =   14.001; ZVAL   =    5.000    mass and valenz                      
   RCORE  =    1.500    outmost cutoff radius                                   
   RWIGS  =    1.400; RWIGS  =     .741    wigner-seitz radius (au A)           
   ENMAX  =  400.000; ENMIN  =  300.000 eV                                      
   ICORE  =        2    local potential                                         
   LCOR   =        T    correct aug charges                                     
   LPAW   =        T    paw PP                                                  
   EAUG   =  627.112                                                            
   DEXC   =     .000                                                            
   RMAX   =    2.247    core radius for proj-oper                               
   RAUG   =    1.300    factor for augmentation sphere                          
   RDEP   =    1.514    radius for radial grids                                 
   QCUT   =   -5.562; QGAM   =   11.124    optimization parameters              
                                                                                
   Description                                                                  
     l     E      TYP  RCUT    TYP  RCUT                                        
     0   .000     23  1.200                                                     
     0   .000     23  1.200                                                     
     1   .000     23  1.500                                                     
     1   .700     23  1.500                                                     
     2   .000      7  1.500                                                     
  local pseudopotential read in
  atomic valenz-charges read in
  non local Contribution for L=           0  read in
    real space projection operators read in
  non local Contribution for L=           0  read in
    real space projection operators read in
  non local Contribution for L=           1  read in
    real space projection operators read in
  non local Contribution for L=           1  read in
    real space projection operators read in
    PAW grid and wavefunctions read in
 
   number of l-projection  operators is LMAX  =           4
   number of lm-projection operators is LMMAX =           8
 
 POTCAR:   PAW_PBE K_sv 06Sep2000                 
   VRHFIN =K:  3s3p4s                                                           
   LEXCH  = PE                                                                  
   EATOM  =   774.7423 eV,   56.9420 Ry                                         
                                                                                
   TITEL  = PAW_PBE K_sv 06Sep2000                                              
   LULTRA =        F    use ultrasoft PP ?                                      
   IUNSCR =        1    unscreen: 0-lin 1-nonlin 2-no                           
   RPACOR =    2.200    partial core radius                                     
   POMASS =   39.098; ZVAL   =    9.000    mass and valenz                      
   RCORE  =    2.300    outmost cutoff radius                                   
   RWIGS  =    3.000; RWIGS  =    1.588    wigner-seitz radius (au A)           
   ENMAX  =  259.216; ENMIN  =  194.412 eV                                      
   RCLOC  =    2.005    cutoff for local pot                                    
   LCOR   =        T    correct aug charges                                     
   LPAW   =        T    paw PP                                                  
   EAUG   =  427.853                                                            
   DEXC   =     .000                                                            
   RMAX   =    2.864    core radius for proj-oper                               
   RAUG   =    1.300    factor for augmentation sphere                          
   RDEP   =    2.372    radius for radial grids                                 
   QCUT   =   -4.365; QGAM   =    8.730    optimization parameters              
                                                                                
   Description                                                                  
     l     E      TYP  RCUT    TYP  RCUT                                        
     0   .000     23  2.300                                                     
     0   .000     23  2.300                                                     
     1   .000     23  2.300                                                     
     1 -1.500     23  2.300                                                     
     2   .000     23  2.300                                                     
  local pseudopotential read in
  partial core-charges read in
  atomic valenz-charges read in
  non local Contribution for L=           0  read in
    real space projection operators read in
  non local Contribution for L=           0  read in
    real space projection operators read in
  non local Contribution for L=           1  read in
    real space projection operators read in
  non local Contribution for L=           1  read in
    real space projection operators read in
  non local Contribution for L=           2  read in
    real space projection operators read in
    PAW grid and wavefunctions read in
 
   number of l-projection  operators is LMAX  =           5
   number of lm-projection operators is LMMAX =          13
 
 POTCAR:   PAW_PBE O 08Apr2002                    
   VRHFIN =O: s2p4                                                              
   LEXCH  = PE                                                                  
   EATOM  =   432.3788 eV,   31.7789 Ry                                         
                                                                                
   TITEL  = PAW_PBE O 08Apr2002                                                 
   LULTRA =        F    use ultrasoft PP ?                                      
   IUNSCR =        0    unscreen: 0-lin 1-nonlin 2-no                           
   RPACOR =     .000    partial core radius                                     
   POMASS =   16.000; ZVAL   =    6.000    mass and valenz                      
   RCORE  =    1.520    outmost cutoff radius                                   
   RWIGS  =    1.550; RWIGS  =     .820    wigner-seitz radius (au A)           
   ENMAX  =  400.000; ENMIN  =  300.000 eV                                      
   ICORE  =        2    local potential                                         
   LCOR   =        T    correct aug charges                                     
   LPAW   =        T    paw PP                                                  
   EAUG   =  605.392                                                            
   DEXC   =     .000                                                            
   RMAX   =    2.264    core radius for proj-oper                               
   RAUG   =    1.300    factor for augmentation sphere                          
   RDEP   =    1.550    radius for radial grids                                 
   QCUT   =   -5.520; QGAM   =   11.041    optimization parameters              
                                                                                
   Description                                                                  
     l     E      TYP  RCUT    TYP  RCUT                                        
     0   .000     23  1.200                                                     
     0  -.700     23  1.200                                                     
     1   .000     23  1.520                                                     
     1   .600     23  1.520                                                     
     2   .000      7  1.500                                                     
  local pseudopotential read in
  atomic valenz-charges read in
  non local Contribution for L=           0  read in
    real space projection operators read in
  non local Contribution for L=           0  read in
    real space projection operators read in
  non local Contribution for L=           1  read in
    real space projection operators read in
  non local Contribution for L=           1  read in
    real space projection operators read in
    PAW grid and wavefunctions read in
 
   number of l-projection  operators is LMAX  =           4
   number of lm-projection operators is LMMAX =           8
 
 POTCAR:   PAW_PBE H 15Jun2001                    
   VRHFIN =H: ultrasoft test                                                    
   LEXCH  = PE                                                                  
   EATOM  =    12.4884 eV,     .9179 Ry                                         
                                                                                
   TITEL  = PAW_PBE H 15Jun2001                                                 
   LULTRA =        F    use ultrasoft PP ?                                      
   IUNSCR =        0    unscreen: 0-lin 1-nonlin 2-no                           
   RPACOR =     .000    partial core radius                                     
   POMASS =    1.000; ZVAL   =    1.000    mass and valenz                      
   RCORE  =    1.100    outmost cutoff radius                                   
   RWIGS  =     .700; RWIGS  =     .370    wigner-seitz radius (au A)           
   ENMAX  =  250.000; ENMIN  =  200.000 eV                                      
   RCLOC  =     .701    cutoff for local pot                                    
   LCOR   =        T    correct aug charges                                     
   LPAW   =        T    paw PP                                                  
   EAUG   =  400.000                                                            
   RMAX   =    2.174    core radius for proj-oper                               
   RAUG   =    1.200    factor for augmentation sphere                          
   RDEP   =    1.112    radius for radial grids                                 
   QCUT   =   -5.749; QGAM   =   11.498    optimization parameters              
                                                                                
   Description                                                                  
     l     E      TYP  RCUT    TYP  RCUT                                        
     0   .000     23  1.100                                                     
     0   .500     23  1.100                                                     
     1  -.300     23  1.100                                                     
  local pseudopotential read in
  atomic valenz-charges read in
  non local Contribution for L=           0  read in
    real space projection operators read in
  non local Contribution for L=           0  read in
    real space projection operators read in
  non local Contribution for L=           1  read in
    real space projection operators read in
    PAW grid and wavefunctions read in
 
   number of l-projection  operators is LMAX  =           3
   number of lm-projection operators is LMMAX =           5
 
 Optimization of the real space projectors (new method)

 maximal supplied QI-value         = 16.25
 optimisation between [QCUT,QGAM] = [ 10.24, 20.48] = [ 29.35,117.42] Ry 
 Optimized for a Real-space Cutoff    1.51 Angstroem

   l    n(q)    QCUT    max X(q) W(low)/X(q) W(high)/X(q)  e(spline) 
   2      8    10.239     4.378    0.29E-04    0.57E-04    0.52E-07
   2      8    10.239    23.237    0.44E-03    0.68E-03    0.20E-06
   0      9    10.239    17.641    0.18E-04    0.41E-06    0.72E-08
   0      9    10.239    50.908    0.75E-04    0.38E-04    0.65E-07
   1      9    10.239     6.148    0.18E-04    0.27E-04    0.19E-07
   1      9    10.239     8.345    0.39E-04    0.13E-03    0.98E-07
 Optimization of the real space projectors (new method)

 maximal supplied QI-value         = 25.13
 optimisation between [QCUT,QGAM] = [ 10.05, 20.36] = [ 28.30,116.06] Ry 
 Optimized for a Real-space Cutoff    1.30 Angstroem

   l    n(q)    QCUT    max X(q) W(low)/X(q) W(high)/X(q)  e(spline) 
   0      8    10.053     5.582    0.43E-04    0.44E-04    0.61E-07
   0      8    10.053    69.432    0.49E-03    0.71E-03    0.18E-06
   1      7    10.053     2.780    0.78E-04    0.13E-03    0.11E-06
   1      7    10.053     4.549    0.23E-03    0.19E-03    0.20E-06
 Optimization of the real space projectors (new method)

 maximal supplied QI-value         = 25.13
 optimisation between [QCUT,QGAM] = [ 10.05, 20.36] = [ 28.30,116.06] Ry 
 Optimized for a Real-space Cutoff    1.65 Angstroem

   l    n(q)    QCUT    max X(q) W(low)/X(q) W(high)/X(q)  e(spline) 
   0     10    10.053     4.511    0.24E-04    0.33E-05    0.17E-06
   0     10    10.053    37.799    0.76E-04    0.72E-04    0.55E-06
   1     10    10.053     2.478    0.11E-04    0.27E-04    0.17E-06
   1     10    10.053     4.765    0.27E-03    0.10E-02    0.45E-05
 Optimization of the real space projectors (new method)

 maximal supplied QI-value         = 16.25
 optimisation between [QCUT,QGAM] = [ 10.24, 20.48] = [ 29.35,117.42] Ry 
 Optimized for a Real-space Cutoff    1.38 Angstroem

   l    n(q)    QCUT    max X(q) W(low)/X(q) W(high)/X(q)  e(spline) 
   0      8    10.239     6.336    0.16E-04    0.11E-04    0.51E-08
   0      8    10.239    13.439    0.29E-04    0.86E-04    0.43E-07
   1      8    10.239     3.724    0.47E-04    0.52E-05    0.24E-07
   1      8    10.239    38.716    0.34E-03    0.60E-03    0.28E-06
   2      7    10.239     3.434    0.78E-04    0.80E-04    0.43E-07
 Optimization of the real space projectors (new method)

 maximal supplied QI-value         = 24.76
 optimisation between [QCUT,QGAM] = [ 10.15, 20.30] = [ 28.85,115.39] Ry 
 Optimized for a Real-space Cutoff    1.30 Angstroem

   l    n(q)    QCUT    max X(q) W(low)/X(q) W(high)/X(q)  e(spline) 
   0      8    10.150     4.192    0.55E-04    0.58E-04    0.78E-07
   0      8    10.150     8.473    0.46E-03    0.68E-03    0.23E-06
   1      7    10.150     2.474    0.11E-03    0.93E-04    0.33E-07
   1      7    10.150     3.912    0.46E-03    0.50E-03    0.15E-06
 Optimization of the real space projectors (new method)

 maximal supplied QI-value         = 34.20
 optimisation between [QCUT,QGAM] = [  9.92, 20.18] = [ 27.55,114.04] Ry 
 Optimized for a Real-space Cutoff    1.26 Angstroem

   l    n(q)    QCUT    max X(q) W(low)/X(q) W(high)/X(q)  e(spline) 
   0      8     9.919     4.436    0.80E-04    0.66E-04    0.52E-07
   0      8     9.919    16.131    0.48E-03    0.23E-03    0.28E-06
   1      7     9.919     4.654    0.17E-03    0.75E-03    0.30E-06
 PAW_PBE Fe 06Sep2000                   :
 energy of atom  1       EATOM= -594.4687
 kinetic energy error for atom=    0.0088 (will be added to EATOM!!)
 PAW_PBE C 08Apr2002                    :
 energy of atom  2       EATOM= -147.1560
 kinetic energy error for atom=    0.0288 (will be added to EATOM!!)
 PAW_PBE N 08Apr2002                    :
 energy of atom  3       EATOM= -264.5486
 kinetic energy error for atom=    0.0736 (will be added to EATOM!!)
 PAW_PBE K_sv 06Sep2000                 :
 energy of atom  4       EATOM= -774.7423
 kinetic energy error for atom=    0.0031 (will be added to EATOM!!)
 PAW_PBE O 08Apr2002                    :
 energy of atom  5       EATOM= -432.3788
 kinetic energy error for atom=    0.1156 (will be added to EATOM!!)
 PAW_PBE H 15Jun2001                    :
 energy of atom  6       EATOM=  -12.4884
 kinetic energy error for atom=    0.0098 (will be added to EATOM!!)
 
 
 POSCAR:    Fe    C    N    K    O    H          
  positions in direct lattice
  velocities in cartesian coordinates
 exchange correlation table for  LEXCH =        8
   RHO(1)=    0.500       N(1)  =     2000
   RHO(2)=  100.500       N(2)  =     4000

 VTST: version 3.2, (02/03/18)

 CHAIN: initializing optimizer
 
 OPT: Using VASP Dynamics algorithm
 CHAIN: Read ICHAIN            0
 
 POSCAR:    Fe    C    N    K    O    H          
  positions in direct lattice
  velocities in cartesian coordinates
 


--------------------------------------------------------------------------------------------------------


 ion  position               nearest neighbor table
   1  0.280  0.788  0.367-  61 1.80   9 1.91  13 1.91  24 1.91  20 1.92  27 2.00
   2  0.280  0.290  0.138-  28 1.91  14 1.91  19 1.91  23 1.91  10 1.91  32 1.93
   3  0.780  0.790  0.138-  29 1.89  25 1.91  18 1.91  22 1.91  11 1.91  15 1.91
   4  0.779  0.292  0.368-  17 1.95  21 1.95  12 1.95  16 1.95  26 2.07
   5  0.780  0.290  0.138-  55 2.05  33 2.05  44 2.05  48 2.05  37 2.05  51 2.12
   6  0.781  0.793  0.358-  43 2.07  47 2.07  56 2.08  34 2.08  38 2.09
   7  0.280  0.790  0.138-  54 2.05  41 2.05  40 2.05  45 2.05  36 2.05  50 2.18
   8  0.278  0.288  0.359-  35 2.07  39 2.07  42 2.08  53 2.08  46 2.08
   9  0.095  0.804  0.362-  34 1.16   1 1.91
  10  0.094  0.290  0.138-  33 1.17   2 1.91
  11  0.594  0.790  0.138-  36 1.17   3 1.91
  12  0.590  0.306  0.372-  35 1.17   4 1.95
  13  0.466  0.775  0.361-  38 1.16   1 1.91
  14  0.466  0.290  0.138-  37 1.17   2 1.91
  15  0.966  0.790  0.138-  40 1.17   3 1.91
  16  0.968  0.278  0.376-  39 1.17   4 1.95
  17  0.768  0.104  0.375-  43 1.17   4 1.95
  18  0.780  0.604  0.138-  44 1.17   3 1.91
  19  0.280  0.104  0.138-  41 1.17   2 1.91
  20  0.266  0.602  0.358-  42 1.16   1 1.92
  21  0.791  0.481  0.374-  47 1.17   4 1.95
  22  0.780  0.976  0.138-  48 1.17   3 1.91
  23  0.280  0.476  0.138-  45 1.17   2 1.91
  24  0.295  0.974  0.367-  46 1.16   1 1.91
  25  0.780  0.790  0.056-  52 1.17   3 1.91
  26  0.782  0.291  0.279-  51 1.18   4 2.07
  27  0.279  0.795  0.282-  50 1.17   1 2.00
  28  0.280  0.290  0.056-  49 1.17   2 1.91
  29  0.781  0.792  0.219-  56 1.18   3 1.89
  30  0.780  0.290  0.000-  55 1.17
  31  0.280  0.790  0.000-  54 1.17
  32  0.273  0.280  0.220-  53 1.17   2 1.93
  33  0.980  0.290  0.138-  10 1.17   5 2.05
  34  0.982  0.815  0.362-   9 1.16   6 2.08
  35  0.476  0.310  0.373-  12 1.17   8 2.07
  36  0.480  0.790  0.138-  11 1.17   7 2.05
  37  0.580  0.290  0.138-  14 1.17   5 2.05
  38  0.579  0.769  0.359-  13 1.16   6 2.09
  39  0.082  0.272  0.379-  16 1.17   8 2.07
  40  0.080  0.790  0.138-  15 1.17   7 2.05
  41  0.280  0.990  0.138-  19 1.17   7 2.05
  42  0.261  0.489  0.355-  20 1.16   8 2.08
  43  0.764  0.990  0.377-  17 1.17   6 2.07
  44  0.780  0.490  0.138-  18 1.17   5 2.05
  45  0.280  0.590  0.138-  23 1.17   7 2.05
  46  0.298  0.087  0.370-  24 1.16   8 2.08
  47  0.796  0.596  0.375-  21 1.17   6 2.07
  48  0.780  0.090  0.138-  22 1.17   5 2.05
  49  0.280  0.290  0.006-  28 1.17
  50  0.280  0.794  0.232-  27 1.17   7 2.18
  51  0.781  0.290  0.229-  26 1.18   5 2.12
  52  0.780  0.790  0.006-  25 1.17
  53  0.268  0.271  0.270-  32 1.17   8 2.08
  54  0.280  0.790  0.050-  31 1.17   7 2.05
  55  0.780  0.290  0.050-  30 1.17   5 2.05
  56  0.783  0.795  0.269-  29 1.18   6 2.08
  57  0.967  0.039  0.258-
  58  0.599  0.548  0.258-
  59  0.530  0.040  0.028-
  60  0.030  0.540  0.028-
  61  0.280  0.777  0.444-  62 0.98   1 1.80
  62  0.263  0.861  0.462-  61 0.98
 

IMPORTANT INFORMATION: All symmetrisations will be switched off!
NOSYMM: (Re-)initialisation of all symmetry stuff for point group C_1.

 
 
 KPOINTS: Automatic generation                    

Automatic generation of k-mesh.
Space group operators:
 irot       det(A)        alpha          n_x          n_y          n_z        tau_x        tau_y        tau_z
    1     1.000000     0.000000     1.000000     0.000000     0.000000     0.000000     0.000000     0.000000
 
 Subroutine IBZKPT returns following result:
 ===========================================
 
 Found      5 irreducible k-points:
 
 Following reciprocal coordinates:
            Coordinates               Weight
  0.000000  0.000000  0.000000      1.000000
  0.333333  0.000000  0.000000      2.000000
  0.000000  0.333333  0.000000      2.000000
  0.333333  0.333333  0.000000      2.000000
 -0.333333  0.333333  0.000000      2.000000
 
 Following cartesian coordinates:
            Coordinates               Weight
  0.000000  0.000000  0.000000      1.000000
  0.032487  0.000000  0.000000      2.000000
  0.000000  0.032487  0.000000      2.000000
  0.032487  0.032487  0.000000      2.000000
 -0.032487  0.032487  0.000000      2.000000
 


--------------------------------------------------------------------------------------------------------


 Dimension of arrays:
   k-points           NKPTS =      5   k-points in BZ     NKDIM =      5   number of bands    NBANDS=    208
   number of dos      NEDOS =    301   number of ions     NIONS =     62
   non local maximal  LDIM  =      6   non local SUM 2l+1 LMDIM =     18
   total plane-waves  NPLWV = 300000
   max r-space proj   IRMAX =   2339   max aug-charges    IRDMAX=   5878
   dimension x,y,z NGX =    50 NGY =   50 NGZ =  120
   dimension x,y,z NGXF=   100 NGYF=  100 NGZF=  240
   support grid    NGXF=   100 NGYF=  100 NGZF=  240
   ions per type =               8  24  24   4   1   1
   NGX,Y,Z   is equivalent  to a cutoff of   8.10,  8.10,  8.54 a.u.
   NGXF,Y,Z  is equivalent  to a cutoff of  16.20, 16.20, 17.08 a.u.

 SYSTEM =  VASP                                    
 POSCAR =     Fe    C    N    K    O    H          

 Startparameter for this run:
   NWRITE =      2    write-flag & timer
   PREC   = normal    normal or accurate (medium, high low for compatibility)
   ISTART =      1    job   : 0-new  1-cont  2-samecut
   ICHARG =      1    charge: 1-file 2-atom 10-const
   ISPIN  =      2    spin polarized calculation?
   LNONCOLLINEAR =      F non collinear calculations
   LSORBIT =      F    spin-orbit coupling
   INIWAV =      1    electr: 0-lowe 1-rand  2-diag
   LASPH  =      T    aspherical Exc in radial PAW
   METAGGA=      F    non-selfconsistent MetaGGA calc.

 Electronic Relaxation 1
   ENCUT  =  400.0 eV  29.40 Ry    5.42 a.u.  16.73 16.73 38.09*2*pi/ulx,y,z
   ENINI  =  400.0     initial cutoff
   ENAUG  =  644.9 eV  augmentation charge cutoff
   NELM   =     60;   NELMIN=  2; NELMDL=  0     # of ELM steps 
   EDIFF  = 0.1E-04   stopping-criterion for ELM
   LREAL  =      T    real-space projection
   NLSPLINE    = F    spline interpolate recip. space projectors
   LCOMPAT=      F    compatible to vasp.4.4
   GGA_COMPAT  = T    GGA compatible to vasp.4.4-vasp.4.6
   LMAXPAW     = -100 max onsite density
   LMAXMIX     =    4 max onsite mixed and CHGCAR
   VOSKOWN=      0    Vosko Wilk Nusair interpolation
   ROPT   =   -0.00050  -0.00050  -0.00050  -0.00050
   ROPT   =   -0.00050  -0.00050
 Ionic relaxation
   EDIFFG = -.2E-01   stopping-criterion for IOM
   NSW    =      0    number of steps for IOM
   NBLOCK =      1;   KBLOCK =      1    inner block; outer block 
   IBRION =     -1    ionic relax: 0-MD 1-quasi-New 2-CG
   NFREE  =      0    steps in history (QN), initial steepest desc. (CG)
   ISIF   =      2    stress and relaxation
   IWAVPR =     10    prediction:  0-non 1-charg 2-wave 3-comb
   ISYM   =      0    0-nonsym 1-usesym 2-fastsym
   LCORR  =      T    Harris-Foulkes like correction to forces

   POTIM  = 0.5000    time-step for ionic-motion
   TEIN   =    0.0    initial temperature
   TEBEG  =    0.0;   TEEND  =   0.0 temperature during run
   SMASS  =  -3.00    Nose mass-parameter (am)
   estimated Nose-frequenzy (Omega)   =  0.10E-29 period in steps =****** mass=  -0.241E-26a.u.
   SCALEE = 1.0000    scale energy and forces
   NPACO  =    256;   APACO  = 16.0  distance and # of slots for P.C.
   PSTRESS=    0.0 pullay stress

  Mass of Ions in am
   POMASS =  55.85 12.01 14.00 39.10 16.00  1.00
  Ionic Valenz
   ZVAL   =   8.00  4.00  5.00  9.00  6.00  1.00
  Atomic Wigner-Seitz radii
   RWIGS  =  -1.00 -1.00 -1.00 -1.00 -1.00 -1.00
  virtual crystal weights 
   VCA    =   1.00  1.00  1.00  1.00  1.00  1.00
   NELECT =     323.0000    total number of electrons
   NUPDOWN=      -1.0000    fix difference up-down

 DOS related values:
   EMIN   =  10.00;   EMAX   =-10.00  energy-range for DOS
   EFERMI =   0.00
   ISMEAR =     0;   SIGMA  =   0.05  broadening in eV -4-tet -1-fermi 0-gaus

 Electronic relaxation 2 (details)
   IALGO  =     48    algorithm
   LDIAG  =      T    sub-space diagonalisation (order eigenvalues)
   LSUBROT=      F    optimize rotation matrix (better conditioning)
   TURBO    =      0    0=normal 1=particle mesh
   IRESTART =      0    0=no restart 2=restart with 2 vectors
   NREBOOT  =      0    no. of reboots
   NMIN     =      0    reboot dimension
   EREF     =   0.00    reference energy to select bands
   IMIX   =      4    mixing-type and parameters
     AMIX     =   0.40;   BMIX     =  1.00
     AMIX_MAG =   1.60;   BMIX_MAG =  1.00
     AMIN     =   0.10
     WC   =   100.;   INIMIX=   1;  MIXPRE=   1;  MAXMIX= -45

 Intra band minimization:
   WEIMIN = 0.0000     energy-eigenvalue tresh-hold
   EBREAK =  0.12E-07  absolut break condition
   DEPER  =   0.30     relativ break condition  

   TIME   =   0.40     timestep for ELM

  volume/ion in A,a.u.               =      39.66       267.62
  Fermi-wavevector in a.u.,A,eV,Ry     =   0.832222  1.572671  9.423305  0.692593
  Thomas-Fermi vector in A             =   1.945241
 
 Write flags
   LWAVE        =      T    write WAVECAR
   LDOWNSAMPLE  =      F    k-point downsampling of WAVECAR
   LCHARG       =      T    write CHGCAR
   LVTOT        =      F    write LOCPOT, total local potential
   LVHAR        =      F    write LOCPOT, Hartree potential only
   LELF         =      F    write electronic localiz. function (ELF)
   LORBIT       =     11    0 simple, 1 ext, 2 COOP (PROOUT), +10 PAW based schemes


 Dipole corrections
   LMONO  =      F    monopole corrections only (constant potential shift)
   LDIPOL =      F    correct potential (dipole corrections)
   IDIPOL =      0    1-x, 2-y, 3-z, 4-all directions 
   EPSILON=  1.0000000 bulk dielectric constant

 LDA+U is selected, type is set to LDAUTYPE =  2
   angular momentum for each species LDAUL =     2   -1   -1   -1   -1   -1
   U (eV)           for each species LDAUU =   6.0  0.0  0.0  0.0  0.0  0.0
   J (eV)           for each species LDAUJ =   0.0  0.0  0.0  0.0  0.0  0.0
 Exchange correlation treatment:
   GGA     =    --    GGA type
   LEXCH   =     8    internal setting for exchange type
   VOSKOWN=      0    Vosko Wilk Nusair interpolation
   LHFCALC =     F    Hartree Fock is set to
   LHFONE  =     F    Hartree Fock one center treatment
   AEXX    =    0.0000 exact exchange contribution

 Linear response parameters
   LEPSILON=     F    determine dielectric tensor
   LRPA    =     F    only Hartree local field effects (RPA)
   LNABLA  =     F    use nabla operator in PAW spheres
   LVEL    =     F    velocity operator in full k-point grid
   LINTERFAST=   F  fast interpolation
   KINTER  =     0    interpolate to denser k-point grid
   CSHIFT  =0.1000    complex shift for real part using Kramers Kronig
   OMEGAMAX=  -1.0    maximum frequency
   DEG_THRESHOLD= 0.2000000E-02 threshold for treating states as degnerate
   RTIME   =   -0.100 relaxation time in fs
  (WPLASMAI=    0.000 imaginary part of plasma frequency in eV, 0.658/RTIME)
   DFIELD  = 0.0000000 0.0000000 0.0000000 field for delta impulse in time
 
 Orbital magnetization related:
   ORBITALMAG=     F  switch on orbital magnetization
   LCHIMAG   =     F  perturbation theory with respect to B field
   DQ        =  0.001000  dq finite difference perturbation B field
   LLRAUG    =     F  two centre corrections for induced B field

 Solvation model:
   LSOL    =     T         switch on solvation model
   EB_K    = 80.000000     relative permittivity of the bulk solvent
   SIGMA_K =  0.600000     width of the dielectric cavity
   NC_K    =  0.002500     cutoff charge density
   TAU     =  0.000525     cavity surface tension
   LAMBDA_D_K    =**********     Debye length in Angstroms
   LRHOB     =     F     write boundcharge  density
   LRHOION     =     F     write ioniccharge density


--------------------------------------------------------------------------------------------------------


 Static calculation
 charge density and potential will be updated during run
 spin polarized calculation
 RMM-DIIS sequential band-by-band
 perform sub-space diagonalisation
    before iterative eigenvector-optimisation
 modified Broyden-mixing scheme, WC =      100.0
 initial mixing is a Kerker type mixing with AMIX =  0.4000 and BMIX =      1.0000
 Hartree-type preconditioning will be used
 using additional bands           46
 real space projection scheme for non local part
 use partial core corrections
 calculate Harris-corrections to forces 
   (improved forces if not selfconsistent)
 use gradient corrections 
 use of overlap-Matrix (Vanderbilt PP)
 Gauss-broadening in eV      SIGMA  =   0.05


--------------------------------------------------------------------------------------------------------


  energy-cutoff  :      400.00
  volume of cell :     2458.72
      direct lattice vectors                 reciprocal lattice vectors
    10.260500000  0.000000000  0.000000000     0.097461137  0.000000000  0.000000000
     0.000000000 10.260500000  0.000000000     0.000000000  0.097461137  0.000000000
     0.000000000  0.000000000 23.354600000     0.000000000  0.000000000  0.042818117

  length of vectors
    10.260500000 10.260500000 23.354600000     0.097461137  0.097461137  0.042818117


 
 old parameters found on file WAVECAR:
  energy-cutoff  :      400.00
  volume of cell :     2458.72
      direct lattice vectors                 reciprocal lattice vectors
    10.260500000  0.000000000  0.000000000     0.097461137  0.000000000  0.000000000
     0.000000000 10.260500000  0.000000000     0.000000000  0.097461137  0.000000000
     0.000000000  0.000000000 23.354600000     0.000000000  0.000000000  0.042818117

  length of vectors

 
 k-points in units of 2pi/SCALE and weight: Automatic generation                    
   0.00000000  0.00000000  0.00000000       0.111
   0.03248705  0.00000000  0.00000000       0.222
   0.00000000  0.03248705  0.00000000       0.222
   0.03248705  0.03248705  0.00000000       0.222
  -0.03248705  0.03248705  0.00000000       0.222
 
 k-points in reciprocal lattice and weights: Automatic generation                    
   0.00000000  0.00000000  0.00000000       0.111
   0.33333333  0.00000000  0.00000000       0.222
   0.00000000  0.33333333  0.00000000       0.222
   0.33333333  0.33333333  0.00000000       0.222
  -0.33333333  0.33333333  0.00000000       0.222
 
 position of ions in fractional coordinates (direct lattice) 
   0.28020180  0.78799100  0.36720840
   0.28000000  0.29000000  0.13806000
   0.78000000  0.79000000  0.13806000
   0.77924752  0.29241976  0.36780998
   0.78000000  0.29000000  0.13806000
   0.78060876  0.79345146  0.35832417
   0.28000000  0.79000000  0.13806000
   0.27800855  0.28776692  0.35899310
   0.09537342  0.80402108  0.36223067
   0.09424000  0.29000000  0.13806000
   0.59424000  0.79000000  0.13806000
   0.58998972  0.30565951  0.37233107
   0.46551430  0.77506607  0.36087894
   0.46576000  0.29000000  0.13806000
   0.96576000  0.79000000  0.13806000
   0.96791649  0.27841170  0.37592057
   0.76755192  0.10387892  0.37498880
   0.78000000  0.60424000  0.13806000
   0.28000000  0.10424000  0.13806000
   0.26582057  0.60248285  0.35789469
   0.79125994  0.48148994  0.37383651
   0.78000000  0.97576000  0.13806000
   0.28000000  0.47576000  0.13806000
   0.29461161  0.97378923  0.36727396
   0.78000000  0.79000000  0.05645000
   0.78168860  0.29085413  0.27908134
   0.27943523  0.79481535  0.28163603
   0.28000000  0.29000000  0.05645000
   0.78132203  0.79186307  0.21902292
   0.78000000  0.29000000  0.00000000
   0.28000000  0.79000000  0.00000000
   0.27273880  0.27979940  0.22044617
   0.97979000  0.29000000  0.13806000
   0.98240349  0.81507030  0.36170931
   0.47581733  0.31029713  0.37316150
   0.47979000  0.79000000  0.13806000
   0.58021000  0.29000000  0.13806000
   0.57881752  0.76930962  0.35931523
   0.08183887  0.27210999  0.37860890
   0.08021000  0.79000000  0.13806000
   0.28000000  0.98979000  0.13806000
   0.26145391  0.48937800  0.35471534
   0.76375654  0.98971010  0.37696451
   0.78000000  0.48979000  0.13806000
   0.28000000  0.59021000  0.13806000
   0.29793868  0.08707678  0.36973689
   0.79612827  0.59562316  0.37517244
   0.78000000  0.09021000  0.13806000
   0.28000000  0.29000000  0.00616000
   0.27953966  0.79370183  0.23156504
   0.78069401  0.28990205  0.22867051
   0.78000000  0.79000000  0.00616000
   0.26787596  0.27077251  0.27025384
   0.28000000  0.79000000  0.05029000
   0.78000000  0.29000000  0.05029000
   0.78309456  0.79453662  0.26945732
   0.96739397  0.03874989  0.25827580
   0.59877963  0.54789891  0.25803837
   0.53000000  0.04000000  0.02822000
   0.03000000  0.54000000  0.02822000
   0.28023706  0.77698397  0.44399896
   0.26271312  0.86134722  0.46190325
 
 position of ions in cartesian coordinates  (Angst):
   2.87501056  8.08518169  8.57600539
   2.87294000  2.97554500  3.22433608
   8.00319000  8.10579500  3.22433608
   7.99546919  3.00037300  8.59005495
   8.00319000  2.97554500  3.22433608
   8.00943619  8.14120868  8.36851763
   2.87294000  8.10579500  3.22433608
   2.85250671  2.95263251  8.38414034
   0.97857894  8.24965833  8.45975235
   0.96694952  2.97554500  3.22433608
   6.09719952  8.10579500  3.22433608
   6.05358949  3.13621944  8.69564319
   4.77640946  7.95256546  8.42818326
   4.77893048  2.97554500  3.22433608
   9.90918048  8.10579500  3.22433608
   9.93130719  2.85664326  8.77947450
   7.87546643  1.06584966  8.75771335
   8.00319000  6.19980452  3.22433608
   2.87294000  1.06955452  3.22433608
   2.72745195  6.18177532  8.35848737
   8.11872261  4.94032753  8.73080227
   8.00319000 10.01178548  3.22433608
   2.87294000  4.88153548  3.22433608
   3.02286240  9.99156442  8.57753633
   8.00319000  8.10579500  1.31836717
   8.02051586  2.98430879  6.51783306
   2.86714514  8.15520292  6.57749681
   2.87294000  2.97554500  1.31836717
   8.01675469  8.12491104  5.11519280
   8.00319000  2.97554500  0.00000000
   2.87294000  8.10579500  0.00000000
   2.79843646  2.87088179  5.14843213
  10.05313529  2.97554500  3.22433608
  10.07995106  8.36302883  8.44757617
   4.88212375  3.18380369  8.71503750
   4.92288530  8.10579500  3.22433608
   5.95324470  2.97554500  3.22433608
   5.93895721  7.89350139  8.39166349
   0.83970768  2.79198451  8.84225942
   0.82299471  8.10579500  3.22433608
   2.87294000 10.15574029  3.22433608
   2.68264788  5.02126295  8.28423497
   7.83652396 10.15492044  8.80385541
   8.00319000  5.02549030  3.22433608
   2.87294000  6.05584970  3.22433608
   3.05699981  0.89345129  8.63505707
   8.16867414  6.11139144  8.76200228
   8.00319000  0.92559970  3.22433608
   2.87294000  2.97554500  0.14386434
   2.86821665  8.14377761  5.40810882
   8.01031089  2.97453999  5.34050821
   8.00319000  8.10579500  0.14386434
   2.74854124  2.77826131  6.31167025
   2.87294000  8.10579500  1.17450283
   8.00319000  2.97554500  1.17450283
   8.03494174  8.15234296  6.29306789
   9.92594579  0.39759329  6.03192789
   6.14377837  5.62171672  6.02638282
   5.43806500  0.41042000  0.65906681
   0.30781500  5.54067000  0.65906681
   2.87537231  7.97224407 10.36941810
   2.69556801  8.83785314 10.78756565
 


--------------------------------------------------------------------------------------------------------


 k-point  1 :   0.0000 0.0000 0.0000  plane waves:   44673
 k-point  2 :   0.3333 0.0000 0.0000  plane waves:   44654
 k-point  3 :   0.0000 0.3333 0.0000  plane waves:   44654
 k-point  4 :   0.3333 0.3333 0.0000  plane waves:   44648
 k-point  5 :  -0.3333 0.3333 0.0000  plane waves:   44648

 maximum and minimum number of plane-waves per node :     11199    11132

 maximum number of plane-waves:     44673
 maximum index in each direction: 
   IXMAX=   17   IYMAX=   16   IZMAX=   38
   IXMIN=  -17   IYMIN=  -17   IZMIN=  -38


 real space projection operators:
  total allocation   :       7520.62 KBytes
  max/ min on nodes  :       1931.37       1827.38


 parallel 3D FFT for wavefunctions:
    minimum data exchange during FFTs selected (reduces bandwidth)
 parallel 3D FFT for charge:
    minimum data exchange during FFTs selected (reduces bandwidth)


 total amount of memory used by VASP MPI-rank0   104973. kBytes
=======================================================================

   base      :      30000. kBytes
   nonlr-proj:       4806. kBytes
   fftplans  :       5457. kBytes
   grid      :      17089. kBytes
   one-center:        497. kBytes
   wavefun   :      47124. kBytes
 
     INWAV:  cpu time    4.8667: real time    5.9223
 Broyden mixing: mesh for mixing (old mesh)
   NGX = 33   NGY = 33   NGZ = 77
  (NGX  =100   NGY  =100   NGZ  =240)
  gives a total of  83853 points

 initial charge density was supplied:
 number of electron     322.9999837 magnetization      20.9999974
 keeping initial charge density in first step


--------------------------------------------------------------------------------------------------------


 Maximum index for non-local projection operator          668
 Maximum index for augmentation-charges          726 (set IRDMAX)


--------------------------------------------------------------------------------------------------------


 First call to EWALD:  gamma=   0.131
 Maximum number of real-space cells 3x 3x 2
 Maximum number of reciprocal cells 2x 2x 4

    FEWALD:  cpu time    0.0029: real time    0.0031


--------------------------------------- Iteration      1(   1)  ---------------------------------------


    POTLOK:  cpu time    6.6940: real time    6.8893
    SETDIJ:  cpu time    0.7753: real time    0.7791
    EDDIAG:  cpu time    2.6411: real time    2.6876
  RMM-DIIS:  cpu time    6.0809: real time    6.1099
    ORTHCH:  cpu time    0.9135: real time    0.9262
       DOS:  cpu time    0.0025: real time    0.0025
    CHARGE:  cpu time    0.3806: real time    0.3819
    MIXING:  cpu time    0.0095: real time    0.0105
    --------------------------------------------
      LOOP:  cpu time   17.4976: real time   17.7871

 eigenvalue-minimisations  :  4439
 total energy-change (2. order) :-0.4633469E+03  (-0.6071908E+00)
 number of electron     322.9999835 magnetization      20.9999974
 augmentation part       46.2139564 magnetization      15.0356448

 Broyden mixing:
  rms(total) = 0.13917E+00    rms(broyden)= 0.13902E+00
  rms(prec ) = 0.16153E+00
  weight for this iteration     100.00

 Free energy of the ion-electron system (eV)
  ---------------------------------------------------
  alpha Z        PSCENC =       298.66405635
  Ewald energy   TEWEN  =     44299.70905039
  -Hartree energ DENC   =    -60562.05106769
  -exchange      EXHF   =         0.00000000
  -V(xc)+E(xc)   XCENC  =      1025.14245774
  PAW double counting   =     11911.72052312   -11918.71196907
  entropy T*S    EENTRO =        -0.00000000
  eigenvalues    EBANDS =     -3545.34072116
  atomic energy  EATOM  =     18177.83128672
  Solvation  Ediel_sol  =      -150.31050181
  ---------------------------------------------------
  free energy    TOTEN  =      -463.34688540 eV

  energy without entropy =     -463.34688540  energy(sigma->0) =     -463.34688540


--------------------------------------------------------------------------------------------------------


--------------------------------------- Iteration      1(   2)  ---------------------------------------


    POTLOK:  cpu time    5.9773: real time    6.0744
    SETDIJ:  cpu time    0.7435: real time    0.7444
    EDDIAG:  cpu time    2.6013: real time    2.6457
  RMM-DIIS:  cpu time    7.4849: real time    7.5395
    ORTHCH:  cpu time    0.9130: real time    0.9288
       DOS:  cpu time    0.0011: real time    0.0012
    CHARGE:  cpu time    0.3648: real time    0.3720
    MIXING:  cpu time    0.0068: real time    0.0072
    --------------------------------------------
      LOOP:  cpu time   18.0927: real time   18.3131

 eigenvalue-minimisations  :  5511
 total energy-change (2. order) : 0.2235298E-01  (-0.4181352E-01)
 number of electron     322.9999834 magnetization      20.9999974
 augmentation part       46.2971504 magnetization      15.0338580

 Broyden mixing:
  rms(total) = 0.91411E-01    rms(broyden)= 0.91332E-01
  rms(prec ) = 0.10729E+00
  weight for this iteration     100.00

 eigenvalues of (default mixing * dielectric matrix)
  average eigenvalue GAMMA=   0.7252
  0.7252

 Free energy of the ion-electron system (eV)
  ---------------------------------------------------
  alpha Z        PSCENC =       298.66405635
  Ewald energy   TEWEN  =     44299.70905039
  -Hartree energ DENC   =    -60559.49760541
  -exchange      EXHF   =         0.00000000
  -V(xc)+E(xc)   XCENC  =      1025.88090851
  PAW double counting   =     11920.54184188   -11927.19525423
  entropy T*S    EENTRO =        -0.00000000
  eigenvalues    EBANDS =     -3537.35600774
  atomic energy  EATOM  =     18177.83128672
  Solvation  Ediel_sol  =      -161.90280889
  ---------------------------------------------------
  free energy    TOTEN  =      -463.32453242 eV

  energy without entropy =     -463.32453242  energy(sigma->0) =     -463.32453242


--------------------------------------------------------------------------------------------------------


--------------------------------------- Iteration      1(   3)  ---------------------------------------


    POTLOK:  cpu time    5.8781: real time    5.9648
    SETDIJ:  cpu time    0.7317: real time    0.7328
    EDDIAG:  cpu time    2.6040: real time    2.6467
  RMM-DIIS:  cpu time    7.8585: real time    7.9840
    ORTHCH:  cpu time    0.9155: real time    0.9310
       DOS:  cpu time    0.0010: real time    0.0010
    CHARGE:  cpu time    0.3710: real time    0.3721
    MIXING:  cpu time    0.0039: real time    0.0039
    --------------------------------------------
      LOOP:  cpu time   18.3638: real time   18.6364

 eigenvalue-minimisations  :  5641
 total energy-change (2. order) :-0.6398677E-02  (-0.1420633E-01)
 number of electron     322.9999835 magnetization      20.9999974
 augmentation part       46.2171942 magnetization      15.0258744

 Broyden mixing:
  rms(total) = 0.72453E-01    rms(broyden)= 0.72423E-01
  rms(prec ) = 0.86400E-01
  weight for this iteration     100.00

 eigenvalues of (default mixing * dielectric matrix)
  average eigenvalue GAMMA=   0.7834
  1.0668  0.4999

 Free energy of the ion-electron system (eV)
  ---------------------------------------------------
  alpha Z        PSCENC =       298.66405635
  Ewald energy   TEWEN  =     44299.70905039
  -Hartree energ DENC   =    -60557.78411434
  -exchange      EXHF   =         0.00000000
  -V(xc)+E(xc)   XCENC  =      1026.05391258
  PAW double counting   =     11926.71416984   -11933.89174616
  entropy T*S    EENTRO =        -0.00000000
  eigenvalues    EBANDS =     -3530.78765724
  atomic energy  EATOM  =     18177.83128672
  Solvation  Ediel_sol  =      -169.83988924
  ---------------------------------------------------
  free energy    TOTEN  =      -463.33093110 eV

  energy without entropy =     -463.33093110  energy(sigma->0) =     -463.33093110


--------------------------------------------------------------------------------------------------------


--------------------------------------- Iteration      1(   4)  ---------------------------------------


    POTLOK:  cpu time    5.9620: real time    6.0374
    SETDIJ:  cpu time    0.7267: real time    0.7274
    EDDIAG:  cpu time    2.6608: real time    2.7004
  RMM-DIIS:  cpu time    7.7644: real time    7.7889
    ORTHCH:  cpu time    0.9142: real time    0.9305
       DOS:  cpu time    0.0011: real time    0.0011
    CHARGE:  cpu time    0.3710: real time    0.3714
    MIXING:  cpu time    0.0040: real time    0.0040
    --------------------------------------------
      LOOP:  cpu time   18.4042: real time   18.5611

 eigenvalue-minimisations  :  5568
 total energy-change (2. order) :-0.4503120E-02  (-0.5199711E-02)
 number of electron     322.9999835 magnetization      20.9999974
 augmentation part       46.2472346 magnetization      15.0274995

 Broyden mixing:
  rms(total) = 0.44255E-01    rms(broyden)= 0.44233E-01
  rms(prec ) = 0.55314E-01
  weight for this iteration     100.00

 eigenvalues of (default mixing * dielectric matrix)
  average eigenvalue GAMMA=   0.8252
  1.0383  1.0383  0.3990

 Free energy of the ion-electron system (eV)
  ---------------------------------------------------
  alpha Z        PSCENC =       298.66405635
  Ewald energy   TEWEN  =     44299.70905039
  -Hartree energ DENC   =    -60553.64909124
  -exchange      EXHF   =         0.00000000
  -V(xc)+E(xc)   XCENC  =      1026.22726042
  PAW double counting   =     11928.76823093   -11935.93509398
  entropy T*S    EENTRO =        -0.00000000
  eigenvalues    EBANDS =     -3526.72944522
  atomic energy  EATOM  =     18177.83128672
  Solvation  Ediel_sol  =      -178.22168859
  ---------------------------------------------------
  free energy    TOTEN  =      -463.33543422 eV

  energy without entropy =     -463.33543422  energy(sigma->0) =     -463.33543422


--------------------------------------------------------------------------------------------------------


--------------------------------------- Iteration      1(   5)  ---------------------------------------


    POTLOK:  cpu time    5.8346: real time    5.9026
    SETDIJ:  cpu time    0.7297: real time    0.7304
    EDDIAG:  cpu time    2.6240: real time    2.6601
  RMM-DIIS:  cpu time    7.9615: real time    7.9789
    ORTHCH:  cpu time    0.9098: real time    0.9252
       DOS:  cpu time    0.0014: real time    0.0014
    CHARGE:  cpu time    0.3660: real time    0.3758
    MIXING:  cpu time    0.0043: real time    0.0044
    --------------------------------------------
      LOOP:  cpu time   18.4313: real time   18.5789

 eigenvalue-minimisations  :  5671
 total energy-change (2. order) :-0.7287630E-02  (-0.1976426E-02)
 number of electron     322.9999835 magnetization      20.9999973
 augmentation part       46.2822462 magnetization      15.0288021

 Broyden mixing:
  rms(total) = 0.36280E-01    rms(broyden)= 0.36272E-01
  rms(prec ) = 0.46263E-01
  weight for this iteration     100.00

 eigenvalues of (default mixing * dielectric matrix)
  average eigenvalue GAMMA=   0.8613
  1.2487  1.2487  0.5800  0.3680

 Free energy of the ion-electron system (eV)
  ---------------------------------------------------
  alpha Z        PSCENC =       298.66405635
  Ewald energy   TEWEN  =     44299.70905039
  -Hartree energ DENC   =    -60549.33737315
  -exchange      EXHF   =         0.00000000
  -V(xc)+E(xc)   XCENC  =      1026.33318824
  PAW double counting   =     11929.41146399   -11936.52531283
  entropy T*S    EENTRO =        -0.00000000
  eigenvalues    EBANDS =     -3524.00826752
  atomic energy  EATOM  =     18177.83128672
  Solvation  Ediel_sol  =      -185.42081405
  ---------------------------------------------------
  free energy    TOTEN  =      -463.34272185 eV

  energy without entropy =     -463.34272185  energy(sigma->0) =     -463.34272185


--------------------------------------------------------------------------------------------------------


--------------------------------------- Iteration      1(   6)  ---------------------------------------


    POTLOK:  cpu time    5.7838: real time    5.8675
    SETDIJ:  cpu time    0.7297: real time    0.7299
    EDDIAG:  cpu time    2.6038: real time    2.6481
  RMM-DIIS:  cpu time    7.5080: real time    7.5229
    ORTHCH:  cpu time    0.9177: real time    0.9292
       DOS:  cpu time    0.0009: real time    0.0009
    CHARGE:  cpu time    0.3698: real time    0.3712
    MIXING:  cpu time    0.0045: real time    0.0045
    --------------------------------------------
      LOOP:  cpu time   17.9182: real time   18.0742

 eigenvalue-minimisations  :  5423
 total energy-change (2. order) :-0.4678778E-02  (-0.1426715E-02)
 number of electron     322.9999835 magnetization      20.9999973
 augmentation part       46.2348610 magnetization      15.0295823

 Broyden mixing:
  rms(total) = 0.25809E-01    rms(broyden)= 0.25798E-01
  rms(prec ) = 0.34709E-01
  weight for this iteration     100.00

 eigenvalues of (default mixing * dielectric matrix)
  average eigenvalue GAMMA=   1.0339
  2.2769  1.2770  0.8559  0.4281  0.3317

 Free energy of the ion-electron system (eV)
  ---------------------------------------------------
  alpha Z        PSCENC =       298.66405635
  Ewald energy   TEWEN  =     44299.70905039
  -Hartree energ DENC   =    -60545.61134306
  -exchange      EXHF   =         0.00000000
  -V(xc)+E(xc)   XCENC  =      1026.43477273
  PAW double counting   =     11931.65807138   -11938.89936436
  entropy T*S    EENTRO =        -0.00000000
  eigenvalues    EBANDS =     -3520.70078322
  atomic energy  EATOM  =     18177.83128672
  Solvation  Ediel_sol  =      -192.43314756
  ---------------------------------------------------
  free energy    TOTEN  =      -463.34740063 eV

  energy without entropy =     -463.34740063  energy(sigma->0) =     -463.34740063


--------------------------------------------------------------------------------------------------------


--------------------------------------- Iteration      1(   7)  ---------------------------------------


    POTLOK:  cpu time    5.9414: real time    6.0096
    SETDIJ:  cpu time    0.7429: real time    0.7431
    EDDIAG:  cpu time    2.5639: real time    2.5936
  RMM-DIIS:  cpu time    6.9328: real time    6.9466
    ORTHCH:  cpu time    0.9119: real time    0.9234
       DOS:  cpu time    0.0011: real time    0.0011
    CHARGE:  cpu time    0.3526: real time    0.3534
    MIXING:  cpu time    0.0048: real time    0.0048
    --------------------------------------------
      LOOP:  cpu time   17.4514: real time   17.5757

 eigenvalue-minimisations  :  5025
 total energy-change (2. order) :-0.2164441E-02  (-0.1975343E-02)
 number of electron     322.9999835 magnetization      20.9999973
 augmentation part       46.2628579 magnetization      15.0290768

 Broyden mixing:
  rms(total) = 0.12405E-01    rms(broyden)= 0.12382E-01
  rms(prec ) = 0.19311E-01
  weight for this iteration     100.00

 eigenvalues of (default mixing * dielectric matrix)
  average eigenvalue GAMMA=   1.0801
  2.8834  1.0515  0.8989  0.8989  0.4182  0.3299

 Free energy of the ion-electron system (eV)
  ---------------------------------------------------
  alpha Z        PSCENC =       298.66405635
  Ewald energy   TEWEN  =     44299.70905039
  -Hartree energ DENC   =    -60537.39359521
  -exchange      EXHF   =         0.00000000
  -V(xc)+E(xc)   XCENC  =      1026.55538836
  PAW double counting   =     11932.66523703   -11939.95379620
  entropy T*S    EENTRO =        -0.00000000
  eigenvalues    EBANDS =     -3516.84234809
  atomic energy  EATOM  =     18177.83128672
  Solvation  Ediel_sol  =      -204.58484443
  ---------------------------------------------------
  free energy    TOTEN  =      -463.34956507 eV

  energy without entropy =     -463.34956507  energy(sigma->0) =     -463.34956507


--------------------------------------------------------------------------------------------------------


--------------------------------------- Iteration      1(   8)  ---------------------------------------


    POTLOK:  cpu time    5.7534: real time    5.8153
    SETDIJ:  cpu time    0.7249: real time    0.7255
    EDDIAG:  cpu time    2.5648: real time    2.5995
  RMM-DIIS:  cpu time    8.2348: real time    8.2508
    ORTHCH:  cpu time    0.9127: real time    0.9283
       DOS:  cpu time    0.0011: real time    0.0011
    CHARGE:  cpu time    0.3506: real time    0.3509
    MIXING:  cpu time    0.0050: real time    0.0050
    --------------------------------------------
      LOOP:  cpu time   18.5473: real time   18.6765

 eigenvalue-minimisations  :  5832
 total energy-change (2. order) :-0.1248571E-02  (-0.7860076E-03)
 number of electron     322.9999835 magnetization      20.9999973
 augmentation part       46.2643801 magnetization      15.0295067

 Broyden mixing:
  rms(total) = 0.95975E-02    rms(broyden)= 0.95835E-02
  rms(prec ) = 0.15071E-01
  weight for this iteration     100.00

 eigenvalues of (default mixing * dielectric matrix)
  average eigenvalue GAMMA=   1.1467
  3.3586  1.2320  1.2320  0.8921  0.5661  0.4174  0.3288

 Free energy of the ion-electron system (eV)
  ---------------------------------------------------
  alpha Z        PSCENC =       298.66405635
  Ewald energy   TEWEN  =     44299.70905039
  -Hartree energ DENC   =    -60532.67746075
  -exchange      EXHF   =         0.00000000
  -V(xc)+E(xc)   XCENC  =      1026.58135543
  PAW double counting   =     11932.97931315   -11940.26323626
  entropy T*S    EENTRO =        -0.00000000
  eigenvalues    EBANDS =     -3515.74279598
  atomic energy  EATOM  =     18177.83128672
  Solvation  Ediel_sol  =      -210.43238269
  ---------------------------------------------------
  free energy    TOTEN  =      -463.35081364 eV

  energy without entropy =     -463.35081364  energy(sigma->0) =     -463.35081364


--------------------------------------------------------------------------------------------------------


--------------------------------------- Iteration      1(   9)  ---------------------------------------


    POTLOK:  cpu time    5.7468: real time    5.8128
    SETDIJ:  cpu time    0.7224: real time    0.7228
    EDDIAG:  cpu time    2.5573: real time    2.5922
  RMM-DIIS:  cpu time    7.6106: real time    7.6193
    ORTHCH:  cpu time    0.9175: real time    0.9292
       DOS:  cpu time    0.0011: real time    0.0011
    CHARGE:  cpu time    0.3494: real time    0.3517
    MIXING:  cpu time    0.0052: real time    0.0052
    --------------------------------------------
      LOOP:  cpu time   17.9102: real time   18.0344

 eigenvalue-minimisations  :  5458
 total energy-change (2. order) :-0.2112541E-02  (-0.7168232E-03)
 number of electron     322.9999835 magnetization      20.9999973
 augmentation part       46.2640266 magnetization      15.0305983

 Broyden mixing:
  rms(total) = 0.66326E-02    rms(broyden)= 0.66090E-02
  rms(prec ) = 0.10341E-01
  weight for this iteration     100.00

 eigenvalues of (default mixing * dielectric matrix)
  average eigenvalue GAMMA=   1.2013
  3.8665  1.6398  1.1254  0.8709  0.8709  0.3285  0.4171  0.4912

 Free energy of the ion-electron system (eV)
  ---------------------------------------------------
  alpha Z        PSCENC =       298.66405635
  Ewald energy   TEWEN  =     44299.70905039
  -Hartree energ DENC   =    -60526.66569953
  -exchange      EXHF   =         0.00000000
  -V(xc)+E(xc)   XCENC  =      1026.59088715
  PAW double counting   =     11933.10081667   -11940.39177762
  entropy T*S    EENTRO =        -0.00000000
  eigenvalues    EBANDS =     -3515.26547506
  atomic energy  EATOM  =     18177.83128672
  Solvation  Ediel_sol  =      -216.92607125
  ---------------------------------------------------
  free energy    TOTEN  =      -463.35292618 eV

  energy without entropy =     -463.35292618  energy(sigma->0) =     -463.35292618


--------------------------------------------------------------------------------------------------------


--------------------------------------- Iteration      1(  10)  ---------------------------------------


    POTLOK:  cpu time    5.6247: real time    5.6824
    SETDIJ:  cpu time    0.7212: real time    0.7219
    EDDIAG:  cpu time    2.5596: real time    2.5951
  RMM-DIIS:  cpu time    7.9296: real time    7.9397
    ORTHCH:  cpu time    0.9228: real time    0.9412
       DOS:  cpu time    0.0009: real time    0.0011
    CHARGE:  cpu time    0.3482: real time    0.3490
    MIXING:  cpu time    0.0053: real time    0.0053
    --------------------------------------------
      LOOP:  cpu time   18.1123: real time   18.2356

 eigenvalue-minimisations  :  5664
 total energy-change (2. order) :-0.2562121E-02  (-0.4006211E-03)
 number of electron     322.9999835 magnetization      20.9999973
 augmentation part       46.2682311 magnetization      15.0304460

 Broyden mixing:
  rms(total) = 0.47611E-02    rms(broyden)= 0.47306E-02
  rms(prec ) = 0.72051E-02
  weight for this iteration     100.00

 eigenvalues of (default mixing * dielectric matrix)
  average eigenvalue GAMMA=   1.2533
  4.2629  1.9865  1.1099  1.1099  0.7936  0.7936  0.3285  0.4776  0.4176

 Free energy of the ion-electron system (eV)
  ---------------------------------------------------
  alpha Z        PSCENC =       298.66405635
  Ewald energy   TEWEN  =     44299.70905039
  -Hartree energ DENC   =    -60521.88096733
  -exchange      EXHF   =         0.00000000
  -V(xc)+E(xc)   XCENC  =      1026.58725550
  PAW double counting   =     11933.06358497   -11940.35968475
  entropy T*S    EENTRO =        -0.00000000
  eigenvalues    EBANDS =     -3515.41687733
  atomic energy  EATOM  =     18177.83128672
  Solvation  Ediel_sol  =      -221.55319283
  ---------------------------------------------------
  free energy    TOTEN  =      -463.35548830 eV

  energy without entropy =     -463.35548830  energy(sigma->0) =     -463.35548830


--------------------------------------------------------------------------------------------------------


--------------------------------------- Iteration      1(  11)  ---------------------------------------


    POTLOK:  cpu time    5.6113: real time    5.6646
    SETDIJ:  cpu time    0.7215: real time    0.7218
    EDDIAG:  cpu time    2.5542: real time    2.5930
  RMM-DIIS:  cpu time    7.9965: real time    8.0028
    ORTHCH:  cpu time    0.9202: real time    0.9326
       DOS:  cpu time    0.0011: real time    0.0011
    CHARGE:  cpu time    0.3533: real time    0.3535
    MIXING:  cpu time    0.0058: real time    0.0058
    --------------------------------------------
      LOOP:  cpu time   18.1639: real time   18.2752

 eigenvalue-minimisations  :  5658
 total energy-change (2. order) :-0.3635826E-02  (-0.3016586E-03)
 number of electron     322.9999835 magnetization      20.9999973
 augmentation part       46.2699533 magnetization      15.0302450

 Broyden mixing:
  rms(total) = 0.42362E-02    rms(broyden)= 0.42043E-02
  rms(prec ) = 0.55937E-02
  weight for this iteration     100.00

 eigenvalues of (default mixing * dielectric matrix)
  average eigenvalue GAMMA=   1.4044
  5.3888  2.4049  1.4298  1.1485  0.8985  0.8985  0.6568  0.3286  0.4168  0.4724

 Free energy of the ion-electron system (eV)
  ---------------------------------------------------
  alpha Z        PSCENC =       298.66405635
  Ewald energy   TEWEN  =     44299.70905039
  -Hartree energ DENC   =    -60517.79838236
  -exchange      EXHF   =         0.00000000
  -V(xc)+E(xc)   XCENC  =      1026.56833357
  PAW double counting   =     11933.22851981   -11940.52543881
  entropy T*S    EENTRO =        -0.00000000
  eigenvalues    EBANDS =     -3515.93059566
  atomic energy  EATOM  =     18177.83128672
  Solvation  Ediel_sol  =      -225.10595415
  ---------------------------------------------------
  free energy    TOTEN  =      -463.35912413 eV

  energy without entropy =     -463.35912413  energy(sigma->0) =     -463.35912413


--------------------------------------------------------------------------------------------------------


--------------------------------------- Iteration      1(  12)  ---------------------------------------


    POTLOK:  cpu time    5.4535: real time    5.5079
    SETDIJ:  cpu time    0.7280: real time    0.7281
    EDDIAG:  cpu time    2.5744: real time    2.6177
  RMM-DIIS:  cpu time    7.5487: real time    7.5639
    ORTHCH:  cpu time    0.9111: real time    0.9253
       DOS:  cpu time    0.0011: real time    0.0011
    CHARGE:  cpu time    0.3535: real time    0.3541
    MIXING:  cpu time    0.0101: real time    0.0103
    --------------------------------------------
      LOOP:  cpu time   17.5803: real time   17.7083

 eigenvalue-minimisations  :  5346
 total energy-change (2. order) :-0.2636044E-02  (-0.1798566E-03)
 number of electron     322.9999835 magnetization      20.9999973
 augmentation part       46.2701283 magnetization      15.0301945

 Broyden mixing:
  rms(total) = 0.36106E-02    rms(broyden)= 0.35820E-02
  rms(prec ) = 0.43791E-02
  weight for this iteration     100.00

 eigenvalues of (default mixing * dielectric matrix)
  average eigenvalue GAMMA=   1.4437
  6.2212  2.6212  1.7765  0.9843  0.9843  0.7774  0.7774  0.3286  0.4166  0.4669
  0.5262

 Free energy of the ion-electron system (eV)
  ---------------------------------------------------
  alpha Z        PSCENC =       298.66405635
  Ewald energy   TEWEN  =     44299.70905039
  -Hartree energ DENC   =    -60514.71869791
  -exchange      EXHF   =         0.00000000
  -V(xc)+E(xc)   XCENC  =      1026.56195962
  PAW double counting   =     11933.62736684   -11940.93618490
  entropy T*S    EENTRO =        -0.00000000
  eigenvalues    EBANDS =     -3516.25438953
  atomic energy  EATOM  =     18177.83128672
  Solvation  Ediel_sol  =      -227.84620776
  ---------------------------------------------------
  free energy    TOTEN  =      -463.36176017 eV

  energy without entropy =     -463.36176017  energy(sigma->0) =     -463.36176017


--------------------------------------------------------------------------------------------------------


--------------------------------------- Iteration      1(  13)  ---------------------------------------


    POTLOK:  cpu time    5.2241: real time    5.2804
    SETDIJ:  cpu time    0.7215: real time    0.7216
    EDDIAG:  cpu time    2.5716: real time    2.6153
  RMM-DIIS:  cpu time    8.5251: real time    8.5322
    ORTHCH:  cpu time    0.9169: real time    0.9294
       DOS:  cpu time    0.0009: real time    0.0011
    CHARGE:  cpu time    0.3552: real time    0.3554
    MIXING:  cpu time    0.0064: real time    0.0064
    --------------------------------------------
      LOOP:  cpu time   18.3216: real time   18.4418

 eigenvalue-minimisations  :  5900
 total energy-change (2. order) :-0.1017247E-02  (-0.7777979E-04)
 number of electron     322.9999835 magnetization      20.9999973
 augmentation part       46.2712442 magnetization      15.0301451

 Broyden mixing:
  rms(total) = 0.23204E-02    rms(broyden)= 0.23053E-02
  rms(prec ) = 0.29171E-02
  weight for this iteration     100.00

 eigenvalues of (default mixing * dielectric matrix)
  average eigenvalue GAMMA=   1.4985
  6.7309  2.7772  1.9662  1.2153  1.2153  0.8600  0.8600  0.7027  0.3286  0.4788
  0.4174  0.4297

 Free energy of the ion-electron system (eV)
  ---------------------------------------------------
  alpha Z        PSCENC =       298.66405635
  Ewald energy   TEWEN  =     44299.70905039
  -Hartree energ DENC   =    -60513.63983189
  -exchange      EXHF   =         0.00000000
  -V(xc)+E(xc)   XCENC  =      1026.56262888
  PAW double counting   =     11933.83331961   -11941.14415493
  entropy T*S    EENTRO =        -0.00000000
  eigenvalues    EBANDS =     -3516.38449693
  atomic energy  EATOM  =     18177.83128672
  Solvation  Ediel_sol  =      -228.79463562
  ---------------------------------------------------
  free energy    TOTEN  =      -463.36277742 eV

  energy without entropy =     -463.36277742  energy(sigma->0) =     -463.36277742


--------------------------------------------------------------------------------------------------------


--------------------------------------- Iteration      1(  14)  ---------------------------------------


    POTLOK:  cpu time    5.3747: real time    5.4317
    SETDIJ:  cpu time    0.7215: real time    0.7216
    EDDIAG:  cpu time    2.5831: real time    2.6153
  RMM-DIIS:  cpu time    7.1938: real time    7.2595
    ORTHCH:  cpu time    0.9203: real time    0.9304
       DOS:  cpu time    0.0010: real time    0.0010
    CHARGE:  cpu time    0.3546: real time    0.3552
    MIXING:  cpu time    0.0074: real time    0.0074
    --------------------------------------------
      LOOP:  cpu time   17.1564: real time   17.3220

 eigenvalue-minimisations  :  5135
 total energy-change (2. order) :-0.1083692E-02  (-0.9595709E-04)
 number of electron     322.9999835 magnetization      20.9999973
 augmentation part       46.2716854 magnetization      15.0298771

 Broyden mixing:
  rms(total) = 0.26201E-02    rms(broyden)= 0.26035E-02
  rms(prec ) = 0.29356E-02
  weight for this iteration     100.00

 eigenvalues of (default mixing * dielectric matrix)
  average eigenvalue GAMMA=   1.5702
  7.4194  3.4222  2.0258  1.6741  0.9629  0.9629  0.8104  0.8104  0.6771  0.3286
  0.4778  0.4205  0.4205

 Free energy of the ion-electron system (eV)
  ---------------------------------------------------
  alpha Z        PSCENC =       298.66405635
  Ewald energy   TEWEN  =     44299.70905039
  -Hartree energ DENC   =    -60512.79729518
  -exchange      EXHF   =         0.00000000
  -V(xc)+E(xc)   XCENC  =      1026.56337997
  PAW double counting   =     11934.12180373   -11941.42917121
  entropy T*S    EENTRO =        -0.00000000
  eigenvalues    EBANDS =     -3516.52800502
  atomic energy  EATOM  =     18177.83128672
  Solvation  Ediel_sol  =      -229.49896687
  ---------------------------------------------------
  free energy    TOTEN  =      -463.36386111 eV

  energy without entropy =     -463.36386111  energy(sigma->0) =     -463.36386111


--------------------------------------------------------------------------------------------------------


--------------------------------------- Iteration      1(  15)  ---------------------------------------


    POTLOK:  cpu time    5.2350: real time    5.2832
    SETDIJ:  cpu time    0.7206: real time    0.7210
    EDDIAG:  cpu time    2.5764: real time    2.6187
  RMM-DIIS:  cpu time    7.0053: real time    7.0233
    ORTHCH:  cpu time    0.9059: real time    0.9252
       DOS:  cpu time    0.0010: real time    0.0010
    CHARGE:  cpu time    0.3463: real time    0.3508
    MIXING:  cpu time    0.0074: real time    0.0074
    --------------------------------------------
      LOOP:  cpu time   16.7980: real time   16.9306

 eigenvalue-minimisations  :  4958
 total energy-change (2. order) :-0.6745134E-03  (-0.6802121E-04)
 number of electron     322.9999835 magnetization      20.9999973
 augmentation part       46.2714176 magnetization      15.0299254

 Broyden mixing:
  rms(total) = 0.19107E-02    rms(broyden)= 0.18917E-02
  rms(prec ) = 0.20950E-02
  weight for this iteration     100.00

 eigenvalues of (default mixing * dielectric matrix)
  average eigenvalue GAMMA=   1.6369
  8.0253  3.8990  2.2326  1.8287  1.0836  1.0836  0.8183  0.8183  0.8345  0.6484
  0.3286  0.4770  0.4196  0.4196

 Free energy of the ion-electron system (eV)
  ---------------------------------------------------
  alpha Z        PSCENC =       298.66405635
  Ewald energy   TEWEN  =     44299.70905039
  -Hartree energ DENC   =    -60512.25618914
  -exchange      EXHF   =         0.00000000
  -V(xc)+E(xc)   XCENC  =      1026.55787033
  PAW double counting   =     11934.25327760   -11941.56834499
  entropy T*S    EENTRO =        -0.00000000
  eigenvalues    EBANDS =     -3516.59888654
  atomic energy  EATOM  =     18177.83128672
  Solvation  Ediel_sol  =      -229.95665636
  ---------------------------------------------------
  free energy    TOTEN  =      -463.36453562 eV

  energy without entropy =     -463.36453562  energy(sigma->0) =     -463.36453562


--------------------------------------------------------------------------------------------------------


--------------------------------------- Iteration      1(  16)  ---------------------------------------


    POTLOK:  cpu time    5.0710: real time    5.1211
    SETDIJ:  cpu time    0.7214: real time    0.7218
    EDDIAG:  cpu time    2.5678: real time    2.5964
  RMM-DIIS:  cpu time    7.6016: real time    7.6117
    ORTHCH:  cpu time    0.9142: real time    0.9264
       DOS:  cpu time    0.0009: real time    0.0009
    CHARGE:  cpu time    0.3539: real time    0.3542
    MIXING:  cpu time    0.0076: real time    0.0076
    --------------------------------------------
      LOOP:  cpu time   17.2383: real time   17.3399

 eigenvalue-minimisations  :  5429
 total energy-change (2. order) : 0.4682975E-04  (-0.4959411E-04)
 number of electron     322.9999835 magnetization      20.9999973
 augmentation part       46.2718603 magnetization      15.0299893

 Broyden mixing:
  rms(total) = 0.18343E-02    rms(broyden)= 0.18175E-02
  rms(prec ) = 0.19938E-02
  weight for this iteration     100.00

 eigenvalues of (default mixing * dielectric matrix)
  average eigenvalue GAMMA=   1.7183
  9.0805  4.3682  2.7034  1.5811  1.3707  0.9921  0.9921  0.8370  0.8370  0.7463
  0.6224  0.3286  0.4767  0.4195  0.4195

 Free energy of the ion-electron system (eV)
  ---------------------------------------------------
  alpha Z        PSCENC =       298.66405635
  Ewald energy   TEWEN  =     44299.70905039
  -Hartree energ DENC   =    -60511.94639715
  -exchange      EXHF   =         0.00000000
  -V(xc)+E(xc)   XCENC  =      1026.55715363
  PAW double counting   =     11934.24158856   -11941.55590054
  entropy T*S    EENTRO =        -0.00000000
  eigenvalues    EBANDS =     -3516.50837910
  atomic energy  EATOM  =     18177.83128672
  Solvation  Ediel_sol  =      -230.35694765
  ---------------------------------------------------
  free energy    TOTEN  =      -463.36448879 eV

  energy without entropy =     -463.36448879  energy(sigma->0) =     -463.36448879


--------------------------------------------------------------------------------------------------------


--------------------------------------- Iteration      1(  17)  ---------------------------------------


    POTLOK:  cpu time    5.0907: real time    5.1430
    SETDIJ:  cpu time    0.7215: real time    0.7219
    EDDIAG:  cpu time    2.5780: real time    2.6072
  RMM-DIIS:  cpu time    6.5863: real time    6.6033
    ORTHCH:  cpu time    0.9030: real time    0.9165
       DOS:  cpu time    0.0010: real time    0.0010
    CHARGE:  cpu time    0.3593: real time    0.3597
    MIXING:  cpu time    0.0077: real time    0.0077
    --------------------------------------------
      LOOP:  cpu time   16.2476: real time   16.3603

 eigenvalue-minimisations  :  4803
 total energy-change (2. order) : 0.3338054E-03  (-0.3003824E-04)
 number of electron     322.9999835 magnetization      20.9999973
 augmentation part       46.2720624 magnetization      15.0300458

 Broyden mixing:
  rms(total) = 0.16294E-02    rms(broyden)= 0.16085E-02
  rms(prec ) = 0.17223E-02
  weight for this iteration     100.00

 eigenvalues of (default mixing * dielectric matrix)
  average eigenvalue GAMMA=   1.8100
 10.0109  4.9215  2.9355  1.7258  1.7258  1.0371  1.0371  0.8276  0.8276  0.8179
  0.8179  0.6319  0.3286  0.4768  0.4192  0.4192

 Free energy of the ion-electron system (eV)
  ---------------------------------------------------
  alpha Z        PSCENC =       298.66405635
  Ewald energy   TEWEN  =     44299.70905039
  -Hartree energ DENC   =    -60511.64015657
  -exchange      EXHF   =         0.00000000
  -V(xc)+E(xc)   XCENC  =      1026.55976303
  PAW double counting   =     11934.28114786   -11941.59770384
  entropy T*S    EENTRO =        -0.00000000
  eigenvalues    EBANDS =     -3516.37055104
  atomic energy  EATOM  =     18177.83128672
  Solvation  Ediel_sol  =      -230.80104789
  ---------------------------------------------------
  free energy    TOTEN  =      -463.36415499 eV

  energy without entropy =     -463.36415499  energy(sigma->0) =     -463.36415499


--------------------------------------------------------------------------------------------------------


--------------------------------------- Iteration      1(  18)  ---------------------------------------


    POTLOK:  cpu time    5.0571: real time    5.0966
    SETDIJ:  cpu time    0.7209: real time    0.7210
    EDDIAG:  cpu time    2.5781: real time    2.6085
  RMM-DIIS:  cpu time    6.8157: real time    6.8181
    ORTHCH:  cpu time    0.9082: real time    0.9225
       DOS:  cpu time    0.0009: real time    0.0010
    CHARGE:  cpu time    0.3556: real time    0.3558
    MIXING:  cpu time    0.0082: real time    0.0082
    --------------------------------------------
      LOOP:  cpu time   16.4448: real time   16.5317

 eigenvalue-minimisations  :  4908
 total energy-change (2. order) : 0.2357448E-03  (-0.2225329E-04)
 number of electron     322.9999835 magnetization      20.9999973
 augmentation part       46.2720606 magnetization      15.0300252

 Broyden mixing:
  rms(total) = 0.12931E-02    rms(broyden)= 0.12719E-02
  rms(prec ) = 0.13337E-02
  weight for this iteration     100.00

 eigenvalues of (default mixing * dielectric matrix)
  average eigenvalue GAMMA=   1.9131
 11.5625  5.4693  2.9598  2.2641  1.6231  0.9770  0.9770  1.0118  1.0118  0.8241
  0.8241  0.7513  0.6220  0.3286  0.4769  0.4192  0.4192

 Free energy of the ion-electron system (eV)
  ---------------------------------------------------
  alpha Z        PSCENC =       298.66405635
  Ewald energy   TEWEN  =     44299.70905039
  -Hartree energ DENC   =    -60511.53696514
  -exchange      EXHF   =         0.00000000
  -V(xc)+E(xc)   XCENC  =      1026.56146127
  PAW double counting   =     11934.28895707   -11941.60585415
  entropy T*S    EENTRO =        -0.00000000
  eigenvalues    EBANDS =     -3516.31159381
  atomic energy  EATOM  =     18177.83128672
  Solvation  Ediel_sol  =      -230.96431795
  ---------------------------------------------------
  free energy    TOTEN  =      -463.36391924 eV

  energy without entropy =     -463.36391924  energy(sigma->0) =     -463.36391924


--------------------------------------------------------------------------------------------------------


--------------------------------------- Iteration      1(  19)  ---------------------------------------


    POTLOK:  cpu time    5.1356: real time    5.1825
    SETDIJ:  cpu time    0.7229: real time    0.7230
    EDDIAG:  cpu time    2.5813: real time    2.6267
  RMM-DIIS:  cpu time    6.1477: real time    6.1605
    ORTHCH:  cpu time    0.9122: real time    0.9238
       DOS:  cpu time    0.0010: real time    0.0010
    CHARGE:  cpu time    0.3584: real time    0.3585
    MIXING:  cpu time    0.0087: real time    0.0087
    --------------------------------------------
      LOOP:  cpu time   15.8677: real time   15.9846

 eigenvalue-minimisations  :  4443
 total energy-change (2. order) : 0.1219875E-03  (-0.1636864E-04)
 number of electron     322.9999835 magnetization      20.9999973
 augmentation part       46.2720232 magnetization      15.0300762

 Broyden mixing:
  rms(total) = 0.12550E-02    rms(broyden)= 0.12287E-02
  rms(prec ) = 0.12830E-02
  weight for this iteration     100.00

 eigenvalues of (default mixing * dielectric matrix)
  average eigenvalue GAMMA=   2.1316
 14.7059  6.0722  3.2454  2.8599  1.5788  1.5788  1.0092  1.0092  0.8252  0.8252
  0.8437  0.8437  0.7079  0.6206  0.3286  0.4769  0.4192  0.4192

 Free energy of the ion-electron system (eV)
  ---------------------------------------------------
  alpha Z        PSCENC =       298.66405635
  Ewald energy   TEWEN  =     44299.70905039
  -Hartree energ DENC   =    -60511.51643529
  -exchange      EXHF   =         0.00000000
  -V(xc)+E(xc)   XCENC  =      1026.56083616
  PAW double counting   =     11934.24561390   -11941.56242266
  entropy T*S    EENTRO =        -0.00000000
  eigenvalues    EBANDS =     -3516.28904116
  atomic energy  EATOM  =     18177.83128672
  Solvation  Ediel_sol  =      -231.00674167
  ---------------------------------------------------
  free energy    TOTEN  =      -463.36379726 eV

  energy without entropy =     -463.36379726  energy(sigma->0) =     -463.36379726


--------------------------------------------------------------------------------------------------------


--------------------------------------- Iteration      1(  20)  ---------------------------------------


    POTLOK:  cpu time    5.0306: real time    5.0778
    SETDIJ:  cpu time    0.7236: real time    0.7237
    EDDIAG:  cpu time    2.5647: real time    2.6037
  RMM-DIIS:  cpu time    6.2253: real time    6.2305
    ORTHCH:  cpu time    0.9018: real time    0.9156
       DOS:  cpu time    0.0011: real time    0.0011
    CHARGE:  cpu time    0.3606: real time    0.3607
    MIXING:  cpu time    0.0087: real time    0.0087
    --------------------------------------------
      LOOP:  cpu time   15.8164: real time   15.9218

 eigenvalue-minimisations  :  4517
 total energy-change (2. order) : 0.5784242E-04  (-0.1710366E-04)
 number of electron     322.9999835 magnetization      20.9999973
 augmentation part       46.2721365 magnetization      15.0300568

 Broyden mixing:
  rms(total) = 0.10913E-02    rms(broyden)= 0.10544E-02
  rms(prec ) = 0.10854E-02
  weight for this iteration     100.00

 eigenvalues of (default mixing * dielectric matrix)
  average eigenvalue GAMMA=   2.1690
 15.6748  6.4673  3.6331  2.8829  1.6796  1.6796  0.9799  0.9799  0.9281  0.9281
  0.8033  0.8033  0.8156  0.7018  0.3286  0.6100  0.4769  0.4192  0.4192

 Free energy of the ion-electron system (eV)
  ---------------------------------------------------
  alpha Z        PSCENC =       298.66405635
  Ewald energy   TEWEN  =     44299.70905039
  -Hartree energ DENC   =    -60511.52476030
  -exchange      EXHF   =         0.00000000
  -V(xc)+E(xc)   XCENC  =      1026.56024579
  PAW double counting   =     11934.20001436   -11941.51694800
  entropy T*S    EENTRO =        -0.00000000
  eigenvalues    EBANDS =     -3516.27254655
  atomic energy  EATOM  =     18177.83128672
  Solvation  Ediel_sol  =      -231.01413817
  ---------------------------------------------------
  free energy    TOTEN  =      -463.36373941 eV

  energy without entropy =     -463.36373941  energy(sigma->0) =     -463.36373941


--------------------------------------------------------------------------------------------------------


--------------------------------------- Iteration      1(  21)  ---------------------------------------


    POTLOK:  cpu time    4.9215: real time    4.9652
    SETDIJ:  cpu time    0.7213: real time    0.7215
    EDDIAG:  cpu time    2.6547: real time    2.6844
  RMM-DIIS:  cpu time    5.9274: real time    5.9355
    ORTHCH:  cpu time    0.9123: real time    0.9245
       DOS:  cpu time    0.0010: real time    0.0010
    CHARGE:  cpu time    0.3581: real time    0.3589
    MIXING:  cpu time    0.0092: real time    0.0093
    --------------------------------------------
      LOOP:  cpu time   15.5057: real time   15.6004

 eigenvalue-minimisations  :  4151
 total energy-change (2. order) :-0.1137239E-03  (-0.1488304E-04)
 number of electron     322.9999835 magnetization      20.9999973
 augmentation part       46.2721206 magnetization      15.0300624

 Broyden mixing:
  rms(total) = 0.10350E-02    rms(broyden)= 0.99658E-03
  rms(prec ) = 0.10228E-02
  weight for this iteration     100.00

 eigenvalues of (default mixing * dielectric matrix)
  average eigenvalue GAMMA=   2.4478
 19.4199  7.7148  4.5219  2.9712  2.3814  1.4229  1.4229  0.9866  0.9866  0.8990
  0.8990  0.8089  0.8089  0.8000  0.3286  0.4769  0.4192  0.4192  0.6547  0.6124

 Free energy of the ion-electron system (eV)
  ---------------------------------------------------
  alpha Z        PSCENC =       298.66405635
  Ewald energy   TEWEN  =     44299.70905039
  -Hartree energ DENC   =    -60511.55691023
  -exchange      EXHF   =         0.00000000
  -V(xc)+E(xc)   XCENC  =      1026.55985585
  PAW double counting   =     11934.20307328   -11941.51987032
  entropy T*S    EENTRO =        -0.00000000
  eigenvalues    EBANDS =     -3516.28964997
  atomic energy  EATOM  =     18177.83128672
  Solvation  Ediel_sol  =      -230.96474521
  ---------------------------------------------------
  free energy    TOTEN  =      -463.36385314 eV

  energy without entropy =     -463.36385314  energy(sigma->0) =     -463.36385314


--------------------------------------------------------------------------------------------------------


--------------------------------------- Iteration      1(  22)  ---------------------------------------


    POTLOK:  cpu time    5.0992: real time    5.1475
    SETDIJ:  cpu time    0.7300: real time    0.7302
    EDDIAG:  cpu time    2.5691: real time    2.6002
  RMM-DIIS:  cpu time    6.5529: real time    6.5553
    ORTHCH:  cpu time    0.9111: real time    0.9209
       DOS:  cpu time    0.0011: real time    0.0011
    CHARGE:  cpu time    0.3584: real time    0.3586
    MIXING:  cpu time    0.0097: real time    0.0097
    --------------------------------------------
      LOOP:  cpu time   16.2316: real time   16.3234

 eigenvalue-minimisations  :  4722
 total energy-change (2. order) :-0.2149412E-03  (-0.4644934E-04)
 number of electron     322.9999835 magnetization      20.9999973
 augmentation part       46.2721843 magnetization      15.0300276

 Broyden mixing:
  rms(total) = 0.10430E-02    rms(broyden)= 0.90986E-03
  rms(prec ) = 0.94001E-03
  weight for this iteration     100.00
  WARNING: grid for Broyden might be to small

 eigenvalues of (default mixing * dielectric matrix)
  average eigenvalue GAMMA=   2.7386
 25.3232  8.7392  4.7641  3.2844  2.3562  1.5387  1.2274  0.9889  0.9889  1.0680
  1.0680  0.8065  0.8065  0.8164  0.8164  0.3286  0.4769  0.4192  0.4192  0.6634
  0.6109

 Free energy of the ion-electron system (eV)
  ---------------------------------------------------
  alpha Z        PSCENC =       298.66405635
  Ewald energy   TEWEN  =     44299.70905039
  -Hartree energ DENC   =    -60511.61475892
  -exchange      EXHF   =         0.00000000
  -V(xc)+E(xc)   XCENC  =      1026.55937919
  PAW double counting   =     11934.21033523   -11941.52742013
  entropy T*S    EENTRO =        -0.00000000
  eigenvalues    EBANDS =     -3516.34237858
  atomic energy  EATOM  =     18177.83128672
  Solvation  Ediel_sol  =      -230.85361833
  ---------------------------------------------------
  free energy    TOTEN  =      -463.36406808 eV

  energy without entropy =     -463.36406808  energy(sigma->0) =     -463.36406808


--------------------------------------------------------------------------------------------------------


--------------------------------------- Iteration      1(  23)  ---------------------------------------


    POTLOK:  cpu time    4.9149: real time    4.9607
    SETDIJ:  cpu time    0.7309: real time    0.7310
    EDDIAG:  cpu time    2.5732: real time    2.6033
  RMM-DIIS:  cpu time    6.5590: real time    6.5646
    ORTHCH:  cpu time    0.9153: real time    0.9260
       DOS:  cpu time    0.0009: real time    0.0009
    CHARGE:  cpu time    0.3554: real time    0.3555
    MIXING:  cpu time    0.0101: real time    0.0101
    --------------------------------------------
      LOOP:  cpu time   16.0598: real time   16.1522

 eigenvalue-minimisations  :  4733
 total energy-change (2. order) :-0.2384935E-03  (-0.5773968E-04)
 number of electron     322.9999835 magnetization      20.9999973
 augmentation part       46.2721703 magnetization      15.0299868

 Broyden mixing:
  rms(total) = 0.10193E-02    rms(broyden)= 0.82770E-03
  rms(prec ) = 0.86436E-03
  weight for this iteration     100.00
  WARNING: grid for Broyden might be to small

 eigenvalues of (default mixing * dielectric matrix)
  average eigenvalue GAMMA=   3.2356
 36.1612  9.6675  5.0932  3.4999  2.3767  1.7366  1.3759  1.3759  0.9918  0.9918
  1.0118  0.8045  0.8045  0.8204  0.8204  0.3286  0.4192  0.4192  0.4769  0.7403
  0.6120  0.6541

 Free energy of the ion-electron system (eV)
  ---------------------------------------------------
  alpha Z        PSCENC =       298.66405635
  Ewald energy   TEWEN  =     44299.70905039
  -Hartree energ DENC   =    -60511.67925498
  -exchange      EXHF   =         0.00000000
  -V(xc)+E(xc)   XCENC  =      1026.55772445
  PAW double counting   =     11934.19915009   -11941.51639770
  entropy T*S    EENTRO =        -0.00000000
  eigenvalues    EBANDS =     -3516.41523533
  atomic energy  EATOM  =     18177.83128672
  Solvation  Ediel_sol  =      -230.71468658
  ---------------------------------------------------
  free energy    TOTEN  =      -463.36430657 eV

  energy without entropy =     -463.36430657  energy(sigma->0) =     -463.36430657


--------------------------------------------------------------------------------------------------------


--------------------------------------- Iteration      1(  24)  ---------------------------------------


    POTLOK:  cpu time    5.0103: real time    5.0566
    SETDIJ:  cpu time    0.7276: real time    0.7276
    EDDIAG:  cpu time    2.5664: real time    2.5993
  RMM-DIIS:  cpu time    6.5414: real time    6.5589
    ORTHCH:  cpu time    0.9122: real time    0.9271
       DOS:  cpu time    0.0011: real time    0.0011
    CHARGE:  cpu time    0.3473: real time    0.3840
    MIXING:  cpu time    0.0103: real time    0.0103
    --------------------------------------------
      LOOP:  cpu time   16.1165: real time   16.2649

 eigenvalue-minimisations  :  4776
 total energy-change (2. order) :-0.2007794E-03  (-0.9309251E-04)
 number of electron     322.9999835 magnetization      20.9999973
 augmentation part       46.2722123 magnetization      15.0299363

 Broyden mixing:
  rms(total) = 0.10905E-02    rms(broyden)= 0.77156E-03
  rms(prec ) = 0.82691E-03
  weight for this iteration     100.00
  WARNING: grid for Broyden might be to small

 eigenvalues of (default mixing * dielectric matrix)
  average eigenvalue GAMMA=   3.5600
 44.5361 10.1461  5.3890  3.5462  2.6566  2.0273  1.3795  1.3795  0.9915  0.9915
  0.9478  0.9478  0.8646  0.8646  0.8051  0.8051  0.3286  0.4192  0.4192  0.4769
  0.7029  0.6091  0.6456

 Free energy of the ion-electron system (eV)
  ---------------------------------------------------
  alpha Z        PSCENC =       298.66405635
  Ewald energy   TEWEN  =     44299.70905039
  -Hartree energ DENC   =    -60511.72646140
  -exchange      EXHF   =         0.00000000
  -V(xc)+E(xc)   XCENC  =      1026.55658424
  PAW double counting   =     11934.18945813   -11941.50564188
  entropy T*S    EENTRO =        -0.00000000
  eigenvalues    EBANDS =     -3516.48560865
  atomic energy  EATOM  =     18177.83128672
  Solvation  Ediel_sol  =      -230.59723126
  ---------------------------------------------------
  free energy    TOTEN  =      -463.36450735 eV

  energy without entropy =     -463.36450735  energy(sigma->0) =     -463.36450735


--------------------------------------------------------------------------------------------------------


--------------------------------------- Iteration      1(  25)  ---------------------------------------


    POTLOK:  cpu time    5.0253: real time    5.0828
    SETDIJ:  cpu time    0.7279: real time    0.7279
    EDDIAG:  cpu time    2.5647: real time    2.6030
  RMM-DIIS:  cpu time    6.3598: real time    6.3628
    ORTHCH:  cpu time    0.9153: real time    0.9246
       DOS:  cpu time    0.0011: real time    0.0011
    CHARGE:  cpu time    0.3578: real time    0.3579
    MIXING:  cpu time    0.0110: real time    0.0110
    --------------------------------------------
      LOOP:  cpu time   15.9628: real time   16.0712

 eigenvalue-minimisations  :  4589
 total energy-change (2. order) :-0.5872950E-04  (-0.6730361E-04)
 number of electron     322.9999836 magnetization      20.9999973
 augmentation part       46.2722712 magnetization      15.0299135

 Broyden mixing:
  rms(total) = 0.94656E-03    rms(broyden)= 0.69008E-03
  rms(prec ) = 0.74801E-03
  weight for this iteration     100.00
  WARNING: grid for Broyden might be to small

 eigenvalues of (default mixing * dielectric matrix)
  average eigenvalue GAMMA=   3.7768
 50.8603 10.4274  5.5959  3.5510  3.1307  2.1379  1.5429  1.5429  0.9779  0.9779
  1.0804  1.0804  0.8088  0.8088  0.8493  0.8493  0.8470  0.3286  0.4192  0.4192
  0.4769  0.6860  0.6104  0.6345

 Free energy of the ion-electron system (eV)
  ---------------------------------------------------
  alpha Z        PSCENC =       298.66405635
  Ewald energy   TEWEN  =     44299.70905039
  -Hartree energ DENC   =    -60511.72491337
  -exchange      EXHF   =         0.00000000
  -V(xc)+E(xc)   XCENC  =      1026.55675715
  PAW double counting   =     11934.18837847   -11941.50468968
  entropy T*S    EENTRO =        -0.00000000
  eigenvalues    EBANDS =     -3516.49175311
  atomic energy  EATOM  =     18177.83128672
  Solvation  Ediel_sol  =      -230.59273901
  ---------------------------------------------------
  free energy    TOTEN  =      -463.36456608 eV

  energy without entropy =     -463.36456608  energy(sigma->0) =     -463.36456608


--------------------------------------------------------------------------------------------------------


--------------------------------------- Iteration      1(  26)  ---------------------------------------


    POTLOK:  cpu time    5.0022: real time    5.0494
    SETDIJ:  cpu time    0.7268: real time    0.7268
    EDDIAG:  cpu time    2.5989: real time    2.6325
  RMM-DIIS:  cpu time    6.5525: real time    6.5958
    ORTHCH:  cpu time    0.9108: real time    0.9242
       DOS:  cpu time    0.0011: real time    0.0011
    CHARGE:  cpu time    0.3577: real time    0.3628
    MIXING:  cpu time    0.0112: real time    0.0112
    --------------------------------------------
      LOOP:  cpu time   16.1614: real time   16.3040

 eigenvalue-minimisations  :  4710
 total energy-change (2. order) : 0.1016418E-03  (-0.8856863E-04)
 number of electron     322.9999836 magnetization      20.9999973
 augmentation part       46.2722671 magnetization      15.0298773

 Broyden mixing:
  rms(total) = 0.92488E-03    rms(broyden)= 0.54396E-03
  rms(prec ) = 0.59534E-03
  weight for this iteration     100.00
  WARNING: grid for Broyden might be to small

 eigenvalues of (default mixing * dielectric matrix)
  average eigenvalue GAMMA=   3.9587
 56.5365 10.6719  5.8686  3.6802  3.6802  2.2845  1.9242  1.4028  0.9878  0.9878
  1.0924  1.0924  1.1560  0.8559  0.8559  0.8041  0.8041  0.3286  0.4192  0.4192
  0.4769  0.7349  0.6696  0.6072  0.6267

 Free energy of the ion-electron system (eV)
  ---------------------------------------------------
  alpha Z        PSCENC =       298.66405635
  Ewald energy   TEWEN  =     44299.70905039
  -Hartree energ DENC   =    -60511.68395110
  -exchange      EXHF   =         0.00000000
  -V(xc)+E(xc)   XCENC  =      1026.55820876
  PAW double counting   =     11934.19196075   -11941.50729470
  entropy T*S    EENTRO =        -0.00000000
  eigenvalues    EBANDS =     -3516.45144365
  atomic energy  EATOM  =     18177.83128672
  Solvation  Ediel_sol  =      -230.67633797
  ---------------------------------------------------
  free energy    TOTEN  =      -463.36446444 eV

  energy without entropy =     -463.36446444  energy(sigma->0) =     -463.36446444


--------------------------------------------------------------------------------------------------------


--------------------------------------- Iteration      1(  27)  ---------------------------------------


    POTLOK:  cpu time    5.0117: real time    5.0867
    SETDIJ:  cpu time    0.7295: real time    0.7298
    EDDIAG:  cpu time    2.5770: real time    2.6172
  RMM-DIIS:  cpu time    6.5216: real time    6.5279
    ORTHCH:  cpu time    0.9115: real time    0.9240
       DOS:  cpu time    0.0011: real time    0.0011
    CHARGE:  cpu time    0.3594: real time    0.3595
    MIXING:  cpu time    0.0120: real time    0.0121
    --------------------------------------------
      LOOP:  cpu time   16.1237: real time   16.2581

 eigenvalue-minimisations  :  4686
 total energy-change (2. order) : 0.1188609E-03  (-0.8062817E-04)
 number of electron     322.9999836 magnetization      20.9999973
 augmentation part       46.2723013 magnetization      15.0298543

 Broyden mixing:
  rms(total) = 0.79790E-03    rms(broyden)= 0.36817E-03
  rms(prec ) = 0.40342E-03
  weight for this iteration     100.00
  WARNING: grid for Broyden might be to small

 eigenvalues of (default mixing * dielectric matrix)
  average eigenvalue GAMMA=   4.0614
 60.8793 10.7490  6.2340  3.9724  3.9724  2.5348  1.9733  1.3265  1.3265  0.9874
  0.9874  1.1139  1.1139  0.3286  0.8073  0.8073  0.8576  0.8576  0.8568  0.4192
  0.4192  0.4769  0.6934  0.6662  0.6068  0.6287

 Free energy of the ion-electron system (eV)
  ---------------------------------------------------
  alpha Z        PSCENC =       298.66405635
  Ewald energy   TEWEN  =     44299.70905039
  -Hartree energ DENC   =    -60511.61090186
  -exchange      EXHF   =         0.00000000
  -V(xc)+E(xc)   XCENC  =      1026.55977838
  PAW double counting   =     11934.20005894   -11941.51530983
  entropy T*S    EENTRO =        -0.00000000
  eigenvalues    EBANDS =     -3516.40604555
  atomic energy  EATOM  =     18177.83128672
  Solvation  Ediel_sol  =      -230.79631913
  ---------------------------------------------------
  free energy    TOTEN  =      -463.36434558 eV

  energy without entropy =     -463.36434558  energy(sigma->0) =     -463.36434558


--------------------------------------------------------------------------------------------------------


--------------------------------------- Iteration      1(  28)  ---------------------------------------


    POTLOK:  cpu time    4.9118: real time    4.9578
    SETDIJ:  cpu time    0.7349: real time    0.7352
    EDDIAG:  cpu time    2.5797: real time    2.6183
  RMM-DIIS:  cpu time    6.2867: real time    6.2968
    ORTHCH:  cpu time    0.9111: real time    0.9256
       DOS:  cpu time    0.0010: real time    0.0010
    CHARGE:  cpu time    0.3594: real time    0.3602
    MIXING:  cpu time    0.0125: real time    0.0125
    --------------------------------------------
      LOOP:  cpu time   15.7971: real time   15.9075

 eigenvalue-minimisations  :  4516
 total energy-change (2. order) : 0.3345508E-04  (-0.5704043E-04)
 number of electron     322.9999836 magnetization      20.9999973
 augmentation part       46.2723380 magnetization      15.0298326

 Broyden mixing:
  rms(total) = 0.66050E-03    rms(broyden)= 0.30304E-03
  rms(prec ) = 0.33006E-03
  weight for this iteration     100.00
  WARNING: grid for Broyden might be to small

 eigenvalues of (default mixing * dielectric matrix)
  average eigenvalue GAMMA=   4.0773
 62.7606 10.7621  6.7040  4.2060  4.2060  2.7737  2.0365  1.7104  1.2928  1.2928
  0.9868  0.9868  1.0196  1.0196  0.8681  0.8681  0.8034  0.8034  0.3286  0.4192
  0.4192  0.4769  0.7501  0.7045  0.6567  0.6064  0.6259

 Free energy of the ion-electron system (eV)
  ---------------------------------------------------
  alpha Z        PSCENC =       298.66405635
  Ewald energy   TEWEN  =     44299.70905039
  -Hartree energ DENC   =    -60511.55261942
  -exchange      EXHF   =         0.00000000
  -V(xc)+E(xc)   XCENC  =      1026.56009101
  PAW double counting   =     11934.20537021   -11941.52034928
  entropy T*S    EENTRO =        -0.00000000
  eigenvalues    EBANDS =     -3516.39196714
  atomic energy  EATOM  =     18177.83128672
  Solvation  Ediel_sol  =      -230.86923096
  ---------------------------------------------------
  free energy    TOTEN  =      -463.36431212 eV

  energy without entropy =     -463.36431212  energy(sigma->0) =     -463.36431212


--------------------------------------------------------------------------------------------------------


--------------------------------------- Iteration      1(  29)  ---------------------------------------


    POTLOK:  cpu time    4.8509: real time    4.8990
    SETDIJ:  cpu time    0.7300: real time    0.7314
    EDDIAG:  cpu time    2.5733: real time    2.6158
  RMM-DIIS:  cpu time    5.9322: real time    5.9362
    ORTHCH:  cpu time    0.9190: real time    0.9297
       DOS:  cpu time    0.0009: real time    0.0011
    CHARGE:  cpu time    0.3579: real time    0.3586
    MIXING:  cpu time    0.0133: real time    0.0133
    --------------------------------------------
      LOOP:  cpu time   15.3776: real time   15.4852

 eigenvalue-minimisations  :  4145
 total energy-change (2. order) :-0.3365030E-04  (-0.2302346E-04)
 number of electron     322.9999836 magnetization      20.9999973
 augmentation part       46.2723862 magnetization      15.0298318

 Broyden mixing:
  rms(total) = 0.41131E-03    rms(broyden)= 0.22376E-03
  rms(prec ) = 0.23855E-03
  weight for this iteration     100.00
  WARNING: grid for Broyden might be to small

 eigenvalues of (default mixing * dielectric matrix)
  average eigenvalue GAMMA=   3.9892
 62.7063 10.7474  6.9297  4.3196  4.3196  2.9646  2.1906  1.8421  1.2897  1.2897
  0.9877  0.9877  1.0213  1.0213  0.3286  0.8032  0.8032  0.8559  0.8559  0.4192
  0.4192  0.4769  0.7710  0.7710  0.7393  0.6433  0.6115  0.5829

 Free energy of the ion-electron system (eV)
  ---------------------------------------------------
  alpha Z        PSCENC =       298.66405635
  Ewald energy   TEWEN  =     44299.70905039
  -Hartree energ DENC   =    -60511.49901640
  -exchange      EXHF   =         0.00000000
  -V(xc)+E(xc)   XCENC  =      1026.55982024
  PAW double counting   =     11934.21927771   -11941.53464531
  entropy T*S    EENTRO =        -0.00000000
  eigenvalues    EBANDS =     -3516.39246801
  atomic energy  EATOM  =     18177.83128672
  Solvation  Ediel_sol  =      -230.92170748
  ---------------------------------------------------
  free energy    TOTEN  =      -463.36434577 eV

  energy without entropy =     -463.36434577  energy(sigma->0) =     -463.36434577


--------------------------------------------------------------------------------------------------------


--------------------------------------- Iteration      1(  30)  ---------------------------------------


    POTLOK:  cpu time    4.7837: real time    4.8349
    SETDIJ:  cpu time    0.7350: real time    0.7354
    EDDIAG:  cpu time    2.5908: real time    2.6220
  RMM-DIIS:  cpu time    5.0126: real time    5.0192
    ORTHCH:  cpu time    0.9104: real time    0.9228
       DOS:  cpu time    0.0010: real time    0.0010
    CHARGE:  cpu time    0.3659: real time    0.3661
    MIXING:  cpu time    0.0131: real time    0.0131
    --------------------------------------------
      LOOP:  cpu time   14.4124: real time   14.5145

 eigenvalue-minimisations  :  3495
 total energy-change (2. order) :-0.4659084E-04  (-0.4183192E-05)
 number of electron     322.9999836 magnetization      20.9999973
 augmentation part       46.2724059 magnetization      15.0298390

 Broyden mixing:
  rms(total) = 0.21552E-03    rms(broyden)= 0.19827E-03
  rms(prec ) = 0.20912E-03
  weight for this iteration     100.00

 eigenvalues of (default mixing * dielectric matrix)
  average eigenvalue GAMMA=   3.8407
 60.8510 10.5721  6.9184  4.3943  4.3943  3.1939  2.2916  1.9080  1.3473  1.3473
  0.9881  0.9881  1.0753  1.0753  0.9367  0.9367  0.8040  0.8040  0.8353  0.8353
  0.3286  0.7645  0.4192  0.4192  0.4769  0.6428  0.6095  0.6110  0.6110

 Free energy of the ion-electron system (eV)
  ---------------------------------------------------
  alpha Z        PSCENC =       298.66405635
  Ewald energy   TEWEN  =     44299.70905039
  -Hartree energ DENC   =    -60511.47675755
  -exchange      EXHF   =         0.00000000
  -V(xc)+E(xc)   XCENC  =      1026.55959756
  PAW double counting   =     11934.22831863   -11941.54409105
  entropy T*S    EENTRO =        -0.00000000
  eigenvalues    EBANDS =     -3516.39951480
  atomic energy  EATOM  =     18177.83128672
  Solvation  Ediel_sol  =      -230.93633862
  ---------------------------------------------------
  free energy    TOTEN  =      -463.36439236 eV

  energy without entropy =     -463.36439236  energy(sigma->0) =     -463.36439236


--------------------------------------------------------------------------------------------------------


--------------------------------------- Iteration      1(  31)  ---------------------------------------


    POTLOK:  cpu time    4.7803: real time    4.8436
    SETDIJ:  cpu time    0.7358: real time    0.7361
    EDDIAG:  cpu time    2.5781: real time    2.6162
  RMM-DIIS:  cpu time    4.4955: real time    4.5086
    ORTHCH:  cpu time    0.9106: real time    0.9229
       DOS:  cpu time    0.0010: real time    0.0010
    CHARGE:  cpu time    0.3549: real time    0.3555
    MIXING:  cpu time    0.0133: real time    0.0133
    --------------------------------------------
      LOOP:  cpu time   13.8695: real time   13.9972

 eigenvalue-minimisations  :  3158
 total energy-change (2. order) :-0.2663305E-04  (-0.1584976E-05)
 number of electron     322.9999836 magnetization      20.9999973
 augmentation part       46.2723980 magnetization      15.0298374

 Broyden mixing:
  rms(total) = 0.23540E-03    rms(broyden)= 0.21239E-03
  rms(prec ) = 0.22047E-03
  weight for this iteration     100.00

 eigenvalues of (default mixing * dielectric matrix)
  average eigenvalue GAMMA=   3.7292
 61.2172 10.5711  6.9113  4.3997  4.3997  3.2057  2.2892  1.9190  1.3534  1.3534
  1.0785  1.0785  0.9882  0.9882  0.9313  0.9313  0.8042  0.8042  0.8346  0.8346
  0.3286  0.7662  0.4192  0.4192  0.4769  0.6431  0.6093  0.6098  0.6098  0.0996

 Free energy of the ion-electron system (eV)
  ---------------------------------------------------
  alpha Z        PSCENC =       298.66405635
  Ewald energy   TEWEN  =     44299.70905039
  -Hartree energ DENC   =    -60511.47525536
  -exchange      EXHF   =         0.00000000
  -V(xc)+E(xc)   XCENC  =      1026.55944717
  PAW double counting   =     11934.23225193   -11941.54848168
  entropy T*S    EENTRO =        -0.00000000
  eigenvalues    EBANDS =     -3516.40421349
  atomic energy  EATOM  =     18177.83128672
  Solvation  Ediel_sol  =      -230.93256103
  ---------------------------------------------------
  free energy    TOTEN  =      -463.36441900 eV

  energy without entropy =     -463.36441900  energy(sigma->0) =     -463.36441900


--------------------------------------------------------------------------------------------------------


--------------------------------------- Iteration      1(  32)  ---------------------------------------


    POTLOK:  cpu time    4.5202: real time    4.5731
    SETDIJ:  cpu time    0.7334: real time    0.7337
    EDDIAG:  cpu time    2.5824: real time    2.6238
  RMM-DIIS:  cpu time    4.2491: real time    4.2624
    ORTHCH:  cpu time    0.9098: real time    0.9220
       DOS:  cpu time    0.0009: real time    0.0009
    --------------------------------------------
      LOOP:  cpu time   12.9956: real time   13.1158

 eigenvalue-minimisations  :  2985
 total energy-change (2. order) :-0.4397953E-06  (-0.2846766E-06)
 number of electron     322.9999836 magnetization      20.9999973
 augmentation part       46.2723980 magnetization      15.0298374

 Free energy of the ion-electron system (eV)
  ---------------------------------------------------
  alpha Z        PSCENC =       298.66405635
  Ewald energy   TEWEN  =     44299.70905039
  -Hartree energ DENC   =    -60511.47365585
  -exchange      EXHF   =         0.00000000
  -V(xc)+E(xc)   XCENC  =      1026.55945051
  PAW double counting   =     11934.23250499   -11941.54865385
  entropy T*S    EENTRO =        -0.00000000
  eigenvalues    EBANDS =     -3516.40484795
  atomic energy  EATOM  =     18177.83128672
  Solvation  Ediel_sol  =      -230.93361074
  ---------------------------------------------------
  free energy    TOTEN  =      -463.36441944 eV

  energy without entropy =     -463.36441944  energy(sigma->0) =     -463.36441944


--------------------------------------------------------------------------------------------------------


 average (electrostatic) potential at core
  the test charge radii are     1.0103  0.6991  0.7089  1.1045  0.7215  0.5201
  (the norm of the test charge is              1.0000)
       1 -54.3995       2 -52.7776       3 -50.7116       4 -51.3462       5 -56.1322
       6 -52.3415       7 -56.2942       8 -52.4435       9 -58.2055      10 -58.2634
      11 -57.6009      12 -57.4278      13 -58.1834      14 -58.2458      15 -57.6023
      16 -57.4186      17 -57.4555      18 -57.5978      19 -58.3235      20 -58.1577
      21 -57.4428      22 -57.5999      23 -58.3067      24 -58.2288      25 -56.3278
      26 -57.5896      27 -58.7574      28 -57.2770      29 -57.4044      30 -56.5011
      31 -56.5584      32 -58.0090      33 -72.0593      34 -71.9445      35 -71.3982
      36 -71.4831      37 -72.0649      38 -71.9383      39 -71.3801      40 -71.4816
      41 -72.1197      42 -71.9702      43 -71.4267      44 -71.4788      45 -72.1342
      46 -72.0073      47 -71.4210      48 -71.4756      49 -70.8968      50 -72.4850
      51 -71.7603      52 -69.9590      53 -71.8415      54 -71.1439      55 -71.0809
      56 -71.2339      57 -39.2251      58 -39.2056      59 -38.6616      60 -38.6615
      61 -78.8467      62 -42.4482
 
 
 
 E-fermi :  -3.7484     XC(G=0):  -3.8940     alpha+bet : -2.7838


 spin component 1

 k-point     1 :       0.0000    0.0000    0.0000
  band No.  band energies     occupation 
      1     -31.8653      1.00000
      2     -31.8461      1.00000
      3     -31.2953      1.00000
      4     -31.2951      1.00000
      5     -22.6159      1.00000
      6     -21.5014      1.00000
      7     -21.2343      1.00000
      8     -21.1378      1.00000
      9     -21.1334      1.00000
     10     -21.1233      1.00000
     11     -21.0792      1.00000
     12     -21.0517      1.00000
     13     -21.0378      1.00000
     14     -21.0254      1.00000
     15     -20.9176      1.00000
     16     -20.7877      1.00000
     17     -20.6889      1.00000
     18     -20.6032      1.00000
     19     -20.5969      1.00000
     20     -20.5884      1.00000
     21     -20.5380      1.00000
     22     -20.4814      1.00000
     23     -20.4565      1.00000
     24     -20.4437      1.00000
     25     -20.3686      1.00000
     26     -20.1195      1.00000
     27     -20.0620      1.00000
     28     -20.0141      1.00000
     29     -19.1688      1.00000
     30     -15.3755      1.00000
     31     -15.3537      1.00000
     32     -15.3482      1.00000
     33     -15.3422      1.00000
     34     -15.3113      1.00000
     35     -15.2808      1.00000
     36     -14.7642      1.00000
     37     -14.7628      1.00000
     38     -14.7608      1.00000
     39     -14.7591      1.00000
     40     -14.7445      1.00000
     41     -14.7443      1.00000
     42     -13.8970      1.00000
     43     -13.7611      1.00000
     44     -13.6100      1.00000
     45     -13.5224      1.00000
     46     -12.5200      1.00000
     47     -12.3841      1.00000
     48     -12.3479      1.00000
     49     -12.3112      1.00000
     50     -12.2948      1.00000
     51     -12.2267      1.00000
     52     -12.2260      1.00000
     53     -12.1655      1.00000
     54     -11.8473      1.00000
     55     -11.5531      1.00000
     56     -11.4794      1.00000
     57     -11.3523      1.00000
     58     -11.2416      1.00000
     59     -11.1304      1.00000
     60     -10.8621      1.00000
     61     -10.6821      1.00000
     62     -10.6763      1.00000
     63     -10.5730      1.00000
     64     -10.5149      1.00000
     65     -10.4560      1.00000
     66     -10.3879      1.00000
     67     -10.2277      1.00000
     68     -10.0914      1.00000
     69     -10.0620      1.00000
     70     -10.0303      1.00000
     71     -10.0240      1.00000
     72      -9.9450      1.00000
     73      -9.9213      1.00000
     74      -9.9093      1.00000
     75      -9.8951      1.00000
     76      -9.6335      1.00000
     77      -9.4449      1.00000
     78      -9.4160      1.00000
     79      -9.2809      1.00000
     80      -9.2311      1.00000
     81      -9.1566      1.00000
     82      -9.0286      1.00000
     83      -8.9181      1.00000
     84      -8.9068      1.00000
     85      -8.7769      1.00000
     86      -8.6839      1.00000
     87      -8.6622      1.00000
     88      -8.4908      1.00000
     89      -8.3805      1.00000
     90      -8.2534      1.00000
     91      -8.1963      1.00000
     92      -8.1089      1.00000
     93      -8.0977      1.00000
     94      -8.0583      1.00000
     95      -8.0137      1.00000
     96      -7.8866      1.00000
     97      -7.8614      1.00000
     98      -7.8328      1.00000
     99      -7.7650      1.00000
    100      -7.6185      1.00000
    101      -7.5827      1.00000
    102      -7.5375      1.00000
    103      -7.4541      1.00000
    104      -7.3459      1.00000
    105      -7.3397      1.00000
    106      -7.3229      1.00000
    107      -7.3065      1.00000
    108      -7.2903      1.00000
    109      -7.2810      1.00000
    110      -7.2236      1.00000
    111      -7.1758      1.00000
    112      -7.1298      1.00000
    113      -7.0941      1.00000
    114      -7.0073      1.00000
    115      -6.9919      1.00000
    116      -6.9501      1.00000
    117      -6.9107      1.00000
    118      -6.8835      1.00000
    119      -6.8423      1.00000
    120      -6.8230      1.00000
    121      -6.7836      1.00000
    122      -6.7603      1.00000
    123      -6.6463      1.00000
    124      -6.6344      1.00000
    125      -6.6166      1.00000
    126      -6.6047      1.00000
    127      -6.5532      1.00000
    128      -6.5221      1.00000
    129      -6.5142      1.00000
    130      -6.5131      1.00000
    131      -6.4435      1.00000
    132      -6.4258      1.00000
    133      -6.4033      1.00000
    134      -6.3775      1.00000
    135      -6.3578      1.00000
    136      -6.3464      1.00000
    137      -6.3146      1.00000
    138      -6.2859      1.00000
    139      -6.2437      1.00000
    140      -6.2274      1.00000
    141      -6.2007      1.00000
    142      -6.1762      1.00000
    143      -6.1150      1.00000
    144      -6.0441      1.00000
    145      -6.0345      1.00000
    146      -6.0107      1.00000
    147      -5.9905      1.00000
    148      -5.9601      1.00000
    149      -5.9276      1.00000
    150      -5.9169      1.00000
    151      -5.8887      1.00000
    152      -5.8512      1.00000
    153      -5.8210      1.00000
    154      -5.7863      1.00000
    155      -5.7589      1.00000
    156      -5.6976      1.00000
    157      -5.6643      1.00000
    158      -5.6556      1.00000
    159      -5.2569      1.00000
    160      -5.2299      1.00000
    161      -5.2069      1.00000
    162      -5.1981      1.00000
    163      -5.1502      1.00000
    164      -4.9791      1.00000
    165      -4.8269      1.00000
    166      -4.7528      1.00000
    167      -4.6978      1.00000
    168      -4.6817      1.00000
    169      -4.6103      1.00000
    170      -4.4126      1.00000
    171      -4.1950      1.00000
    172      -4.1873      1.00000
    173      -2.3300      0.00000
    174      -1.5733      0.00000
    175      -0.4745      0.00000
    176      -0.3674      0.00000
    177      -0.2475      0.00000
    178       0.1544      0.00000
    179       0.2753      0.00000
    180       0.2962      0.00000
    181       0.3950      0.00000
    182       0.4634      0.00000
    183       0.7038      0.00000
    184       0.7245      0.00000
    185       0.8756      0.00000
    186       1.0686      0.00000
    187       1.0901      0.00000
    188       1.1609      0.00000
    189       1.2141      0.00000
    190       1.2341      0.00000
    191       1.3760      0.00000
    192       1.3841      0.00000
    193       1.4025      0.00000
    194       1.4371      0.00000
    195       1.4443      0.00000
    196       1.4669      0.00000
    197       1.4995      0.00000
    198       1.5083      0.00000
    199       1.6368      0.00000
    200       1.7011      0.00000
    201       1.7330      0.00000
    202       1.7480      0.00000
    203       1.7907      0.00000
    204       1.8238      0.00000
    205       1.8381      0.00000
    206       1.8456      0.00000
    207       1.9268      0.00000
    208       1.9627      0.00000

 k-point     2 :       0.3333    0.0000    0.0000
  band No.  band energies     occupation 
      1     -31.8653      1.00000
      2     -31.8461      1.00000
      3     -31.2953      1.00000
      4     -31.2951      1.00000
      5     -22.6158      1.00000
      6     -21.5012      1.00000
      7     -21.2256      1.00000
      8     -21.1460      1.00000
      9     -21.1360      1.00000
     10     -21.1195      1.00000
     11     -21.0766      1.00000
     12     -21.0612      1.00000
     13     -21.0450      1.00000
     14     -21.0150      1.00000
     15     -20.9163      1.00000
     16     -20.7871      1.00000
     17     -20.6772      1.00000
     18     -20.6293      1.00000
     19     -20.5970      1.00000
     20     -20.5750      1.00000
     21     -20.5336      1.00000
     22     -20.4815      1.00000
     23     -20.4690      1.00000
     24     -20.4355      1.00000
     25     -20.3679      1.00000
     26     -20.1195      1.00000
     27     -20.0619      1.00000
     28     -20.0140      1.00000
     29     -19.1687      1.00000
     30     -15.3754      1.00000
     31     -15.3537      1.00000
     32     -15.3482      1.00000
     33     -15.3422      1.00000
     34     -15.3113      1.00000
     35     -15.2808      1.00000
     36     -14.7634      1.00000
     37     -14.7619      1.00000
     38     -14.7616      1.00000
     39     -14.7600      1.00000
     40     -14.7445      1.00000
     41     -14.7443      1.00000
     42     -13.8848      1.00000
     43     -13.7537      1.00000
     44     -13.6014      1.00000
     45     -13.5224      1.00000
     46     -12.4741      1.00000
     47     -12.3836      1.00000
     48     -12.3478      1.00000
     49     -12.3111      1.00000
     50     -12.2320      1.00000
     51     -12.2266      1.00000
     52     -12.2259      1.00000
     53     -12.1655      1.00000
     54     -11.9021      1.00000
     55     -11.6585      1.00000
     56     -11.4146      1.00000
     57     -11.3285      1.00000
     58     -11.2450      1.00000
     59     -11.1758      1.00000
     60     -11.0237      1.00000
     61     -10.9564      1.00000
     62     -10.6549      1.00000
     63     -10.6199      1.00000
     64     -10.5658      1.00000
     65     -10.5500      1.00000
     66     -10.3761      1.00000
     67     -10.2875      1.00000
     68     -10.1823      1.00000
     69     -10.0725      1.00000
     70     -10.0525      1.00000
     71     -10.0295      1.00000
     72      -9.9461      1.00000
     73      -9.8423      1.00000
     74      -9.6464      1.00000
     75      -9.5014      1.00000
     76      -9.4155      1.00000
     77      -9.2980      1.00000
     78      -9.2875      1.00000
     79      -9.1730      1.00000
     80      -9.1554      1.00000
     81      -9.0831      1.00000
     82      -9.0279      1.00000
     83      -8.9717      1.00000
     84      -8.9149      1.00000
     85      -8.7025      1.00000
     86      -8.6710      1.00000
     87      -8.6095      1.00000
     88      -8.5213      1.00000
     89      -8.4463      1.00000
     90      -8.3893      1.00000
     91      -8.3484      1.00000
     92      -8.2391      1.00000
     93      -8.1828      1.00000
     94      -8.0866      1.00000
     95      -8.0249      1.00000
     96      -7.9943      1.00000
     97      -7.8402      1.00000
     98      -7.8334      1.00000
     99      -7.7717      1.00000
    100      -7.6598      1.00000
    101      -7.6203      1.00000
    102      -7.4974      1.00000
    103      -7.4869      1.00000
    104      -7.3595      1.00000
    105      -7.3460      1.00000
    106      -7.3100      1.00000
    107      -7.3036      1.00000
    108      -7.2821      1.00000
    109      -7.2690      1.00000
    110      -7.2115      1.00000
    111      -7.1852      1.00000
    112      -7.1308      1.00000
    113      -7.0861      1.00000
    114      -7.0418      1.00000
    115      -6.9934      1.00000
    116      -6.9810      1.00000
    117      -6.9516      1.00000
    118      -6.8823      1.00000
    119      -6.8729      1.00000
    120      -6.8149      1.00000
    121      -6.7778      1.00000
    122      -6.7505      1.00000
    123      -6.6741      1.00000
    124      -6.6528      1.00000
    125      -6.6122      1.00000
    126      -6.5854      1.00000
    127      -6.5779      1.00000
    128      -6.5747      1.00000
    129      -6.5490      1.00000
    130      -6.5269      1.00000
    131      -6.4897      1.00000
    132      -6.4639      1.00000
    133      -6.4215      1.00000
    134      -6.3931      1.00000
    135      -6.3808      1.00000
    136      -6.3508      1.00000
    137      -6.3235      1.00000
    138      -6.3027      1.00000
    139      -6.2341      1.00000
    140      -6.2031      1.00000
    141      -6.1698      1.00000
    142      -6.1293      1.00000
    143      -6.0860      1.00000
    144      -6.0700      1.00000
    145      -6.0498      1.00000
    146      -6.0172      1.00000
    147      -5.9840      1.00000
    148      -5.9693      1.00000
    149      -5.9470      1.00000
    150      -5.9154      1.00000
    151      -5.8891      1.00000
    152      -5.8594      1.00000
    153      -5.7860      1.00000
    154      -5.7684      1.00000
    155      -5.7379      1.00000
    156      -5.6878      1.00000
    157      -5.6432      1.00000
    158      -5.6058      1.00000
    159      -5.3239      1.00000
    160      -5.2061      1.00000
    161      -5.1854      1.00000
    162      -5.1145      1.00000
    163      -5.0510      1.00000
    164      -4.8666      1.00000
    165      -4.8358      1.00000
    166      -4.7484      1.00000
    167      -4.7215      1.00000
    168      -4.6780      1.00000
    169      -4.6085      1.00000
    170      -4.4227      1.00000
    171      -4.1952      1.00000
    172      -4.1883      1.00000
    173      -2.3373      0.00000
    174      -1.5871      0.00000
    175      -0.4665      0.00000
    176      -0.3749      0.00000
    177      -0.2608      0.00000
    178       0.1537      0.00000
    179       0.2579      0.00000
    180       0.3355      0.00000
    181       0.4072      0.00000
    182       0.5001      0.00000
    183       0.7227      0.00000
    184       0.7460      0.00000
    185       0.8823      0.00000
    186       0.9575      0.00000
    187       0.9983      0.00000
    188       1.0682      0.00000
    189       1.1334      0.00000
    190       1.1686      0.00000
    191       1.1907      0.00000
    192       1.3115      0.00000
    193       1.4135      0.00000
    194       1.4442      0.00000
    195       1.4865      0.00000
    196       1.5443      0.00000
    197       1.6132      0.00000
    198       1.6300      0.00000
    199       1.6792      0.00000
    200       1.7039      0.00000
    201       1.7303      0.00000
    202       1.7928      0.00000
    203       1.8029      0.00000
    204       1.8449      0.00000
    205       1.8678      0.00000
    206       1.9098      0.00000
    207       1.9284      0.00000
    208       1.9995      0.00000

 k-point     3 :       0.0000    0.3333    0.0000
  band No.  band energies     occupation 
      1     -31.8653      1.00000
      2     -31.8461      1.00000
      3     -31.2953      1.00000
      4     -31.2951      1.00000
      5     -22.6158      1.00000
      6     -21.5010      1.00000
      7     -21.2179      1.00000
      8     -21.1762      1.00000
      9     -21.1144      1.00000
     10     -21.1114      1.00000
     11     -21.0794      1.00000
     12     -21.0770      1.00000
     13     -21.0268      1.00000
     14     -21.0210      1.00000
     15     -20.9173      1.00000
     16     -20.7861      1.00000
     17     -20.6818      1.00000
     18     -20.6278      1.00000
     19     -20.5884      1.00000
     20     -20.5815      1.00000
     21     -20.5276      1.00000
     22     -20.5006      1.00000
     23     -20.4483      1.00000
     24     -20.4428      1.00000
     25     -20.3683      1.00000
     26     -20.1194      1.00000
     27     -20.0619      1.00000
     28     -20.0140      1.00000
     29     -19.1687      1.00000
     30     -15.3731      1.00000
     31     -15.3558      1.00000
     32     -15.3494      1.00000
     33     -15.3422      1.00000
     34     -15.3101      1.00000
     35     -15.2811      1.00000
     36     -14.7633      1.00000
     37     -14.7619      1.00000
     38     -14.7616      1.00000
     39     -14.7600      1.00000
     40     -14.7445      1.00000
     41     -14.7443      1.00000
     42     -13.8702      1.00000
     43     -13.7694      1.00000
     44     -13.6049      1.00000
     45     -13.5188      1.00000
     46     -12.4524      1.00000
     47     -12.3833      1.00000
     48     -12.3477      1.00000
     49     -12.3112      1.00000
     50     -12.2687      1.00000
     51     -12.2267      1.00000
     52     -12.2260      1.00000
     53     -12.1654      1.00000
     54     -11.9013      1.00000
     55     -11.6303      1.00000
     56     -11.4174      1.00000
     57     -11.3477      1.00000
     58     -11.2520      1.00000
     59     -11.1551      1.00000
     60     -11.0572      1.00000
     61     -10.9486      1.00000
     62     -10.6767      1.00000
     63     -10.6305      1.00000
     64     -10.5947      1.00000
     65     -10.5094      1.00000
     66     -10.3833      1.00000
     67     -10.1940      1.00000
     68     -10.1115      1.00000
     69     -10.0831      1.00000
     70     -10.0402      1.00000
     71     -10.0287      1.00000
     72      -9.9331      1.00000
     73      -9.8416      1.00000
     74      -9.7708      1.00000
     75      -9.4904      1.00000
     76      -9.4081      1.00000
     77      -9.3122      1.00000
     78      -9.2674      1.00000
     79      -9.2241      1.00000
     80      -9.1603      1.00000
     81      -9.1226      1.00000
     82      -9.0748      1.00000
     83      -8.9325      1.00000
     84      -8.8622      1.00000
     85      -8.7579      1.00000
     86      -8.6861      1.00000
     87      -8.5652      1.00000
     88      -8.5199      1.00000
     89      -8.4660      1.00000
     90      -8.3571      1.00000
     91      -8.2776      1.00000
     92      -8.2147      1.00000
     93      -8.1887      1.00000
     94      -8.1017      1.00000
     95      -8.0803      1.00000
     96      -7.9213      1.00000
     97      -7.8861      1.00000
     98      -7.8639      1.00000
     99      -7.8313      1.00000
    100      -7.6887      1.00000
    101      -7.5048      1.00000
    102      -7.4979      1.00000
    103      -7.4443      1.00000
    104      -7.3913      1.00000
    105      -7.3449      1.00000
    106      -7.3289      1.00000
    107      -7.3105      1.00000
    108      -7.3011      1.00000
    109      -7.2615      1.00000
    110      -7.2201      1.00000
    111      -7.1742      1.00000
    112      -7.1281      1.00000
    113      -7.0601      1.00000
    114      -7.0436      1.00000
    115      -6.9874      1.00000
    116      -6.9686      1.00000
    117      -6.9368      1.00000
    118      -6.8918      1.00000
    119      -6.8266      1.00000
    120      -6.8214      1.00000
    121      -6.7958      1.00000
    122      -6.7512      1.00000
    123      -6.6850      1.00000
    124      -6.6657      1.00000
    125      -6.6364      1.00000
    126      -6.6123      1.00000
    127      -6.5841      1.00000
    128      -6.5586      1.00000
    129      -6.5487      1.00000
    130      -6.5303      1.00000
    131      -6.4870      1.00000
    132      -6.4470      1.00000
    133      -6.4164      1.00000
    134      -6.3812      1.00000
    135      -6.3675      1.00000
    136      -6.3368      1.00000
    137      -6.3189      1.00000
    138      -6.3066      1.00000
    139      -6.2508      1.00000
    140      -6.2439      1.00000
    141      -6.1865      1.00000
    142      -6.1319      1.00000
    143      -6.1025      1.00000
    144      -6.0652      1.00000
    145      -6.0563      1.00000
    146      -6.0399      1.00000
    147      -6.0056      1.00000
    148      -5.9521      1.00000
    149      -5.9413      1.00000
    150      -5.9354      1.00000
    151      -5.8927      1.00000
    152      -5.8126      1.00000
    153      -5.7847      1.00000
    154      -5.7663      1.00000
    155      -5.7360      1.00000
    156      -5.6807      1.00000
    157      -5.6511      1.00000
    158      -5.6214      1.00000
    159      -5.2023      1.00000
    160      -5.1975      1.00000
    161      -5.1799      1.00000
    162      -5.1003      1.00000
    163      -5.0486      1.00000
    164      -4.9719      1.00000
    165      -4.8325      1.00000
    166      -4.7780      1.00000
    167      -4.6997      1.00000
    168      -4.6788      1.00000
    169      -4.6012      1.00000
    170      -4.4226      1.00000
    171      -4.1974      1.00000
    172      -4.1875      1.00000
    173      -2.3405      0.00000
    174      -1.5837      0.00000
    175      -0.4783      0.00000
    176      -0.3756      0.00000
    177      -0.2563      0.00000
    178       0.1926      0.00000
    179       0.2652      0.00000
    180       0.3658      0.00000
    181       0.3851      0.00000
    182       0.4789      0.00000
    183       0.5821      0.00000
    184       0.7971      0.00000
    185       0.9115      0.00000
    186       0.9592      0.00000
    187       1.0299      0.00000
    188       1.0875      0.00000
    189       1.1472      0.00000
    190       1.1920      0.00000
    191       1.2168      0.00000
    192       1.2885      0.00000
    193       1.3869      0.00000
    194       1.4168      0.00000
    195       1.5227      0.00000
    196       1.5296      0.00000
    197       1.5804      0.00000
    198       1.6387      0.00000
    199       1.6682      0.00000
    200       1.7130      0.00000
    201       1.7425      0.00000
    202       1.7791      0.00000
    203       1.8076      0.00000
    204       1.8165      0.00000
    205       1.8466      0.00000
    206       1.8852      0.00000
    207       1.9588      0.00000
    208       2.1492      0.00000

 k-point     4 :       0.3333    0.3333    0.0000
  band No.  band energies     occupation 
      1     -31.8653      1.00000
      2     -31.8461      1.00000
      3     -31.2953      1.00000
      4     -31.2951      1.00000
      5     -22.6158      1.00000
      6     -21.5008      1.00000
      7     -21.2092      1.00000
      8     -21.1701      1.00000
      9     -21.1376      1.00000
     10     -21.1088      1.00000
     11     -21.0744      1.00000
     12     -21.0689      1.00000
     13     -21.0521      1.00000
     14     -21.0047      1.00000
     15     -20.9162      1.00000
     16     -20.7859      1.00000
     17     -20.6683      1.00000
     18     -20.6311      1.00000
     19     -20.6185      1.00000
     20     -20.5625      1.00000
     21     -20.5234      1.00000
     22     -20.4989      1.00000
     23     -20.4671      1.00000
     24     -20.4300      1.00000
     25     -20.3677      1.00000
     26     -20.1194      1.00000
     27     -20.0619      1.00000
     28     -20.0140      1.00000
     29     -19.1687      1.00000
     30     -15.3731      1.00000
     31     -15.3558      1.00000
     32     -15.3495      1.00000
     33     -15.3422      1.00000
     34     -15.3101      1.00000
     35     -15.2811      1.00000
     36     -14.7642      1.00000
     37     -14.7619      1.00000
     38     -14.7608      1.00000
     39     -14.7600      1.00000
     40     -14.7445      1.00000
     41     -14.7442      1.00000
     42     -13.8639      1.00000
     43     -13.7532      1.00000
     44     -13.5987      1.00000
     45     -13.5172      1.00000
     46     -12.4052      1.00000
     47     -12.3798      1.00000
     48     -12.3477      1.00000
     49     -12.3111      1.00000
     50     -12.2268      1.00000
     51     -12.2259      1.00000
     52     -12.2188      1.00000
     53     -12.1654      1.00000
     54     -11.8558      1.00000
     55     -11.8052      1.00000
     56     -11.3530      1.00000
     57     -11.3242      1.00000
     58     -11.2672      1.00000
     59     -11.1877      1.00000
     60     -11.1670      1.00000
     61     -11.1183      1.00000
     62     -10.6817      1.00000
     63     -10.6628      1.00000
     64     -10.6084      1.00000
     65     -10.5873      1.00000
     66     -10.5345      1.00000
     67     -10.4916      1.00000
     68     -10.2238      1.00000
     69      -9.9222      1.00000
     70      -9.8707      1.00000
     71      -9.8546      1.00000
     72      -9.8247      1.00000
     73      -9.8026      1.00000
     74      -9.3857      1.00000
     75      -9.3152      1.00000
     76      -9.2954      1.00000
     77      -9.2234      1.00000
     78      -9.1952      1.00000
     79      -9.1708      1.00000
     80      -9.1122      1.00000
     81      -9.0751      1.00000
     82      -9.0516      1.00000
     83      -8.9868      1.00000
     84      -8.8652      1.00000
     85      -8.7368      1.00000
     86      -8.6729      1.00000
     87      -8.6090      1.00000
     88      -8.4769      1.00000
     89      -8.4469      1.00000
     90      -8.4073      1.00000
     91      -8.3628      1.00000
     92      -8.2897      1.00000
     93      -8.2561      1.00000
     94      -8.2130      1.00000
     95      -8.1257      1.00000
     96      -8.0967      1.00000
     97      -7.8793      1.00000
     98      -7.8614      1.00000
     99      -7.8471      1.00000
    100      -7.7449      1.00000
    101      -7.6333      1.00000
    102      -7.4970      1.00000
    103      -7.4263      1.00000
    104      -7.3959      1.00000
    105      -7.3678      1.00000
    106      -7.3359      1.00000
    107      -7.3252      1.00000
    108      -7.2812      1.00000
    109      -7.2588      1.00000
    110      -7.2216      1.00000
    111      -7.1772      1.00000
    112      -7.1177      1.00000
    113      -7.0941      1.00000
    114      -7.0697      1.00000
    115      -7.0156      1.00000
    116      -6.9718      1.00000
    117      -6.9531      1.00000
    118      -6.8890      1.00000
    119      -6.8146      1.00000
    120      -6.7839      1.00000
    121      -6.7559      1.00000
    122      -6.7243      1.00000
    123      -6.7033      1.00000
    124      -6.6829      1.00000
    125      -6.6666      1.00000
    126      -6.6011      1.00000
    127      -6.5815      1.00000
    128      -6.5580      1.00000
    129      -6.5434      1.00000
    130      -6.5169      1.00000
    131      -6.5091      1.00000
    132      -6.4719      1.00000
    133      -6.4405      1.00000
    134      -6.4258      1.00000
    135      -6.3969      1.00000
    136      -6.3520      1.00000
    137      -6.3264      1.00000
    138      -6.2607      1.00000
    139      -6.2400      1.00000
    140      -6.2090      1.00000
    141      -6.1904      1.00000
    142      -6.1557      1.00000
    143      -6.1021      1.00000
    144      -6.0665      1.00000
    145      -6.0477      1.00000
    146      -6.0321      1.00000
    147      -6.0072      1.00000
    148      -5.9856      1.00000
    149      -5.9777      1.00000
    150      -5.9493      1.00000
    151      -5.9247      1.00000
    152      -5.9009      1.00000
    153      -5.8290      1.00000
    154      -5.7371      1.00000
    155      -5.6482      1.00000
    156      -5.6271      1.00000
    157      -5.6136      1.00000
    158      -5.5919      1.00000
    159      -5.3019      1.00000
    160      -5.1789      1.00000
    161      -5.1684      1.00000
    162      -5.0006      1.00000
    163      -4.9517      1.00000
    164      -4.8698      1.00000
    165      -4.8121      1.00000
    166      -4.7600      1.00000
    167      -4.7205      1.00000
    168      -4.6752      1.00000
    169      -4.6032      1.00000
    170      -4.4309      1.00000
    171      -4.1973      1.00000
    172      -4.1884      1.00000
    173      -2.3468      0.00000
    174      -1.6022      0.00000
    175      -0.4718      0.00000
    176      -0.3822      0.00000
    177      -0.2713      0.00000
    178       0.1852      0.00000
    179       0.2471      0.00000
    180       0.3861      0.00000
    181       0.4047      0.00000
    182       0.4929      0.00000
    183       0.5959      0.00000
    184       0.8540      0.00000
    185       0.8820      0.00000
    186       0.9850      0.00000
    187       1.0003      0.00000
    188       1.0357      0.00000
    189       1.0792      0.00000
    190       1.1468      0.00000
    191       1.1691      0.00000
    192       1.2927      0.00000
    193       1.3476      0.00000
    194       1.3740      0.00000
    195       1.4016      0.00000
    196       1.4508      0.00000
    197       1.4695      0.00000
    198       1.5654      0.00000
    199       1.6222      0.00000
    200       1.6774      0.00000
    201       1.7697      0.00000
    202       1.7897      0.00000
    203       1.8657      0.00000
    204       1.8987      0.00000
    205       1.9569      0.00000
    206       2.0085      0.00000
    207       2.0777      0.00000
    208       2.5257      0.00000

 k-point     5 :      -0.3333    0.3333    0.0000
  band No.  band energies     occupation 
      1     -31.8653      1.00000
      2     -31.8461      1.00000
      3     -31.2953      1.00000
      4     -31.2951      1.00000
      5     -22.6158      1.00000
      6     -21.5008      1.00000
      7     -21.2091      1.00000
      8     -21.1703      1.00000
      9     -21.1375      1.00000
     10     -21.1092      1.00000
     11     -21.0724      1.00000
     12     -21.0688      1.00000
     13     -21.0542      1.00000
     14     -21.0043      1.00000
     15     -20.9162      1.00000
     16     -20.7859      1.00000
     17     -20.6683      1.00000
     18     -20.6311      1.00000
     19     -20.6186      1.00000
     20     -20.5624      1.00000
     21     -20.5237      1.00000
     22     -20.4981      1.00000
     23     -20.4679      1.00000
     24     -20.4297      1.00000
     25     -20.3677      1.00000
     26     -20.1194      1.00000
     27     -20.0619      1.00000
     28     -20.0140      1.00000
     29     -19.1687      1.00000
     30     -15.3731      1.00000
     31     -15.3559      1.00000
     32     -15.3494      1.00000
     33     -15.3422      1.00000
     34     -15.3101      1.00000
     35     -15.2810      1.00000
     36     -14.7634      1.00000
     37     -14.7628      1.00000
     38     -14.7616      1.00000
     39     -14.7591      1.00000
     40     -14.7446      1.00000
     41     -14.7442      1.00000
     42     -13.8638      1.00000
     43     -13.7533      1.00000
     44     -13.5987      1.00000
     45     -13.5172      1.00000
     46     -12.4051      1.00000
     47     -12.3798      1.00000
     48     -12.3478      1.00000
     49     -12.3112      1.00000
     50     -12.2267      1.00000
     51     -12.2259      1.00000
     52     -12.2190      1.00000
     53     -12.1654      1.00000
     54     -11.8574      1.00000
     55     -11.8037      1.00000
     56     -11.3475      1.00000
     57     -11.3241      1.00000
     58     -11.2708      1.00000
     59     -11.1859      1.00000
     60     -11.1627      1.00000
     61     -11.1281      1.00000
     62     -10.6791      1.00000
     63     -10.6682      1.00000
     64     -10.6124      1.00000
     65     -10.5915      1.00000
     66     -10.5197      1.00000
     67     -10.4939      1.00000
     68     -10.2238      1.00000
     69      -9.9223      1.00000
     70      -9.8640      1.00000
     71      -9.8525      1.00000
     72      -9.8231      1.00000
     73      -9.8099      1.00000
     74      -9.3887      1.00000
     75      -9.3101      1.00000
     76      -9.2764      1.00000
     77      -9.2271      1.00000
     78      -9.1913      1.00000
     79      -9.1691      1.00000
     80      -9.1418      1.00000
     81      -9.1007      1.00000
     82      -9.0444      1.00000
     83      -8.9889      1.00000
     84      -8.8652      1.00000
     85      -8.7293      1.00000
     86      -8.6587      1.00000
     87      -8.5723      1.00000
     88      -8.4713      1.00000
     89      -8.4590      1.00000
     90      -8.3973      1.00000
     91      -8.3826      1.00000
     92      -8.2937      1.00000
     93      -8.2776      1.00000
     94      -8.2297      1.00000
     95      -8.1172      1.00000
     96      -8.0935      1.00000
     97      -7.8659      1.00000
     98      -7.8417      1.00000
     99      -7.8301      1.00000
    100      -7.7643      1.00000
    101      -7.6620      1.00000
    102      -7.4997      1.00000
    103      -7.4117      1.00000
    104      -7.3990      1.00000
    105      -7.3685      1.00000
    106      -7.3526      1.00000
    107      -7.3210      1.00000
    108      -7.2811      1.00000
    109      -7.2480      1.00000
    110      -7.2372      1.00000
    111      -7.1617      1.00000
    112      -7.1177      1.00000
    113      -7.0963      1.00000
    114      -7.0591      1.00000
    115      -7.0095      1.00000
    116      -6.9742      1.00000
    117      -6.9592      1.00000
    118      -6.8827      1.00000
    119      -6.8302      1.00000
    120      -6.7798      1.00000
    121      -6.7683      1.00000
    122      -6.7184      1.00000
    123      -6.6946      1.00000
    124      -6.6833      1.00000
    125      -6.6558      1.00000
    126      -6.5923      1.00000
    127      -6.5792      1.00000
    128      -6.5576      1.00000
    129      -6.5495      1.00000
    130      -6.5231      1.00000
    131      -6.5119      1.00000
    132      -6.4743      1.00000
    133      -6.4517      1.00000
    134      -6.4097      1.00000
    135      -6.3924      1.00000
    136      -6.3587      1.00000
    137      -6.3096      1.00000
    138      -6.2674      1.00000
    139      -6.2594      1.00000
    140      -6.2062      1.00000
    141      -6.1971      1.00000
    142      -6.1441      1.00000
    143      -6.1061      1.00000
    144      -6.0892      1.00000
    145      -6.0346      1.00000
    146      -6.0279      1.00000
    147      -6.0084      1.00000
    148      -5.9871      1.00000
    149      -5.9749      1.00000
    150      -5.9527      1.00000
    151      -5.9296      1.00000
    152      -5.8974      1.00000
    153      -5.8106      1.00000
    154      -5.7394      1.00000
    155      -5.6636      1.00000
    156      -5.6207      1.00000
    157      -5.6165      1.00000
    158      -5.5891      1.00000
    159      -5.2969      1.00000
    160      -5.1802      1.00000
    161      -5.1665      1.00000
    162      -5.0075      1.00000
    163      -4.9508      1.00000
    164      -4.8646      1.00000
    165      -4.8109      1.00000
    166      -4.7533      1.00000
    167      -4.7303      1.00000
    168      -4.6753      1.00000
    169      -4.6038      1.00000
    170      -4.4306      1.00000
    171      -4.1973      1.00000
    172      -4.1884      1.00000
    173      -2.3468      0.00000
    174      -1.6019      0.00000
    175      -0.4711      0.00000
    176      -0.3821      0.00000
    177      -0.2711      0.00000
    178       0.1859      0.00000
    179       0.2491      0.00000
    180       0.3792      0.00000
    181       0.3980      0.00000
    182       0.4933      0.00000
    183       0.6043      0.00000
    184       0.8451      0.00000
    185       0.9303      0.00000
    186       0.9413      0.00000
    187       0.9815      0.00000
    188       1.0487      0.00000
    189       1.0908      0.00000
    190       1.1467      0.00000
    191       1.1819      0.00000
    192       1.2934      0.00000
    193       1.3252      0.00000
    194       1.3494      0.00000
    195       1.4181      0.00000
    196       1.4547      0.00000
    197       1.4798      0.00000
    198       1.5746      0.00000
    199       1.6110      0.00000
    200       1.6965      0.00000
    201       1.7490      0.00000
    202       1.7988      0.00000
    203       1.8634      0.00000
    204       1.9198      0.00000
    205       1.9436      0.00000
    206       1.9933      0.00000
    207       2.0640      0.00000
    208       2.4670      0.00000

 spin component 2

 k-point     1 :       0.0000    0.0000    0.0000
  band No.  band energies     occupation 
      1     -31.8653      1.00000
      2     -31.8460      1.00000
      3     -31.2952      1.00000
      4     -31.2950      1.00000
      5     -22.4075      1.00000
      6     -21.4552      1.00000
      7     -21.1457      1.00000
      8     -21.0957      1.00000
      9     -21.0692      1.00000
     10     -21.0425      1.00000
     11     -21.0312      1.00000
     12     -21.0167      1.00000
     13     -21.0149      1.00000
     14     -21.0074      1.00000
     15     -20.8745      1.00000
     16     -20.7096      1.00000
     17     -20.5818      1.00000
     18     -20.5201      1.00000
     19     -20.5074      1.00000
     20     -20.4962      1.00000
     21     -20.4875      1.00000
     22     -20.4534      1.00000
     23     -20.4227      1.00000
     24     -20.4025      1.00000
     25     -20.3341      1.00000
     26     -19.9915      1.00000
     27     -19.9883      1.00000
     28     -19.9399      1.00000
     29     -19.1702      1.00000
     30     -15.3752      1.00000
     31     -15.3535      1.00000
     32     -15.3479      1.00000
     33     -15.3419      1.00000
     34     -15.3112      1.00000
     35     -15.2807      1.00000
     36     -14.7641      1.00000
     37     -14.7625      1.00000
     38     -14.7606      1.00000
     39     -14.7588      1.00000
     40     -14.7443      1.00000
     41     -14.7441      1.00000
     42     -12.4131      1.00000
     43     -12.2539      1.00000
     44     -11.5532      1.00000
     45     -11.5374      1.00000
     46     -10.9984      1.00000
     47     -10.7794      1.00000
     48     -10.7511      1.00000
     49     -10.4579      1.00000
     50     -10.3939      1.00000
     51     -10.3823      1.00000
     52     -10.2189      1.00000
     53     -10.1586      1.00000
     54      -9.9282      1.00000
     55      -9.8773      1.00000
     56      -9.8672      1.00000
     57      -9.8608      1.00000
     58      -9.7826      1.00000
     59      -9.7140      1.00000
     60      -9.5611      1.00000
     61      -9.5564      1.00000
     62      -9.5144      1.00000
     63      -9.4542      1.00000
     64      -9.3591      1.00000
     65      -9.2848      1.00000
     66      -9.1743      1.00000
     67      -8.7909      1.00000
     68      -8.6892      1.00000
     69      -8.6483      1.00000
     70      -8.6284      1.00000
     71      -8.3760      1.00000
     72      -8.3448      1.00000
     73      -8.2563      1.00000
     74      -8.2283      1.00000
     75      -8.2103      1.00000
     76      -8.1423      1.00000
     77      -8.0801      1.00000
     78      -8.0181      1.00000
     79      -7.9503      1.00000
     80      -7.8931      1.00000
     81      -7.8212      1.00000
     82      -7.8181      1.00000
     83      -7.7622      1.00000
     84      -7.6850      1.00000
     85      -7.6510      1.00000
     86      -7.5617      1.00000
     87      -7.4733      1.00000
     88      -7.4496      1.00000
     89      -7.4094      1.00000
     90      -7.3464      1.00000
     91      -7.3306      1.00000
     92      -7.2879      1.00000
     93      -7.2103      1.00000
     94      -7.1937      1.00000
     95      -7.1870      1.00000
     96      -7.1557      1.00000
     97      -7.1142      1.00000
     98      -7.0751      1.00000
     99      -7.0621      1.00000
    100      -6.9957      1.00000
    101      -6.9679      1.00000
    102      -6.9653      1.00000
    103      -6.9486      1.00000
    104      -6.9126      1.00000
    105      -6.8906      1.00000
    106      -6.8482      1.00000
    107      -6.8030      1.00000
    108      -6.7558      1.00000
    109      -6.7289      1.00000
    110      -6.7139      1.00000
    111      -6.6128      1.00000
    112      -6.5918      1.00000
    113      -6.5424      1.00000
    114      -6.4336      1.00000
    115      -6.4174      1.00000
    116      -6.4016      1.00000
    117      -6.3703      1.00000
    118      -6.3342      1.00000
    119      -6.2569      1.00000
    120      -6.2390      1.00000
    121      -6.2220      1.00000
    122      -6.1962      1.00000
    123      -6.1220      1.00000
    124      -6.1191      1.00000
    125      -6.0160      1.00000
    126      -5.9992      1.00000
    127      -5.9800      1.00000
    128      -5.9570      1.00000
    129      -5.8909      1.00000
    130      -5.8846      1.00000
    131      -5.8676      1.00000
    132      -5.8165      1.00000
    133      -5.8089      1.00000
    134      -5.7492      1.00000
    135      -5.7410      1.00000
    136      -5.5626      1.00000
    137      -5.5165      1.00000
    138      -5.3622      1.00000
    139      -5.2035      1.00000
    140      -5.1961      1.00000
    141      -5.0399      1.00000
    142      -4.8853      1.00000
    143      -4.8462      1.00000
    144      -4.8376      1.00000
    145      -4.7692      1.00000
    146      -4.7422      1.00000
    147      -4.5572      1.00000
    148      -4.4810      1.00000
    149      -4.1882      1.00000
    150      -4.0762      1.00000
    151      -4.0170      1.00000
    152      -2.6062      0.00000
    153      -2.3356      0.00000
    154      -2.3332      0.00000
    155      -2.2320      0.00000
    156      -2.1474      0.00000
    157      -2.0842      0.00000
    158      -2.0718      0.00000
    159      -2.0605      0.00000
    160      -1.7561      0.00000
    161      -1.5493      0.00000
    162      -1.5331      0.00000
    163      -1.4688      0.00000
    164      -1.3709      0.00000
    165      -1.1709      0.00000
    166      -0.6256      0.00000
    167      -0.4605      0.00000
    168      -0.3072      0.00000
    169       0.1118      0.00000
    170       0.1881      0.00000
    171       0.2615      0.00000
    172       0.3760      0.00000
    173       0.5344      0.00000
    174       0.5663      0.00000
    175       0.5992      0.00000
    176       0.9351      0.00000
    177       0.9879      0.00000
    178       1.0169      0.00000
    179       1.0681      0.00000
    180       1.1166      0.00000
    181       1.1195      0.00000
    182       1.1588      0.00000
    183       1.2003      0.00000
    184       1.2964      0.00000
    185       1.3085      0.00000
    186       1.3716      0.00000
    187       1.4436      0.00000
    188       1.5046      0.00000
    189       1.5205      0.00000
    190       1.5370      0.00000
    191       1.5966      0.00000
    192       1.6832      0.00000
    193       1.6933      0.00000
    194       1.7359      0.00000
    195       1.7653      0.00000
    196       1.8253      0.00000
    197       1.8421      0.00000
    198       1.8591      0.00000
    199       1.8737      0.00000
    200       1.8887      0.00000
    201       1.9083      0.00000
    202       1.9805      0.00000
    203       1.9900      0.00000
    204       1.9989      0.00000
    205       2.0700      0.00000
    206       2.1230      0.00000
    207       2.1862      0.00000
    208       3.8860      0.00000

 k-point     2 :       0.3333    0.0000    0.0000
  band No.  band energies     occupation 
      1     -31.8653      1.00000
      2     -31.8460      1.00000
      3     -31.2952      1.00000
      4     -31.2950      1.00000
      5     -22.4074      1.00000
      6     -21.4550      1.00000
      7     -21.1384      1.00000
      8     -21.0912      1.00000
      9     -21.0691      1.00000
     10     -21.0582      1.00000
     11     -21.0371      1.00000
     12     -21.0266      1.00000
     13     -21.0082      1.00000
     14     -20.9962      1.00000
     15     -20.8733      1.00000
     16     -20.7092      1.00000
     17     -20.5769      1.00000
     18     -20.5203      1.00000
     19     -20.5199      1.00000
     20     -20.4939      1.00000
     21     -20.4810      1.00000
     22     -20.4533      1.00000
     23     -20.4265      1.00000
     24     -20.4003      1.00000
     25     -20.3336      1.00000
     26     -19.9915      1.00000
     27     -19.9883      1.00000
     28     -19.9399      1.00000
     29     -19.1702      1.00000
     30     -15.3752      1.00000
     31     -15.3535      1.00000
     32     -15.3479      1.00000
     33     -15.3419      1.00000
     34     -15.3111      1.00000
     35     -15.2807      1.00000
     36     -14.7632      1.00000
     37     -14.7617      1.00000
     38     -14.7614      1.00000
     39     -14.7597      1.00000
     40     -14.7443      1.00000
     41     -14.7441      1.00000
     42     -12.3661      1.00000
     43     -12.2061      1.00000
     44     -11.6789      1.00000
     45     -11.4412      1.00000
     46     -11.0485      1.00000
     47     -10.9524      1.00000
     48     -10.7507      1.00000
     49     -10.4944      1.00000
     50     -10.4466      1.00000
     51     -10.3608      1.00000
     52     -10.2549      1.00000
     53     -10.0996      1.00000
     54      -9.9700      1.00000
     55      -9.9028      1.00000
     56      -9.8669      1.00000
     57      -9.7489      1.00000
     58      -9.7212      1.00000
     59      -9.6889      1.00000
     60      -9.5883      1.00000
     61      -9.5469      1.00000
     62      -9.5034      1.00000
     63      -9.4019      1.00000
     64      -9.3578      1.00000
     65      -9.3146      1.00000
     66      -9.0018      1.00000
     67      -8.7740      1.00000
     68      -8.6888      1.00000
     69      -8.6315      1.00000
     70      -8.5972      1.00000
     71      -8.3788      1.00000
     72      -8.3656      1.00000
     73      -8.3081      1.00000
     74      -8.2221      1.00000
     75      -8.1940      1.00000
     76      -8.1581      1.00000
     77      -8.0864      1.00000
     78      -8.0352      1.00000
     79      -7.9966      1.00000
     80      -7.9024      1.00000
     81      -7.8032      1.00000
     82      -7.7657      1.00000
     83      -7.7110      1.00000
     84      -7.6473      1.00000
     85      -7.6160      1.00000
     86      -7.5455      1.00000
     87      -7.4933      1.00000
     88      -7.4592      1.00000
     89      -7.4266      1.00000
     90      -7.3401      1.00000
     91      -7.3114      1.00000
     92      -7.2798      1.00000
     93      -7.2496      1.00000
     94      -7.2068      1.00000
     95      -7.1713      1.00000
     96      -7.1479      1.00000
     97      -7.1141      1.00000
     98      -7.0952      1.00000
     99      -7.0702      1.00000
    100      -7.0624      1.00000
    101      -7.0333      1.00000
    102      -6.9802      1.00000
    103      -6.9360      1.00000
    104      -6.9190      1.00000
    105      -6.8801      1.00000
    106      -6.8534      1.00000
    107      -6.8378      1.00000
    108      -6.7871      1.00000
    109      -6.7557      1.00000
    110      -6.7302      1.00000
    111      -6.6336      1.00000
    112      -6.5666      1.00000
    113      -6.5124      1.00000
    114      -6.4578      1.00000
    115      -6.4376      1.00000
    116      -6.4308      1.00000
    117      -6.3666      1.00000
    118      -6.3338      1.00000
    119      -6.2897      1.00000
    120      -6.2367      1.00000
    121      -6.2107      1.00000
    122      -6.1654      1.00000
    123      -6.1485      1.00000
    124      -6.0792      1.00000
    125      -6.0167      1.00000
    126      -5.9830      1.00000
    127      -5.9450      1.00000
    128      -5.9308      1.00000
    129      -5.9176      1.00000
    130      -5.9076      1.00000
    131      -5.8573      1.00000
    132      -5.8436      1.00000
    133      -5.8114      1.00000
    134      -5.7718      1.00000
    135      -5.7491      1.00000
    136      -5.4804      1.00000
    137      -5.4720      1.00000
    138      -5.3661      1.00000
    139      -5.2405      1.00000
    140      -5.2057      1.00000
    141      -5.0400      1.00000
    142      -4.8793      1.00000
    143      -4.8466      1.00000
    144      -4.8427      1.00000
    145      -4.7702      1.00000
    146      -4.7378      1.00000
    147      -4.5508      1.00000
    148      -4.4956      1.00000
    149      -4.1576      1.00000
    150      -4.0757      1.00000
    151      -3.9973      1.00000
    152      -2.5706      0.00000
    153      -2.3815      0.00000
    154      -2.3547      0.00000
    155      -2.1971      0.00000
    156      -2.1759      0.00000
    157      -2.1002      0.00000
    158      -2.0843      0.00000
    159      -2.0793      0.00000
    160      -1.7495      0.00000
    161      -1.6725      0.00000
    162      -1.4887      0.00000
    163      -1.4450      0.00000
    164      -1.3285      0.00000
    165      -1.1627      0.00000
    166      -0.6286      0.00000
    167      -0.3467      0.00000
    168      -0.2516      0.00000
    169       0.0879      0.00000
    170       0.1255      0.00000
    171       0.2182      0.00000
    172       0.2584      0.00000
    173       0.4467      0.00000
    174       0.5318      0.00000
    175       0.6854      0.00000
    176       0.8409      0.00000
    177       0.9534      0.00000
    178       0.9634      0.00000
    179       1.0379      0.00000
    180       1.1130      0.00000
    181       1.1357      0.00000
    182       1.1724      0.00000
    183       1.1820      0.00000
    184       1.2849      0.00000
    185       1.3283      0.00000
    186       1.4065      0.00000
    187       1.4796      0.00000
    188       1.5181      0.00000
    189       1.5285      0.00000
    190       1.6034      0.00000
    191       1.6184      0.00000
    192       1.6841      0.00000
    193       1.7418      0.00000
    194       1.7552      0.00000
    195       1.8123      0.00000
    196       1.8402      0.00000
    197       1.8623      0.00000
    198       1.8965      0.00000
    199       1.9232      0.00000
    200       1.9453      0.00000
    201       1.9743      0.00000
    202       2.0117      0.00000
    203       2.0711      0.00000
    204       2.0883      0.00000
    205       2.1124      0.00000
    206       2.1848      0.00000
    207       2.2418      0.00000
    208       2.3659      0.00000

 k-point     3 :       0.0000    0.3333    0.0000
  band No.  band energies     occupation 
      1     -31.8653      1.00000
      2     -31.8460      1.00000
      3     -31.2952      1.00000
      4     -31.2950      1.00000
      5     -22.4074      1.00000
      6     -21.4548      1.00000
      7     -21.1353      1.00000
      8     -21.0953      1.00000
      9     -21.0837      1.00000
     10     -21.0492      1.00000
     11     -21.0327      1.00000
     12     -21.0155      1.00000
     13     -21.0148      1.00000
     14     -20.9973      1.00000
     15     -20.8744      1.00000
     16     -20.7085      1.00000
     17     -20.5820      1.00000
     18     -20.5239      1.00000
     19     -20.5074      1.00000
     20     -20.4898      1.00000
     21     -20.4864      1.00000
     22     -20.4611      1.00000
     23     -20.4216      1.00000
     24     -20.4003      1.00000
     25     -20.3342      1.00000
     26     -19.9912      1.00000
     27     -19.9885      1.00000
     28     -19.9398      1.00000
     29     -19.1702      1.00000
     30     -15.3728      1.00000
     31     -15.3555      1.00000
     32     -15.3492      1.00000
     33     -15.3419      1.00000
     34     -15.3099      1.00000
     35     -15.2809      1.00000
     36     -14.7632      1.00000
     37     -14.7617      1.00000
     38     -14.7614      1.00000
     39     -14.7597      1.00000
     40     -14.7443      1.00000
     41     -14.7441      1.00000
     42     -12.3371      1.00000
     43     -12.2429      1.00000
     44     -11.6704      1.00000
     45     -11.4314      1.00000
     46     -11.0538      1.00000
     47     -11.0065      1.00000
     48     -10.7134      1.00000
     49     -10.5254      1.00000
     50     -10.3832      1.00000
     51     -10.3562      1.00000
     52     -10.1838      1.00000
     53     -10.1436      1.00000
     54      -9.9885      1.00000
     55      -9.8788      1.00000
     56      -9.8724      1.00000
     57      -9.8048      1.00000
     58      -9.7614      1.00000
     59      -9.7063      1.00000
     60      -9.5991      1.00000
     61      -9.5337      1.00000
     62      -9.4479      1.00000
     63      -9.4030      1.00000
     64      -9.3794      1.00000
     65      -9.2895      1.00000
     66      -9.0080      1.00000
     67      -8.7533      1.00000
     68      -8.6802      1.00000
     69      -8.6371      1.00000
     70      -8.6207      1.00000
     71      -8.3943      1.00000
     72      -8.3024      1.00000
     73      -8.2533      1.00000
     74      -8.2270      1.00000
     75      -8.2030      1.00000
     76      -8.1741      1.00000
     77      -8.1438      1.00000
     78      -8.0713      1.00000
     79      -7.9922      1.00000
     80      -7.8470      1.00000
     81      -7.8292      1.00000
     82      -7.8086      1.00000
     83      -7.7247      1.00000
     84      -7.6565      1.00000
     85      -7.6161      1.00000
     86      -7.5274      1.00000
     87      -7.4591      1.00000
     88      -7.4088      1.00000
     89      -7.3876      1.00000
     90      -7.3597      1.00000
     91      -7.3401      1.00000
     92      -7.3142      1.00000
     93      -7.2501      1.00000
     94      -7.2196      1.00000
     95      -7.1722      1.00000
     96      -7.1429      1.00000
     97      -7.1314      1.00000
     98      -7.0937      1.00000
     99      -7.0850      1.00000
    100      -7.0604      1.00000
    101      -6.9970      1.00000
    102      -6.9735      1.00000
    103      -6.9498      1.00000
    104      -6.8987      1.00000
    105      -6.8717      1.00000
    106      -6.8595      1.00000
    107      -6.8165      1.00000
    108      -6.8022      1.00000
    109      -6.7541      1.00000
    110      -6.7147      1.00000
    111      -6.6830      1.00000
    112      -6.5880      1.00000
    113      -6.5422      1.00000
    114      -6.4518      1.00000
    115      -6.4187      1.00000
    116      -6.4014      1.00000
    117      -6.3596      1.00000
    118      -6.2905      1.00000
    119      -6.2825      1.00000
    120      -6.2279      1.00000
    121      -6.2068      1.00000
    122      -6.1575      1.00000
    123      -6.1284      1.00000
    124      -6.0993      1.00000
    125      -6.0235      1.00000
    126      -6.0099      1.00000
    127      -5.9771      1.00000
    128      -5.9411      1.00000
    129      -5.9125      1.00000
    130      -5.8916      1.00000
    131      -5.8495      1.00000
    132      -5.8309      1.00000
    133      -5.8123      1.00000
    134      -5.7837      1.00000
    135      -5.7648      1.00000
    136      -5.5229      1.00000
    137      -5.4768      1.00000
    138      -5.3648      1.00000
    139      -5.2368      1.00000
    140      -5.1985      1.00000
    141      -5.0386      1.00000
    142      -4.8817      1.00000
    143      -4.8391      1.00000
    144      -4.8352      1.00000
    145      -4.7692      1.00000
    146      -4.7463      1.00000
    147      -4.5378      1.00000
    148      -4.4816      1.00000
    149      -4.1610      1.00000
    150      -4.0563      1.00000
    151      -4.0159      1.00000
    152      -2.5082      0.00000
    153      -2.3627      0.00000
    154      -2.3340      0.00000
    155      -2.2853      0.00000
    156      -2.1952      0.00000
    157      -2.1185      0.00000
    158      -2.0922      0.00000
    159      -2.0663      0.00000
    160      -1.7498      0.00000
    161      -1.6520      0.00000
    162      -1.4811      0.00000
    163      -1.4629      0.00000
    164      -1.3302      0.00000
    165      -1.1624      0.00000
    166      -0.6174      0.00000
    167      -0.3469      0.00000
    168      -0.2577      0.00000
    169       0.0702      0.00000
    170       0.1074      0.00000
    171       0.2200      0.00000
    172       0.2620      0.00000
    173       0.4735      0.00000
    174       0.5418      0.00000
    175       0.6720      0.00000
    176       0.8143      0.00000
    177       0.9892      0.00000
    178       1.0161      0.00000
    179       1.0446      0.00000
    180       1.0667      0.00000
    181       1.1409      0.00000
    182       1.1623      0.00000
    183       1.1998      0.00000
    184       1.2432      0.00000
    185       1.3364      0.00000
    186       1.4185      0.00000
    187       1.4956      0.00000
    188       1.5088      0.00000
    189       1.5573      0.00000
    190       1.6034      0.00000
    191       1.6492      0.00000
    192       1.6776      0.00000
    193       1.7143      0.00000
    194       1.7530      0.00000
    195       1.7944      0.00000
    196       1.8419      0.00000
    197       1.8610      0.00000
    198       1.8905      0.00000
    199       1.9287      0.00000
    200       1.9490      0.00000
    201       2.0034      0.00000
    202       2.0234      0.00000
    203       2.0736      0.00000
    204       2.0937      0.00000
    205       2.1237      0.00000
    206       2.1756      0.00000
    207       2.2583      0.00000
    208       2.3247      0.00000

 k-point     4 :       0.3333    0.3333    0.0000
  band No.  band energies     occupation 
      1     -31.8653      1.00000
      2     -31.8460      1.00000
      3     -31.2952      1.00000
      4     -31.2950      1.00000
      5     -22.4074      1.00000
      6     -21.4546      1.00000
      7     -21.1271      1.00000
      8     -21.0930      1.00000
      9     -21.0803      1.00000
     10     -21.0558      1.00000
     11     -21.0473      1.00000
     12     -21.0316      1.00000
     13     -21.0027      1.00000
     14     -20.9875      1.00000
     15     -20.8734      1.00000
     16     -20.7083      1.00000
     17     -20.5775      1.00000
     18     -20.5239      1.00000
     19     -20.5201      1.00000
     20     -20.4880      1.00000
     21     -20.4794      1.00000
     22     -20.4608      1.00000
     23     -20.4258      1.00000
     24     -20.3975      1.00000
     25     -20.3338      1.00000
     26     -19.9912      1.00000
     27     -19.9885      1.00000
     28     -19.9399      1.00000
     29     -19.1702      1.00000
     30     -15.3728      1.00000
     31     -15.3555      1.00000
     32     -15.3492      1.00000
     33     -15.3419      1.00000
     34     -15.3099      1.00000
     35     -15.2809      1.00000
     36     -14.7641      1.00000
     37     -14.7616      1.00000
     38     -14.7607      1.00000
     39     -14.7598      1.00000
     40     -14.7443      1.00000
     41     -14.7441      1.00000
     42     -12.3009      1.00000
     43     -12.1798      1.00000
     44     -11.5911      1.00000
     45     -11.5824      1.00000
     46     -11.1767      1.00000
     47     -10.9378      1.00000
     48     -10.8338      1.00000
     49     -10.6052      1.00000
     50     -10.4364      1.00000
     51     -10.3020      1.00000
     52     -10.1708      1.00000
     53     -10.0835      1.00000
     54     -10.0070      1.00000
     55      -9.9537      1.00000
     56      -9.8286      1.00000
     57      -9.7909      1.00000
     58      -9.7187      1.00000
     59      -9.6302      1.00000
     60      -9.5442      1.00000
     61      -9.5107      1.00000
     62      -9.4375      1.00000
     63      -9.3887      1.00000
     64      -9.3754      1.00000
     65      -9.3301      1.00000
     66      -8.9055      1.00000
     67      -8.7765      1.00000
     68      -8.6949      1.00000
     69      -8.6669      1.00000
     70      -8.5303      1.00000
     71      -8.3830      1.00000
     72      -8.3196      1.00000
     73      -8.2448      1.00000
     74      -8.2291      1.00000
     75      -8.1995      1.00000
     76      -8.1579      1.00000
     77      -8.1271      1.00000
     78      -8.0412      1.00000
     79      -8.0078      1.00000
     80      -7.8543      1.00000
     81      -7.8057      1.00000
     82      -7.7704      1.00000
     83      -7.7039      1.00000
     84      -7.6658      1.00000
     85      -7.6062      1.00000
     86      -7.5288      1.00000
     87      -7.5138      1.00000
     88      -7.4314      1.00000
     89      -7.4088      1.00000
     90      -7.3609      1.00000
     91      -7.3373      1.00000
     92      -7.2982      1.00000
     93      -7.2710      1.00000
     94      -7.2244      1.00000
     95      -7.2193      1.00000
     96      -7.1613      1.00000
     97      -7.1326      1.00000
     98      -7.1041      1.00000
     99      -7.0845      1.00000
    100      -7.0710      1.00000
    101      -7.0387      1.00000
    102      -6.9988      1.00000
    103      -6.9829      1.00000
    104      -6.9457      1.00000
    105      -6.9215      1.00000
    106      -6.8694      1.00000
    107      -6.8353      1.00000
    108      -6.7680      1.00000
    109      -6.7345      1.00000
    110      -6.6928      1.00000
    111      -6.5899      1.00000
    112      -6.5679      1.00000
    113      -6.5255      1.00000
    114      -6.4740      1.00000
    115      -6.4339      1.00000
    116      -6.4237      1.00000
    117      -6.3594      1.00000
    118      -6.3075      1.00000
    119      -6.2439      1.00000
    120      -6.2283      1.00000
    121      -6.1788      1.00000
    122      -6.1631      1.00000
    123      -6.1453      1.00000
    124      -6.1201      1.00000
    125      -6.0289      1.00000
    126      -6.0091      1.00000
    127      -5.9466      1.00000
    128      -5.9264      1.00000
    129      -5.9021      1.00000
    130      -5.8943      1.00000
    131      -5.8834      1.00000
    132      -5.8534      1.00000
    133      -5.8383      1.00000
    134      -5.8048      1.00000
    135      -5.7617      1.00000
    136      -5.4695      1.00000
    137      -5.4559      1.00000
    138      -5.3694      1.00000
    139      -5.2424      1.00000
    140      -5.2384      1.00000
    141      -5.0395      1.00000
    142      -4.8742      1.00000
    143      -4.8455      1.00000
    144      -4.8350      1.00000
    145      -4.7682      1.00000
    146      -4.7411      1.00000
    147      -4.5346      1.00000
    148      -4.4924      1.00000
    149      -4.1202      1.00000
    150      -4.0553      1.00000
    151      -3.9967      1.00000
    152      -2.4756      0.00000
    153      -2.3815      0.00000
    154      -2.3689      0.00000
    155      -2.2521      0.00000
    156      -2.2037      0.00000
    157      -2.1203      0.00000
    158      -2.1026      0.00000
    159      -2.0948      0.00000
    160      -1.8284      0.00000
    161      -1.7178      0.00000
    162      -1.4360      0.00000
    163      -1.4313      0.00000
    164      -1.2904      0.00000
    165      -1.1549      0.00000
    166      -0.6298      0.00000
    167      -0.2786      0.00000
    168      -0.1746      0.00000
    169       0.0115      0.00000
    170       0.1121      0.00000
    171       0.2130      0.00000
    172       0.2251      0.00000
    173       0.4861      0.00000
    174       0.5117      0.00000
    175       0.6653      0.00000
    176       0.7372      0.00000
    177       0.7897      0.00000
    178       0.9236      0.00000
    179       0.9978      0.00000
    180       1.0522      0.00000
    181       1.0840      0.00000
    182       1.1575      0.00000
    183       1.2944      0.00000
    184       1.3273      0.00000
    185       1.3637      0.00000
    186       1.4073      0.00000
    187       1.4720      0.00000
    188       1.4818      0.00000
    189       1.5132      0.00000
    190       1.5975      0.00000
    191       1.6359      0.00000
    192       1.7500      0.00000
    193       1.7858      0.00000
    194       1.8080      0.00000
    195       1.8210      0.00000
    196       1.9039      0.00000
    197       1.9444      0.00000
    198       1.9855      0.00000
    199       1.9993      0.00000
    200       2.0172      0.00000
    201       2.0709      0.00000
    202       2.0962      0.00000
    203       2.1164      0.00000
    204       2.1718      0.00000
    205       2.2209      0.00000
    206       2.2419      0.00000
    207       2.3243      0.00000
    208       3.1269      0.00000

 k-point     5 :      -0.3333    0.3333    0.0000
  band No.  band energies     occupation 
      1     -31.8653      1.00000
      2     -31.8460      1.00000
      3     -31.2952      1.00000
      4     -31.2950      1.00000
      5     -22.4073      1.00000
      6     -21.4546      1.00000
      7     -21.1271      1.00000
      8     -21.0930      1.00000
      9     -21.0805      1.00000
     10     -21.0559      1.00000
     11     -21.0457      1.00000
     12     -21.0332      1.00000
     13     -21.0027      1.00000
     14     -20.9872      1.00000
     15     -20.8734      1.00000
     16     -20.7083      1.00000
     17     -20.5775      1.00000
     18     -20.5239      1.00000
     19     -20.5201      1.00000
     20     -20.4880      1.00000
     21     -20.4794      1.00000
     22     -20.4607      1.00000
     23     -20.4259      1.00000
     24     -20.3974      1.00000
     25     -20.3338      1.00000
     26     -19.9912      1.00000
     27     -19.9885      1.00000
     28     -19.9399      1.00000
     29     -19.1702      1.00000
     30     -15.3728      1.00000
     31     -15.3555      1.00000
     32     -15.3492      1.00000
     33     -15.3419      1.00000
     34     -15.3099      1.00000
     35     -15.2809      1.00000
     36     -14.7632      1.00000
     37     -14.7625      1.00000
     38     -14.7615      1.00000
     39     -14.7588      1.00000
     40     -14.7443      1.00000
     41     -14.7441      1.00000
     42     -12.3007      1.00000
     43     -12.1798      1.00000
     44     -11.5946      1.00000
     45     -11.5795      1.00000
     46     -11.1759      1.00000
     47     -10.9478      1.00000
     48     -10.8161      1.00000
     49     -10.6189      1.00000
     50     -10.4327      1.00000
     51     -10.3091      1.00000
     52     -10.1358      1.00000
     53     -10.0806      1.00000
     54     -10.0229      1.00000
     55      -9.9654      1.00000
     56      -9.8445      1.00000
     57      -9.7830      1.00000
     58      -9.7197      1.00000
     59      -9.6252      1.00000
     60      -9.5416      1.00000
     61      -9.5061      1.00000
     62      -9.4447      1.00000
     63      -9.3890      1.00000
     64      -9.3758      1.00000
     65      -9.3314      1.00000
     66      -8.9222      1.00000
     67      -8.7335      1.00000
     68      -8.7046      1.00000
     69      -8.6592      1.00000
     70      -8.5326      1.00000
     71      -8.3863      1.00000
     72      -8.3030      1.00000
     73      -8.2839      1.00000
     74      -8.2489      1.00000
     75      -8.1919      1.00000
     76      -8.1576      1.00000
     77      -8.1123      1.00000
     78      -8.0484      1.00000
     79      -7.9821      1.00000
     80      -7.8543      1.00000
     81      -7.8010      1.00000
     82      -7.7727      1.00000
     83      -7.7475      1.00000
     84      -7.6543      1.00000
     85      -7.6006      1.00000
     86      -7.5346      1.00000
     87      -7.5077      1.00000
     88      -7.4264      1.00000
     89      -7.4180      1.00000
     90      -7.3471      1.00000
     91      -7.3295      1.00000
     92      -7.3021      1.00000
     93      -7.2711      1.00000
     94      -7.2378      1.00000
     95      -7.2004      1.00000
     96      -7.1641      1.00000
     97      -7.1211      1.00000
     98      -7.0952      1.00000
     99      -7.0815      1.00000
    100      -7.0637      1.00000
    101      -7.0529      1.00000
    102      -7.0183      1.00000
    103      -6.9864      1.00000
    104      -6.9425      1.00000
    105      -6.9194      1.00000
    106      -6.8888      1.00000
    107      -6.8362      1.00000
    108      -6.7815      1.00000
    109      -6.7155      1.00000
    110      -6.6805      1.00000
    111      -6.5880      1.00000
    112      -6.5690      1.00000
    113      -6.5188      1.00000
    114      -6.4675      1.00000
    115      -6.4437      1.00000
    116      -6.4226      1.00000
    117      -6.3405      1.00000
    118      -6.3236      1.00000
    119      -6.2652      1.00000
    120      -6.2339      1.00000
    121      -6.2105      1.00000
    122      -6.1563      1.00000
    123      -6.1220      1.00000
    124      -6.0938      1.00000
    125      -6.0236      1.00000
    126      -6.0076      1.00000
    127      -5.9773      1.00000
    128      -5.9254      1.00000
    129      -5.9026      1.00000
    130      -5.8819      1.00000
    131      -5.8634      1.00000
    132      -5.8553      1.00000
    133      -5.8384      1.00000
    134      -5.8109      1.00000
    135      -5.7622      1.00000
    136      -5.4727      1.00000
    137      -5.4604      1.00000
    138      -5.3700      1.00000
    139      -5.2422      1.00000
    140      -5.2386      1.00000
    141      -5.0393      1.00000
    142      -4.8747      1.00000
    143      -4.8459      1.00000
    144      -4.8348      1.00000
    145      -4.7689      1.00000
    146      -4.7411      1.00000
    147      -4.5330      1.00000
    148      -4.4930      1.00000
    149      -4.1188      1.00000
    150      -4.0552      1.00000
    151      -3.9968      1.00000
    152      -2.4767      0.00000
    153      -2.3815      0.00000
    154      -2.3698      0.00000
    155      -2.2509      0.00000
    156      -2.2058      0.00000
    157      -2.1203      0.00000
    158      -2.1005      0.00000
    159      -2.0939      0.00000
    160      -1.8284      0.00000
    161      -1.7176      0.00000
    162      -1.4368      0.00000
    163      -1.4305      0.00000
    164      -1.2903      0.00000
    165      -1.1549      0.00000
    166      -0.6288      0.00000
    167      -0.2801      0.00000
    168      -0.1898      0.00000
    169       0.0326      0.00000
    170       0.1004      0.00000
    171       0.2039      0.00000
    172       0.2758      0.00000
    173       0.4416      0.00000
    174       0.4916      0.00000
    175       0.7014      0.00000
    176       0.7438      0.00000
    177       0.7776      0.00000
    178       0.9319      0.00000
    179       0.9759      0.00000
    180       1.0367      0.00000
    181       1.0977      0.00000
    182       1.1528      0.00000
    183       1.3098      0.00000
    184       1.3410      0.00000
    185       1.3794      0.00000
    186       1.3862      0.00000
    187       1.4569      0.00000
    188       1.4793      0.00000
    189       1.5302      0.00000
    190       1.5914      0.00000
    191       1.6557      0.00000
    192       1.7418      0.00000
    193       1.7796      0.00000
    194       1.8043      0.00000
    195       1.8274      0.00000
    196       1.9074      0.00000
    197       1.9247      0.00000
    198       1.9801      0.00000
    199       2.0148      0.00000
    200       2.0296      0.00000
    201       2.0511      0.00000
    202       2.0738      0.00000
    203       2.0893      0.00000
    204       2.1627      0.00000
    205       2.2011      0.00000
    206       2.2258      0.00000
    207       2.3110      0.00000
    208       2.9489      0.00000


--------------------------------------------------------------------------------------------------------


 soft charge-density along one line, spin component           1
         0         1         2         3         4         5         6         7         8         9
 total charge-density along one line
 
 soft charge-density along one line, spin component           2
         0         1         2         3         4         5         6         7         8         9
 total charge-density along one line
 
 pseudopotential strength for first ion, spin component:           1
-14.374   0.024  -0.010   0.064  -0.215   1.550  -0.005   0.001
  0.024 -15.708  -0.033   0.012  -0.126  -0.005   1.907   0.004
 -0.010  -0.033 -13.528  -0.024  -0.030   0.001   0.004   1.542
  0.064   0.012  -0.024 -15.645  -0.009  -0.016  -0.004   0.004
 -0.215  -0.126  -0.030  -0.009 -13.059   0.023   0.023   0.008
  1.550  -0.005   0.001  -0.016   0.023   0.105   0.003  -0.001
 -0.005   1.907   0.004  -0.004   0.023   0.003  -0.016  -0.004
  0.001   0.004   1.542   0.004   0.008  -0.001  -0.004   0.227
 -0.016  -0.004   0.004   1.882   0.000   0.006   0.001  -0.003
  0.023   0.023   0.008   0.000   1.406  -0.027  -0.014  -0.003
 -0.003  -0.014   0.134  -0.002  -0.011   0.001   0.003  -0.034
  0.000   0.001  -0.013   0.000   0.001  -0.000  -0.000   0.004
 -0.001  -0.016  -0.002  -0.000  -0.005   0.000   0.004   0.000
 -0.000   0.005  -0.009  -0.001  -0.000  -0.000  -0.001   0.002
  0.004  -0.000   0.000  -0.017  -0.001  -0.001  -0.000  -0.000
  0.000   0.009   0.001   0.000   0.002  -0.000  -0.002  -0.000
  0.000  -0.003   0.006   0.001   0.000  -0.000   0.001  -0.002
 -0.002   0.000  -0.000   0.010   0.001   0.001  -0.000   0.000
 pseudopotential strength for first ion, spin component:           2
-13.267  -0.019  -0.044  -0.209  -0.396   1.254   0.003   0.008
 -0.019  -8.675   0.051  -0.096   0.116   0.003   0.613  -0.011
 -0.044   0.051 -11.850   0.039  -0.037   0.008  -0.011   1.169
 -0.209  -0.096   0.039  -9.148  -0.012   0.029   0.014  -0.007
 -0.396   0.116  -0.037  -0.012 -11.095   0.055  -0.016   0.010
  1.254   0.003   0.008   0.029   0.055   0.207  -0.002  -0.005
  0.003   0.613  -0.011   0.014  -0.016  -0.002   0.741   0.005
  0.008  -0.011   1.169  -0.007   0.010  -0.005   0.005   0.395
  0.029   0.014  -0.007   0.678   0.001  -0.024  -0.011   0.004
  0.055  -0.016   0.010   0.001   0.955  -0.047   0.013  -0.004
 -0.000   0.004   0.013  -0.001  -0.001   0.000  -0.000  -0.007
  0.000   0.000  -0.007   0.000   0.001  -0.000  -0.000   0.002
 -0.001  -0.001  -0.002  -0.000  -0.003   0.000  -0.001   0.000
 -0.000   0.002  -0.007  -0.000  -0.000   0.000  -0.000   0.002
  0.003  -0.000   0.001  -0.001  -0.001  -0.001   0.000  -0.000
  0.000   0.005   0.001   0.000   0.002  -0.000  -0.001  -0.000
  0.000  -0.002   0.006   0.000   0.000  -0.000   0.000  -0.002
 -0.002   0.000  -0.000   0.005   0.001   0.000  -0.000   0.000
 total augmentation occupancy for first ion, spin component:           1
  1.958   0.002   0.007   0.041   0.100  -0.028   0.007  -0.005   0.006  -0.135  -0.004  -0.005  -0.000  -0.001   0.004  -0.000
  0.002   1.069   0.000   0.020  -0.016   0.007  -0.115  -0.045   0.007  -0.049   0.019  -0.010  -0.032   0.008   0.001  -0.000
  0.007   0.000   1.389  -0.004   0.001   0.003  -0.042   0.716  -0.004  -0.008  -0.028   0.076  -0.005   0.043   0.001   0.000
  0.041   0.020  -0.004   1.175   0.005   0.005   0.007  -0.003  -0.080  -0.009  -0.004  -0.001   0.001  -0.004  -0.035  -0.000
  0.100  -0.016   0.001   0.005   1.393  -0.134  -0.050  -0.010  -0.010   0.791   0.005  -0.011  -0.005  -0.002  -0.002  -0.000
 -0.028   0.007   0.003   0.005  -0.134   0.225   0.001   0.005  -0.007  -0.053  -0.003   0.003  -0.000   0.001   0.011   0.000
  0.007  -0.115  -0.042   0.007  -0.050   0.001   0.320  -0.080   0.012  -0.021   0.025   0.012  -0.070  -0.007   0.003   0.003
 -0.005  -0.045   0.716  -0.003  -0.010   0.005  -0.080   0.557   0.014  -0.008   0.000  -0.022  -0.013   0.057  -0.000   0.002
  0.006   0.007  -0.004  -0.080  -0.010  -0.007   0.012   0.014   0.385  -0.005  -0.007  -0.001   0.004  -0.004  -0.076  -0.000
 -0.135  -0.049  -0.008  -0.009   0.791  -0.053  -0.021  -0.008  -0.005   0.557   0.001  -0.005  -0.009  -0.005  -0.003   0.000
 -0.004   0.019  -0.028  -0.004   0.005  -0.003   0.025   0.000  -0.007   0.001   1.504  -0.529   0.007   0.037  -0.003  -0.000
 -0.005  -0.010   0.076  -0.001  -0.011   0.003   0.012  -0.022  -0.001  -0.005  -0.529   0.256  -0.001   0.000   0.001  -0.000
 -0.000  -0.032  -0.005   0.001  -0.005  -0.000  -0.070  -0.013   0.004  -0.009   0.007  -0.001   0.412   0.006  -0.001  -0.031
 -0.001   0.008   0.043  -0.004  -0.002   0.001  -0.007   0.057  -0.004  -0.005   0.037   0.000   0.006   0.381  -0.002  -0.000
  0.004   0.001   0.001  -0.035  -0.002   0.011   0.003  -0.000  -0.076  -0.003  -0.003   0.001  -0.001  -0.002   0.418   0.000
 -0.000  -0.000   0.000  -0.000  -0.000   0.000   0.003   0.002  -0.000   0.000  -0.000  -0.000  -0.031  -0.000   0.000   0.003
 -0.000   0.002  -0.011  -0.000  -0.000  -0.000   0.003  -0.017  -0.000   0.000  -0.002   0.005  -0.000  -0.032   0.000  -0.000
  0.001  -0.000   0.000  -0.001  -0.000  -0.001  -0.000  -0.000   0.005   0.000   0.000  -0.000   0.000   0.000  -0.031  -0.000
 total augmentation occupancy for first ion, spin component:           2
  0.011  -0.006  -0.004  -0.040  -0.029  -0.090   0.002   0.004   0.010   0.001  -0.001  -0.002  -0.000  -0.000  -0.002   0.000
 -0.006   0.889   0.015  -0.020   0.037   0.002  -0.260   0.008  -0.007  -0.007  -0.018  -0.011   0.028  -0.007  -0.002  -0.003
 -0.004   0.015   0.137   0.008   0.000  -0.001  -0.005  -0.083  -0.002  -0.001   0.008   0.033   0.001  -0.009   0.000  -0.000
 -0.040  -0.020   0.008   0.787  -0.000   0.010  -0.007  -0.004  -0.295   0.001   0.004   0.000  -0.002   0.003   0.028   0.000
 -0.029   0.037   0.000  -0.000   0.155  -0.001  -0.008   0.000  -0.001  -0.076  -0.003  -0.004   0.002  -0.000   0.000  -0.000
 -0.090   0.002  -0.001   0.010  -0.001   0.020  -0.003  -0.001  -0.012   0.019  -0.001   0.001   0.000   0.000   0.002  -0.000
  0.002  -0.260  -0.005  -0.007  -0.008  -0.003   0.197  -0.019   0.010   0.013   0.009   0.009  -0.026   0.002   0.001   0.001
  0.004   0.008  -0.083  -0.004   0.000  -0.001  -0.019  -0.076   0.009   0.000   0.023  -0.001   0.000  -0.004  -0.001  -0.000
  0.010  -0.007  -0.002  -0.295  -0.001  -0.012   0.010   0.009   0.253   0.001  -0.003  -0.001   0.001  -0.002  -0.030   0.000
  0.001  -0.007  -0.001   0.001  -0.076   0.019   0.013   0.000   0.001  -0.112  -0.003  -0.000  -0.001  -0.000   0.000   0.000
 -0.001  -0.018   0.008   0.004  -0.003  -0.001   0.009   0.023  -0.003  -0.003   0.078   0.087  -0.001  -0.001   0.000   0.000
 -0.002  -0.011   0.033   0.000  -0.004   0.001   0.009  -0.001  -0.001  -0.000   0.087  -0.063   0.000   0.003  -0.000   0.000
 -0.000   0.028   0.001  -0.002   0.002   0.000  -0.026   0.000   0.001  -0.001  -0.001   0.000   0.016  -0.001  -0.000   0.003
 -0.000  -0.007  -0.009   0.003  -0.000   0.000   0.002  -0.004  -0.002  -0.000  -0.001   0.003  -0.001   0.019   0.000  -0.000
 -0.002  -0.002   0.000   0.028   0.000   0.002   0.001  -0.001  -0.030   0.000   0.000  -0.000  -0.000   0.000   0.015   0.000
  0.000  -0.003  -0.000   0.000  -0.000  -0.000   0.001  -0.000   0.000   0.000   0.000   0.000   0.003  -0.000   0.000  -0.001
 -0.000   0.000  -0.001  -0.000  -0.000   0.000   0.001  -0.000  -0.000  -0.000   0.000   0.000   0.000   0.004  -0.000   0.000
  0.000   0.000  -0.000  -0.003  -0.000  -0.000   0.000   0.000   0.002  -0.000  -0.000   0.000   0.000  -0.000   0.003  -0.000


------------------------ aborting loop because EDIFF is reached ----------------------------------------


 


 total charge     
 
# of ion       s       p       d       tot
------------------------------------------
    1        0.538   1.001   6.269   7.809
    2        0.529   1.010   6.499   8.037
    3        0.513   0.976   6.700   8.189
    4        0.439   0.711   6.408   7.558
    5        0.369   0.573   5.710   6.652
    6        0.304   0.420   6.086   6.810
    7        0.365   0.558   5.700   6.622
    8        0.303   0.418   6.080   6.801
    9        0.959   1.661   0.000   2.620
   10        0.960   1.623   0.000   2.583
   11        0.970   1.602   0.000   2.572
   12        0.969   1.621   0.000   2.589
   13        0.960   1.660   0.000   2.619
   14        0.961   1.623   0.000   2.584
   15        0.970   1.602   0.000   2.572
   16        0.969   1.621   0.000   2.590
   17        0.969   1.620   0.000   2.589
   18        0.970   1.605   0.000   2.574
   19        0.961   1.622   0.000   2.582
   20        0.960   1.662   0.000   2.621
   21        0.969   1.621   0.000   2.590
   22        0.969   1.605   0.000   2.574
   23        0.961   1.622   0.000   2.583
   24        0.957   1.665   0.000   2.623
   25        0.964   1.650   0.000   2.613
   26        0.974   1.588   0.000   2.563
   27        0.951   1.632   0.000   2.583
   28        0.958   1.666   0.000   2.624
   29        0.967   1.617   0.000   2.584
   30        0.994   1.532   0.000   2.526
   31        0.995   1.530   0.000   2.525
   32        0.960   1.647   0.000   2.607
   33        1.317   2.547   0.000   3.864
   34        1.330   2.522   0.000   3.852
   35        1.319   2.550   0.000   3.869
   36        1.310   2.572   0.000   3.882
   37        1.318   2.546   0.000   3.864
   38        1.330   2.522   0.000   3.853
   39        1.319   2.550   0.000   3.869
   40        1.310   2.572   0.000   3.882
   41        1.317   2.547   0.000   3.864
   42        1.331   2.520   0.000   3.851
   43        1.319   2.550   0.000   3.869
   44        1.312   2.571   0.000   3.883
   45        1.317   2.547   0.000   3.863
   46        1.331   2.516   0.000   3.847
   47        1.319   2.549   0.000   3.868
   48        1.312   2.571   0.000   3.883
   49        1.341   2.448   0.000   3.789
   50        1.323   2.513   0.000   3.836
   51        1.318   2.544   0.000   3.862
   52        1.331   2.482   0.000   3.813
   53        1.324   2.530   0.000   3.854
   54        1.323   2.562   0.000   3.885
   55        1.324   2.563   0.000   3.886
   56        1.314   2.553   0.000   3.867
   57        1.947   5.592   0.005   7.545
   58        1.948   5.591   0.006   7.544
   59        1.946   5.593   0.002   7.542
   60        1.946   5.593   0.002   7.542
   61        1.598   3.505   0.000   5.103
   62        0.599   0.117   0.000   0.715
--------------------------------------------------
tot         68.251 131.498  49.467 249.216
 


 magnetization (x)
 
# of ion       s       p       d       tot
------------------------------------------
    1        0.011   0.025   2.027   2.064
    2        0.008   0.017   1.083   1.108
    3        0.001   0.004   0.116   0.121
    4       -0.000   0.000   0.023   0.024
    5        0.017   0.025   4.410   4.453
    6        0.020   0.029   3.769   3.819
    7        0.018   0.026   4.402   4.446
    8        0.021   0.028   3.778   3.826
    9       -0.007  -0.021   0.000  -0.028
   10       -0.004  -0.002   0.000  -0.006
   11        0.002   0.017   0.000   0.019
   12        0.003   0.021   0.000   0.024
   13       -0.006  -0.021   0.000  -0.027
   14       -0.004  -0.002   0.000  -0.006
   15        0.002   0.017   0.000   0.019
   16        0.001   0.012   0.000   0.013
   17        0.003   0.022   0.000   0.025
   18        0.002   0.016   0.000   0.018
   19       -0.004  -0.002   0.000  -0.006
   20       -0.008  -0.025   0.000  -0.032
   21        0.001   0.011   0.000   0.012
   22        0.002   0.017   0.000   0.019
   23       -0.004  -0.002   0.000  -0.006
   24       -0.009  -0.027   0.000  -0.035
   25       -0.000   0.000   0.000   0.000
   26        0.002   0.014   0.000   0.016
   27       -0.010  -0.024   0.000  -0.035
   28       -0.007  -0.023   0.000  -0.030
   29        0.002   0.005   0.000   0.006
   30        0.001   0.030   0.000   0.031
   31        0.000   0.033   0.000   0.033
   32       -0.005  -0.014   0.000  -0.019
   33        0.013   0.035   0.000   0.048
   34        0.006   0.006   0.000   0.012
   35        0.003  -0.017   0.000  -0.014
   36        0.013   0.037   0.000   0.050
   37        0.013   0.037   0.000   0.051
   38        0.006   0.007   0.000   0.013
   39        0.004   0.013   0.000   0.017
   40        0.013   0.037   0.000   0.050
   41        0.013   0.037   0.000   0.050
   42        0.007   0.015   0.000   0.022
   43        0.003  -0.017   0.000  -0.014
   44        0.013   0.035   0.000   0.048
   45        0.013   0.039   0.000   0.052
   46        0.007   0.012   0.000   0.019
   47        0.004   0.013   0.000   0.016
   48        0.013   0.035   0.000   0.049
   49        0.001   0.024   0.000   0.025
   50        0.011   0.033   0.000   0.044
   51        0.011   0.033   0.000   0.044
   52       -0.000  -0.001   0.000  -0.002
   53        0.005   0.021   0.000   0.026
   54        0.013   0.056   0.000   0.068
   55        0.012   0.050   0.000   0.062
   56        0.005   0.004   0.000   0.008
   57        0.000   0.000   0.000   0.000
   58        0.000   0.000   0.000   0.000
   59        0.000   0.000   0.000   0.000
   60        0.000   0.000   0.000   0.000
   61        0.004   0.110   0.000   0.114
   62        0.007   0.002   0.000   0.009
--------------------------------------------------
tot          0.261   0.864  19.609  20.734
 
    CHARGE:  cpu time    0.3444: real time    0.3458
    FORLOC:  cpu time    0.0212: real time    0.0213
    FORNL :  cpu time    2.0571: real time    2.0604
    STRESS:  cpu time    6.2594: real time    6.2744
    FORCOR:  cpu time    0.1854: real time    0.1873
    FORHAR:  cpu time    0.0418: real time    0.0423
    MIXING:  cpu time    0.0145: real time    0.0145
    OFIELD:  cpu time    0.0002: real time    0.0005

 ---------------------------------------------------------------------------------------------

         DFTD3 V3.0 Rev 1        
 IVDW         = 12
 DF pbe       
 parameters
 VDW_S6       =    1.0000
 VDW_S8       =    0.7875
 VDW_A1       =    0.4289
 VDW_A2       =    4.4407
 k1-k3        =   16.0000    1.3333   -4.0000
 VDW_RADIUS   =   50.2022 A
 VDW_CNRADIUS =   21.1671 A
 Edisp (eV)   -5.55407

 E6    (eV) :    -3.5906
 E8    (eV) :    -1.9635
 % E8        : 35.35
    FORVDW:  cpu time    0.2547: real time    0.2567

  FORCE on cell =-STRESS in cart. coord.  units (eV):
  Direction    XX          YY          ZZ          XY          YZ          ZX
  --------------------------------------------------------------------------------------
  Alpha Z   298.66406   298.66406   298.66406
  Ewald   50098.00515 50448.75500-56247.11479   -38.36724    16.44182   -10.71640
  Hartree 54650.88629 54869.03068-49008.48577   -13.62666   -14.75665    -4.22839
  E(xc)   -1354.57985 -1354.05478 -1355.36760    -0.01390     0.35535     0.16112
  Local  ************************101736.84395    48.21985    10.09457    14.52607
  n-local  -730.38216  -730.97325  -739.36005     2.43530     0.19048     1.00689
  augment   378.00317   376.17619   375.80448    -1.38931    -1.50380    -0.95824
  Kinetic  4923.01324  4902.87532  4931.60901     1.54239    -9.89895    -0.20650
  Fock        0.00000     0.00000     0.00000     0.00000     0.00000     0.00000
  vdW        -4.45727    -4.31056    -2.94314     0.06174     0.00142     0.01513
  -------------------------------------------------------------------------------------
  Total      -6.78929    -7.33651   -10.34985    -1.13784     0.92424    -0.40032
  in kB      -4.42410    -4.78069    -6.74427    -0.74145     0.60226    -0.26086
  external pressure =       -5.32 kB  Pullay stress =        0.00 kB


 VOLUME and BASIS-vectors are now :
 -----------------------------------------------------------------------------
  energy-cutoff  :      400.00
  volume of cell :     2458.72
      direct lattice vectors                 reciprocal lattice vectors
    10.260500000  0.000000000  0.000000000     0.097461137  0.000000000  0.000000000
     0.000000000 10.260500000  0.000000000     0.000000000  0.097461137  0.000000000
     0.000000000  0.000000000 23.354600000     0.000000000  0.000000000  0.042818117

  length of vectors
    10.260500000 10.260500000 23.354600000     0.097461137  0.097461137  0.042818117


 FORCES acting on ions
    electron-ion (+dipol)            ewald-force                    non-local-force                 convergence-correction
 -----------------------------------------------------------------------------------------------
   -.332E+01 0.450E+01 -.644E+03   0.363E+01 -.613E+01 0.647E+03   -.744E-01 0.366E+00 -.182E+01   0.390E-03 -.348E-03 -.598E-03
   -.762E+01 -.976E+01 0.393E+03   0.768E+01 0.986E+01 -.394E+03   -.165E+00 -.247E+00 0.634E+00   -.541E-04 -.254E-03 -.423E-04
   0.132E+01 0.153E+01 0.426E+03   -.132E+01 -.152E+01 -.429E+03   0.381E-01 0.521E-01 0.142E+01   0.640E-04 0.328E-03 -.672E-03
   0.384E+01 -.297E+01 -.809E+03   -.373E+01 0.305E+01 0.805E+03   -.817E-01 0.183E-01 0.419E+01   -.378E-03 0.215E-03 0.180E-04
   0.286E+01 -.822E+00 0.402E+03   -.286E+01 0.788E+00 -.406E+03   -.136E-01 0.604E-02 0.148E+01   0.908E-04 -.271E-03 -.606E-03
   0.261E+01 -.759E-01 -.779E+03   -.265E+01 -.106E-01 0.776E+03   -.441E-01 -.372E-01 0.269E+01   -.437E-03 -.361E-03 0.953E-03
   -.116E+01 0.418E+01 0.380E+03   0.113E+01 -.409E+01 -.384E+03   0.693E-02 -.593E-01 0.268E+01   -.767E-04 0.266E-03 -.289E-04
   -.724E+01 -.791E+01 -.746E+03   0.713E+01 0.803E+01 0.743E+03   0.132E+00 0.138E+00 0.216E+01   0.208E-03 0.299E-03 -.219E-02
   -.385E+02 0.177E+02 -.341E+03   0.490E+02 -.205E+02 0.342E+03   -.107E+02 0.139E+01 -.416E+00   0.104E-04 0.334E-04 -.272E-03
   -.536E+02 0.294E+01 0.200E+03   0.662E+02 -.283E+01 -.201E+03   -.134E+02 0.506E-01 0.225E-01   0.300E-03 -.503E-03 0.126E-03
   -.371E+02 0.310E+01 0.206E+03   0.528E+02 -.313E+01 -.208E+03   -.153E+02 0.372E-01 -.220E-01   0.273E-04 0.196E-04 -.356E-04
   -.670E+02 0.104E+02 -.395E+03   0.812E+02 -.122E+02 0.395E+03   -.148E+02 0.845E+00 0.392E+00   0.963E-04 0.476E-03 -.254E-03
   0.402E+02 -.843E+01 -.341E+03   -.511E+02 0.993E+01 0.343E+03   0.109E+02 -.740E+00 -.746E+00   0.179E-03 -.450E-03 -.171E-03
   0.540E+02 -.730E+01 0.195E+03   -.667E+02 0.726E+01 -.196E+03   0.135E+02 -.561E-01 -.569E-01   -.346E-03 0.204E-03 -.175E-03
   0.373E+02 -.185E+01 0.207E+03   -.530E+02 0.192E+01 -.208E+03   0.153E+02 -.370E-01 -.808E-02   0.602E-05 0.297E-03 0.900E-05
   0.702E+02 -.152E+02 -.403E+03   -.843E+02 0.173E+02 0.402E+03   0.146E+02 -.105E+01 0.110E+01   -.192E-03 -.363E-04 -.185E-03
   0.226E+02 -.773E+02 -.407E+03   -.231E+02 0.917E+02 0.407E+03   -.558E+00 -.148E+02 0.777E+00   -.289E-04 0.550E-05 -.810E-04
   0.604E+00 -.439E+02 0.212E+03   -.566E+00 0.598E+02 -.214E+03   0.603E-02 -.152E+02 0.648E-01   -.618E-04 0.159E-03 -.161E-03
   0.451E+01 -.486E+02 0.199E+03   -.450E+01 0.610E+02 -.199E+03   0.471E-01 -.134E+02 0.251E-01   -.389E-03 -.183E-03 0.269E-03
   0.190E+02 -.305E+02 -.325E+03   -.195E+02 0.412E+02 0.328E+03   -.509E+00 -.110E+02 -.128E+01   0.499E-03 0.141E-03 -.348E-03
   -.187E+02 0.780E+02 -.406E+03   0.191E+02 -.924E+02 0.407E+03   0.709E+00 0.148E+02 0.567E+00   -.577E-03 0.566E-04 0.134E-03
   0.392E+00 0.438E+02 0.213E+03   -.418E+00 -.596E+02 -.214E+03   -.880E-02 0.152E+02 0.825E-01   0.160E-03 -.644E-04 0.746E-05
   -.817E+01 0.495E+02 0.193E+03   0.823E+01 -.621E+02 -.193E+03   -.518E-01 0.136E+02 -.989E-01   0.282E-03 0.641E-04 -.158E-03
   -.229E+02 0.288E+02 -.341E+03   0.236E+02 -.391E+02 0.340E+03   0.382E+00 0.106E+02 0.465E+00   -.799E-05 -.291E-03 -.497E-03
   0.194E+00 0.198E+00 0.385E+03   -.198E+00 -.200E+00 -.376E+03   0.218E-02 0.267E-02 -.113E+02   0.311E-04 0.359E-04 0.860E-03
   -.125E+01 -.172E+01 -.241E+03   0.134E+01 0.187E+01 0.259E+03   -.132E+00 -.120E+00 -.170E+02   -.895E-04 -.107E-03 -.353E-03
   -.891E+00 -.757E+01 -.202E+03   0.959E+00 0.763E+01 0.213E+03   0.142E-01 -.230E+00 -.111E+02   0.585E-04 0.182E-04 -.421E-03
   -.493E+00 -.603E+00 0.377E+03   0.583E+00 0.690E+00 -.370E+03   0.204E-01 0.171E-01 -.941E+01   0.207E-03 0.198E-03 -.160E-03
   0.184E+01 0.275E+01 0.399E+02   -.211E+01 -.311E+01 -.545E+02   0.279E+00 0.391E+00 0.144E+02   0.149E-04 0.201E-03 -.344E-03
   0.188E+00 -.113E+00 0.675E+03   -.189E+00 0.113E+00 -.700E+03   -.184E-02 -.125E-02 0.213E+02   -.897E-05 0.589E-04 0.751E-03
   -.109E+00 0.220E+00 0.673E+03   0.111E+00 -.220E+00 -.698E+03   0.102E-03 0.237E-02 0.213E+02   -.167E-04 -.285E-04 0.811E-03
   -.865E+01 -.120E+02 0.361E+02   0.959E+01 0.135E+02 -.480E+02   -.725E+00 -.134E+01 0.121E+02   -.175E-03 -.264E-03 -.159E-03
   0.393E+02 0.288E+01 0.253E+03   -.658E+02 -.292E+01 -.254E+03   0.269E+02 0.374E-01 0.181E+00   -.999E-04 -.466E-03 -.884E-05
   0.785E+02 -.927E+01 -.458E+03   -.109E+03 0.110E+02 0.459E+03   0.303E+02 -.349E+01 -.100E-01   -.301E-03 -.182E-04 -.647E-04
   0.667E+02 -.829E+01 -.506E+03   -.933E+02 0.900E+01 0.508E+03   0.269E+02 -.164E+01 -.128E+01   0.239E-03 0.676E-03 -.644E-03
   0.576E+02 0.702E+01 0.250E+03   -.828E+02 -.726E+01 -.252E+03   0.246E+02 0.125E+00 0.352E+00   -.296E-03 -.192E-04 0.650E-04
   -.369E+02 -.556E+01 0.249E+03   0.634E+02 0.563E+01 -.250E+03   -.268E+02 -.774E-01 0.189E+00   0.977E-04 0.977E-04 -.226E-03
   -.762E+02 0.205E+01 -.445E+03   0.106E+03 -.258E+01 0.446E+03   -.304E+02 0.188E+01 0.777E+00   0.185E-03 -.587E-03 0.374E-04
   -.687E+02 0.280E+01 -.537E+03   0.952E+02 -.349E+01 0.541E+03   -.270E+02 0.196E+01 -.257E+01   -.149E-03 -.433E-04 -.686E-03
   -.578E+02 -.434E+01 0.251E+03   0.830E+02 0.461E+01 -.252E+03   -.246E+02 -.132E+00 0.346E+00   0.266E-03 0.421E-03 0.164E-03
   0.669E+01 0.463E+02 0.247E+03   -.702E+01 -.729E+02 -.247E+03   0.576E-01 0.267E+02 0.258E+00   -.363E-03 -.127E-04 0.242E-03
   0.361E+02 0.850E+02 -.395E+03   -.390E+02 -.115E+03 0.393E+03   0.146E+01 0.302E+02 0.219E+01   0.680E-03 0.321E-03 -.636E-03
   0.417E+02 0.600E+02 -.541E+03   -.445E+02 -.864E+02 0.544E+03   0.135E+01 0.270E+02 -.225E+01   -.133E-03 -.863E-03 0.843E-04
   0.151E+01 0.526E+02 0.262E+03   -.146E+01 -.779E+02 -.264E+03   0.238E-02 0.249E+02 0.432E+00   -.905E-04 -.459E-04 -.223E-03
   -.915E+01 -.439E+02 0.242E+03   0.951E+01 0.703E+02 -.243E+03   -.915E-01 -.266E+02 0.295E+00   0.245E-03 0.131E-03 -.404E-04
   -.382E+02 -.935E+02 -.481E+03   0.408E+02 0.124E+03 0.483E+03   -.119E+01 -.305E+02 -.214E+01   -.632E-04 -.287E-03 -.840E-03
   -.409E+02 -.584E+02 -.534E+03   0.440E+02 0.849E+02 0.537E+03   -.165E+01 -.271E+02 -.175E+01   -.690E-03 0.750E-03 0.268E-03
   0.635E+00 -.527E+02 0.262E+03   -.690E+00 0.780E+02 -.264E+03   -.519E-02 -.250E+02 0.427E+00   0.223E-03 -.117E-03 0.364E-04
   -.287E+00 -.338E+00 0.790E+03   0.298E+00 0.347E+00 -.829E+03   -.183E-01 -.211E-01 0.358E+02   0.236E-03 0.258E-03 0.701E-03
   -.154E+01 0.545E+00 0.274E+02   0.162E+01 -.933E+00 -.573E+02   -.257E-01 0.306E+00 0.290E+02   -.277E-04 0.169E-03 -.410E-03
   0.393E+01 0.492E+00 0.625E+01   -.432E+01 -.821E+00 -.321E+02   0.342E+00 0.300E+00 0.253E+02   0.271E-04 -.246E-03 -.461E-03
   0.140E+00 0.146E+00 0.795E+03   -.142E+00 -.146E+00 -.833E+03   0.288E-02 0.490E-02 0.339E+02   0.339E-04 -.509E-04 0.136E-02
   0.554E+01 0.204E+02 -.229E+03   -.657E+01 -.228E+02 0.258E+03   0.158E+01 0.286E+01 -.291E+02   -.707E-04 -.170E-03 -.830E-03
   -.249E+00 0.590E+00 0.513E+03   0.252E+00 -.586E+00 -.493E+03   -.411E-02 -.214E-02 -.212E+02   -.151E-04 0.358E-04 0.858E-03
   0.495E+00 -.242E+00 0.517E+03   -.497E+00 0.241E+00 -.497E+03   -.260E-02 -.334E-02 -.214E+02   -.124E-04 0.166E-04 0.526E-03
   -.306E+01 -.454E+01 -.232E+03   0.351E+01 0.523E+01 0.259E+03   -.530E+00 -.757E+00 -.273E+02   -.833E-04 0.663E-04 -.124E-03
   -.733E+02 -.262E+02 -.214E+03   0.680E+02 0.254E+02 0.214E+03   -.937E+00 -.220E-01 0.279E+00   0.894E-03 -.278E-04 -.186E-02
   0.832E+02 0.363E+02 -.209E+03   -.778E+02 -.351E+02 0.210E+03   0.102E+01 0.107E+00 0.291E+00   -.105E-02 0.268E-04 0.355E-04
   0.479E+01 -.244E+01 0.106E+04   -.341E+01 0.110E+01 -.106E+04   -.612E-01 0.578E-01 0.198E+01   -.645E-04 0.442E-03 0.287E-03
   -.521E+01 0.214E+01 0.106E+04   0.382E+01 -.810E+00 -.106E+04   0.627E-01 -.570E-01 0.198E+01   -.107E-04 -.364E-03 0.709E-04
   -.968E+01 0.611E+02 -.931E+03   0.176E+02 -.101E+03 0.939E+03   -.702E+01 0.353E+02 -.681E+01   0.295E-03 -.380E-03 -.388E-03
   0.161E+02 -.758E+02 -.179E+03   -.173E+02 0.819E+02 0.182E+03   0.153E+01 -.733E+01 -.380E+01   0.759E-05 -.500E-04 -.538E-05
 -----------------------------------------------------------------------------------------------
   0.472E+01 -.283E+02 -.489E+02   0.355E-14 0.284E-13 -.369E-12   -.472E+01 0.284E+02 0.491E+02   -.307E-03 -.421E-03 -.669E-02
 
 
 POSITION                                       TOTAL-FORCE (eV/Angst)
 -----------------------------------------------------------------------------------
      2.87501      8.08518      8.57601        -0.000697      0.006597      0.041205
      2.87294      2.97554      3.22434        -0.132080     -0.173070      0.276264
      8.00319      8.10579      3.22434         0.013757      0.014842      0.380209
      7.99547      3.00037      8.59005        -0.005101      0.000270      0.122350
      8.00319      2.97554      3.22434         0.010961      0.002011     -0.225203
      8.00944      8.14121      8.36852         0.005954     -0.003094      0.061585
      2.87294      8.10579      3.22434        -0.001969      0.027732     -0.404259
      2.85251      2.95263      8.38414         0.007137     -0.026406      0.153331
      0.97858      8.24966      8.45975        -0.046437      0.008238      0.004825
      0.96695      2.97554      3.22434        -0.780313      0.198730      0.043313
      6.09720      8.10579      3.22434         0.422823     -0.000809     -0.046078
      6.05359      3.13622      8.69564         0.029044     -0.021576     -0.030974
      4.77641      7.95257      8.42818         0.039080      0.023294     -0.005820
      4.77893      2.97554      3.22434         0.777748     -0.141892     -0.021034
      9.90918      8.10579      3.22434        -0.412067     -0.007712     -0.070397
      9.93131      2.85664      8.77947        -0.041385      0.024401     -0.036991
      7.87547      1.06585      8.75771        -0.005819      0.026278     -0.049309
      8.00319      6.19980      3.22434         0.013181      0.440654     -0.074007
      2.87294      1.06955      3.22434         0.191296     -0.789586      0.011550
      2.72745      6.18178      8.35849        -0.003585      0.043746     -0.004919
      8.11872      4.94033      8.73080         0.005873     -0.033631     -0.047709
      8.00319     10.01179      3.22434        -0.014982     -0.430115     -0.100694
      2.87294      4.88154      3.22434        -0.145419      0.776124      0.009368
      3.02286      9.99156      8.57754        -0.000822     -0.018989      0.001623
      8.00319      8.10579      1.31837        -0.004327     -0.006337     -0.104382
      8.02052      2.98431      6.51783        -0.007064      0.003931     -0.039055
      2.86715      8.15520      6.57750         0.005230     -0.010887     -0.035442
      2.87294      2.97554      1.31837         0.096869      0.095256     -0.577782
      8.01675      8.12491      5.11519         0.004626      0.006221      0.280821
      8.00319      2.97554      0.00000        -0.000882     -0.001127     -0.778478
      2.87294      8.10579      0.00000         0.001132      0.000135     -0.797215
      2.79844      2.87088      5.14843        -0.002405     -0.005677     -0.013819
     10.05314      2.97554      3.22434         0.735409     -0.004189      0.085486
     10.07995      8.36303      8.44758         0.057970     -0.106350      0.046731
      4.88212      3.18380      8.71504         0.052358     -0.066239      0.034055
      4.92289      8.10579      3.22434        -0.607523      0.019844      0.182756
      5.95324      2.97554      3.22434        -0.731445     -0.000184      0.101400
      5.93896      7.89350      8.39166        -0.053526      0.094036      0.060899
      0.83971      2.79198      8.84226        -0.049669      0.075881      0.028553
      0.82299      8.10579      3.22434         0.595651     -0.028606      0.175273
      2.87294     10.15574      3.22434        -0.010867      0.676309      0.139207
      2.68265      5.02126      8.28423        -0.077134      0.000456      0.007320
      7.83652     10.15492      8.80386        -0.077649      0.074640      0.033657
      8.00319      5.02549      3.22434         0.012705     -0.445608      0.121970
      2.87294      6.05585      3.22434         0.011370     -0.646277      0.192194
      3.05700      0.89345      8.63506         0.061252     -0.023514     -0.036813
      8.16867      6.11139      8.76200         0.075580     -0.064342      0.043803
      8.00319      0.92560      3.22434        -0.012584      0.431943      0.123981
      2.87294      2.97554      0.14386        -0.014169     -0.016212      0.131315
      2.86822      8.14378      5.40811         0.005098     -0.005944     -0.034192
      8.01031      2.97454      5.34051        -0.003245     -0.000335     -0.008028
      8.00319      8.10579      0.14386         0.000649      0.000698     -0.373259
      2.74854      2.77826      6.31167         0.058393      0.061304     -0.058641
      2.87294      8.10579      1.17450        -0.001608     -0.001488      0.970194
      8.00319      2.97554      1.17450        -0.000314     -0.001781      0.879652
      8.03494      8.15234      6.29307        -0.013412     -0.009738     -0.254024
      9.92595      0.39759      6.03193         0.086463     -0.004826      0.007727
      6.14378      5.62172      6.02638        -0.115466     -0.029880     -0.016530
      5.43807      0.41042      0.65907         0.041506     -0.051035     -0.239981
      0.30782      5.54067      0.65907        -0.043706      0.050014     -0.238856
      2.87537      7.97224     10.36942         0.036088     -0.109498     -0.115408
      2.69557      8.83785     10.78757        -0.037533      0.103366      0.086682
 -----------------------------------------------------------------------------------
    total drift:                               -0.002067      0.067976      0.140976


--------------------------------------------------------------------------------------------------------


  FREE ENERGIE OF THE ION-ELECTRON SYSTEM (eV)
  ---------------------------------------------------
  free  energy   TOTEN  =      -468.91848923 eV

  energy  without entropy=     -468.91848923  energy(sigma->0) =     -468.91848923
 


--------------------------------------------------------------------------------------------------------


    POTLOK:  cpu time    5.4719: real time    5.5329


--------------------------------------------------------------------------------------------------------


 stress matrix after NEB project (eV)
     -6.78929     -1.13814     -0.40032
     -1.13784     -7.33651      0.90033
     -0.40636      0.92424    -10.34985
  FORCES: max atom, RMS     0.280928    0.077973
  FORCE total and by dimension    0.613957    0.280821
  Stress total and by dimension   14.547110   10.349851
 writing wavefunctions
     LOOP+:  cpu time  571.2072: real time  578.9219
    4ORBIT:  cpu time    0.0000: real time    0.0000
 


 total charge     
 
# of ion       s       p       d       tot
------------------------------------------
    1        0.538   1.001   6.269   7.809
    2        0.529   1.010   6.499   8.037
    3        0.513   0.976   6.700   8.189
    4        0.439   0.711   6.408   7.558
    5        0.369   0.573   5.710   6.652
    6        0.304   0.420   6.086   6.810
    7        0.365   0.558   5.700   6.622
    8        0.303   0.418   6.080   6.801
    9        0.959   1.661   0.000   2.620
   10        0.960   1.623   0.000   2.583
   11        0.970   1.602   0.000   2.572
   12        0.969   1.621   0.000   2.589
   13        0.960   1.660   0.000   2.619
   14        0.961   1.623   0.000   2.584
   15        0.970   1.602   0.000   2.572
   16        0.969   1.621   0.000   2.590
   17        0.969   1.620   0.000   2.589
   18        0.970   1.605   0.000   2.574
   19        0.961   1.622   0.000   2.582
   20        0.960   1.662   0.000   2.621
   21        0.969   1.621   0.000   2.590
   22        0.969   1.605   0.000   2.574
   23        0.961   1.622   0.000   2.583
   24        0.957   1.665   0.000   2.623
   25        0.964   1.650   0.000   2.613
   26        0.974   1.588   0.000   2.563
   27        0.951   1.632   0.000   2.583
   28        0.958   1.666   0.000   2.624
   29        0.967   1.617   0.000   2.584
   30        0.994   1.532   0.000   2.526
   31        0.995   1.530   0.000   2.525
   32        0.960   1.647   0.000   2.607
   33        1.317   2.547   0.000   3.864
   34        1.330   2.522   0.000   3.852
   35        1.319   2.550   0.000   3.869
   36        1.310   2.572   0.000   3.882
   37        1.318   2.546   0.000   3.864
   38        1.330   2.522   0.000   3.853
   39        1.319   2.550   0.000   3.869
   40        1.310   2.572   0.000   3.882
   41        1.317   2.547   0.000   3.864
   42        1.331   2.520   0.000   3.851
   43        1.319   2.550   0.000   3.869
   44        1.312   2.571   0.000   3.883
   45        1.317   2.547   0.000   3.863
   46        1.331   2.516   0.000   3.847
   47        1.319   2.549   0.000   3.868
   48        1.312   2.571   0.000   3.883
   49        1.341   2.448   0.000   3.789
   50        1.323   2.513   0.000   3.836
   51        1.318   2.544   0.000   3.862
   52        1.331   2.482   0.000   3.813
   53        1.324   2.530   0.000   3.854
   54        1.323   2.562   0.000   3.885
   55        1.324   2.563   0.000   3.886
   56        1.314   2.553   0.000   3.867
   57        1.947   5.592   0.005   7.545
   58        1.948   5.591   0.006   7.544
   59        1.946   5.593   0.002   7.542
   60        1.946   5.593   0.002   7.542
   61        1.598   3.505   0.000   5.103
   62        0.599   0.117   0.000   0.715
--------------------------------------------------
tot         68.251 131.498  49.467 249.216
 


 magnetization (x)
 
# of ion       s       p       d       tot
------------------------------------------
    1        0.011   0.025   2.027   2.064
    2        0.008   0.017   1.083   1.108
    3        0.001   0.004   0.116   0.121
    4       -0.000   0.000   0.023   0.024
    5        0.017   0.025   4.410   4.453
    6        0.020   0.029   3.769   3.819
    7        0.018   0.026   4.402   4.446
    8        0.021   0.028   3.778   3.826
    9       -0.007  -0.021   0.000  -0.028
   10       -0.004  -0.002   0.000  -0.006
   11        0.002   0.017   0.000   0.019
   12        0.003   0.021   0.000   0.024
   13       -0.006  -0.021   0.000  -0.027
   14       -0.004  -0.002   0.000  -0.006
   15        0.002   0.017   0.000   0.019
   16        0.001   0.012   0.000   0.013
   17        0.003   0.022   0.000   0.025
   18        0.002   0.016   0.000   0.018
   19       -0.004  -0.002   0.000  -0.006
   20       -0.008  -0.025   0.000  -0.032
   21        0.001   0.011   0.000   0.012
   22        0.002   0.017   0.000   0.019
   23       -0.004  -0.002   0.000  -0.006
   24       -0.009  -0.027   0.000  -0.035
   25       -0.000   0.000   0.000   0.000
   26        0.002   0.014   0.000   0.016
   27       -0.010  -0.024   0.000  -0.035
   28       -0.007  -0.023   0.000  -0.030
   29        0.002   0.005   0.000   0.006
   30        0.001   0.030   0.000   0.031
   31        0.000   0.033   0.000   0.033
   32       -0.005  -0.014   0.000  -0.019
   33        0.013   0.035   0.000   0.048
   34        0.006   0.006   0.000   0.012
   35        0.003  -0.017   0.000  -0.014
   36        0.013   0.037   0.000   0.050
   37        0.013   0.037   0.000   0.051
   38        0.006   0.007   0.000   0.013
   39        0.004   0.013   0.000   0.017
   40        0.013   0.037   0.000   0.050
   41        0.013   0.037   0.000   0.050
   42        0.007   0.015   0.000   0.022
   43        0.003  -0.017   0.000  -0.014
   44        0.013   0.035   0.000   0.048
   45        0.013   0.039   0.000   0.052
   46        0.007   0.012   0.000   0.019
   47        0.004   0.013   0.000   0.016
   48        0.013   0.035   0.000   0.049
   49        0.001   0.024   0.000   0.025
   50        0.011   0.033   0.000   0.044
   51        0.011   0.033   0.000   0.044
   52       -0.000  -0.001   0.000  -0.002
   53        0.005   0.021   0.000   0.026
   54        0.013   0.056   0.000   0.068
   55        0.012   0.050   0.000   0.062
   56        0.005   0.004   0.000   0.008
   57        0.000   0.000   0.000   0.000
   58        0.000   0.000   0.000   0.000
   59        0.000   0.000   0.000   0.000
   60        0.000   0.000   0.000   0.000
   61        0.004   0.110   0.000   0.114
   62        0.007   0.002   0.000   0.009
--------------------------------------------------
tot          0.261   0.864  19.609  20.734
 

 total amount of memory used by VASP MPI-rank0   104973. kBytes
=======================================================================

   base      :      30000. kBytes
   nonlr-proj:       4806. kBytes
   fftplans  :       5457. kBytes
   grid      :      17089. kBytes
   one-center:        497. kBytes
   wavefun   :      47124. kBytes
 
  
  
 General timing and accounting informations for this job:
 ========================================================
  
                  Total CPU time used (sec):      608.212
                            User time (sec):      566.341
                          System time (sec):       41.872
                         Elapsed time (sec):      618.098
  
                   Maximum memory used (kb):      192460.
                   Average memory used (kb):           0.
  
                          Minor page faults:       307075
                          Major page faults:           18
                 Voluntary context switches:       396414
