# Supplementary material for: Elucidating the catalytic mechanism of Prussian blue nanozymes with self-increasing catalytic activity
Source: Nat Commun. 2024 Jul 13;15:5908. doi: 10.1038/s41467-024-50344-7 (PMC11246500; doi:10.1038/s41467-024-50344-7)
Supplement: Supplementary file 4 — Source Data [file 41467_2024_50344_MOESM4_ESM.zip › Source data/Computational source data/A4-B1-D2/solvation/log.9788957t]

 running on   32 total cores
 distrk:  each k-point on   32 cores,    1 groups
 distr:  one band on    4 cores,    8 groups
 using from now: INCAR     
 vasp.5.4.4.18Apr17-6-g9f103f2a35 (build Oct 24 2022 16:40:30) complex          
  
 POSCAR found type information on POSCAR  Fe C  N  K  O  H 
 POSCAR found :  6 types and      62 ions
 scaLAPACK will be used
 LDA part: xc-table for Pade appr. of Perdew
 POSCAR found type information on POSCAR  Fe C  N  K  O  H 
 POSCAR found :  6 types and      62 ions
 found WAVECAR, reading the header
 POSCAR, INCAR and KPOINTS ok, starting setup
 FFT: planning ...
 reading WAVECAR
 the WAVECAR file was read successfully
 charge-density read from file: VASP                                    
 magnetization density read from file 1
 entering main loop
       N       E                     dE             d eps       ncg     rms          rms(c)
SOL:   1  -0.33320E+01    0.22581E+00   -0.31062E+01   118
RMM:   1    -0.463346885399E+03   -0.46335E+03   -0.60719E+00  4439   0.345E+00    0.139E+00
SOL:   2  -0.36273E+01    0.22788E+00   -0.33994E+01   106
RMM:   2    -0.463324532422E+03    0.22353E-01   -0.41814E-01  5511   0.167E+00    0.914E-01
SOL:   3  -0.38355E+01    0.22979E+00   -0.36057E+01   105
RMM:   3    -0.463330931099E+03   -0.63987E-02   -0.14206E-01  5641   0.813E-01    0.725E-01
SOL:   4  -0.40557E+01    0.23207E+00   -0.38236E+01   105
RMM:   4    -0.463335434219E+03   -0.45031E-02   -0.51997E-02  5568   0.501E-01    0.443E-01
SOL:   5  -0.42430E+01    0.23429E+00   -0.40087E+01   104
RMM:   5    -0.463342721849E+03   -0.72876E-02   -0.19764E-02  5671   0.324E-01    0.363E-01
SOL:   6  -0.44202E+01    0.23645E+00   -0.41838E+01   104
RMM:   6    -0.463347400627E+03   -0.46788E-02   -0.14267E-02  5423   0.271E-01    0.258E-01
SOL:   7  -0.47230E+01    0.24035E+00   -0.44827E+01   106
RMM:   7    -0.463349565068E+03   -0.21644E-02   -0.19753E-02  5025   0.300E-01    0.124E-01
SOL:   8  -0.48557E+01    0.24209E+00   -0.46136E+01   102
RMM:   8    -0.463350813639E+03   -0.12486E-02   -0.78601E-03  5832   0.210E-01    0.960E-02
SOL:   9  -0.49888E+01    0.24385E+00   -0.47449E+01   102
RMM:   9    -0.463352926180E+03   -0.21125E-02   -0.71682E-03  5458   0.160E-01    0.663E-02
SOL:  10  -0.50719E+01    0.24492E+00   -0.48270E+01   100
RMM:  10    -0.463355488300E+03   -0.25621E-02   -0.40062E-03  5664   0.135E-01    0.476E-02
SOL:  11  -0.51191E+01    0.24546E+00   -0.48737E+01    98
RMM:  11    -0.463359124126E+03   -0.36358E-02   -0.30166E-03  5658   0.102E-01    0.424E-02
SOL:  12  -0.51503E+01    0.24577E+00   -0.49046E+01    96
RMM:  12    -0.463361760171E+03   -0.26360E-02   -0.17986E-03  5346   0.894E-02    0.361E-02
SOL:  13  -0.51561E+01    0.24581E+00   -0.49103E+01    91
RMM:  13    -0.463362777417E+03   -0.10172E-02   -0.77780E-04  5900   0.551E-02    0.232E-02
SOL:  14  -0.51479E+01    0.24573E+00   -0.49022E+01    93
RMM:  14    -0.463363861109E+03   -0.10837E-02   -0.95957E-04  5135   0.576E-02    0.262E-02
SOL:  15  -0.51397E+01    0.24568E+00   -0.48940E+01    92
RMM:  15    -0.463364535622E+03   -0.67451E-03   -0.68021E-04  4958   0.536E-02    0.191E-02
SOL:  16  -0.51391E+01    0.24572E+00   -0.48934E+01    89
RMM:  16    -0.463364488793E+03    0.46830E-04   -0.49594E-04  5429   0.427E-02    0.183E-02
SOL:  17  -0.51403E+01    0.24578E+00   -0.48945E+01    89
RMM:  17    -0.463364154987E+03    0.33381E-03   -0.30038E-04  4803   0.343E-02    0.163E-02
SOL:  18  -0.51395E+01    0.24578E+00   -0.48937E+01    88
RMM:  18    -0.463363919242E+03    0.23574E-03   -0.22253E-04  4908   0.285E-02    0.129E-02
SOL:  19  -0.51383E+01    0.24577E+00   -0.48926E+01    87
RMM:  19    -0.463363797255E+03    0.12199E-03   -0.16369E-04  4443   0.244E-02    0.126E-02
SOL:  20  -0.51384E+01    0.24576E+00   -0.48926E+01    87
RMM:  20    -0.463363739413E+03    0.57842E-04   -0.17104E-04  4517   0.236E-02    0.109E-02
SOL:  21  -0.51389E+01    0.24574E+00   -0.48932E+01    85
RMM:  21    -0.463363853136E+03   -0.11372E-03   -0.14883E-04  4151   0.206E-02    0.103E-02
SOL:  22  -0.51392E+01    0.24569E+00   -0.48935E+01    87
RMM:  22    -0.463364068078E+03   -0.21494E-03   -0.46449E-04  4722   0.335E-02    0.104E-02
SOL:  23  -0.51381E+01    0.24565E+00   -0.48924E+01    86
RMM:  23    -0.463364306571E+03   -0.23849E-03   -0.57740E-04  4733   0.334E-02    0.102E-02
SOL:  24  -0.51376E+01    0.24562E+00   -0.48920E+01    87
RMM:  24    -0.463364507351E+03   -0.20078E-03   -0.93093E-04  4776   0.404E-02    0.109E-02
SOL:  25  -0.51382E+01    0.24564E+00   -0.48926E+01    86
RMM:  25    -0.463364566080E+03   -0.58729E-04   -0.67304E-04  4589   0.344E-02    0.947E-03
SOL:  26  -0.51390E+01    0.24568E+00   -0.48933E+01    87
RMM:  26    -0.463364464438E+03    0.10164E-03   -0.88569E-04  4710   0.385E-02    0.925E-03
SOL:  27  -0.51401E+01    0.24572E+00   -0.48944E+01    86
RMM:  27    -0.463364345577E+03    0.11886E-03   -0.80628E-04  4686   0.366E-02    0.798E-03
SOL:  28  -0.51404E+01    0.24573E+00   -0.48947E+01    85
RMM:  28    -0.463364312122E+03    0.33455E-04   -0.57040E-04  4516   0.311E-02    0.661E-03
SOL:  29  -0.51405E+01    0.24573E+00   -0.48948E+01    84
RMM:  29    -0.463364345773E+03   -0.33650E-04   -0.23023E-04  4145   0.231E-02    0.411E-03
SOL:  30  -0.51404E+01    0.24572E+00   -0.48947E+01    82
RMM:  30    -0.463364392363E+03   -0.46591E-04   -0.41832E-05  3495   0.158E-02    0.216E-03
SOL:  31  -0.51402E+01    0.24572E+00   -0.48945E+01    82
RMM:  31    -0.463364418997E+03   -0.26633E-04   -0.15850E-05  3158   0.119E-02    0.235E-03
SOL:  32  -0.51402E+01    0.24572E+00   -0.48945E+01    77
RMM:  32    -0.463364419436E+03   -0.43980E-06   -0.28468E-06  2985   0.644E-03
SOL:  33  -0.51401E+01    0.24571E+00   -0.48944E+01    81
   1 F= -.46891849E+03 E0= -.46891849E+03  d E =-.178042E-12  mag=    21.0000
 writing wavefunctions
