# Supplementary material for: Elucidating the catalytic mechanism of Prussian blue nanozymes with self-increasing catalytic activity
Source: Nat Commun. 2024 Jul 13;15:5908. doi: 10.1038/s41467-024-50344-7 (PMC11246500; doi:10.1038/s41467-024-50344-7)
Supplement: Supplementary file 4 — Source Data [file 41467_2024_50344_MOESM4_ESM.zip › Source data/Computational source data/ABTS/ABTS-2NH4-1.gjf]

%chk=D:\work\2024\co-works\Pulushilan\ABTS\ABTS-2NH4\ABTS-2NH4-1\ABTS-2NH4-1.chk
# pbepbe/3-21g/auto geom=connectivity

Title Card Required

0 1
 C                 20.48317600    7.24123500    7.25838000
 C                 20.07843600    5.93097000    7.54809000
 C                 18.72892000    5.61960000    7.69126500
 C                 17.78294000    6.63982500    7.53675000
 C                 19.55282000    8.26842000    7.09642500
 C                 18.20369600    7.95258000    7.23111000
 C                 15.71850000    7.70367000    7.41043500
 C                 15.77172800    5.24638500    8.03007000
 C                  9.79888000    7.03873500    7.82451000
 C                 10.22526400    8.38629000    7.83940500
 C                  9.28177600    9.41842500    7.92991500
 C                  7.93786000    9.07954500    8.02993500
 C                  7.52472000    7.73460000    8.03646000
 C                  8.45121200    6.70035000    7.92339000
 C                 12.27850400    7.31802000    7.63693500
 C                 12.25114800    9.84448500    7.78870500
 C                 12.39924000   10.44870000    6.39855000
 C                 15.46658400    4.37658000    6.81807000
 H                 20.83527600    5.15523000    7.66299000
 H                 18.42492400    4.59661500    7.90989000
 H                 19.89013600    9.28113000    6.87475500
 H                 14.85111600    5.47732500    8.57409000
 H                  9.58445600   10.46502000    7.91229000
 H                  7.17816400    9.85918500    8.09247000
 H                  8.10252800    5.66727000    7.91247000
 H                 13.23114800    9.72526500    8.26008000
 H                 11.62688800   10.47414000    8.43762000
 H                 11.43004800   10.51590000    5.88483000
 H                 12.81845600   11.46195000    6.47827500
 H                 13.08316800    9.83914500    5.79286500
 H                 16.46727600    4.74745500    8.71996500
 H                 14.71145200    4.86322500    6.18640500
 H                 16.36829600    4.19056500    6.21729000
 H                 15.06638000    3.40735500    7.14873000
 H                 23.72084400    9.17899500    8.74957500
 H                 25.20725200    8.46295500    9.16405500
 H                 23.98530400    8.55145500   10.31122500
 H                  3.25328958    8.23457027    7.93984120
 H                  3.19383822    6.80956130    8.44823838
 H                 23.69074400    7.52406000    8.83128000
 H                  4.07691209    7.72663922    9.29594248
 S                 16.83396400    9.01365000    7.07253000
 S                 22.21606800    7.59099000    6.98767500
 S                 11.16236800    5.97141000    7.67059500
 S                  5.77654000    7.35391500    8.23344000
 N                 16.39856400    6.52612500    7.66096500
 N                 14.44063600    8.01795000    7.38712500
 N                 13.55435200    6.99954000    7.52008500
 N                 11.61185200    8.51910000    7.75720500
 N                 24.19499600    8.44360500    9.31563000
 N                  2.95911023    7.68962135    8.86103021
 O                 22.92396400    6.71199000    7.99399500
 O                 22.40271600    9.01351500    7.33026000
 O                 22.49534000    7.21714500    5.62104000
 O                  5.64337200    5.95093500    7.85004000
 O                  5.51331200    7.64382000    9.64278000
 O                  5.10137600    8.29722000    7.32273000
 H                  1.99522670    7.68638813    9.12733469

 1 2 1.5 5 1.5 43 1.0
 2 3 1.5 19 1.0
 3 4 1.5 20 1.0
 4 6 1.5 46 1.0
 5 6 1.5 21 1.0
 6 42 1.0
 7 42 1.0 46 1.0 47 2.0
 8 18 1.0 22 1.0 31 1.0 46 1.0
 9 10 1.5 14 1.5 44 1.0
 10 11 1.5 49 1.0
 11 12 1.5 23 1.0
 12 13 1.5 24 1.0
 13 14 1.5 45 1.0
 14 25 1.0
 15 44 1.0 48 2.0 49 1.5
 16 17 1.0 26 1.0 27 1.0 49 1.0
 17 28 1.0 29 1.0 30 1.0
 18 32 1.0 33 1.0 34 1.0
 19
 20
 21
 22
 23
 24
 25
 26
 27
 28
 29
 30
 31
 32
 33
 34
 35 50 1.0
 36 50 1.0
 37 50 1.0
 38
 39 51 1.0
 40
 41
 42
 43 52 1.5 53 2.0 54 2.0
 44
 45 55 2.0 56 2.0 57 2.0
 46
 47 48 1.0
 48
 49
 50
 51 58 1.0
 52
 53
 54
 55
 56
 57
 58

 Tv                28.00000000    0.00000000    0.00000000
 Tv                 0.00000000   15.00000000    0.00000000
 Tv                 0.00000000    0.00000000   15.00000000
