# Supplementary material for: Elucidating the catalytic mechanism of Prussian blue nanozymes with self-increasing catalytic activity
Source: Nat Commun. 2024 Jul 13;15:5908. doi: 10.1038/s41467-024-50344-7 (PMC11246500; doi:10.1038/s41467-024-50344-7)
Supplement: Supplementary file 4 — Source Data [file 41467_2024_50344_MOESM4_ESM.zip › Source data/Computational source data/ABTS/CONTCAR]

    C    H    S    N    O               
   1.00000000000000     
    28.0000000000000000    0.0000000000000000    0.0000000000000000
     0.0000000000000000   15.0000000000000000    0.0000000000000000
     0.0000000000000000    0.0000000000000000   15.0000000000000000
   C    H    S    N    O 
    18    24     4     6     6
Selective dynamics
Direct
  0.7335756750384704  0.4792852448813944  0.4769472285715017   T   T   T
  0.7186548103714041  0.3918203697394401  0.4933348561769256   T   T   T
  0.6704590852770798  0.3730380606788426  0.5073819802515256   T   T   T
  0.6372135054750765  0.4427342592206849  0.5040565587674863   T   T   T
  0.7009147759509475  0.5498613437765870  0.4738280494084586   T   T   T
  0.6528522121519174  0.5305754742674815  0.4868714183823610   T   T   T
  0.5636195665318133  0.5164842989095444  0.5040416942512045   T   T   T
  0.5658075517936493  0.3511259294623520  0.5410617007387468   T   T   T
  0.3521073994884982  0.4658205661779417  0.5129451653908271   T   T   T
  0.3664401255211458  0.5561324889784920  0.5159430664464846   T   T   T
  0.3319106447865938  0.6236545986579864  0.5157631673536455   T   T   T
  0.2836636431410506  0.6002198615779941  0.5139631195315236   T   T   T
  0.2702299901270190  0.5105522963556265  0.5119525150613481   T   T   T
  0.3042255220834879  0.4420993749511399  0.5109805713066330   T   T   T
  0.4413088491888411  0.4870772647143213  0.5133084495447163   T   T   T
  0.4375438626480207  0.6556707275648734  0.5254353368257799   T   T   T
  0.4453785130952438  0.6991231695166676  0.4347843302780491   T   T   T
  0.5535125556945673  0.2938079937400332  0.4604513340377375   T   T   T
  0.7448795987598319  0.3381501365553446  0.4948016933079365   T   T   T
  0.6591148258704685  0.3046501529649540  0.5195690394707210   T   T   T
  0.7134007123466073  0.6174397251355750  0.4608250300230323   T   T   T
  0.5334488922459545  0.3664614733391079  0.5789083097297026   T   T   T
  0.3421759382497362  0.6937071864300580  0.5158707844553170   T   T   T
  0.2561889011186756  0.6516566311540896  0.5125437375568238   T   T   T
  0.2927999226398423  0.3727379421814916  0.5075721631607170   T   T   T
  0.4716456608313340  0.6478962688717522  0.5601674688289392   T   T   T
  0.4136989127263266  0.6960220033805512  0.5675608210702406   T   T   T
  0.4119379596931493  0.7034285105567922  0.3965828356428313   T   T   T
  0.4595175749338274  0.7669665615371564  0.4435090849243872   T   T   T
  0.4714863214907350  0.6603691360689593  0.3962667149133413   T   T   T
  0.5910431753079468  0.3168796070729409  0.5857239210965245   T   T   T
  0.5260860474314738  0.3272942528234430  0.4202132606027494   T   T   T
  0.5850217339574824  0.2814050660733595  0.4184942954618570   T   T   T
  0.5392387644230188  0.2291510038082409  0.4825345410613354   T   T   T
  0.8369997804183250  0.6258990062606342  0.5987303582608220   T   T   T
  0.8820637813969354  0.5789875795225768  0.6536396897761257   T   T   T
  0.8282640446372594  0.5822992232479214  0.6995683817580391   T   T   T
  0.1086415820029541  0.5518035869196625  0.5532245120993169   T   T   T
  0.0838375816771200  0.4695136176837003  0.6110200614843382   T   T   T
  0.8317080657562953  0.4979386306495043  0.5809528955782376   T   T   T
  0.1601766610865950  0.4918874134608332  0.6194705186803852   T   T   T
  0.0954948603215518  0.5659795976189593  0.6604730323153349   T   T   T
  0.6046135026837518  0.6040868380549665  0.4843624389759806   T   T   T
  0.7947087728157403  0.5007903827533420  0.4530767488139561   T   T   T
  0.4016102232734152  0.3954344729906031  0.5112455855313660   T   T   T
  0.2090215438383980  0.4810656147218235  0.5084764339824487   T   T   T
  0.5881263695248029  0.4363157965843633  0.5163924183198990   T   T   T
  0.5186123868523563  0.5374797000455158  0.5030095583072605   T   T   T
  0.4864485912101739  0.4677678602104420  0.5091307043733547   T   T   T
  0.4157558825764988  0.5668209509726860  0.5186478290688967   T   T   T
  0.8462868468225188  0.5747610797203057  0.6408046622255675   T   T   T
  0.1075987062431216  0.5211653507937570  0.6143991721240760   T   T   T
  0.8217332330040608  0.4509650114826828  0.5299959688344217   T   T   T
  0.8023975607924380  0.5962997953920585  0.4622128447549975   T   T   T
  0.8065662006219733  0.4573065705034420  0.3704796355513914   T   T   T
  0.2051607276526595  0.3944202945855746  0.4671475694565570   T   T   T
  0.1969064644812118  0.4736966448993560  0.6107932684133078   T   T   T
  0.1817725720614616  0.5547056844667033  0.4710869316825099   T   T   T
 
  0.00000000E+00  0.00000000E+00  0.00000000E+00
  0.00000000E+00  0.00000000E+00  0.00000000E+00
  0.00000000E+00  0.00000000E+00  0.00000000E+00
  0.00000000E+00  0.00000000E+00  0.00000000E+00
  0.00000000E+00  0.00000000E+00  0.00000000E+00
  0.00000000E+00  0.00000000E+00  0.00000000E+00
  0.00000000E+00  0.00000000E+00  0.00000000E+00
  0.00000000E+00  0.00000000E+00  0.00000000E+00
  0.00000000E+00  0.00000000E+00  0.00000000E+00
  0.00000000E+00  0.00000000E+00  0.00000000E+00
  0.00000000E+00  0.00000000E+00  0.00000000E+00
  0.00000000E+00  0.00000000E+00  0.00000000E+00
  0.00000000E+00  0.00000000E+00  0.00000000E+00
  0.00000000E+00  0.00000000E+00  0.00000000E+00
  0.00000000E+00  0.00000000E+00  0.00000000E+00
  0.00000000E+00  0.00000000E+00  0.00000000E+00
  0.00000000E+00  0.00000000E+00  0.00000000E+00
  0.00000000E+00  0.00000000E+00  0.00000000E+00
  0.00000000E+00  0.00000000E+00  0.00000000E+00
  0.00000000E+00  0.00000000E+00  0.00000000E+00
  0.00000000E+00  0.00000000E+00  0.00000000E+00
  0.00000000E+00  0.00000000E+00  0.00000000E+00
  0.00000000E+00  0.00000000E+00  0.00000000E+00
  0.00000000E+00  0.00000000E+00  0.00000000E+00
  0.00000000E+00  0.00000000E+00  0.00000000E+00
  0.00000000E+00  0.00000000E+00  0.00000000E+00
  0.00000000E+00  0.00000000E+00  0.00000000E+00
  0.00000000E+00  0.00000000E+00  0.00000000E+00
  0.00000000E+00  0.00000000E+00  0.00000000E+00
  0.00000000E+00  0.00000000E+00  0.00000000E+00
  0.00000000E+00  0.00000000E+00  0.00000000E+00
  0.00000000E+00  0.00000000E+00  0.00000000E+00
  0.00000000E+00  0.00000000E+00  0.00000000E+00
  0.00000000E+00  0.00000000E+00  0.00000000E+00
  0.00000000E+00  0.00000000E+00  0.00000000E+00
  0.00000000E+00  0.00000000E+00  0.00000000E+00
  0.00000000E+00  0.00000000E+00  0.00000000E+00
  0.00000000E+00  0.00000000E+00  0.00000000E+00
  0.00000000E+00  0.00000000E+00  0.00000000E+00
  0.00000000E+00  0.00000000E+00  0.00000000E+00
  0.00000000E+00  0.00000000E+00  0.00000000E+00
  0.00000000E+00  0.00000000E+00  0.00000000E+00
  0.00000000E+00  0.00000000E+00  0.00000000E+00
  0.00000000E+00  0.00000000E+00  0.00000000E+00
  0.00000000E+00  0.00000000E+00  0.00000000E+00
  0.00000000E+00  0.00000000E+00  0.00000000E+00
  0.00000000E+00  0.00000000E+00  0.00000000E+00
  0.00000000E+00  0.00000000E+00  0.00000000E+00
  0.00000000E+00  0.00000000E+00  0.00000000E+00
  0.00000000E+00  0.00000000E+00  0.00000000E+00
  0.00000000E+00  0.00000000E+00  0.00000000E+00
  0.00000000E+00  0.00000000E+00  0.00000000E+00
  0.00000000E+00  0.00000000E+00  0.00000000E+00
  0.00000000E+00  0.00000000E+00  0.00000000E+00
  0.00000000E+00  0.00000000E+00  0.00000000E+00
  0.00000000E+00  0.00000000E+00  0.00000000E+00
  0.00000000E+00  0.00000000E+00  0.00000000E+00
  0.00000000E+00  0.00000000E+00  0.00000000E+00
