# Supplementary material for: Elucidating the catalytic mechanism of Prussian blue nanozymes with self-increasing catalytic activity
Source: Nat Commun. 2024 Jul 13;15:5908. doi: 10.1038/s41467-024-50344-7 (PMC11246500; doi:10.1038/s41467-024-50344-7)
Supplement: Supplementary file 4 — Source Data [file 41467_2024_50344_MOESM4_ESM.zip › Source data/Computational source data/ABTS/CONTCAR.cif]

#======================================================================

# CRYSTAL DATA

#----------------------------------------------------------------------

data_VESTA_phase_1


_chemical_name_common                  'C    H    S    N    O               '
_cell_length_a                         28.00000
_cell_length_b                         15.00000
_cell_length_c                         15.00000
_cell_angle_alpha                      90
_cell_angle_beta                       90
_cell_angle_gamma                      90
_space_group_name_H-M_alt              'P 1'
_space_group_IT_number                 1

loop_
_space_group_symop_operation_xyz
   'x, y, z'

loop_
   _atom_site_label
   _atom_site_occupancy
   _atom_site_fract_x
   _atom_site_fract_y
   _atom_site_fract_z
   _atom_site_adp_type
   _atom_site_B_iso_or_equiv
   _atom_site_type_symbol
   C1         1.0     0.733576      0.479285      0.476947     Biso  1.000000 C
   C2         1.0     0.718655      0.391820      0.493335     Biso  1.000000 C
   C3         1.0     0.670459      0.373038      0.507382     Biso  1.000000 C
   C4         1.0     0.637214      0.442734      0.504057     Biso  1.000000 C
   C5         1.0     0.700915      0.549861      0.473828     Biso  1.000000 C
   C6         1.0     0.652852      0.530575      0.486871     Biso  1.000000 C
   C7         1.0     0.563620      0.516484      0.504042     Biso  1.000000 C
   C8         1.0     0.565808      0.351126      0.541062     Biso  1.000000 C
   C9         1.0     0.352107      0.465821      0.512945     Biso  1.000000 C
   C10        1.0     0.366440      0.556132      0.515943     Biso  1.000000 C
   C11        1.0     0.331911      0.623655      0.515763     Biso  1.000000 C
   C12        1.0     0.283664      0.600220      0.513963     Biso  1.000000 C
   C13        1.0     0.270230      0.510552      0.511953     Biso  1.000000 C
   C14        1.0     0.304226      0.442099      0.510981     Biso  1.000000 C
   C15        1.0     0.441309      0.487077      0.513308     Biso  1.000000 C
   C16        1.0     0.437544      0.655671      0.525435     Biso  1.000000 C
   C17        1.0     0.445379      0.699123      0.434784     Biso  1.000000 C
   C18        1.0     0.553513      0.293808      0.460451     Biso  1.000000 C
   H1         1.0     0.744880      0.338150      0.494802     Biso  1.000000 H
   H2         1.0     0.659115      0.304650      0.519569     Biso  1.000000 H
   H3         1.0     0.713401      0.617440      0.460825     Biso  1.000000 H
   H4         1.0     0.533449      0.366461      0.578908     Biso  1.000000 H
   H5         1.0     0.342176      0.693707      0.515871     Biso  1.000000 H
   H6         1.0     0.256189      0.651657      0.512544     Biso  1.000000 H
   H7         1.0     0.292800      0.372738      0.507572     Biso  1.000000 H
   H8         1.0     0.471646      0.647896      0.560167     Biso  1.000000 H
   H9         1.0     0.413699      0.696022      0.567561     Biso  1.000000 H
   H10        1.0     0.411938      0.703429      0.396583     Biso  1.000000 H
   H11        1.0     0.459518      0.766967      0.443509     Biso  1.000000 H
   H12        1.0     0.471486      0.660369      0.396267     Biso  1.000000 H
   H13        1.0     0.591043      0.316880      0.585724     Biso  1.000000 H
   H14        1.0     0.526086      0.327294      0.420213     Biso  1.000000 H
   H15        1.0     0.585022      0.281405      0.418494     Biso  1.000000 H
   H16        1.0     0.539239      0.229151      0.482535     Biso  1.000000 H
   H17        1.0     0.837000      0.625899      0.598730     Biso  1.000000 H
   H18        1.0     0.882064      0.578988      0.653640     Biso  1.000000 H
   H19        1.0     0.828264      0.582299      0.699568     Biso  1.000000 H
   H20        1.0     0.108642      0.551804      0.553225     Biso  1.000000 H
   H21        1.0     0.083838      0.469514      0.611020     Biso  1.000000 H
   H22        1.0     0.831708      0.497939      0.580953     Biso  1.000000 H
   H23        1.0     0.160177      0.491887      0.619471     Biso  1.000000 H
   H24        1.0     0.095495      0.565980      0.660473     Biso  1.000000 H
   S1         1.0     0.604613      0.604087      0.484362     Biso  1.000000 S
   S2         1.0     0.794709      0.500790      0.453077     Biso  1.000000 S
   S3         1.0     0.401610      0.395434      0.511246     Biso  1.000000 S
   S4         1.0     0.209022      0.481066      0.508476     Biso  1.000000 S
   N1         1.0     0.588126      0.436316      0.516392     Biso  1.000000 N
   N2         1.0     0.518612      0.537480      0.503010     Biso  1.000000 N
   N3         1.0     0.486449      0.467768      0.509131     Biso  1.000000 N
   N4         1.0     0.415756      0.566821      0.518648     Biso  1.000000 N
   N5         1.0     0.846287      0.574761      0.640805     Biso  1.000000 N
   N6         1.0     0.107599      0.521165      0.614399     Biso  1.000000 N
   O1         1.0     0.821733      0.450965      0.529996     Biso  1.000000 O
   O2         1.0     0.802398      0.596300      0.462213     Biso  1.000000 O
   O3         1.0     0.806566      0.457307      0.370480     Biso  1.000000 O
   O4         1.0     0.205161      0.394420      0.467148     Biso  1.000000 O
   O5         1.0     0.196906      0.473697      0.610793     Biso  1.000000 O
   O6         1.0     0.181773      0.554706      0.471087     Biso  1.000000 O
