# Supplementary material for: Elucidating the catalytic mechanism of Prussian blue nanozymes with self-increasing catalytic activity
Source: Nat Commun. 2024 Jul 13;15:5908. doi: 10.1038/s41467-024-50344-7 (PMC11246500; doi:10.1038/s41467-024-50344-7)
Supplement: Supplementary file 4 — Source Data [file 41467_2024_50344_MOESM4_ESM.zip › Source data/Computational source data/ABTS/OUTCAR]

 vasp.5.4.4.18Apr17-6-g9f103f2a35 (build Aug 11 2022 15:12:02) complex          
  
 executed on             LinuxIFC date 2024.04.02  09:47:16
 running on   32 total cores
 distrk:  each k-point on   32 cores,    1 groups
 distr:  one band on NCORES_PER_BAND=   4 cores,    8 groups


--------------------------------------------------------------------------------------------------------


 INCAR:
 POTCAR:   PAW_PBE C 08Apr2002                    
 POTCAR:   PAW_PBE H 15Jun2001                    
 POTCAR:    PAW_PBE S 17Jan2003                   
 POTCAR:   PAW_PBE N 08Apr2002                    
 POTCAR:   PAW_PBE O 08Apr2002                    
 POTCAR:   PAW_PBE C 08Apr2002                    
   VRHFIN =C: s2p2                                                              
   LEXCH  = PE                                                                  
   EATOM  =   147.1560 eV,   10.8157 Ry                                         
                                                                                
   TITEL  = PAW_PBE C 08Apr2002                                                 
   LULTRA =        F    use ultrasoft PP ?                                      
   IUNSCR =        0    unscreen: 0-lin 1-nonlin 2-no                           
   RPACOR =     .000    partial core radius                                     
   POMASS =   12.011; ZVAL   =    4.000    mass and valenz                      
   RCORE  =    1.500    outmost cutoff radius                                   
   RWIGS  =    1.630; RWIGS  =     .863    wigner-seitz radius (au A)           
   ENMAX  =  400.000; ENMIN  =  300.000 eV                                      
   ICORE  =        2    local potential                                         
   LCOR   =        T    correct aug charges                                     
   LPAW   =        T    paw PP                                                  
   EAUG   =  644.873                                                            
   DEXC   =     .000                                                            
   RMAX   =    2.266    core radius for proj-oper                               
   RAUG   =    1.300    factor for augmentation sphere                          
   RDEP   =    1.501    radius for radial grids                                 
   RDEPT  =    1.300    core radius for aug-charge                              
   QCUT   =   -5.516; QGAM   =   11.032    optimization parameters              
                                                                                
   Description                                                                  
     l     E      TYP  RCUT    TYP  RCUT                                        
     0   .000     23  1.200                                                     
     0   .000     23  1.200                                                     
     1   .000     23  1.500                                                     
     1  2.500     23  1.500                                                     
     2   .000      7  1.500                                                     
  local pseudopotential read in
  atomic valenz-charges read in
  non local Contribution for L=           0  read in
    real space projection operators read in
  non local Contribution for L=           0  read in
    real space projection operators read in
  non local Contribution for L=           1  read in
    real space projection operators read in
  non local Contribution for L=           1  read in
    real space projection operators read in
    PAW grid and wavefunctions read in
 
   number of l-projection  operators is LMAX  =           4
   number of lm-projection operators is LMMAX =           8
 
 POTCAR:   PAW_PBE H 15Jun2001                    
   VRHFIN =H: ultrasoft test                                                    
   LEXCH  = PE                                                                  
   EATOM  =    12.4884 eV,     .9179 Ry                                         
                                                                                
   TITEL  = PAW_PBE H 15Jun2001                                                 
   LULTRA =        F    use ultrasoft PP ?                                      
   IUNSCR =        0    unscreen: 0-lin 1-nonlin 2-no                           
   RPACOR =     .000    partial core radius                                     
   POMASS =    1.000; ZVAL   =    1.000    mass and valenz                      
   RCORE  =    1.100    outmost cutoff radius                                   
   RWIGS  =     .700; RWIGS  =     .370    wigner-seitz radius (au A)           
   ENMAX  =  250.000; ENMIN  =  200.000 eV                                      
   RCLOC  =     .701    cutoff for local pot                                    
   LCOR   =        T    correct aug charges                                     
   LPAW   =        T    paw PP                                                  
   EAUG   =  400.000                                                            
   RMAX   =    2.174    core radius for proj-oper                               
   RAUG   =    1.200    factor for augmentation sphere                          
   RDEP   =    1.112    radius for radial grids                                 
   QCUT   =   -5.749; QGAM   =   11.498    optimization parameters              
                                                                                
   Description                                                                  
     l     E      TYP  RCUT    TYP  RCUT                                        
     0   .000     23  1.100                                                     
     0   .500     23  1.100                                                     
     1  -.300     23  1.100                                                     
  local pseudopotential read in
  atomic valenz-charges read in
  non local Contribution for L=           0  read in
    real space projection operators read in
  non local Contribution for L=           0  read in
    real space projection operators read in
  non local Contribution for L=           1  read in
    real space projection operators read in
    PAW grid and wavefunctions read in
 
   number of l-projection  operators is LMAX  =           3
   number of lm-projection operators is LMMAX =           5
 
 POTCAR:    PAW_PBE S 17Jan2003                   
   VRHFIN =S : s2p4                                                             
   LEXCH  = PE                                                                  
   EATOM  =   276.8230 eV,   20.3459 Ry                                         
                                                                                
   TITEL  = PAW_PBE S 17Jan2003                                                 
   LULTRA =        F    use ultrasoft PP ?                                      
   IUNSCR =        1    unscreen: 0-lin 1-nonlin 2-no                           
   RPACOR =    1.500    partial core radius                                     
   POMASS =   32.066; ZVAL   =    6.000    mass and valenz                      
   RCORE  =    1.900    outmost cutoff radius                                   
   RWIGS  =    2.200; RWIGS  =    1.164    wigner-seitz radius (au A)           
   ENMAX  =  280.000; ENMIN  =  194.016 eV                                      
   ICORE  =        2    local potential                                         
   LCOR   =        T    correct aug charges                                     
   LPAW   =        T    paw PP                                                  
   EAUG   =  335.092                                                            
   DEXC   =     .000                                                            
   RMAX   =    2.867    core radius for proj-oper                               
   RAUG   =    1.300    factor for augmentation sphere                          
   RDEP   =    1.954    radius for radial grids                                 
   QCUT   =   -4.360; QGAM   =    8.721    optimization parameters              
                                                                                
   Description                                                                  
     l     E      TYP  RCUT    TYP  RCUT                                        
     0   .000     23  1.900                                                     
     0   .000     23  1.900                                                     
     1   .000     23  1.900                                                     
     1   .000     23  1.900                                                     
     2   .000     23  1.900                                                     
  local pseudopotential read in
  partial core-charges read in
  atomic valenz-charges read in
  non local Contribution for L=           0  read in
    real space projection operators read in
  non local Contribution for L=           0  read in
    real space projection operators read in
  non local Contribution for L=           1  read in
    real space projection operators read in
  non local Contribution for L=           1  read in
    real space projection operators read in
    PAW grid and wavefunctions read in
 
   number of l-projection  operators is LMAX  =           4
   number of lm-projection operators is LMMAX =           8
 
 POTCAR:   PAW_PBE N 08Apr2002                    
   VRHFIN =N: s2p3                                                              
   LEXCH  = PE                                                                  
   EATOM  =   264.5486 eV,   19.4438 Ry                                         
                                                                                
   TITEL  = PAW_PBE N 08Apr2002                                                 
   LULTRA =        F    use ultrasoft PP ?                                      
   IUNSCR =        0    unscreen: 0-lin 1-nonlin 2-no                           
   RPACOR =     .000    partial core radius                                     
   POMASS =   14.001; ZVAL   =    5.000    mass and valenz                      
   RCORE  =    1.500    outmost cutoff radius                                   
   RWIGS  =    1.400; RWIGS  =     .741    wigner-seitz radius (au A)           
   ENMAX  =  400.000; ENMIN  =  300.000 eV                                      
   ICORE  =        2    local potential                                         
   LCOR   =        T    correct aug charges                                     
   LPAW   =        T    paw PP                                                  
   EAUG   =  627.112                                                            
   DEXC   =     .000                                                            
   RMAX   =    2.247    core radius for proj-oper                               
   RAUG   =    1.300    factor for augmentation sphere                          
   RDEP   =    1.514    radius for radial grids                                 
   QCUT   =   -5.562; QGAM   =   11.124    optimization parameters              
                                                                                
   Description                                                                  
     l     E      TYP  RCUT    TYP  RCUT                                        
     0   .000     23  1.200                                                     
     0   .000     23  1.200                                                     
     1   .000     23  1.500                                                     
     1   .700     23  1.500                                                     
     2   .000      7  1.500                                                     
  local pseudopotential read in
  atomic valenz-charges read in
  non local Contribution for L=           0  read in
    real space projection operators read in
  non local Contribution for L=           0  read in
    real space projection operators read in
  non local Contribution for L=           1  read in
    real space projection operators read in
  non local Contribution for L=           1  read in
    real space projection operators read in
    PAW grid and wavefunctions read in
 
   number of l-projection  operators is LMAX  =           4
   number of lm-projection operators is LMMAX =           8
 
 POTCAR:   PAW_PBE O 08Apr2002                    
   VRHFIN =O: s2p4                                                              
   LEXCH  = PE                                                                  
   EATOM  =   432.3788 eV,   31.7789 Ry                                         
                                                                                
   TITEL  = PAW_PBE O 08Apr2002                                                 
   LULTRA =        F    use ultrasoft PP ?                                      
   IUNSCR =        0    unscreen: 0-lin 1-nonlin 2-no                           
   RPACOR =     .000    partial core radius                                     
   POMASS =   16.000; ZVAL   =    6.000    mass and valenz                      
   RCORE  =    1.520    outmost cutoff radius                                   
   RWIGS  =    1.550; RWIGS  =     .820    wigner-seitz radius (au A)           
   ENMAX  =  400.000; ENMIN  =  300.000 eV                                      
   ICORE  =        2    local potential                                         
   LCOR   =        T    correct aug charges                                     
   LPAW   =        T    paw PP                                                  
   EAUG   =  605.392                                                            
   DEXC   =     .000                                                            
   RMAX   =    2.264    core radius for proj-oper                               
   RAUG   =    1.300    factor for augmentation sphere                          
   RDEP   =    1.550    radius for radial grids                                 
   QCUT   =   -5.520; QGAM   =   11.041    optimization parameters              
                                                                                
   Description                                                                  
     l     E      TYP  RCUT    TYP  RCUT                                        
     0   .000     23  1.200                                                     
     0  -.700     23  1.200                                                     
     1   .000     23  1.520                                                     
     1   .600     23  1.520                                                     
     2   .000      7  1.500                                                     
  local pseudopotential read in
  atomic valenz-charges read in
  non local Contribution for L=           0  read in
    real space projection operators read in
  non local Contribution for L=           0  read in
    real space projection operators read in
  non local Contribution for L=           1  read in
    real space projection operators read in
  non local Contribution for L=           1  read in
    real space projection operators read in
    PAW grid and wavefunctions read in
 
   number of l-projection  operators is LMAX  =           4
   number of lm-projection operators is LMMAX =           8
 
 Optimization of the real space projectors (new method)

 maximal supplied QI-value         = 25.13
 optimisation between [QCUT,QGAM] = [ 10.05, 20.36] = [ 28.30,116.06] Ry 
 Optimized for a Real-space Cutoff    1.30 Angstroem

   l    n(q)    QCUT    max X(q) W(low)/X(q) W(high)/X(q)  e(spline) 
   0      8    10.053     5.582    0.43E-04    0.44E-04    0.61E-07
   0      8    10.053    69.432    0.49E-03    0.71E-03    0.18E-06
   1      7    10.053     2.780    0.78E-04    0.13E-03    0.11E-06
   1      7    10.053     4.549    0.23E-03    0.19E-03    0.20E-06
 Optimization of the real space projectors (new method)

 maximal supplied QI-value         = 34.20
 optimisation between [QCUT,QGAM] = [  9.92, 20.18] = [ 27.55,114.04] Ry 
 Optimized for a Real-space Cutoff    1.26 Angstroem

   l    n(q)    QCUT    max X(q) W(low)/X(q) W(high)/X(q)  e(spline) 
   0      8     9.919     4.436    0.80E-04    0.66E-04    0.52E-07
   0      8     9.919    16.131    0.48E-03    0.23E-03    0.28E-06
   1      7     9.919     4.654    0.17E-03    0.75E-03    0.30E-06
 Optimization of the real space projectors (new method)

 maximal supplied QI-value         = 19.84
 optimisation between [QCUT,QGAM] = [ 10.12, 20.44] = [ 28.68,116.96] Ry 
 Optimized for a Real-space Cutoff    1.23 Angstroem

   l    n(q)    QCUT    max X(q) W(low)/X(q) W(high)/X(q)  e(spline) 
   0      7    10.119     5.487    0.26E-04    0.13E-04    0.41E-08
   0      7    10.119    85.627    0.61E-04    0.28E-03    0.52E-07
   1      7    10.119     3.530    0.28E-04    0.18E-04    0.15E-07
   1      7    10.119    42.714    0.44E-03    0.62E-03    0.12E-06
 Optimization of the real space projectors (new method)

 maximal supplied QI-value         = 25.13
 optimisation between [QCUT,QGAM] = [ 10.05, 20.36] = [ 28.30,116.06] Ry 
 Optimized for a Real-space Cutoff    1.65 Angstroem

   l    n(q)    QCUT    max X(q) W(low)/X(q) W(high)/X(q)  e(spline) 
   0     10    10.053     4.511    0.24E-04    0.33E-05    0.17E-06
   0     10    10.053    37.799    0.76E-04    0.72E-04    0.55E-06
   1     10    10.053     2.478    0.11E-04    0.27E-04    0.17E-06
   1     10    10.053     4.765    0.27E-03    0.10E-02    0.45E-05
 Optimization of the real space projectors (new method)

 maximal supplied QI-value         = 24.76
 optimisation between [QCUT,QGAM] = [ 10.15, 20.30] = [ 28.85,115.39] Ry 
 Optimized for a Real-space Cutoff    1.30 Angstroem

   l    n(q)    QCUT    max X(q) W(low)/X(q) W(high)/X(q)  e(spline) 
   0      8    10.150     4.192    0.55E-04    0.58E-04    0.78E-07
   0      8    10.150     8.473    0.46E-03    0.68E-03    0.23E-06
   1      7    10.150     2.474    0.11E-03    0.93E-04    0.33E-07
   1      7    10.150     3.912    0.46E-03    0.50E-03    0.15E-06
 PAW_PBE C 08Apr2002                    :
 energy of atom  1       EATOM= -147.1560
 kinetic energy error for atom=    0.0288 (will be added to EATOM!!)
 PAW_PBE H 15Jun2001                    :
 energy of atom  2       EATOM=  -12.4884
 kinetic energy error for atom=    0.0098 (will be added to EATOM!!)
  PAW_PBE S 17Jan2003                   :
 energy of atom  3       EATOM= -276.8230
 kinetic energy error for atom=    0.0046 (will be added to EATOM!!)
 PAW_PBE N 08Apr2002                    :
 energy of atom  4       EATOM= -264.5486
 kinetic energy error for atom=    0.0736 (will be added to EATOM!!)
 PAW_PBE O 08Apr2002                    :
 energy of atom  5       EATOM= -432.3788
 kinetic energy error for atom=    0.1156 (will be added to EATOM!!)
 
 
 POSCAR:     C    H    S    N    O               
  positions in direct lattice
  velocities in cartesian coordinates
 exchange correlation table for  LEXCH =        8
   RHO(1)=    0.500       N(1)  =     2000
   RHO(2)=  100.500       N(2)  =     4000

 VTST: version 3.2, (02/03/18)

 CHAIN: initializing optimizer
 
 OPT: Using VASP Conjugate-Gradient optimizer
 CHAIN: Read ICHAIN            0
 
 POSCAR:     C    H    S    N    O               
  positions in direct lattice
  velocities in cartesian coordinates
 


--------------------------------------------------------------------------------------------------------


 ion  position               nearest neighbor table
   1  0.734  0.479  0.477-   2 1.40   5 1.40  44 1.78
   2  0.719  0.392  0.493-  19 1.09   3 1.39   1 1.40
   3  0.670  0.373  0.507-  20 1.09   2 1.39   4 1.40
   4  0.637  0.443  0.504-  47 1.39   3 1.40   6 1.41
   5  0.701  0.550  0.474-  21 1.09   6 1.39   1 1.40
   6  0.653  0.530  0.487-   5 1.39   4 1.41  43 1.74
   7  0.564  0.516  0.504-  48 1.30  47 1.40  43 1.77
   8  0.566  0.351  0.541-  22 1.09  31 1.10  47 1.47  18 1.52
   9  0.352  0.466  0.513-  14 1.39  10 1.41  45 1.74
  10  0.366  0.556  0.516-  50 1.39  11 1.40   9 1.41
  11  0.332  0.624  0.516-  23 1.09  12 1.40  10 1.40
  12  0.284  0.600  0.514-  24 1.09  11 1.40  13 1.40
  13  0.270  0.511  0.512-  12 1.40  14 1.40  46 1.77
  14  0.304  0.442  0.511-  25 1.09   9 1.39  13 1.40
  15  0.441  0.487  0.513-  49 1.30  50 1.40  45 1.77
  16  0.438  0.656  0.525-  26 1.09  27 1.10  50 1.47  17 1.52
  17  0.445  0.699  0.435-  28 1.10  30 1.10  29 1.10  16 1.52
  18  0.554  0.294  0.460-  32 1.10  33 1.10  34 1.10   8 1.52
  19  0.745  0.338  0.495-   2 1.09
  20  0.659  0.305  0.520-   3 1.09
  21  0.713  0.618  0.461-   5 1.09
  22  0.533  0.367  0.579-   8 1.09
  23  0.342  0.694  0.516-  11 1.09
  24  0.256  0.652  0.513-  12 1.09
  25  0.293  0.373  0.508-  14 1.09
  26  0.472  0.648  0.560-  16 1.09
  27  0.414  0.696  0.567-  16 1.10
  28  0.412  0.703  0.397-  17 1.10
  29  0.459  0.767  0.443-  17 1.10
  30  0.471  0.660  0.396-  17 1.10
  31  0.591  0.317  0.586-   8 1.10
  32  0.526  0.327  0.420-  18 1.10
  33  0.585  0.281  0.419-  18 1.10
  34  0.539  0.229  0.482-  18 1.10
  35  0.837  0.626  0.599-  51 1.03
  36  0.882  0.579  0.654-  51 1.02
  37  0.828  0.582  0.700-  51 1.02
  38  0.109  0.552  0.553-  52 1.03
  39  0.084  0.469  0.611-  52 1.02
  40  0.832  0.498  0.581-  53 1.08
  41  0.160  0.492  0.620-  57 1.07
  42  0.095  0.566  0.660-  52 1.02
  43  0.605  0.604  0.484-   6 1.74   7 1.77
  44  0.795  0.501  0.453-  55 1.44  54 1.46  53 1.57   1 1.78
  45  0.402  0.396  0.511-   9 1.74  15 1.77
  46  0.209  0.481  0.509-  56 1.44  58 1.46  57 1.58  13 1.77
  47  0.588  0.436  0.516-   4 1.39   7 1.40   8 1.47
  48  0.519  0.537  0.503-   7 1.30  49 1.38
  49  0.486  0.468  0.509-  15 1.30  48 1.38
  50  0.416  0.567  0.518-  10 1.39  15 1.40  16 1.47
  51  0.846  0.575  0.641-  36 1.02  37 1.02  35 1.03
  52  0.108  0.521  0.614-  42 1.02  39 1.02  38 1.03
  53  0.822  0.451  0.530-  40 1.08  44 1.57
  54  0.802  0.596  0.462-  44 1.46
  55  0.806  0.457  0.370-  44 1.44
  56  0.205  0.394  0.467-  46 1.44
  57  0.197  0.474  0.611-  41 1.07  46 1.58
  58  0.182  0.555  0.471-  46 1.46
 

IMPORTANT INFORMATION: All symmetrisations will be switched off!
NOSYMM: (Re-)initialisation of all symmetry stuff for point group C_1.

 
 
 KPOINTS: Automatic generation                    

Automatic generation of k-mesh.
Space group operators:
 irot       det(A)        alpha          n_x          n_y          n_z        tau_x        tau_y        tau_z
    1     1.000000     0.000000     1.000000     0.000000     0.000000     0.000000     0.000000     0.000000
 
 Subroutine IBZKPT returns following result:
 ===========================================
 
 Found      1 irreducible k-points:
 
 Following reciprocal coordinates:
            Coordinates               Weight
  0.000000  0.000000  0.000000      1.000000
 
 Following cartesian coordinates:
            Coordinates               Weight
  0.000000  0.000000  0.000000      1.000000
 


--------------------------------------------------------------------------------------------------------


 Dimension of arrays:
   k-points           NKPTS =      1   k-points in BZ     NKDIM =      1   number of bands    NBANDS=    152
   number of dos      NEDOS =    301   number of ions     NIONS =     58
   non local maximal  LDIM  =      4   non local SUM 2l+1 LMDIM =      8
   total plane-waves  NPLWV = 896000
   max r-space proj   IRMAX =   2718   max aug-charges    IRDMAX=   4680
   dimension x,y,z NGX =   140 NGY =   80 NGZ =   80
   dimension x,y,z NGXF=   280 NGYF=  160 NGZF=  160
   support grid    NGXF=   280 NGYF=  160 NGZF=  160
   ions per type =              18  24   4   6   6
   NGX,Y,Z   is equivalent  to a cutoff of   8.31,  8.87,  8.87 a.u.
   NGXF,Y,Z  is equivalent  to a cutoff of  16.62, 17.73, 17.73 a.u.

 SYSTEM =  VASP                                    
 POSCAR =      C    H    S    N    O               

 Startparameter for this run:
   NWRITE =      2    write-flag & timer
   PREC   = normal    normal or accurate (medium, high low for compatibility)
   ISTART =      1    job   : 0-new  1-cont  2-samecut
   ICHARG =      1    charge: 1-file 2-atom 10-const
   ISPIN  =      2    spin polarized calculation?
   LNONCOLLINEAR =      F non collinear calculations
   LSORBIT =      F    spin-orbit coupling
   INIWAV =      1    electr: 0-lowe 1-rand  2-diag
   LASPH  =      T    aspherical Exc in radial PAW
   METAGGA=      F    non-selfconsistent MetaGGA calc.

 Electronic Relaxation 1
   ENCUT  =  400.0 eV  29.40 Ry    5.42 a.u.  45.66 24.46 24.46*2*pi/ulx,y,z
   ENINI  =  400.0     initial cutoff
   ENAUG  =  644.9 eV  augmentation charge cutoff
   NELM   =     60;   NELMIN=  2; NELMDL=  0     # of ELM steps 
   EDIFF  = 0.1E-04   stopping-criterion for ELM
   LREAL  =      T    real-space projection
   NLSPLINE    = F    spline interpolate recip. space projectors
   LCOMPAT=      F    compatible to vasp.4.4
   GGA_COMPAT  = T    GGA compatible to vasp.4.4-vasp.4.6
   LMAXPAW     = -100 max onsite density
   LMAXMIX     =    4 max onsite mixed and CHGCAR
   VOSKOWN=      0    Vosko Wilk Nusair interpolation
   ROPT   =   -0.00050  -0.00050  -0.00050  -0.00050
   ROPT   =   -0.00050
 Ionic relaxation
   EDIFFG = -.2E-01   stopping-criterion for IOM
   NSW    =    200    number of steps for IOM
   NBLOCK =      1;   KBLOCK =    200    inner block; outer block 
   IBRION =      2    ionic relax: 0-MD 1-quasi-New 2-CG
   NFREE  =      1    steps in history (QN), initial steepest desc. (CG)
   ISIF   =      2    stress and relaxation
   IWAVPR =     11    prediction:  0-non 1-charg 2-wave 3-comb
   ISYM   =      0    0-nonsym 1-usesym 2-fastsym
   LCORR  =      T    Harris-Foulkes like correction to forces

   POTIM  = 0.5000    time-step for ionic-motion
   TEIN   =    0.0    initial temperature
   TEBEG  =    0.0;   TEEND  =   0.0 temperature during run
   SMASS  =  -3.00    Nose mass-parameter (am)
   estimated Nose-frequenzy (Omega)   =  0.10E-29 period in steps =****** mass=  -0.179E-25a.u.
   SCALEE = 1.0000    scale energy and forces
   NPACO  =    256;   APACO  = 16.0  distance and # of slots for P.C.
   PSTRESS=    0.0 pullay stress

  Mass of Ions in am
   POMASS =  12.01  1.00 32.07 14.00 16.00
  Ionic Valenz
   ZVAL   =   4.00  1.00  6.00  5.00  6.00
  Atomic Wigner-Seitz radii
   RWIGS  =  -1.00 -1.00 -1.00 -1.00 -1.00
  virtual crystal weights 
   VCA    =   1.00  1.00  1.00  1.00  1.00
   NELECT =     186.0000    total number of electrons
   NUPDOWN=      -1.0000    fix difference up-down

 DOS related values:
   EMIN   =  10.00;   EMAX   =-10.00  energy-range for DOS
   EFERMI =   0.00
   ISMEAR =     0;   SIGMA  =   0.05  broadening in eV -4-tet -1-fermi 0-gaus

 Electronic relaxation 2 (details)
   IALGO  =     48    algorithm
   LDIAG  =      T    sub-space diagonalisation (order eigenvalues)
   LSUBROT=      F    optimize rotation matrix (better conditioning)
   TURBO    =      0    0=normal 1=particle mesh
   IRESTART =      0    0=no restart 2=restart with 2 vectors
   NREBOOT  =      0    no. of reboots
   NMIN     =      0    reboot dimension
   EREF     =   0.00    reference energy to select bands
   IMIX   =      4    mixing-type and parameters
     AMIX     =   0.40;   BMIX     =  1.00
     AMIX_MAG =   1.60;   BMIX_MAG =  1.00
     AMIN     =   0.10
     WC   =   100.;   INIMIX=   1;  MIXPRE=   1;  MAXMIX= -45

 Intra band minimization:
   WEIMIN = 0.0010     energy-eigenvalue tresh-hold
   EBREAK =  0.16E-07  absolut break condition
   DEPER  =   0.30     relativ break condition  

   TIME   =   0.40     timestep for ELM

  volume/ion in A,a.u.               =     108.62       733.01
  Fermi-wavevector in a.u.,A,eV,Ry     =   0.505979  0.956161  3.483289  0.256015
  Thomas-Fermi vector in A             =   1.516771
 
 Write flags
   LWAVE        =      T    write WAVECAR
   LDOWNSAMPLE  =      F    k-point downsampling of WAVECAR
   LCHARG       =      T    write CHGCAR
   LVTOT        =      F    write LOCPOT, total local potential
   LVHAR        =      F    write LOCPOT, Hartree potential only
   LELF         =      F    write electronic localiz. function (ELF)
   LORBIT       =     11    0 simple, 1 ext, 2 COOP (PROOUT), +10 PAW based schemes


 Dipole corrections
   LMONO  =      F    monopole corrections only (constant potential shift)
   LDIPOL =      F    correct potential (dipole corrections)
   IDIPOL =      0    1-x, 2-y, 3-z, 4-all directions 
   EPSILON=  1.0000000 bulk dielectric constant

 Exchange correlation treatment:
   GGA     =    --    GGA type
   LEXCH   =     8    internal setting for exchange type
   VOSKOWN=      0    Vosko Wilk Nusair interpolation
   LHFCALC =     F    Hartree Fock is set to
   LHFONE  =     F    Hartree Fock one center treatment
   AEXX    =    0.0000 exact exchange contribution

 Linear response parameters
   LEPSILON=     F    determine dielectric tensor
   LRPA    =     F    only Hartree local field effects (RPA)
   LNABLA  =     F    use nabla operator in PAW spheres
   LVEL    =     F    velocity operator in full k-point grid
   LINTERFAST=   F  fast interpolation
   KINTER  =     0    interpolate to denser k-point grid
   CSHIFT  =0.1000    complex shift for real part using Kramers Kronig
   OMEGAMAX=  -1.0    maximum frequency
   DEG_THRESHOLD= 0.2000000E-02 threshold for treating states as degnerate
   RTIME   =   -0.100 relaxation time in fs
  (WPLASMAI=    0.000 imaginary part of plasma frequency in eV, 0.658/RTIME)
   DFIELD  = 0.0000000 0.0000000 0.0000000 field for delta impulse in time
 
 Orbital magnetization related:
   ORBITALMAG=     F  switch on orbital magnetization
   LCHIMAG   =     F  perturbation theory with respect to B field
   DQ        =  0.001000  dq finite difference perturbation B field
   LLRAUG    =     F  two centre corrections for induced B field


--------------------------------------------------------------------------------------------------------


 conjugate gradient relaxation of ions
   using selective dynamics as specified on POSCAR
 charge density and potential will be updated during run
 spin polarized calculation
 RMM-DIIS sequential band-by-band
 perform sub-space diagonalisation
    before iterative eigenvector-optimisation
 modified Broyden-mixing scheme, WC =      100.0
 initial mixing is a Kerker type mixing with AMIX =  0.4000 and BMIX =      1.0000
 Hartree-type preconditioning will be used
 using additional bands           59
 real space projection scheme for non local part
 use partial core corrections
 calculate Harris-corrections to forces 
   (improved forces if not selfconsistent)
 use gradient corrections 
 use of overlap-Matrix (Vanderbilt PP)
 Gauss-broadening in eV      SIGMA  =   0.05


--------------------------------------------------------------------------------------------------------


  energy-cutoff  :      400.00
  volume of cell :     6300.00
      direct lattice vectors                 reciprocal lattice vectors
    28.000000000  0.000000000  0.000000000     0.035714286  0.000000000  0.000000000
     0.000000000 15.000000000  0.000000000     0.000000000  0.066666667  0.000000000
     0.000000000  0.000000000 15.000000000     0.000000000  0.000000000  0.066666667

  length of vectors
    28.000000000 15.000000000 15.000000000     0.035714286  0.066666667  0.066666667


 
 old parameters found on file WAVECAR:
  energy-cutoff  :      400.00
  volume of cell :     6300.00
      direct lattice vectors                 reciprocal lattice vectors
    28.000000000  0.000000000  0.000000000     0.035714286  0.000000000  0.000000000
     0.000000000 15.000000000  0.000000000     0.000000000  0.066666667  0.000000000
     0.000000000  0.000000000 15.000000000     0.000000000  0.000000000  0.066666667

  length of vectors

 
 k-points in units of 2pi/SCALE and weight: Automatic generation                    
   0.00000000  0.00000000  0.00000000       1.000
 
 k-points in reciprocal lattice and weights: Automatic generation                    
   0.00000000  0.00000000  0.00000000       1.000
 
 position of ions in fractional coordinates (direct lattice) 
   0.73356170  0.47930677  0.47704265
   0.71866147  0.39180858  0.49335672
   0.67047127  0.37294046  0.50736789
   0.63721843  0.44261607  0.50397595
   0.70086951  0.54984253  0.47382084
   0.65282320  0.53046039  0.48671639
   0.56364460  0.51645847  0.50409856
   0.56581011  0.35114986  0.54112233
   0.35213694  0.46587661  0.51293894
   0.36646625  0.55621645  0.51587470
   0.33193013  0.62374134  0.51569310
   0.28368326  0.60026182  0.51380534
   0.27024194  0.51058552  0.51182298
   0.30424900  0.44213947  0.51091768
   0.44133007  0.48711156  0.51328412
   0.43757690  0.65572985  0.52541620
   0.44539100  0.69908637  0.43479394
   0.55351770  0.29386649  0.46044463
   0.74490392  0.33817653  0.49473391
   0.65915969  0.30456287  0.51969478
   0.71322782  0.61752408  0.46096291
   0.53345757  0.36672771  0.57887247
   0.34222285  0.69375156  0.51600566
   0.25610952  0.65153515  0.51253202
   0.29278404  0.37281030  0.50757487
   0.47165663  0.64810408  0.56034469
   0.41363713  0.69599217  0.56740758
   0.41190608  0.70343133  0.39683165
   0.45947224  0.76706005  0.44347977
   0.47149584  0.66026551  0.39625205
   0.59103986  0.31690889  0.58581418
   0.52607855  0.32735439  0.42019163
   0.58501794  0.28134230  0.41852383
   0.53925732  0.22910738  0.48232141
   0.83702217  0.62586654  0.59868209
   0.88208148  0.57884284  0.65353519
   0.82831374  0.58229177  0.69951499
   0.10871982  0.55159522  0.55314614
   0.08382225  0.46937196  0.61106458
   0.83183699  0.49777369  0.58098718
   0.16014733  0.49183143  0.61963900
   0.09539294  0.56593623  0.66033642
   0.60462633  0.60403379  0.48442130
   0.79471385  0.50074784  0.45307687
   0.40163563  0.39550942  0.51127855
   0.20900464  0.48114729  0.50856224
   0.58815134  0.43629059  0.51647636
   0.51863758  0.53746789  0.50297776
   0.48647008  0.46782529  0.50926166
   0.41579125  0.56687352  0.51849117
   0.84630478  0.57470505  0.64072884
   0.10753732  0.52107835  0.61436606
   0.82171789  0.45091789  0.53001336
   0.80243933  0.59629623  0.46208223
   0.80649166  0.45730325  0.37046633
   0.20508393  0.39447479  0.46736115
   0.19691419  0.47389227  0.61092579
   0.18174217  0.55476368  0.47110384
 
 position of ions in cartesian coordinates  (Angst):
  20.53972759  7.18960151  7.15563976
  20.12252114  5.87712871  7.40035075
  18.77319561  5.59410684  7.61051834
  17.84211607  6.63924100  7.55963932
  19.62434637  8.24763798  7.10731267
  18.27904954  7.95690579  7.30074579
  15.78204873  7.74687702  7.56147834
  15.84268304  5.26724795  8.11683495
   9.85983434  6.98814915  7.69408413
  10.26105497  8.34324673  7.73812045
   9.29404377  9.35612005  7.73539657
   7.94313127  9.00392723  7.70708009
   7.56677445  7.65878273  7.67734465
   8.51897210  6.63209207  7.66376516
  12.35724193  7.30667345  7.69926174
  12.25215307  9.83594782  7.88124303
  12.47094812 10.48629556  6.52190913
  15.49849567  4.40799728  6.90666938
  20.85730979  5.07264791  7.42100870
  18.45647120  4.56844307  7.79542163
  19.97037895  9.26286116  6.91444365
  14.93681203  5.50091559  8.68308706
   9.58223972 10.40627346  7.74008489
   7.17106657  9.77302719  7.68798029
   8.19795303  5.59215451  7.61362311
  13.20638574  9.72156120  8.40517038
  11.58183966 10.43988259  8.51111366
  11.53337012 10.55146997  5.95247472
  12.86522261 11.50590070  6.65219657
  13.20188360  9.90398266  5.94378075
  16.54911602  4.75363332  8.78721265
  14.73019927  4.91031581  6.30287445
  16.38050239  4.22013444  6.27785746
  15.09920502  3.43661072  7.23482117
  23.43662088  9.38799807  8.98023128
  24.69828130  8.68264256  9.80302787
  23.19278472  8.73437651 10.49272492
   3.04415492  8.27392830  8.29719203
   2.34702308  7.04057943  9.16596870
  23.29143571  7.46660528  8.71480774
   4.48412534  7.37747147  9.29458503
   2.67100219  8.48904346  9.90504628
  16.92953711  9.06050686  7.26631947
  22.25198780  7.51121761  6.79615300
  11.24579773  5.93264137  7.66917818
   5.85212993  7.21720931  7.62843364
  16.46823747  6.54435883  7.74714542
  14.52185216  8.06201828  7.54466639
  13.62116236  7.01737935  7.63892489
  11.64215513  8.50310287  7.77736760
  23.69653374  8.62057570  9.61093261
   3.01104490  7.81617521  9.21549088
  23.00810091  6.76376839  7.95020047
  22.46830119  8.94444345  6.93123346
  22.58176647  6.85954868  5.55699498
   5.74235014  5.91712183  7.01041729
   5.51359727  7.10838410  9.16388692
   5.08878087  8.32145514  7.06655754
 


--------------------------------------------------------------------------------------------------------


 k-point  1 :   0.0000 0.0000 0.0000  plane waves:  114623

 maximum and minimum number of plane-waves per node :     28692    28633

 maximum number of plane-waves:    114623
 maximum index in each direction: 
   IXMAX=   45   IYMAX=   24   IZMAX=   24
   IXMIN=  -45   IYMIN=  -24   IZMIN=  -24


 real space projection operators:
  total allocation   :       4239.71 KBytes
  max/ min on nodes  :       1063.86       1057.34


 parallel 3D FFT for wavefunctions:
    minimum data exchange during FFTs selected (reduces bandwidth)
 parallel 3D FFT for charge:
    minimum data exchange during FFTs selected (reduces bandwidth)


 total amount of memory used by VASP MPI-rank0   108395. kBytes
=======================================================================

   base      :      30000. kBytes
   nonlr-proj:       3950. kBytes
   fftplans  :      14634. kBytes
   grid      :      42224. kBytes
   one-center:         92. kBytes
   wavefun   :      17495. kBytes
 
     INWAV:  cpu time    2.2678: real time    2.7431
 Broyden mixing: mesh for mixing (old mesh)
   NGX = 91   NGY = 49   NGZ = 49
  (NGX  =280   NGY  =160   NGZ  =160)
  gives a total of 218491 points

 initial charge density was supplied:
 number of electron     185.9999991 magnetization      -0.0000000
 keeping initial charge density in first step


--------------------------------------------------------------------------------------------------------


 Maximum index for non-local projection operator          667
 Maximum index for augmentation-charges          328 (set IRDMAX)


--------------------------------------------------------------------------------------------------------


 First call to EWALD:  gamma=   0.096
 Maximum number of real-space cells 2x 3x 3
 Maximum number of reciprocal cells 4x 2x 2

    FEWALD:  cpu time    0.0028: real time    0.0028


--------------------------------------- Iteration      1(   1)  ---------------------------------------


    POTLOK:  cpu time    0.4940: real time    0.5351
    SETDIJ:  cpu time    0.4636: real time    0.5049
    EDDIAG:  cpu time    1.1990: real time    1.2734
  RMM-DIIS:  cpu time    2.7624: real time    2.7703
    ORTHCH:  cpu time    0.2613: real time    0.2638
       DOS:  cpu time    0.0019: real time    0.0498
    CHARGE:  cpu time    0.3301: real time    0.3477
    MIXING:  cpu time    0.0130: real time    0.0165
    --------------------------------------------
      LOOP:  cpu time    5.5255: real time    5.7617

 eigenvalue-minimisations  :   504
 total energy-change (2. order) :-0.3564622E+03  (-0.4306988E-05)
 number of electron     185.9999991 magnetization      -0.0000000
 augmentation part        4.2541356 magnetization      -0.0000002

 Broyden mixing:
  rms(total) = 0.58600E-03    rms(broyden)= 0.58539E-03
  rms(prec ) = 0.62079E-03
  weight for this iteration     100.00

 Free energy of the ion-electron system (eV)
  ---------------------------------------------------
  alpha Z        PSCENC =        23.43732454
  Ewald energy   TEWEN  =     15300.37080330
  -Hartree energ DENC   =    -22173.85709641
  -exchange      EXHF   =         0.00000000
  -V(xc)+E(xc)   XCENC  =       673.89204775
  PAW double counting   =      4635.71460603    -4668.73353268
  entropy T*S    EENTRO =        -0.00000000
  eigenvalues    EBANDS =     -2382.76635291
  atomic energy  EATOM  =      8235.48001541
  Solvation  Ediel_sol  =         0.00000000
  ---------------------------------------------------
  free energy    TOTEN  =      -356.46218497 eV

  energy without entropy =     -356.46218497  energy(sigma->0) =     -356.46218497


--------------------------------------------------------------------------------------------------------


--------------------------------------- Iteration      1(   2)  ---------------------------------------


    POTLOK:  cpu time    0.4988: real time    0.5061
    SETDIJ:  cpu time    0.4765: real time    0.4785
    EDDIAG:  cpu time    1.1837: real time    1.1945
  RMM-DIIS:  cpu time    2.5827: real time    2.5882
    ORTHCH:  cpu time    0.2617: real time    0.2637
       DOS:  cpu time    0.0008: real time    0.0008
    --------------------------------------------
      LOOP:  cpu time    5.0040: real time    5.0316

 eigenvalue-minimisations  :   460
 total energy-change (2. order) : 0.9332944E-05  (-0.2744504E-05)
 number of electron     185.9999991 magnetization      -0.0000000
 augmentation part        4.2541356 magnetization      -0.0000002

 Free energy of the ion-electron system (eV)
  ---------------------------------------------------
  alpha Z        PSCENC =        23.43732454
  Ewald energy   TEWEN  =     15300.37080330
  -Hartree energ DENC   =    -22173.85034420
  -exchange      EXHF   =         0.00000000
  -V(xc)+E(xc)   XCENC  =       673.89182717
  PAW double counting   =      4635.71092281    -4668.72983091
  entropy T*S    EENTRO =        -0.00000000
  eigenvalues    EBANDS =     -2382.77289376
  atomic energy  EATOM  =      8235.48001541
  Solvation  Ediel_sol  =         0.00000000
  ---------------------------------------------------
  free energy    TOTEN  =      -356.46217564 eV

  energy without entropy =     -356.46217564  energy(sigma->0) =     -356.46217564


--------------------------------------------------------------------------------------------------------


 average (electrostatic) potential at core
  the test charge radii are     0.6991  0.5201  0.9698  0.7089  0.7215
  (the norm of the test charge is              1.0000)
       1 -59.1118       2 -58.8040       3 -58.8379       4 -59.9681       5 -58.9396
       6 -59.5597       7 -60.7291       8 -59.3057       9 -59.5031      10 -59.9423
      11 -58.7806      12 -58.7491      13 -59.0473      14 -58.8656      15 -60.7089
      16 -59.2962      17 -58.0974      18 -58.0990      19 -41.9043      20 -42.1997
      21 -42.0301      22 -41.6815      23 -42.1491      24 -41.8072      25 -41.9273
      26 -41.6676      27 -41.9262      28 -41.4228      29 -41.4745      30 -41.2435
      31 -41.9305      32 -41.2329      33 -41.4322      34 -41.4859      35 -43.8594
      36 -44.2007      37 -44.1861      38 -43.7208      39 -44.0082      40 -42.7469
      41 -42.6525      42 -44.0441      43 -96.5833      44 -99.7124      45 -96.5304
      46 -99.6084      47 -74.8270      48 -73.1990      49 -73.1780      50 -74.8106
      51 -74.0462      52 -73.8789      53 -80.5416      54 -79.6576      55 -79.4985
      56 -79.3990      57 -80.3544      58 -79.4956
 
 
 
 E-fermi :  -3.6720     XC(G=0):  -1.1854     alpha+bet : -0.6761


 spin component 1

 k-point     1 :       0.0000    0.0000    0.0000
  band No.  band energies     occupation 
      1     -27.9376      1.00000
      2     -27.7803      1.00000
      3     -25.1764      1.00000
      4     -24.7537      1.00000
      5     -24.7387      1.00000
      6     -24.5909      1.00000
      7     -24.4415      1.00000
      8     -24.2764      1.00000
      9     -23.7283      1.00000
     10     -22.2491      1.00000
     11     -22.0802      1.00000
     12     -21.4131      1.00000
     13     -21.3479      1.00000
     14     -21.0081      1.00000
     15     -20.2666      1.00000
     16     -19.7263      1.00000
     17     -18.8660      1.00000
     18     -18.8047      1.00000
     19     -18.3682      1.00000
     20     -18.2468      1.00000
     21     -17.9415      1.00000
     22     -17.4490      1.00000
     23     -16.2397      1.00000
     24     -16.1723      1.00000
     25     -15.7141      1.00000
     26     -15.6966      1.00000
     27     -15.1144      1.00000
     28     -14.6693      1.00000
     29     -14.5430      1.00000
     30     -14.4571      1.00000
     31     -14.1557      1.00000
     32     -13.6104      1.00000
     33     -13.1729      1.00000
     34     -12.7873      1.00000
     35     -12.5645      1.00000
     36     -12.5028      1.00000
     37     -12.4009      1.00000
     38     -12.3898      1.00000
     39     -12.3610      1.00000
     40     -12.2544      1.00000
     41     -12.1841      1.00000
     42     -11.7814      1.00000
     43     -11.7313      1.00000
     44     -11.2448      1.00000
     45     -11.1597      1.00000
     46     -11.0300      1.00000
     47     -10.9431      1.00000
     48     -10.8979      1.00000
     49     -10.8801      1.00000
     50     -10.7198      1.00000
     51     -10.6650      1.00000
     52     -10.3523      1.00000
     53     -10.2792      1.00000
     54     -10.1953      1.00000
     55     -10.0075      1.00000
     56      -9.9231      1.00000
     57      -9.8488      1.00000
     58      -9.7045      1.00000
     59      -9.5257      1.00000
     60      -9.4814      1.00000
     61      -9.4041      1.00000
     62      -9.3650      1.00000
     63      -9.2047      1.00000
     64      -9.0959      1.00000
     65      -8.8794      1.00000
     66      -8.5819      1.00000
     67      -8.5291      1.00000
     68      -8.2805      1.00000
     69      -8.2380      1.00000
     70      -8.1987      1.00000
     71      -8.0937      1.00000
     72      -8.0643      1.00000
     73      -7.9553      1.00000
     74      -7.9168      1.00000
     75      -7.7874      1.00000
     76      -7.5035      1.00000
     77      -7.4893      1.00000
     78      -7.3638      1.00000
     79      -7.2199      1.00000
     80      -7.1878      1.00000
     81      -7.1019      1.00000
     82      -6.9440      1.00000
     83      -6.8746      1.00000
     84      -6.8025      1.00000
     85      -6.7201      1.00000
     86      -6.3549      1.00000
     87      -6.2851      1.00000
     88      -5.9315      1.00000
     89      -5.6888      1.00000
     90      -5.6192      1.00000
     91      -5.3313      1.00000
     92      -4.8823      1.00000
     93      -3.9389      1.00000
     94      -1.4287      0.00000
     95      -1.2006      0.00000
     96      -1.1694      0.00000
     97      -1.1108      0.00000
     98      -0.8624      0.00000
     99      -0.6774      0.00000
    100      -0.6242      0.00000
    101      -0.5116      0.00000
    102      -0.4746      0.00000
    103      -0.1911      0.00000
    104       0.0259      0.00000
    105       0.2691      0.00000
    106       0.3109      0.00000
    107       0.3663      0.00000
    108       0.4152      0.00000
    109       0.5020      0.00000
    110       0.5607      0.00000
    111       0.6198      0.00000
    112       0.6544      0.00000
    113       0.6852      0.00000
    114       0.7578      0.00000
    115       0.7937      0.00000
    116       0.8859      0.00000
    117       0.9102      0.00000
    118       0.9597      0.00000
    119       0.9679      0.00000
    120       1.0524      0.00000
    121       1.1046      0.00000
    122       1.1584      0.00000
    123       1.1842      0.00000
    124       1.2125      0.00000
    125       1.2707      0.00000
    126       1.2822      0.00000
    127       1.3276      0.00000
    128       1.3836      0.00000
    129       1.3971      0.00000
    130       1.4619      0.00000
    131       1.4768      0.00000
    132       1.5173      0.00000
    133       1.5273      0.00000
    134       1.5568      0.00000
    135       1.5700      0.00000
    136       1.5893      0.00000
    137       1.6201      0.00000
    138       1.6438      0.00000
    139       1.6674      0.00000
    140       1.6919      0.00000
    141       1.7396      0.00000
    142       1.7883      0.00000
    143       1.8274      0.00000
    144       1.8628      0.00000
    145       1.8774      0.00000
    146       1.8999      0.00000
    147       1.9433      0.00000
    148       1.9607      0.00000
    149       1.9994      0.00000
    150       2.0176      0.00000
    151       2.0627      0.00000
    152       2.0770      0.00000

 spin component 2

 k-point     1 :       0.0000    0.0000    0.0000
  band No.  band energies     occupation 
      1     -27.9376      1.00000
      2     -27.7803      1.00000
      3     -25.1764      1.00000
      4     -24.7537      1.00000
      5     -24.7387      1.00000
      6     -24.5909      1.00000
      7     -24.4415      1.00000
      8     -24.2764      1.00000
      9     -23.7283      1.00000
     10     -22.2491      1.00000
     11     -22.0802      1.00000
     12     -21.4131      1.00000
     13     -21.3479      1.00000
     14     -21.0081      1.00000
     15     -20.2666      1.00000
     16     -19.7263      1.00000
     17     -18.8660      1.00000
     18     -18.8047      1.00000
     19     -18.3682      1.00000
     20     -18.2468      1.00000
     21     -17.9415      1.00000
     22     -17.4490      1.00000
     23     -16.2397      1.00000
     24     -16.1723      1.00000
     25     -15.7141      1.00000
     26     -15.6966      1.00000
     27     -15.1144      1.00000
     28     -14.6693      1.00000
     29     -14.5430      1.00000
     30     -14.4571      1.00000
     31     -14.1557      1.00000
     32     -13.6104      1.00000
     33     -13.1729      1.00000
     34     -12.7873      1.00000
     35     -12.5645      1.00000
     36     -12.5028      1.00000
     37     -12.4009      1.00000
     38     -12.3898      1.00000
     39     -12.3610      1.00000
     40     -12.2544      1.00000
     41     -12.1841      1.00000
     42     -11.7814      1.00000
     43     -11.7313      1.00000
     44     -11.2448      1.00000
     45     -11.1597      1.00000
     46     -11.0300      1.00000
     47     -10.9431      1.00000
     48     -10.8979      1.00000
     49     -10.8801      1.00000
     50     -10.7198      1.00000
     51     -10.6650      1.00000
     52     -10.3523      1.00000
     53     -10.2792      1.00000
     54     -10.1953      1.00000
     55     -10.0075      1.00000
     56      -9.9231      1.00000
     57      -9.8488      1.00000
     58      -9.7045      1.00000
     59      -9.5257      1.00000
     60      -9.4814      1.00000
     61      -9.4041      1.00000
     62      -9.3650      1.00000
     63      -9.2047      1.00000
     64      -9.0959      1.00000
     65      -8.8794      1.00000
     66      -8.5819      1.00000
     67      -8.5291      1.00000
     68      -8.2805      1.00000
     69      -8.2380      1.00000
     70      -8.1987      1.00000
     71      -8.0937      1.00000
     72      -8.0643      1.00000
     73      -7.9553      1.00000
     74      -7.9168      1.00000
     75      -7.7874      1.00000
     76      -7.5035      1.00000
     77      -7.4893      1.00000
     78      -7.3638      1.00000
     79      -7.2199      1.00000
     80      -7.1878      1.00000
     81      -7.1019      1.00000
     82      -6.9440      1.00000
     83      -6.8746      1.00000
     84      -6.8025      1.00000
     85      -6.7201      1.00000
     86      -6.3549      1.00000
     87      -6.2851      1.00000
     88      -5.9315      1.00000
     89      -5.6888      1.00000
     90      -5.6192      1.00000
     91      -5.3313      1.00000
     92      -4.8823      1.00000
     93      -3.9389      1.00000
     94      -1.4287      0.00000
     95      -1.2006      0.00000
     96      -1.1694      0.00000
     97      -1.1108      0.00000
     98      -0.8624      0.00000
     99      -0.6774      0.00000
    100      -0.6241      0.00000
    101      -0.5116      0.00000
    102      -0.4746      0.00000
    103      -0.1911      0.00000
    104       0.0259      0.00000
    105       0.2691      0.00000
    106       0.3109      0.00000
    107       0.3663      0.00000
    108       0.4152      0.00000
    109       0.5020      0.00000
    110       0.5607      0.00000
    111       0.6199      0.00000
    112       0.6544      0.00000
    113       0.6852      0.00000
    114       0.7578      0.00000
    115       0.7938      0.00000
    116       0.8859      0.00000
    117       0.9102      0.00000
    118       0.9597      0.00000
    119       0.9679      0.00000
    120       1.0524      0.00000
    121       1.1046      0.00000
    122       1.1584      0.00000
    123       1.1842      0.00000
    124       1.2125      0.00000
    125       1.2707      0.00000
    126       1.2822      0.00000
    127       1.3276      0.00000
    128       1.3836      0.00000
    129       1.3971      0.00000
    130       1.4619      0.00000
    131       1.4768      0.00000
    132       1.5173      0.00000
    133       1.5273      0.00000
    134       1.5568      0.00000
    135       1.5700      0.00000
    136       1.5893      0.00000
    137       1.6202      0.00000
    138       1.6438      0.00000
    139       1.6674      0.00000
    140       1.6919      0.00000
    141       1.7396      0.00000
    142       1.7883      0.00000
    143       1.8275      0.00000
    144       1.8628      0.00000
    145       1.8774      0.00000
    146       1.8999      0.00000
    147       1.9433      0.00000
    148       1.9607      0.00000
    149       1.9994      0.00000
    150       2.0176      0.00000
    151       2.0628      0.00000
    152       2.0770      0.00000


--------------------------------------------------------------------------------------------------------


 soft charge-density along one line, spin component           1
         0         1         2         3         4         5         6         7         8         9
 total charge-density along one line
 
 soft charge-density along one line, spin component           2
         0         1         2         3         4         5         6         7         8         9
 total charge-density along one line
 
 pseudopotential strength for first ion, spin component:           1
 10.283   0.021   0.001  -0.001   0.005   0.000   0.000   0.001
  0.021  -0.001  -0.000   0.000  -0.000   0.000  -0.000   0.000
  0.001  -0.000  -4.401   0.003   0.002  -0.018   0.001   0.000
 -0.001   0.000   0.003  -4.380   0.002   0.001  -0.013   0.000
  0.005  -0.000   0.002   0.002  -4.395   0.000   0.000  -0.016
  0.000   0.000  -0.018   0.001   0.000  -0.774   0.000   0.000
  0.000  -0.000   0.001  -0.013   0.000   0.000  -0.773   0.000
  0.001   0.000   0.000   0.000  -0.016   0.000   0.000  -0.774
 pseudopotential strength for first ion, spin component:           2
 10.283   0.021   0.001  -0.001   0.005   0.000   0.000   0.001
  0.021  -0.001  -0.000   0.000  -0.000   0.000  -0.000   0.000
  0.001  -0.000  -4.401   0.003   0.002  -0.018   0.001   0.000
 -0.001   0.000   0.003  -4.380   0.002   0.001  -0.013   0.000
  0.005  -0.000   0.002   0.002  -4.395   0.000   0.000  -0.016
  0.000   0.000  -0.018   0.001   0.000  -0.774   0.000   0.000
  0.000  -0.000   0.001  -0.013   0.000   0.000  -0.773   0.000
  0.001   0.000   0.000   0.000  -0.016   0.000   0.000  -0.774
 total augmentation occupancy for first ion, spin component:           1
  1.478  -1.073  -0.017   0.015  -0.062  -0.006   0.003  -0.029
 -1.073   1.046   0.023  -0.007   0.131   0.005  -0.001   0.028
 -0.017   0.023   1.244  -0.030  -0.032   0.233  -0.017  -0.010
  0.015  -0.007  -0.030   1.005   0.002  -0.017   0.117  -0.010
 -0.062   0.131  -0.032   0.002   1.076  -0.010  -0.010   0.192
 -0.006   0.005   0.233  -0.017  -0.010   0.049  -0.005  -0.002
  0.003  -0.001  -0.017   0.117  -0.010  -0.005   0.016  -0.004
 -0.029   0.028  -0.010  -0.010   0.192  -0.002  -0.004   0.041
 total augmentation occupancy for first ion, spin component:           2
 -0.000  -0.000  -0.000  -0.000  -0.000   0.000   0.000  -0.000
 -0.000   0.000  -0.000   0.000  -0.000  -0.000  -0.000  -0.000
 -0.000  -0.000   0.000  -0.000  -0.000   0.000   0.000  -0.000
 -0.000   0.000  -0.000   0.000  -0.000  -0.000  -0.000   0.000
 -0.000  -0.000  -0.000  -0.000  -0.000  -0.000  -0.000   0.000
  0.000  -0.000   0.000  -0.000  -0.000   0.000  -0.000  -0.000
  0.000  -0.000   0.000  -0.000  -0.000  -0.000  -0.000  -0.000
 -0.000  -0.000  -0.000   0.000   0.000  -0.000  -0.000   0.000


------------------------ aborting loop because EDIFF is reached ----------------------------------------


 


 total charge     
 
# of ion       s       p       d       tot
------------------------------------------
    1        0.865   1.758   0.000   2.623
    2        0.869   1.773   0.000   2.642
    3        0.865   1.789   0.000   2.653
    4        0.866   1.775   0.000   2.641
    5        0.867   1.781   0.000   2.648
    6        0.864   1.753   0.000   2.617
    7        0.855   1.710   0.000   2.566
    8        0.836   1.753   0.000   2.589
    9        0.864   1.754   0.000   2.618
   10        0.866   1.772   0.000   2.638
   11        0.864   1.789   0.000   2.653
   12        0.870   1.771   0.000   2.641
   13        0.865   1.762   0.000   2.627
   14        0.868   1.780   0.000   2.649
   15        0.855   1.712   0.000   2.567
   16        0.836   1.754   0.000   2.589
   17        0.842   1.796   0.000   2.639
   18        0.842   1.796   0.000   2.638
   19        0.643   0.045   0.000   0.688
   20        0.645   0.045   0.000   0.690
   21        0.639   0.046   0.000   0.684
   22        0.647   0.046   0.000   0.693
   23        0.645   0.045   0.000   0.690
   24        0.641   0.045   0.000   0.687
   25        0.638   0.046   0.000   0.684
   26        0.646   0.046   0.000   0.692
   27        0.652   0.042   0.000   0.694
   28        0.645   0.042   0.000   0.687
   29        0.642   0.041   0.000   0.683
   30        0.641   0.043   0.000   0.683
   31        0.652   0.042   0.000   0.694
   32        0.640   0.043   0.000   0.683
   33        0.645   0.042   0.000   0.687
   34        0.642   0.042   0.000   0.684
   35        0.625   0.078   0.000   0.703
   36        0.640   0.077   0.000   0.717
   37        0.639   0.077   0.000   0.716
   38        0.626   0.078   0.000   0.704
   39        0.639   0.077   0.000   0.716
   40        0.500   0.096   0.000   0.597
   41        0.502   0.096   0.000   0.598
   42        0.640   0.077   0.000   0.717
   43        1.343   2.403   0.000   3.746
   44        1.246   2.283   0.000   3.529
   45        1.343   2.404   0.000   3.747
   46        1.247   2.282   0.000   3.529
   47        1.215   2.696   0.000   3.911
   48        1.265   2.564   0.000   3.829
   49        1.265   2.568   0.000   3.833
   50        1.215   2.696   0.000   3.911
   51        1.239   2.701   0.000   3.940
   52        1.239   2.698   0.000   3.937
   53        1.602   3.590   0.000   5.192
   54        1.618   3.550   0.000   5.169
   55        1.625   3.542   0.000   5.168
   56        1.623   3.544   0.000   5.168
   57        1.602   3.586   0.000   5.188
   58        1.619   3.547   0.000   5.166
--------------------------------------------------
tot         52.880  79.791   0.000 132.671
 


 magnetization (x)
 
# of ion       s       p       d       tot
------------------------------------------
    1        0.000  -0.000   0.000  -0.000
    2        0.000  -0.000   0.000  -0.000
    3        0.000  -0.000   0.000  -0.000
    4        0.000  -0.000   0.000   0.000
    5        0.000  -0.000   0.000  -0.000
    6       -0.000  -0.000   0.000  -0.000
    7       -0.000   0.000   0.000  -0.000
    8        0.000   0.000   0.000   0.000
    9       -0.000  -0.000   0.000  -0.000
   10        0.000  -0.000   0.000  -0.000
   11        0.000  -0.000   0.000  -0.000
   12       -0.000  -0.000   0.000  -0.000
   13        0.000  -0.000   0.000  -0.000
   14        0.000  -0.000   0.000  -0.000
   15       -0.000   0.000   0.000  -0.000
   16       -0.000   0.000   0.000   0.000
   17        0.000  -0.000   0.000  -0.000
   18        0.000  -0.000   0.000   0.000
   19        0.000  -0.000   0.000   0.000
   20       -0.000  -0.000   0.000  -0.000
   21       -0.000  -0.000   0.000  -0.000
   22        0.000  -0.000   0.000   0.000
   23       -0.000  -0.000   0.000  -0.000
   24        0.000   0.000   0.000   0.000
   25       -0.000  -0.000   0.000  -0.000
   26        0.000  -0.000   0.000   0.000
   27        0.000  -0.000   0.000  -0.000
   28        0.000   0.000   0.000   0.000
   29        0.000  -0.000   0.000  -0.000
   30        0.000  -0.000   0.000  -0.000
   31       -0.000   0.000   0.000   0.000
   32        0.000  -0.000   0.000  -0.000
   33       -0.000   0.000   0.000  -0.000
   34        0.000  -0.000   0.000  -0.000
   35       -0.000   0.000   0.000  -0.000
   36        0.000  -0.000   0.000   0.000
   37       -0.000  -0.000   0.000  -0.000
   38        0.000   0.000   0.000   0.000
   39       -0.000   0.000   0.000  -0.000
   40       -0.000   0.000   0.000  -0.000
   41        0.000  -0.000   0.000   0.000
   42       -0.000  -0.000   0.000  -0.000
   43       -0.000   0.000   0.000   0.000
   44        0.000   0.000   0.000   0.000
   45       -0.000   0.000   0.000  -0.000
   46        0.000   0.000   0.000   0.000
   47       -0.000  -0.000   0.000  -0.000
   48        0.000   0.000   0.000   0.000
   49        0.000  -0.000   0.000  -0.000
   50       -0.000  -0.000   0.000  -0.000
   51        0.000   0.000   0.000   0.000
   52       -0.000   0.000   0.000   0.000
   53       -0.000   0.000   0.000   0.000
   54        0.000  -0.000   0.000  -0.000
   55       -0.000   0.000   0.000   0.000
   56        0.000   0.000   0.000   0.000
   57        0.000   0.000   0.000   0.000
   58        0.000  -0.000   0.000  -0.000
--------------------------------------------------
tot          0.000  -0.000   0.000  -0.000
 
    CHARGE:  cpu time    0.3549: real time    0.3565
    FORLOC:  cpu time    0.0602: real time    0.0602
    FORNL :  cpu time    1.2758: real time    1.2839
    STRESS:  cpu time    3.7971: real time    3.8056
    FORCOR:  cpu time    0.4262: real time    0.4340
    FORHAR:  cpu time    0.1130: real time    0.1154
    MIXING:  cpu time    0.0109: real time    0.0127
    OFIELD:  cpu time    0.0003: real time    0.0017

 ---------------------------------------------------------------------------------------------

         DFTD3 V3.0 Rev 1        
 IVDW         = 12
 DF pbe       
 parameters
 VDW_S6       =    1.0000
 VDW_S8       =    0.7875
 VDW_A1       =    0.4289
 VDW_A2       =    4.4407
 k1-k3        =   16.0000    1.3333   -4.0000
 VDW_RADIUS   =   50.2022 A
 VDW_CNRADIUS =   21.1671 A
 Edisp (eV)   -2.29608

 E6    (eV) :    -1.5959
 E8    (eV) :    -0.7002
 % E8        : 30.49
    FORVDW:  cpu time    0.0886: real time    0.1746

  FORCE on cell =-STRESS in cart. coord.  units (eV):
  Direction    XX          YY          ZZ          XY          YZ          ZX
  --------------------------------------------------------------------------------------
  Alpha Z    23.43732    23.43732    23.43732
  Ewald   14129.68189  4844.70275 -3674.02648    49.89935  -151.72803  -663.35079
  Hartree 15155.94263  6611.77977   406.09183    80.66331  -106.08437  -539.08055
  E(xc)    -732.00297  -733.12850  -743.29992    -0.35999    -0.26306    -0.41931
  Local  -31482.33210-13664.09811   850.87914  -138.75086   251.41071  1189.49119
  n-local   -81.37040   -75.01416   -82.46454     2.42873     2.88681    -1.37373
  augment   -22.81148   -24.94489   -25.39729     0.44983    -0.54214    -0.13297
  Kinetic  3000.83590  3007.93776  3234.08297     5.84718     4.33922    14.72211
  Fock        0.00000     0.00000     0.00000     0.00000     0.00000     0.00000
  vdW        -1.56923    -0.74254    -0.34211    -0.08777    -0.00564     0.05226
  -------------------------------------------------------------------------------------
  Total     -10.18845   -10.07061   -11.03909     0.08978     0.01351    -0.09178
  in kB      -2.59107    -2.56109    -2.80739     0.02283     0.00344    -0.02334
  external pressure =       -2.65 kB  Pullay stress =        0.00 kB


 VOLUME and BASIS-vectors are now :
 -----------------------------------------------------------------------------
  energy-cutoff  :      400.00
  volume of cell :     6300.00
      direct lattice vectors                 reciprocal lattice vectors
    28.000000000  0.000000000  0.000000000     0.035714286  0.000000000  0.000000000
     0.000000000 15.000000000  0.000000000     0.000000000  0.066666667  0.000000000
     0.000000000  0.000000000 15.000000000     0.000000000  0.000000000  0.066666667

  length of vectors
    28.000000000 15.000000000 15.000000000     0.035714286  0.066666667  0.066666667


 FORCES acting on ions
    electron-ion (+dipol)            ewald-force                    non-local-force                 convergence-correction
 -----------------------------------------------------------------------------------------------
   -.680E+02 0.451E+01 0.126E+02   0.669E+02 -.498E+01 -.120E+02   0.111E+01 0.470E+00 -.676E+00   -.783E-03 -.224E-02 -.189E-02
   -.114E+03 0.207E+03 -.156E+02   0.115E+03 -.209E+03 0.156E+02   -.100E+01 0.171E+01 0.847E-02   0.111E-02 -.839E-04 -.176E-02
   -.570E+02 0.227E+03 -.384E+02   0.578E+02 -.229E+03 0.384E+02   -.787E+00 0.213E+01 -.549E-01   0.152E-02 0.142E-02 -.101E-02
   -.750E+02 0.642E+02 -.148E+02   0.800E+02 -.647E+02 0.142E+02   -.498E+01 0.635E+00 0.554E+00   0.236E-02 0.247E-03 0.175E-05
   -.564E+02 -.194E+03 0.387E+02   0.579E+02 0.197E+03 -.392E+02   -.146E+01 -.218E+01 0.477E+00   -.173E-02 -.231E-02 -.716E-03
   -.423E+02 -.147E+03 0.221E+02   0.448E+02 0.146E+03 -.223E+02   -.248E+01 0.821E+00 0.195E+00   0.191E-02 -.207E-03 0.812E-04
   -.440E+02 -.107E+03 -.133E+01   0.422E+02 0.108E+03 0.935E+00   0.186E+01 -.886E+00 0.392E+00   -.447E-03 0.953E-03 -.637E-03
   0.262E+02 0.203E+03 -.136E+03   -.299E+02 -.208E+03 0.137E+03   0.369E+01 0.522E+01 -.190E+01   0.638E-03 0.373E-03 0.802E-03
   0.417E+02 0.147E+03 -.153E+01   -.442E+02 -.147E+03 0.159E+01   0.256E+01 -.665E+00 -.588E-01   0.755E-03 -.846E-03 -.107E-02
   0.786E+02 -.652E+02 -.134E+02   -.837E+02 0.655E+02 0.134E+02   0.510E+01 -.400E+00 0.303E-01   0.915E-03 0.297E-03 -.599E-03
   0.646E+02 -.228E+03 -.109E+02   -.655E+02 0.230E+03 0.108E+02   0.899E+00 -.211E+01 0.661E-01   0.334E-03 0.656E-03 0.343E-04
   0.120E+03 -.202E+03 -.462E+00   -.122E+03 0.204E+03 0.493E+00   0.120E+01 -.177E+01 -.220E-01   0.555E-03 0.292E-03 0.703E-03
   0.698E+02 -.201E+01 0.103E+02   -.683E+02 0.274E+01 -.103E+02   -.146E+01 -.722E+00 -.207E-02   0.381E-03 -.964E-05 0.379E-03
   0.547E+02 0.199E+03 0.631E+01   -.562E+02 -.202E+03 -.651E+01   0.146E+01 0.235E+01 0.211E+00   0.596E-03 0.353E-03 -.822E-03
   0.432E+02 0.992E+02 -.146E+02   -.414E+02 -.100E+03 0.142E+02   -.172E+01 0.864E+00 0.411E+00   -.661E-03 0.107E-02 -.639E-03
   -.297E+02 -.223E+03 -.959E+02   0.333E+02 0.228E+03 0.966E+02   -.360E+01 -.554E+01 -.693E+00   0.305E-04 -.421E-03 0.551E-03
   -.160E+02 -.199E+03 0.147E+03   0.165E+02 0.199E+03 -.148E+03   -.437E+00 0.251E+00 0.930E+00   0.370E-04 -.827E-04 -.203E-03
   0.322E+02 0.219E+03 0.108E+03   -.328E+02 -.219E+03 -.109E+03   0.565E+00 -.141E+00 0.923E+00   -.687E-03 0.801E-03 -.493E-03
   -.512E+02 0.873E+02 -.469E+01   0.552E+02 -.916E+02 0.480E+01   -.396E+01 0.430E+01 -.103E+00   0.101E-03 0.254E-03 -.324E-03
   -.822E+01 0.957E+02 -.168E+02   0.661E+01 -.101E+03 0.178E+02   0.161E+01 0.545E+01 -.961E+00   0.343E-03 0.156E-03 -.121E-03
   -.192E+02 -.927E+02 0.184E+02   0.211E+02 0.982E+02 -.195E+02   -.196E+01 -.543E+01 0.104E+01   -.315E-03 -.258E-03 -.169E-03
   0.462E+02 0.328E+02 -.701E+02   -.511E+02 -.316E+02 0.731E+02   0.494E+01 -.124E+01 -.296E+01   -.788E-04 0.157E-04 0.168E-03
   0.108E+02 -.967E+02 -.322E+01   -.932E+01 0.102E+03 0.322E+01   -.146E+01 -.557E+01 -.137E-01   0.531E-04 -.445E-04 0.132E-04
   0.526E+02 -.845E+02 0.109E+01   -.568E+02 0.886E+02 -.123E+01   0.419E+01 -.409E+01 0.135E+00   -.111E-03 0.160E-03 0.252E-03
   0.182E+02 0.949E+02 0.357E+01   -.200E+02 -.101E+03 -.388E+01   0.183E+01 0.559E+01 0.304E+00   0.169E-03 0.133E-03 -.249E-04
   -.505E+02 -.449E+02 -.591E+02   0.557E+02 0.443E+02 0.618E+02   -.517E+01 0.605E+00 -.272E+01   -.172E-03 -.419E-04 -.388E-04
   0.291E+02 -.781E+02 -.606E+02   -.324E+02 0.812E+02 0.639E+02   0.331E+01 -.313E+01 -.327E+01   0.439E-04 -.798E-04 -.432E-05
   0.469E+02 -.430E+02 0.648E+02   -.516E+02 0.434E+02 -.678E+02   0.465E+01 -.344E+00 0.292E+01   -.807E-04 -.199E-04 -.688E-04
   -.216E+02 -.886E+02 0.114E+02   0.236E+02 0.936E+02 -.109E+02   -.197E+01 -.506E+01 -.570E+00   -.924E-05 0.559E-06 -.308E-04
   -.373E+02 -.114E+02 0.698E+02   0.411E+02 0.844E+01 -.728E+02   -.374E+01 0.294E+01 0.292E+01   -.481E-05 -.103E-03 -.632E-04
   -.321E+02 0.681E+02 -.712E+02   0.356E+02 -.708E+02 0.747E+02   -.348E+01 0.265E+01 -.348E+01   0.980E-04 0.143E-03 0.138E-03
   0.430E+02 0.211E+02 0.638E+02   -.469E+02 -.186E+02 -.669E+02   0.393E+01 -.255E+01 0.304E+01   -.185E-03 0.187E-03 -.167E-03
   -.396E+02 0.540E+02 0.603E+02   0.440E+02 -.550E+02 -.635E+02   -.435E+01 0.966E+00 0.321E+01   0.245E-03 0.119E-03 -.277E-03
   0.241E+02 0.886E+02 -.624E+01   -.262E+02 -.934E+02 0.780E+01   0.201E+01 0.484E+01 -.155E+01   -.196E-03 -.111E-03 0.375E-04
   -.122E+02 -.812E+02 0.109E+02   0.103E+02 0.865E+02 -.155E+02   0.191E+01 -.524E+01 0.461E+01   -.483E-03 -.149E-03 -.304E-03
   -.927E+02 -.136E+02 -.341E+02   0.998E+02 0.139E+02 0.354E+02   -.710E+01 -.307E+00 -.128E+01   0.189E-03 -.142E-03 -.117E-03
   0.170E+02 -.186E+02 -.905E+02   -.207E+02 0.192E+02 0.967E+02   0.364E+01 -.676E+00 -.621E+01   -.490E-03 -.167E-03 -.866E-04
   0.428E+02 -.431E+02 0.541E+02   -.424E+02 0.463E+02 -.606E+02   -.467E+00 -.317E+01 0.649E+01   0.364E-03 0.181E-03 0.458E-03
   0.730E+02 0.585E+02 -.805E+01   -.776E+02 -.641E+02 0.771E+01   0.457E+01 0.559E+01 0.335E+00   0.324E-03 0.910E-04 0.754E-04
   -.491E+02 -.105E+02 -.681E+02   0.503E+02 0.132E+02 0.715E+02   -.128E+01 -.265E+01 -.331E+01   -.472E-03 -.531E-03 -.240E-03
   0.718E+02 -.464E+01 -.521E+02   -.762E+02 0.576E+01 0.530E+02   0.441E+01 -.111E+01 -.898E+00   -.152E-03 0.661E-03 0.137E-03
   0.465E+02 -.549E+02 -.644E+02   -.487E+02 0.596E+02 0.694E+02   0.226E+01 -.475E+01 -.494E+01   0.577E-03 0.143E-03 -.789E-04
   -.465E+02 -.401E+03 0.522E+02   0.457E+02 0.407E+03 -.533E+02   0.770E+00 -.591E+01 0.111E+01   0.162E-02 -.316E-04 -.534E-04
   -.108E+03 0.440E+00 0.729E+02   0.107E+03 0.269E+01 -.795E+02   0.148E+01 -.308E+01 0.656E+01   -.173E-02 -.344E-02 -.292E-02
   0.444E+02 0.401E+03 0.100E+00   -.435E+02 -.407E+03 -.450E+00   -.948E+00 0.589E+01 0.352E+00   -.108E-02 0.172E-02 -.109E-02
   0.848E+02 0.280E+02 0.393E+02   -.855E+02 -.288E+02 -.467E+02   0.666E+00 0.804E+00 0.741E+01   -.134E-02 0.179E-02 0.282E-02
   -.108E+02 0.895E+02 -.591E+02   0.834E+01 -.934E+02 0.604E+02   0.245E+01 0.387E+01 -.130E+01   0.270E-02 -.127E-02 0.128E-02
   0.645E+01 -.209E+03 0.140E+02   -.184E+02 0.242E+03 -.181E+02   0.119E+02 -.325E+02 0.413E+01   -.311E-02 -.401E-03 -.193E-02
   -.439E+01 0.193E+03 -.906E+01   0.165E+02 -.225E+03 0.838E+01   -.121E+02 0.324E+02 0.684E+00   -.370E-03 0.226E-02 -.218E-02
   0.123E+02 -.101E+03 -.456E+02   -.999E+01 0.105E+03 0.464E+02   -.228E+01 -.407E+01 -.766E+00   0.108E-02 -.106E-02 0.321E-03
   -.135E+03 -.625E+02 -.164E+03   0.130E+03 0.443E+02 0.154E+03   0.511E+01 0.183E+02 0.958E+01   -.488E-02 -.904E-03 -.143E-02
   0.176E+03 -.183E+02 -.951E+02   -.156E+03 0.114E+02 0.100E+03   -.200E+02 0.690E+01 -.480E+01   0.459E-02 0.333E-02 0.119E-02
   -.294E+03 0.257E+03 -.190E+03   0.308E+03 -.294E+03 0.200E+03   -.134E+02 0.371E+02 -.979E+01   -.288E-02 -.403E-02 0.245E-02
   -.185E+03 -.432E+03 0.680E+02   0.192E+03 0.482E+03 -.655E+02   -.763E+01 -.501E+02 -.250E+01   0.383E-02 0.126E-02 -.414E-04
   -.226E+03 0.171E+03 0.428E+03   0.238E+03 -.195E+03 -.475E+03   -.122E+02 0.240E+02 0.463E+02   -.663E-02 -.475E-03 0.601E-03
   0.167E+03 0.411E+03 0.225E+03   -.172E+03 -.458E+03 -.248E+03   0.453E+01 0.474E+02 0.229E+02   -.185E-02 -.321E-02 0.130E-02
   0.104E+03 0.885E+02 -.387E+03   -.866E+02 -.985E+02 0.422E+03   -.177E+02 0.996E+01 -.353E+02   0.125E-02 0.502E-02 -.405E-03
   0.302E+03 -.292E+03 0.238E+03   -.328E+03 0.330E+03 -.259E+03   0.260E+02 -.385E+02 0.213E+02   0.196E-02 -.158E-02 0.232E-02
 -----------------------------------------------------------------------------------------------
   0.244E+02 -.401E+02 -.593E+02   -.171E-12 -.398E-12 0.227E-12   -.244E+02 0.401E+02 0.594E+02   -.257E-03 -.185E-03 -.590E-02
 
 
 POSITION                                       TOTAL-FORCE (eV/Angst)
 -----------------------------------------------------------------------------------
     20.53973      7.18960      7.15564         0.009765      0.003504     -0.010516
     20.12252      5.87713      7.40035        -0.003520      0.009774     -0.001747
     18.77320      5.59411      7.61052         0.005555      0.004837      0.001819
     17.84212      6.63924      7.55964        -0.007695      0.018032      0.001404
     19.62435      8.24764      7.10731         0.014085     -0.003773      0.000342
     18.27905      7.95691      7.30075         0.008610      0.005092      0.010587
     15.78205      7.74688      7.56148         0.010160     -0.004050     -0.003703
     15.84268      5.26725      8.11683         0.001178     -0.011704     -0.012885
      9.85983      6.98815      7.69408        -0.006787      0.003306     -0.001720
     10.26105      8.34325      7.73812        -0.007804     -0.006114      0.000908
      9.29404      9.35612      7.73540        -0.004514     -0.025649      0.002653
      7.94313      9.00393      7.70708        -0.011896     -0.004569      0.010029
      7.56677      7.65878      7.67734         0.009713      0.002219      0.007120
      8.51897      6.63209      7.66377        -0.011271      0.005615      0.004419
     12.35724      7.30667      7.69926         0.014412      0.014722      0.002672
     12.25215      9.83595      7.88124         0.008298     -0.014930      0.012003
     12.47095     10.48630      6.52191         0.035058      0.035523      0.000334
     15.49850      4.40800      6.90667        -0.015926     -0.013175      0.003026
     20.85731      5.07265      7.42101         0.002056     -0.006836      0.003994
     18.45647      4.56844      7.79542        -0.006808     -0.004376     -0.004837
     19.97038      9.26286      6.91444         0.015740     -0.007090     -0.006309
     14.93681      5.50092      8.68309        -0.003790     -0.013577      0.004792
      9.58224     10.40627      7.74008        -0.001063      0.014387     -0.006841
      7.17107      9.77303      7.68798         0.014086      0.004125     -0.000831
      8.19795      5.59215      7.61362         0.003890     -0.006484     -0.000321
     13.20639      9.72156      8.40517        -0.014084     -0.009314     -0.015741
     11.58184     10.43988      8.51111         0.003379      0.003167      0.008242
     11.53337     10.55147      5.95247        -0.009674     -0.003053     -0.021652
     12.86522     11.50590      6.65220        -0.005013     -0.034741     -0.003511
     13.20188      9.90398      5.94378        -0.012249      0.013016      0.006749
     16.54912      4.75363      8.78721        -0.002949     -0.000548     -0.003327
     14.73020      4.91032      6.30287         0.010120     -0.005843      0.006806
     16.38050      4.22013      6.27786         0.003315      0.007503     -0.002797
     15.09921      3.43661      7.23482         0.001743      0.015376      0.009620
     23.43662      9.38800      8.98023        -0.002889      0.004236     -0.002731
     24.69828      8.68264      9.80303         0.003568      0.007942      0.004838
     23.19278      8.73438     10.49272        -0.008530      0.000503      0.009107
      3.04415      8.27393      8.29719        -0.009074      0.010805     -0.003461
      2.34702      7.04058      9.16597        -0.009705     -0.004778     -0.006009
     23.29144      7.46661      8.71481        -0.012644      0.022833      0.005574
      4.48413      7.37747      9.29459        -0.000907      0.004972     -0.008911
      2.67100      8.48904      9.90505         0.004420      0.009220      0.010941
     16.92954      9.06051      7.26632        -0.004083      0.002299     -0.004159
     22.25199      7.51122      6.79615        -0.024847      0.047472      0.025564
     11.24580      5.93264      7.66918        -0.003839     -0.013296     -0.001583
      5.85213      7.21721      7.62843        -0.008755      0.009268      0.000031
     16.46824      6.54436      7.74715        -0.011602      0.002535     -0.003434
     14.52185      8.06202      7.54467        -0.008706      0.011884      0.003090
     13.62116      7.01738      7.63892        -0.007482     -0.020618     -0.006525
     11.64216      8.50310      7.77737        -0.007071      0.004259      0.012545
     23.69653      8.62058      9.61093         0.003700     -0.002093      0.003892
      3.01104      7.81618      9.21549         0.020597      0.003510      0.007035
     23.00810      6.76377      7.95020         0.002760     -0.019659     -0.019693
     22.46830      8.94444      6.93123        -0.003774     -0.021577      0.004704
     22.58177      6.85955      5.55699         0.016759     -0.015256     -0.011331
      5.74235      5.91712      7.01042         0.006613     -0.010510     -0.012894
      5.51360      7.10838      9.16389         0.009475     -0.008583     -0.011782
      5.08878      8.32146      7.06656         0.009898     -0.009739      0.004410
 -----------------------------------------------------------------------------------
    total drift:                                0.016891      0.036198      0.013437


--------------------------------------------------------------------------------------------------------


  FREE ENERGIE OF THE ION-ELECTRON SYSTEM (eV)
  ---------------------------------------------------
  free  energy   TOTEN  =      -358.75825344 eV

  energy  without entropy=     -358.75825344  energy(sigma->0) =     -358.75825344
 


--------------------------------------------------------------------------------------------------------


    POTLOK:  cpu time    0.9248: real time    0.9333


--------------------------------------------------------------------------------------------------------


 stress matrix after NEB project (eV)
    -10.18845      0.08979     -0.09178
      0.08978    -10.07061      0.01351
     -0.09178      0.01351    -11.03909
  FORCES: max atom, RMS     0.059367    0.019274
  FORCE total and by dimension    0.146788    0.047472
  Stress total and by dimension   18.086363   11.039089


--------------------------------------------------------------------------------------------------------


    WAVPRE:  cpu time   37.5120: real time   38.0795
    FEWALD:  cpu time    0.0033: real time    0.0398

 real space projection operators:
  total allocation   :       4239.57 KBytes
  max/ min on nodes  :       1063.74       1057.65

    ORTHCH:  cpu time    0.6690: real time    0.6748
     LOOP+:  cpu time   56.2605: real time   57.3377


--------------------------------------- Iteration      2(   1)  ---------------------------------------


    POTLOK:  cpu time    0.4789: real time    0.4871
    SETDIJ:  cpu time    0.4335: real time    0.4426
    EDDIAG:  cpu time    1.1742: real time    1.2985
  RMM-DIIS:  cpu time    3.1945: real time    3.2174
    ORTHCH:  cpu time    0.2723: real time    0.2753
       DOS:  cpu time    0.0011: real time    0.0318
    CHARGE:  cpu time    0.3515: real time    0.3555
    MIXING:  cpu time    0.0115: real time    0.0166
    --------------------------------------------
      LOOP:  cpu time    5.9178: real time    6.1255

 eigenvalue-minimisations  :   608
 total energy-change (2. order) : 0.4559411E-03  (-0.1217453E-01)
 number of electron     185.9999993 magnetization      -0.0000000
 augmentation part        4.2523310 magnetization      -0.0000004

 Broyden mixing:
  rms(total) = 0.85124E-02    rms(broyden)= 0.84734E-02
  rms(prec ) = 0.87754E-02
  weight for this iteration     100.00

 Free energy of the ion-electron system (eV)
  ---------------------------------------------------
  alpha Z        PSCENC =        23.43732454
  Ewald energy   TEWEN  =     15300.05774780
  -Hartree energ DENC   =    -22173.72906308
  -exchange      EXHF   =         0.00000000
  -V(xc)+E(xc)   XCENC  =       673.88420892
  PAW double counting   =      4635.71161953    -4668.73053756
  entropy T*S    EENTRO =        -0.00000000
  eigenvalues    EBANDS =     -2382.57304459
  atomic energy  EATOM  =      8235.48001541
  Solvation  Ediel_sol  =         0.00000000
  ---------------------------------------------------
  free energy    TOTEN  =      -356.46172903 eV

  energy without entropy =     -356.46172903  energy(sigma->0) =     -356.46172903


--------------------------------------------------------------------------------------------------------


--------------------------------------- Iteration      2(   2)  ---------------------------------------


    POTLOK:  cpu time    0.4840: real time    0.5204
    SETDIJ:  cpu time    0.4624: real time    0.4976
    EDDIAG:  cpu time    1.1767: real time    1.1921
  RMM-DIIS:  cpu time    3.2426: real time    3.2494
    ORTHCH:  cpu time    0.2742: real time    0.2773
       DOS:  cpu time    0.0014: real time    0.0014
    CHARGE:  cpu time    0.3427: real time    0.3441
    MIXING:  cpu time    0.0121: real time    0.0298
    --------------------------------------------
      LOOP:  cpu time    5.9960: real time    6.1115

 eigenvalue-minimisations  :   614
 total energy-change (2. order) : 0.1363086E-03  (-0.1287531E-03)
 number of electron     185.9999993 magnetization      -0.0000000
 augmentation part        4.2527368 magnetization       0.0000002

 Broyden mixing:
  rms(total) = 0.51883E-02    rms(broyden)= 0.51838E-02
  rms(prec ) = 0.53917E-02
  weight for this iteration     100.00

 eigenvalues of (default mixing * dielectric matrix)
  average eigenvalue GAMMA=   1.8521
  1.8521

 Free energy of the ion-electron system (eV)
  ---------------------------------------------------
  alpha Z        PSCENC =        23.43732454
  Ewald energy   TEWEN  =     15300.05774780
  -Hartree energ DENC   =    -22173.65286581
  -exchange      EXHF   =         0.00000000
  -V(xc)+E(xc)   XCENC  =       673.87972259
  PAW double counting   =      4635.44356200    -4668.46046854
  entropy T*S    EENTRO =        -0.00000000
  eigenvalues    EBANDS =     -2382.64663070
  atomic energy  EATOM  =      8235.48001541
  Solvation  Ediel_sol  =         0.00000000
  ---------------------------------------------------
  free energy    TOTEN  =      -356.46159272 eV

  energy without entropy =     -356.46159272  energy(sigma->0) =     -356.46159272


--------------------------------------------------------------------------------------------------------


--------------------------------------- Iteration      2(   3)  ---------------------------------------


    POTLOK:  cpu time    0.4837: real time    0.4886
    SETDIJ:  cpu time    0.4465: real time    0.4466
    EDDIAG:  cpu time    1.1809: real time    1.2094
  RMM-DIIS:  cpu time    3.1729: real time    3.1817
    ORTHCH:  cpu time    0.2672: real time    0.2697
       DOS:  cpu time    0.0009: real time    0.0009
    CHARGE:  cpu time    0.3638: real time    0.3646
    MIXING:  cpu time    0.0111: real time    0.0111
    --------------------------------------------
      LOOP:  cpu time    5.9270: real time    5.9724

 eigenvalue-minimisations  :   606
 total energy-change (2. order) : 0.4659243E-04  (-0.2832367E-04)
 number of electron     185.9999993 magnetization      -0.0000000
 augmentation part        4.2530016 magnetization      -0.0000002

 Broyden mixing:
  rms(total) = 0.14396E-02    rms(broyden)= 0.14370E-02
  rms(prec ) = 0.15345E-02
  weight for this iteration     100.00

 eigenvalues of (default mixing * dielectric matrix)
  average eigenvalue GAMMA=   1.5419
  1.0629  2.0209

 Free energy of the ion-electron system (eV)
  ---------------------------------------------------
  alpha Z        PSCENC =        23.43732454
  Ewald energy   TEWEN  =     15300.05774780
  -Hartree energ DENC   =    -22173.62710065
  -exchange      EXHF   =         0.00000000
  -V(xc)+E(xc)   XCENC  =       673.87775671
  PAW double counting   =      4635.24441336    -4668.25968245
  entropy T*S    EENTRO =        -0.00000000
  eigenvalues    EBANDS =     -2382.67202086
  atomic energy  EATOM  =      8235.48001541
  Solvation  Ediel_sol  =         0.00000000
  ---------------------------------------------------
  free energy    TOTEN  =      -356.46154613 eV

  energy without entropy =     -356.46154613  energy(sigma->0) =     -356.46154613


--------------------------------------------------------------------------------------------------------


--------------------------------------- Iteration      2(   4)  ---------------------------------------


    POTLOK:  cpu time    0.4763: real time    0.4824
    SETDIJ:  cpu time    0.4418: real time    0.4423
    EDDIAG:  cpu time    1.1738: real time    1.1823
  RMM-DIIS:  cpu time    2.8237: real time    2.8421
    ORTHCH:  cpu time    0.2724: real time    0.2773
       DOS:  cpu time    0.0011: real time    0.0011
    CHARGE:  cpu time    0.3378: real time    0.3384
    MIXING:  cpu time    0.0116: real time    0.0116
    --------------------------------------------
      LOOP:  cpu time    5.5384: real time    5.5774

 eigenvalue-minimisations  :   492
 total energy-change (2. order) : 0.1335963E-04  (-0.3995118E-05)
 number of electron     185.9999993 magnetization      -0.0000000
 augmentation part        4.2529187 magnetization       0.0000002

 Broyden mixing:
  rms(total) = 0.68625E-03    rms(broyden)= 0.68567E-03
  rms(prec ) = 0.75863E-03
  weight for this iteration     100.00

 eigenvalues of (default mixing * dielectric matrix)
  average eigenvalue GAMMA=   1.4579
  2.1765  0.8951  1.3020

 Free energy of the ion-electron system (eV)
  ---------------------------------------------------
  alpha Z        PSCENC =        23.43732454
  Ewald energy   TEWEN  =     15300.05774780
  -Hartree energ DENC   =    -22173.64725711
  -exchange      EXHF   =         0.00000000
  -V(xc)+E(xc)   XCENC  =       673.87853797
  PAW double counting   =      4635.23912892    -4668.25420823
  entropy T*S    EENTRO =        -0.00000000
  eigenvalues    EBANDS =     -2382.65282207
  atomic energy  EATOM  =      8235.48001541
  Solvation  Ediel_sol  =         0.00000000
  ---------------------------------------------------
  free energy    TOTEN  =      -356.46153277 eV

  energy without entropy =     -356.46153277  energy(sigma->0) =     -356.46153277


--------------------------------------------------------------------------------------------------------


--------------------------------------- Iteration      2(   5)  ---------------------------------------


    POTLOK:  cpu time    0.4780: real time    0.4828
    SETDIJ:  cpu time    0.4414: real time    0.4568
    EDDIAG:  cpu time    1.1653: real time    1.1741
  RMM-DIIS:  cpu time    2.6028: real time    2.6063
    ORTHCH:  cpu time    0.2670: real time    0.2714
       DOS:  cpu time    0.0005: real time    0.0007
    --------------------------------------------
      LOOP:  cpu time    4.9549: real time    4.9919

 eigenvalue-minimisations  :   466
 total energy-change (2. order) :-0.1421471E-05  (-0.3429472E-05)
 number of electron     185.9999993 magnetization      -0.0000000
 augmentation part        4.2529187 magnetization       0.0000002

 Free energy of the ion-electron system (eV)
  ---------------------------------------------------
  alpha Z        PSCENC =        23.43732454
  Ewald energy   TEWEN  =     15300.05774780
  -Hartree energ DENC   =    -22173.65406463
  -exchange      EXHF   =         0.00000000
  -V(xc)+E(xc)   XCENC  =       673.87863080
  PAW double counting   =      4635.22189880    -4668.23675539
  entropy T*S    EENTRO =        -0.00000000
  eigenvalues    EBANDS =     -2382.64633152
  atomic energy  EATOM  =      8235.48001541
  Solvation  Ediel_sol  =         0.00000000
  ---------------------------------------------------
  free energy    TOTEN  =      -356.46153419 eV

  energy without entropy =     -356.46153419  energy(sigma->0) =     -356.46153419


--------------------------------------------------------------------------------------------------------


 average (electrostatic) potential at core
  the test charge radii are     0.6991  0.5201  0.9698  0.7089  0.7215
  (the norm of the test charge is              1.0000)
       1 -59.1163       2 -58.8077       3 -58.8421       4 -59.9716       5 -58.9437
       6 -59.5629       7 -60.7304       8 -59.3086       9 -59.4996      10 -59.9392
      11 -58.7789      12 -58.7458      13 -59.0444      14 -58.8620      15 -60.7074
      16 -59.2917      17 -58.0920      18 -58.0991      19 -41.8972      20 -42.1979
      21 -42.0358      22 -41.6771      23 -42.1300      24 -41.8128      25 -41.9213
      26 -41.6777      27 -41.9175      28 -41.4007      29 -41.5042      30 -41.2490
      31 -41.9335      32 -41.2409      33 -41.4270      34 -41.4998      35 -43.8624
      36 -44.2055      37 -44.1865      38 -43.7201      39 -43.9990      40 -42.7299
      41 -42.6501      42 -44.0430      43 -96.5857      44 -99.7105      45 -96.5241
      46 -99.6058      47 -74.8324      48 -73.1937      49 -73.1784      50 -74.8091
      51 -74.0540      52 -73.8850      53 -80.5311      54 -79.6857      55 -79.4675
      56 -79.3886      57 -80.3557      58 -79.5038
 
 
 
 E-fermi :  -3.6657     XC(G=0):  -1.1838     alpha+bet : -0.6761


 spin component 1

 k-point     1 :       0.0000    0.0000    0.0000
  band No.  band energies     occupation 
      1     -27.9336      1.00000
      2     -27.7826      1.00000
      3     -25.1737      1.00000
      4     -24.7399      1.00000
      5     -24.7353      1.00000
      6     -24.5893      1.00000
      7     -24.4429      1.00000
      8     -24.2795      1.00000
      9     -23.7229      1.00000
     10     -22.2519      1.00000
     11     -22.0784      1.00000
     12     -21.4170      1.00000
     13     -21.3490      1.00000
     14     -21.0046      1.00000
     15     -20.2639      1.00000
     16     -19.7255      1.00000
     17     -18.8678      1.00000
     18     -18.8030      1.00000
     19     -18.3698      1.00000
     20     -18.2471      1.00000
     21     -17.9396      1.00000
     22     -17.4470      1.00000
     23     -16.2385      1.00000
     24     -16.1735      1.00000
     25     -15.7174      1.00000
     26     -15.6981      1.00000
     27     -15.1111      1.00000
     28     -14.6655      1.00000
     29     -14.5387      1.00000
     30     -14.4549      1.00000
     31     -14.1531      1.00000
     32     -13.6090      1.00000
     33     -13.1702      1.00000
     34     -12.7825      1.00000
     35     -12.5633      1.00000
     36     -12.5025      1.00000
     37     -12.4012      1.00000
     38     -12.3934      1.00000
     39     -12.3622      1.00000
     40     -12.2536      1.00000
     41     -12.1777      1.00000
     42     -11.7812      1.00000
     43     -11.7316      1.00000
     44     -11.2451      1.00000
     45     -11.1620      1.00000
     46     -11.0304      1.00000
     47     -10.9390      1.00000
     48     -10.8980      1.00000
     49     -10.8790      1.00000
     50     -10.7192      1.00000
     51     -10.6669      1.00000
     52     -10.3520      1.00000
     53     -10.2789      1.00000
     54     -10.1905      1.00000
     55     -10.0059      1.00000
     56      -9.9201      1.00000
     57      -9.8500      1.00000
     58      -9.7076      1.00000
     59      -9.5274      1.00000
     60      -9.4846      1.00000
     61      -9.4036      1.00000
     62      -9.3615      1.00000
     63      -9.2044      1.00000
     64      -9.0966      1.00000
     65      -8.8823      1.00000
     66      -8.5833      1.00000
     67      -8.5324      1.00000
     68      -8.2785      1.00000
     69      -8.2374      1.00000
     70      -8.1996      1.00000
     71      -8.0927      1.00000
     72      -8.0625      1.00000
     73      -7.9502      1.00000
     74      -7.9127      1.00000
     75      -7.7831      1.00000
     76      -7.5082      1.00000
     77      -7.4927      1.00000
     78      -7.3626      1.00000
     79      -7.2215      1.00000
     80      -7.1838      1.00000
     81      -7.1026      1.00000
     82      -6.9630      1.00000
     83      -6.8715      1.00000
     84      -6.8009      1.00000
     85      -6.7111      1.00000
     86      -6.3462      1.00000
     87      -6.2816      1.00000
     88      -5.9306      1.00000
     89      -5.6922      1.00000
     90      -5.6159      1.00000
     91      -5.3305      1.00000
     92      -4.8880      1.00000
     93      -3.9394      1.00000
     94      -1.4272      0.00000
     95      -1.2028      0.00000
     96      -1.1690      0.00000
     97      -1.1090      0.00000
     98      -0.8719      0.00000
     99      -0.6781      0.00000
    100      -0.6269      0.00000
    101      -0.5172      0.00000
    102      -0.4766      0.00000
    103      -0.1912      0.00000
    104       0.0252      0.00000
    105       0.2687      0.00000
    106       0.3135      0.00000
    107       0.3622      0.00000
    108       0.4137      0.00000
    109       0.5023      0.00000
    110       0.5661      0.00000
    111       0.6060      0.00000
    112       0.6505      0.00000
    113       0.6853      0.00000
    114       0.7599      0.00000
    115       0.7938      0.00000
    116       0.8850      0.00000
    117       0.9212      0.00000
    118       0.9529      0.00000
    119       0.9626      0.00000
    120       1.0684      0.00000
    121       1.1027      0.00000
    122       1.1587      0.00000
    123       1.1842      0.00000
    124       1.2158      0.00000
    125       1.2693      0.00000
    126       1.2889      0.00000
    127       1.3237      0.00000
    128       1.3786      0.00000
    129       1.4068      0.00000
    130       1.4751      0.00000
    131       1.4755      0.00000
    132       1.5155      0.00000
    133       1.5250      0.00000
    134       1.5504      0.00000
    135       1.5728      0.00000
    136       1.6020      0.00000
    137       1.6033      0.00000
    138       1.6492      0.00000
    139       1.6729      0.00000
    140       1.6903      0.00000
    141       1.7340      0.00000
    142       1.7942      0.00000
    143       1.8258      0.00000
    144       1.8642      0.00000
    145       1.8821      0.00000
    146       1.8984      0.00000
    147       1.9364      0.00000
    148       1.9673      0.00000
    149       2.0048      0.00000
    150       2.0199      0.00000
    151       2.0642      0.00000
    152       2.0840      0.00000

 spin component 2

 k-point     1 :       0.0000    0.0000    0.0000
  band No.  band energies     occupation 
      1     -27.9336      1.00000
      2     -27.7826      1.00000
      3     -25.1737      1.00000
      4     -24.7399      1.00000
      5     -24.7353      1.00000
      6     -24.5893      1.00000
      7     -24.4429      1.00000
      8     -24.2795      1.00000
      9     -23.7229      1.00000
     10     -22.2519      1.00000
     11     -22.0784      1.00000
     12     -21.4170      1.00000
     13     -21.3490      1.00000
     14     -21.0046      1.00000
     15     -20.2639      1.00000
     16     -19.7255      1.00000
     17     -18.8678      1.00000
     18     -18.8030      1.00000
     19     -18.3698      1.00000
     20     -18.2471      1.00000
     21     -17.9396      1.00000
     22     -17.4470      1.00000
     23     -16.2385      1.00000
     24     -16.1735      1.00000
     25     -15.7174      1.00000
     26     -15.6981      1.00000
     27     -15.1111      1.00000
     28     -14.6655      1.00000
     29     -14.5387      1.00000
     30     -14.4549      1.00000
     31     -14.1531      1.00000
     32     -13.6090      1.00000
     33     -13.1702      1.00000
     34     -12.7825      1.00000
     35     -12.5633      1.00000
     36     -12.5025      1.00000
     37     -12.4012      1.00000
     38     -12.3934      1.00000
     39     -12.3622      1.00000
     40     -12.2536      1.00000
     41     -12.1777      1.00000
     42     -11.7812      1.00000
     43     -11.7316      1.00000
     44     -11.2451      1.00000
     45     -11.1620      1.00000
     46     -11.0304      1.00000
     47     -10.9390      1.00000
     48     -10.8980      1.00000
     49     -10.8790      1.00000
     50     -10.7192      1.00000
     51     -10.6669      1.00000
     52     -10.3520      1.00000
     53     -10.2789      1.00000
     54     -10.1905      1.00000
     55     -10.0059      1.00000
     56      -9.9201      1.00000
     57      -9.8500      1.00000
     58      -9.7076      1.00000
     59      -9.5274      1.00000
     60      -9.4846      1.00000
     61      -9.4036      1.00000
     62      -9.3615      1.00000
     63      -9.2044      1.00000
     64      -9.0966      1.00000
     65      -8.8823      1.00000
     66      -8.5833      1.00000
     67      -8.5324      1.00000
     68      -8.2785      1.00000
     69      -8.2374      1.00000
     70      -8.1996      1.00000
     71      -8.0927      1.00000
     72      -8.0625      1.00000
     73      -7.9502      1.00000
     74      -7.9127      1.00000
     75      -7.7831      1.00000
     76      -7.5082      1.00000
     77      -7.4927      1.00000
     78      -7.3626      1.00000
     79      -7.2215      1.00000
     80      -7.1838      1.00000
     81      -7.1026      1.00000
     82      -6.9630      1.00000
     83      -6.8715      1.00000
     84      -6.8009      1.00000
     85      -6.7111      1.00000
     86      -6.3462      1.00000
     87      -6.2816      1.00000
     88      -5.9306      1.00000
     89      -5.6922      1.00000
     90      -5.6159      1.00000
     91      -5.3305      1.00000
     92      -4.8880      1.00000
     93      -3.9394      1.00000
     94      -1.4272      0.00000
     95      -1.2028      0.00000
     96      -1.1690      0.00000
     97      -1.1090      0.00000
     98      -0.8719      0.00000
     99      -0.6781      0.00000
    100      -0.6269      0.00000
    101      -0.5172      0.00000
    102      -0.4766      0.00000
    103      -0.1912      0.00000
    104       0.0253      0.00000
    105       0.2687      0.00000
    106       0.3135      0.00000
    107       0.3622      0.00000
    108       0.4137      0.00000
    109       0.5023      0.00000
    110       0.5661      0.00000
    111       0.6060      0.00000
    112       0.6505      0.00000
    113       0.6853      0.00000
    114       0.7599      0.00000
    115       0.7938      0.00000
    116       0.8850      0.00000
    117       0.9212      0.00000
    118       0.9529      0.00000
    119       0.9626      0.00000
    120       1.0684      0.00000
    121       1.1027      0.00000
    122       1.1587      0.00000
    123       1.1842      0.00000
    124       1.2158      0.00000
    125       1.2693      0.00000
    126       1.2889      0.00000
    127       1.3237      0.00000
    128       1.3786      0.00000
    129       1.4068      0.00000
    130       1.4751      0.00000
    131       1.4756      0.00000
    132       1.5155      0.00000
    133       1.5250      0.00000
    134       1.5504      0.00000
    135       1.5728      0.00000
    136       1.6020      0.00000
    137       1.6033      0.00000
    138       1.6492      0.00000
    139       1.6729      0.00000
    140       1.6903      0.00000
    141       1.7340      0.00000
    142       1.7942      0.00000
    143       1.8258      0.00000
    144       1.8641      0.00000
    145       1.8821      0.00000
    146       1.8984      0.00000
    147       1.9364      0.00000
    148       1.9673      0.00000
    149       2.0048      0.00000
    150       2.0199      0.00000
    151       2.0642      0.00000
    152       2.0840      0.00000


--------------------------------------------------------------------------------------------------------


 soft charge-density along one line, spin component           1
         0         1         2         3         4         5         6         7         8         9
 total charge-density along one line
 
 soft charge-density along one line, spin component           2
         0         1         2         3         4         5         6         7         8         9
 total charge-density along one line
 
 pseudopotential strength for first ion, spin component:           1
 10.283   0.021   0.001  -0.001   0.005   0.000   0.000   0.001
  0.021  -0.001  -0.000   0.000  -0.000   0.000  -0.000   0.000
  0.001  -0.000  -4.401   0.003   0.002  -0.018   0.001   0.000
 -0.001   0.000   0.003  -4.380   0.002   0.001  -0.014   0.000
  0.005  -0.000   0.002   0.002  -4.395   0.000   0.000  -0.017
  0.000   0.000  -0.018   0.001   0.000  -0.774   0.000   0.000
  0.000  -0.000   0.001  -0.014   0.000   0.000  -0.773   0.000
  0.001   0.000   0.000   0.000  -0.017   0.000   0.000  -0.774
 pseudopotential strength for first ion, spin component:           2
 10.283   0.021   0.001  -0.001   0.005   0.000   0.000   0.001
  0.021  -0.001  -0.000   0.000  -0.000   0.000  -0.000   0.000
  0.001  -0.000  -4.401   0.003   0.002  -0.018   0.001   0.000
 -0.001   0.000   0.003  -4.380   0.002   0.001  -0.014   0.000
  0.005  -0.000   0.002   0.002  -4.395   0.000   0.000  -0.017
  0.000   0.000  -0.018   0.001   0.000  -0.774   0.000   0.000
  0.000  -0.000   0.001  -0.014   0.000   0.000  -0.773   0.000
  0.001   0.000   0.000   0.000  -0.017   0.000   0.000  -0.774
 total augmentation occupancy for first ion, spin component:           1
  1.478  -1.074  -0.017   0.014  -0.062  -0.006   0.003  -0.029
 -1.074   1.048   0.022  -0.008   0.130   0.005  -0.001   0.028
 -0.017   0.022   1.244  -0.030  -0.032   0.233  -0.017  -0.010
  0.014  -0.008  -0.030   1.006   0.002  -0.017   0.117  -0.010
 -0.062   0.130  -0.032   0.002   1.077  -0.010  -0.010   0.192
 -0.006   0.005   0.233  -0.017  -0.010   0.049  -0.005  -0.002
  0.003  -0.001  -0.017   0.117  -0.010  -0.005   0.016  -0.004
 -0.029   0.028  -0.010  -0.010   0.192  -0.002  -0.004   0.041
 total augmentation occupancy for first ion, spin component:           2
  0.000   0.000  -0.000  -0.000   0.000  -0.000   0.000   0.000
  0.000  -0.000  -0.000   0.000   0.000  -0.000   0.000   0.000
 -0.000  -0.000   0.000  -0.000  -0.000   0.000   0.000   0.000
 -0.000   0.000  -0.000  -0.000  -0.000   0.000   0.000   0.000
  0.000   0.000  -0.000  -0.000  -0.000   0.000   0.000  -0.000
 -0.000  -0.000   0.000   0.000   0.000   0.000   0.000   0.000
  0.000   0.000   0.000   0.000   0.000   0.000   0.000   0.000
  0.000   0.000   0.000   0.000  -0.000   0.000   0.000  -0.000


------------------------ aborting loop because EDIFF is reached ----------------------------------------


 


 total charge     
 
# of ion       s       p       d       tot
------------------------------------------
    1        0.865   1.759   0.000   2.624
    2        0.869   1.773   0.000   2.642
    3        0.864   1.788   0.000   2.653
    4        0.866   1.775   0.000   2.640
    5        0.867   1.781   0.000   2.648
    6        0.864   1.753   0.000   2.617
    7        0.855   1.710   0.000   2.565
    8        0.836   1.753   0.000   2.589
    9        0.864   1.754   0.000   2.618
   10        0.866   1.773   0.000   2.639
   11        0.864   1.788   0.000   2.652
   12        0.870   1.772   0.000   2.642
   13        0.865   1.763   0.000   2.628
   14        0.868   1.781   0.000   2.649
   15        0.855   1.712   0.000   2.567
   16        0.836   1.754   0.000   2.589
   17        0.842   1.797   0.000   2.639
   18        0.843   1.797   0.000   2.640
   19        0.642   0.045   0.000   0.687
   20        0.644   0.045   0.000   0.689
   21        0.639   0.046   0.000   0.684
   22        0.646   0.046   0.000   0.692
   23        0.644   0.045   0.000   0.688
   24        0.642   0.045   0.000   0.687
   25        0.638   0.046   0.000   0.683
   26        0.647   0.046   0.000   0.693
   27        0.652   0.042   0.000   0.694
   28        0.644   0.042   0.000   0.685
   29        0.645   0.042   0.000   0.687
   30        0.642   0.043   0.000   0.684
   31        0.652   0.042   0.000   0.694
   32        0.641   0.043   0.000   0.684
   33        0.644   0.042   0.000   0.686
   34        0.643   0.042   0.000   0.685
   35        0.625   0.078   0.000   0.703
   36        0.640   0.077   0.000   0.716
   37        0.639   0.077   0.000   0.715
   38        0.626   0.078   0.000   0.703
   39        0.638   0.076   0.000   0.714
   40        0.499   0.096   0.000   0.595
   41        0.501   0.096   0.000   0.597
   42        0.639   0.077   0.000   0.716
   43        1.343   2.403   0.000   3.746
   44        1.246   2.283   0.000   3.529
   45        1.343   2.403   0.000   3.746
   46        1.247   2.282   0.000   3.530
   47        1.215   2.697   0.000   3.911
   48        1.266   2.562   0.000   3.827
   49        1.265   2.567   0.000   3.833
   50        1.215   2.696   0.000   3.911
   51        1.239   2.700   0.000   3.939
   52        1.239   2.696   0.000   3.936
   53        1.602   3.589   0.000   5.190
   54        1.619   3.554   0.000   5.173
   55        1.625   3.539   0.000   5.164
   56        1.623   3.543   0.000   5.166
   57        1.602   3.586   0.000   5.188
   58        1.619   3.548   0.000   5.168
--------------------------------------------------
tot         52.877  79.785   0.000 132.662
 


 magnetization (x)
 
# of ion       s       p       d       tot
------------------------------------------
    1        0.000   0.000   0.000   0.000
    2       -0.000   0.000   0.000  -0.000
    3       -0.000   0.000   0.000  -0.000
    4       -0.000   0.000   0.000  -0.000
    5       -0.000   0.000   0.000   0.000
    6        0.000   0.000   0.000   0.000
    7        0.000  -0.000   0.000   0.000
    8       -0.000  -0.000   0.000  -0.000
    9       -0.000   0.000   0.000   0.000
   10       -0.000   0.000   0.000   0.000
   11       -0.000  -0.000   0.000  -0.000
   12        0.000   0.000   0.000   0.000
   13       -0.000   0.000   0.000   0.000
   14       -0.000   0.000   0.000   0.000
   15        0.000  -0.000   0.000   0.000
   16       -0.000  -0.000   0.000  -0.000
   17       -0.000   0.000   0.000  -0.000
   18       -0.000   0.000   0.000  -0.000
   19       -0.000   0.000   0.000  -0.000
   20       -0.000   0.000   0.000   0.000
   21        0.000  -0.000   0.000   0.000
   22       -0.000   0.000   0.000   0.000
   23        0.000   0.000   0.000   0.000
   24       -0.000   0.000   0.000  -0.000
   25        0.000   0.000   0.000   0.000
   26       -0.000   0.000   0.000  -0.000
   27       -0.000   0.000   0.000   0.000
   28        0.000  -0.000   0.000  -0.000
   29        0.000   0.000   0.000   0.000
   30       -0.000   0.000   0.000   0.000
   31        0.000  -0.000   0.000  -0.000
   32       -0.000   0.000   0.000   0.000
   33        0.000  -0.000   0.000   0.000
   34       -0.000   0.000   0.000   0.000
   35        0.000  -0.000   0.000   0.000
   36        0.000  -0.000   0.000   0.000
   37        0.000  -0.000   0.000   0.000
   38        0.000  -0.000   0.000  -0.000
   39        0.000  -0.000   0.000   0.000
   40       -0.000  -0.000   0.000  -0.000
   41       -0.000  -0.000   0.000  -0.000
   42        0.000   0.000   0.000   0.000
   43        0.000   0.000   0.000   0.000
   44       -0.000  -0.000   0.000  -0.000
   45        0.000   0.000   0.000   0.000
   46       -0.000  -0.000   0.000  -0.000
   47        0.000  -0.000   0.000  -0.000
   48       -0.000  -0.000   0.000  -0.000
   49       -0.000  -0.000   0.000  -0.000
   50        0.000   0.000   0.000   0.000
   51       -0.000  -0.000   0.000  -0.000
   52        0.000   0.000   0.000   0.000
   53        0.000  -0.000   0.000  -0.000
   54        0.000   0.000   0.000   0.000
   55        0.000  -0.000   0.000   0.000
   56        0.000  -0.000   0.000  -0.000
   57       -0.000  -0.000   0.000  -0.000
   58       -0.000  -0.000   0.000  -0.000
--------------------------------------------------
tot         -0.000   0.000   0.000   0.000
 
    CHARGE:  cpu time    0.3518: real time    0.3608
    FORLOC:  cpu time    0.0604: real time    0.0609
    FORNL :  cpu time    1.2374: real time    1.2560
    STRESS:  cpu time    3.7324: real time    3.7717
    FORCOR:  cpu time    0.4281: real time    0.4346
    FORHAR:  cpu time    0.1077: real time    0.1085
    MIXING:  cpu time    0.0121: real time    0.0142
    OFIELD:  cpu time    0.0003: real time    0.0018

 ---------------------------------------------------------------------------------------------

         DFTD3 V3.0 Rev 1        
 Edisp (eV)   -2.29601

 E6    (eV) :    -1.5959
 E8    (eV) :    -0.7001
 % E8        : 30.49
    FORVDW:  cpu time    0.0872: real time    0.1089

  FORCE on cell =-STRESS in cart. coord.  units (eV):
  Direction    XX          YY          ZZ          XY          YZ          ZX
  --------------------------------------------------------------------------------------
  Alpha Z    23.43732    23.43732    23.43732
  Ewald   14129.46126  4847.03006 -3676.44617    49.45279  -151.78806  -663.22870
  Hartree 15155.69480  6612.33571   405.63722    80.51725  -105.52977  -539.25449
  E(xc)    -731.98968  -733.11023  -743.28878    -0.36243    -0.26212    -0.41983
  Local  -31481.91857-13666.65080   853.40713  -138.24174   250.82574  1189.59089
  n-local   -81.30821   -74.88672   -82.49162     2.44601     2.82663    -1.35328
  augment   -22.81925   -24.95434   -25.40388     0.45517    -0.54694    -0.12884
  Kinetic  3000.78339  3007.61558  3234.21992     5.88880     4.38239    14.74256
  Fock        0.00000     0.00000     0.00000     0.00000     0.00000     0.00000
  vdW        -1.56812    -0.74149    -0.34199    -0.08803    -0.00563     0.05222
  -------------------------------------------------------------------------------------
  Total     -10.22706    -9.92491   -11.27084     0.06782    -0.09777     0.00053
  in kB      -2.60088    -2.52404    -2.86633     0.01725    -0.02486     0.00014
  external pressure =       -2.66 kB  Pullay stress =        0.00 kB


 VOLUME and BASIS-vectors are now :
 -----------------------------------------------------------------------------
  energy-cutoff  :      400.00
  volume of cell :     6300.00
      direct lattice vectors                 reciprocal lattice vectors
    28.000000000  0.000000000  0.000000000     0.035714286  0.000000000  0.000000000
     0.000000000 15.000000000  0.000000000     0.000000000  0.066666667  0.000000000
     0.000000000  0.000000000 15.000000000     0.000000000  0.000000000  0.066666667

  length of vectors
    28.000000000 15.000000000 15.000000000     0.035714286  0.066666667  0.066666667


 FORCES acting on ions
    electron-ion (+dipol)            ewald-force                    non-local-force                 convergence-correction
 -----------------------------------------------------------------------------------------------
   -.678E+02 0.477E+01 0.128E+02   0.667E+02 -.526E+01 -.121E+02   0.111E+01 0.489E+00 -.663E+00   -.159E-02 0.213E-02 0.174E-02
   -.114E+03 0.207E+03 -.156E+02   0.115E+03 -.209E+03 0.156E+02   -.990E+00 0.170E+01 0.739E-02   -.234E-02 0.517E-03 0.171E-02
   -.568E+02 0.227E+03 -.384E+02   0.576E+02 -.229E+03 0.385E+02   -.796E+00 0.213E+01 -.586E-01   -.569E-03 0.242E-03 0.919E-03
   -.750E+02 0.642E+02 -.149E+02   0.800E+02 -.648E+02 0.143E+02   -.497E+01 0.616E+00 0.558E+00   0.309E-03 0.349E-03 0.606E-03
   -.562E+02 -.194E+03 0.387E+02   0.577E+02 0.197E+03 -.392E+02   -.147E+01 -.217E+01 0.476E+00   0.435E-03 0.234E-02 0.108E-02
   -.423E+02 -.147E+03 0.219E+02   0.448E+02 0.146E+03 -.221E+02   -.248E+01 0.820E+00 0.186E+00   0.417E-03 0.161E-03 0.896E-03
   -.437E+02 -.107E+03 -.124E+01   0.418E+02 0.108E+03 0.847E+00   0.185E+01 -.892E+00 0.396E+00   0.168E-02 -.408E-03 0.125E-03
   0.261E+02 0.203E+03 -.135E+03   -.298E+02 -.208E+03 0.137E+03   0.367E+01 0.525E+01 -.188E+01   0.571E-03 -.930E-03 0.278E-03
   0.416E+02 0.147E+03 -.145E+01   -.441E+02 -.147E+03 0.151E+01   0.256E+01 -.669E+00 -.561E-01   -.246E-03 0.494E-03 0.473E-03
   0.784E+02 -.651E+02 -.133E+02   -.835E+02 0.655E+02 0.133E+02   0.511E+01 -.394E+00 0.349E-01   -.105E-02 -.282E-04 0.603E-03
   0.646E+02 -.228E+03 -.108E+02   -.655E+02 0.230E+03 0.108E+02   0.905E+00 -.206E+01 0.669E-01   -.107E-02 -.787E-03 0.560E-03
   0.120E+03 -.202E+03 -.577E+00   -.122E+03 0.204E+03 0.609E+00   0.122E+01 -.177E+01 -.248E-01   -.122E-02 0.306E-03 0.794E-03
   0.699E+02 -.197E+01 0.102E+02   -.685E+02 0.269E+01 -.102E+02   -.148E+01 -.719E+00 -.281E-02   -.157E-02 0.742E-03 0.108E-02
   0.546E+02 0.199E+03 0.627E+01   -.561E+02 -.202E+03 -.648E+01   0.148E+01 0.235E+01 0.209E+00   -.323E-03 0.148E-02 0.860E-03
   0.434E+02 0.990E+02 -.146E+02   -.417E+02 -.998E+02 0.142E+02   -.175E+01 0.841E+00 0.411E+00   0.169E-02 -.944E-04 0.328E-03
   -.296E+02 -.223E+03 -.957E+02   0.332E+02 0.228E+03 0.964E+02   -.362E+01 -.551E+01 -.710E+00   0.198E-02 -.950E-03 0.122E-02
   -.158E+02 -.199E+03 0.147E+03   0.162E+02 0.199E+03 -.148E+03   -.512E+00 0.178E+00 0.911E+00   0.328E-02 0.143E-02 0.151E-03
   0.322E+02 0.219E+03 0.108E+03   -.327E+02 -.219E+03 -.109E+03   0.604E+00 -.113E+00 0.921E+00   -.271E-04 -.524E-03 0.826E-03
   -.512E+02 0.873E+02 -.471E+01   0.551E+02 -.915E+02 0.481E+01   -.395E+01 0.429E+01 -.104E+00   -.580E-03 0.548E-04 0.486E-03
   -.821E+01 0.957E+02 -.168E+02   0.661E+01 -.101E+03 0.177E+02   0.161E+01 0.544E+01 -.958E+00   -.148E-03 0.813E-04 0.190E-03
   -.191E+02 -.927E+02 0.185E+02   0.211E+02 0.982E+02 -.195E+02   -.196E+01 -.543E+01 0.104E+01   0.280E-03 0.496E-03 0.280E-03
   0.461E+02 0.328E+02 -.701E+02   -.511E+02 -.316E+02 0.731E+02   0.493E+01 -.124E+01 -.296E+01   0.348E-03 -.257E-03 -.908E-05
   0.108E+02 -.967E+02 -.318E+01   -.936E+01 0.102E+03 0.318E+01   -.145E+01 -.555E+01 -.108E-01   -.377E-03 -.696E-04 0.136E-03
   0.526E+02 -.845E+02 0.112E+01   -.568E+02 0.886E+02 -.126E+01   0.419E+01 -.410E+01 0.139E+00   -.723E-03 0.176E-03 0.163E-03
   0.182E+02 0.949E+02 0.358E+01   -.200E+02 -.101E+03 -.389E+01   0.182E+01 0.558E+01 0.305E+00   -.730E-04 0.129E-03 0.213E-03
   -.506E+02 -.449E+02 -.591E+02   0.558E+02 0.443E+02 0.618E+02   -.519E+01 0.606E+00 -.273E+01   0.342E-03 -.857E-04 0.397E-04
   0.290E+02 -.781E+02 -.605E+02   -.323E+02 0.812E+02 0.638E+02   0.330E+01 -.313E+01 -.326E+01   0.211E-03 -.291E-04 0.284E-03
   0.468E+02 -.429E+02 0.648E+02   -.514E+02 0.432E+02 -.677E+02   0.463E+01 -.330E+00 0.290E+01   0.136E-03 0.265E-03 -.253E-03
   -.216E+02 -.888E+02 0.114E+02   0.237E+02 0.940E+02 -.108E+02   -.199E+01 -.511E+01 -.577E+00   0.500E-03 0.121E-03 -.261E-04
   -.373E+02 -.113E+02 0.699E+02   0.411E+02 0.831E+01 -.728E+02   -.374E+01 0.296E+01 0.293E+01   0.592E-03 0.154E-03 0.226E-04
   -.321E+02 0.681E+02 -.712E+02   0.356E+02 -.707E+02 0.747E+02   -.348E+01 0.265E+01 -.349E+01   0.397E-04 -.964E-04 0.377E-05
   0.430E+02 0.211E+02 0.639E+02   -.470E+02 -.186E+02 -.669E+02   0.393E+01 -.256E+01 0.305E+01   0.259E-03 -.184E-03 0.169E-03
   -.396E+02 0.539E+02 0.603E+02   0.439E+02 -.549E+02 -.635E+02   -.435E+01 0.957E+00 0.320E+01   -.163E-04 -.343E-04 0.182E-03
   0.242E+02 0.886E+02 -.629E+01   -.262E+02 -.935E+02 0.787E+01   0.202E+01 0.486E+01 -.156E+01   0.168E-03 0.964E-04 0.999E-04
   -.122E+02 -.812E+02 0.109E+02   0.103E+02 0.864E+02 -.155E+02   0.191E+01 -.524E+01 0.461E+01   0.146E-04 0.198E-03 0.318E-03
   -.927E+02 -.136E+02 -.341E+02   0.998E+02 0.140E+02 0.354E+02   -.710E+01 -.311E+00 -.128E+01   -.532E-03 0.468E-03 -.135E-04
   0.170E+02 -.186E+02 -.904E+02   -.207E+02 0.192E+02 0.966E+02   0.364E+01 -.675E+00 -.620E+01   0.205E-03 0.377E-03 -.476E-03
   0.429E+02 -.431E+02 0.540E+02   -.425E+02 0.463E+02 -.605E+02   -.455E+00 -.317E+01 0.647E+01   -.174E-03 0.685E-04 0.714E-03
   0.730E+02 0.584E+02 -.801E+01   -.775E+02 -.639E+02 0.767E+01   0.455E+01 0.556E+01 0.338E+00   0.285E-03 0.865E-03 0.151E-03
   -.489E+02 -.104E+02 -.680E+02   0.502E+02 0.130E+02 0.712E+02   -.126E+01 -.263E+01 -.327E+01   0.322E-04 0.112E-02 0.652E-03
   0.717E+02 -.464E+01 -.521E+02   -.761E+02 0.575E+01 0.530E+02   0.440E+01 -.111E+01 -.895E+00   -.873E-03 0.603E-03 0.166E-03
   0.465E+02 -.548E+02 -.644E+02   -.487E+02 0.596E+02 0.693E+02   0.226E+01 -.474E+01 -.493E+01   0.136E-03 -.188E-03 -.475E-03
   -.465E+02 -.401E+03 0.522E+02   0.458E+02 0.407E+03 -.534E+02   0.779E+00 -.591E+01 0.112E+01   0.162E-02 0.138E-03 0.505E-03
   -.108E+03 0.114E+01 0.736E+02   0.107E+03 0.196E+01 -.801E+02   0.152E+01 -.336E+01 0.633E+01   -.106E-03 0.602E-02 0.417E-02
   0.444E+02 0.401E+03 0.133E+00   -.434E+02 -.406E+03 -.485E+00   -.947E+00 0.592E+01 0.353E+00   0.137E-02 0.119E-03 0.408E-03
   0.848E+02 0.284E+02 0.395E+02   -.854E+02 -.292E+02 -.469E+02   0.707E+00 0.678E+00 0.739E+01   -.339E-02 0.354E-02 0.239E-02
   -.108E+02 0.897E+02 -.591E+02   0.837E+01 -.936E+02 0.604E+02   0.246E+01 0.390E+01 -.131E+01   0.716E-03 -.699E-04 0.103E-03
   0.634E+01 -.209E+03 0.139E+02   -.183E+02 0.242E+03 -.180E+02   0.120E+02 -.325E+02 0.410E+01   0.834E-03 0.262E-03 0.308E-03
   -.471E+01 0.193E+03 -.887E+01   0.169E+02 -.225E+03 0.815E+01   -.121E+02 0.324E+02 0.712E+00   0.695E-03 -.718E-04 -.420E-04
   0.124E+02 -.101E+03 -.458E+02   -.102E+02 0.105E+03 0.466E+02   -.223E+01 -.407E+01 -.797E+00   0.180E-02 -.584E-03 0.131E-02
   -.135E+03 -.625E+02 -.164E+03   0.130E+03 0.442E+02 0.154E+03   0.508E+01 0.183E+02 0.955E+01   -.144E-04 0.333E-02 0.104E-02
   0.176E+03 -.183E+02 -.953E+02   -.156E+03 0.113E+02 0.100E+03   -.200E+02 0.691E+01 -.481E+01   -.400E-03 0.216E-02 0.608E-03
   -.294E+03 0.257E+03 -.190E+03   0.308E+03 -.294E+03 0.199E+03   -.135E+02 0.371E+02 -.970E+01   -.124E-02 0.502E-02 0.242E-02
   -.185E+03 -.433E+03 0.680E+02   0.193E+03 0.484E+03 -.655E+02   -.774E+01 -.503E+02 -.248E+01   0.398E-03 0.511E-02 0.268E-02
   -.226E+03 0.171E+03 0.428E+03   0.238E+03 -.195E+03 -.474E+03   -.122E+02 0.240E+02 0.461E+02   -.107E-02 0.377E-02 0.257E-02
   0.167E+03 0.410E+03 0.225E+03   -.172E+03 -.458E+03 -.248E+03   0.449E+01 0.473E+02 0.228E+02   -.222E-02 0.263E-02 0.170E-02
   0.104E+03 0.887E+02 -.387E+03   -.867E+02 -.987E+02 0.422E+03   -.177E+02 0.100E+02 -.353E+02   -.304E-02 0.303E-02 0.114E-02
   0.302E+03 -.292E+03 0.238E+03   -.328E+03 0.331E+03 -.259E+03   0.260E+02 -.385E+02 0.213E+02   -.295E-02 0.180E-02 0.242E-02
 -----------------------------------------------------------------------------------------------
   0.247E+02 -.396E+02 -.589E+02   -.114E-12 -.284E-12 -.114E-12   -.246E+02 0.396E+02 0.589E+02   -.658E-02 0.470E-01 0.410E-01
 
 
 POSITION                                       TOTAL-FORCE (eV/Angst)
 -----------------------------------------------------------------------------------
     20.54020      7.18977      7.15513        -0.012207      0.009539      0.001279
     20.12235      5.87760      7.40027         0.025954     -0.024759     -0.001622
     18.77346      5.59434      7.61061        -0.027664      0.014369      0.001534
     17.84174      6.64011      7.55971         0.016576     -0.024976      0.007479
     19.62503      8.24746      7.10733        -0.007556      0.006821      0.001040
     18.27946      7.95715      7.30126         0.000556      0.016615      0.004668
     15.78254      7.74668      7.56130        -0.064370      0.023373     -0.003742
     15.84274      5.26668      8.11621        -0.022552      0.006968      0.013577
      9.85951      6.98831      7.69400        -0.001080     -0.022977     -0.000836
     10.26068      8.34295      7.73816         0.010673     -0.012294      0.003014
      9.29383      9.35488      7.73552        -0.004590      0.071164      0.003029
      7.94256      9.00371      7.70756         0.023251     -0.003843      0.008073
      7.56724      7.65889      7.67769        -0.043699     -0.000637      0.005626
      8.51843      6.63236      7.66398         0.018213     -0.021805      0.001988
     12.35794      7.30738      7.69939        -0.055254     -0.022819      0.002679
     12.25255      9.83523      7.88182        -0.040976      0.037345     -0.028879
     12.47264     10.48801      6.52193        -0.107450     -0.089396     -0.006665
     15.49773      4.40736      6.90682         0.044850      0.017707     -0.015808
     20.85741      5.07232      7.42120        -0.013255      0.013958      0.002508
     18.45614      4.56823      7.79519         0.001098      0.012983     -0.007244
     19.97114      9.26252      6.91414         0.013612     -0.003316     -0.005724
     14.93663      5.50026      8.68332         0.011099     -0.015703     -0.005148
      9.58219     10.40697      7.73975        -0.014523     -0.045316     -0.006060
      7.17175      9.77323      7.68794        -0.001529      0.013898      0.000180
      8.19814      5.59184      7.61361         0.002029      0.007402      0.000366
     13.20571      9.72111      8.40441         0.027616     -0.017038      0.012532
     11.58200     10.44004      8.51151         0.014339     -0.004590      0.001468
     11.53290     10.55132      5.95143         0.048612      0.000983      0.015039
     12.86498     11.50422      6.65203         0.036719      0.072224      0.010967
     13.20129      9.90461      5.94411         0.016886      0.000005     -0.010336
     16.54897      4.75361      8.78705         0.001210     -0.001871     -0.005262
     14.73069      4.91003      6.30320        -0.011064      0.002881     -0.005966
     16.38066      4.22050      6.27772        -0.016012      0.004391      0.007791
     15.09929      3.43735      7.23529        -0.013841     -0.023078      0.018533
     23.43648      9.38820      8.98010         0.003823     -0.008219      0.012568
     24.69845      8.68303      9.80326         0.002175      0.006377      0.004786
     23.19237      8.73440     10.49316         0.002956     -0.001866     -0.009029
      3.04372      8.27445      8.29703        -0.007310      0.003666      0.016019
      2.34655      7.04035      9.16568         0.024284      0.032212     -0.000204
     23.29083      7.46771      8.71508        -0.013043     -0.012275     -0.012196
      4.48408      7.37771      9.29416         0.004798      0.001998     -0.005279
      2.67122      8.48949      9.90557         0.012445     -0.005174     -0.002789
     16.92934      9.06062      7.26612         0.003965      0.001843     -0.003009
     22.25079      7.51351      6.79739         0.057005     -0.250872     -0.165782
     11.24561      5.93200      7.66910        -0.003045      0.015048     -0.000945
      5.85171      7.21766      7.62844         0.047511     -0.094849     -0.009682
     16.46768      6.54448      7.74698         0.015952     -0.009126     -0.007700
     14.52143      8.06259      7.54482         0.035891     -0.023330      0.002427
     13.62080      7.01638      7.63861         0.037548      0.021076     -0.007891
     11.64181      8.50331      7.77797         0.018115     -0.006663      0.003636
     23.69671      8.62047      9.61112        -0.018260      0.013030      0.001607
      3.01204      7.81634      9.21583        -0.020513     -0.010636     -0.004535
     23.00823      6.76282      7.94925        -0.002947      0.041179      0.019031
     22.46812      8.94340      6.93146         0.010433      0.133670      0.025806
     22.58257      6.85881      5.55645        -0.039098      0.079148      0.129484
      5.74267      5.91661      7.00980         0.006779      0.041146      0.009287
      5.51405      7.10797      9.16332        -0.009639     -0.002826      0.002260
      5.08926      8.32099      7.06677        -0.025495      0.037236     -0.017948
 -----------------------------------------------------------------------------------
    total drift:                                0.019555      0.019331      0.011423


--------------------------------------------------------------------------------------------------------


  FREE ENERGIE OF THE ION-ELECTRON SYSTEM (eV)
  ---------------------------------------------------
  free  energy   TOTEN  =      -358.75754597 eV

  energy  without entropy=     -358.75754597  energy(sigma->0) =     -358.75754597
 
 d Force =-0.6969744E-03[-0.243E-02, 0.104E-02]  d Energy =-0.7074699E-03 0.105E-04
 d Force = 0.3130537E+00[ 0.309E+00, 0.317E+00]  d Ewald  = 0.3130555E+00-0.175E-05


--------------------------------------------------------------------------------------------------------


    POTLOK:  cpu time    0.9227: real time    0.9326


--------------------------------------------------------------------------------------------------------


 stress matrix after NEB project (eV)
    -10.22706      0.06782      0.00053
      0.06782     -9.92491     -0.09777
      0.00054     -0.09777    -11.27084
  FORCES: max atom, RMS     0.306055    0.062728
  FORCE total and by dimension    0.477722    0.250872
  Stress total and by dimension   18.170215   11.270837
 Steepest descent step on ions:
 trial-energy change:    0.000707  1 .order    0.000697   -0.001039    0.002433
  (g-gl).g = 0.104E-02      g.g   = 0.104E-02  gl.gl    = 0.000E+00
 g(Force)  = 0.104E-02   g(Stress)= 0.000E+00 ortho     = 0.000E+00
 gamma     =   0.00000
 trial     =   1.00000
 opt step  =   0.29931  (harmonic =   0.29931) maximal distance =0.00068547
 next E    =  -358.758409   (d E  =  -0.00016)


--------------------------------------------------------------------------------------------------------


    WAVPRE:  cpu time    0.1028: real time    0.1269
    FEWALD:  cpu time    0.0013: real time    0.0013

 real space projection operators:
  total allocation   :       4239.38 KBytes
  max/ min on nodes  :       1063.72       1057.36

    ORTHCH:  cpu time    0.6706: real time    0.6785
     LOOP+:  cpu time   36.5090: real time   37.1276


--------------------------------------- Iteration      3(   1)  ---------------------------------------


    POTLOK:  cpu time    0.4761: real time    0.4840
    SETDIJ:  cpu time    0.4381: real time    0.4389
    EDDIAG:  cpu time    1.1721: real time    1.1825
  RMM-DIIS:  cpu time    3.1783: real time    3.1864
    ORTHCH:  cpu time    0.2670: real time    0.2688
       DOS:  cpu time    0.0014: real time    0.0014
    CHARGE:  cpu time    0.3459: real time    0.3476
    MIXING:  cpu time    0.0109: real time    0.0113
    --------------------------------------------
      LOOP:  cpu time    5.8900: real time    5.9212

 eigenvalue-minimisations  :   608
 total energy-change (2. order) :-0.8870245E-03  (-0.5982949E-02)
 number of electron     185.9999992 magnetization      -0.0000000
 augmentation part        4.2541274 magnetization       0.0000002

 Broyden mixing:
  rms(total) = 0.59734E-02    rms(broyden)= 0.59462E-02
  rms(prec ) = 0.61503E-02
  weight for this iteration     100.00

 Free energy of the ion-electron system (eV)
  ---------------------------------------------------
  alpha Z        PSCENC =        23.43732454
  Ewald energy   TEWEN  =     15300.27623701
  -Hartree energ DENC   =    -22173.73448589
  -exchange      EXHF   =         0.00000000
  -V(xc)+E(xc)   XCENC  =       673.88367604
  PAW double counting   =      4635.21086098    -4668.22562468
  entropy T*S    EENTRO =        -0.00000000
  eigenvalues    EBANDS =     -2382.79042321
  atomic energy  EATOM  =      8235.48001541
  Solvation  Ediel_sol  =         0.00000000
  ---------------------------------------------------
  free energy    TOTEN  =      -356.46241980 eV

  energy without entropy =     -356.46241980  energy(sigma->0) =     -356.46241980


--------------------------------------------------------------------------------------------------------


--------------------------------------- Iteration      3(   2)  ---------------------------------------


    POTLOK:  cpu time    0.4765: real time    0.4820
    SETDIJ:  cpu time    0.4427: real time    0.4429
    EDDIAG:  cpu time    1.1687: real time    1.1766
  RMM-DIIS:  cpu time    3.2184: real time    3.2210
    ORTHCH:  cpu time    0.2661: real time    0.2683
       DOS:  cpu time    0.0012: real time    0.0012
    CHARGE:  cpu time    0.3418: real time    0.3425
    MIXING:  cpu time    0.0126: real time    0.0126
    --------------------------------------------
      LOOP:  cpu time    5.9280: real time    5.9472

 eigenvalue-minimisations  :   614
 total energy-change (2. order) : 0.5604367E-04  (-0.6213656E-04)
 number of electron     185.9999992 magnetization      -0.0000000
 augmentation part        4.2538905 magnetization      -0.0000001

 Broyden mixing:
  rms(total) = 0.36451E-02    rms(broyden)= 0.36421E-02
  rms(prec ) = 0.37787E-02
  weight for this iteration     100.00

 eigenvalues of (default mixing * dielectric matrix)
  average eigenvalue GAMMA=   1.8750
  1.8750

 Free energy of the ion-electron system (eV)
  ---------------------------------------------------
  alpha Z        PSCENC =        23.43732454
  Ewald energy   TEWEN  =     15300.27623701
  -Hartree energ DENC   =    -22173.78315362
  -exchange      EXHF   =         0.00000000
  -V(xc)+E(xc)   XCENC  =       673.88657308
  PAW double counting   =      4635.38954647    -4668.40562581
  entropy T*S    EENTRO =        -0.00000000
  eigenvalues    EBANDS =     -2382.74328083
  atomic energy  EATOM  =      8235.48001541
  Solvation  Ediel_sol  =         0.00000000
  ---------------------------------------------------
  free energy    TOTEN  =      -356.46236375 eV

  energy without entropy =     -356.46236375  energy(sigma->0) =     -356.46236375


--------------------------------------------------------------------------------------------------------


--------------------------------------- Iteration      3(   3)  ---------------------------------------


    POTLOK:  cpu time    0.4880: real time    0.4925
    SETDIJ:  cpu time    0.4456: real time    0.4459
    EDDIAG:  cpu time    1.1699: real time    1.1769
  RMM-DIIS:  cpu time    3.1413: real time    3.1446
    ORTHCH:  cpu time    0.2688: real time    0.2711
       DOS:  cpu time    0.0009: real time    0.0010
    CHARGE:  cpu time    0.3427: real time    0.3434
    MIXING:  cpu time    0.0112: real time    0.0112
    --------------------------------------------
      LOOP:  cpu time    5.8686: real time    5.8865

 eigenvalue-minimisations  :   602
 total energy-change (2. order) : 0.6089947E-05  (-0.1379714E-04)
 number of electron     185.9999992 magnetization      -0.0000000
 augmentation part        4.2536955 magnetization       0.0000002

 Broyden mixing:
  rms(total) = 0.97294E-03    rms(broyden)= 0.97103E-03
  rms(prec ) = 0.10238E-02
  weight for this iteration     100.00

 eigenvalues of (default mixing * dielectric matrix)
  average eigenvalue GAMMA=   1.5429
  1.0575  2.0283

 Free energy of the ion-electron system (eV)
  ---------------------------------------------------
  alpha Z        PSCENC =        23.43732454
  Ewald energy   TEWEN  =     15300.27623701
  -Hartree energ DENC   =    -22173.80353406
  -exchange      EXHF   =         0.00000000
  -V(xc)+E(xc)   XCENC  =       673.88805501
  PAW double counting   =      4635.53322559    -4668.55050666
  entropy T*S    EENTRO =        -0.00000000
  eigenvalues    EBANDS =     -2382.72317451
  atomic energy  EATOM  =      8235.48001541
  Solvation  Ediel_sol  =         0.00000000
  ---------------------------------------------------
  free energy    TOTEN  =      -356.46235766 eV

  energy without entropy =     -356.46235766  energy(sigma->0) =     -356.46235766


--------------------------------------------------------------------------------------------------------


--------------------------------------- Iteration      3(   4)  ---------------------------------------


    POTLOK:  cpu time    0.4792: real time    0.4840
    SETDIJ:  cpu time    0.4546: real time    0.4548
    EDDIAG:  cpu time    1.1708: real time    1.1789
  RMM-DIIS:  cpu time    2.5092: real time    2.5325
    ORTHCH:  cpu time    0.2742: real time    0.2772
       DOS:  cpu time    0.0007: real time    0.0007
    --------------------------------------------
      LOOP:  cpu time    4.8885: real time    4.9279

 eigenvalue-minimisations  :   446
 total energy-change (2. order) :-0.4612375E-06  (-0.1625688E-05)
 number of electron     185.9999992 magnetization      -0.0000000
 augmentation part        4.2536955 magnetization       0.0000002

 Free energy of the ion-electron system (eV)
  ---------------------------------------------------
  alpha Z        PSCENC =        23.43732454
  Ewald energy   TEWEN  =     15300.27623701
  -Hartree energ DENC   =    -22173.78917924
  -exchange      EXHF   =         0.00000000
  -V(xc)+E(xc)   XCENC  =       673.88747402
  PAW double counting   =      4635.53492245    -4668.55232286
  entropy T*S    EENTRO =        -0.00000000
  eigenvalues    EBANDS =     -2382.73682946
  atomic energy  EATOM  =      8235.48001541
  Solvation  Ediel_sol  =         0.00000000
  ---------------------------------------------------
  free energy    TOTEN  =      -356.46235812 eV

  energy without entropy =     -356.46235812  energy(sigma->0) =     -356.46235812


--------------------------------------------------------------------------------------------------------


 average (electrostatic) potential at core
  the test charge radii are     0.6991  0.5201  0.9698  0.7089  0.7215
  (the norm of the test charge is              1.0000)
       1 -59.1134       2 -58.8053       3 -58.8393       4 -59.9694       5 -58.9410
       6 -59.5608       7 -60.7293       8 -59.3066       9 -59.5015      10 -59.9410
      11 -58.7797      12 -58.7478      13 -59.0461      14 -58.8640      15 -60.7080
      16 -59.2944      17 -58.0953      18 -58.0994      19 -41.9027      20 -42.1997
      21 -42.0324      22 -41.6804      23 -42.1425      24 -41.8083      25 -41.9244
      26 -41.6703      27 -41.9227      28 -41.4148      29 -41.4830      30 -41.2446
      31 -41.9318      32 -41.2356      33 -41.4305      34 -41.4903      35 -43.8616
      36 -44.2033      37 -44.1877      38 -43.7227      39 -44.0072      40 -42.7419
      41 -42.6527      42 -44.0461      43 -96.5840      44 -99.7119      45 -96.5282
      46 -99.6076      47 -74.8287      48 -73.1971      49 -73.1777      50 -74.8097
      51 -74.0494      52 -73.8822      53 -80.5386      54 -79.6658      55 -79.4894
      56 -79.3958      57 -80.3551      58 -79.4980
 
 
 
 E-fermi :  -3.6720     XC(G=0):  -1.1881     alpha+bet : -0.6761


 spin component 1

 k-point     1 :       0.0000    0.0000    0.0000
  band No.  band energies     occupation 
      1     -27.9363      1.00000
      2     -27.7810      1.00000
      3     -25.1753      1.00000
      4     -24.7478      1.00000
      5     -24.7385      1.00000
      6     -24.5906      1.00000
      7     -24.4429      1.00000
      8     -24.2773      1.00000
      9     -23.7264      1.00000
     10     -22.2510      1.00000
     11     -22.0813      1.00000
     12     -21.4145      1.00000
     13     -21.3479      1.00000
     14     -21.0068      1.00000
     15     -20.2657      1.00000
     16     -19.7259      1.00000
     17     -18.8666      1.00000
     18     -18.8039      1.00000
     19     -18.3685      1.00000
     20     -18.2467      1.00000
     21     -17.9408      1.00000
     22     -17.4482      1.00000
     23     -16.2392      1.00000
     24     -16.1726      1.00000
     25     -15.7150      1.00000
     26     -15.6967      1.00000
     27     -15.1133      1.00000
     28     -14.6681      1.00000
     29     -14.5417      1.00000
     30     -14.4563      1.00000
     31     -14.1548      1.00000
     32     -13.6099      1.00000
     33     -13.1720      1.00000
     34     -12.7859      1.00000
     35     -12.5640      1.00000
     36     -12.5025      1.00000
     37     -12.4012      1.00000
     38     -12.3921      1.00000
     39     -12.3622      1.00000
     40     -12.2559      1.00000
     41     -12.1839      1.00000
     42     -11.7815      1.00000
     43     -11.7315      1.00000
     44     -11.2446      1.00000
     45     -11.1603      1.00000
     46     -11.0301      1.00000
     47     -10.9415      1.00000
     48     -10.8977      1.00000
     49     -10.8796      1.00000
     50     -10.7195      1.00000
     51     -10.6655      1.00000
     52     -10.3520      1.00000
     53     -10.2791      1.00000
     54     -10.1936      1.00000
     55     -10.0070      1.00000
     56      -9.9220      1.00000
     57      -9.8493      1.00000
     58      -9.7056      1.00000
     59      -9.5260      1.00000
     60      -9.4825      1.00000
     61      -9.4036      1.00000
     62      -9.3638      1.00000
     63      -9.2045      1.00000
     64      -9.0959      1.00000
     65      -8.8800      1.00000
     66      -8.5822      1.00000
     67      -8.5299      1.00000
     68      -8.2801      1.00000
     69      -8.2373      1.00000
     70      -8.1987      1.00000
     71      -8.0935      1.00000
     72      -8.0635      1.00000
     73      -7.9535      1.00000
     74      -7.9155      1.00000
     75      -7.7861      1.00000
     76      -7.5052      1.00000
     77      -7.4907      1.00000
     78      -7.3636      1.00000
     79      -7.2206      1.00000
     80      -7.1863      1.00000
     81      -7.1024      1.00000
     82      -6.9497      1.00000
     83      -6.8740      1.00000
     84      -6.8021      1.00000
     85      -6.7171      1.00000
     86      -6.3523      1.00000
     87      -6.2842      1.00000
     88      -5.9312      1.00000
     89      -5.6900      1.00000
     90      -5.6177      1.00000
     91      -5.3309      1.00000
     92      -4.8837      1.00000
     93      -3.9388      1.00000
     94      -1.4281      0.00000
     95      -1.2015      0.00000
     96      -1.1692      0.00000
     97      -1.1098      0.00000
     98      -0.8711      0.00000
     99      -0.6778      0.00000
    100      -0.6252      0.00000
    101      -0.5145      0.00000
    102      -0.4751      0.00000
    103      -0.1918      0.00000
    104       0.0255      0.00000
    105       0.2687      0.00000
    106       0.3117      0.00000
    107       0.3636      0.00000
    108       0.4140      0.00000
    109       0.5018      0.00000
    110       0.5603      0.00000
    111       0.6051      0.00000
    112       0.6485      0.00000
    113       0.6802      0.00000
    114       0.7588      0.00000
    115       0.7907      0.00000
    116       0.8844      0.00000
    117       0.9084      0.00000
    118       0.9546      0.00000
    119       0.9603      0.00000
    120       1.0555      0.00000
    121       1.0978      0.00000
    122       1.1590      0.00000
    123       1.1799      0.00000
    124       1.2114      0.00000
    125       1.2682      0.00000
    126       1.2836      0.00000
    127       1.3254      0.00000
    128       1.3792      0.00000
    129       1.3960      0.00000
    130       1.4645      0.00000
    131       1.4710      0.00000
    132       1.5136      0.00000
    133       1.5234      0.00000
    134       1.5579      0.00000
    135       1.5713      0.00000
    136       1.5955      0.00000
    137       1.6081      0.00000
    138       1.6402      0.00000
    139       1.6679      0.00000
    140       1.6861      0.00000
    141       1.7304      0.00000
    142       1.7910      0.00000
    143       1.8235      0.00000
    144       1.8610      0.00000
    145       1.8769      0.00000
    146       1.8954      0.00000
    147       1.9398      0.00000
    148       1.9617      0.00000
    149       2.0006      0.00000
    150       2.0160      0.00000
    151       2.0617      0.00000
    152       2.0768      0.00000

 spin component 2

 k-point     1 :       0.0000    0.0000    0.0000
  band No.  band energies     occupation 
      1     -27.9363      1.00000
      2     -27.7810      1.00000
      3     -25.1753      1.00000
      4     -24.7478      1.00000
      5     -24.7385      1.00000
      6     -24.5906      1.00000
      7     -24.4429      1.00000
      8     -24.2773      1.00000
      9     -23.7264      1.00000
     10     -22.2510      1.00000
     11     -22.0813      1.00000
     12     -21.4145      1.00000
     13     -21.3479      1.00000
     14     -21.0068      1.00000
     15     -20.2657      1.00000
     16     -19.7259      1.00000
     17     -18.8666      1.00000
     18     -18.8039      1.00000
     19     -18.3685      1.00000
     20     -18.2467      1.00000
     21     -17.9408      1.00000
     22     -17.4482      1.00000
     23     -16.2392      1.00000
     24     -16.1726      1.00000
     25     -15.7150      1.00000
     26     -15.6967      1.00000
     27     -15.1133      1.00000
     28     -14.6681      1.00000
     29     -14.5417      1.00000
     30     -14.4563      1.00000
     31     -14.1548      1.00000
     32     -13.6099      1.00000
     33     -13.1720      1.00000
     34     -12.7859      1.00000
     35     -12.5640      1.00000
     36     -12.5025      1.00000
     37     -12.4012      1.00000
     38     -12.3921      1.00000
     39     -12.3622      1.00000
     40     -12.2559      1.00000
     41     -12.1839      1.00000
     42     -11.7815      1.00000
     43     -11.7315      1.00000
     44     -11.2446      1.00000
     45     -11.1603      1.00000
     46     -11.0301      1.00000
     47     -10.9415      1.00000
     48     -10.8977      1.00000
     49     -10.8796      1.00000
     50     -10.7195      1.00000
     51     -10.6655      1.00000
     52     -10.3520      1.00000
     53     -10.2791      1.00000
     54     -10.1936      1.00000
     55     -10.0070      1.00000
     56      -9.9220      1.00000
     57      -9.8493      1.00000
     58      -9.7056      1.00000
     59      -9.5260      1.00000
     60      -9.4825      1.00000
     61      -9.4036      1.00000
     62      -9.3638      1.00000
     63      -9.2045      1.00000
     64      -9.0959      1.00000
     65      -8.8800      1.00000
     66      -8.5822      1.00000
     67      -8.5299      1.00000
     68      -8.2801      1.00000
     69      -8.2373      1.00000
     70      -8.1987      1.00000
     71      -8.0935      1.00000
     72      -8.0635      1.00000
     73      -7.9535      1.00000
     74      -7.9155      1.00000
     75      -7.7861      1.00000
     76      -7.5052      1.00000
     77      -7.4907      1.00000
     78      -7.3636      1.00000
     79      -7.2206      1.00000
     80      -7.1863      1.00000
     81      -7.1024      1.00000
     82      -6.9497      1.00000
     83      -6.8740      1.00000
     84      -6.8021      1.00000
     85      -6.7171      1.00000
     86      -6.3523      1.00000
     87      -6.2842      1.00000
     88      -5.9312      1.00000
     89      -5.6900      1.00000
     90      -5.6177      1.00000
     91      -5.3309      1.00000
     92      -4.8836      1.00000
     93      -3.9388      1.00000
     94      -1.4281      0.00000
     95      -1.2015      0.00000
     96      -1.1692      0.00000
     97      -1.1098      0.00000
     98      -0.8711      0.00000
     99      -0.6778      0.00000
    100      -0.6252      0.00000
    101      -0.5145      0.00000
    102      -0.4751      0.00000
    103      -0.1918      0.00000
    104       0.0255      0.00000
    105       0.2687      0.00000
    106       0.3117      0.00000
    107       0.3636      0.00000
    108       0.4140      0.00000
    109       0.5018      0.00000
    110       0.5603      0.00000
    111       0.6051      0.00000
    112       0.6485      0.00000
    113       0.6802      0.00000
    114       0.7588      0.00000
    115       0.7907      0.00000
    116       0.8844      0.00000
    117       0.9084      0.00000
    118       0.9546      0.00000
    119       0.9603      0.00000
    120       1.0555      0.00000
    121       1.0978      0.00000
    122       1.1590      0.00000
    123       1.1799      0.00000
    124       1.2114      0.00000
    125       1.2682      0.00000
    126       1.2836      0.00000
    127       1.3254      0.00000
    128       1.3792      0.00000
    129       1.3960      0.00000
    130       1.4645      0.00000
    131       1.4710      0.00000
    132       1.5136      0.00000
    133       1.5234      0.00000
    134       1.5579      0.00000
    135       1.5713      0.00000
    136       1.5955      0.00000
    137       1.6081      0.00000
    138       1.6402      0.00000
    139       1.6679      0.00000
    140       1.6861      0.00000
    141       1.7304      0.00000
    142       1.7910      0.00000
    143       1.8235      0.00000
    144       1.8610      0.00000
    145       1.8769      0.00000
    146       1.8954      0.00000
    147       1.9398      0.00000
    148       1.9617      0.00000
    149       2.0006      0.00000
    150       2.0160      0.00000
    151       2.0617      0.00000
    152       2.0768      0.00000


--------------------------------------------------------------------------------------------------------


 soft charge-density along one line, spin component           1
         0         1         2         3         4         5         6         7         8         9
 total charge-density along one line
 
 soft charge-density along one line, spin component           2
         0         1         2         3         4         5         6         7         8         9
 total charge-density along one line
 
 pseudopotential strength for first ion, spin component:           1
 10.283   0.021   0.001  -0.001   0.005   0.000   0.000   0.001
  0.021  -0.001  -0.000   0.000  -0.000   0.000  -0.000   0.000
  0.001  -0.000  -4.401   0.003   0.002  -0.018   0.001   0.000
 -0.001   0.000   0.003  -4.380   0.002   0.001  -0.013   0.000
  0.005  -0.000   0.002   0.002  -4.395   0.000   0.000  -0.017
  0.000   0.000  -0.018   0.001   0.000  -0.774   0.000   0.000
  0.000  -0.000   0.001  -0.013   0.000   0.000  -0.773   0.000
  0.001   0.000   0.000   0.000  -0.017   0.000   0.000  -0.774
 pseudopotential strength for first ion, spin component:           2
 10.283   0.021   0.001  -0.001   0.005   0.000   0.000   0.001
  0.021  -0.001  -0.000   0.000  -0.000   0.000  -0.000   0.000
  0.001  -0.000  -4.401   0.003   0.002  -0.018   0.001   0.000
 -0.001   0.000   0.003  -4.380   0.002   0.001  -0.013   0.000
  0.005  -0.000   0.002   0.002  -4.395   0.000   0.000  -0.017
  0.000   0.000  -0.018   0.001   0.000  -0.774   0.000   0.000
  0.000  -0.000   0.001  -0.013   0.000   0.000  -0.773   0.000
  0.001   0.000   0.000   0.000  -0.017   0.000   0.000  -0.774
 total augmentation occupancy for first ion, spin component:           1
  1.478  -1.073  -0.017   0.014  -0.062  -0.006   0.003  -0.029
 -1.073   1.046   0.023  -0.007   0.130   0.005  -0.001   0.028
 -0.017   0.023   1.244  -0.030  -0.032   0.233  -0.017  -0.010
  0.014  -0.007  -0.030   1.006   0.002  -0.017   0.117  -0.010
 -0.062   0.130  -0.032   0.002   1.076  -0.010  -0.010   0.192
 -0.006   0.005   0.233  -0.017  -0.010   0.049  -0.005  -0.002
  0.003  -0.001  -0.017   0.117  -0.010  -0.005   0.016  -0.004
 -0.029   0.028  -0.010  -0.010   0.192  -0.002  -0.004   0.041
 total augmentation occupancy for first ion, spin component:           2
 -0.000  -0.000   0.000   0.000  -0.000   0.000   0.000   0.000
 -0.000   0.000  -0.000  -0.000   0.000  -0.000  -0.000  -0.000
  0.000  -0.000  -0.000  -0.000  -0.000   0.000   0.000   0.000
  0.000  -0.000  -0.000  -0.000  -0.000  -0.000   0.000   0.000
 -0.000   0.000  -0.000  -0.000   0.000   0.000   0.000  -0.000
  0.000  -0.000   0.000  -0.000   0.000   0.000  -0.000   0.000
  0.000  -0.000   0.000   0.000   0.000  -0.000   0.000   0.000
  0.000  -0.000   0.000   0.000  -0.000   0.000   0.000  -0.000


------------------------ aborting loop because EDIFF is reached ----------------------------------------


 


 total charge     
 
# of ion       s       p       d       tot
------------------------------------------
    1        0.865   1.758   0.000   2.623
    2        0.869   1.773   0.000   2.642
    3        0.865   1.789   0.000   2.653
    4        0.866   1.775   0.000   2.641
    5        0.867   1.781   0.000   2.648
    6        0.864   1.753   0.000   2.617
    7        0.855   1.710   0.000   2.566
    8        0.836   1.753   0.000   2.589
    9        0.864   1.754   0.000   2.618
   10        0.866   1.772   0.000   2.638
   11        0.864   1.789   0.000   2.652
   12        0.870   1.771   0.000   2.641
   13        0.865   1.763   0.000   2.628
   14        0.868   1.781   0.000   2.649
   15        0.855   1.712   0.000   2.567
   16        0.836   1.754   0.000   2.589
   17        0.842   1.796   0.000   2.639
   18        0.842   1.796   0.000   2.639
   19        0.643   0.045   0.000   0.688
   20        0.645   0.045   0.000   0.690
   21        0.639   0.046   0.000   0.684
   22        0.646   0.046   0.000   0.693
   23        0.645   0.045   0.000   0.690
   24        0.641   0.045   0.000   0.687
   25        0.638   0.046   0.000   0.684
   26        0.646   0.046   0.000   0.692
   27        0.652   0.042   0.000   0.694
   28        0.645   0.042   0.000   0.687
   29        0.643   0.042   0.000   0.684
   30        0.641   0.043   0.000   0.684
   31        0.652   0.042   0.000   0.694
   32        0.641   0.043   0.000   0.684
   33        0.645   0.042   0.000   0.687
   34        0.643   0.042   0.000   0.684
   35        0.625   0.078   0.000   0.703
   36        0.640   0.077   0.000   0.717
   37        0.639   0.077   0.000   0.716
   38        0.626   0.078   0.000   0.704
   39        0.639   0.077   0.000   0.715
   40        0.500   0.096   0.000   0.596
   41        0.502   0.096   0.000   0.598
   42        0.640   0.077   0.000   0.717
   43        1.343   2.403   0.000   3.746
   44        1.246   2.283   0.000   3.529
   45        1.343   2.404   0.000   3.747
   46        1.247   2.282   0.000   3.529
   47        1.215   2.696   0.000   3.911
   48        1.265   2.563   0.000   3.828
   49        1.265   2.568   0.000   3.833
   50        1.215   2.696   0.000   3.911
   51        1.239   2.701   0.000   3.940
   52        1.239   2.698   0.000   3.937
   53        1.602   3.590   0.000   5.191
   54        1.618   3.551   0.000   5.170
   55        1.625   3.541   0.000   5.166
   56        1.623   3.544   0.000   5.167
   57        1.602   3.586   0.000   5.188
   58        1.619   3.547   0.000   5.167
--------------------------------------------------
tot         52.879  79.789   0.000 132.668
 


 magnetization (x)
 
# of ion       s       p       d       tot
------------------------------------------
    1       -0.000  -0.000   0.000  -0.000
    2       -0.000   0.000   0.000   0.000
    3        0.000   0.000   0.000   0.000
    4       -0.000   0.000   0.000   0.000
    5       -0.000   0.000   0.000   0.000
    6        0.000   0.000   0.000   0.000
    7        0.000  -0.000   0.000  -0.000
    8        0.000   0.000   0.000   0.000
    9        0.000   0.000   0.000   0.000
   10       -0.000  -0.000   0.000  -0.000
   11        0.000   0.000   0.000   0.000
   12       -0.000  -0.000   0.000  -0.000
   13       -0.000   0.000   0.000   0.000
   14       -0.000   0.000   0.000   0.000
   15        0.000  -0.000   0.000   0.000
   16        0.000   0.000   0.000   0.000
   17       -0.000   0.000   0.000   0.000
   18       -0.000   0.000   0.000   0.000
   19       -0.000  -0.000   0.000  -0.000
   20       -0.000   0.000   0.000  -0.000
   21        0.000  -0.000   0.000   0.000
   22       -0.000   0.000   0.000  -0.000
   23        0.000   0.000   0.000   0.000
   24        0.000  -0.000   0.000   0.000
   25        0.000   0.000   0.000   0.000
   26       -0.000   0.000   0.000   0.000
   27        0.000   0.000   0.000   0.000
   28       -0.000  -0.000   0.000  -0.000
   29        0.000   0.000   0.000   0.000
   30       -0.000   0.000   0.000   0.000
   31        0.000  -0.000   0.000  -0.000
   32       -0.000   0.000   0.000  -0.000
   33       -0.000  -0.000   0.000  -0.000
   34       -0.000   0.000   0.000  -0.000
   35       -0.000   0.000   0.000  -0.000
   36       -0.000   0.000   0.000  -0.000
   37       -0.000   0.000   0.000  -0.000
   38       -0.000  -0.000   0.000  -0.000
   39        0.000  -0.000   0.000  -0.000
   40        0.000  -0.000   0.000   0.000
   41       -0.000   0.000   0.000  -0.000
   42        0.000   0.000   0.000   0.000
   43        0.000  -0.000   0.000  -0.000
   44       -0.000   0.000   0.000   0.000
   45        0.000  -0.000   0.000  -0.000
   46       -0.000  -0.000   0.000  -0.000
   47        0.000   0.000   0.000   0.000
   48       -0.000  -0.000   0.000  -0.000
   49       -0.000   0.000   0.000   0.000
   50        0.000   0.000   0.000   0.000
   51        0.000   0.000   0.000   0.000
   52        0.000   0.000   0.000   0.000
   53        0.000  -0.000   0.000  -0.000
   54        0.000   0.000   0.000   0.000
   55        0.000   0.000   0.000   0.000
   56        0.000  -0.000   0.000  -0.000
   57       -0.000  -0.000   0.000  -0.000
   58       -0.000  -0.000   0.000  -0.000
--------------------------------------------------
tot         -0.000   0.000   0.000   0.000
 
    CHARGE:  cpu time    0.3453: real time    0.3487
    FORLOC:  cpu time    0.0639: real time    0.0639
    FORNL :  cpu time    1.2498: real time    1.2511
    STRESS:  cpu time    3.7735: real time    3.8125
    FORCOR:  cpu time    0.4335: real time    0.4548
    FORHAR:  cpu time    0.1218: real time    0.1230
    MIXING:  cpu time    0.0120: real time    0.0149
    OFIELD:  cpu time    0.0002: real time    0.0002

 ---------------------------------------------------------------------------------------------

         DFTD3 V3.0 Rev 1        
 Edisp (eV)   -2.29606

 E6    (eV) :    -1.5959
 E8    (eV) :    -0.7001
 % E8        : 30.49
    FORVDW:  cpu time    0.0891: real time    0.0981

  FORCE on cell =-STRESS in cart. coord.  units (eV):
  Direction    XX          YY          ZZ          XY          YZ          ZX
  --------------------------------------------------------------------------------------
  Alpha Z    23.43732    23.43732    23.43732
  Ewald   14129.61611  4845.39896 -3674.75145    49.76487  -151.74621  -663.31440
  Hartree 15155.87358  6611.94170   405.94713    80.62576  -105.92100  -539.13083
  E(xc)    -731.99854  -733.12251  -743.29625    -0.36069    -0.26287    -0.41951
  Local  -31482.21496-13664.85775   851.64379  -138.60497   251.23667  1189.51940
  n-local   -81.35082   -74.97471   -82.47462     2.43662     2.86904    -1.36697
  augment   -22.81387   -24.94777   -25.39964     0.45138    -0.54362    -0.13168
  Kinetic  3000.81896  3007.84372  3234.12054     5.85788     4.35374    14.72813
  Fock        0.00000     0.00000     0.00000     0.00000     0.00000     0.00000
  vdW        -1.56891    -0.74223    -0.34208    -0.08785    -0.00564     0.05225
  -------------------------------------------------------------------------------------
  Total     -10.20112   -10.02326   -11.11525     0.08300    -0.01991    -0.06361
  in kB      -2.59429    -2.54905    -2.82676     0.02111    -0.00506    -0.01618
  external pressure =       -2.66 kB  Pullay stress =        0.00 kB


 VOLUME and BASIS-vectors are now :
 -----------------------------------------------------------------------------
  energy-cutoff  :      400.00
  volume of cell :     6300.00
      direct lattice vectors                 reciprocal lattice vectors
    28.000000000  0.000000000  0.000000000     0.035714286  0.000000000  0.000000000
     0.000000000 15.000000000  0.000000000     0.000000000  0.066666667  0.000000000
     0.000000000  0.000000000 15.000000000     0.000000000  0.000000000  0.066666667

  length of vectors
    28.000000000 15.000000000 15.000000000     0.035714286  0.066666667  0.066666667


 FORCES acting on ions
    electron-ion (+dipol)            ewald-force                    non-local-force                 convergence-correction
 -----------------------------------------------------------------------------------------------
   -.679E+02 0.459E+01 0.127E+02   0.668E+02 -.506E+01 -.120E+02   0.111E+01 0.476E+00 -.671E+00   0.152E-02 -.159E-02 -.118E-02
   -.114E+03 0.207E+03 -.156E+02   0.115E+03 -.209E+03 0.156E+02   -.997E+00 0.171E+01 0.828E-02   0.955E-03 -.127E-02 -.837E-03
   -.569E+02 0.227E+03 -.384E+02   0.577E+02 -.229E+03 0.384E+02   -.790E+00 0.213E+01 -.560E-01   0.280E-03 -.380E-05 -.547E-03
   -.750E+02 0.642E+02 -.148E+02   0.800E+02 -.648E+02 0.143E+02   -.498E+01 0.630E+00 0.555E+00   -.180E-03 -.112E-02 -.272E-03
   -.564E+02 -.194E+03 0.387E+02   0.578E+02 0.197E+03 -.392E+02   -.146E+01 -.218E+01 0.477E+00   -.981E-03 -.135E-02 -.674E-03
   -.423E+02 -.147E+03 0.220E+02   0.448E+02 0.146E+03 -.222E+02   -.248E+01 0.821E+00 0.192E+00   -.275E-03 -.111E-03 -.601E-03
   -.439E+02 -.107E+03 -.130E+01   0.421E+02 0.108E+03 0.908E+00   0.186E+01 -.887E+00 0.393E+00   -.240E-02 -.693E-04 -.108E-03
   0.262E+02 0.203E+03 -.136E+03   -.298E+02 -.208E+03 0.137E+03   0.368E+01 0.523E+01 -.189E+01   0.105E-03 0.168E-02 0.120E-03
   0.416E+02 0.147E+03 -.151E+01   -.442E+02 -.147E+03 0.157E+01   0.256E+01 -.667E+00 -.581E-01   0.357E-03 -.115E-02 -.408E-03
   0.786E+02 -.652E+02 -.134E+02   -.837E+02 0.655E+02 0.133E+02   0.510E+01 -.399E+00 0.316E-01   0.142E-02 0.847E-03 -.601E-03
   0.646E+02 -.228E+03 -.109E+02   -.655E+02 0.230E+03 0.108E+02   0.900E+00 -.210E+01 0.663E-01   0.142E-02 0.194E-02 -.394E-03
   0.120E+03 -.202E+03 -.495E+00   -.122E+03 0.204E+03 0.528E+00   0.121E+01 -.177E+01 -.225E-01   0.129E-02 0.108E-02 -.293E-03
   0.698E+02 -.200E+01 0.103E+02   -.683E+02 0.272E+01 -.103E+02   -.147E+01 -.721E+00 -.229E-02   0.576E-03 -.132E-02 -.628E-03
   0.547E+02 0.199E+03 0.630E+01   -.562E+02 -.202E+03 -.650E+01   0.147E+01 0.235E+01 0.211E+00   0.455E-03 -.195E-02 -.520E-03
   0.432E+02 0.991E+02 -.146E+02   -.415E+02 -.100E+03 0.142E+02   -.173E+01 0.857E+00 0.411E+00   -.114E-02 0.563E-03 -.327E-03
   -.297E+02 -.223E+03 -.958E+02   0.333E+02 0.228E+03 0.965E+02   -.360E+01 -.553E+01 -.698E+00   -.230E-02 -.194E-03 -.676E-03
   -.160E+02 -.199E+03 0.147E+03   0.164E+02 0.199E+03 -.148E+03   -.458E+00 0.229E+00 0.925E+00   -.299E-02 -.121E-02 -.166E-03
   0.322E+02 0.219E+03 0.108E+03   -.328E+02 -.219E+03 -.109E+03   0.577E+00 -.133E+00 0.923E+00   0.124E-03 0.631E-03 -.657E-03
   -.512E+02 0.873E+02 -.470E+01   0.552E+02 -.916E+02 0.481E+01   -.396E+01 0.430E+01 -.104E+00   0.476E-03 -.130E-04 -.329E-03
   -.822E+01 0.957E+02 -.168E+02   0.661E+01 -.101E+03 0.177E+02   0.161E+01 0.544E+01 -.960E+00   0.108E-03 0.196E-03 -.170E-03
   -.192E+02 -.927E+02 0.185E+02   0.211E+02 0.982E+02 -.195E+02   -.196E+01 -.543E+01 0.104E+01   -.325E-03 -.338E-03 -.199E-03
   0.462E+02 0.328E+02 -.701E+02   -.511E+02 -.316E+02 0.731E+02   0.494E+01 -.124E+01 -.296E+01   -.201E-03 0.296E-03 -.111E-04
   0.108E+02 -.967E+02 -.320E+01   -.933E+01 0.102E+03 0.321E+01   -.145E+01 -.557E+01 -.128E-01   0.290E-03 -.101E-03 -.123E-03
   0.526E+02 -.845E+02 0.110E+01   -.568E+02 0.886E+02 -.124E+01   0.419E+01 -.409E+01 0.136E+00   0.394E-03 0.211E-03 -.143E-04
   0.182E+02 0.949E+02 0.358E+01   -.200E+02 -.101E+03 -.388E+01   0.183E+01 0.559E+01 0.304E+00   0.576E-06 -.124E-03 -.116E-03
   -.505E+02 -.449E+02 -.591E+02   0.557E+02 0.443E+02 0.618E+02   -.518E+01 0.605E+00 -.272E+01   -.289E-03 -.144E-03 -.369E-04
   0.290E+02 -.781E+02 -.606E+02   -.323E+02 0.812E+02 0.639E+02   0.330E+01 -.313E+01 -.327E+01   -.319E-03 -.264E-04 -.241E-03
   0.469E+02 -.430E+02 0.648E+02   -.515E+02 0.433E+02 -.678E+02   0.465E+01 -.339E+00 0.292E+01   -.434E-03 -.274E-03 0.118E-03
   -.216E+02 -.886E+02 0.114E+02   0.236E+02 0.937E+02 -.108E+02   -.198E+01 -.507E+01 -.572E+00   -.410E-03 0.178E-04 0.442E-04
   -.373E+02 -.113E+02 0.698E+02   0.411E+02 0.840E+01 -.728E+02   -.374E+01 0.295E+01 0.292E+01   -.375E-03 -.326E-03 -.125E-03
   -.321E+02 0.681E+02 -.712E+02   0.356E+02 -.707E+02 0.747E+02   -.348E+01 0.265E+01 -.348E+01   -.270E-04 0.228E-03 -.645E-04
   0.430E+02 0.211E+02 0.638E+02   -.469E+02 -.186E+02 -.669E+02   0.393E+01 -.255E+01 0.305E+01   -.398E-03 0.333E-03 -.318E-03
   -.396E+02 0.540E+02 0.603E+02   0.440E+02 -.550E+02 -.635E+02   -.435E+01 0.963E+00 0.321E+01   0.309E-03 0.533E-05 -.361E-03
   0.242E+02 0.886E+02 -.625E+01   -.262E+02 -.934E+02 0.782E+01   0.201E+01 0.484E+01 -.156E+01   -.232E-03 -.371E-03 0.294E-04
   -.122E+02 -.812E+02 0.109E+02   0.103E+02 0.865E+02 -.155E+02   0.191E+01 -.524E+01 0.461E+01   0.100E-03 -.416E-03 0.144E-03
   -.927E+02 -.136E+02 -.341E+02   0.998E+02 0.139E+02 0.354E+02   -.710E+01 -.308E+00 -.128E+01   0.851E-04 -.396E-03 -.688E-04
   0.170E+02 -.186E+02 -.905E+02   -.207E+02 0.192E+02 0.967E+02   0.364E+01 -.676E+00 -.621E+01   -.883E-04 -.366E-03 0.659E-04
   0.429E+02 -.431E+02 0.541E+02   -.424E+02 0.463E+02 -.605E+02   -.463E+00 -.317E+01 0.648E+01   0.131E-03 -.235E-03 0.257E-03
   0.730E+02 0.584E+02 -.804E+01   -.776E+02 -.640E+02 0.770E+01   0.456E+01 0.558E+01 0.336E+00   0.357E-03 -.648E-04 0.536E-04
   -.490E+02 -.105E+02 -.681E+02   0.503E+02 0.131E+02 0.714E+02   -.128E+01 -.264E+01 -.330E+01   -.247E-05 -.995E-03 -.372E-03
   0.718E+02 -.464E+01 -.521E+02   -.762E+02 0.576E+01 0.530E+02   0.441E+01 -.111E+01 -.897E+00   0.134E-03 -.277E-03 0.155E-04
   0.465E+02 -.549E+02 -.644E+02   -.487E+02 0.596E+02 0.694E+02   0.226E+01 -.475E+01 -.494E+01   0.297E-03 -.204E-03 0.602E-04
   -.465E+02 -.401E+03 0.522E+02   0.457E+02 0.407E+03 -.533E+02   0.773E+00 -.591E+01 0.111E+01   -.156E-02 -.146E-03 -.609E-03
   -.108E+03 0.650E+00 0.731E+02   0.107E+03 0.247E+01 -.797E+02   0.149E+01 -.316E+01 0.650E+01   0.422E-03 -.512E-02 -.312E-02
   0.444E+02 0.401E+03 0.109E+00   -.435E+02 -.407E+03 -.461E+00   -.947E+00 0.590E+01 0.353E+00   -.729E-03 -.146E-03 -.400E-03
   0.848E+02 0.281E+02 0.394E+02   -.855E+02 -.289E+02 -.468E+02   0.677E+00 0.766E+00 0.741E+01   0.135E-02 -.307E-02 -.120E-02
   -.108E+02 0.896E+02 -.591E+02   0.835E+01 -.934E+02 0.604E+02   0.246E+01 0.388E+01 -.130E+01   -.159E-02 -.156E-03 0.104E-03
   0.641E+01 -.209E+03 0.140E+02   -.184E+02 0.242E+03 -.181E+02   0.120E+02 -.325E+02 0.412E+01   -.781E-04 -.328E-03 -.410E-03
   -.448E+01 0.193E+03 -.901E+01   0.166E+02 -.225E+03 0.831E+01   -.121E+02 0.324E+02 0.692E+00   -.124E-04 0.185E-03 -.644E-04
   0.123E+02 -.101E+03 -.457E+02   -.100E+02 0.105E+03 0.465E+02   -.226E+01 -.407E+01 -.774E+00   -.588E-03 0.637E-03 -.128E-02
   -.135E+03 -.625E+02 -.164E+03   0.130E+03 0.442E+02 0.154E+03   0.510E+01 0.183E+02 0.957E+01   -.472E-03 -.345E-02 -.103E-02
   0.176E+03 -.183E+02 -.952E+02   -.156E+03 0.114E+02 0.100E+03   -.200E+02 0.690E+01 -.480E+01   0.161E-02 -.129E-02 0.664E-03
   -.294E+03 0.257E+03 -.190E+03   0.308E+03 -.294E+03 0.200E+03   -.134E+02 0.371E+02 -.976E+01   0.169E-02 -.560E-02 -.729E-03
   -.185E+03 -.433E+03 0.680E+02   0.192E+03 0.483E+03 -.655E+02   -.766E+01 -.501E+02 -.250E+01   -.208E-02 -.710E-02 -.145E-02
   -.226E+03 0.171E+03 0.428E+03   0.238E+03 -.195E+03 -.474E+03   -.122E+02 0.240E+02 0.463E+02   0.247E-02 -.498E-02 -.682E-02
   0.167E+03 0.411E+03 0.225E+03   -.172E+03 -.458E+03 -.248E+03   0.452E+01 0.474E+02 0.228E+02   0.154E-02 -.251E-02 -.161E-02
   0.104E+03 0.886E+02 -.387E+03   -.867E+02 -.986E+02 0.422E+03   -.177E+02 0.998E+01 -.353E+02   0.137E-02 -.259E-02 -.974E-03
   0.302E+03 -.292E+03 0.238E+03   -.328E+03 0.330E+03 -.259E+03   0.260E+02 -.385E+02 0.213E+02   0.237E-02 -.242E-02 -.443E-03
 -----------------------------------------------------------------------------------------------
   0.245E+02 -.399E+02 -.592E+02   -.114E-12 -.114E-12 -.227E-12   -.245E+02 0.400E+02 0.592E+02   0.355E-02 -.461E-01 -.299E-01
 
 
 POSITION                                       TOTAL-FORCE (eV/Angst)
 -----------------------------------------------------------------------------------
     20.53987      7.18965      7.15549         0.003504      0.005396     -0.006835
     20.12247      5.87727      7.40033         0.005973     -0.000437     -0.001769
     18.77328      5.59418      7.61054        -0.004287      0.007696      0.001629
     17.84200      6.63950      7.55966        -0.000507      0.005237      0.003116
     19.62455      8.24758      7.10732         0.007585     -0.001049      0.000598
     18.27917      7.95698      7.30090         0.006652      0.008725      0.008828
     15.78220      7.74682      7.56142        -0.012491      0.004274     -0.003721
     15.84270      5.26708      8.11665        -0.005922     -0.006482     -0.005038
      9.85974      6.98820      7.69406        -0.004941     -0.004869     -0.001632
     10.26094      8.34316      7.73813        -0.002079     -0.008335      0.001304
      9.29398      9.35575      7.73543        -0.004472      0.002785      0.002636
      7.94296      9.00386      7.70722        -0.002473     -0.004681      0.009636
      7.56691      7.65881      7.67745        -0.005964      0.001347      0.006618
      8.51881      6.63217      7.66383        -0.002531     -0.002534      0.003581
     12.35745      7.30689      7.69930        -0.006516      0.003527      0.002563
     12.25227      9.83573      7.88142        -0.006473      0.000662     -0.000496
     12.47145     10.48681      6.52191        -0.007717     -0.001764     -0.001917
     15.49827      4.40781      6.90671         0.002326     -0.004070     -0.002693
     20.85734      5.07255      7.42107        -0.002590     -0.000534      0.003425
     18.45637      4.56838      7.79535        -0.004375      0.000546     -0.005689
     19.97061      9.26276      6.91435         0.015296     -0.005888     -0.006317
     14.93676      5.50072      8.68316         0.000654     -0.014404      0.001823
      9.58222     10.40648      7.73999        -0.004995     -0.003521     -0.006723
      7.17127      9.77309      7.68797         0.009456      0.006984     -0.000615
      8.19801      5.59206      7.61362         0.003427     -0.002387     -0.000255
     13.20618      9.72143      8.40494        -0.001664     -0.011781     -0.007444
     11.58189     10.43993      8.51123         0.006824      0.000723      0.006093
     11.53323     10.55143      5.95216         0.007919     -0.001996     -0.010776
     12.86515     11.50540      6.65215         0.007418     -0.003413      0.000669
     13.20171      9.90417      5.94388        -0.003515      0.009135      0.001617
     16.54907      4.75363      8.78716        -0.001528     -0.001142     -0.003947
     14.73035      4.91023      6.30297         0.004098     -0.003504      0.003131
     16.38055      4.22024      6.27782        -0.002460      0.006508      0.000332
     15.09923      3.43683      7.23496        -0.002757      0.004065      0.012125
     23.43658      9.38806      8.98019        -0.000940      0.000640      0.001589
     24.69833      8.68276      9.80310         0.003536      0.007432      0.004830
     23.19266      8.73438     10.49286        -0.005159     -0.000235      0.003717
      3.04402      8.27408      8.29714        -0.008390      0.008752      0.001961
      2.34688      7.04051      9.16588         0.000217      0.005780     -0.004448
     23.29125      7.46693      8.71489        -0.012962      0.011788     -0.000310
      4.48411      7.37754      9.29446         0.001560      0.003710     -0.008025
      2.67107      8.48918      9.90520         0.006889      0.005061      0.006955
     16.92948      9.06054      7.26626        -0.001268      0.002227     -0.003892
     22.25163      7.51190      6.79652        -0.000777     -0.042192     -0.032848
     11.24574      5.93245      7.66916        -0.003779     -0.006044     -0.001104
      5.85200      7.21734      7.62843         0.007775     -0.023647     -0.001685
     16.46807      6.54440      7.74710        -0.002778     -0.001195     -0.004769
     14.52173      8.06219      7.54471         0.004564      0.001398      0.002556
     13.62105      7.01708      7.63883         0.006700     -0.008386     -0.007279
     11.64205      8.50316      7.77755         0.000353      0.000546      0.010038
     23.69659      8.62055      9.61099        -0.003210      0.003178      0.003165
      3.01134      7.81623      9.21559         0.008460     -0.000325      0.003372
     23.00814      6.76348      7.94992         0.000477     -0.001417     -0.007683
     22.46825      8.94413      6.93130         0.001364      0.027755      0.011282
     22.58201      6.85933      5.55683        -0.000893      0.015073      0.033336
      5.74245      5.91697      7.01023         0.005898      0.005912     -0.005713
      5.51373      7.10826      9.16372         0.002986     -0.005926     -0.006923
      5.08892      8.32131      7.06662        -0.001500      0.005295     -0.001977
 -----------------------------------------------------------------------------------
    total drift:                                0.012824      0.037916      0.017811


--------------------------------------------------------------------------------------------------------


  FREE ENERGIE OF THE ION-ELECTRON SYSTEM (eV)
  ---------------------------------------------------
  free  energy   TOTEN  =      -358.75841629 eV

  energy  without entropy=     -358.75841629  energy(sigma->0) =     -358.75841629
 
 d Force = 0.8553244E-03[ 0.558E-05, 0.171E-02]  d Energy = 0.8703209E-03-0.150E-04
 d Force =-0.2184885E+00[-0.221E+00,-0.216E+00]  d Ewald  =-0.2184892E+00 0.684E-06


--------------------------------------------------------------------------------------------------------


    POTLOK:  cpu time    0.9322: real time    0.9424


--------------------------------------------------------------------------------------------------------


 stress matrix after NEB project (eV)
    -10.20112      0.08300     -0.06361
      0.08300    -10.02326     -0.01990
     -0.06361     -0.01991    -11.11525
  FORCES: max atom, RMS     0.053476    0.013451
  FORCE total and by dimension    0.102442    0.042192
  Stress total and by dimension   18.113528   11.115253


--------------------------------------------------------------------------------------------------------


    WAVPRE:  cpu time    0.1033: real time    0.1207
    FEWALD:  cpu time    0.0018: real time    0.0017

 real space projection operators:
  total allocation   :       4239.74 KBytes
  max/ min on nodes  :       1063.78       1057.76

    ORTHCH:  cpu time    0.6677: real time    0.6724
     LOOP+:  cpu time   30.8595: real time   31.0802


--------------------------------------- Iteration      4(   1)  ---------------------------------------


    POTLOK:  cpu time    0.4718: real time    0.4822
    SETDIJ:  cpu time    0.4554: real time    0.4568
    EDDIAG:  cpu time    1.1676: real time    1.1814
  RMM-DIIS:  cpu time    3.1888: real time    3.2321
    ORTHCH:  cpu time    0.2605: real time    0.2645
       DOS:  cpu time    0.0013: real time    0.0013
    CHARGE:  cpu time    0.3492: real time    0.3497
    MIXING:  cpu time    0.0097: real time    0.0097
    --------------------------------------------
      LOOP:  cpu time    5.9044: real time    5.9779

 eigenvalue-minimisations  :   608
 total energy-change (2. order) :-0.1259027E-03  (-0.5738300E-02)
 number of electron     185.9999996 magnetization      -0.0000000
 augmentation part        4.2529038 magnetization       0.0000003

 Broyden mixing:
  rms(total) = 0.51593E-02    rms(broyden)= 0.51235E-02
  rms(prec ) = 0.52830E-02
  weight for this iteration     100.00

 Free energy of the ion-electron system (eV)
  ---------------------------------------------------
  alpha Z        PSCENC =        23.43732454
  Ewald energy   TEWEN  =     15300.10063478
  -Hartree energ DENC   =    -22173.69155187
  -exchange      EXHF   =         0.00000000
  -V(xc)+E(xc)   XCENC  =       673.88363182
  PAW double counting   =      4635.54450437    -4668.56204066
  entropy T*S    EENTRO =        -0.00000000
  eigenvalues    EBANDS =     -2382.65500195
  atomic energy  EATOM  =      8235.48001541
  Solvation  Ediel_sol  =         0.00000000
  ---------------------------------------------------
  free energy    TOTEN  =      -356.46248357 eV

  energy without entropy =     -356.46248357  energy(sigma->0) =     -356.46248357


--------------------------------------------------------------------------------------------------------


--------------------------------------- Iteration      4(   2)  ---------------------------------------


    POTLOK:  cpu time    0.4826: real time    0.4871
    SETDIJ:  cpu time    0.4521: real time    0.4523
    EDDIAG:  cpu time    1.1710: real time    1.1773
  RMM-DIIS:  cpu time    3.2784: real time    3.2819
    ORTHCH:  cpu time    0.2658: real time    0.2684
       DOS:  cpu time    0.0006: real time    0.0006
    CHARGE:  cpu time    0.3446: real time    0.3574
    MIXING:  cpu time    0.0103: real time    0.0103
    --------------------------------------------
      LOOP:  cpu time    6.0052: real time    6.0352

 eigenvalue-minimisations  :   612
 total energy-change (2. order) : 0.6166558E-04  (-0.6347436E-04)
 number of electron     185.9999996 magnetization       0.0000000
 augmentation part        4.2531065 magnetization      -0.0000001

 Broyden mixing:
  rms(total) = 0.30697E-02    rms(broyden)= 0.30656E-02
  rms(prec ) = 0.31736E-02
  weight for this iteration     100.00

 eigenvalues of (default mixing * dielectric matrix)
  average eigenvalue GAMMA=   1.5654
  1.5654

 Free energy of the ion-electron system (eV)
  ---------------------------------------------------
  alpha Z        PSCENC =        23.43732454
  Ewald energy   TEWEN  =     15300.10063478
  -Hartree energ DENC   =    -22173.67089893
  -exchange      EXHF   =         0.00000000
  -V(xc)+E(xc)   XCENC  =       673.88196010
  PAW double counting   =      4635.44450067    -4668.46133532
  entropy T*S    EENTRO =        -0.00000000
  eigenvalues    EBANDS =     -2382.67462315
  atomic energy  EATOM  =      8235.48001541
  Solvation  Ediel_sol  =         0.00000000
  ---------------------------------------------------
  free energy    TOTEN  =      -356.46242190 eV

  energy without entropy =     -356.46242190  energy(sigma->0) =     -356.46242190


--------------------------------------------------------------------------------------------------------


--------------------------------------- Iteration      4(   3)  ---------------------------------------


    POTLOK:  cpu time    0.4860: real time    0.4917
    SETDIJ:  cpu time    0.4513: real time    0.4630
    EDDIAG:  cpu time    1.1783: real time    1.1845
  RMM-DIIS:  cpu time    3.1154: real time    3.1274
    ORTHCH:  cpu time    0.2708: real time    0.2730
       DOS:  cpu time    0.0005: real time    0.0005
    --------------------------------------------
      LOOP:  cpu time    5.5022: real time    5.5400

 eigenvalue-minimisations  :   588
 total energy-change (2. order) : 0.7279810E-05  (-0.9042649E-05)
 number of electron     185.9999996 magnetization       0.0000000
 augmentation part        4.2531065 magnetization      -0.0000001

 Free energy of the ion-electron system (eV)
  ---------------------------------------------------
  alpha Z        PSCENC =        23.43732454
  Ewald energy   TEWEN  =     15300.10063478
  -Hartree energ DENC   =    -22173.68121675
  -exchange      EXHF   =         0.00000000
  -V(xc)+E(xc)   XCENC  =       673.88160761
  PAW double counting   =      4635.38850541    -4668.40493762
  entropy T*S    EENTRO =        -0.00000000
  eigenvalues    EBANDS =     -2382.66434801
  atomic energy  EATOM  =      8235.48001541
  Solvation  Ediel_sol  =         0.00000000
  ---------------------------------------------------
  free energy    TOTEN  =      -356.46241462 eV

  energy without entropy =     -356.46241462  energy(sigma->0) =     -356.46241462


--------------------------------------------------------------------------------------------------------


 average (electrostatic) potential at core
  the test charge radii are     0.6991  0.5201  0.9698  0.7089  0.7215
  (the norm of the test charge is              1.0000)
       1 -59.1137       2 -58.8071       3 -58.8406       4 -59.9698       5 -58.9412
       6 -59.5618       7 -60.7295       8 -59.3069       9 -59.5015      10 -59.9408
      11 -58.7807      12 -58.7463      13 -59.0458      14 -58.8641      15 -60.7099
      16 -59.2938      17 -58.0931      18 -58.0973      19 -41.9024      20 -42.1950
      21 -42.0313      22 -41.6789      23 -42.1378      24 -41.8102      25 -41.9253
      26 -41.6748      27 -41.9224      28 -41.4102      29 -41.4957      30 -41.2493
      31 -41.9310      32 -41.2398      33 -41.4311      34 -41.4969      35 -43.8582
      36 -44.1997      37 -44.1849      38 -43.7178      39 -44.0007      40 -42.7280
      41 -42.6494      42 -44.0411      43 -96.5830      44 -99.7102      45 -96.5265
      46 -99.6069      47 -74.8283      48 -73.1962      49 -73.1785      50 -74.8124
      51 -74.0517      52 -73.8861      53 -80.5315      54 -79.6533      55 -79.5007
      56 -79.4014      57 -80.3555      58 -79.4916
 
 
 
 E-fermi :  -3.6734     XC(G=0):  -1.1888     alpha+bet : -0.6761


 spin component 1

 k-point     1 :       0.0000    0.0000    0.0000
  band No.  band energies     occupation 
      1     -27.9351      1.00000
      2     -27.7824      1.00000
      3     -25.1734      1.00000
      4     -24.7433      1.00000
      5     -24.7376      1.00000
      6     -24.5939      1.00000
      7     -24.4415      1.00000
      8     -24.2749      1.00000
      9     -23.7235      1.00000
     10     -22.2490      1.00000
     11     -22.0790      1.00000
     12     -21.4147      1.00000
     13     -21.3495      1.00000
     14     -21.0052      1.00000
     15     -20.2636      1.00000
     16     -19.7257      1.00000
     17     -18.8671      1.00000
     18     -18.8037      1.00000
     19     -18.3699      1.00000
     20     -18.2477      1.00000
     21     -17.9394      1.00000
     22     -17.4477      1.00000
     23     -16.2392      1.00000
     24     -16.1728      1.00000
     25     -15.7158      1.00000
     26     -15.6988      1.00000
     27     -15.1114      1.00000
     28     -14.6660      1.00000
     29     -14.5384      1.00000
     30     -14.4559      1.00000
     31     -14.1536      1.00000
     32     -13.6094      1.00000
     33     -13.1709      1.00000
     34     -12.7851      1.00000
     35     -12.5640      1.00000
     36     -12.5029      1.00000
     37     -12.4000      1.00000
     38     -12.3905      1.00000
     39     -12.3599      1.00000
     40     -12.2526      1.00000
     41     -12.1779      1.00000
     42     -11.7806      1.00000
     43     -11.7314      1.00000
     44     -11.2449      1.00000
     45     -11.1606      1.00000
     46     -11.0297      1.00000
     47     -10.9407      1.00000
     48     -10.8974      1.00000
     49     -10.8793      1.00000
     50     -10.7175      1.00000
     51     -10.6623      1.00000
     52     -10.3522      1.00000
     53     -10.2782      1.00000
     54     -10.1922      1.00000
     55     -10.0063      1.00000
     56      -9.9203      1.00000
     57      -9.8500      1.00000
     58      -9.7048      1.00000
     59      -9.5271      1.00000
     60      -9.4825      1.00000
     61      -9.4041      1.00000
     62      -9.3625      1.00000
     63      -9.2050      1.00000
     64      -9.0971      1.00000
     65      -8.8829      1.00000
     66      -8.5832      1.00000
     67      -8.5321      1.00000
     68      -8.2785      1.00000
     69      -8.2384      1.00000
     70      -8.2001      1.00000
     71      -8.0925      1.00000
     72      -8.0636      1.00000
     73      -7.9541      1.00000
     74      -7.9165      1.00000
     75      -7.7873      1.00000
     76      -7.5043      1.00000
     77      -7.4907      1.00000
     78      -7.3629      1.00000
     79      -7.2194      1.00000
     80      -7.1845      1.00000
     81      -7.1024      1.00000
     82      -6.9416      1.00000
     83      -6.8763      1.00000
     84      -6.8009      1.00000
     85      -6.7215      1.00000
     86      -6.3543      1.00000
     87      -6.2850      1.00000
     88      -5.9310      1.00000
     89      -5.6906      1.00000
     90      -5.6179      1.00000
     91      -5.3312      1.00000
     92      -4.8886      1.00000
     93      -3.9402      1.00000
     94      -1.4276      0.00000
     95      -1.2030      0.00000
     96      -1.1689      0.00000
     97      -1.1095      0.00000
     98      -0.8704      0.00000
     99      -0.6769      0.00000
    100      -0.6266      0.00000
    101      -0.5147      0.00000
    102      -0.4771      0.00000
    103      -0.1922      0.00000
    104       0.0246      0.00000
    105       0.2686      0.00000
    106       0.3112      0.00000
    107       0.3650      0.00000
    108       0.4126      0.00000
    109       0.5001      0.00000
    110       0.5597      0.00000
    111       0.6104      0.00000
    112       0.6475      0.00000
    113       0.6805      0.00000
    114       0.7556      0.00000
    115       0.7890      0.00000
    116       0.8849      0.00000
    117       0.9098      0.00000
    118       0.9544      0.00000
    119       0.9625      0.00000
    120       1.0464      0.00000
    121       1.0996      0.00000
    122       1.1588      0.00000
    123       1.1793      0.00000
    124       1.2116      0.00000
    125       1.2704      0.00000
    126       1.2800      0.00000
    127       1.3265      0.00000
    128       1.3781      0.00000
    129       1.3926      0.00000
    130       1.4624      0.00000
    131       1.4709      0.00000
    132       1.5129      0.00000
    133       1.5246      0.00000
    134       1.5563      0.00000
    135       1.5704      0.00000
    136       1.5923      0.00000
    137       1.6102      0.00000
    138       1.6382      0.00000
    139       1.6702      0.00000
    140       1.6903      0.00000
    141       1.7366      0.00000
    142       1.7879      0.00000
    143       1.8264      0.00000
    144       1.8625      0.00000
    145       1.8756      0.00000
    146       1.8964      0.00000
    147       1.9422      0.00000
    148       1.9587      0.00000
    149       1.9972      0.00000
    150       2.0138      0.00000
    151       2.0597      0.00000
    152       2.0747      0.00000

 spin component 2

 k-point     1 :       0.0000    0.0000    0.0000
  band No.  band energies     occupation 
      1     -27.9351      1.00000
      2     -27.7824      1.00000
      3     -25.1734      1.00000
      4     -24.7433      1.00000
      5     -24.7376      1.00000
      6     -24.5939      1.00000
      7     -24.4415      1.00000
      8     -24.2749      1.00000
      9     -23.7235      1.00000
     10     -22.2490      1.00000
     11     -22.0790      1.00000
     12     -21.4147      1.00000
     13     -21.3495      1.00000
     14     -21.0052      1.00000
     15     -20.2636      1.00000
     16     -19.7257      1.00000
     17     -18.8671      1.00000
     18     -18.8037      1.00000
     19     -18.3699      1.00000
     20     -18.2477      1.00000
     21     -17.9394      1.00000
     22     -17.4477      1.00000
     23     -16.2392      1.00000
     24     -16.1728      1.00000
     25     -15.7158      1.00000
     26     -15.6988      1.00000
     27     -15.1114      1.00000
     28     -14.6660      1.00000
     29     -14.5384      1.00000
     30     -14.4559      1.00000
     31     -14.1536      1.00000
     32     -13.6094      1.00000
     33     -13.1709      1.00000
     34     -12.7851      1.00000
     35     -12.5640      1.00000
     36     -12.5029      1.00000
     37     -12.4000      1.00000
     38     -12.3905      1.00000
     39     -12.3599      1.00000
     40     -12.2526      1.00000
     41     -12.1779      1.00000
     42     -11.7806      1.00000
     43     -11.7314      1.00000
     44     -11.2449      1.00000
     45     -11.1606      1.00000
     46     -11.0297      1.00000
     47     -10.9407      1.00000
     48     -10.8974      1.00000
     49     -10.8793      1.00000
     50     -10.7175      1.00000
     51     -10.6623      1.00000
     52     -10.3522      1.00000
     53     -10.2782      1.00000
     54     -10.1922      1.00000
     55     -10.0063      1.00000
     56      -9.9203      1.00000
     57      -9.8500      1.00000
     58      -9.7048      1.00000
     59      -9.5271      1.00000
     60      -9.4825      1.00000
     61      -9.4041      1.00000
     62      -9.3625      1.00000
     63      -9.2050      1.00000
     64      -9.0971      1.00000
     65      -8.8829      1.00000
     66      -8.5832      1.00000
     67      -8.5321      1.00000
     68      -8.2785      1.00000
     69      -8.2384      1.00000
     70      -8.2001      1.00000
     71      -8.0925      1.00000
     72      -8.0636      1.00000
     73      -7.9541      1.00000
     74      -7.9165      1.00000
     75      -7.7873      1.00000
     76      -7.5043      1.00000
     77      -7.4907      1.00000
     78      -7.3629      1.00000
     79      -7.2194      1.00000
     80      -7.1845      1.00000
     81      -7.1024      1.00000
     82      -6.9416      1.00000
     83      -6.8763      1.00000
     84      -6.8009      1.00000
     85      -6.7215      1.00000
     86      -6.3543      1.00000
     87      -6.2850      1.00000
     88      -5.9310      1.00000
     89      -5.6906      1.00000
     90      -5.6179      1.00000
     91      -5.3312      1.00000
     92      -4.8886      1.00000
     93      -3.9402      1.00000
     94      -1.4276      0.00000
     95      -1.2030      0.00000
     96      -1.1689      0.00000
     97      -1.1095      0.00000
     98      -0.8704      0.00000
     99      -0.6769      0.00000
    100      -0.6266      0.00000
    101      -0.5147      0.00000
    102      -0.4771      0.00000
    103      -0.1922      0.00000
    104       0.0246      0.00000
    105       0.2686      0.00000
    106       0.3112      0.00000
    107       0.3650      0.00000
    108       0.4126      0.00000
    109       0.5002      0.00000
    110       0.5597      0.00000
    111       0.6104      0.00000
    112       0.6475      0.00000
    113       0.6805      0.00000
    114       0.7556      0.00000
    115       0.7890      0.00000
    116       0.8849      0.00000
    117       0.9098      0.00000
    118       0.9544      0.00000
    119       0.9625      0.00000
    120       1.0464      0.00000
    121       1.0996      0.00000
    122       1.1588      0.00000
    123       1.1793      0.00000
    124       1.2116      0.00000
    125       1.2704      0.00000
    126       1.2800      0.00000
    127       1.3265      0.00000
    128       1.3781      0.00000
    129       1.3926      0.00000
    130       1.4624      0.00000
    131       1.4709      0.00000
    132       1.5129      0.00000
    133       1.5246      0.00000
    134       1.5563      0.00000
    135       1.5704      0.00000
    136       1.5923      0.00000
    137       1.6102      0.00000
    138       1.6382      0.00000
    139       1.6702      0.00000
    140       1.6903      0.00000
    141       1.7366      0.00000
    142       1.7879      0.00000
    143       1.8264      0.00000
    144       1.8625      0.00000
    145       1.8757      0.00000
    146       1.8964      0.00000
    147       1.9422      0.00000
    148       1.9587      0.00000
    149       1.9972      0.00000
    150       2.0138      0.00000
    151       2.0597      0.00000
    152       2.0747      0.00000


--------------------------------------------------------------------------------------------------------


 soft charge-density along one line, spin component           1
         0         1         2         3         4         5         6         7         8         9
 total charge-density along one line
 
 soft charge-density along one line, spin component           2
         0         1         2         3         4         5         6         7         8         9
 total charge-density along one line
 
 pseudopotential strength for first ion, spin component:           1
 10.283   0.021   0.001  -0.001   0.005   0.000   0.000   0.001
  0.021  -0.001  -0.000   0.000  -0.000   0.000  -0.000   0.000
  0.001  -0.000  -4.401   0.003   0.002  -0.018   0.001   0.000
 -0.001   0.000   0.003  -4.380   0.002   0.001  -0.014   0.000
  0.005  -0.000   0.002   0.002  -4.395   0.000   0.000  -0.017
  0.000   0.000  -0.018   0.001   0.000  -0.774   0.000   0.000
  0.000  -0.000   0.001  -0.014   0.000   0.000  -0.773   0.000
  0.001   0.000   0.000   0.000  -0.017   0.000   0.000  -0.774
 pseudopotential strength for first ion, spin component:           2
 10.283   0.021   0.001  -0.001   0.005   0.000   0.000   0.001
  0.021  -0.001  -0.000   0.000  -0.000   0.000  -0.000   0.000
  0.001  -0.000  -4.401   0.003   0.002  -0.018   0.001   0.000
 -0.001   0.000   0.003  -4.380   0.002   0.001  -0.014   0.000
  0.005  -0.000   0.002   0.002  -4.395   0.000   0.000  -0.017
  0.000   0.000  -0.018   0.001   0.000  -0.774   0.000   0.000
  0.000  -0.000   0.001  -0.014   0.000   0.000  -0.773   0.000
  0.001   0.000   0.000   0.000  -0.017   0.000   0.000  -0.774
 total augmentation occupancy for first ion, spin component:           1
  1.478  -1.074  -0.017   0.014  -0.062  -0.006   0.003  -0.029
 -1.074   1.047   0.023  -0.007   0.130   0.005  -0.001   0.028
 -0.017   0.023   1.244  -0.030  -0.032   0.233  -0.017  -0.011
  0.014  -0.007  -0.030   1.006   0.002  -0.017   0.117  -0.010
 -0.062   0.130  -0.032   0.002   1.077  -0.011  -0.010   0.192
 -0.006   0.005   0.233  -0.017  -0.011   0.049  -0.005  -0.002
  0.003  -0.001  -0.017   0.117  -0.010  -0.005   0.016  -0.004
 -0.029   0.028  -0.011  -0.010   0.192  -0.002  -0.004   0.041
 total augmentation occupancy for first ion, spin component:           2
 -0.000  -0.000   0.000   0.000  -0.000   0.000   0.000   0.000
 -0.000   0.000  -0.000   0.000   0.000  -0.000   0.000   0.000
  0.000  -0.000   0.000  -0.000  -0.000   0.000   0.000  -0.000
  0.000   0.000  -0.000  -0.000   0.000   0.000   0.000  -0.000
 -0.000   0.000  -0.000   0.000   0.000  -0.000   0.000   0.000
  0.000  -0.000   0.000   0.000  -0.000   0.000   0.000  -0.000
  0.000   0.000   0.000   0.000   0.000   0.000   0.000  -0.000
  0.000   0.000  -0.000  -0.000   0.000  -0.000  -0.000  -0.000


------------------------ aborting loop because EDIFF is reached ----------------------------------------


 


 total charge     
 
# of ion       s       p       d       tot
------------------------------------------
    1        0.865   1.759   0.000   2.624
    2        0.869   1.773   0.000   2.642
    3        0.864   1.788   0.000   2.653
    4        0.866   1.775   0.000   2.641
    5        0.867   1.781   0.000   2.648
    6        0.863   1.753   0.000   2.616
    7        0.855   1.710   0.000   2.566
    8        0.836   1.753   0.000   2.589
    9        0.864   1.754   0.000   2.618
   10        0.866   1.772   0.000   2.638
   11        0.864   1.788   0.000   2.652
   12        0.870   1.772   0.000   2.641
   13        0.865   1.763   0.000   2.628
   14        0.868   1.781   0.000   2.649
   15        0.855   1.711   0.000   2.567
   16        0.836   1.754   0.000   2.589
   17        0.842   1.797   0.000   2.639
   18        0.843   1.797   0.000   2.640
   19        0.643   0.045   0.000   0.688
   20        0.644   0.045   0.000   0.689
   21        0.639   0.046   0.000   0.684
   22        0.646   0.046   0.000   0.693
   23        0.644   0.045   0.000   0.689
   24        0.642   0.045   0.000   0.687
   25        0.638   0.046   0.000   0.684
   26        0.647   0.046   0.000   0.693
   27        0.652   0.042   0.000   0.694
   28        0.644   0.042   0.000   0.686
   29        0.644   0.042   0.000   0.686
   30        0.641   0.043   0.000   0.684
   31        0.652   0.042   0.000   0.694
   32        0.641   0.043   0.000   0.684
   33        0.645   0.042   0.000   0.687
   34        0.643   0.042   0.000   0.685
   35        0.625   0.078   0.000   0.703
   36        0.639   0.077   0.000   0.716
   37        0.639   0.077   0.000   0.716
   38        0.626   0.078   0.000   0.703
   39        0.638   0.076   0.000   0.714
   40        0.499   0.096   0.000   0.595
   41        0.501   0.096   0.000   0.597
   42        0.639   0.077   0.000   0.716
   43        1.343   2.403   0.000   3.745
   44        1.246   2.283   0.000   3.529
   45        1.343   2.403   0.000   3.746
   46        1.247   2.283   0.000   3.530
   47        1.215   2.696   0.000   3.911
   48        1.266   2.563   0.000   3.828
   49        1.265   2.567   0.000   3.832
   50        1.215   2.696   0.000   3.911
   51        1.239   2.701   0.000   3.939
   52        1.239   2.697   0.000   3.936
   53        1.602   3.589   0.000   5.191
   54        1.618   3.550   0.000   5.168
   55        1.625   3.544   0.000   5.169
   56        1.623   3.545   0.000   5.168
   57        1.602   3.586   0.000   5.188
   58        1.619   3.547   0.000   5.166
--------------------------------------------------
tot         52.878  79.786   0.000 132.664
 


 magnetization (x)
 
# of ion       s       p       d       tot
------------------------------------------
    1        0.000  -0.000   0.000  -0.000
    2        0.000  -0.000   0.000   0.000
    3        0.000  -0.000   0.000  -0.000
    4        0.000  -0.000   0.000  -0.000
    5        0.000  -0.000   0.000  -0.000
    6        0.000  -0.000   0.000  -0.000
    7       -0.000   0.000   0.000   0.000
    8        0.000   0.000   0.000   0.000
    9        0.000  -0.000   0.000  -0.000
   10        0.000  -0.000   0.000   0.000
   11        0.000  -0.000   0.000  -0.000
   12       -0.000  -0.000   0.000  -0.000
   13        0.000  -0.000   0.000   0.000
   14        0.000  -0.000   0.000   0.000
   15       -0.000   0.000   0.000  -0.000
   16       -0.000   0.000   0.000   0.000
   17        0.000  -0.000   0.000   0.000
   18        0.000  -0.000   0.000   0.000
   19       -0.000   0.000   0.000  -0.000
   20       -0.000  -0.000   0.000  -0.000
   21        0.000  -0.000   0.000   0.000
   22        0.000  -0.000   0.000  -0.000
   23       -0.000  -0.000   0.000  -0.000
   24        0.000  -0.000   0.000   0.000
   25       -0.000   0.000   0.000  -0.000
   26        0.000  -0.000   0.000   0.000
   27       -0.000  -0.000   0.000  -0.000
   28       -0.000   0.000   0.000  -0.000
   29       -0.000  -0.000   0.000  -0.000
   30        0.000  -0.000   0.000  -0.000
   31       -0.000   0.000   0.000   0.000
   32       -0.000  -0.000   0.000  -0.000
   33       -0.000   0.000   0.000  -0.000
   34       -0.000  -0.000   0.000  -0.000
   35        0.000  -0.000   0.000   0.000
   36       -0.000   0.000   0.000   0.000
   37        0.000  -0.000   0.000   0.000
   38       -0.000   0.000   0.000   0.000
   39        0.000   0.000   0.000   0.000
   40       -0.000   0.000   0.000   0.000
   41       -0.000  -0.000   0.000  -0.000
   42        0.000  -0.000   0.000   0.000
   43       -0.000  -0.000   0.000  -0.000
   44        0.000   0.000   0.000   0.000
   45       -0.000  -0.000   0.000  -0.000
   46        0.000  -0.000   0.000  -0.000
   47       -0.000   0.000   0.000   0.000
   48        0.000   0.000   0.000   0.000
   49        0.000   0.000   0.000   0.000
   50       -0.000  -0.000   0.000  -0.000
   51        0.000  -0.000   0.000  -0.000
   52       -0.000  -0.000   0.000  -0.000
   53       -0.000   0.000   0.000   0.000
   54       -0.000   0.000   0.000  -0.000
   55        0.000  -0.000   0.000  -0.000
   56       -0.000  -0.000   0.000  -0.000
   57       -0.000   0.000   0.000   0.000
   58       -0.000  -0.000   0.000  -0.000
--------------------------------------------------
tot          0.000  -0.000   0.000  -0.000
 
    CHARGE:  cpu time    0.3717: real time    0.3725
    FORLOC:  cpu time    0.1255: real time    0.1255
    FORNL :  cpu time    1.2499: real time    1.2507
    STRESS:  cpu time    3.7661: real time    3.7701
    FORCOR:  cpu time    0.4485: real time    0.4527
    FORHAR:  cpu time    0.1090: real time    0.1097
    MIXING:  cpu time    0.0106: real time    0.0106
    OFIELD:  cpu time    0.0002: real time    0.0002

 ---------------------------------------------------------------------------------------------

         DFTD3 V3.0 Rev 1        
 Edisp (eV)   -2.29599

 E6    (eV) :    -1.5959
 E8    (eV) :    -0.7001
 % E8        : 30.49
    FORVDW:  cpu time    0.0851: real time    0.1142

  FORCE on cell =-STRESS in cart. coord.  units (eV):
  Direction    XX          YY          ZZ          XY          YZ          ZX
  --------------------------------------------------------------------------------------
  Alpha Z    23.43732    23.43732    23.43732
  Ewald   14129.06960  4845.56927 -3674.55090    49.33751  -150.31210  -663.97075
  Hartree 15155.59995  6612.54903   405.61974    80.58835  -105.41807  -539.27235
  E(xc)    -731.99363  -733.11573  -743.29071    -0.36194    -0.26132    -0.42007
  Local  -31481.46107-13665.63836   851.79633  -138.20541   249.41308  1190.27749
  n-local   -81.32934   -74.98658   -82.39652     2.43015     2.91201    -1.39763
  augment   -22.81489   -24.95468   -25.39509     0.45374    -0.54432    -0.13134
  Kinetic  3000.82859  3007.76777  3234.10757     5.87465     4.27387    14.76325
  Fock        0.00000     0.00000     0.00000     0.00000     0.00000     0.00000
  vdW        -1.56863    -0.74189    -0.34201    -0.08791    -0.00564     0.05228
  -------------------------------------------------------------------------------------
  Total     -10.23208   -10.11385   -11.01425     0.02914     0.05752    -0.09913
  in kB      -2.60216    -2.57209    -2.80108     0.00741     0.01463    -0.02521
  external pressure =       -2.66 kB  Pullay stress =        0.00 kB


 VOLUME and BASIS-vectors are now :
 -----------------------------------------------------------------------------
  energy-cutoff  :      400.00
  volume of cell :     6300.00
      direct lattice vectors                 reciprocal lattice vectors
    28.000000000  0.000000000  0.000000000     0.035714286  0.000000000  0.000000000
     0.000000000 15.000000000  0.000000000     0.000000000  0.066666667  0.000000000
     0.000000000  0.000000000 15.000000000     0.000000000  0.000000000  0.066666667

  length of vectors
    28.000000000 15.000000000 15.000000000     0.035714286  0.066666667  0.066666667


 FORCES acting on ions
    electron-ion (+dipol)            ewald-force                    non-local-force                 convergence-correction
 -----------------------------------------------------------------------------------------------
   -.678E+02 0.467E+01 0.127E+02   0.667E+02 -.516E+01 -.121E+02   0.111E+01 0.463E+00 -.668E+00   -.192E-02 -.251E-02 -.229E-02
   -.114E+03 0.207E+03 -.156E+02   0.115E+03 -.209E+03 0.156E+02   -.100E+01 0.170E+01 0.950E-02   0.165E-02 0.182E-03 -.307E-02
   -.569E+02 0.227E+03 -.384E+02   0.577E+02 -.229E+03 0.385E+02   -.787E+00 0.212E+01 -.583E-01   -.374E-03 -.200E-02 -.123E-02
   -.750E+02 0.641E+02 -.149E+02   0.799E+02 -.647E+02 0.143E+02   -.497E+01 0.619E+00 0.558E+00   -.121E-02 -.254E-03 -.138E-02
   -.562E+02 -.194E+03 0.387E+02   0.577E+02 0.197E+03 -.392E+02   -.147E+01 -.217E+01 0.478E+00   -.225E-02 -.368E-02 -.169E-02
   -.423E+02 -.147E+03 0.218E+02   0.448E+02 0.146E+03 -.220E+02   -.249E+01 0.814E+00 0.183E+00   -.783E-04 -.594E-03 -.228E-02
   -.440E+02 -.107E+03 -.123E+01   0.422E+02 0.108E+03 0.836E+00   0.186E+01 -.887E+00 0.395E+00   0.104E-02 0.156E-02 0.215E-03
   0.261E+02 0.203E+03 -.135E+03   -.298E+02 -.208E+03 0.137E+03   0.368E+01 0.524E+01 -.188E+01   0.687E-03 0.105E-02 0.300E-03
   0.415E+02 0.147E+03 -.142E+01   -.441E+02 -.147E+03 0.148E+01   0.257E+01 -.666E+00 -.541E-01   -.182E-03 -.127E-02 0.372E-03
   0.785E+02 -.652E+02 -.133E+02   -.836E+02 0.655E+02 0.133E+02   0.510E+01 -.387E+00 0.369E-01   0.490E-03 -.289E-03 -.467E-03
   0.645E+02 -.228E+03 -.108E+02   -.655E+02 0.230E+03 0.108E+02   0.906E+00 -.209E+01 0.667E-01   -.160E-02 0.124E-02 -.403E-03
   0.120E+03 -.202E+03 -.642E+00   -.122E+03 0.204E+03 0.676E+00   0.122E+01 -.176E+01 -.274E-01   -.128E-02 -.114E-02 -.113E-02
   0.698E+02 -.204E+01 0.102E+02   -.684E+02 0.275E+01 -.102E+02   -.146E+01 -.731E+00 -.345E-02   0.429E-03 0.162E-02 -.457E-03
   0.547E+02 0.199E+03 0.625E+01   -.561E+02 -.202E+03 -.646E+01   0.147E+01 0.235E+01 0.208E+00   -.644E-03 -.248E-04 -.285E-03
   0.431E+02 0.991E+02 -.146E+02   -.414E+02 -.999E+02 0.142E+02   -.174E+01 0.848E+00 0.410E+00   -.278E-02 0.169E-03 -.329E-04
   -.296E+02 -.223E+03 -.957E+02   0.332E+02 0.228E+03 0.964E+02   -.361E+01 -.553E+01 -.704E+00   -.252E-03 0.281E-02 -.243E-02
   -.158E+02 -.199E+03 0.147E+03   0.163E+02 0.199E+03 -.148E+03   -.481E+00 0.201E+00 0.919E+00   -.265E-02 -.268E-02 0.136E-02
   0.321E+02 0.219E+03 0.108E+03   -.327E+02 -.219E+03 -.109E+03   0.588E+00 -.117E+00 0.928E+00   0.177E-02 0.540E-03 -.662E-03
   -.512E+02 0.873E+02 -.472E+01   0.551E+02 -.916E+02 0.483E+01   -.396E+01 0.430E+01 -.106E+00   0.332E-03 -.406E-03 -.102E-02
   -.822E+01 0.957E+02 -.167E+02   0.662E+01 -.101E+03 0.177E+02   0.161E+01 0.544E+01 -.956E+00   0.265E-03 -.351E-03 -.974E-04
   -.192E+02 -.927E+02 0.185E+02   0.211E+02 0.982E+02 -.195E+02   -.196E+01 -.543E+01 0.104E+01   -.171E-02 -.713E-03 -.286E-03
   0.462E+02 0.328E+02 -.702E+02   -.511E+02 -.316E+02 0.731E+02   0.493E+01 -.124E+01 -.296E+01   0.408E-03 0.348E-03 0.252E-03
   0.108E+02 -.967E+02 -.316E+01   -.934E+01 0.102E+03 0.317E+01   -.145E+01 -.556E+01 -.941E-02   0.291E-05 0.253E-03 0.145E-03
   0.526E+02 -.845E+02 0.113E+01   -.568E+02 0.886E+02 -.127E+01   0.419E+01 -.410E+01 0.140E+00   0.350E-03 -.526E-03 0.117E-04
   0.182E+02 0.949E+02 0.359E+01   -.200E+02 -.101E+03 -.389E+01   0.182E+01 0.559E+01 0.305E+00   -.146E-03 -.434E-04 0.382E-04
   -.506E+02 -.449E+02 -.590E+02   0.558E+02 0.443E+02 0.618E+02   -.519E+01 0.609E+00 -.273E+01   0.289E-03 0.766E-03 0.152E-03
   0.290E+02 -.781E+02 -.606E+02   -.323E+02 0.812E+02 0.639E+02   0.330E+01 -.313E+01 -.327E+01   -.429E-05 0.141E-03 -.350E-03
   0.469E+02 -.429E+02 0.648E+02   -.515E+02 0.433E+02 -.678E+02   0.464E+01 -.333E+00 0.291E+01   0.258E-03 -.248E-03 0.618E-03
   -.217E+02 -.887E+02 0.114E+02   0.237E+02 0.939E+02 -.108E+02   -.199E+01 -.509E+01 -.575E+00   -.635E-04 0.299E-03 0.116E-03
   -.373E+02 -.113E+02 0.699E+02   0.411E+02 0.835E+01 -.728E+02   -.374E+01 0.296E+01 0.293E+01   -.677E-04 -.328E-03 0.149E-04
   -.321E+02 0.681E+02 -.712E+02   0.356E+02 -.707E+02 0.747E+02   -.348E+01 0.265E+01 -.349E+01   0.109E-03 0.756E-04 0.280E-03
   0.430E+02 0.211E+02 0.639E+02   -.470E+02 -.186E+02 -.669E+02   0.393E+01 -.256E+01 0.305E+01   0.376E-03 0.603E-05 -.718E-04
   -.396E+02 0.539E+02 0.603E+02   0.440E+02 -.549E+02 -.635E+02   -.435E+01 0.957E+00 0.321E+01   -.219E-04 0.120E-03 0.190E-03
   0.242E+02 0.886E+02 -.630E+01   -.262E+02 -.935E+02 0.788E+01   0.202E+01 0.485E+01 -.157E+01   0.197E-03 -.319E-04 -.228E-03
   -.122E+02 -.812E+02 0.109E+02   0.103E+02 0.864E+02 -.155E+02   0.191E+01 -.524E+01 0.461E+01   0.628E-03 0.564E-03 0.686E-03
   -.927E+02 -.136E+02 -.341E+02   0.998E+02 0.140E+02 0.354E+02   -.709E+01 -.311E+00 -.128E+01   0.120E-02 -.216E-04 0.450E-03
   0.170E+02 -.185E+02 -.904E+02   -.207E+02 0.192E+02 0.966E+02   0.364E+01 -.674E+00 -.620E+01   -.603E-04 0.643E-04 0.119E-02
   0.429E+02 -.431E+02 0.540E+02   -.425E+02 0.463E+02 -.605E+02   -.453E+00 -.317E+01 0.647E+01   -.847E-03 -.200E-03 -.465E-03
   0.730E+02 0.584E+02 -.800E+01   -.776E+02 -.639E+02 0.766E+01   0.456E+01 0.556E+01 0.340E+00   -.802E-03 -.368E-03 -.167E-03
   -.489E+02 -.105E+02 -.680E+02   0.501E+02 0.131E+02 0.713E+02   -.126E+01 -.263E+01 -.328E+01   -.339E-04 -.889E-03 0.261E-03
   0.717E+02 -.467E+01 -.521E+02   -.761E+02 0.578E+01 0.530E+02   0.440E+01 -.111E+01 -.895E+00   0.107E-02 -.463E-03 0.531E-03
   0.465E+02 -.548E+02 -.644E+02   -.487E+02 0.596E+02 0.693E+02   0.226E+01 -.474E+01 -.493E+01   -.107E-02 0.187E-03 0.130E-03
   -.465E+02 -.401E+03 0.523E+02   0.458E+02 0.407E+03 -.534E+02   0.782E+00 -.592E+01 0.112E+01   -.175E-02 -.207E-02 0.108E-02
   -.108E+03 -.119E+00 0.727E+02   0.107E+03 0.319E+01 -.793E+02   0.148E+01 -.297E+01 0.662E+01   -.448E-02 -.644E-02 -.104E-01
   0.443E+02 0.401E+03 0.144E+00   -.434E+02 -.406E+03 -.497E+00   -.941E+00 0.592E+01 0.353E+00   -.263E-02 0.898E-03 0.777E-03
   0.850E+02 0.280E+02 0.395E+02   -.856E+02 -.288E+02 -.469E+02   0.660E+00 0.822E+00 0.739E+01   -.693E-03 -.195E-03 0.247E-02
   -.108E+02 0.896E+02 -.591E+02   0.837E+01 -.935E+02 0.604E+02   0.246E+01 0.389E+01 -.130E+01   0.174E-02 0.571E-03 0.852E-03
   0.661E+01 -.209E+03 0.138E+02   -.186E+02 0.242E+03 -.179E+02   0.120E+02 -.325E+02 0.409E+01   0.302E-02 0.224E-02 -.126E-02
   -.444E+01 0.193E+03 -.879E+01   0.166E+02 -.225E+03 0.806E+01   -.121E+02 0.324E+02 0.724E+00   0.210E-02 0.470E-02 0.234E-02
   0.124E+02 -.101E+03 -.459E+02   -.102E+02 0.105E+03 0.467E+02   -.224E+01 -.408E+01 -.810E+00   -.230E-02 0.181E-02 -.401E-02
   -.135E+03 -.625E+02 -.164E+03   0.130E+03 0.442E+02 0.154E+03   0.508E+01 0.183E+02 0.956E+01   0.302E-02 -.315E-03 0.319E-02
   0.176E+03 -.183E+02 -.953E+02   -.156E+03 0.113E+02 0.100E+03   -.200E+02 0.692E+01 -.480E+01   -.814E-02 -.137E-02 -.135E-02
   -.294E+03 0.257E+03 -.190E+03   0.308E+03 -.294E+03 0.200E+03   -.135E+02 0.370E+02 -.978E+01   -.408E-02 0.235E-02 0.303E-02
   -.185E+03 -.432E+03 0.678E+02   0.192E+03 0.482E+03 -.653E+02   -.766E+01 -.500E+02 -.254E+01   -.211E-02 -.243E-01 -.121E-01
   -.226E+03 0.171E+03 0.429E+03   0.238E+03 -.196E+03 -.475E+03   -.123E+02 0.241E+02 0.464E+02   -.285E-02 -.147E-01 -.308E-01
   0.167E+03 0.411E+03 0.225E+03   -.172E+03 -.458E+03 -.248E+03   0.452E+01 0.474E+02 0.229E+02   -.629E-02 -.554E-02 0.527E-02
   0.105E+03 0.887E+02 -.387E+03   -.868E+02 -.986E+02 0.422E+03   -.177E+02 0.996E+01 -.353E+02   -.452E-02 0.317E-02 0.981E-02
   0.302E+03 -.292E+03 0.238E+03   -.328E+03 0.330E+03 -.259E+03   0.259E+02 -.385E+02 0.213E+02   0.542E-03 -.421E-02 0.401E-02
 -----------------------------------------------------------------------------------------------
   0.247E+02 -.403E+02 -.593E+02   0.341E-12 -.114E-12 0.568E-13   -.247E+02 0.404E+02 0.594E+02   -.379E-01 -.505E-01 -.403E-01
 
 
 POSITION                                       TOTAL-FORCE (eV/Angst)
 -----------------------------------------------------------------------------------
     20.54021      7.18995      7.15499        -0.005444     -0.022735     -0.001252
     20.12265      5.87745      7.40022        -0.004327     -0.002532     -0.000308
     18.77321      5.59460      7.61065        -0.001552     -0.000724      0.000692
     17.84183      6.64009      7.55982         0.006495     -0.007530      0.006111
     19.62515      8.24746      7.10735        -0.007774      0.016077     -0.000722
     18.27963      7.95745      7.30148        -0.005738      0.004696      0.006046
     15.78189      7.74691      7.56119         0.003038      0.003291     -0.002075
     15.84248      5.26657      8.11618        -0.002535      0.007240      0.008604
      9.85939      6.98806      7.69396         0.004537     -0.015425     -0.000028
     10.26070      8.34269      7.73821        -0.002775      0.009266      0.004381
      9.29370      9.35534      7.73560         0.004010      0.017611      0.003027
      7.94261      9.00357      7.70783         0.013856      0.009012      0.006027
      7.56687      7.65892      7.67787        -0.018237     -0.017983      0.005420
      8.51847      6.63218      7.66407         0.004294     -0.007152      0.001476
     12.35748      7.30733      7.69946        -0.002798     -0.028614     -0.000348
     12.25217      9.83545      7.88164        -0.016357      0.019003     -0.017930
     12.47185     10.48746      6.52184        -0.055566     -0.046064      0.002785
     15.49804      4.40737      6.90666         0.020786      0.010010     -0.002704
     20.85727      5.07239      7.42129        -0.004350      0.002785      0.002355
     18.45605      4.56831      7.79502         0.000220      0.014945     -0.006984
     19.97156      9.26237      6.91396         0.014327     -0.002871     -0.006014
     14.93671      5.49984      8.68333         0.002806     -0.012925     -0.001781
      9.58200     10.40663      7.73957        -0.008855     -0.021820     -0.005562
      7.17195      9.77346      7.68793        -0.000817      0.008303      0.000780
      8.19823      5.59183      7.61360         0.000746      0.001623      0.000233
     13.20582      9.72075      8.40431         0.014537     -0.011707      0.003178
     11.58224     10.44002      8.51165         0.007139     -0.000463      0.005441
     11.53336     10.55128      5.95127         0.022163      0.001522      0.001303
     12.86536     11.50454      6.65210         0.020259      0.038152      0.006513
     13.20131      9.90482      5.94408         0.012832     -0.002553     -0.008126
     16.54895      4.75357      8.78693        -0.000217     -0.002334     -0.005875
     14.73072      4.90997      6.30324        -0.009667      0.001658     -0.006089
     16.38052      4.22067      6.27777        -0.003823      0.000545      0.000362
     15.09915      3.43732      7.23566        -0.008482     -0.015427      0.012446
     23.43648      9.38817      8.98020        -0.000854     -0.003647      0.004919
     24.69855      8.68323      9.80340        -0.010104      0.004429      0.002694
     23.19227      8.73438     10.49320         0.001195     -0.001137     -0.006344
      3.04349      8.27467      8.29715        -0.004796      0.002066      0.016612
      2.34669      7.04065      9.16557         0.016112      0.022140      0.000559
     23.29046      7.46789      8.71499        -0.013841     -0.005490     -0.014442
      4.48416      7.37780      9.29394         0.003852      0.001663     -0.006651
      2.67144      8.48958      9.90572         0.013634     -0.009886     -0.005327
     16.92934      9.06068      7.26601         0.003950      0.002397     -0.001537
     22.25109      7.51113      6.79568         0.022258      0.086658      0.078511
     11.24551      5.93193      7.66908         0.001239      0.014424     -0.000828
      5.85215      7.21655      7.62836        -0.000927      0.042054     -0.010395
     16.46772      6.54440      7.74683         0.002636     -0.000320     -0.006225
     14.52174      8.06249      7.54488        -0.011101     -0.014272      0.001846
     13.62118      7.01631      7.63839        -0.007979      0.023531     -0.005597
     11.64192      8.50327      7.77822        -0.000847     -0.010968      0.002925
     23.69653      8.62063      9.61120        -0.001546      0.005979      0.005556
      3.01212      7.81628      9.21588        -0.015307      0.004904     -0.003949
     23.00822      6.76302      7.94919        -0.000796      0.020937      0.010871
     22.46823      8.94484      6.93187        -0.014292     -0.051243     -0.001618
     22.58232      6.85964      5.55798         0.016899     -0.032536     -0.066893
      5.74283      5.91700      7.00973         0.004340     -0.020976     -0.015511
      5.51405      7.10784      9.16319        -0.007316     -0.009224      0.003429
      5.08906      8.32133      7.06663         0.010864     -0.018359      0.006010
 -----------------------------------------------------------------------------------
    total drift:                                0.018925      0.042315      0.017127


--------------------------------------------------------------------------------------------------------


  FREE ENERGIE OF THE ION-ELECTRON SYSTEM (eV)
  ---------------------------------------------------
  free  energy   TOTEN  =      -358.75840057 eV

  energy  without entropy=     -358.75840057  energy(sigma->0) =     -358.75840057
 
 d Force =-0.1110702E-04[-0.454E-03, 0.432E-03]  d Energy =-0.1572128E-04 0.461E-05
 d Force = 0.1756017E+00[ 0.175E+00, 0.176E+00]  d Ewald  = 0.1756022E+00-0.484E-06


--------------------------------------------------------------------------------------------------------


    POTLOK:  cpu time    0.9368: real time    0.9425


--------------------------------------------------------------------------------------------------------


 stress matrix after NEB project (eV)
    -10.23208      0.02914     -0.09913
      0.02914    -10.11385      0.05752
     -0.09913      0.05752    -11.01425
  FORCES: max atom, RMS     0.119034    0.028195
  FORCE total and by dimension    0.214727    0.086658
  Stress total and by dimension   18.119800   11.014253
 Conjugate gradient step on ions:
 trial-energy change:    0.000016  1 .order    0.000011   -0.000432    0.000454
  (g-gl).g = 0.514E-03      g.g   = 0.506E-03  gl.gl    = 0.104E-02
 g(Force)  = 0.506E-03   g(Stress)= 0.000E+00 ortho     =-0.796E-05
 gamma     =   0.49471
 trial     =   0.85986
 opt step  =   0.41915  (harmonic =   0.41915) maximal distance =0.00056074
 next E    =  -358.758522   (d E  =  -0.00011)


--------------------------------------------------------------------------------------------------------


    WAVPRE:  cpu time    0.1061: real time    0.2059
    FEWALD:  cpu time    0.0013: real time    0.0013

 real space projection operators:
  total allocation   :       4239.67 KBytes
  max/ min on nodes  :       1063.72       1057.61

    ORTHCH:  cpu time    0.6674: real time    0.6724
     LOOP+:  cpu time   25.7565: real time   26.0487


--------------------------------------- Iteration      5(   1)  ---------------------------------------


    POTLOK:  cpu time    0.4745: real time    0.5659
    SETDIJ:  cpu time    0.4617: real time    0.4713
    EDDIAG:  cpu time    1.1818: real time    1.2284
  RMM-DIIS:  cpu time    3.1981: real time    3.2007
    ORTHCH:  cpu time    0.2704: real time    0.2726
       DOS:  cpu time    0.0009: real time    0.0009
    CHARGE:  cpu time    0.3406: real time    0.3409
    MIXING:  cpu time    0.0105: real time    0.0105
    --------------------------------------------
      LOOP:  cpu time    5.9387: real time    6.0914

 eigenvalue-minimisations  :   608
 total energy-change (2. order) :-0.8980431E-04  (-0.1534438E-02)
 number of electron     185.9999994 magnetization       0.0000000
 augmentation part        4.2536803 magnetization      -0.0000003

 Broyden mixing:
  rms(total) = 0.24557E-02    rms(broyden)= 0.24365E-02
  rms(prec ) = 0.25146E-02
  weight for this iteration     100.00

 Free energy of the ion-electron system (eV)
  ---------------------------------------------------
  alpha Z        PSCENC =        23.43732454
  Ewald energy   TEWEN  =     15300.19042579
  -Hartree energ DENC   =    -22173.74972000
  -exchange      EXHF   =         0.00000000
  -V(xc)+E(xc)   XCENC  =       673.88404072
  PAW double counting   =      4635.38246082    -4668.39879944
  entropy T*S    EENTRO =        -0.00000000
  eigenvalues    EBANDS =     -2382.68825956
  atomic energy  EATOM  =      8235.48001541
  Solvation  Ediel_sol  =         0.00000000
  ---------------------------------------------------
  free energy    TOTEN  =      -356.46251171 eV

  energy without entropy =     -356.46251171  energy(sigma->0) =     -356.46251171


--------------------------------------------------------------------------------------------------------


--------------------------------------- Iteration      5(   2)  ---------------------------------------


    POTLOK:  cpu time    0.4767: real time    0.4843
    SETDIJ:  cpu time    0.4544: real time    0.4736
    EDDIAG:  cpu time    1.1675: real time    1.3149
  RMM-DIIS:  cpu time    3.2262: real time    3.2293
    ORTHCH:  cpu time    0.2632: real time    0.2653
       DOS:  cpu time    0.0011: real time    0.0013
    CHARGE:  cpu time    0.3486: real time    0.3630
    MIXING:  cpu time    0.0103: real time    0.0103
    --------------------------------------------
      LOOP:  cpu time    5.9479: real time    6.1419

 eigenvalue-minimisations  :   608
 total energy-change (2. order) : 0.1745898E-04  (-0.1767286E-04)
 number of electron     185.9999994 magnetization       0.0000000
 augmentation part        4.2535750 magnetization       0.0000001

 Broyden mixing:
  rms(total) = 0.14465E-02    rms(broyden)= 0.14443E-02
  rms(prec ) = 0.14928E-02
  weight for this iteration     100.00

 eigenvalues of (default mixing * dielectric matrix)
  average eigenvalue GAMMA=   1.3920
  1.3920

 Free energy of the ion-electron system (eV)
  ---------------------------------------------------
  alpha Z        PSCENC =        23.43732454
  Ewald energy   TEWEN  =     15300.19042579
  -Hartree energ DENC   =    -22173.76414918
  -exchange      EXHF   =         0.00000000
  -V(xc)+E(xc)   XCENC  =       673.88496721
  PAW double counting   =      4635.42918884    -4668.44584486
  entropy T*S    EENTRO =        -0.00000000
  eigenvalues    EBANDS =     -2382.67442201
  atomic energy  EATOM  =      8235.48001541
  Solvation  Ediel_sol  =         0.00000000
  ---------------------------------------------------
  free energy    TOTEN  =      -356.46249425 eV

  energy without entropy =     -356.46249425  energy(sigma->0) =     -356.46249425


--------------------------------------------------------------------------------------------------------


--------------------------------------- Iteration      5(   3)  ---------------------------------------


    POTLOK:  cpu time    0.4851: real time    0.4938
    SETDIJ:  cpu time    0.4537: real time    0.4547
    EDDIAG:  cpu time    1.1753: real time    1.2164
  RMM-DIIS:  cpu time    2.6632: real time    2.6651
    ORTHCH:  cpu time    0.2718: real time    0.2734
       DOS:  cpu time    0.0006: real time    0.0006
    --------------------------------------------
      LOOP:  cpu time    5.0495: real time    5.1039

 eigenvalue-minimisations  :   478
 total energy-change (2. order) :-0.4918636E-05  (-0.3117367E-05)
 number of electron     185.9999994 magnetization       0.0000000
 augmentation part        4.2535750 magnetization       0.0000001

 Free energy of the ion-electron system (eV)
  ---------------------------------------------------
  alpha Z        PSCENC =        23.43732454
  Ewald energy   TEWEN  =     15300.19042579
  -Hartree energ DENC   =    -22173.76354947
  -exchange      EXHF   =         0.00000000
  -V(xc)+E(xc)   XCENC  =       673.88519426
  PAW double counting   =      4635.45120907    -4668.46804171
  entropy T*S    EENTRO =        -0.00000000
  eigenvalues    EBANDS =     -2382.67507707
  atomic energy  EATOM  =      8235.48001541
  Solvation  Ediel_sol  =         0.00000000
  ---------------------------------------------------
  free energy    TOTEN  =      -356.46249916 eV

  energy without entropy =     -356.46249916  energy(sigma->0) =     -356.46249916


--------------------------------------------------------------------------------------------------------


 average (electrostatic) potential at core
  the test charge radii are     0.6991  0.5201  0.9698  0.7089  0.7215
  (the norm of the test charge is              1.0000)
       1 -59.1135       2 -58.8056       3 -58.8397       4 -59.9697       5 -58.9410
       6 -59.5609       7 -60.7296       8 -59.3065       9 -59.5016      10 -59.9409
      11 -58.7799      12 -58.7477      13 -59.0460      14 -58.8640      15 -60.7083
      16 -59.2943      17 -58.0947      18 -58.0985      19 -41.9026      20 -42.1978
      21 -42.0310      22 -41.6797      23 -42.1410      24 -41.8094      25 -41.9249
      26 -41.6725      27 -41.9227      28 -41.4129      29 -41.4884      30 -41.2470
      31 -41.9313      32 -41.2373      33 -41.4305      34 -41.4926      35 -43.8588
      36 -44.2006      37 -44.1851      38 -43.7210      39 -44.0054      40 -42.7349
      41 -42.6518      42 -44.0443      43 -96.5838      44 -99.7107      45 -96.5278
      46 -99.6072      47 -74.8284      48 -73.1969      49 -73.1772      50 -74.8108
      51 -74.0485      52 -73.8834      53 -80.5341      54 -79.6591      55 -79.4952
      56 -79.3977      57 -80.3559      58 -79.4953
 
 
 
 E-fermi :  -3.6739     XC(G=0):  -1.1910     alpha+bet : -0.6761


 spin component 1

 k-point     1 :       0.0000    0.0000    0.0000
  band No.  band energies     occupation 
      1     -27.9351      1.00000
      2     -27.7817      1.00000
      3     -25.1743      1.00000
      4     -24.7447      1.00000
      5     -24.7380      1.00000
      6     -24.5923      1.00000
      7     -24.4421      1.00000
      8     -24.2761      1.00000
      9     -23.7249      1.00000
     10     -22.2486      1.00000
     11     -22.0803      1.00000
     12     -21.4145      1.00000
     13     -21.3487      1.00000
     14     -21.0060      1.00000
     15     -20.2647      1.00000
     16     -19.7258      1.00000
     17     -18.8667      1.00000
     18     -18.8038      1.00000
     19     -18.3691      1.00000
     20     -18.2472      1.00000
     21     -17.9402      1.00000
     22     -17.4480      1.00000
     23     -16.2392      1.00000
     24     -16.1726      1.00000
     25     -15.7153      1.00000
     26     -15.6978      1.00000
     27     -15.1123      1.00000
     28     -14.6669      1.00000
     29     -14.5400      1.00000
     30     -14.4562      1.00000
     31     -14.1541      1.00000
     32     -13.6096      1.00000
     33     -13.1712      1.00000
     34     -12.7854      1.00000
     35     -12.5641      1.00000
     36     -12.5026      1.00000
     37     -12.4001      1.00000
     38     -12.3900      1.00000
     39     -12.3601      1.00000
     40     -12.2544      1.00000
     41     -12.1812      1.00000
     42     -11.7805      1.00000
     43     -11.7312      1.00000
     44     -11.2447      1.00000
     45     -11.1603      1.00000
     46     -11.0297      1.00000
     47     -10.9412      1.00000
     48     -10.8976      1.00000
     49     -10.8795      1.00000
     50     -10.7184      1.00000
     51     -10.6639      1.00000
     52     -10.3521      1.00000
     53     -10.2785      1.00000
     54     -10.1930      1.00000
     55     -10.0067      1.00000
     56      -9.9212      1.00000
     57      -9.8494      1.00000
     58      -9.7046      1.00000
     59      -9.5265      1.00000
     60      -9.4823      1.00000
     61      -9.4039      1.00000
     62      -9.3632      1.00000
     63      -9.2047      1.00000
     64      -9.0965      1.00000
     65      -8.8813      1.00000
     66      -8.5826      1.00000
     67      -8.5309      1.00000
     68      -8.2792      1.00000
     69      -8.2379      1.00000
     70      -8.1992      1.00000
     71      -8.0929      1.00000
     72      -8.0636      1.00000
     73      -7.9537      1.00000
     74      -7.9160      1.00000
     75      -7.7866      1.00000
     76      -7.5040      1.00000
     77      -7.4903      1.00000
     78      -7.3630      1.00000
     79      -7.2198      1.00000
     80      -7.1853      1.00000
     81      -7.1022      1.00000
     82      -6.9448      1.00000
     83      -6.8752      1.00000
     84      -6.8016      1.00000
     85      -6.7192      1.00000
     86      -6.3533      1.00000
     87      -6.2844      1.00000
     88      -5.9311      1.00000
     89      -5.6902      1.00000
     90      -5.6179      1.00000
     91      -5.3311      1.00000
     92      -4.8857      1.00000
     93      -3.9394      1.00000
     94      -1.4278      0.00000
     95      -1.2020      0.00000
     96      -1.1690      0.00000
     97      -1.1098      0.00000
     98      -0.8697      0.00000
     99      -0.6772      0.00000
    100      -0.6256      0.00000
    101      -0.5141      0.00000
    102      -0.4760      0.00000
    103      -0.1922      0.00000
    104       0.0245      0.00000
    105       0.2689      0.00000
    106       0.3112      0.00000
    107       0.3654      0.00000
    108       0.4138      0.00000
    109       0.4997      0.00000
    110       0.5595      0.00000
    111       0.6140      0.00000
    112       0.6468      0.00000
    113       0.6788      0.00000
    114       0.7532      0.00000
    115       0.7894      0.00000
    116       0.8846      0.00000
    117       0.9086      0.00000
    118       0.9531      0.00000
    119       0.9616      0.00000
    120       1.0454      0.00000
    121       1.1004      0.00000
    122       1.1570      0.00000
    123       1.1792      0.00000
    124       1.2115      0.00000
    125       1.2700      0.00000
    126       1.2785      0.00000
    127       1.3258      0.00000
    128       1.3784      0.00000
    129       1.3905      0.00000
    130       1.4623      0.00000
    131       1.4695      0.00000
    132       1.5097      0.00000
    133       1.5218      0.00000
    134       1.5501      0.00000
    135       1.5662      0.00000
    136       1.5899      0.00000
    137       1.6131      0.00000
    138       1.6381      0.00000
    139       1.6678      0.00000
    140       1.6893      0.00000
    141       1.7367      0.00000
    142       1.7857      0.00000
    143       1.8263      0.00000
    144       1.8609      0.00000
    145       1.8748      0.00000
    146       1.8941      0.00000
    147       1.9413      0.00000
    148       1.9564      0.00000
    149       1.9946      0.00000
    150       2.0113      0.00000
    151       2.0588      0.00000
    152       2.0741      0.00000

 spin component 2

 k-point     1 :       0.0000    0.0000    0.0000
  band No.  band energies     occupation 
      1     -27.9351      1.00000
      2     -27.7817      1.00000
      3     -25.1743      1.00000
      4     -24.7447      1.00000
      5     -24.7380      1.00000
      6     -24.5923      1.00000
      7     -24.4421      1.00000
      8     -24.2761      1.00000
      9     -23.7249      1.00000
     10     -22.2486      1.00000
     11     -22.0803      1.00000
     12     -21.4145      1.00000
     13     -21.3487      1.00000
     14     -21.0060      1.00000
     15     -20.2647      1.00000
     16     -19.7258      1.00000
     17     -18.8667      1.00000
     18     -18.8038      1.00000
     19     -18.3691      1.00000
     20     -18.2472      1.00000
     21     -17.9402      1.00000
     22     -17.4480      1.00000
     23     -16.2392      1.00000
     24     -16.1726      1.00000
     25     -15.7153      1.00000
     26     -15.6978      1.00000
     27     -15.1123      1.00000
     28     -14.6669      1.00000
     29     -14.5400      1.00000
     30     -14.4562      1.00000
     31     -14.1541      1.00000
     32     -13.6096      1.00000
     33     -13.1712      1.00000
     34     -12.7854      1.00000
     35     -12.5641      1.00000
     36     -12.5026      1.00000
     37     -12.4001      1.00000
     38     -12.3900      1.00000
     39     -12.3601      1.00000
     40     -12.2544      1.00000
     41     -12.1812      1.00000
     42     -11.7805      1.00000
     43     -11.7312      1.00000
     44     -11.2447      1.00000
     45     -11.1603      1.00000
     46     -11.0297      1.00000
     47     -10.9412      1.00000
     48     -10.8976      1.00000
     49     -10.8795      1.00000
     50     -10.7184      1.00000
     51     -10.6639      1.00000
     52     -10.3521      1.00000
     53     -10.2785      1.00000
     54     -10.1930      1.00000
     55     -10.0067      1.00000
     56      -9.9212      1.00000
     57      -9.8494      1.00000
     58      -9.7046      1.00000
     59      -9.5265      1.00000
     60      -9.4823      1.00000
     61      -9.4039      1.00000
     62      -9.3632      1.00000
     63      -9.2047      1.00000
     64      -9.0965      1.00000
     65      -8.8813      1.00000
     66      -8.5826      1.00000
     67      -8.5309      1.00000
     68      -8.2792      1.00000
     69      -8.2379      1.00000
     70      -8.1992      1.00000
     71      -8.0929      1.00000
     72      -8.0636      1.00000
     73      -7.9537      1.00000
     74      -7.9160      1.00000
     75      -7.7866      1.00000
     76      -7.5040      1.00000
     77      -7.4903      1.00000
     78      -7.3630      1.00000
     79      -7.2198      1.00000
     80      -7.1853      1.00000
     81      -7.1022      1.00000
     82      -6.9448      1.00000
     83      -6.8752      1.00000
     84      -6.8016      1.00000
     85      -6.7192      1.00000
     86      -6.3533      1.00000
     87      -6.2844      1.00000
     88      -5.9311      1.00000
     89      -5.6902      1.00000
     90      -5.6179      1.00000
     91      -5.3311      1.00000
     92      -4.8857      1.00000
     93      -3.9394      1.00000
     94      -1.4278      0.00000
     95      -1.2020      0.00000
     96      -1.1690      0.00000
     97      -1.1098      0.00000
     98      -0.8697      0.00000
     99      -0.6772      0.00000
    100      -0.6256      0.00000
    101      -0.5141      0.00000
    102      -0.4760      0.00000
    103      -0.1922      0.00000
    104       0.0245      0.00000
    105       0.2689      0.00000
    106       0.3112      0.00000
    107       0.3654      0.00000
    108       0.4138      0.00000
    109       0.4997      0.00000
    110       0.5595      0.00000
    111       0.6140      0.00000
    112       0.6468      0.00000
    113       0.6788      0.00000
    114       0.7532      0.00000
    115       0.7894      0.00000
    116       0.8846      0.00000
    117       0.9086      0.00000
    118       0.9531      0.00000
    119       0.9616      0.00000
    120       1.0454      0.00000
    121       1.1004      0.00000
    122       1.1570      0.00000
    123       1.1792      0.00000
    124       1.2115      0.00000
    125       1.2700      0.00000
    126       1.2785      0.00000
    127       1.3258      0.00000
    128       1.3784      0.00000
    129       1.3905      0.00000
    130       1.4623      0.00000
    131       1.4695      0.00000
    132       1.5097      0.00000
    133       1.5218      0.00000
    134       1.5501      0.00000
    135       1.5662      0.00000
    136       1.5899      0.00000
    137       1.6131      0.00000
    138       1.6381      0.00000
    139       1.6678      0.00000
    140       1.6893      0.00000
    141       1.7367      0.00000
    142       1.7857      0.00000
    143       1.8263      0.00000
    144       1.8609      0.00000
    145       1.8748      0.00000
    146       1.8941      0.00000
    147       1.9413      0.00000
    148       1.9564      0.00000
    149       1.9946      0.00000
    150       2.0113      0.00000
    151       2.0588      0.00000
    152       2.0741      0.00000


--------------------------------------------------------------------------------------------------------


 soft charge-density along one line, spin component           1
         0         1         2         3         4         5         6         7         8         9
 total charge-density along one line
 
 soft charge-density along one line, spin component           2
         0         1         2         3         4         5         6         7         8         9
 total charge-density along one line
 
 pseudopotential strength for first ion, spin component:           1
 10.283   0.021   0.001  -0.001   0.005   0.000   0.000   0.001
  0.021  -0.001  -0.000   0.000  -0.000   0.000  -0.000   0.000
  0.001  -0.000  -4.401   0.003   0.002  -0.018   0.001   0.000
 -0.001   0.000   0.003  -4.380   0.002   0.001  -0.013   0.000
  0.005  -0.000   0.002   0.002  -4.395   0.000   0.000  -0.017
  0.000   0.000  -0.018   0.001   0.000  -0.774   0.000   0.000
  0.000  -0.000   0.001  -0.013   0.000   0.000  -0.773   0.000
  0.001   0.000   0.000   0.000  -0.017   0.000   0.000  -0.774
 pseudopotential strength for first ion, spin component:           2
 10.283   0.021   0.001  -0.001   0.005   0.000   0.000   0.001
  0.021  -0.001  -0.000   0.000  -0.000   0.000  -0.000   0.000
  0.001  -0.000  -4.401   0.003   0.002  -0.018   0.001   0.000
 -0.001   0.000   0.003  -4.380   0.002   0.001  -0.013   0.000
  0.005  -0.000   0.002   0.002  -4.395   0.000   0.000  -0.017
  0.000   0.000  -0.018   0.001   0.000  -0.774   0.000   0.000
  0.000  -0.000   0.001  -0.013   0.000   0.000  -0.773   0.000
  0.001   0.000   0.000   0.000  -0.017   0.000   0.000  -0.774
 total augmentation occupancy for first ion, spin component:           1
  1.478  -1.074  -0.017   0.014  -0.062  -0.006   0.003  -0.029
 -1.074   1.047   0.023  -0.007   0.130   0.005  -0.001   0.028
 -0.017   0.023   1.244  -0.030  -0.032   0.233  -0.017  -0.010
  0.014  -0.007  -0.030   1.006   0.002  -0.017   0.117  -0.010
 -0.062   0.130  -0.032   0.002   1.076  -0.010  -0.010   0.192
 -0.006   0.005   0.233  -0.017  -0.010   0.049  -0.005  -0.002
  0.003  -0.001  -0.017   0.117  -0.010  -0.005   0.016  -0.004
 -0.029   0.028  -0.010  -0.010   0.192  -0.002  -0.004   0.041
 total augmentation occupancy for first ion, spin component:           2
  0.000  -0.000  -0.000   0.000   0.000  -0.000  -0.000  -0.000
 -0.000   0.000   0.000  -0.000  -0.000   0.000   0.000  -0.000
 -0.000   0.000  -0.000   0.000   0.000   0.000   0.000   0.000
  0.000  -0.000   0.000  -0.000  -0.000  -0.000  -0.000  -0.000
  0.000  -0.000   0.000  -0.000  -0.000   0.000   0.000  -0.000
 -0.000   0.000   0.000  -0.000   0.000   0.000  -0.000   0.000
 -0.000   0.000   0.000  -0.000   0.000  -0.000  -0.000   0.000
 -0.000  -0.000   0.000  -0.000  -0.000   0.000   0.000   0.000


------------------------ aborting loop because EDIFF is reached ----------------------------------------


 


 total charge     
 
# of ion       s       p       d       tot
------------------------------------------
    1        0.865   1.759   0.000   2.624
    2        0.869   1.773   0.000   2.642
    3        0.864   1.788   0.000   2.653
    4        0.866   1.775   0.000   2.641
    5        0.867   1.781   0.000   2.648
    6        0.863   1.753   0.000   2.617
    7        0.855   1.710   0.000   2.566
    8        0.836   1.753   0.000   2.589
    9        0.864   1.754   0.000   2.618
   10        0.866   1.772   0.000   2.638
   11        0.864   1.788   0.000   2.652
   12        0.870   1.772   0.000   2.641
   13        0.865   1.763   0.000   2.628
   14        0.868   1.781   0.000   2.649
   15        0.855   1.712   0.000   2.567
   16        0.836   1.754   0.000   2.589
   17        0.842   1.797   0.000   2.639
   18        0.843   1.797   0.000   2.639
   19        0.643   0.045   0.000   0.688
   20        0.645   0.045   0.000   0.690
   21        0.639   0.046   0.000   0.684
   22        0.646   0.046   0.000   0.693
   23        0.644   0.045   0.000   0.689
   24        0.642   0.045   0.000   0.687
   25        0.638   0.046   0.000   0.684
   26        0.646   0.046   0.000   0.693
   27        0.652   0.042   0.000   0.694
   28        0.645   0.042   0.000   0.686
   29        0.643   0.042   0.000   0.685
   30        0.641   0.043   0.000   0.684
   31        0.652   0.042   0.000   0.694
   32        0.641   0.043   0.000   0.684
   33        0.645   0.042   0.000   0.687
   34        0.643   0.042   0.000   0.684
   35        0.625   0.078   0.000   0.703
   36        0.640   0.077   0.000   0.716
   37        0.639   0.077   0.000   0.716
   38        0.626   0.078   0.000   0.704
   39        0.638   0.077   0.000   0.715
   40        0.499   0.096   0.000   0.595
   41        0.502   0.096   0.000   0.598
   42        0.640   0.077   0.000   0.716
   43        1.343   2.403   0.000   3.746
   44        1.246   2.283   0.000   3.529
   45        1.343   2.403   0.000   3.747
   46        1.247   2.282   0.000   3.530
   47        1.215   2.696   0.000   3.911
   48        1.266   2.563   0.000   3.828
   49        1.265   2.567   0.000   3.832
   50        1.215   2.696   0.000   3.911
   51        1.239   2.701   0.000   3.940
   52        1.239   2.697   0.000   3.936
   53        1.602   3.589   0.000   5.191
   54        1.618   3.550   0.000   5.169
   55        1.625   3.543   0.000   5.168
   56        1.623   3.544   0.000   5.168
   57        1.602   3.586   0.000   5.188
   58        1.619   3.547   0.000   5.166
--------------------------------------------------
tot         52.878  79.788   0.000 132.666
 


 magnetization (x)
 
# of ion       s       p       d       tot
------------------------------------------
    1        0.000   0.000   0.000   0.000
    2       -0.000  -0.000   0.000  -0.000
    3       -0.000  -0.000   0.000  -0.000
    4       -0.000   0.000   0.000  -0.000
    5       -0.000   0.000   0.000   0.000
    6       -0.000   0.000   0.000   0.000
    7       -0.000  -0.000   0.000  -0.000
    8       -0.000  -0.000   0.000  -0.000
    9       -0.000   0.000   0.000   0.000
   10       -0.000   0.000   0.000  -0.000
   11       -0.000   0.000   0.000  -0.000
   12        0.000   0.000   0.000   0.000
   13       -0.000   0.000   0.000   0.000
   14       -0.000   0.000   0.000   0.000
   15        0.000  -0.000   0.000   0.000
   16        0.000   0.000   0.000   0.000
   17       -0.000   0.000   0.000   0.000
   18       -0.000   0.000   0.000  -0.000
   19        0.000  -0.000   0.000   0.000
   20        0.000   0.000   0.000   0.000
   21       -0.000   0.000   0.000  -0.000
   22       -0.000   0.000   0.000   0.000
   23        0.000  -0.000   0.000   0.000
   24       -0.000   0.000   0.000  -0.000
   25       -0.000  -0.000   0.000  -0.000
   26       -0.000   0.000   0.000   0.000
   27       -0.000   0.000   0.000  -0.000
   28        0.000  -0.000   0.000  -0.000
   29        0.000   0.000   0.000   0.000
   30       -0.000   0.000   0.000   0.000
   31        0.000  -0.000   0.000  -0.000
   32       -0.000   0.000   0.000   0.000
   33        0.000  -0.000   0.000   0.000
   34       -0.000   0.000   0.000   0.000
   35       -0.000   0.000   0.000   0.000
   36       -0.000   0.000   0.000  -0.000
   37       -0.000   0.000   0.000  -0.000
   38        0.000  -0.000   0.000   0.000
   39       -0.000  -0.000   0.000  -0.000
   40        0.000  -0.000   0.000   0.000
   41       -0.000   0.000   0.000  -0.000
   42       -0.000   0.000   0.000  -0.000
   43        0.000   0.000   0.000   0.000
   44        0.000   0.000   0.000   0.000
   45        0.000   0.000   0.000   0.000
   46       -0.000  -0.000   0.000  -0.000
   47        0.000  -0.000   0.000  -0.000
   48       -0.000  -0.000   0.000  -0.000
   49       -0.000   0.000   0.000  -0.000
   50       -0.000   0.000   0.000   0.000
   51        0.000  -0.000   0.000  -0.000
   52        0.000   0.000   0.000   0.000
   53        0.000  -0.000   0.000  -0.000
   54        0.000  -0.000   0.000  -0.000
   55       -0.000   0.000   0.000   0.000
   56        0.000  -0.000   0.000  -0.000
   57       -0.000   0.000   0.000   0.000
   58       -0.000   0.000   0.000  -0.000
--------------------------------------------------
tot         -0.000   0.000   0.000   0.000
 
    CHARGE:  cpu time    0.3455: real time    0.3661
    FORLOC:  cpu time    0.0602: real time    0.0602
    FORNL :  cpu time    1.2439: real time    1.2938
    STRESS:  cpu time    3.7804: real time    3.7959
    FORCOR:  cpu time    0.4348: real time    0.4389
    FORHAR:  cpu time    0.1202: real time    0.1209
    MIXING:  cpu time    0.0110: real time    0.0110
    OFIELD:  cpu time    0.0002: real time    0.0012

 ---------------------------------------------------------------------------------------------

         DFTD3 V3.0 Rev 1        
 Edisp (eV)   -2.29602

 E6    (eV) :    -1.5959
 E8    (eV) :    -0.7001
 % E8        : 30.49
    FORVDW:  cpu time    0.0892: real time    0.1623

  FORCE on cell =-STRESS in cart. coord.  units (eV):
  Direction    XX          YY          ZZ          XY          YZ          ZX
  --------------------------------------------------------------------------------------
  Alpha Z    23.43732    23.43732    23.43732
  Ewald   14129.34976  4845.48205 -3674.65403    49.55667  -151.04702  -663.63413
  Hartree 15155.72790  6612.21743   405.79623    80.60543  -105.66900  -539.21477
  E(xc)    -731.99642  -733.11977  -743.29365    -0.36137    -0.26192    -0.41993
  Local  -31481.83529-13665.22106   851.71004  -138.40852   250.34368  1189.90372
  n-local   -81.33981   -74.98033   -82.43397     2.43350     2.88867    -1.38169
  augment   -22.81470   -24.95161   -25.39729     0.45252    -0.54386    -0.13178
  Kinetic  3000.81728  3007.80198  3234.11005     5.86308     4.31524    14.74391
  Fock        0.00000     0.00000     0.00000     0.00000     0.00000     0.00000
  vdW        -1.56877    -0.74206    -0.34204    -0.08788    -0.00564     0.05227
  -------------------------------------------------------------------------------------
  Total     -10.22273   -10.07605   -11.06733     0.05343     0.02014    -0.08238
  in kB      -2.59978    -2.56248    -2.81458     0.01359     0.00512    -0.02095
  external pressure =       -2.66 kB  Pullay stress =        0.00 kB


 VOLUME and BASIS-vectors are now :
 -----------------------------------------------------------------------------
  energy-cutoff  :      400.00
  volume of cell :     6300.00
      direct lattice vectors                 reciprocal lattice vectors
    28.000000000  0.000000000  0.000000000     0.035714286  0.000000000  0.000000000
     0.000000000 15.000000000  0.000000000     0.000000000  0.066666667  0.000000000
     0.000000000  0.000000000 15.000000000     0.000000000  0.000000000  0.066666667

  length of vectors
    28.000000000 15.000000000 15.000000000     0.035714286  0.066666667  0.066666667


 FORCES acting on ions
    electron-ion (+dipol)            ewald-force                    non-local-force                 convergence-correction
 -----------------------------------------------------------------------------------------------
   -.679E+02 0.463E+01 0.127E+02   0.668E+02 -.511E+01 -.120E+02   0.111E+01 0.469E+00 -.671E+00   0.106E-02 0.482E-03 -.352E-03
   -.114E+03 0.207E+03 -.156E+02   0.115E+03 -.209E+03 0.156E+02   -.998E+00 0.170E+01 0.856E-02   -.272E-03 -.808E-03 0.336E-03
   -.569E+02 0.227E+03 -.384E+02   0.577E+02 -.229E+03 0.385E+02   -.789E+00 0.213E+01 -.570E-01   0.395E-03 0.677E-03 0.541E-04
   -.750E+02 0.642E+02 -.148E+02   0.800E+02 -.647E+02 0.143E+02   -.498E+01 0.625E+00 0.556E+00   0.607E-03 -.895E-04 0.405E-03
   -.563E+02 -.194E+03 0.387E+02   0.577E+02 0.197E+03 -.392E+02   -.147E+01 -.218E+01 0.478E+00   0.132E-02 0.696E-03 0.171E-05
   -.423E+02 -.147E+03 0.219E+02   0.448E+02 0.146E+03 -.221E+02   -.248E+01 0.818E+00 0.188E+00   -.259E-03 -.137E-03 0.974E-03
   -.440E+02 -.107E+03 -.127E+01   0.421E+02 0.108E+03 0.873E+00   0.186E+01 -.887E+00 0.394E+00   -.127E-02 -.553E-03 -.211E-03
   0.261E+02 0.203E+03 -.135E+03   -.298E+02 -.208E+03 0.137E+03   0.368E+01 0.524E+01 -.189E+01   -.749E-03 -.110E-02 -.339E-03
   0.416E+02 0.147E+03 -.147E+01   -.442E+02 -.147E+03 0.152E+01   0.257E+01 -.667E+00 -.562E-01   -.418E-03 0.682E-03 0.551E-05
   0.785E+02 -.652E+02 -.133E+02   -.836E+02 0.655E+02 0.133E+02   0.510E+01 -.393E+00 0.339E-01   -.885E-03 -.630E-04 0.529E-03
   0.646E+02 -.228E+03 -.108E+02   -.655E+02 0.230E+03 0.108E+02   0.903E+00 -.209E+01 0.664E-01   0.332E-03 -.977E-03 0.488E-03
   0.120E+03 -.202E+03 -.569E+00   -.122E+03 0.204E+03 0.600E+00   0.121E+01 -.177E+01 -.240E-01   0.448E-03 0.129E-03 0.117E-02
   0.698E+02 -.202E+01 0.102E+02   -.683E+02 0.274E+01 -.102E+02   -.147E+01 -.725E+00 -.237E-02   -.427E-03 -.593E-03 0.891E-03
   0.547E+02 0.199E+03 0.627E+01   -.561E+02 -.202E+03 -.648E+01   0.147E+01 0.235E+01 0.209E+00   0.117E-03 0.413E-04 0.521E-03
   0.432E+02 0.991E+02 -.146E+02   -.415E+02 -.100E+03 0.142E+02   -.173E+01 0.853E+00 0.411E+00   0.118E-02 0.968E-04 0.153E-03
   -.297E+02 -.223E+03 -.958E+02   0.333E+02 0.228E+03 0.965E+02   -.361E+01 -.553E+01 -.700E+00   0.574E-03 -.118E-02 0.160E-02
   -.159E+02 -.199E+03 0.147E+03   0.163E+02 0.199E+03 -.148E+03   -.469E+00 0.215E+00 0.922E+00   0.218E-02 0.202E-02 -.916E-03
   0.322E+02 0.219E+03 0.108E+03   -.327E+02 -.219E+03 -.109E+03   0.582E+00 -.125E+00 0.925E+00   -.113E-02 -.309E-03 0.556E-03
   -.512E+02 0.873E+02 -.471E+01   0.551E+02 -.916E+02 0.482E+01   -.396E+01 0.430E+01 -.105E+00   0.176E-04 0.193E-04 0.148E-03
   -.822E+01 0.957E+02 -.168E+02   0.661E+01 -.101E+03 0.177E+02   0.161E+01 0.544E+01 -.958E+00   -.793E-04 0.388E-04 -.457E-04
   -.192E+02 -.927E+02 0.185E+02   0.211E+02 0.982E+02 -.195E+02   -.196E+01 -.543E+01 0.104E+01   0.694E-03 0.565E-04 -.674E-04
   0.462E+02 0.328E+02 -.701E+02   -.511E+02 -.316E+02 0.731E+02   0.494E+01 -.124E+01 -.296E+01   -.295E-03 -.238E-03 -.112E-03
   0.108E+02 -.967E+02 -.318E+01   -.933E+01 0.102E+03 0.319E+01   -.145E+01 -.556E+01 -.111E-01   -.211E-04 -.690E-04 -.293E-04
   0.526E+02 -.845E+02 0.112E+01   -.568E+02 0.886E+02 -.126E+01   0.419E+01 -.410E+01 0.138E+00   -.123E-03 0.132E-03 0.125E-03
   0.182E+02 0.949E+02 0.358E+01   -.200E+02 -.101E+03 -.389E+01   0.183E+01 0.559E+01 0.305E+00   0.237E-04 -.208E-04 0.502E-04
   -.505E+02 -.449E+02 -.591E+02   0.557E+02 0.443E+02 0.618E+02   -.518E+01 0.607E+00 -.273E+01   -.247E-03 -.310E-03 -.106E-03
   0.290E+02 -.781E+02 -.606E+02   -.323E+02 0.812E+02 0.639E+02   0.330E+01 -.313E+01 -.327E+01   0.730E-04 -.797E-04 0.209E-03
   0.469E+02 -.429E+02 0.648E+02   -.515E+02 0.433E+02 -.678E+02   0.464E+01 -.337E+00 0.291E+01   0.415E-05 0.218E-03 -.347E-03
   -.216E+02 -.887E+02 0.114E+02   0.236E+02 0.938E+02 -.108E+02   -.198E+01 -.508E+01 -.574E+00   0.253E-04 -.305E-03 -.121E-03
   -.373E+02 -.113E+02 0.698E+02   0.411E+02 0.838E+01 -.728E+02   -.374E+01 0.295E+01 0.292E+01   -.105E-04 0.374E-03 0.392E-04
   -.321E+02 0.681E+02 -.712E+02   0.356E+02 -.707E+02 0.747E+02   -.348E+01 0.265E+01 -.348E+01   -.122E-03 -.144E-03 -.146E-03
   0.430E+02 0.211E+02 0.638E+02   -.470E+02 -.186E+02 -.669E+02   0.393E+01 -.256E+01 0.305E+01   -.162E-03 -.447E-04 0.976E-04
   -.396E+02 0.540E+02 0.603E+02   0.440E+02 -.549E+02 -.635E+02   -.435E+01 0.960E+00 0.321E+01   0.622E-06 -.522E-04 -.960E-04
   0.242E+02 0.886E+02 -.628E+01   -.262E+02 -.935E+02 0.785E+01   0.202E+01 0.485E+01 -.156E+01   -.109E-03 0.113E-03 0.128E-03
   -.122E+02 -.812E+02 0.109E+02   0.103E+02 0.865E+02 -.155E+02   0.191E+01 -.524E+01 0.461E+01   -.274E-03 -.240E-03 -.372E-03
   -.927E+02 -.136E+02 -.341E+02   0.998E+02 0.139E+02 0.354E+02   -.710E+01 -.309E+00 -.128E+01   -.202E-03 -.509E-04 -.897E-04
   0.170E+02 -.186E+02 -.904E+02   -.207E+02 0.192E+02 0.967E+02   0.364E+01 -.675E+00 -.620E+01   -.460E-04 -.749E-04 -.230E-03
   0.429E+02 -.431E+02 0.540E+02   -.424E+02 0.463E+02 -.605E+02   -.459E+00 -.317E+01 0.648E+01   0.482E-03 0.529E-04 0.311E-03
   0.730E+02 0.584E+02 -.802E+01   -.776E+02 -.640E+02 0.768E+01   0.456E+01 0.557E+01 0.338E+00   0.475E-03 0.107E-03 0.986E-04
   -.490E+02 -.105E+02 -.680E+02   0.502E+02 0.131E+02 0.713E+02   -.127E+01 -.264E+01 -.329E+01   -.259E-04 0.371E-04 -.425E-03
   0.717E+02 -.465E+01 -.521E+02   -.761E+02 0.577E+01 0.530E+02   0.440E+01 -.111E+01 -.896E+00   -.498E-03 0.210E-03 -.217E-03
   0.465E+02 -.549E+02 -.644E+02   -.487E+02 0.596E+02 0.693E+02   0.226E+01 -.474E+01 -.494E+01   0.630E-03 -.828E-04 -.367E-05
   -.465E+02 -.401E+03 0.522E+02   0.458E+02 0.407E+03 -.533E+02   0.777E+00 -.591E+01 0.112E+01   -.150E-03 0.108E-02 -.628E-03
   -.108E+03 0.282E+00 0.729E+02   0.107E+03 0.282E+01 -.795E+02   0.149E+01 -.308E+01 0.655E+01   0.266E-02 -.617E-03 0.186E-02
   0.444E+02 0.401E+03 0.127E+00   -.434E+02 -.407E+03 -.478E+00   -.945E+00 0.590E+01 0.353E+00   0.603E-03 -.720E-03 -.216E-03
   0.849E+02 0.281E+02 0.394E+02   -.856E+02 -.289E+02 -.468E+02   0.670E+00 0.794E+00 0.740E+01   0.331E-03 0.421E-03 -.366E-04
   -.108E+02 0.896E+02 -.591E+02   0.836E+01 -.935E+02 0.604E+02   0.246E+01 0.389E+01 -.130E+01   -.130E-02 -.195E-03 -.934E-03
   0.651E+01 -.209E+03 0.139E+02   -.185E+02 0.242E+03 -.180E+02   0.120E+02 -.325E+02 0.411E+01   -.145E-02 -.631E-03 0.774E-03
   -.446E+01 0.193E+03 -.890E+01   0.166E+02 -.225E+03 0.819E+01   -.121E+02 0.324E+02 0.708E+00   -.782E-03 -.230E-02 -.146E-02
   0.123E+02 -.101E+03 -.458E+02   -.101E+02 0.105E+03 0.466E+02   -.225E+01 -.408E+01 -.791E+00   0.134E-02 -.350E-03 0.288E-02
   -.135E+03 -.625E+02 -.164E+03   0.130E+03 0.442E+02 0.154E+03   0.509E+01 0.183E+02 0.957E+01   -.126E-02 -.328E-03 -.119E-02
   0.176E+03 -.183E+02 -.952E+02   -.156E+03 0.113E+02 0.100E+03   -.200E+02 0.691E+01 -.480E+01   0.490E-02 0.631E-03 0.105E-02
   -.294E+03 0.257E+03 -.190E+03   0.308E+03 -.294E+03 0.200E+03   -.134E+02 0.371E+02 -.977E+01   0.161E-02 -.332E-02 -.556E-02
   -.185E+03 -.432E+03 0.679E+02   0.192E+03 0.483E+03 -.654E+02   -.766E+01 -.501E+02 -.252E+01   0.111E-02 0.102E-01 0.459E-02
   -.226E+03 0.171E+03 0.428E+03   0.238E+03 -.195E+03 -.475E+03   -.122E+02 0.240E+02 0.463E+02   0.195E-02 0.529E-02 0.142E-01
   0.167E+03 0.411E+03 0.225E+03   -.172E+03 -.458E+03 -.248E+03   0.452E+01 0.474E+02 0.229E+02   0.312E-02 0.239E-02 -.233E-02
   0.104E+03 0.886E+02 -.387E+03   -.868E+02 -.986E+02 0.422E+03   -.177E+02 0.997E+01 -.353E+02   0.247E-02 -.159E-02 -.507E-02
   0.302E+03 -.292E+03 0.238E+03   -.328E+03 0.330E+03 -.259E+03   0.260E+02 -.385E+02 0.213E+02   0.162E-03 0.161E-02 -.846E-03
 -----------------------------------------------------------------------------------------------
   0.246E+02 -.401E+02 -.593E+02   0.284E-12 -.227E-12 0.568E-13   -.246E+02 0.402E+02 0.593E+02   0.183E-01 0.103E-01 0.117E-01
 
 
 POSITION                                       TOTAL-FORCE (eV/Angst)
 -----------------------------------------------------------------------------------
     20.54004      7.18980      7.15524        -0.000811     -0.009042     -0.004225
     20.12256      5.87736      7.40027         0.000721     -0.001325     -0.000998
     18.77324      5.59438      7.61060        -0.003276      0.003872      0.001376
     17.84192      6.63979      7.55974         0.002544     -0.000723      0.004406
     19.62484      8.24752      7.10733        -0.000548      0.007403      0.000116
     18.27939      7.95721      7.30118         0.001511      0.007439      0.007497
     15.78204      7.74686      7.56131        -0.005371      0.004340     -0.002712
     15.84259      5.26683      8.11642        -0.004039      0.000986      0.001791
      9.85957      6.98813      7.69401        -0.000475     -0.010444     -0.000592
     10.26082      8.34293      7.73817        -0.001099      0.000760      0.002643
      9.29384      9.35555      7.73551        -0.000103      0.010920      0.002939
      7.94279      9.00372      7.70752         0.005335      0.002089      0.008335
      7.56689      7.65886      7.67765        -0.011791     -0.007753      0.006294
      8.51865      6.63218      7.66395         0.000984     -0.005213      0.002563
     12.35746      7.30710      7.69938        -0.003919     -0.011515      0.001381
     12.25223      9.83560      7.88153        -0.012182      0.009857     -0.009099
     12.47165     10.48713      6.52188        -0.032467     -0.023919      0.000783
     15.49815      4.40759      6.90669         0.011798      0.003174     -0.002860
     20.85731      5.07247      7.42118        -0.003355      0.001296      0.003157
     18.45622      4.56835      7.79519        -0.002049      0.008192     -0.006223
     19.97107      9.26257      6.91416         0.014828     -0.004264     -0.005937
     14.93673      5.50029      8.68324         0.001837     -0.013316      0.000228
      9.58211     10.40655      7.73978        -0.006885     -0.012196     -0.006019
      7.17160      9.77327      7.68795         0.004697      0.008002      0.000143
      8.19812      5.59195      7.61361         0.002124     -0.000254      0.000109
     13.20601      9.72110      8.40464         0.006456     -0.011508     -0.002091
     11.58206     10.43997      8.51144         0.007028      0.000591      0.005996
     11.53329     10.55135      5.95173         0.014890     -0.000096     -0.004680
     12.86525     11.50498      6.65212         0.013866      0.017700      0.003846
     13.20151      9.90449      5.94398         0.004566      0.003475     -0.003065
     16.54901      4.75360      8.78705        -0.000737     -0.001190     -0.004705
     14.73053      4.91010      6.30310        -0.002748     -0.000467     -0.001402
     16.38053      4.22045      6.27780        -0.002898      0.003974      0.000403
     15.09919      3.43707      7.23530        -0.005631     -0.005499      0.012699
     23.43653      9.38811      8.98020        -0.000885     -0.001225      0.003357
     24.69844      8.68299      9.80324        -0.002984      0.006395      0.004113
     23.19247      8.73438     10.49302        -0.002118     -0.000382     -0.000828
      3.04376      8.27437      8.29715        -0.006650      0.005901      0.009260
      2.34679      7.04058      9.16573         0.008022      0.014158     -0.001844
     23.29086      7.46740      8.71494        -0.013301      0.004230     -0.006796
      4.48413      7.37767      9.29420         0.002321      0.003087     -0.007259
      2.67125      8.48937      9.90545         0.010267     -0.001848      0.001329
     16.92941      9.06061      7.26614         0.001169      0.002932     -0.003691
     22.25136      7.51152      6.79611         0.010359      0.023683      0.023498
     11.24563      5.93219      7.66912        -0.002171      0.001790     -0.001513
      5.85207      7.21696      7.62840         0.004554      0.006072     -0.008829
     16.46790      6.54440      7.74697        -0.000978     -0.000223     -0.005386
     14.52173      8.06234      7.54479        -0.004162     -0.005804      0.002333
     13.62111      7.01671      7.63862        -0.000278      0.005775     -0.006322
     11.64199      8.50322      7.77788        -0.000846     -0.005043      0.006845
     23.69656      8.62059      9.61109        -0.002242      0.003691      0.004510
      3.01172      7.81625      9.21573        -0.002648      0.001906      0.000276
     23.00818      6.76326      7.94956        -0.000425      0.008079      0.001163
     22.46824      8.94448      6.93158        -0.007916     -0.013472      0.004483
     22.58216      6.85948      5.55739         0.008027     -0.010067     -0.019233
      5.74263      5.91698      7.00999         0.006200     -0.008903     -0.011866
      5.51389      7.10805      9.16346        -0.000993     -0.008821     -0.002314
      5.08899      8.32132      7.06663         0.004880     -0.007255      0.002616
 -----------------------------------------------------------------------------------
    total drift:                                0.012875      0.020293      0.006092


--------------------------------------------------------------------------------------------------------


  FREE ENERGIE OF THE ION-ELECTRON SYSTEM (eV)
  ---------------------------------------------------
  free  energy   TOTEN  =      -358.75852216 eV

  energy  without entropy=     -358.75852216  energy(sigma->0) =     -358.75852216
 
 d Force = 0.1170774E-03[ 0.138E-05, 0.233E-03]  d Energy = 0.1215855E-03-0.451E-05
 d Force =-0.8979083E-01[-0.900E-01,-0.896E-01]  d Ewald  =-0.8979101E-01 0.184E-06


--------------------------------------------------------------------------------------------------------


    POTLOK:  cpu time    0.9500: real time    0.9587


--------------------------------------------------------------------------------------------------------


 stress matrix after NEB project (eV)
    -10.22273      0.05343     -0.08238
      0.05343    -10.07605      0.02014
     -0.08238      0.02014    -11.06733
  FORCES: max atom, RMS     0.040334    0.012765
  FORCE total and by dimension    0.097217    0.032467
  Stress total and by dimension   18.125589   11.067330


--------------------------------------------------------------------------------------------------------


    WAVPRE:  cpu time    0.1070: real time    0.1108
    FEWALD:  cpu time    0.0023: real time    0.0023

 real space projection operators:
  total allocation   :       4239.66 KBytes
  max/ min on nodes  :       1063.74       1057.84

    ORTHCH:  cpu time    0.7089: real time    0.7135
     LOOP+:  cpu time   25.2708: real time   25.8874


--------------------------------------- Iteration      6(   1)  ---------------------------------------


    POTLOK:  cpu time    0.5514: real time    0.5572
    SETDIJ:  cpu time    0.4436: real time    0.4438
    EDDIAG:  cpu time    1.2685: real time    1.3073
  RMM-DIIS:  cpu time    3.5365: real time    3.5394
    ORTHCH:  cpu time    0.2862: real time    0.2890
       DOS:  cpu time    0.0008: real time    0.0011
    CHARGE:  cpu time    0.3532: real time    0.3874
    MIXING:  cpu time    0.0104: real time    0.0104
    --------------------------------------------
      LOOP:  cpu time    6.4507: real time    6.5358

 eigenvalue-minimisations  :   608
 total energy-change (2. order) :-0.2121936E-03  (-0.2494262E-02)
 number of electron     185.9999997 magnetization       0.0000000
 augmentation part        4.2531352 magnetization       0.0000004

 Broyden mixing:
  rms(total) = 0.27059E-02    rms(broyden)= 0.26789E-02
  rms(prec ) = 0.27534E-02
  weight for this iteration     100.00

 Free energy of the ion-electron system (eV)
  ---------------------------------------------------
  alpha Z        PSCENC =        23.43732454
  Ewald energy   TEWEN  =     15300.02559896
  -Hartree energ DENC   =    -22173.62270128
  -exchange      EXHF   =         0.00000000
  -V(xc)+E(xc)   XCENC  =       673.88381972
  PAW double counting   =      4635.45296121    -4668.46983960
  entropy T*S    EENTRO =        -0.00000000
  eigenvalues    EBANDS =     -2382.64988540
  atomic energy  EATOM  =      8235.48001541
  Solvation  Ediel_sol  =         0.00000000
  ---------------------------------------------------
  free energy    TOTEN  =      -356.46270644 eV

  energy without entropy =     -356.46270644  energy(sigma->0) =     -356.46270644


--------------------------------------------------------------------------------------------------------


--------------------------------------- Iteration      6(   2)  ---------------------------------------


    POTLOK:  cpu time    0.4914: real time    0.5006
    SETDIJ:  cpu time    0.4589: real time    0.4613
    EDDIAG:  cpu time    1.1657: real time    1.1834
  RMM-DIIS:  cpu time    3.2240: real time    3.2301
    ORTHCH:  cpu time    0.2705: real time    0.2730
       DOS:  cpu time    0.0010: real time    0.0010
    CHARGE:  cpu time    0.3584: real time    0.3588
    MIXING:  cpu time    0.0106: real time    0.0106
    --------------------------------------------
      LOOP:  cpu time    5.9805: real time    6.0188

 eigenvalue-minimisations  :   610
 total energy-change (2. order) : 0.2564179E-04  (-0.2544019E-04)
 number of electron     185.9999997 magnetization       0.0000000
 augmentation part        4.2532494 magnetization      -0.0000002

 Broyden mixing:
  rms(total) = 0.17689E-02    rms(broyden)= 0.17664E-02
  rms(prec ) = 0.18149E-02
  weight for this iteration     100.00

 eigenvalues of (default mixing * dielectric matrix)
  average eigenvalue GAMMA=   1.4784
  1.4784

 Free energy of the ion-electron system (eV)
  ---------------------------------------------------
  alpha Z        PSCENC =        23.43732454
  Ewald energy   TEWEN  =     15300.02559896
  -Hartree energ DENC   =    -22173.61271727
  -exchange      EXHF   =         0.00000000
  -V(xc)+E(xc)   XCENC  =       673.88312003
  PAW double counting   =      4635.40314988    -4668.41962642
  entropy T*S    EENTRO =        -0.00000000
  eigenvalues    EBANDS =     -2382.65954593
  atomic energy  EATOM  =      8235.48001541
  Solvation  Ediel_sol  =         0.00000000
  ---------------------------------------------------
  free energy    TOTEN  =      -356.46268080 eV

  energy without entropy =     -356.46268080  energy(sigma->0) =     -356.46268080


--------------------------------------------------------------------------------------------------------


--------------------------------------- Iteration      6(   3)  ---------------------------------------


    POTLOK:  cpu time    0.4844: real time    0.4904
    SETDIJ:  cpu time    0.4315: real time    0.4316
    EDDIAG:  cpu time    1.1725: real time    1.2390
  RMM-DIIS:  cpu time    2.7883: real time    2.7905
    ORTHCH:  cpu time    0.2692: real time    0.2716
       DOS:  cpu time    0.0005: real time    0.0005
    --------------------------------------------
      LOOP:  cpu time    5.1463: real time    5.2234

 eigenvalue-minimisations  :   508
 total energy-change (2. order) :-0.8901505E-05  (-0.4221723E-05)
 number of electron     185.9999997 magnetization       0.0000000
 augmentation part        4.2532494 magnetization      -0.0000002

 Free energy of the ion-electron system (eV)
  ---------------------------------------------------
  alpha Z        PSCENC =        23.43732454
  Ewald energy   TEWEN  =     15300.02559896
  -Hartree energ DENC   =    -22173.61381822
  -exchange      EXHF   =         0.00000000
  -V(xc)+E(xc)   XCENC  =       673.88301620
  PAW double counting   =      4635.37449099    -4668.39076449
  entropy T*S    EENTRO =        -0.00000000
  eigenvalues    EBANDS =     -2382.65855309
  atomic energy  EATOM  =      8235.48001541
  Solvation  Ediel_sol  =         0.00000000
  ---------------------------------------------------
  free energy    TOTEN  =      -356.46268970 eV

  energy without entropy =     -356.46268970  energy(sigma->0) =     -356.46268970


--------------------------------------------------------------------------------------------------------


 average (electrostatic) potential at core
  the test charge radii are     0.6991  0.5201  0.9698  0.7089  0.7215
  (the norm of the test charge is              1.0000)
       1 -59.1127       2 -58.8058       3 -58.8393       4 -59.9693       5 -58.9406
       6 -59.5617       7 -60.7295       8 -59.3062       9 -59.5016      10 -59.9414
      11 -58.7796      12 -58.7475      13 -59.0460      14 -58.8643      15 -60.7096
      16 -59.2942      17 -58.0945      18 -58.0976      19 -41.9029      20 -42.1956
      21 -42.0326      22 -41.6813      23 -42.1437      24 -41.8091      25 -41.9260
      26 -41.6697      27 -41.9249      28 -41.4192      29 -41.4832      30 -41.2470
      31 -41.9307      32 -41.2377      33 -41.4343      34 -41.4925      35 -43.8592
      36 -44.1991      37 -44.1857      38 -43.7201      39 -44.0056      40 -42.7320
      41 -42.6488      42 -44.0432      43 -96.5830      44 -99.7103      45 -96.5278
      46 -99.6069      47 -74.8270      48 -73.1970      49 -73.1784      50 -74.8115
      51 -74.0504      52 -73.8849      53 -80.5349      54 -79.6614      55 -79.4918
      56 -79.3993      57 -80.3539      58 -79.4941
 
 
 
 E-fermi :  -3.6739     XC(G=0):  -1.1935     alpha+bet : -0.6761


 spin component 1

 k-point     1 :       0.0000    0.0000    0.0000
  band No.  band energies     occupation 
      1     -27.9361      1.00000
      2     -27.7817      1.00000
      3     -25.1732      1.00000
      4     -24.7438      1.00000
      5     -24.7362      1.00000
      6     -24.5912      1.00000
      7     -24.4423      1.00000
      8     -24.2761      1.00000
      9     -23.7242      1.00000
     10     -22.2489      1.00000
     11     -22.0813      1.00000
     12     -21.4135      1.00000
     13     -21.3483      1.00000
     14     -21.0055      1.00000
     15     -20.2638      1.00000
     16     -19.7256      1.00000
     17     -18.8667      1.00000
     18     -18.8042      1.00000
     19     -18.3698      1.00000
     20     -18.2480      1.00000
     21     -17.9397      1.00000
     22     -17.4478      1.00000
     23     -16.2392      1.00000
     24     -16.1721      1.00000
     25     -15.7147      1.00000
     26     -15.6978      1.00000
     27     -15.1119      1.00000
     28     -14.6659      1.00000
     29     -14.5386      1.00000
     30     -14.4550      1.00000
     31     -14.1540      1.00000
     32     -13.6092      1.00000
     33     -13.1706      1.00000
     34     -12.7850      1.00000
     35     -12.5641      1.00000
     36     -12.5029      1.00000
     37     -12.4002      1.00000
     38     -12.3905      1.00000
     39     -12.3604      1.00000
     40     -12.2539      1.00000
     41     -12.1800      1.00000
     42     -11.7809      1.00000
     43     -11.7313      1.00000
     44     -11.2443      1.00000
     45     -11.1598      1.00000
     46     -11.0298      1.00000
     47     -10.9417      1.00000
     48     -10.8971      1.00000
     49     -10.8796      1.00000
     50     -10.7186      1.00000
     51     -10.6646      1.00000
     52     -10.3527      1.00000
     53     -10.2786      1.00000
     54     -10.1933      1.00000
     55     -10.0065      1.00000
     56      -9.9207      1.00000
     57      -9.8499      1.00000
     58      -9.7050      1.00000
     59      -9.5263      1.00000
     60      -9.4813      1.00000
     61      -9.4037      1.00000
     62      -9.3636      1.00000
     63      -9.2050      1.00000
     64      -9.0970      1.00000
     65      -8.8823      1.00000
     66      -8.5821      1.00000
     67      -8.5311      1.00000
     68      -8.2784      1.00000
     69      -8.2377      1.00000
     70      -8.1994      1.00000
     71      -8.0924      1.00000
     72      -8.0634      1.00000
     73      -7.9536      1.00000
     74      -7.9156      1.00000
     75      -7.7864      1.00000
     76      -7.5047      1.00000
     77      -7.4910      1.00000
     78      -7.3631      1.00000
     79      -7.2196      1.00000
     80      -7.1858      1.00000
     81      -7.1027      1.00000
     82      -6.9462      1.00000
     83      -6.8746      1.00000
     84      -6.8008      1.00000
     85      -6.7197      1.00000
     86      -6.3523      1.00000
     87      -6.2841      1.00000
     88      -5.9310      1.00000
     89      -5.6895      1.00000
     90      -5.6181      1.00000
     91      -5.3308      1.00000
     92      -4.8870      1.00000
     93      -3.9399      1.00000
     94      -1.4282      0.00000
     95      -1.2026      0.00000
     96      -1.1696      0.00000
     97      -1.1094      0.00000
     98      -0.8700      0.00000
     99      -0.6768      0.00000
    100      -0.6261      0.00000
    101      -0.5143      0.00000
    102      -0.4766      0.00000
    103      -0.1922      0.00000
    104       0.0244      0.00000
    105       0.2687      0.00000
    106       0.3117      0.00000
    107       0.3651      0.00000
    108       0.4128      0.00000
    109       0.4994      0.00000
    110       0.5603      0.00000
    111       0.6129      0.00000
    112       0.6464      0.00000
    113       0.6768      0.00000
    114       0.7514      0.00000
    115       0.7889      0.00000
    116       0.8830      0.00000
    117       0.9056      0.00000
    118       0.9522      0.00000
    119       0.9616      0.00000
    120       1.0444      0.00000
    121       1.0973      0.00000
    122       1.1560      0.00000
    123       1.1790      0.00000
    124       1.2111      0.00000
    125       1.2701      0.00000
    126       1.2781      0.00000
    127       1.3235      0.00000
    128       1.3772      0.00000
    129       1.3897      0.00000
    130       1.4625      0.00000
    131       1.4662      0.00000
    132       1.5076      0.00000
    133       1.5187      0.00000
    134       1.5444      0.00000
    135       1.5641      0.00000
    136       1.5884      0.00000
    137       1.6097      0.00000
    138       1.6358      0.00000
    139       1.6652      0.00000
    140       1.6881      0.00000
    141       1.7315      0.00000
    142       1.7855      0.00000
    143       1.8256      0.00000
    144       1.8586      0.00000
    145       1.8744      0.00000
    146       1.8909      0.00000
    147       1.9389      0.00000
    148       1.9545      0.00000
    149       1.9930      0.00000
    150       2.0101      0.00000
    151       2.0571      0.00000
    152       2.0744      0.00000

 spin component 2

 k-point     1 :       0.0000    0.0000    0.0000
  band No.  band energies     occupation 
      1     -27.9361      1.00000
      2     -27.7817      1.00000
      3     -25.1732      1.00000
      4     -24.7438      1.00000
      5     -24.7362      1.00000
      6     -24.5912      1.00000
      7     -24.4423      1.00000
      8     -24.2761      1.00000
      9     -23.7242      1.00000
     10     -22.2489      1.00000
     11     -22.0813      1.00000
     12     -21.4135      1.00000
     13     -21.3483      1.00000
     14     -21.0055      1.00000
     15     -20.2638      1.00000
     16     -19.7256      1.00000
     17     -18.8667      1.00000
     18     -18.8042      1.00000
     19     -18.3698      1.00000
     20     -18.2480      1.00000
     21     -17.9397      1.00000
     22     -17.4478      1.00000
     23     -16.2392      1.00000
     24     -16.1721      1.00000
     25     -15.7147      1.00000
     26     -15.6978      1.00000
     27     -15.1119      1.00000
     28     -14.6659      1.00000
     29     -14.5386      1.00000
     30     -14.4550      1.00000
     31     -14.1540      1.00000
     32     -13.6092      1.00000
     33     -13.1706      1.00000
     34     -12.7850      1.00000
     35     -12.5641      1.00000
     36     -12.5029      1.00000
     37     -12.4002      1.00000
     38     -12.3905      1.00000
     39     -12.3604      1.00000
     40     -12.2539      1.00000
     41     -12.1800      1.00000
     42     -11.7809      1.00000
     43     -11.7313      1.00000
     44     -11.2443      1.00000
     45     -11.1598      1.00000
     46     -11.0298      1.00000
     47     -10.9417      1.00000
     48     -10.8971      1.00000
     49     -10.8796      1.00000
     50     -10.7186      1.00000
     51     -10.6646      1.00000
     52     -10.3527      1.00000
     53     -10.2786      1.00000
     54     -10.1933      1.00000
     55     -10.0065      1.00000
     56      -9.9207      1.00000
     57      -9.8499      1.00000
     58      -9.7050      1.00000
     59      -9.5263      1.00000
     60      -9.4813      1.00000
     61      -9.4037      1.00000
     62      -9.3636      1.00000
     63      -9.2050      1.00000
     64      -9.0970      1.00000
     65      -8.8823      1.00000
     66      -8.5821      1.00000
     67      -8.5311      1.00000
     68      -8.2784      1.00000
     69      -8.2377      1.00000
     70      -8.1994      1.00000
     71      -8.0924      1.00000
     72      -8.0634      1.00000
     73      -7.9536      1.00000
     74      -7.9156      1.00000
     75      -7.7864      1.00000
     76      -7.5047      1.00000
     77      -7.4910      1.00000
     78      -7.3631      1.00000
     79      -7.2196      1.00000
     80      -7.1858      1.00000
     81      -7.1027      1.00000
     82      -6.9462      1.00000
     83      -6.8746      1.00000
     84      -6.8008      1.00000
     85      -6.7197      1.00000
     86      -6.3523      1.00000
     87      -6.2841      1.00000
     88      -5.9310      1.00000
     89      -5.6895      1.00000
     90      -5.6181      1.00000
     91      -5.3308      1.00000
     92      -4.8870      1.00000
     93      -3.9399      1.00000
     94      -1.4282      0.00000
     95      -1.2026      0.00000
     96      -1.1696      0.00000
     97      -1.1094      0.00000
     98      -0.8700      0.00000
     99      -0.6767      0.00000
    100      -0.6261      0.00000
    101      -0.5143      0.00000
    102      -0.4766      0.00000
    103      -0.1922      0.00000
    104       0.0244      0.00000
    105       0.2687      0.00000
    106       0.3117      0.00000
    107       0.3651      0.00000
    108       0.4128      0.00000
    109       0.4994      0.00000
    110       0.5603      0.00000
    111       0.6129      0.00000
    112       0.6465      0.00000
    113       0.6768      0.00000
    114       0.7514      0.00000
    115       0.7889      0.00000
    116       0.8830      0.00000
    117       0.9056      0.00000
    118       0.9522      0.00000
    119       0.9616      0.00000
    120       1.0444      0.00000
    121       1.0973      0.00000
    122       1.1560      0.00000
    123       1.1790      0.00000
    124       1.2111      0.00000
    125       1.2701      0.00000
    126       1.2781      0.00000
    127       1.3235      0.00000
    128       1.3772      0.00000
    129       1.3897      0.00000
    130       1.4625      0.00000
    131       1.4662      0.00000
    132       1.5076      0.00000
    133       1.5187      0.00000
    134       1.5444      0.00000
    135       1.5641      0.00000
    136       1.5885      0.00000
    137       1.6097      0.00000
    138       1.6358      0.00000
    139       1.6652      0.00000
    140       1.6881      0.00000
    141       1.7315      0.00000
    142       1.7855      0.00000
    143       1.8256      0.00000
    144       1.8586      0.00000
    145       1.8744      0.00000
    146       1.8909      0.00000
    147       1.9389      0.00000
    148       1.9545      0.00000
    149       1.9930      0.00000
    150       2.0101      0.00000
    151       2.0571      0.00000
    152       2.0744      0.00000


--------------------------------------------------------------------------------------------------------


 soft charge-density along one line, spin component           1
         0         1         2         3         4         5         6         7         8         9
 total charge-density along one line
 
 soft charge-density along one line, spin component           2
         0         1         2         3         4         5         6         7         8         9
 total charge-density along one line
 
 pseudopotential strength for first ion, spin component:           1
 10.283   0.021   0.001  -0.001   0.005   0.000   0.000   0.001
  0.021  -0.001  -0.000   0.000  -0.000   0.000  -0.000   0.000
  0.001  -0.000  -4.401   0.003   0.002  -0.018   0.001   0.000
 -0.001   0.000   0.003  -4.380   0.002   0.001  -0.013   0.000
  0.005  -0.000   0.002   0.002  -4.395   0.000   0.000  -0.017
  0.000   0.000  -0.018   0.001   0.000  -0.774   0.000   0.000
  0.000  -0.000   0.001  -0.013   0.000   0.000  -0.773   0.000
  0.001   0.000   0.000   0.000  -0.017   0.000   0.000  -0.774
 pseudopotential strength for first ion, spin component:           2
 10.283   0.021   0.001  -0.001   0.005   0.000   0.000   0.001
  0.021  -0.001  -0.000   0.000  -0.000   0.000  -0.000   0.000
  0.001  -0.000  -4.401   0.003   0.002  -0.018   0.001   0.000
 -0.001   0.000   0.003  -4.380   0.002   0.001  -0.013   0.000
  0.005  -0.000   0.002   0.002  -4.395   0.000   0.000  -0.017
  0.000   0.000  -0.018   0.001   0.000  -0.774   0.000   0.000
  0.000  -0.000   0.001  -0.013   0.000   0.000  -0.773   0.000
  0.001   0.000   0.000   0.000  -0.017   0.000   0.000  -0.774
 total augmentation occupancy for first ion, spin component:           1
  1.478  -1.074  -0.017   0.014  -0.062  -0.006   0.003  -0.029
 -1.074   1.047   0.023  -0.008   0.130   0.005  -0.001   0.028
 -0.017   0.023   1.244  -0.030  -0.032   0.233  -0.017  -0.010
  0.014  -0.008  -0.030   1.006   0.002  -0.017   0.117  -0.010
 -0.062   0.130  -0.032   0.002   1.077  -0.010  -0.010   0.192
 -0.006   0.005   0.233  -0.017  -0.010   0.049  -0.005  -0.002
  0.003  -0.001  -0.017   0.117  -0.010  -0.005   0.016  -0.004
 -0.029   0.028  -0.010  -0.010   0.192  -0.002  -0.004   0.041
 total augmentation occupancy for first ion, spin component:           2
  0.000   0.000  -0.000  -0.000  -0.000  -0.000  -0.000   0.000
  0.000  -0.000  -0.000   0.000  -0.000  -0.000  -0.000  -0.000
 -0.000  -0.000  -0.000  -0.000   0.000   0.000  -0.000  -0.000
 -0.000   0.000  -0.000   0.000  -0.000   0.000  -0.000   0.000
 -0.000  -0.000   0.000  -0.000  -0.000  -0.000   0.000   0.000
 -0.000  -0.000   0.000   0.000  -0.000   0.000   0.000  -0.000
 -0.000  -0.000  -0.000  -0.000   0.000   0.000  -0.000   0.000
  0.000  -0.000  -0.000   0.000   0.000  -0.000   0.000   0.000


------------------------ aborting loop because EDIFF is reached ----------------------------------------


 


 total charge     
 
# of ion       s       p       d       tot
------------------------------------------
    1        0.865   1.759   0.000   2.624
    2        0.869   1.773   0.000   2.642
    3        0.864   1.788   0.000   2.653
    4        0.866   1.775   0.000   2.640
    5        0.867   1.781   0.000   2.648
    6        0.863   1.753   0.000   2.616
    7        0.855   1.710   0.000   2.566
    8        0.836   1.753   0.000   2.589
    9        0.864   1.754   0.000   2.618
   10        0.866   1.772   0.000   2.638
   11        0.864   1.789   0.000   2.652
   12        0.870   1.771   0.000   2.641
   13        0.865   1.763   0.000   2.628
   14        0.868   1.781   0.000   2.649
   15        0.855   1.711   0.000   2.567
   16        0.836   1.754   0.000   2.589
   17        0.842   1.797   0.000   2.639
   18        0.843   1.797   0.000   2.640
   19        0.643   0.045   0.000   0.688
   20        0.644   0.045   0.000   0.689
   21        0.639   0.046   0.000   0.684
   22        0.647   0.046   0.000   0.693
   23        0.645   0.045   0.000   0.690
   24        0.642   0.045   0.000   0.687
   25        0.638   0.046   0.000   0.684
   26        0.646   0.046   0.000   0.692
   27        0.652   0.042   0.000   0.694
   28        0.645   0.042   0.000   0.687
   29        0.643   0.042   0.000   0.684
   30        0.641   0.043   0.000   0.684
   31        0.652   0.042   0.000   0.694
   32        0.641   0.043   0.000   0.684
   33        0.645   0.042   0.000   0.687
   34        0.643   0.042   0.000   0.684
   35        0.625   0.078   0.000   0.703
   36        0.639   0.077   0.000   0.716
   37        0.639   0.077   0.000   0.716
   38        0.626   0.078   0.000   0.704
   39        0.638   0.077   0.000   0.715
   40        0.499   0.096   0.000   0.595
   41        0.501   0.096   0.000   0.597
   42        0.640   0.077   0.000   0.716
   43        1.343   2.403   0.000   3.745
   44        1.246   2.283   0.000   3.529
   45        1.343   2.403   0.000   3.746
   46        1.247   2.283   0.000   3.530
   47        1.215   2.696   0.000   3.911
   48        1.266   2.563   0.000   3.829
   49        1.265   2.567   0.000   3.832
   50        1.215   2.696   0.000   3.911
   51        1.239   2.701   0.000   3.939
   52        1.240   2.697   0.000   3.936
   53        1.602   3.589   0.000   5.191
   54        1.618   3.551   0.000   5.169
   55        1.625   3.542   0.000   5.168
   56        1.623   3.544   0.000   5.168
   57        1.602   3.586   0.000   5.188
   58        1.619   3.547   0.000   5.166
--------------------------------------------------
tot         52.879  79.786   0.000 132.665
 


 magnetization (x)
 
# of ion       s       p       d       tot
------------------------------------------
    1        0.000   0.000   0.000   0.000
    2        0.000  -0.000   0.000  -0.000
    3        0.000   0.000   0.000   0.000
    4        0.000   0.000   0.000   0.000
    5        0.000  -0.000   0.000  -0.000
    6        0.000  -0.000   0.000  -0.000
    7        0.000   0.000   0.000   0.000
    8        0.000   0.000   0.000   0.000
    9        0.000  -0.000   0.000  -0.000
   10        0.000  -0.000   0.000  -0.000
   11        0.000  -0.000   0.000  -0.000
   12        0.000  -0.000   0.000   0.000
   13        0.000  -0.000   0.000  -0.000
   14        0.000  -0.000   0.000  -0.000
   15       -0.000   0.000   0.000  -0.000
   16       -0.000   0.000   0.000   0.000
   17        0.000  -0.000   0.000   0.000
   18        0.000  -0.000   0.000   0.000
   19        0.000   0.000   0.000   0.000
   20        0.000  -0.000   0.000  -0.000
   21       -0.000   0.000   0.000  -0.000
   22        0.000  -0.000   0.000  -0.000
   23        0.000  -0.000   0.000   0.000
   24       -0.000   0.000   0.000   0.000
   25       -0.000   0.000   0.000  -0.000
   26        0.000  -0.000   0.000   0.000
   27        0.000  -0.000   0.000   0.000
   28       -0.000   0.000   0.000   0.000
   29       -0.000  -0.000   0.000  -0.000
   30        0.000  -0.000   0.000  -0.000
   31       -0.000   0.000   0.000   0.000
   32        0.000  -0.000   0.000  -0.000
   33       -0.000   0.000   0.000  -0.000
   34        0.000  -0.000   0.000  -0.000
   35        0.000  -0.000   0.000   0.000
   36       -0.000  -0.000   0.000  -0.000
   37        0.000   0.000   0.000   0.000
   38        0.000   0.000   0.000   0.000
   39       -0.000   0.000   0.000   0.000
   40       -0.000   0.000   0.000  -0.000
   41        0.000  -0.000   0.000   0.000
   42       -0.000  -0.000   0.000  -0.000
   43       -0.000  -0.000   0.000  -0.000
   44        0.000   0.000   0.000   0.000
   45       -0.000  -0.000   0.000  -0.000
   46        0.000   0.000   0.000   0.000
   47       -0.000   0.000   0.000   0.000
   48        0.000   0.000   0.000   0.000
   49        0.000  -0.000   0.000   0.000
   50       -0.000  -0.000   0.000  -0.000
   51       -0.000  -0.000   0.000  -0.000
   52       -0.000  -0.000   0.000  -0.000
   53       -0.000   0.000   0.000   0.000
   54       -0.000  -0.000   0.000  -0.000
   55       -0.000   0.000   0.000   0.000
   56       -0.000  -0.000   0.000  -0.000
   57        0.000   0.000   0.000   0.000
   58        0.000   0.000   0.000   0.000
--------------------------------------------------
tot          0.000  -0.000   0.000  -0.000
 
    CHARGE:  cpu time    0.3440: real time    0.3445
    FORLOC:  cpu time    0.0653: real time    0.0657
    FORNL :  cpu time    1.4743: real time    1.4756
    STRESS:  cpu time    3.9905: real time    3.9928
    FORCOR:  cpu time    0.4348: real time    0.5540
    FORHAR:  cpu time    0.1155: real time    0.1163
    MIXING:  cpu time    0.0110: real time    0.0110
    OFIELD:  cpu time    0.0003: real time    0.0013

 ---------------------------------------------------------------------------------------------

         DFTD3 V3.0 Rev 1        
 Edisp (eV)   -2.29601

 E6    (eV) :    -1.5959
 E8    (eV) :    -0.7001
 % E8        : 30.49
    FORVDW:  cpu time    0.0879: real time    0.0885

  FORCE on cell =-STRESS in cart. coord.  units (eV):
  Direction    XX          YY          ZZ          XY          YZ          ZX
  --------------------------------------------------------------------------------------
  Alpha Z    23.43732    23.43732    23.43732
  Ewald   14129.03469  4845.60604 -3674.62776    49.43552  -150.40904  -663.68763
  Hartree 15155.42738  6612.45237   405.75817    80.60496  -105.16858  -539.23589
  E(xc)    -731.99503  -733.11797  -743.29106    -0.36164    -0.26129    -0.42032
  Local  -31481.23374-13665.59829   851.73599  -138.30233   249.20499  1189.97730
  n-local   -81.32781   -74.97095   -82.42752     2.43299     2.88806    -1.37989
  augment   -22.81277   -24.95295   -25.39664     0.45464    -0.54617    -0.13006
  Kinetic  3000.82862  3007.76860  3234.10809     5.85901     4.30075    14.75514
  Fock        0.00000     0.00000     0.00000     0.00000     0.00000     0.00000
  vdW        -1.56911    -0.74231    -0.34203    -0.08790    -0.00562     0.05231
  -------------------------------------------------------------------------------------
  Total     -10.21045   -10.11814   -11.04543     0.03525     0.00309    -0.06905
  in kB      -2.59666    -2.57318    -2.80901     0.00897     0.00079    -0.01756
  external pressure =       -2.66 kB  Pullay stress =        0.00 kB


 VOLUME and BASIS-vectors are now :
 -----------------------------------------------------------------------------
  energy-cutoff  :      400.00
  volume of cell :     6300.00
      direct lattice vectors                 reciprocal lattice vectors
    28.000000000  0.000000000  0.000000000     0.035714286  0.000000000  0.000000000
     0.000000000 15.000000000  0.000000000     0.000000000  0.066666667  0.000000000
     0.000000000  0.000000000 15.000000000     0.000000000  0.000000000  0.066666667

  length of vectors
    28.000000000 15.000000000 15.000000000     0.035714286  0.066666667  0.066666667


 FORCES acting on ions
    electron-ion (+dipol)            ewald-force                    non-local-force                 convergence-correction
 -----------------------------------------------------------------------------------------------
   -.678E+02 0.470E+01 0.128E+02   0.667E+02 -.518E+01 -.122E+02   0.111E+01 0.472E+00 -.662E+00   -.190E-03 0.238E-03 0.110E-02
   -.114E+03 0.207E+03 -.156E+02   0.115E+03 -.209E+03 0.156E+02   -.100E+01 0.170E+01 0.957E-02   0.782E-05 0.525E-03 0.360E-03
   -.569E+02 0.227E+03 -.384E+02   0.577E+02 -.229E+03 0.385E+02   -.785E+00 0.212E+01 -.594E-01   0.742E-03 -.115E-02 -.192E-03
   -.750E+02 0.641E+02 -.149E+02   0.799E+02 -.646E+02 0.144E+02   -.497E+01 0.622E+00 0.556E+00   -.474E-03 -.304E-03 -.676E-03
   -.562E+02 -.194E+03 0.387E+02   0.577E+02 0.197E+03 -.392E+02   -.147E+01 -.218E+01 0.478E+00   0.277E-03 -.113E-02 0.455E-04
   -.423E+02 -.147E+03 0.217E+02   0.448E+02 0.146E+03 -.219E+02   -.249E+01 0.812E+00 0.179E+00   0.310E-03 -.558E-03 -.130E-02
   -.441E+02 -.107E+03 -.121E+01   0.422E+02 0.108E+03 0.817E+00   0.186E+01 -.887E+00 0.395E+00   -.310E-03 0.126E-02 0.538E-03
   0.261E+02 0.203E+03 -.135E+03   -.298E+02 -.208E+03 0.137E+03   0.368E+01 0.524E+01 -.188E+01   0.440E-03 0.136E-02 0.658E-03
   0.415E+02 0.147E+03 -.140E+01   -.441E+02 -.147E+03 0.145E+01   0.257E+01 -.660E+00 -.523E-01   0.557E-03 -.359E-03 0.142E-03
   0.785E+02 -.651E+02 -.133E+02   -.836E+02 0.655E+02 0.133E+02   0.510E+01 -.390E+00 0.382E-01   -.422E-03 0.110E-02 -.877E-03
   0.645E+02 -.228E+03 -.109E+02   -.654E+02 0.230E+03 0.108E+02   0.904E+00 -.210E+01 0.666E-01   0.206E-03 0.131E-02 -.824E-03
   0.120E+03 -.202E+03 -.705E+00   -.122E+03 0.204E+03 0.740E+00   0.121E+01 -.176E+01 -.295E-01   -.326E-03 -.219E-03 -.171E-02
   0.697E+02 -.208E+01 0.102E+02   -.682E+02 0.280E+01 -.101E+02   -.146E+01 -.725E+00 -.579E-02   0.142E-02 0.211E-02 -.854E-03
   0.547E+02 0.199E+03 0.623E+01   -.561E+02 -.202E+03 -.644E+01   0.147E+01 0.235E+01 0.208E+00   0.543E-03 0.175E-02 -.269E-03
   0.431E+02 0.991E+02 -.146E+02   -.414E+02 -.100E+03 0.142E+02   -.173E+01 0.853E+00 0.410E+00   -.244E-03 0.268E-03 -.792E-04
   -.297E+02 -.223E+03 -.957E+02   0.333E+02 0.228E+03 0.964E+02   -.360E+01 -.554E+01 -.696E+00   0.107E-02 0.104E-02 -.336E-03
   -.158E+02 -.199E+03 0.147E+03   0.163E+02 0.199E+03 -.148E+03   -.446E+00 0.227E+00 0.923E+00   0.191E-02 0.111E-02 0.962E-03
   0.321E+02 0.219E+03 0.108E+03   -.327E+02 -.219E+03 -.109E+03   0.574E+00 -.122E+00 0.934E+00   -.492E-03 -.517E-04 0.448E-04
   -.512E+02 0.873E+02 -.473E+01   0.551E+02 -.916E+02 0.484E+01   -.396E+01 0.430E+01 -.107E+00   0.397E-04 0.237E-04 0.362E-04
   -.822E+01 0.957E+02 -.167E+02   0.662E+01 -.101E+03 0.177E+02   0.161E+01 0.544E+01 -.955E+00   0.270E-03 -.943E-04 0.709E-04
   -.192E+02 -.927E+02 0.185E+02   0.211E+02 0.982E+02 -.196E+02   -.196E+01 -.543E+01 0.105E+01   -.375E-03 0.106E-03 0.109E-03
   0.462E+02 0.328E+02 -.702E+02   -.511E+02 -.316E+02 0.731E+02   0.494E+01 -.124E+01 -.297E+01   0.104E-03 0.493E-03 0.171E-03
   0.108E+02 -.967E+02 -.314E+01   -.932E+01 0.102E+03 0.315E+01   -.145E+01 -.557E+01 -.787E-02   0.160E-03 0.946E-04 0.214E-04
   0.526E+02 -.845E+02 0.115E+01   -.568E+02 0.886E+02 -.129E+01   0.419E+01 -.410E+01 0.142E+00   -.224E-03 -.657E-04 -.218E-03
   0.182E+02 0.949E+02 0.359E+01   -.200E+02 -.101E+03 -.390E+01   0.183E+01 0.559E+01 0.306E+00   0.322E-03 0.364E-04 0.892E-04
   -.505E+02 -.449E+02 -.590E+02   0.557E+02 0.442E+02 0.617E+02   -.518E+01 0.612E+00 -.272E+01   -.867E-04 0.445E-03 -.137E-04
   0.290E+02 -.781E+02 -.606E+02   -.323E+02 0.812E+02 0.639E+02   0.330E+01 -.314E+01 -.327E+01   -.449E-05 -.295E-04 -.287E-03
   0.469E+02 -.429E+02 0.649E+02   -.515E+02 0.433E+02 -.678E+02   0.465E+01 -.338E+00 0.292E+01   -.140E-03 0.895E-04 0.214E-03
   -.217E+02 -.886E+02 0.114E+02   0.236E+02 0.937E+02 -.108E+02   -.198E+01 -.507E+01 -.572E+00   -.104E-03 -.450E-03 -.118E-03
   -.374E+02 -.113E+02 0.698E+02   0.411E+02 0.840E+01 -.728E+02   -.374E+01 0.295E+01 0.292E+01   0.145E-03 0.104E-03 0.124E-03
   -.321E+02 0.681E+02 -.712E+02   0.356E+02 -.707E+02 0.747E+02   -.348E+01 0.265E+01 -.348E+01   0.544E-04 0.170E-03 0.219E-03
   0.430E+02 0.211E+02 0.638E+02   -.470E+02 -.186E+02 -.669E+02   0.393E+01 -.256E+01 0.305E+01   -.600E-05 0.483E-04 0.327E-04
   -.396E+02 0.540E+02 0.603E+02   0.440E+02 -.549E+02 -.635E+02   -.436E+01 0.958E+00 0.321E+01   0.999E-04 -.462E-04 -.150E-04
   0.242E+02 0.886E+02 -.632E+01   -.262E+02 -.934E+02 0.789E+01   0.202E+01 0.484E+01 -.157E+01   0.384E-05 0.802E-04 -.226E-03
   -.122E+02 -.812E+02 0.109E+02   0.103E+02 0.865E+02 -.155E+02   0.191E+01 -.524E+01 0.461E+01   0.177E-03 -.417E-04 -.239E-03
   -.927E+02 -.136E+02 -.341E+02   0.998E+02 0.140E+02 0.354E+02   -.709E+01 -.312E+00 -.128E+01   0.138E-03 -.102E-03 -.239E-03
   0.170E+02 -.185E+02 -.904E+02   -.207E+02 0.192E+02 0.966E+02   0.364E+01 -.674E+00 -.620E+01   0.507E-04 -.620E-04 0.810E-05
   0.429E+02 -.431E+02 0.540E+02   -.425E+02 0.463E+02 -.605E+02   -.452E+00 -.317E+01 0.648E+01   -.250E-03 -.198E-03 -.156E-03
   0.731E+02 0.584E+02 -.799E+01   -.776E+02 -.639E+02 0.765E+01   0.456E+01 0.557E+01 0.342E+00   -.259E-03 0.114E-03 -.967E-04
   -.489E+02 -.105E+02 -.680E+02   0.501E+02 0.131E+02 0.713E+02   -.126E+01 -.263E+01 -.328E+01   -.372E-04 -.163E-04 0.182E-03
   0.717E+02 -.469E+01 -.521E+02   -.761E+02 0.580E+01 0.529E+02   0.440E+01 -.111E+01 -.894E+00   0.225E-03 0.319E-03 0.233E-03
   0.465E+02 -.549E+02 -.644E+02   -.487E+02 0.596E+02 0.693E+02   0.226E+01 -.474E+01 -.494E+01   -.495E-03 -.101E-03 -.291E-03
   -.465E+02 -.401E+03 0.523E+02   0.457E+02 0.407E+03 -.534E+02   0.779E+00 -.592E+01 0.112E+01   -.106E-02 -.740E-03 0.110E-02
   -.108E+03 0.219E+00 0.731E+02   0.107E+03 0.286E+01 -.796E+02   0.149E+01 -.308E+01 0.653E+01   -.162E-02 0.136E-02 -.624E-04
   0.443E+02 0.401E+03 0.162E+00   -.434E+02 -.407E+03 -.515E+00   -.940E+00 0.591E+01 0.353E+00   -.291E-03 0.323E-03 0.692E-03
   0.850E+02 0.282E+02 0.395E+02   -.857E+02 -.290E+02 -.469E+02   0.663E+00 0.776E+00 0.738E+01   -.235E-02 0.406E-02 0.176E-02
   -.108E+02 0.896E+02 -.590E+02   0.836E+01 -.935E+02 0.603E+02   0.247E+01 0.389E+01 -.129E+01   0.845E-03 -.249E-03 0.214E-02
   0.659E+01 -.209E+03 0.138E+02   -.186E+02 0.242E+03 -.179E+02   0.120E+02 -.325E+02 0.408E+01   0.219E-03 0.249E-02 -.105E-02
   -.440E+01 0.193E+03 -.871E+01   0.165E+02 -.225E+03 0.797E+01   -.121E+02 0.324E+02 0.736E+00   0.646E-03 0.235E-02 0.238E-02
   0.123E+02 -.101E+03 -.460E+02   -.101E+02 0.105E+03 0.468E+02   -.225E+01 -.408E+01 -.823E+00   0.103E-02 0.260E-02 -.376E-02
   -.135E+03 -.625E+02 -.164E+03   0.130E+03 0.442E+02 0.154E+03   0.508E+01 0.183E+02 0.956E+01   0.119E-02 -.755E-03 -.159E-02
   0.176E+03 -.183E+02 -.953E+02   -.156E+03 0.114E+02 0.100E+03   -.200E+02 0.692E+01 -.480E+01   -.333E-02 -.351E-03 -.118E-02
   -.294E+03 0.257E+03 -.190E+03   0.308E+03 -.294E+03 0.200E+03   -.135E+02 0.371E+02 -.978E+01   -.770E-03 0.479E-03 0.735E-02
   -.185E+03 -.433E+03 0.678E+02   0.192E+03 0.483E+03 -.653E+02   -.766E+01 -.501E+02 -.253E+01   0.335E-02 0.493E-03 -.490E-02
   -.226E+03 0.171E+03 0.428E+03   0.238E+03 -.195E+03 -.475E+03   -.122E+02 0.240E+02 0.463E+02   -.614E-02 0.239E-02 0.434E-03
   0.167E+03 0.410E+03 0.225E+03   -.172E+03 -.458E+03 -.248E+03   0.451E+01 0.474E+02 0.229E+02   -.597E-02 0.531E-02 0.839E-02
   0.105E+03 0.888E+02 -.387E+03   -.869E+02 -.988E+02 0.422E+03   -.177E+02 0.998E+01 -.353E+02   -.275E-02 0.692E-02 0.488E-02
   0.302E+03 -.292E+03 0.238E+03   -.328E+03 0.330E+03 -.259E+03   0.260E+02 -.385E+02 0.213E+02   -.354E-02 0.414E-02 0.249E-04
 -----------------------------------------------------------------------------------------------
   0.246E+02 -.402E+02 -.592E+02   0.512E-12 0.000E+00 0.568E-13   -.246E+02 0.402E+02 0.592E+02   -.157E-01 0.401E-01 0.129E-01
 
 
 POSITION                                       TOTAL-FORCE (eV/Angst)
 -----------------------------------------------------------------------------------
     20.54021      7.18972      7.15484        -0.005765     -0.006747      0.000425
     20.12268      5.87743      7.40018        -0.009156     -0.002161      0.000537
     18.77312      5.59473      7.61069         0.003855     -0.001659     -0.000780
     17.84188      6.64011      7.55995         0.001304      0.000784      0.005098
     19.62518      8.24765      7.10735        -0.003862      0.001441      0.000644
     18.27970      7.95767      7.30172        -0.006568      0.000809      0.004606
     15.78172      7.74704      7.56111         0.012796     -0.002889     -0.000901
     15.84236      5.26656      8.11619         0.008050      0.006956      0.002445
      9.85936      6.98777      7.69393         0.004863      0.001038      0.001470
     10.26065      8.34268      7.73828        -0.003499      0.005188      0.004774
      9.29368      9.35561      7.73569         0.003924     -0.010992      0.003194
      7.94273      9.00361      7.70809         0.002549      0.002961      0.003826
      7.56655      7.65871      7.67806         0.001523     -0.006187      0.004490
      8.51848      6.63204      7.66415        -0.002917     -0.004110      0.001449
     12.35737      7.30705      7.69951         0.002481     -0.017108     -0.000798
     12.25184      9.83570      7.88141         0.002134     -0.001840     -0.002139
     12.47101     10.48686      6.52186        -0.000949     -0.000984      0.005462
     15.49834      4.40743      6.90658        -0.000772      0.001425      0.006163
     20.85718      5.07241      7.42139        -0.001744     -0.000130      0.002139
     18.45598      4.56853      7.79483        -0.001089      0.011218     -0.005725
     19.97202      9.26223      6.91378         0.013391      0.001848     -0.005989
     14.93675      5.49943      8.68335        -0.002890     -0.009527      0.000900
      9.58180     10.40631      7.73938        -0.003469     -0.002325     -0.004814
      7.17212      9.77370      7.68793         0.000999      0.005163      0.001452
      8.19830      5.59181      7.61360        -0.000861     -0.002542      0.000065
     13.20598      9.72040      8.40422         0.001241     -0.006000     -0.006312
     11.58245     10.44005      8.51184         0.001779      0.003011      0.007777
     11.53377     10.55127      5.95109        -0.002819      0.001808     -0.010702
     12.86574     11.50497      6.65220         0.002320      0.001388      0.002020
     13.20141      9.90495      5.94401         0.004887     -0.002222     -0.002964
     16.54892      4.75353      8.78679         0.000674     -0.001958     -0.004679
     14.73067      4.90994      6.30322        -0.005532     -0.000192     -0.003650
     16.38044      4.22080      6.27778         0.005051     -0.001643     -0.004504
     15.09900      3.43720      7.23605        -0.002000     -0.004241      0.006563
     23.43645      9.38815      8.98029        -0.001604     -0.000227      0.004395
     24.69849      8.68343      9.80353        -0.010100      0.004051      0.002920
     23.19219      8.73437     10.49320        -0.001260      0.000145     -0.001873
      3.04328      8.27486      8.29740        -0.003989      0.004665      0.011239
      2.34690      7.04104      9.16551         0.005335      0.009509      0.000868
     23.29005      7.46807      8.71481        -0.009457     -0.005415     -0.008426
      4.48422      7.37790      9.29371         0.005390      0.000415     -0.006069
      2.67174      8.48955      9.90578         0.011320     -0.006672     -0.000797
     16.92936      9.06077      7.26590         0.001457      0.002177     -0.000337
     22.25133      7.51172      6.79626         0.016131      0.004202      0.004520
     11.24543      5.93194      7.66903         0.002869      0.007239     -0.000700
      5.85228      7.21667      7.62812        -0.001141      0.007607     -0.009904
     16.46767      6.54439      7.74667         0.001130      0.003680     -0.003949
     14.52163      8.06235      7.54495        -0.012634     -0.005581      0.000585
     13.62118      7.01642      7.63820        -0.012552      0.013558     -0.004283
     11.64189      8.50315      7.77845        -0.008131     -0.009134      0.002653
     23.69647      8.62074      9.61133         0.001159      0.003565      0.002436
      3.01209      7.81634      9.21590        -0.004112      0.012387     -0.003257
     23.00821      6.76321      7.94918         0.002741      0.018201      0.016200
     22.46801      8.94452      6.93202        -0.005404     -0.006653      0.003156
     22.58255      6.85939      5.55754         0.003022     -0.001029     -0.011769
      5.74302      5.91676      7.00938         0.005833     -0.003441     -0.008091
      5.51405      7.10757      9.16309        -0.008650     -0.007496     -0.000042
      5.08920      8.32114      7.06670         0.002711     -0.005333     -0.001017
 -----------------------------------------------------------------------------------
    total drift:                                0.018371      0.031588      0.011096


--------------------------------------------------------------------------------------------------------


  FREE ENERGIE OF THE ION-ELECTRON SYSTEM (eV)
  ---------------------------------------------------
  free  energy   TOTEN  =      -358.75869733 eV

  energy  without entropy=     -358.75869733  energy(sigma->0) =     -358.75869733
 
 d Force = 0.1667128E-03[ 0.810E-04, 0.252E-03]  d Energy = 0.1751755E-03-0.846E-05
 d Force = 0.1648266E+00[ 0.165E+00, 0.164E+00]  d Ewald  = 0.1648268E+00-0.253E-06


--------------------------------------------------------------------------------------------------------


    POTLOK:  cpu time    0.9333: real time    0.9375


--------------------------------------------------------------------------------------------------------


 stress matrix after NEB project (eV)
    -10.21045      0.03526     -0.06905
      0.03525    -10.11814      0.00309
     -0.06905      0.00309    -11.04543
  FORCES: max atom, RMS     0.024520    0.010035
  FORCE total and by dimension    0.076421    0.018201
  Stress total and by dimension   18.128531   11.045434
 Conjugate gradient step on ions:
 trial-energy change:   -0.000175  1 .order   -0.000167   -0.000252   -0.000081
  (g-gl).g = 0.449E-03      g.g   = 0.456E-03  gl.gl    = 0.506E-03
 g(Force)  = 0.456E-03   g(Stress)= 0.000E+00 ortho     =-0.314E-05
 gamma     =   0.88712
 trial     =   0.55709
 opt step  =   0.82014  (harmonic =   0.82014) maximal distance =0.00139687
 next E    =  -358.758708   (d E  =  -0.00019)


--------------------------------------------------------------------------------------------------------


    WAVPRE:  cpu time    0.1036: real time    0.1073
    FEWALD:  cpu time    0.0013: real time    0.0013

 real space projection operators:
  total allocation   :       4239.48 KBytes
  max/ min on nodes  :       1063.72       1057.73

    ORTHCH:  cpu time    0.6700: real time    0.6735
     LOOP+:  cpu time   26.2627: real time   26.6367


--------------------------------------- Iteration      7(   1)  ---------------------------------------


    POTLOK:  cpu time    0.4808: real time    0.5037
    SETDIJ:  cpu time    0.4585: real time    0.4650
    EDDIAG:  cpu time    1.1671: real time    1.1785
  RMM-DIIS:  cpu time    3.2045: real time    3.2087
    ORTHCH:  cpu time    0.2699: real time    0.2737
       DOS:  cpu time    0.0010: real time    0.0011
    CHARGE:  cpu time    0.3449: real time    0.3453
    MIXING:  cpu time    0.0098: real time    0.0102
    --------------------------------------------
      LOOP:  cpu time    5.9364: real time    5.9864

 eigenvalue-minimisations  :   608
 total energy-change (2. order) :-0.5195113E-04  (-0.5517774E-03)
 number of electron     185.9999998 magnetization       0.0000000
 augmentation part        4.2531361 magnetization      -0.0000005

 Broyden mixing:
  rms(total) = 0.14372E-02    rms(broyden)= 0.14253E-02
  rms(prec ) = 0.14593E-02
  weight for this iteration     100.00

 Free energy of the ion-electron system (eV)
  ---------------------------------------------------
  alpha Z        PSCENC =        23.43732454
  Ewald energy   TEWEN  =     15299.94736640
  -Hartree energ DENC   =    -22173.55627260
  -exchange      EXHF   =         0.00000000
  -V(xc)+E(xc)   XCENC  =       673.88264396
  PAW double counting   =      4635.36619437    -4668.38241143
  entropy T*S    EENTRO =        -0.00000000
  eigenvalues    EBANDS =     -2382.63759340
  atomic energy  EATOM  =      8235.48001541
  Solvation  Ediel_sol  =         0.00000000
  ---------------------------------------------------
  free energy    TOTEN  =      -356.46273275 eV

  energy without entropy =     -356.46273275  energy(sigma->0) =     -356.46273275


--------------------------------------------------------------------------------------------------------


--------------------------------------- Iteration      7(   2)  ---------------------------------------


    POTLOK:  cpu time    0.4794: real time    0.4849
    SETDIJ:  cpu time    0.4312: real time    0.4313
    EDDIAG:  cpu time    1.1903: real time    1.2004
  RMM-DIIS:  cpu time    3.1743: real time    3.1797
    ORTHCH:  cpu time    0.2689: real time    0.2719
       DOS:  cpu time    0.0012: real time    0.0012
    CHARGE:  cpu time    0.3588: real time    0.3590
    MIXING:  cpu time    0.0105: real time    0.0105
    --------------------------------------------
      LOOP:  cpu time    5.9146: real time    5.9389

 eigenvalue-minimisations  :   574
 total energy-change (2. order) : 0.1459776E-04  (-0.7785568E-05)
 number of electron     185.9999998 magnetization       0.0000000
 augmentation part        4.2531814 magnetization       0.0000001

 Broyden mixing:
  rms(total) = 0.94356E-03    rms(broyden)= 0.94235E-03
  rms(prec ) = 0.96638E-03
  weight for this iteration     100.00

 eigenvalues of (default mixing * dielectric matrix)
  average eigenvalue GAMMA=   1.2036
  1.2036

 Free energy of the ion-electron system (eV)
  ---------------------------------------------------
  alpha Z        PSCENC =        23.43732454
  Ewald energy   TEWEN  =     15299.94736640
  -Hartree energ DENC   =    -22173.55299127
  -exchange      EXHF   =         0.00000000
  -V(xc)+E(xc)   XCENC  =       673.88232053
  PAW double counting   =      4635.33891952    -4668.35491813
  entropy T*S    EENTRO =        -0.00000000
  eigenvalues    EBANDS =     -2382.64075516
  atomic energy  EATOM  =      8235.48001541
  Solvation  Ediel_sol  =         0.00000000
  ---------------------------------------------------
  free energy    TOTEN  =      -356.46271815 eV

  energy without entropy =     -356.46271815  energy(sigma->0) =     -356.46271815


--------------------------------------------------------------------------------------------------------


--------------------------------------- Iteration      7(   3)  ---------------------------------------


    POTLOK:  cpu time    0.4850: real time    0.4899
    SETDIJ:  cpu time    0.4495: real time    0.4496
    EDDIAG:  cpu time    1.1851: real time    1.1923
  RMM-DIIS:  cpu time    2.6044: real time    2.6064
    ORTHCH:  cpu time    0.2616: real time    0.2640
       DOS:  cpu time    0.0006: real time    0.0006
    --------------------------------------------
      LOOP:  cpu time    4.9860: real time    5.0027

 eigenvalue-minimisations  :   462
 total energy-change (2. order) :-0.9640245E-05  (-0.2921312E-05)
 number of electron     185.9999998 magnetization       0.0000000
 augmentation part        4.2531814 magnetization       0.0000001

 Free energy of the ion-electron system (eV)
  ---------------------------------------------------
  alpha Z        PSCENC =        23.43732454
  Ewald energy   TEWEN  =     15299.94736640
  -Hartree energ DENC   =    -22173.55429936
  -exchange      EXHF   =         0.00000000
  -V(xc)+E(xc)   XCENC  =       673.88221928
  PAW double counting   =      4635.32056679    -4668.33644312
  entropy T*S    EENTRO =        -0.00000000
  eigenvalues    EBANDS =     -2382.63947773
  atomic energy  EATOM  =      8235.48001541
  Solvation  Ediel_sol  =         0.00000000
  ---------------------------------------------------
  free energy    TOTEN  =      -356.46272779 eV

  energy without entropy =     -356.46272779  energy(sigma->0) =     -356.46272779


--------------------------------------------------------------------------------------------------------


 average (electrostatic) potential at core
  the test charge radii are     0.6991  0.5201  0.9698  0.7089  0.7215
  (the norm of the test charge is              1.0000)
       1 -59.1127       2 -58.8056       3 -58.8392       4 -59.9694       5 -58.9404
       6 -59.5617       7 -60.7294       8 -59.3061       9 -59.5016      10 -59.9411
      11 -58.7795      12 -58.7475      13 -59.0459      14 -58.8642      15 -60.7096
      16 -59.2946      17 -58.0950      18 -58.0975      19 -41.9030      20 -42.1951
      21 -42.0329      22 -41.6820      23 -42.1453      24 -41.8090      25 -41.9260
      26 -41.6690      27 -41.9259      28 -41.4218      29 -41.4812      30 -41.2475
      31 -41.9305      32 -41.2379      33 -41.4357      34 -41.4920      35 -43.8597
      36 -44.1989      37 -44.1860      38 -43.7204      39 -44.0069      40 -42.7311
      41 -42.6477      42 -44.0432      43 -96.5828      44 -99.7101      45 -96.5280
      46 -99.6066      47 -74.8263      48 -73.1974      49 -73.1782      50 -74.8116
      51 -74.0508      52 -73.8857      53 -80.5350      54 -79.6620      55 -79.4902
      56 -79.3985      57 -80.3534      58 -79.4939
 
 
 
 E-fermi :  -3.6736     XC(G=0):  -1.1951     alpha+bet : -0.6761


 spin component 1

 k-point     1 :       0.0000    0.0000    0.0000
  band No.  band energies     occupation 
      1     -27.9363      1.00000
      2     -27.7815      1.00000
      3     -25.1726      1.00000
      4     -24.7433      1.00000
      5     -24.7353      1.00000
      6     -24.5906      1.00000
      7     -24.4423      1.00000
      8     -24.2758      1.00000
      9     -23.7238      1.00000
     10     -22.2489      1.00000
     11     -22.0822      1.00000
     12     -21.4131      1.00000
     13     -21.3481      1.00000
     14     -21.0052      1.00000
     15     -20.2635      1.00000
     16     -19.7255      1.00000
     17     -18.8668      1.00000
     18     -18.8043      1.00000
     19     -18.3702      1.00000
     20     -18.2484      1.00000
     21     -17.9394      1.00000
     22     -17.4477      1.00000
     23     -16.2391      1.00000
     24     -16.1718      1.00000
     25     -15.7145      1.00000
     26     -15.6978      1.00000
     27     -15.1117      1.00000
     28     -14.6655      1.00000
     29     -14.5379      1.00000
     30     -14.4543      1.00000
     31     -14.1539      1.00000
     32     -13.6090      1.00000
     33     -13.1702      1.00000
     34     -12.7848      1.00000
     35     -12.5641      1.00000
     36     -12.5029      1.00000
     37     -12.4002      1.00000
     38     -12.3907      1.00000
     39     -12.3605      1.00000
     40     -12.2540      1.00000
     41     -12.1799      1.00000
     42     -11.7810      1.00000
     43     -11.7312      1.00000
     44     -11.2440      1.00000
     45     -11.1595      1.00000
     46     -11.0298      1.00000
     47     -10.9419      1.00000
     48     -10.8969      1.00000
     49     -10.8796      1.00000
     50     -10.7187      1.00000
     51     -10.6648      1.00000
     52     -10.3527      1.00000
     53     -10.2787      1.00000
     54     -10.1935      1.00000
     55     -10.0064      1.00000
     56      -9.9204      1.00000
     57      -9.8501      1.00000
     58      -9.7050      1.00000
     59      -9.5262      1.00000
     60      -9.4808      1.00000
     61      -9.4035      1.00000
     62      -9.3638      1.00000
     63      -9.2052      1.00000
     64      -9.0973      1.00000
     65      -8.8827      1.00000
     66      -8.5819      1.00000
     67      -8.5311      1.00000
     68      -8.2781      1.00000
     69      -8.2377      1.00000
     70      -8.1994      1.00000
     71      -8.0921      1.00000
     72      -8.0632      1.00000
     73      -7.9535      1.00000
     74      -7.9153      1.00000
     75      -7.7863      1.00000
     76      -7.5049      1.00000
     77      -7.4912      1.00000
     78      -7.3631      1.00000
     79      -7.2194      1.00000
     80      -7.1859      1.00000
     81      -7.1029      1.00000
     82      -6.9467      1.00000
     83      -6.8743      1.00000
     84      -6.8004      1.00000
     85      -6.7192      1.00000
     86      -6.3517      1.00000
     87      -6.2838      1.00000
     88      -5.9308      1.00000
     89      -5.6892      1.00000
     90      -5.6181      1.00000
     91      -5.3305      1.00000
     92      -4.8875      1.00000
     93      -3.9401      1.00000
     94      -1.4283      0.00000
     95      -1.2027      0.00000
     96      -1.1697      0.00000
     97      -1.1091      0.00000
     98      -0.8710      0.00000
     99      -0.6765      0.00000
    100      -0.6263      0.00000
    101      -0.5147      0.00000
    102      -0.4768      0.00000
    103      -0.1921      0.00000
    104       0.0244      0.00000
    105       0.2685      0.00000
    106       0.3118      0.00000
    107       0.3648      0.00000
    108       0.4122      0.00000
    109       0.4994      0.00000
    110       0.5607      0.00000
    111       0.6094      0.00000
    112       0.6461      0.00000
    113       0.6757      0.00000
    114       0.7504      0.00000
    115       0.7882      0.00000
    116       0.8825      0.00000
    117       0.9046      0.00000
    118       0.9512      0.00000
    119       0.9611      0.00000
    120       1.0453      0.00000
    121       1.0954      0.00000
    122       1.1555      0.00000
    123       1.1788      0.00000
    124       1.2106      0.00000
    125       1.2696      0.00000
    126       1.2787      0.00000
    127       1.3223      0.00000
    128       1.3759      0.00000
    129       1.3906      0.00000
    130       1.4632      0.00000
    131       1.4646      0.00000
    132       1.5069      0.00000
    133       1.5169      0.00000
    134       1.5414      0.00000
    135       1.5641      0.00000
    136       1.5880      0.00000
    137       1.6034      0.00000
    138       1.6331      0.00000
    139       1.6623      0.00000
    140       1.6873      0.00000
    141       1.7271      0.00000
    142       1.7856      0.00000
    143       1.8244      0.00000
    144       1.8570      0.00000
    145       1.8744      0.00000
    146       1.8891      0.00000
    147       1.9369      0.00000
    148       1.9546      0.00000
    149       1.9925      0.00000
    150       2.0098      0.00000
    151       2.0561      0.00000
    152       2.0748      0.00000

 spin component 2

 k-point     1 :       0.0000    0.0000    0.0000
  band No.  band energies     occupation 
      1     -27.9363      1.00000
      2     -27.7815      1.00000
      3     -25.1726      1.00000
      4     -24.7433      1.00000
      5     -24.7353      1.00000
      6     -24.5906      1.00000
      7     -24.4423      1.00000
      8     -24.2758      1.00000
      9     -23.7238      1.00000
     10     -22.2489      1.00000
     11     -22.0822      1.00000
     12     -21.4131      1.00000
     13     -21.3481      1.00000
     14     -21.0052      1.00000
     15     -20.2635      1.00000
     16     -19.7255      1.00000
     17     -18.8668      1.00000
     18     -18.8043      1.00000
     19     -18.3702      1.00000
     20     -18.2484      1.00000
     21     -17.9394      1.00000
     22     -17.4477      1.00000
     23     -16.2391      1.00000
     24     -16.1718      1.00000
     25     -15.7145      1.00000
     26     -15.6978      1.00000
     27     -15.1117      1.00000
     28     -14.6655      1.00000
     29     -14.5379      1.00000
     30     -14.4543      1.00000
     31     -14.1539      1.00000
     32     -13.6090      1.00000
     33     -13.1702      1.00000
     34     -12.7848      1.00000
     35     -12.5641      1.00000
     36     -12.5029      1.00000
     37     -12.4002      1.00000
     38     -12.3907      1.00000
     39     -12.3605      1.00000
     40     -12.2540      1.00000
     41     -12.1799      1.00000
     42     -11.7810      1.00000
     43     -11.7312      1.00000
     44     -11.2440      1.00000
     45     -11.1595      1.00000
     46     -11.0298      1.00000
     47     -10.9419      1.00000
     48     -10.8969      1.00000
     49     -10.8796      1.00000
     50     -10.7187      1.00000
     51     -10.6648      1.00000
     52     -10.3527      1.00000
     53     -10.2787      1.00000
     54     -10.1935      1.00000
     55     -10.0064      1.00000
     56      -9.9204      1.00000
     57      -9.8501      1.00000
     58      -9.7050      1.00000
     59      -9.5262      1.00000
     60      -9.4808      1.00000
     61      -9.4035      1.00000
     62      -9.3638      1.00000
     63      -9.2052      1.00000
     64      -9.0973      1.00000
     65      -8.8827      1.00000
     66      -8.5819      1.00000
     67      -8.5312      1.00000
     68      -8.2781      1.00000
     69      -8.2377      1.00000
     70      -8.1994      1.00000
     71      -8.0921      1.00000
     72      -8.0632      1.00000
     73      -7.9535      1.00000
     74      -7.9153      1.00000
     75      -7.7863      1.00000
     76      -7.5049      1.00000
     77      -7.4912      1.00000
     78      -7.3631      1.00000
     79      -7.2194      1.00000
     80      -7.1859      1.00000
     81      -7.1029      1.00000
     82      -6.9467      1.00000
     83      -6.8743      1.00000
     84      -6.8004      1.00000
     85      -6.7192      1.00000
     86      -6.3517      1.00000
     87      -6.2838      1.00000
     88      -5.9308      1.00000
     89      -5.6892      1.00000
     90      -5.6181      1.00000
     91      -5.3305      1.00000
     92      -4.8875      1.00000
     93      -3.9401      1.00000
     94      -1.4283      0.00000
     95      -1.2027      0.00000
     96      -1.1697      0.00000
     97      -1.1091      0.00000
     98      -0.8710      0.00000
     99      -0.6765      0.00000
    100      -0.6263      0.00000
    101      -0.5147      0.00000
    102      -0.4769      0.00000
    103      -0.1921      0.00000
    104       0.0244      0.00000
    105       0.2685      0.00000
    106       0.3118      0.00000
    107       0.3648      0.00000
    108       0.4122      0.00000
    109       0.4994      0.00000
    110       0.5607      0.00000
    111       0.6094      0.00000
    112       0.6461      0.00000
    113       0.6757      0.00000
    114       0.7504      0.00000
    115       0.7882      0.00000
    116       0.8825      0.00000
    117       0.9045      0.00000
    118       0.9512      0.00000
    119       0.9611      0.00000
    120       1.0452      0.00000
    121       1.0954      0.00000
    122       1.1555      0.00000
    123       1.1788      0.00000
    124       1.2106      0.00000
    125       1.2696      0.00000
    126       1.2787      0.00000
    127       1.3222      0.00000
    128       1.3759      0.00000
    129       1.3906      0.00000
    130       1.4632      0.00000
    131       1.4646      0.00000
    132       1.5069      0.00000
    133       1.5169      0.00000
    134       1.5414      0.00000
    135       1.5641      0.00000
    136       1.5880      0.00000
    137       1.6034      0.00000
    138       1.6331      0.00000
    139       1.6623      0.00000
    140       1.6873      0.00000
    141       1.7271      0.00000
    142       1.7856      0.00000
    143       1.8244      0.00000
    144       1.8570      0.00000
    145       1.8744      0.00000
    146       1.8891      0.00000
    147       1.9369      0.00000
    148       1.9546      0.00000
    149       1.9925      0.00000
    150       2.0098      0.00000
    151       2.0561      0.00000
    152       2.0748      0.00000


--------------------------------------------------------------------------------------------------------


 soft charge-density along one line, spin component           1
         0         1         2         3         4         5         6         7         8         9
 total charge-density along one line
 
 soft charge-density along one line, spin component           2
         0         1         2         3         4         5         6         7         8         9
 total charge-density along one line
 
 pseudopotential strength for first ion, spin component:           1
 10.283   0.021   0.001  -0.001   0.005   0.000   0.000   0.001
  0.021  -0.001  -0.000   0.000  -0.000   0.000  -0.000   0.000
  0.001  -0.000  -4.401   0.003   0.002  -0.018   0.001   0.000
 -0.001   0.000   0.003  -4.380   0.002   0.001  -0.013   0.000
  0.005  -0.000   0.002   0.002  -4.395   0.000   0.000  -0.017
  0.000   0.000  -0.018   0.001   0.000  -0.774   0.000   0.000
  0.000  -0.000   0.001  -0.013   0.000   0.000  -0.773   0.000
  0.001   0.000   0.000   0.000  -0.017   0.000   0.000  -0.774
 pseudopotential strength for first ion, spin component:           2
 10.283   0.021   0.001  -0.001   0.005   0.000   0.000   0.001
  0.021  -0.001  -0.000   0.000  -0.000   0.000  -0.000   0.000
  0.001  -0.000  -4.401   0.003   0.002  -0.018   0.001   0.000
 -0.001   0.000   0.003  -4.380   0.002   0.001  -0.013   0.000
  0.005  -0.000   0.002   0.002  -4.395   0.000   0.000  -0.017
  0.000   0.000  -0.018   0.001   0.000  -0.774   0.000   0.000
  0.000  -0.000   0.001  -0.013   0.000   0.000  -0.773   0.000
  0.001   0.000   0.000   0.000  -0.017   0.000   0.000  -0.774
 total augmentation occupancy for first ion, spin component:           1
  1.478  -1.074  -0.017   0.014  -0.062  -0.006   0.003  -0.029
 -1.074   1.047   0.023  -0.008   0.130   0.005  -0.001   0.028
 -0.017   0.023   1.244  -0.030  -0.032   0.233  -0.017  -0.010
  0.014  -0.008  -0.030   1.006   0.002  -0.017   0.117  -0.010
 -0.062   0.130  -0.032   0.002   1.077  -0.010  -0.010   0.192
 -0.006   0.005   0.233  -0.017  -0.010   0.049  -0.005  -0.002
  0.003  -0.001  -0.017   0.117  -0.010  -0.005   0.016  -0.004
 -0.029   0.028  -0.010  -0.010   0.192  -0.002  -0.004   0.041
 total augmentation occupancy for first ion, spin component:           2
  0.000  -0.000   0.000  -0.000   0.000   0.000   0.000  -0.000
 -0.000   0.000   0.000  -0.000   0.000  -0.000  -0.000   0.000
  0.000   0.000   0.000  -0.000  -0.000  -0.000   0.000   0.000
 -0.000  -0.000  -0.000  -0.000   0.000   0.000   0.000  -0.000
  0.000   0.000  -0.000   0.000   0.000   0.000   0.000  -0.000
  0.000  -0.000  -0.000   0.000   0.000  -0.000   0.000   0.000
  0.000  -0.000   0.000   0.000   0.000   0.000   0.000  -0.000
 -0.000   0.000   0.000  -0.000  -0.000   0.000  -0.000  -0.000


------------------------ aborting loop because EDIFF is reached ----------------------------------------


 


 total charge     
 
# of ion       s       p       d       tot
------------------------------------------
    1        0.865   1.759   0.000   2.624
    2        0.869   1.773   0.000   2.642
    3        0.864   1.788   0.000   2.653
    4        0.866   1.774   0.000   2.640
    5        0.867   1.781   0.000   2.648
    6        0.863   1.753   0.000   2.616
    7        0.855   1.710   0.000   2.566
    8        0.836   1.753   0.000   2.589
    9        0.864   1.754   0.000   2.618
   10        0.866   1.772   0.000   2.638
   11        0.864   1.789   0.000   2.652
   12        0.870   1.771   0.000   2.641
   13        0.865   1.763   0.000   2.628
   14        0.868   1.781   0.000   2.649
   15        0.855   1.711   0.000   2.567
   16        0.836   1.754   0.000   2.590
   17        0.842   1.797   0.000   2.639
   18        0.843   1.797   0.000   2.640
   19        0.643   0.045   0.000   0.688
   20        0.644   0.045   0.000   0.689
   21        0.639   0.046   0.000   0.685
   22        0.647   0.046   0.000   0.693
   23        0.645   0.045   0.000   0.690
   24        0.642   0.045   0.000   0.687
   25        0.638   0.046   0.000   0.684
   26        0.646   0.046   0.000   0.692
   27        0.652   0.042   0.000   0.694
   28        0.645   0.042   0.000   0.687
   29        0.642   0.042   0.000   0.684
   30        0.641   0.043   0.000   0.684
   31        0.652   0.042   0.000   0.694
   32        0.641   0.043   0.000   0.684
   33        0.645   0.042   0.000   0.687
   34        0.643   0.042   0.000   0.684
   35        0.625   0.078   0.000   0.703
   36        0.639   0.077   0.000   0.716
   37        0.639   0.077   0.000   0.716
   38        0.626   0.078   0.000   0.704
   39        0.638   0.077   0.000   0.715
   40        0.499   0.096   0.000   0.595
   41        0.501   0.096   0.000   0.597
   42        0.639   0.077   0.000   0.716
   43        1.343   2.403   0.000   3.745
   44        1.246   2.283   0.000   3.529
   45        1.343   2.403   0.000   3.746
   46        1.247   2.283   0.000   3.530
   47        1.215   2.696   0.000   3.910
   48        1.266   2.563   0.000   3.829
   49        1.265   2.567   0.000   3.832
   50        1.215   2.696   0.000   3.911
   51        1.239   2.701   0.000   3.939
   52        1.240   2.697   0.000   3.936
   53        1.602   3.589   0.000   5.191
   54        1.618   3.551   0.000   5.169
   55        1.625   3.542   0.000   5.167
   56        1.623   3.544   0.000   5.168
   57        1.602   3.586   0.000   5.188
   58        1.619   3.547   0.000   5.166
--------------------------------------------------
tot         52.879  79.786   0.000 132.664
 


 magnetization (x)
 
# of ion       s       p       d       tot
------------------------------------------
    1       -0.000   0.000   0.000   0.000
    2       -0.000   0.000   0.000  -0.000
    3       -0.000   0.000   0.000   0.000
    4       -0.000   0.000   0.000  -0.000
    5       -0.000   0.000   0.000   0.000
    6       -0.000   0.000   0.000   0.000
    7        0.000  -0.000   0.000   0.000
    8       -0.000  -0.000   0.000  -0.000
    9       -0.000   0.000   0.000   0.000
   10       -0.000   0.000   0.000  -0.000
   11       -0.000   0.000   0.000   0.000
   12       -0.000   0.000   0.000   0.000
   13       -0.000   0.000   0.000   0.000
   14       -0.000   0.000   0.000   0.000
   15        0.000  -0.000   0.000   0.000
   16       -0.000  -0.000   0.000  -0.000
   17       -0.000   0.000   0.000  -0.000
   18       -0.000   0.000   0.000  -0.000
   19       -0.000  -0.000   0.000  -0.000
   20       -0.000   0.000   0.000   0.000
   21        0.000  -0.000   0.000   0.000
   22       -0.000   0.000   0.000   0.000
   23       -0.000   0.000   0.000   0.000
   24        0.000   0.000   0.000   0.000
   25        0.000  -0.000   0.000   0.000
   26       -0.000   0.000   0.000  -0.000
   27       -0.000   0.000   0.000  -0.000
   28        0.000  -0.000   0.000  -0.000
   29        0.000   0.000   0.000   0.000
   30       -0.000   0.000   0.000   0.000
   31        0.000  -0.000   0.000  -0.000
   32       -0.000   0.000   0.000   0.000
   33        0.000  -0.000   0.000   0.000
   34       -0.000   0.000   0.000   0.000
   35       -0.000   0.000   0.000  -0.000
   36        0.000   0.000   0.000   0.000
   37       -0.000  -0.000   0.000  -0.000
   38        0.000  -0.000   0.000  -0.000
   39        0.000  -0.000   0.000   0.000
   40        0.000  -0.000   0.000   0.000
   41       -0.000   0.000   0.000  -0.000
   42       -0.000   0.000   0.000  -0.000
   43        0.000   0.000   0.000   0.000
   44       -0.000   0.000   0.000   0.000
   45        0.000   0.000   0.000   0.000
   46       -0.000  -0.000   0.000  -0.000
   47        0.000   0.000   0.000   0.000
   48       -0.000  -0.000   0.000  -0.000
   49       -0.000  -0.000   0.000  -0.000
   50        0.000   0.000   0.000   0.000
   51       -0.000   0.000   0.000   0.000
   52        0.000   0.000   0.000   0.000
   53        0.000  -0.000   0.000  -0.000
   54        0.000  -0.000   0.000  -0.000
   55        0.000   0.000   0.000   0.000
   56        0.000  -0.000   0.000  -0.000
   57       -0.000   0.000   0.000  -0.000
   58       -0.000  -0.000   0.000  -0.000
--------------------------------------------------
tot         -0.000   0.000   0.000  -0.000
 
    CHARGE:  cpu time    0.3422: real time    0.3433
    FORLOC:  cpu time    0.0642: real time    0.0642
    FORNL :  cpu time    1.2372: real time    1.2383
    STRESS:  cpu time    3.7687: real time    3.7751
    FORCOR:  cpu time    0.4308: real time    0.4357
    FORHAR:  cpu time    0.1128: real time    0.1141
    MIXING:  cpu time    0.0106: real time    0.0108
    OFIELD:  cpu time    0.0002: real time    0.0002

 ---------------------------------------------------------------------------------------------

         DFTD3 V3.0 Rev 1        
 Edisp (eV)   -2.29600

 E6    (eV) :    -1.5959
 E8    (eV) :    -0.7001
 % E8        : 30.49
    FORVDW:  cpu time    0.0847: real time    0.2042

  FORCE on cell =-STRESS in cart. coord.  units (eV):
  Direction    XX          YY          ZZ          XY          YZ          ZX
  --------------------------------------------------------------------------------------
  Alpha Z    23.43732    23.43732    23.43732
  Ewald   14128.88533  4845.66420 -3674.61481    49.37829  -150.10776  -663.71282
  Hartree 15155.28327  6612.55537   405.73624    80.60609  -104.93804  -539.24569
  E(xc)    -731.99443  -733.11722  -743.28999    -0.36181    -0.26096    -0.42056
  Local  -31480.94793-13665.77019   851.74935  -138.25369   248.67496  1190.01127
  n-local   -81.32156   -74.96281   -82.42514     2.43516     2.88852    -1.37789
  augment   -22.81233   -24.95403   -25.39684     0.45574    -0.54731    -0.12927
  Kinetic  3000.83069  3007.75009  3234.10453     5.85433     4.29491    14.75949
  Fock        0.00000     0.00000     0.00000     0.00000     0.00000     0.00000
  vdW        -1.56927    -0.74243    -0.34202    -0.08791    -0.00562     0.05232
  -------------------------------------------------------------------------------------
  Total     -10.20891   -10.13969   -11.04136     0.02618    -0.00129    -0.06314
  in kB      -2.59627    -2.57866    -2.80797     0.00666    -0.00033    -0.01606
  external pressure =       -2.66 kB  Pullay stress =        0.00 kB


 VOLUME and BASIS-vectors are now :
 -----------------------------------------------------------------------------
  energy-cutoff  :      400.00
  volume of cell :     6300.00
      direct lattice vectors                 reciprocal lattice vectors
    28.000000000  0.000000000  0.000000000     0.035714286  0.000000000  0.000000000
     0.000000000 15.000000000  0.000000000     0.000000000  0.066666667  0.000000000
     0.000000000  0.000000000 15.000000000     0.000000000  0.000000000  0.066666667

  length of vectors
    28.000000000 15.000000000 15.000000000     0.035714286  0.066666667  0.066666667


 FORCES acting on ions
    electron-ion (+dipol)            ewald-force                    non-local-force                 convergence-correction
 -----------------------------------------------------------------------------------------------
   -.678E+02 0.473E+01 0.129E+02   0.666E+02 -.521E+01 -.122E+02   0.111E+01 0.473E+00 -.658E+00   -.224E-03 0.132E-03 0.709E-03
   -.114E+03 0.207E+03 -.156E+02   0.115E+03 -.209E+03 0.156E+02   -.100E+01 0.171E+01 0.971E-02   -.123E-03 0.135E-03 0.328E-03
   -.569E+02 0.227E+03 -.385E+02   0.577E+02 -.229E+03 0.385E+02   -.785E+00 0.212E+01 -.609E-01   0.472E-03 -.581E-03 -.851E-04
   -.749E+02 0.640E+02 -.150E+02   0.799E+02 -.646E+02 0.144E+02   -.497E+01 0.621E+00 0.556E+00   -.235E-03 -.339E-04 -.366E-03
   -.562E+02 -.194E+03 0.387E+02   0.576E+02 0.197E+03 -.392E+02   -.147E+01 -.218E+01 0.479E+00   -.167E-04 -.498E-03 0.662E-04
   -.423E+02 -.147E+03 0.216E+02   0.448E+02 0.146E+03 -.218E+02   -.249E+01 0.810E+00 0.175E+00   0.162E-03 -.354E-03 -.675E-03
   -.441E+02 -.107E+03 -.118E+01   0.423E+02 0.108E+03 0.791E+00   0.186E+01 -.886E+00 0.396E+00   -.117E-03 0.537E-03 0.225E-03
   0.261E+02 0.202E+03 -.135E+03   -.297E+02 -.208E+03 0.137E+03   0.369E+01 0.524E+01 -.188E+01   0.207E-03 0.782E-03 0.600E-03
   0.415E+02 0.147E+03 -.137E+01   -.441E+02 -.147E+03 0.142E+01   0.257E+01 -.658E+00 -.502E-01   0.418E-03 0.955E-04 0.379E-04
   0.785E+02 -.651E+02 -.133E+02   -.836E+02 0.655E+02 0.133E+02   0.510E+01 -.388E+00 0.400E-01   -.359E-04 0.636E-03 -.529E-03
   0.645E+02 -.228E+03 -.109E+02   -.654E+02 0.230E+03 0.108E+02   0.905E+00 -.210E+01 0.666E-01   0.304E-03 0.714E-03 -.549E-03
   0.120E+03 -.202E+03 -.772E+00   -.122E+03 0.204E+03 0.806E+00   0.121E+01 -.176E+01 -.313E-01   -.167E-03 0.738E-04 -.938E-03
   0.697E+02 -.211E+01 0.101E+02   -.682E+02 0.283E+01 -.101E+02   -.145E+01 -.725E+00 -.728E-02   0.777E-03 0.115E-02 -.491E-03
   0.547E+02 0.199E+03 0.622E+01   -.562E+02 -.202E+03 -.642E+01   0.147E+01 0.235E+01 0.207E+00   0.324E-03 0.993E-03 -.154E-03
   0.431E+02 0.991E+02 -.147E+02   -.414E+02 -.100E+03 0.143E+02   -.173E+01 0.852E+00 0.409E+00   -.117E-03 0.305E-03 0.607E-05
   -.296E+02 -.223E+03 -.957E+02   0.332E+02 0.228E+03 0.964E+02   -.360E+01 -.554E+01 -.694E+00   0.491E-03 0.541E-03 -.174E-03
   -.158E+02 -.199E+03 0.147E+03   0.163E+02 0.199E+03 -.148E+03   -.435E+00 0.233E+00 0.923E+00   0.942E-03 0.647E-03 0.192E-03
   0.321E+02 0.219E+03 0.108E+03   -.327E+02 -.219E+03 -.109E+03   0.569E+00 -.120E+00 0.938E+00   -.241E-03 -.219E-04 0.107E-03
   -.512E+02 0.873E+02 -.474E+01   0.551E+02 -.916E+02 0.485E+01   -.396E+01 0.430E+01 -.108E+00   -.955E-05 0.162E-04 0.469E-04
   -.822E+01 0.957E+02 -.167E+02   0.662E+01 -.101E+03 0.177E+02   0.161E+01 0.544E+01 -.954E+00   0.158E-03 -.494E-04 0.473E-04
   -.192E+02 -.927E+02 0.185E+02   0.211E+02 0.982E+02 -.196E+02   -.197E+01 -.543E+01 0.105E+01   -.200E-03 0.828E-04 0.633E-04
   0.462E+02 0.328E+02 -.702E+02   -.511E+02 -.316E+02 0.731E+02   0.494E+01 -.124E+01 -.297E+01   0.450E-04 0.266E-03 0.138E-03
   0.108E+02 -.967E+02 -.312E+01   -.932E+01 0.102E+03 0.313E+01   -.145E+01 -.557E+01 -.632E-02   0.112E-03 0.110E-03 -.140E-04
   0.526E+02 -.845E+02 0.116E+01   -.568E+02 0.886E+02 -.130E+01   0.419E+01 -.410E+01 0.143E+00   -.148E-03 0.350E-04 -.114E-03
   0.182E+02 0.950E+02 0.359E+01   -.200E+02 -.101E+03 -.390E+01   0.182E+01 0.559E+01 0.306E+00   0.173E-03 0.234E-04 0.519E-04
   -.505E+02 -.448E+02 -.590E+02   0.557E+02 0.442E+02 0.617E+02   -.518E+01 0.614E+00 -.272E+01   -.485E-04 0.249E-03 0.118E-04
   0.290E+02 -.781E+02 -.606E+02   -.323E+02 0.812E+02 0.639E+02   0.330E+01 -.314E+01 -.327E+01   -.272E-04 -.160E-05 -.151E-03
   0.469E+02 -.429E+02 0.649E+02   -.515E+02 0.433E+02 -.679E+02   0.465E+01 -.339E+00 0.293E+01   -.946E-04 0.567E-04 0.601E-04
   -.217E+02 -.886E+02 0.114E+02   0.237E+02 0.937E+02 -.108E+02   -.199E+01 -.507E+01 -.572E+00   -.651E-04 -.222E-03 -.116E-03
   -.374E+02 -.114E+02 0.698E+02   0.411E+02 0.841E+01 -.728E+02   -.374E+01 0.295E+01 0.292E+01   0.681E-04 0.669E-04 -.746E-06
   -.321E+02 0.681E+02 -.712E+02   0.356E+02 -.707E+02 0.747E+02   -.348E+01 0.265E+01 -.348E+01   0.118E-04 0.781E-04 0.158E-03
   0.430E+02 0.211E+02 0.638E+02   -.470E+02 -.186E+02 -.669E+02   0.393E+01 -.256E+01 0.305E+01   -.347E-04 0.608E-04 -.734E-05
   -.396E+02 0.539E+02 0.603E+02   0.440E+02 -.549E+02 -.635E+02   -.436E+01 0.957E+00 0.321E+01   0.111E-03 -.247E-04 -.336E-04
   0.242E+02 0.886E+02 -.634E+01   -.262E+02 -.934E+02 0.791E+01   0.202E+01 0.484E+01 -.157E+01   -.229E-04 -.596E-05 -.759E-04
   -.122E+02 -.812E+02 0.109E+02   0.103E+02 0.865E+02 -.155E+02   0.191E+01 -.524E+01 0.461E+01   0.152E-03 -.606E-04 -.356E-04
   -.927E+02 -.137E+02 -.341E+02   0.997E+02 0.140E+02 0.354E+02   -.709E+01 -.313E+00 -.128E+01   0.421E-05 -.165E-04 -.131E-03
   0.170E+02 -.185E+02 -.904E+02   -.207E+02 0.192E+02 0.966E+02   0.364E+01 -.673E+00 -.620E+01   0.947E-04 -.188E-04 -.663E-04
   0.429E+02 -.431E+02 0.540E+02   -.425E+02 0.463E+02 -.605E+02   -.449E+00 -.317E+01 0.647E+01   -.235E-03 -.871E-04 0.106E-04
   0.731E+02 0.584E+02 -.798E+01   -.776E+02 -.639E+02 0.764E+01   0.456E+01 0.557E+01 0.343E+00   -.155E-03 0.182E-03 -.499E-04
   -.488E+02 -.105E+02 -.680E+02   0.501E+02 0.131E+02 0.713E+02   -.126E+01 -.263E+01 -.328E+01   -.341E-05 0.953E-04 0.193E-03
   0.717E+02 -.471E+01 -.520E+02   -.761E+02 0.582E+01 0.529E+02   0.439E+01 -.111E+01 -.893E+00   -.546E-04 0.260E-03 0.179E-03
   0.464E+02 -.548E+02 -.644E+02   -.487E+02 0.596E+02 0.693E+02   0.226E+01 -.474E+01 -.493E+01   -.302E-03 -.519E-04 -.227E-03
   -.465E+02 -.401E+03 0.523E+02   0.457E+02 0.407E+03 -.534E+02   0.780E+00 -.593E+01 0.113E+01   -.529E-03 -.569E-03 0.423E-03
   -.108E+03 0.195E+00 0.732E+02   0.107E+03 0.288E+01 -.797E+02   0.149E+01 -.308E+01 0.651E+01   -.629E-03 0.106E-02 0.215E-03
   0.443E+02 0.401E+03 0.180E+00   -.433E+02 -.407E+03 -.532E+00   -.939E+00 0.591E+01 0.352E+00   0.462E-04 0.409E-03 0.425E-03
   0.850E+02 0.282E+02 0.396E+02   -.857E+02 -.290E+02 -.470E+02   0.660E+00 0.773E+00 0.738E+01   -.141E-02 0.208E-02 0.891E-03
   -.108E+02 0.896E+02 -.589E+02   0.837E+01 -.935E+02 0.602E+02   0.247E+01 0.390E+01 -.128E+01   0.423E-03 0.293E-05 0.106E-02
   0.662E+01 -.209E+03 0.137E+02   -.186E+02 0.242E+03 -.178E+02   0.120E+02 -.325E+02 0.407E+01   0.825E-04 0.130E-02 -.581E-03
   -.437E+01 0.193E+03 -.862E+01   0.165E+02 -.225E+03 0.787E+01   -.121E+02 0.324E+02 0.749E+00   -.328E-04 0.131E-02 0.138E-02
   0.123E+02 -.101E+03 -.461E+02   -.101E+02 0.105E+03 0.470E+02   -.225E+01 -.408E+01 -.837E+00   0.528E-03 0.110E-02 -.193E-02
   -.135E+03 -.624E+02 -.164E+03   0.130E+03 0.442E+02 0.154E+03   0.508E+01 0.183E+02 0.955E+01   0.698E-03 -.194E-03 -.684E-03
   0.176E+03 -.183E+02 -.953E+02   -.156E+03 0.114E+02 0.100E+03   -.200E+02 0.693E+01 -.480E+01   -.221E-02 0.240E-03 -.594E-03
   -.295E+03 0.257E+03 -.190E+03   0.308E+03 -.294E+03 0.200E+03   -.135E+02 0.371E+02 -.978E+01   -.490E-03 0.675E-03 0.420E-02
   -.185E+03 -.433E+03 0.678E+02   0.192E+03 0.483E+03 -.653E+02   -.766E+01 -.501E+02 -.254E+01   0.193E-02 0.676E-03 -.228E-02
   -.226E+03 0.171E+03 0.428E+03   0.238E+03 -.195E+03 -.475E+03   -.122E+02 0.241E+02 0.463E+02   -.314E-02 0.149E-02 0.145E-03
   0.167E+03 0.410E+03 0.225E+03   -.172E+03 -.458E+03 -.248E+03   0.451E+01 0.474E+02 0.229E+02   -.341E-02 0.250E-02 0.427E-02
   0.105E+03 0.888E+02 -.387E+03   -.869E+02 -.988E+02 0.422E+03   -.177E+02 0.999E+01 -.353E+02   -.199E-02 0.398E-02 0.293E-02
   0.302E+03 -.292E+03 0.238E+03   -.328E+03 0.330E+03 -.259E+03   0.260E+02 -.385E+02 0.213E+02   -.234E-02 0.239E-02 0.140E-03
 -----------------------------------------------------------------------------------------------
   0.246E+02 -.402E+02 -.592E+02   0.284E-12 0.284E-12 0.227E-12   -.246E+02 0.402E+02 0.592E+02   -.101E-01 0.248E-01 0.826E-02
 
 
 POSITION                                       TOTAL-FORCE (eV/Angst)
 -----------------------------------------------------------------------------------
     20.54030      7.18969      7.15465        -0.007881     -0.005857      0.002866
     20.12273      5.87746      7.40014        -0.013700     -0.002014      0.000999
     18.77306      5.59489      7.61074         0.006839     -0.003388     -0.002135
     17.84187      6.64026      7.56004         0.000303      0.002056      0.005084
     19.62533      8.24772      7.10736        -0.005411     -0.001477      0.001010
     18.27984      7.95790      7.30197        -0.009626     -0.001881      0.003229
     15.78157      7.74712      7.56101         0.020941     -0.005831      0.000022
     15.84224      5.26644      8.11609         0.013875      0.010219      0.002782
      9.85926      6.98760      7.69390         0.006597      0.005509      0.002940
     10.26057      8.34256      7.73834        -0.004019      0.007438      0.005634
      9.29360      9.35563      7.73577         0.006075     -0.021209      0.003349
      7.94271      9.00356      7.70836         0.001132      0.002916      0.002072
      7.56638      7.65864      7.67826         0.008312     -0.005098      0.003567
      8.51840      6.63198      7.66425        -0.004331     -0.003057      0.000804
     12.35733      7.30703      7.69957         0.006137     -0.019566     -0.001615
     12.25166      9.83575      7.88136         0.008522     -0.007395      0.001303
     12.47070     10.48674      6.52185         0.013901      0.010016      0.008039
     15.49843      4.40735      6.90653        -0.007072      0.000663      0.010185
     20.85712      5.07238      7.42149        -0.000999     -0.000716      0.001796
     18.45586      4.56861      7.79466        -0.000598      0.012963     -0.005530
     19.97247      9.26207      6.91360         0.012976      0.004876     -0.006005
     14.93676      5.49902      8.68340        -0.005053     -0.007658      0.001338
      9.58165     10.40620      7.73919        -0.001827      0.002374     -0.004247
      7.17236      9.77390      7.68792        -0.000585      0.004031      0.002067
      8.19839      5.59174      7.61360        -0.002292     -0.003609      0.000059
     13.20596      9.72006      8.40402        -0.001199     -0.003416     -0.008409
     11.58264     10.44008      8.51203        -0.000503      0.004371      0.008804
     11.53399     10.55123      5.95079        -0.011214      0.002894     -0.013754
     12.86597     11.50496      6.65224        -0.002999     -0.006209      0.001328
     13.20136      9.90517      5.94403         0.005173     -0.004761     -0.002792
     16.54888      4.75350      8.78667         0.001513     -0.002025     -0.004600
     14.73074      4.90986      6.30328        -0.006860      0.000092     -0.004719
     16.38039      4.22097      6.27777         0.009002     -0.004155     -0.006921
     15.09890      3.43726      7.23640        -0.000301     -0.003616      0.003913
     23.43641      9.38816      8.98034        -0.001930      0.000444      0.004908
     24.69851      8.68364      9.80366        -0.013236      0.003248      0.002534
     23.19206      8.73437     10.49328        -0.000887      0.000535     -0.002123
      3.04305      8.27510      8.29752        -0.002715      0.004341      0.012303
      2.34695      7.04126      9.16540         0.004215      0.007511      0.002192
     23.28966      7.46838      8.71475        -0.007688     -0.009790     -0.009270
      4.48427      7.37801      9.29348         0.006767     -0.000842     -0.005619
      2.67197      8.48964      9.90594         0.012073     -0.008750     -0.001543
     16.92934      9.06084      7.26578         0.001438      0.002553      0.000123
     22.25132      7.51181      6.79633         0.018377     -0.004484     -0.005411
     11.24534      5.93182      7.66899         0.004107      0.006803     -0.001629
      5.85237      7.21653      7.62799        -0.003353      0.005348     -0.009032
     16.46756      6.54439      7.74652         0.001334      0.006220     -0.003386
     14.52158      8.06236      7.54503        -0.017671     -0.005358     -0.000311
     13.62121      7.01628      7.63800        -0.018451      0.016177     -0.003090
     11.64185      8.50311      7.77872        -0.012287     -0.011664      0.000908
     23.69642      8.62081      9.61145         0.003011      0.003160      0.001353
      3.01227      7.81638      9.21598        -0.004300      0.017288     -0.004628
     23.00823      6.76319      7.94900         0.004441      0.022998      0.024009
     22.46791      8.94454      6.93223        -0.005274     -0.002852      0.003602
     22.58274      6.85935      5.55760         0.001370      0.003381     -0.008651
      5.74320      5.91666      7.00909         0.005819     -0.001298     -0.007206
      5.51412      7.10735      9.16292        -0.011959     -0.007855      0.000104
      5.08930      8.32105      7.06674         0.001972     -0.004594     -0.002595
 -----------------------------------------------------------------------------------
    total drift:                                0.016603      0.028670      0.008742


--------------------------------------------------------------------------------------------------------


  FREE ENERGIE OF THE ION-ELECTRON SYSTEM (eV)
  ---------------------------------------------------
  free  energy   TOTEN  =      -358.75872812 eV

  energy  without entropy=     -358.75872812  energy(sigma->0) =     -358.75872812
 
 d Force = 0.2107730E-04[ 0.392E-05, 0.382E-04]  d Energy = 0.3078403E-04-0.971E-05
 d Force = 0.7823245E-01[ 0.784E-01, 0.781E-01]  d Ewald  = 0.7823256E-01-0.109E-06


--------------------------------------------------------------------------------------------------------


    POTLOK:  cpu time    0.9317: real time    0.9367


--------------------------------------------------------------------------------------------------------


 stress matrix after NEB project (eV)
    -10.20891      0.02619     -0.06314
      0.02618    -10.13969     -0.00129
     -0.06314     -0.00129    -11.04136
  FORCES: max atom, RMS     0.033542    0.012811
  FORCE total and by dimension    0.097565    0.024009
  Stress total and by dimension   18.137151   11.041360


--------------------------------------------------------------------------------------------------------


    WAVPRE:  cpu time    0.1035: real time    0.1282
    FEWALD:  cpu time    0.0014: real time    0.0014

 real space projection operators:
  total allocation   :       4239.55 KBytes
  max/ min on nodes  :       1063.72       1057.91

    ORTHCH:  cpu time    0.6651: real time    0.6691
     LOOP+:  cpu time   25.0583: real time   25.3179


--------------------------------------- Iteration      8(   1)  ---------------------------------------


    POTLOK:  cpu time    0.4769: real time    0.5089
    SETDIJ:  cpu time    0.4552: real time    0.4553
    EDDIAG:  cpu time    1.1756: real time    1.2450
  RMM-DIIS:  cpu time    3.2003: real time    3.2025
    ORTHCH:  cpu time    0.2630: real time    0.2662
       DOS:  cpu time    0.0006: real time    0.0142
    CHARGE:  cpu time    0.3482: real time    0.3485
    MIXING:  cpu time    0.0099: real time    0.0242
    --------------------------------------------
      LOOP:  cpu time    5.9300: real time    6.0649

 eigenvalue-minimisations  :   608
 total energy-change (2. order) :-0.1946357E-03  (-0.2605587E-02)
 number of electron     186.0000002 magnetization       0.0000000
 augmentation part        4.2537003 magnetization       0.0000004

 Broyden mixing:
  rms(total) = 0.29762E-02    rms(broyden)= 0.29495E-02
  rms(prec ) = 0.30341E-02
  weight for this iteration     100.00

 Free energy of the ion-electron system (eV)
  ---------------------------------------------------
  alpha Z        PSCENC =        23.43732454
  Ewald energy   TEWEN  =     15300.09194113
  -Hartree energ DENC   =    -22173.61922980
  -exchange      EXHF   =         0.00000000
  -V(xc)+E(xc)   XCENC  =       673.88596534
  PAW double counting   =      4635.31147152    -4668.32729077
  entropy T*S    EENTRO =        -0.00000000
  eigenvalues    EBANDS =     -2382.72311015
  atomic energy  EATOM  =      8235.48001541
  Solvation  Ediel_sol  =         0.00000000
  ---------------------------------------------------
  free energy    TOTEN  =      -356.46291279 eV

  energy without entropy =     -356.46291279  energy(sigma->0) =     -356.46291279


--------------------------------------------------------------------------------------------------------


--------------------------------------- Iteration      8(   2)  ---------------------------------------


    POTLOK:  cpu time    0.4760: real time    0.4850
    SETDIJ:  cpu time    0.4607: real time    0.4691
    EDDIAG:  cpu time    1.1810: real time    1.1916
  RMM-DIIS:  cpu time    3.2083: real time    3.2319
    ORTHCH:  cpu time    0.2680: real time    0.2703
       DOS:  cpu time    0.0009: real time    0.0009
    CHARGE:  cpu time    0.3304: real time    0.3401
    MIXING:  cpu time    0.0112: real time    0.0302
    --------------------------------------------
      LOOP:  cpu time    5.9364: real time    6.0196

 eigenvalue-minimisations  :   610
 total energy-change (2. order) : 0.3286967E-04  (-0.2741014E-04)
 number of electron     186.0000002 magnetization       0.0000000
 augmentation part        4.2536216 magnetization      -0.0000001

 Broyden mixing:
  rms(total) = 0.19110E-02    rms(broyden)= 0.19087E-02
  rms(prec ) = 0.19661E-02
  weight for this iteration     100.00

 eigenvalues of (default mixing * dielectric matrix)
  average eigenvalue GAMMA=   1.5772
  1.5772

 Free energy of the ion-electron system (eV)
  ---------------------------------------------------
  alpha Z        PSCENC =        23.43732454
  Ewald energy   TEWEN  =     15300.09194113
  -Hartree energ DENC   =    -22173.65295988
  -exchange      EXHF   =         0.00000000
  -V(xc)+E(xc)   XCENC  =       673.88737735
  PAW double counting   =      4635.40578755    -4668.42209117
  entropy T*S    EENTRO =        -0.00000000
  eigenvalues    EBANDS =     -2382.69027485
  atomic energy  EATOM  =      8235.48001541
  Solvation  Ediel_sol  =         0.00000000
  ---------------------------------------------------
  free energy    TOTEN  =      -356.46287992 eV

  energy without entropy =     -356.46287992  energy(sigma->0) =     -356.46287992


--------------------------------------------------------------------------------------------------------


--------------------------------------- Iteration      8(   3)  ---------------------------------------


    POTLOK:  cpu time    0.4779: real time    0.5035
    SETDIJ:  cpu time    0.4500: real time    0.4502
    EDDIAG:  cpu time    1.1740: real time    1.1841
  RMM-DIIS:  cpu time    2.7405: real time    2.7417
    ORTHCH:  cpu time    0.2531: real time    0.2684
       DOS:  cpu time    0.0008: real time    0.0008
    --------------------------------------------
      LOOP:  cpu time    5.0962: real time    5.1481

 eigenvalue-minimisations  :   524
 total energy-change (2. order) :-0.6548400E-05  (-0.4565903E-05)
 number of electron     186.0000002 magnetization       0.0000000
 augmentation part        4.2536216 magnetization      -0.0000001

 Free energy of the ion-electron system (eV)
  ---------------------------------------------------
  alpha Z        PSCENC =        23.43732454
  Ewald energy   TEWEN  =     15300.09194113
  -Hartree energ DENC   =    -22173.67168547
  -exchange      EXHF   =         0.00000000
  -V(xc)+E(xc)   XCENC  =       673.88829785
  PAW double counting   =      4635.48071676    -4668.49743456
  entropy T*S    EENTRO =        -0.00000000
  eigenvalues    EBANDS =     -2382.67206213
  atomic energy  EATOM  =      8235.48001541
  Solvation  Ediel_sol  =         0.00000000
  ---------------------------------------------------
  free energy    TOTEN  =      -356.46288647 eV

  energy without entropy =     -356.46288647  energy(sigma->0) =     -356.46288647


--------------------------------------------------------------------------------------------------------


 average (electrostatic) potential at core
  the test charge radii are     0.6991  0.5201  0.9698  0.7089  0.7215
  (the norm of the test charge is              1.0000)
       1 -59.1127       2 -58.8052       3 -58.8389       4 -59.9699       5 -58.9411
       6 -59.5625       7 -60.7304       8 -59.3068       9 -59.5007      10 -59.9391
      11 -58.7778      12 -58.7472      13 -59.0449      14 -58.8633      15 -60.7077
      16 -59.2930      17 -58.0951      18 -58.0986      19 -41.9019      20 -42.1970
      21 -42.0315      22 -41.6814      23 -42.1417      24 -41.8088      25 -41.9260
      26 -41.6685      27 -41.9225      28 -41.4192      29 -41.4812      30 -41.2454
      31 -41.9326      32 -41.2369      33 -41.4335      34 -41.4920      35 -43.8601
      36 -44.2010      37 -44.1857      38 -43.7252      39 -44.0069      40 -42.7393
      41 -42.6481      42 -44.0474      43 -96.5847      44 -99.7119      45 -96.5275
      46 -99.6060      47 -74.8285      48 -73.1965      49 -73.1784      50 -74.8081
      51 -74.0484      52 -73.8838      53 -80.5390      54 -79.6637      55 -79.4924
      56 -79.3975      57 -80.3512      58 -79.4960
 
 
 
 E-fermi :  -3.6741     XC(G=0):  -1.1944     alpha+bet : -0.6761


 spin component 1

 k-point     1 :       0.0000    0.0000    0.0000
  band No.  band energies     occupation 
      1     -27.9397      1.00000
      2     -27.7813      1.00000
      3     -25.1726      1.00000
      4     -24.7484      1.00000
      5     -24.7347      1.00000
      6     -24.5888      1.00000
      7     -24.4448      1.00000
      8     -24.2778      1.00000
      9     -23.7242      1.00000
     10     -22.2487      1.00000
     11     -22.0844      1.00000
     12     -21.4133      1.00000
     13     -21.3468      1.00000
     14     -21.0045      1.00000
     15     -20.2640      1.00000
     16     -19.7251      1.00000
     17     -18.8667      1.00000
     18     -18.8043      1.00000
     19     -18.3700      1.00000
     20     -18.2481      1.00000
     21     -17.9399      1.00000
     22     -17.4474      1.00000
     23     -16.2386      1.00000
     24     -16.1715      1.00000
     25     -15.7142      1.00000
     26     -15.6965      1.00000
     27     -15.1121      1.00000
     28     -14.6665      1.00000
     29     -14.5390      1.00000
     30     -14.4531      1.00000
     31     -14.1539      1.00000
     32     -13.6087      1.00000
     33     -13.1711      1.00000
     34     -12.7851      1.00000
     35     -12.5641      1.00000
     36     -12.5030      1.00000
     37     -12.4003      1.00000
     38     -12.3909      1.00000
     39     -12.3608      1.00000
     40     -12.2565      1.00000
     41     -12.1798      1.00000
     42     -11.7820      1.00000
     43     -11.7315      1.00000
     44     -11.2434      1.00000
     45     -11.1594      1.00000
     46     -11.0298      1.00000
     47     -10.9409      1.00000
     48     -10.8970      1.00000
     49     -10.8793      1.00000
     50     -10.7195      1.00000
     51     -10.6663      1.00000
     52     -10.3522      1.00000
     53     -10.2783      1.00000
     54     -10.1926      1.00000
     55     -10.0062      1.00000
     56      -9.9210      1.00000
     57      -9.8516      1.00000
     58      -9.7057      1.00000
     59      -9.5263      1.00000
     60      -9.4805      1.00000
     61      -9.4033      1.00000
     62      -9.3637      1.00000
     63      -9.2052      1.00000
     64      -9.0976      1.00000
     65      -8.8825      1.00000
     66      -8.5821      1.00000
     67      -8.5314      1.00000
     68      -8.2769      1.00000
     69      -8.2360      1.00000
     70      -8.1988      1.00000
     71      -8.0919      1.00000
     72      -8.0624      1.00000
     73      -7.9539      1.00000
     74      -7.9154      1.00000
     75      -7.7862      1.00000
     76      -7.5048      1.00000
     77      -7.4911      1.00000
     78      -7.3642      1.00000
     79      -7.2205      1.00000
     80      -7.1864      1.00000
     81      -7.1026      1.00000
     82      -6.9483      1.00000
     83      -6.8740      1.00000
     84      -6.8016      1.00000
     85      -6.7185      1.00000
     86      -6.3530      1.00000
     87      -6.2853      1.00000
     88      -5.9311      1.00000
     89      -5.6901      1.00000
     90      -5.6174      1.00000
     91      -5.3306      1.00000
     92      -4.8852      1.00000
     93      -3.9391      1.00000
     94      -1.4277      0.00000
     95      -1.2021      0.00000
     96      -1.1693      0.00000
     97      -1.1089      0.00000
     98      -0.8702      0.00000
     99      -0.6767      0.00000
    100      -0.6257      0.00000
    101      -0.5146      0.00000
    102      -0.4759      0.00000
    103      -0.1919      0.00000
    104       0.0249      0.00000
    105       0.2682      0.00000
    106       0.3125      0.00000
    107       0.3651      0.00000
    108       0.4128      0.00000
    109       0.4996      0.00000
    110       0.5611      0.00000
    111       0.6093      0.00000
    112       0.6468      0.00000
    113       0.6746      0.00000
    114       0.7512      0.00000
    115       0.7885      0.00000
    116       0.8833      0.00000
    117       0.9059      0.00000
    118       0.9488      0.00000
    119       0.9605      0.00000
    120       1.0450      0.00000
    121       1.0971      0.00000
    122       1.1554      0.00000
    123       1.1785      0.00000
    124       1.2109      0.00000
    125       1.2694      0.00000
    126       1.2807      0.00000
    127       1.3215      0.00000
    128       1.3756      0.00000
    129       1.3909      0.00000
    130       1.4638      0.00000
    131       1.4663      0.00000
    132       1.5068      0.00000
    133       1.5165      0.00000
    134       1.5439      0.00000
    135       1.5657      0.00000
    136       1.5900      0.00000
    137       1.6052      0.00000
    138       1.6342      0.00000
    139       1.6607      0.00000
    140       1.6866      0.00000
    141       1.7314      0.00000
    142       1.7864      0.00000
    143       1.8235      0.00000
    144       1.8572      0.00000
    145       1.8754      0.00000
    146       1.8892      0.00000
    147       1.9355      0.00000
    148       1.9574      0.00000
    149       1.9936      0.00000
    150       2.0102      0.00000
    151       2.0563      0.00000
    152       2.0749      0.00000

 spin component 2

 k-point     1 :       0.0000    0.0000    0.0000
  band No.  band energies     occupation 
      1     -27.9397      1.00000
      2     -27.7813      1.00000
      3     -25.1726      1.00000
      4     -24.7484      1.00000
      5     -24.7347      1.00000
      6     -24.5888      1.00000
      7     -24.4448      1.00000
      8     -24.2778      1.00000
      9     -23.7242      1.00000
     10     -22.2487      1.00000
     11     -22.0844      1.00000
     12     -21.4133      1.00000
     13     -21.3468      1.00000
     14     -21.0045      1.00000
     15     -20.2640      1.00000
     16     -19.7251      1.00000
     17     -18.8667      1.00000
     18     -18.8043      1.00000
     19     -18.3700      1.00000
     20     -18.2481      1.00000
     21     -17.9399      1.00000
     22     -17.4474      1.00000
     23     -16.2386      1.00000
     24     -16.1715      1.00000
     25     -15.7142      1.00000
     26     -15.6965      1.00000
     27     -15.1121      1.00000
     28     -14.6665      1.00000
     29     -14.5390      1.00000
     30     -14.4531      1.00000
     31     -14.1539      1.00000
     32     -13.6087      1.00000
     33     -13.1711      1.00000
     34     -12.7851      1.00000
     35     -12.5641      1.00000
     36     -12.5030      1.00000
     37     -12.4003      1.00000
     38     -12.3909      1.00000
     39     -12.3608      1.00000
     40     -12.2565      1.00000
     41     -12.1798      1.00000
     42     -11.7820      1.00000
     43     -11.7315      1.00000
     44     -11.2434      1.00000
     45     -11.1594      1.00000
     46     -11.0298      1.00000
     47     -10.9409      1.00000
     48     -10.8970      1.00000
     49     -10.8793      1.00000
     50     -10.7195      1.00000
     51     -10.6663      1.00000
     52     -10.3522      1.00000
     53     -10.2783      1.00000
     54     -10.1926      1.00000
     55     -10.0062      1.00000
     56      -9.9210      1.00000
     57      -9.8516      1.00000
     58      -9.7057      1.00000
     59      -9.5263      1.00000
     60      -9.4805      1.00000
     61      -9.4033      1.00000
     62      -9.3637      1.00000
     63      -9.2052      1.00000
     64      -9.0976      1.00000
     65      -8.8825      1.00000
     66      -8.5821      1.00000
     67      -8.5314      1.00000
     68      -8.2769      1.00000
     69      -8.2360      1.00000
     70      -8.1988      1.00000
     71      -8.0919      1.00000
     72      -8.0624      1.00000
     73      -7.9539      1.00000
     74      -7.9154      1.00000
     75      -7.7862      1.00000
     76      -7.5048      1.00000
     77      -7.4911      1.00000
     78      -7.3642      1.00000
     79      -7.2205      1.00000
     80      -7.1864      1.00000
     81      -7.1026      1.00000
     82      -6.9483      1.00000
     83      -6.8740      1.00000
     84      -6.8016      1.00000
     85      -6.7185      1.00000
     86      -6.3530      1.00000
     87      -6.2853      1.00000
     88      -5.9311      1.00000
     89      -5.6901      1.00000
     90      -5.6174      1.00000
     91      -5.3306      1.00000
     92      -4.8852      1.00000
     93      -3.9391      1.00000
     94      -1.4277      0.00000
     95      -1.2021      0.00000
     96      -1.1693      0.00000
     97      -1.1089      0.00000
     98      -0.8702      0.00000
     99      -0.6767      0.00000
    100      -0.6257      0.00000
    101      -0.5146      0.00000
    102      -0.4759      0.00000
    103      -0.1919      0.00000
    104       0.0249      0.00000
    105       0.2682      0.00000
    106       0.3125      0.00000
    107       0.3651      0.00000
    108       0.4128      0.00000
    109       0.4996      0.00000
    110       0.5611      0.00000
    111       0.6093      0.00000
    112       0.6468      0.00000
    113       0.6746      0.00000
    114       0.7512      0.00000
    115       0.7885      0.00000
    116       0.8833      0.00000
    117       0.9059      0.00000
    118       0.9488      0.00000
    119       0.9605      0.00000
    120       1.0450      0.00000
    121       1.0971      0.00000
    122       1.1554      0.00000
    123       1.1785      0.00000
    124       1.2109      0.00000
    125       1.2694      0.00000
    126       1.2807      0.00000
    127       1.3215      0.00000
    128       1.3756      0.00000
    129       1.3909      0.00000
    130       1.4638      0.00000
    131       1.4663      0.00000
    132       1.5067      0.00000
    133       1.5165      0.00000
    134       1.5439      0.00000
    135       1.5657      0.00000
    136       1.5900      0.00000
    137       1.6052      0.00000
    138       1.6342      0.00000
    139       1.6607      0.00000
    140       1.6866      0.00000
    141       1.7314      0.00000
    142       1.7864      0.00000
    143       1.8235      0.00000
    144       1.8572      0.00000
    145       1.8754      0.00000
    146       1.8892      0.00000
    147       1.9355      0.00000
    148       1.9574      0.00000
    149       1.9936      0.00000
    150       2.0102      0.00000
    151       2.0563      0.00000
    152       2.0749      0.00000


--------------------------------------------------------------------------------------------------------


 soft charge-density along one line, spin component           1
         0         1         2         3         4         5         6         7         8         9
 total charge-density along one line
 
 soft charge-density along one line, spin component           2
         0         1         2         3         4         5         6         7         8         9
 total charge-density along one line
 
 pseudopotential strength for first ion, spin component:           1
 10.283   0.021   0.001  -0.001   0.005   0.000   0.000   0.001
  0.021  -0.001  -0.000   0.000  -0.000   0.000  -0.000   0.000
  0.001  -0.000  -4.401   0.003   0.002  -0.018   0.001   0.000
 -0.001   0.000   0.003  -4.380   0.002   0.001  -0.013   0.000
  0.005  -0.000   0.002   0.002  -4.395   0.000   0.000  -0.017
  0.000   0.000  -0.018   0.001   0.000  -0.774   0.000   0.000
  0.000  -0.000   0.001  -0.013   0.000   0.000  -0.773   0.000
  0.001   0.000   0.000   0.000  -0.017   0.000   0.000  -0.774
 pseudopotential strength for first ion, spin component:           2
 10.283   0.021   0.001  -0.001   0.005   0.000   0.000   0.001
  0.021  -0.001  -0.000   0.000  -0.000   0.000  -0.000   0.000
  0.001  -0.000  -4.401   0.003   0.002  -0.018   0.001   0.000
 -0.001   0.000   0.003  -4.380   0.002   0.001  -0.013   0.000
  0.005  -0.000   0.002   0.002  -4.395   0.000   0.000  -0.017
  0.000   0.000  -0.018   0.001   0.000  -0.774   0.000   0.000
  0.000  -0.000   0.001  -0.013   0.000   0.000  -0.773   0.000
  0.001   0.000   0.000   0.000  -0.017   0.000   0.000  -0.774
 total augmentation occupancy for first ion, spin component:           1
  1.478  -1.074  -0.017   0.014  -0.062  -0.006   0.003  -0.029
 -1.074   1.047   0.023  -0.008   0.130   0.005  -0.001   0.028
 -0.017   0.023   1.244  -0.030  -0.032   0.233  -0.017  -0.010
  0.014  -0.008  -0.030   1.006   0.002  -0.017   0.117  -0.010
 -0.062   0.130  -0.032   0.002   1.076  -0.010  -0.010   0.192
 -0.006   0.005   0.233  -0.017  -0.010   0.049  -0.005  -0.002
  0.003  -0.001  -0.017   0.117  -0.010  -0.005   0.016  -0.004
 -0.029   0.028  -0.010  -0.010   0.192  -0.002  -0.004   0.041
 total augmentation occupancy for first ion, spin component:           2
 -0.000   0.000   0.000   0.000  -0.000  -0.000  -0.000  -0.000
  0.000  -0.000  -0.000   0.000   0.000  -0.000   0.000   0.000
  0.000  -0.000   0.000   0.000  -0.000   0.000  -0.000  -0.000
  0.000   0.000   0.000   0.000  -0.000  -0.000  -0.000   0.000
 -0.000   0.000  -0.000  -0.000  -0.000  -0.000   0.000   0.000
 -0.000  -0.000   0.000  -0.000  -0.000  -0.000  -0.000  -0.000
 -0.000   0.000  -0.000  -0.000   0.000  -0.000  -0.000   0.000
 -0.000   0.000  -0.000   0.000   0.000  -0.000   0.000   0.000


------------------------ aborting loop because EDIFF is reached ----------------------------------------


 


 total charge     
 
# of ion       s       p       d       tot
------------------------------------------
    1        0.865   1.759   0.000   2.624
    2        0.869   1.773   0.000   2.642
    3        0.864   1.788   0.000   2.653
    4        0.866   1.774   0.000   2.640
    5        0.867   1.781   0.000   2.648
    6        0.863   1.753   0.000   2.616
    7        0.855   1.710   0.000   2.565
    8        0.836   1.753   0.000   2.589
    9        0.864   1.754   0.000   2.618
   10        0.866   1.772   0.000   2.638
   11        0.864   1.789   0.000   2.653
   12        0.870   1.771   0.000   2.641
   13        0.865   1.763   0.000   2.628
   14        0.868   1.781   0.000   2.649
   15        0.855   1.712   0.000   2.567
   16        0.836   1.754   0.000   2.589
   17        0.842   1.797   0.000   2.639
   18        0.843   1.797   0.000   2.639
   19        0.643   0.045   0.000   0.688
   20        0.645   0.045   0.000   0.690
   21        0.639   0.046   0.000   0.684
   22        0.646   0.046   0.000   0.693
   23        0.645   0.045   0.000   0.690
   24        0.642   0.045   0.000   0.687
   25        0.638   0.046   0.000   0.684
   26        0.646   0.046   0.000   0.692
   27        0.652   0.042   0.000   0.694
   28        0.645   0.042   0.000   0.687
   29        0.642   0.042   0.000   0.684
   30        0.641   0.043   0.000   0.684
   31        0.652   0.042   0.000   0.694
   32        0.641   0.043   0.000   0.684
   33        0.645   0.042   0.000   0.687
   34        0.643   0.042   0.000   0.684
   35        0.625   0.078   0.000   0.703
   36        0.640   0.077   0.000   0.716
   37        0.639   0.077   0.000   0.716
   38        0.626   0.078   0.000   0.704
   39        0.638   0.077   0.000   0.715
   40        0.499   0.096   0.000   0.595
   41        0.502   0.096   0.000   0.598
   42        0.640   0.077   0.000   0.717
   43        1.343   2.403   0.000   3.745
   44        1.246   2.283   0.000   3.529
   45        1.343   2.403   0.000   3.747
   46        1.247   2.283   0.000   3.530
   47        1.215   2.696   0.000   3.911
   48        1.265   2.563   0.000   3.828
   49        1.265   2.568   0.000   3.833
   50        1.215   2.696   0.000   3.910
   51        1.239   2.701   0.000   3.940
   52        1.240   2.697   0.000   3.937
   53        1.602   3.590   0.000   5.191
   54        1.618   3.551   0.000   5.169
   55        1.625   3.542   0.000   5.167
   56        1.623   3.544   0.000   5.167
   57        1.602   3.586   0.000   5.188
   58        1.619   3.547   0.000   5.167
--------------------------------------------------
tot         52.880  79.788   0.000 132.668
 


 magnetization (x)
 
# of ion       s       p       d       tot
------------------------------------------
    1       -0.000  -0.000   0.000  -0.000
    2        0.000   0.000   0.000   0.000
    3        0.000   0.000   0.000   0.000
    4        0.000  -0.000   0.000   0.000
    5       -0.000  -0.000   0.000  -0.000
    6        0.000  -0.000   0.000  -0.000
    7       -0.000   0.000   0.000  -0.000
    8        0.000   0.000   0.000   0.000
    9        0.000  -0.000   0.000  -0.000
   10        0.000   0.000   0.000   0.000
   11        0.000  -0.000   0.000  -0.000
   12        0.000  -0.000   0.000  -0.000
   13        0.000  -0.000   0.000   0.000
   14        0.000  -0.000   0.000  -0.000
   15       -0.000   0.000   0.000  -0.000
   16        0.000   0.000   0.000   0.000
   17        0.000  -0.000   0.000   0.000
   18        0.000  -0.000   0.000   0.000
   19       -0.000   0.000   0.000  -0.000
   20        0.000  -0.000   0.000  -0.000
   21       -0.000   0.000   0.000   0.000
   22        0.000  -0.000   0.000  -0.000
   23       -0.000  -0.000   0.000  -0.000
   24       -0.000   0.000   0.000  -0.000
   25       -0.000   0.000   0.000  -0.000
   26        0.000  -0.000   0.000   0.000
   27        0.000  -0.000   0.000   0.000
   28       -0.000   0.000   0.000   0.000
   29        0.000  -0.000   0.000  -0.000
   30        0.000  -0.000   0.000  -0.000
   31       -0.000   0.000   0.000   0.000
   32        0.000  -0.000   0.000  -0.000
   33       -0.000   0.000   0.000  -0.000
   34        0.000  -0.000   0.000  -0.000
   35       -0.000  -0.000   0.000  -0.000
   36       -0.000  -0.000   0.000  -0.000
   37        0.000  -0.000   0.000  -0.000
   38       -0.000   0.000   0.000   0.000
   39        0.000   0.000   0.000   0.000
   40        0.000   0.000   0.000   0.000
   41        0.000  -0.000   0.000  -0.000
   42        0.000  -0.000   0.000   0.000
   43       -0.000  -0.000   0.000  -0.000
   44       -0.000  -0.000   0.000  -0.000
   45       -0.000  -0.000   0.000  -0.000
   46        0.000   0.000   0.000   0.000
   47       -0.000   0.000   0.000  -0.000
   48        0.000   0.000   0.000   0.000
   49        0.000   0.000   0.000   0.000
   50       -0.000  -0.000   0.000  -0.000
   51       -0.000   0.000   0.000   0.000
   52       -0.000  -0.000   0.000  -0.000
   53       -0.000   0.000   0.000   0.000
   54       -0.000   0.000   0.000   0.000
   55       -0.000  -0.000   0.000  -0.000
   56       -0.000  -0.000   0.000  -0.000
   57        0.000   0.000   0.000   0.000
   58        0.000  -0.000   0.000  -0.000
--------------------------------------------------
tot          0.000  -0.000   0.000   0.000
 
    CHARGE:  cpu time    0.3433: real time    0.3437
    FORLOC:  cpu time    0.0605: real time    0.0606
    FORNL :  cpu time    1.2525: real time    1.2532
    STRESS:  cpu time    3.7839: real time    3.7982
    FORCOR:  cpu time    0.4322: real time    0.4865
    FORHAR:  cpu time    0.1091: real time    0.1094
    MIXING:  cpu time    0.0106: real time    0.0106
    OFIELD:  cpu time    0.0003: real time    0.0012

 ---------------------------------------------------------------------------------------------

         DFTD3 V3.0 Rev 1        
 Edisp (eV)   -2.29598

 E6    (eV) :    -1.5959
 E8    (eV) :    -0.7001
 % E8        : 30.49
    FORVDW:  cpu time    0.0796: real time    0.1021

  FORCE on cell =-STRESS in cart. coord.  units (eV):
  Direction    XX          YY          ZZ          XY          YZ          ZX
  --------------------------------------------------------------------------------------
  Alpha Z    23.43732    23.43732    23.43732
  Ewald   14128.80233  4845.64617 -3674.36917    49.27613  -149.51484  -663.54713
  Hartree 15155.26071  6612.54506   405.84699    80.62865  -104.42589  -539.13332
  E(xc)    -732.00112  -733.12415  -743.29563    -0.36194    -0.26053    -0.42091
  Local  -31480.86571-13665.75081   851.44479  -138.18232   247.56850  1189.74715
  n-local   -81.33658   -74.97579   -82.44605     2.42577     2.88679    -1.37063
  augment   -22.80936   -24.95316   -25.39747     0.45644    -0.54971    -0.12853
  Kinetic  3000.88733  3007.80843  3234.09458     5.85411     4.29277    14.75746
  Fock        0.00000     0.00000     0.00000     0.00000     0.00000     0.00000
  vdW        -1.56944    -0.74252    -0.34206    -0.08795    -0.00565     0.05234
  -------------------------------------------------------------------------------------
  Total     -10.19452   -10.10945   -11.02668     0.00889    -0.00858    -0.04357
  in kB      -2.59261    -2.57097    -2.80424     0.00226    -0.00218    -0.01108
  external pressure =       -2.66 kB  Pullay stress =        0.00 kB


 VOLUME and BASIS-vectors are now :
 -----------------------------------------------------------------------------
  energy-cutoff  :      400.00
  volume of cell :     6300.00
      direct lattice vectors                 reciprocal lattice vectors
    28.000000000  0.000000000  0.000000000     0.035714286  0.000000000  0.000000000
     0.000000000 15.000000000  0.000000000     0.000000000  0.066666667  0.000000000
     0.000000000  0.000000000 15.000000000     0.000000000  0.000000000  0.066666667

  length of vectors
    28.000000000 15.000000000 15.000000000     0.035714286  0.066666667  0.066666667


 FORCES acting on ions
    electron-ion (+dipol)            ewald-force                    non-local-force                 convergence-correction
 -----------------------------------------------------------------------------------------------
   -.678E+02 0.478E+01 0.130E+02   0.667E+02 -.526E+01 -.124E+02   0.111E+01 0.476E+00 -.653E+00   0.167E-02 -.186E-02 0.157E-03
   -.114E+03 0.207E+03 -.156E+02   0.115E+03 -.209E+03 0.156E+02   -.999E+00 0.170E+01 0.103E-01   0.631E-03 -.985E-03 0.190E-03
   -.569E+02 0.227E+03 -.385E+02   0.577E+02 -.229E+03 0.385E+02   -.790E+00 0.212E+01 -.603E-01   0.117E-02 -.158E-03 -.219E-03
   -.749E+02 0.640E+02 -.151E+02   0.799E+02 -.646E+02 0.145E+02   -.497E+01 0.620E+00 0.552E+00   0.155E-02 -.174E-02 -.592E-03
   -.561E+02 -.194E+03 0.387E+02   0.576E+02 0.197E+03 -.392E+02   -.147E+01 -.218E+01 0.479E+00   -.147E-03 -.131E-02 -.254E-03
   -.423E+02 -.147E+03 0.214E+02   0.448E+02 0.146E+03 -.216E+02   -.249E+01 0.810E+00 0.169E+00   0.578E-03 -.172E-02 -.910E-03
   -.439E+02 -.107E+03 -.113E+01   0.421E+02 0.108E+03 0.738E+00   0.186E+01 -.890E+00 0.397E+00   0.870E-03 -.459E-03 0.487E-03
   0.260E+02 0.202E+03 -.135E+03   -.297E+02 -.208E+03 0.137E+03   0.368E+01 0.524E+01 -.188E+01   0.440E-03 0.797E-03 0.116E-02
   0.416E+02 0.147E+03 -.133E+01   -.441E+02 -.147E+03 0.138E+01   0.257E+01 -.660E+00 -.474E-01   0.124E-02 0.174E-02 0.191E-03
   0.785E+02 -.651E+02 -.133E+02   -.836E+02 0.654E+02 0.133E+02   0.511E+01 -.397E+00 0.416E-01   0.440E-03 0.125E-02 -.802E-03
   0.645E+02 -.228E+03 -.109E+02   -.654E+02 0.230E+03 0.108E+02   0.902E+00 -.209E+01 0.663E-01   0.115E-02 0.215E-02 -.757E-03
   0.120E+03 -.202E+03 -.884E+00   -.122E+03 0.204E+03 0.918E+00   0.121E+01 -.176E+01 -.343E-01   -.756E-03 0.117E-02 -.129E-02
   0.696E+02 -.217E+01 0.999E+01   -.682E+02 0.290E+01 -.997E+01   -.145E+01 -.721E+00 -.117E-01   -.513E-03 0.227E-02 -.310E-03
   0.546E+02 0.199E+03 0.618E+01   -.561E+02 -.202E+03 -.639E+01   0.148E+01 0.235E+01 0.208E+00   0.594E-03 0.146E-02 0.403E-04
   0.433E+02 0.991E+02 -.147E+02   -.416E+02 -.999E+02 0.143E+02   -.174E+01 0.853E+00 0.408E+00   0.240E-02 -.393E-04 0.103E-03
   -.296E+02 -.223E+03 -.956E+02   0.332E+02 0.228E+03 0.963E+02   -.360E+01 -.554E+01 -.691E+00   0.182E-03 0.247E-03 -.196E-03
   -.157E+02 -.199E+03 0.147E+03   0.162E+02 0.199E+03 -.148E+03   -.430E+00 0.230E+00 0.912E+00   0.689E-03 0.126E-04 -.873E-03
   0.321E+02 0.219E+03 0.108E+03   -.327E+02 -.219E+03 -.109E+03   0.571E+00 -.117E+00 0.935E+00   0.118E-02 0.556E-03 0.116E-03
   -.512E+02 0.873E+02 -.475E+01   0.551E+02 -.916E+02 0.486E+01   -.396E+01 0.430E+01 -.109E+00   -.334E-04 0.561E-03 -.104E-03
   -.821E+01 0.957E+02 -.167E+02   0.660E+01 -.101E+03 0.176E+02   0.161E+01 0.544E+01 -.952E+00   0.405E-03 0.288E-03 0.474E-04
   -.192E+02 -.927E+02 0.186E+02   0.211E+02 0.981E+02 -.196E+02   -.197E+01 -.543E+01 0.105E+01   -.220E-03 0.147E-05 -.405E-05
   0.462E+02 0.329E+02 -.702E+02   -.511E+02 -.316E+02 0.731E+02   0.494E+01 -.123E+01 -.297E+01   0.422E-03 0.241E-03 -.120E-03
   0.108E+02 -.967E+02 -.308E+01   -.933E+01 0.102E+03 0.308E+01   -.145E+01 -.557E+01 -.273E-02   -.587E-04 -.815E-04 0.657E-05
   0.526E+02 -.845E+02 0.118E+01   -.567E+02 0.886E+02 -.132E+01   0.418E+01 -.410E+01 0.146E+00   -.687E-03 0.261E-03 -.224E-03
   0.181E+02 0.950E+02 0.360E+01   -.200E+02 -.101E+03 -.391E+01   0.182E+01 0.559E+01 0.308E+00   0.203E-03 -.148E-03 0.136E-03
   -.506E+02 -.448E+02 -.590E+02   0.557E+02 0.442E+02 0.617E+02   -.518E+01 0.618E+00 -.272E+01   0.260E-03 0.330E-03 0.234E-03
   0.290E+02 -.781E+02 -.606E+02   -.323E+02 0.812E+02 0.639E+02   0.330E+01 -.314E+01 -.327E+01   0.702E-04 -.709E-04 -.270E-03
   0.468E+02 -.429E+02 0.649E+02   -.515E+02 0.433E+02 -.679E+02   0.464E+01 -.338E+00 0.293E+01   0.220E-04 0.753E-06 0.248E-04
   -.217E+02 -.886E+02 0.114E+02   0.237E+02 0.937E+02 -.108E+02   -.199E+01 -.506E+01 -.571E+00   0.243E-03 0.227E-03 -.245E-03
   -.374E+02 -.114E+02 0.698E+02   0.411E+02 0.843E+01 -.728E+02   -.374E+01 0.294E+01 0.292E+01   0.283E-03 -.783E-04 -.245E-03
   -.321E+02 0.681E+02 -.712E+02   0.356E+02 -.707E+02 0.747E+02   -.348E+01 0.265E+01 -.349E+01   0.475E-04 0.141E-03 0.945E-04
   0.430E+02 0.211E+02 0.638E+02   -.470E+02 -.186E+02 -.669E+02   0.393E+01 -.256E+01 0.305E+01   0.308E-03 0.153E-03 0.117E-03
   -.396E+02 0.539E+02 0.603E+02   0.440E+02 -.549E+02 -.635E+02   -.436E+01 0.954E+00 0.321E+01   0.252E-03 0.160E-03 0.169E-03
   0.242E+02 0.886E+02 -.637E+01   -.262E+02 -.934E+02 0.793E+01   0.202E+01 0.484E+01 -.157E+01   0.250E-03 0.855E-04 -.104E-03
   -.122E+02 -.812E+02 0.109E+02   0.103E+02 0.865E+02 -.155E+02   0.191E+01 -.524E+01 0.461E+01   -.110E-03 -.394E-03 -.688E-03
   -.927E+02 -.137E+02 -.341E+02   0.998E+02 0.140E+02 0.354E+02   -.710E+01 -.315E+00 -.128E+01   -.186E-04 -.389E-03 -.553E-03
   0.171E+02 -.185E+02 -.904E+02   -.207E+02 0.192E+02 0.966E+02   0.364E+01 -.671E+00 -.620E+01   -.194E-03 -.363E-03 -.313E-03
   0.429E+02 -.432E+02 0.541E+02   -.425E+02 0.464E+02 -.605E+02   -.445E+00 -.318E+01 0.648E+01   0.331E-04 -.541E-03 0.998E-04
   0.731E+02 0.584E+02 -.797E+01   -.777E+02 -.639E+02 0.763E+01   0.457E+01 0.557E+01 0.345E+00   0.358E-03 0.395E-03 -.938E-05
   -.488E+02 -.106E+02 -.681E+02   0.501E+02 0.132E+02 0.714E+02   -.126E+01 -.265E+01 -.329E+01   -.317E-03 -.597E-03 -.553E-03
   0.717E+02 -.476E+01 -.520E+02   -.761E+02 0.588E+01 0.529E+02   0.440E+01 -.112E+01 -.893E+00   -.352E-03 0.601E-03 0.188E-03
   0.464E+02 -.549E+02 -.645E+02   -.487E+02 0.596E+02 0.694E+02   0.226E+01 -.474E+01 -.494E+01   -.145E-03 -.540E-03 -.458E-03
   -.465E+02 -.401E+03 0.524E+02   0.457E+02 0.407E+03 -.535E+02   0.776E+00 -.593E+01 0.113E+01   0.239E-02 -.131E-02 0.487E-03
   -.108E+03 0.330E+00 0.733E+02   0.107E+03 0.276E+01 -.799E+02   0.149E+01 -.309E+01 0.650E+01   -.293E-04 -.223E-02 -.946E-03
   0.443E+02 0.401E+03 0.224E+00   -.434E+02 -.407E+03 -.576E+00   -.944E+00 0.591E+01 0.353E+00   0.410E-02 0.610E-03 0.982E-03
   0.851E+02 0.283E+02 0.396E+02   -.857E+02 -.291E+02 -.470E+02   0.661E+00 0.741E+00 0.739E+01   -.409E-02 0.502E-02 0.269E-02
   -.108E+02 0.897E+02 -.588E+02   0.835E+01 -.935E+02 0.601E+02   0.247E+01 0.391E+01 -.126E+01   0.281E-02 -.366E-02 0.244E-02
   0.637E+01 -.209E+03 0.136E+02   -.183E+02 0.242E+03 -.177E+02   0.120E+02 -.325E+02 0.405E+01   0.262E-02 -.268E-02 -.319E-03
   -.454E+01 0.193E+03 -.845E+01   0.167E+02 -.225E+03 0.767E+01   -.121E+02 0.324E+02 0.773E+00   0.236E-02 -.328E-02 0.187E-02
   0.123E+02 -.101E+03 -.463E+02   -.100E+02 0.105E+03 0.471E+02   -.226E+01 -.406E+01 -.860E+00   0.312E-02 -.473E-03 -.262E-02
   -.135E+03 -.624E+02 -.164E+03   0.130E+03 0.442E+02 0.154E+03   0.507E+01 0.183E+02 0.956E+01   -.145E-02 -.277E-02 -.386E-02
   0.176E+03 -.183E+02 -.953E+02   -.156E+03 0.113E+02 0.100E+03   -.200E+02 0.694E+01 -.480E+01   -.819E-03 -.348E-02 -.314E-03
   -.295E+03 0.257E+03 -.190E+03   0.308E+03 -.294E+03 0.200E+03   -.135E+02 0.371E+02 -.977E+01   -.353E-02 -.779E-02 -.476E-02
   -.185E+03 -.433E+03 0.677E+02   0.192E+03 0.483E+03 -.652E+02   -.763E+01 -.501E+02 -.256E+01   0.305E-02 0.703E-05 -.675E-02
   -.226E+03 0.171E+03 0.428E+03   0.238E+03 -.195E+03 -.475E+03   -.122E+02 0.241E+02 0.463E+02   -.464E-02 -.343E-03 0.208E-02
   0.167E+03 0.410E+03 0.225E+03   -.172E+03 -.458E+03 -.248E+03   0.449E+01 0.474E+02 0.229E+02   -.767E-02 0.507E-02 0.816E-02
   0.105E+03 0.890E+02 -.387E+03   -.870E+02 -.990E+02 0.422E+03   -.177E+02 0.100E+02 -.353E+02   0.384E-03 0.821E-02 0.271E-02
   0.302E+03 -.292E+03 0.238E+03   -.328E+03 0.331E+03 -.259E+03   0.260E+02 -.385E+02 0.213E+02   -.556E-02 0.727E-02 -.258E-03
 -----------------------------------------------------------------------------------------------
   0.246E+02 -.401E+02 -.592E+02   0.568E-13 0.398E-12 0.227E-12   -.246E+02 0.402E+02 0.592E+02   0.746E-02 0.181E-02 -.493E-02
 
 
 POSITION                                       TOTAL-FORCE (eV/Angst)
 -----------------------------------------------------------------------------------
     20.54025      7.18950      7.15441        -0.004674      0.002145      0.002990
     20.12251      5.87747      7.40009        -0.000358     -0.006013      0.000296
     18.77312      5.59508      7.61076        -0.006158      0.003526     -0.001536
     17.84185      6.64055      7.56032         0.004931     -0.001089      0.003277
     19.62546      8.24778      7.10740        -0.001741     -0.001324     -0.000099
     18.27985      7.95821      7.30246        -0.004254     -0.003009     -0.000263
     15.78181      7.74711      7.56085        -0.020442      0.003704     -0.000258
     15.84238      5.26647      8.11598         0.003740      0.010758      0.002944
      9.85925      6.98746      7.69391        -0.003946      0.005316      0.004627
     10.26034      8.34254      7.73855         0.008904     -0.013071      0.005523
      9.29362      9.35519      7.73598        -0.002719      0.003632      0.003163
      7.94269      9.00354      7.70885        -0.001161     -0.007327     -0.001330
      7.56631      7.65841      7.67866         0.006449      0.007369      0.001368
      8.51817      6.63181      7.66443         0.010461     -0.002455      0.000525
     12.35740      7.30653      7.69963        -0.023990      0.000925     -0.001305
     12.25156      9.83566      7.88130        -0.000483     -0.011398      0.007809
     12.47053     10.48676      6.52202         0.014035      0.007540     -0.005524
     15.49840      4.40723      6.90669        -0.003572      0.000696      0.001567
     20.85700      5.07232      7.42170        -0.003972      0.001401      0.000846
     18.45566      4.56906      7.79425        -0.001909      0.005162     -0.003552
     19.97350      9.26192      6.91316         0.007394      0.000896     -0.004112
     14.93666      5.49818      8.68351        -0.000870     -0.003315     -0.000630
      9.58136     10.40607      7.73878        -0.001155     -0.004685     -0.003064
      7.17275      9.77433      7.68795        -0.000929      0.000766      0.002846
      8.19848      5.59155      7.61360        -0.004416     -0.005050     -0.000176
     13.20591      9.71944      8.40350         0.002546     -0.001893     -0.006389
     11.58293     10.44023      8.51255         0.002621      0.000183      0.004399
     11.53410     10.55123      5.94998        -0.005853      0.003769     -0.006199
     12.86628     11.50480      6.65233        -0.005501     -0.005308      0.002422
     13.20140      9.90542      5.94399         0.003284     -0.004768      0.000337
     16.54884      4.75340      8.78636         0.006843     -0.002035     -0.001846
     14.73069      4.90973      6.30326        -0.005434     -0.001631     -0.002230
     16.38052      4.22114      6.27760         0.002254     -0.005981     -0.001999
     15.09874      3.43728      7.23706         0.002262     -0.001899      0.000838
     23.43631      9.38820      8.98053        -0.002487      0.002918      0.003891
     24.69824      8.68406      9.80394        -0.003832      0.003011      0.004347
     23.19182      8.73437     10.49336        -0.000579      0.001353     -0.001426
      3.04261      8.27558      8.29800        -0.000901      0.012853     -0.002166
      2.34713      7.04179      9.16527         0.003287      0.005395      0.003737
     23.28885      7.46867      8.71444        -0.000595     -0.004707      0.000154
      4.48449      7.37816      9.29297         0.005287     -0.001604     -0.004039
      2.67264      8.48957      9.90616         0.006749      0.001508      0.009016
     16.92934      9.06102      7.26560        -0.001986      0.000293      0.001786
     22.25172      7.51185      6.79632        -0.001542     -0.009612     -0.010329
     11.24529      5.93178      7.66889        -0.000821     -0.000626     -0.000931
      5.85245      7.21643      7.62757         0.003671     -0.015672      0.003163
     16.46741      6.54453      7.74622         0.008776      0.000121      0.000295
     14.52108      8.06225      7.54515         0.018828     -0.001402     -0.002555
     13.62083      7.01643      7.63760         0.007435      0.001464     -0.002397
     11.64148      8.50278      7.77918         0.000977     -0.002765     -0.001783
     23.69642      8.62100      9.61167        -0.006693      0.002734      0.001557
      3.01246      7.81685      9.21601        -0.001177      0.002062     -0.002318
     23.00835      6.76368      7.94926         0.002558      0.009582      0.015548
     22.46761      8.94451      6.93266        -0.001739      0.004158      0.000857
     22.58307      6.85935      5.55752         0.002995      0.006700     -0.002506
      5.74363      5.91646      7.00846         0.005450      0.007311     -0.004571
      5.51396      7.10680      9.16264        -0.009306     -0.007733     -0.004408
      5.08951      8.32081      7.06673        -0.006545      0.007120     -0.010189
 -----------------------------------------------------------------------------------
    total drift:                                0.013640      0.028966      0.013358


--------------------------------------------------------------------------------------------------------


  FREE ENERGIE OF THE ION-ELECTRON SYSTEM (eV)
  ---------------------------------------------------
  free  energy   TOTEN  =      -358.75886231 eV

  energy  without entropy=     -358.75886231  energy(sigma->0) =     -358.75886231
 
 d Force = 0.1349976E-03[ 0.426E-04, 0.227E-03]  d Energy = 0.1341976E-03 0.800E-06
 d Force =-0.1445746E+00[-0.144E+00,-0.145E+00]  d Ewald  =-0.1445747E+00 0.176E-06


--------------------------------------------------------------------------------------------------------


    POTLOK:  cpu time    0.9548: real time    0.9604


--------------------------------------------------------------------------------------------------------


 stress matrix after NEB project (eV)
    -10.19452      0.00889     -0.04357
      0.00889    -10.10945     -0.00858
     -0.04357     -0.00858    -11.02668
  FORCES: max atom, RMS     0.024043    0.009798
  FORCE total and by dimension    0.074622    0.023990
  Stress total and by dimension   18.103061   11.026676
 Conjugate gradient step on ions:
 trial-energy change:   -0.000134  1 .order   -0.000135   -0.000227   -0.000043
  (g-gl).g = 0.408E-03      g.g   = 0.459E-03  gl.gl    = 0.456E-03
 g(Force)  = 0.459E-03   g(Stress)= 0.000E+00 ortho     = 0.149E-04
 gamma     =   0.89507
 trial     =   0.48118
 opt step  =   0.59214  (harmonic =   0.59214) maximal distance =0.00127339
 next E    =  -358.758868   (d E  =  -0.00014)


--------------------------------------------------------------------------------------------------------


    WAVPRE:  cpu time    0.1048: real time    0.1464
    FEWALD:  cpu time    0.0015: real time    0.0015

 real space projection operators:
  total allocation   :       4239.65 KBytes
  max/ min on nodes  :       1063.68       1057.91

    ORTHCH:  cpu time    0.6686: real time    0.6713
     LOOP+:  cpu time   25.2324: real time   25.6467


--------------------------------------- Iteration      9(   1)  ---------------------------------------


    POTLOK:  cpu time    0.4728: real time    0.4902
    SETDIJ:  cpu time    0.4552: real time    0.4554
    EDDIAG:  cpu time    1.1765: real time    1.2220
  RMM-DIIS:  cpu time    3.2573: real time    3.2584
    ORTHCH:  cpu time    0.2664: real time    0.2683
       DOS:  cpu time    0.0014: real time    0.0019
    CHARGE:  cpu time    0.3450: real time    0.3451
    MIXING:  cpu time    0.0097: real time    0.0097
    --------------------------------------------
      LOOP:  cpu time    5.9845: real time    6.0513

 eigenvalue-minimisations  :   608
 total energy-change (2. order) :-0.2309003E-04  (-0.1384850E-03)
 number of electron     186.0000002 magnetization       0.0000000
 augmentation part        4.2536644 magnetization      -0.0000004

 Broyden mixing:
  rms(total) = 0.84936E-03    rms(broyden)= 0.84416E-03
  rms(prec ) = 0.86862E-03
  weight for this iteration     100.00

 Free energy of the ion-electron system (eV)
  ---------------------------------------------------
  alpha Z        PSCENC =        23.43732454
  Ewald energy   TEWEN  =     15300.12518829
  -Hartree energ DENC   =    -22173.68141783
  -exchange      EXHF   =         0.00000000
  -V(xc)+E(xc)   XCENC  =       673.88902593
  PAW double counting   =      4635.49367039    -4668.51042254
  entropy T*S    EENTRO =        -0.00000000
  eigenvalues    EBANDS =     -2382.69628721
  atomic energy  EATOM  =      8235.48001541
  Solvation  Ediel_sol  =         0.00000000
  ---------------------------------------------------
  free energy    TOTEN  =      -356.46290301 eV

  energy without entropy =     -356.46290301  energy(sigma->0) =     -356.46290301


--------------------------------------------------------------------------------------------------------


--------------------------------------- Iteration      9(   2)  ---------------------------------------


    POTLOK:  cpu time    0.5000: real time    0.5042
    SETDIJ:  cpu time    0.4557: real time    0.4557
    EDDIAG:  cpu time    1.1797: real time    1.2114
  RMM-DIIS:  cpu time    2.6182: real time    2.6502
    ORTHCH:  cpu time    0.2592: real time    0.2764
       DOS:  cpu time    0.0005: real time    0.0005
    --------------------------------------------
      LOOP:  cpu time    5.0131: real time    5.0983

 eigenvalue-minimisations  :   472
 total energy-change (2. order) : 0.9644631E-05  (-0.2974490E-05)
 number of electron     186.0000002 magnetization       0.0000000
 augmentation part        4.2536644 magnetization      -0.0000004

 Free energy of the ion-electron system (eV)
  ---------------------------------------------------
  alpha Z        PSCENC =        23.43732454
  Ewald energy   TEWEN  =     15300.12518829
  -Hartree energ DENC   =    -22173.68697969
  -exchange      EXHF   =         0.00000000
  -V(xc)+E(xc)   XCENC  =       673.88929492
  PAW double counting   =      4635.51764733    -4668.53451031
  entropy T*S    EENTRO =        -0.00000000
  eigenvalues    EBANDS =     -2382.69087386
  atomic energy  EATOM  =      8235.48001541
  Solvation  Ediel_sol  =         0.00000000
  ---------------------------------------------------
  free energy    TOTEN  =      -356.46289336 eV

  energy without entropy =     -356.46289336  energy(sigma->0) =     -356.46289336


--------------------------------------------------------------------------------------------------------


 average (electrostatic) potential at core
  the test charge radii are     0.6991  0.5201  0.9698  0.7089  0.7215
  (the norm of the test charge is              1.0000)
       1 -59.1129       2 -58.8059       3 -58.8397       4 -59.9702       5 -58.9412
       6 -59.5629       7 -60.7299       8 -59.3075       9 -59.4998      10 -59.9391
      11 -58.7778      12 -58.7465      13 -59.0446      14 -58.8627      15 -60.7080
      16 -59.2927      17 -58.0946      18 -58.0985      19 -41.9021      20 -42.1979
      21 -42.0313      22 -41.6816      23 -42.1407      24 -41.8084      25 -41.9255
      26 -41.6683      27 -41.9214      28 -41.4183      29 -41.4811      30 -41.2449
      31 -41.9335      32 -41.2368      33 -41.4332      34 -41.4921      35 -43.8599
      36 -44.2011      37 -44.1852      38 -43.7261      39 -44.0069      40 -42.7414
      41 -42.6480      42 -44.0481      43 -96.5850      44 -99.7125      45 -96.5271
      46 -99.6056      47 -74.8291      48 -73.1957      49 -73.1794      50 -74.8072
      51 -74.0485      52 -73.8848      53 -80.5406      54 -79.6647      55 -79.4930
      56 -79.3966      57 -80.3509      58 -79.4964
 
 
 
 E-fermi :  -3.6741     XC(G=0):  -1.1940     alpha+bet : -0.6761


 spin component 1

 k-point     1 :       0.0000    0.0000    0.0000
  band No.  band energies     occupation 
      1     -27.9408      1.00000
      2     -27.7810      1.00000
      3     -25.1727      1.00000
      4     -24.7501      1.00000
      5     -24.7346      1.00000
      6     -24.5883      1.00000
      7     -24.4458      1.00000
      8     -24.2779      1.00000
      9     -23.7244      1.00000
     10     -22.2488      1.00000
     11     -22.0854      1.00000
     12     -21.4136      1.00000
     13     -21.3464      1.00000
     14     -21.0044      1.00000
     15     -20.2642      1.00000
     16     -19.7251      1.00000
     17     -18.8668      1.00000
     18     -18.8043      1.00000
     19     -18.3700      1.00000
     20     -18.2481      1.00000
     21     -17.9400      1.00000
     22     -17.4473      1.00000
     23     -16.2384      1.00000
     24     -16.1716      1.00000
     25     -15.7141      1.00000
     26     -15.6961      1.00000
     27     -15.1122      1.00000
     28     -14.6669      1.00000
     29     -14.5394      1.00000
     30     -14.4528      1.00000
     31     -14.1540      1.00000
     32     -13.6087      1.00000
     33     -13.1714      1.00000
     34     -12.7853      1.00000
     35     -12.5641      1.00000
     36     -12.5031      1.00000
     37     -12.4003      1.00000
     38     -12.3910      1.00000
     39     -12.3609      1.00000
     40     -12.2574      1.00000
     41     -12.1801      1.00000
     42     -11.7825      1.00000
     43     -11.7316      1.00000
     44     -11.2432      1.00000
     45     -11.1594      1.00000
     46     -11.0299      1.00000
     47     -10.9406      1.00000
     48     -10.8971      1.00000
     49     -10.8793      1.00000
     50     -10.7198      1.00000
     51     -10.6669      1.00000
     52     -10.3519      1.00000
     53     -10.2784      1.00000
     54     -10.1924      1.00000
     55     -10.0060      1.00000
     56      -9.9210      1.00000
     57      -9.8522      1.00000
     58      -9.7063      1.00000
     59      -9.5262      1.00000
     60      -9.4806      1.00000
     61      -9.4032      1.00000
     62      -9.3637      1.00000
     63      -9.2052      1.00000
     64      -9.0977      1.00000
     65      -8.8824      1.00000
     66      -8.5822      1.00000
     67      -8.5314      1.00000
     68      -8.2768      1.00000
     69      -8.2355      1.00000
     70      -8.1987      1.00000
     71      -8.0920      1.00000
     72      -8.0622      1.00000
     73      -7.9542      1.00000
     74      -7.9155      1.00000
     75      -7.7862      1.00000
     76      -7.5049      1.00000
     77      -7.4911      1.00000
     78      -7.3647      1.00000
     79      -7.2209      1.00000
     80      -7.1865      1.00000
     81      -7.1027      1.00000
     82      -6.9490      1.00000
     83      -6.8742      1.00000
     84      -6.8018      1.00000
     85      -6.7180      1.00000
     86      -6.3535      1.00000
     87      -6.2858      1.00000
     88      -5.9310      1.00000
     89      -5.6905      1.00000
     90      -5.6171      1.00000
     91      -5.3307      1.00000
     92      -4.8847      1.00000
     93      -3.9389      1.00000
     94      -1.4276      0.00000
     95      -1.2023      0.00000
     96      -1.1692      0.00000
     97      -1.1086      0.00000
     98      -0.8693      0.00000
     99      -0.6767      0.00000
    100      -0.6254      0.00000
    101      -0.5143      0.00000
    102      -0.4756      0.00000
    103      -0.1918      0.00000
    104       0.0251      0.00000
    105       0.2682      0.00000
    106       0.3127      0.00000
    107       0.3652      0.00000
    108       0.4130      0.00000
    109       0.4999      0.00000
    110       0.5614      0.00000
    111       0.6100      0.00000
    112       0.6477      0.00000
    113       0.6758      0.00000
    114       0.7513      0.00000
    115       0.7885      0.00000
    116       0.8840      0.00000
    117       0.9070      0.00000
    118       0.9484      0.00000
    119       0.9608      0.00000
    120       1.0444      0.00000
    121       1.0976      0.00000
    122       1.1557      0.00000
    123       1.1788      0.00000
    124       1.2112      0.00000
    125       1.2694      0.00000
    126       1.2817      0.00000
    127       1.3216      0.00000
    128       1.3756      0.00000
    129       1.3915      0.00000
    130       1.4640      0.00000
    131       1.4668      0.00000
    132       1.5075      0.00000
    133       1.5163      0.00000
    134       1.5462      0.00000
    135       1.5664      0.00000
    136       1.5901      0.00000
    137       1.6060      0.00000
    138       1.6345      0.00000
    139       1.6608      0.00000
    140       1.6863      0.00000
    141       1.7320      0.00000
    142       1.7867      0.00000
    143       1.8235      0.00000
    144       1.8579      0.00000
    145       1.8759      0.00000
    146       1.8891      0.00000
    147       1.9351      0.00000
    148       1.9582      0.00000
    149       1.9940      0.00000
    150       2.0108      0.00000
    151       2.0563      0.00000
    152       2.0752      0.00000

 spin component 2

 k-point     1 :       0.0000    0.0000    0.0000
  band No.  band energies     occupation 
      1     -27.9408      1.00000
      2     -27.7810      1.00000
      3     -25.1727      1.00000
      4     -24.7501      1.00000
      5     -24.7346      1.00000
      6     -24.5883      1.00000
      7     -24.4458      1.00000
      8     -24.2779      1.00000
      9     -23.7244      1.00000
     10     -22.2488      1.00000
     11     -22.0854      1.00000
     12     -21.4136      1.00000
     13     -21.3464      1.00000
     14     -21.0044      1.00000
     15     -20.2642      1.00000
     16     -19.7251      1.00000
     17     -18.8668      1.00000
     18     -18.8043      1.00000
     19     -18.3700      1.00000
     20     -18.2481      1.00000
     21     -17.9400      1.00000
     22     -17.4473      1.00000
     23     -16.2384      1.00000
     24     -16.1716      1.00000
     25     -15.7141      1.00000
     26     -15.6961      1.00000
     27     -15.1122      1.00000
     28     -14.6669      1.00000
     29     -14.5394      1.00000
     30     -14.4528      1.00000
     31     -14.1540      1.00000
[truncated: 166,069 more chars]
