# Supplementary material for: Elucidating the catalytic mechanism of Prussian blue nanozymes with self-increasing catalytic activity
Source: Nat Commun. 2024 Jul 13;15:5908. doi: 10.1038/s41467-024-50344-7 (PMC11246500; doi:10.1038/s41467-024-50344-7)
Supplement: Supplementary file 4 — Source Data [file 41467_2024_50344_MOESM4_ESM.zip › Source data/Computational source data/ABTS/POTCAR]

 PAW_PBE C 08Apr2002
 4.00000000000000000
 parameters from PSCTR are:
   VRHFIN =C: s2p2
   LEXCH  = PE
   EATOM  =   147.1560 eV,   10.8157 Ry

   TITEL  = PAW_PBE C 08Apr2002
   LULTRA =        F    use ultrasoft PP ?
   IUNSCR =        0    unscreen: 0-lin 1-nonlin 2-no
   RPACOR =     .000    partial core radius
   POMASS =   12.011; ZVAL   =    4.000    mass and valenz
   RCORE  =    1.500    outmost cutoff radius
   RWIGS  =    1.630; RWIGS  =     .863    wigner-seitz radius (au A)
   ENMAX  =  400.000; ENMIN  =  300.000 eV
   ICORE  =        2    local potential
   LCOR   =        T    correct aug charges
   LPAW   =        T    paw PP
   EAUG   =  644.873
   DEXC   =     .000
   RMAX   =    2.266    core radius for proj-oper
   RAUG   =    1.300    factor for augmentation sphere
   RDEP   =    1.501    radius for radial grids
   RDEPT  =    1.300    core radius for aug-charge
   QCUT   =   -5.516; QGAM   =   11.032    optimization parameters
 
   Description
     l     E      TYP  RCUT    TYP  RCUT
     0   .000     23  1.200
     0   .000     23  1.200
     1   .000     23  1.500
     1  2.500     23  1.500
     2   .000      7  1.500
   Error from kinetic energy argument (eV)
   NDATA  =      100
   STEP   =   20.000   1.050
  51.3      49.5      48.6      46.8      45.9      44.1      42.4      41.6
  39.9      38.2      37.4      35.8      34.3      32.8      31.4      30.0
  28.6      27.3      26.1      24.3      23.2      22.1      20.5      19.6
  18.6      17.3      16.0      15.2      14.1      13.1      12.1      11.1
  10.3      9.47      8.72      8.02      7.15      6.55      5.82      5.31
  4.69      4.13      3.63      3.17      2.76      2.40      2.07      1.72
  1.47      1.20      .971      .815      .650      .512      .380      .292
  .222      .158      .110      .748E-01  .504E-01  .337E-01  .227E-01  .149E-01
  .111E-01  .869E-02  .756E-02  .700E-02  .657E-02  .614E-02  .551E-02  .474E-02
  .392E-02  .314E-02  .237E-02  .184E-02  .143E-02  .118E-02  .104E-02  .993E-03
  .959E-03  .910E-03  .829E-03  .707E-03  .570E-03  .442E-03  .343E-03  .275E-03
  .245E-03  .238E-03  .236E-03  .227E-03  .202E-03  .169E-03  .131E-03  .102E-03
  .851E-04  .796E-04  .787E-04  .761E-04
END of PSCTR-controll parameters
 local part
 124.721915246208937
   .20370041E+02   .20367047E+02   .20363065E+02   .20356432E+02   .20347149E+02
   .20335222E+02   .20320655E+02   .20303451E+02   .20283615E+02   .20261149E+02
   .20236054E+02   .20208330E+02   .20177973E+02   .20144979E+02   .20109342E+02
   .20071052E+02   .20030100E+02   .19986473E+02   .19940156E+02   .19891131E+02
   .19839380E+02   .19784881E+02   .19727608E+02   .19667533E+02   .19604624E+02
   .19538848E+02   .19470165E+02   .19398533E+02   .19323907E+02   .19246238E+02
   .19165474E+02   .19081559E+02   .18994436E+02   .18904042E+02   .18810316E+02
   .18713191E+02   .18612600E+02   .18508475E+02   .18400746E+02   .18289342E+02
   .18174194E+02   .18055230E+02   .17932383E+02   .17805584E+02   .17674770E+02
   .17539878E+02   .17400851E+02   .17257634E+02   .17110178E+02   .16958440E+02
   .16802384E+02   .16641980E+02   .16477205E+02   .16308046E+02   .16134498E+02
   .15956565E+02   .15774263E+02   .15587618E+02   .15396667E+02   .15201458E+02
   .15002052E+02   .14798523E+02   .14590957E+02   .14379453E+02   .14164124E+02
   .13945096E+02   .13722507E+02   .13496509E+02   .13267269E+02   .13034964E+02
   .12799787E+02   .12561941E+02   .12321643E+02   .12079119E+02   .11834608E+02
   .11588360E+02   .11340633E+02   .11091695E+02   .10841823E+02   .10591299E+02
   .10340414E+02   .10089462E+02   .98387442E+01   .95885628E+01   .93392235E+01
   .90910332E+01   .88442985E+01   .85993254E+01   .83564171E+01   .81158740E+01
   .78779914E+01   .76430593E+01   .74113606E+01   .71831703E+01   .69587545E+01
   .67383690E+01   .65222587E+01   .63106564E+01   .61037820E+01   .59018416E+01
   .57050266E+01   .55135133E+01   .53274620E+01   .51470163E+01   .49723031E+01
   .48034315E+01   .46404931E+01   .44835614E+01   .43326919E+01   .41879218E+01
   .40492700E+01   .39167374E+01   .37903070E+01   .36699442E+01   .35555971E+01
   .34471969E+01   .33446585E+01   .32478812E+01   .31567490E+01   .30711318E+01
   .29908859E+01   .29158549E+01   .28458705E+01   .27807538E+01   .27203159E+01
   .26643592E+01   .26126782E+01   .25650608E+01   .25212894E+01   .24811415E+01
   .24443918E+01   .24108123E+01   .23801739E+01   .23522476E+01   .23268052E+01
   .23036204E+01   .22824701E+01   .22631352E+01   .22454013E+01   .22290599E+01
   .22139090E+01   .21997540E+01   .21864085E+01   .21736945E+01   .21614436E+01
   .21494971E+01   .21377065E+01   .21259340E+01   .21140529E+01   .21019474E+01
   .20895134E+01   .20766579E+01   .20632996E+01   .20493686E+01   .20348062E+01
   .20195649E+01   .20036082E+01   .19869100E+01   .19694548E+01   .19512365E+01
   .19322589E+01   .19125343E+01   .18920837E+01   .18709357E+01   .18491262E+01
   .18266977E+01   .18036985E+01   .17801824E+01   .17562075E+01   .17318361E+01
   .17071335E+01   .16821677E+01   .16570086E+01   .16317270E+01   .16063948E+01
   .15810833E+01   .15558635E+01   .15308050E+01   .15059756E+01   .14814409E+01
   .14572636E+01   .14335032E+01   .14102158E+01   .13874532E+01   .13652631E+01
   .13436886E+01   .13227681E+01   .13025351E+01   .12830178E+01   .12642394E+01
   .12462178E+01   .12289658E+01   .12124909E+01   .11967956E+01   .11818774E+01
   .11677289E+01   .11543381E+01   .11416888E+01   .11297604E+01   .11185286E+01
   .11079653E+01   .10980394E+01   .10887169E+01   .10799609E+01   .10717326E+01
   .10639913E+01   .10566949E+01   .10498000E+01   .10432627E+01   .10370386E+01
   .10310836E+01   .10253536E+01   .10198054E+01   .10143970E+01   .10090873E+01
   .10038372E+01   .99860926E+00   .99336835E+00   .98808151E+00   .98271838E+00
   .97725128E+00   .97165536E+00   .96590871E+00   .95999244E+00   .95389076E+00
   .94759097E+00   .94108348E+00   .93436178E+00   .92742240E+00   .92026483E+00
   .91289140E+00   .90530719E+00   .89751990E+00   .88953964E+00   .88137882E+00
   .87305193E+00   .86457534E+00   .85596709E+00   .84724670E+00   .83843488E+00
   .82955338E+00   .82062468E+00   .81167180E+00   .80271806E+00   .79378687E+00
   .78490146E+00   .77608471E+00   .76735895E+00   .75874572E+00   .75026562E+00
   .74193815E+00   .73378153E+00   .72581255E+00   .71804650E+00   .71049701E+00
   .70317595E+00   .69609343E+00   .68925768E+00   .68267502E+00   .67634989E+00
   .67028480E+00   .66448037E+00   .65893536E+00   .65364672E+00   .64860965E+00
   .64381770E+00   .63926282E+00   .63493551E+00   .63082489E+00   .62691886E+00
   .62320423E+00   .61966683E+00   .61629170E+00   .61306320E+00   .60996518E+00
   .60698114E+00   .60409438E+00   .60128812E+00   .59854571E+00   .59585071E+00
   .59318709E+00   .59053928E+00   .58789240E+00   .58523230E+00   .58254567E+00
   .57982020E+00   .57704459E+00   .57420869E+00   .57130350E+00   .56832130E+00
   .56525559E+00   .56210123E+00   .55885435E+00   .55551241E+00   .55207418E+00
   .54853970E+00   .54491030E+00   .54118846E+00   .53737787E+00   .53348329E+00
   .52951049E+00   .52546620E+00   .52135799E+00   .51719421E+00   .51298385E+00
   .50873649E+00   .50446213E+00   .50017117E+00   .49587419E+00   .49158197E+00
   .48730527E+00   .48305479E+00   .47884106E+00   .47467432E+00   .47056446E+00
   .46652089E+00   .46255249E+00   .45866752E+00   .45487354E+00   .45117740E+00
   .44758510E+00   .44410183E+00   .44073191E+00   .43747871E+00   .43434471E+00
   .43133146E+00   .42843957E+00   .42566872E+00   .42301770E+00   .42048440E+00
   .41806590E+00   .41575842E+00   .41355747E+00   .41145782E+00   .40945360E+00
   .40753838E+00   .40570518E+00   .40394661E+00   .40225491E+00   .40062201E+00
   .39903965E+00   .39749944E+00   .39599292E+00   .39451167E+00   .39304737E+00
   .39159186E+00   .39013724E+00   .38867593E+00   .38720073E+00   .38570485E+00
   .38418204E+00   .38262655E+00   .38103324E+00   .37939758E+00   .37771570E+00
   .37598438E+00   .37420112E+00   .37236410E+00   .37047222E+00   .36852508E+00
   .36652295E+00   .36446680E+00   .36235825E+00   .36019954E+00   .35799352E+00
   .35574356E+00   .35345359E+00   .35112797E+00   .34877149E+00   .34638929E+00
   .34398685E+00   .34156984E+00   .33914418E+00   .33671586E+00   .33429099E+00
   .33187566E+00   .32947591E+00   .32709768E+00   .32474675E+00   .32242866E+00
   .32014872E+00   .31791189E+00   .31572278E+00   .31358561E+00   .31150416E+00
   .30948175E+00   .30752120E+00   .30562483E+00   .30379444E+00   .30203129E+00
   .30033609E+00   .29870903E+00   .29714975E+00   .29565737E+00   .29423051E+00
   .29286727E+00   .29156532E+00   .29032187E+00   .28913372E+00   .28799732E+00
   .28690876E+00   .28586386E+00   .28485818E+00   .28388708E+00   .28294575E+00
   .28202929E+00   .28113270E+00   .28025099E+00   .27937919E+00   .27851241E+00
   .27764585E+00   .27677490E+00   .27589514E+00   .27500240E+00   .27409276E+00
   .27316263E+00   .27220876E+00   .27122823E+00   .27021853E+00   .26917754E+00
   .26810355E+00   .26699528E+00   .26585187E+00   .26467290E+00   .26345836E+00
   .26220868E+00   .26092468E+00   .25960760E+00   .25825903E+00   .25688093E+00
   .25547560E+00   .25404564E+00   .25259392E+00   .25112354E+00   .24963785E+00
   .24814034E+00   .24663464E+00   .24512451E+00   .24361375E+00   .24210618E+00
   .24060565E+00   .23911592E+00   .23764068E+00   .23618352E+00   .23474787E+00
   .23333695E+00   .23195382E+00   .23060127E+00   .22928182E+00   .22799774E+00
   .22675098E+00   .22554318E+00   .22437564E+00   .22324935E+00   .22216493E+00
   .22112269E+00   .22012257E+00   .21916418E+00   .21824680E+00   .21736940E+00
   .21653062E+00   .21572884E+00   .21496215E+00   .21422840E+00   .21352520E+00
   .21284996E+00   .21219995E+00   .21157224E+00   .21096382E+00   .21037158E+00
   .20979234E+00   .20922293E+00   .20866013E+00   .20810079E+00   .20754181E+00
   .20698018E+00   .20641301E+00   .20583754E+00   .20525119E+00   .20465158E+00
   .20403650E+00   .20340400E+00   .20275237E+00   .20208013E+00   .20138608E+00
   .20066930E+00   .19992913E+00   .19916520E+00   .19837742E+00   .19756595E+00
   .19673127E+00   .19587408E+00   .19499535E+00   .19409629E+00   .19317833E+00
   .19224309E+00   .19129242E+00   .19032831E+00   .18935289E+00   .18836843E+00
   .18737730E+00   .18638193E+00   .18538484E+00   .18438853E+00   .18339554E+00
   .18240837E+00   .18142949E+00   .18046127E+00   .17950602E+00   .17856592E+00
   .17764303E+00   .17673925E+00   .17585631E+00   .17499577E+00   .17415898E+00
   .17334710E+00   .17256106E+00   .17180158E+00   .17106916E+00   .17036405E+00
   .16968629E+00   .16903568E+00   .16841183E+00   .16781409E+00   .16724163E+00
   .16669341E+00   .16616823E+00   .16566469E+00   .16518125E+00   .16471622E+00
   .16426780E+00   .16383409E+00   .16341308E+00   .16300273E+00   .16260093E+00
   .16220555E+00   .16181447E+00   .16142557E+00   .16103678E+00   .16064608E+00
   .16025153E+00   .15985127E+00   .15944356E+00   .15902679E+00   .15859947E+00
   .15816027E+00   .15770802E+00   .15724172E+00   .15676055E+00   .15626388E+00
   .15575124E+00   .15522237E+00   .15467721E+00   .15411586E+00   .15353862E+00
   .15294597E+00   .15233856E+00   .15171720E+00   .15108286E+00   .15043664E+00
   .14977979E+00   .14911366E+00   .14843970E+00   .14775946E+00   .14707455E+00
   .14638664E+00   .14569742E+00   .14500863E+00   .14432199E+00   .14363921E+00
   .14296197E+00   .14229192E+00   .14163061E+00   .14097955E+00   .14034014E+00
   .13971369E+00   .13910136E+00   .13850424E+00   .13792323E+00   .13735913E+00
   .13681257E+00   .13628404E+00   .13577385E+00   .13528217E+00   .13480903E+00
   .13435426E+00   .13391756E+00   .13349850E+00   .13309646E+00   .13271073E+00
   .13234044E+00   .13198461E+00   .13164217E+00   .13131192E+00   .13099261E+00
   .13068290E+00   .13038140E+00   .13008665E+00   .12979721E+00   .12951159E+00
   .12922830E+00   .12894587E+00   .12866286E+00   .12837787E+00   .12808956E+00
   .12779664E+00   .12749792E+00   .12719228E+00   .12687871E+00   .12655630E+00
   .12622426E+00   .12588192E+00   .12552874E+00   .12516431E+00   .12478835E+00
   .12440070E+00   .12400137E+00   .12359046E+00   .12316825E+00   .12273510E+00
   .12229152E+00   .12183812E+00   .12137563E+00   .12090488E+00   .12042677E+00
   .11994231E+00   .11945257E+00   .11895866E+00   .11846177E+00   .11796310E+00
   .11746388E+00   .11696536E+00   .11646879E+00   .11597539E+00   .11548637E+00
   .11500290E+00   .11452609E+00   .11405702E+00   .11359666E+00   .11314594E+00
   .11270569E+00   .11227663E+00   .11185942E+00   .11145458E+00   .11106252E+00
   .11068358E+00   .11031793E+00   .10996566E+00   .10962674E+00   .10930101E+00
   .10898822E+00   .10868798E+00   .10839983E+00   .10812320E+00   .10785742E+00
   .10760174E+00   .10735533E+00   .10711730E+00   .10688669E+00   .10666251E+00
   .10644371E+00   .10622921E+00   .10601792E+00   .10580875E+00   .10560060E+00
   .10539239E+00   .10518306E+00   .10497157E+00   .10475696E+00   .10453828E+00
   .10431468E+00   .10408535E+00   .10384957E+00   .10360669E+00   .10335617E+00
   .10309753E+00   .10283041E+00   .10255454E+00   .10226976E+00   .10197599E+00
   .10167327E+00   .10136174E+00   .10104161E+00   .10071322E+00   .10037698E+00
   .10003339E+00   .99683035E-01   .99326560E-01   .98964686E-01   .98598192E-01
   .98227905E-01   .97854696E-01   .97479469E-01   .97103153E-01   .96726690E-01
   .96351032E-01   .95977122E-01   .95605896E-01   .95238263E-01   .94875104E-01
   .94517262E-01   .94165530E-01   .93820648E-01   .93483297E-01   .93154087E-01
   .92833560E-01   .92522178E-01   .92220322E-01   .91928290E-01   .91646293E-01
   .91374453E-01   .91112806E-01   .90861296E-01   .90619782E-01   .90388037E-01
   .90165753E-01   .89952541E-01   .89747938E-01   .89551415E-01   .89362374E-01
   .89180165E-01   .89004083E-01   .88833381E-01   .88667275E-01   .88504954E-01
   .88345585E-01   .88188323E-01   .88032318E-01   .87876726E-01   .87720712E-01
   .87563465E-01   .87404199E-01   .87242164E-01   .87076653E-01   .86907006E-01
   .86732619E-01   .86552947E-01   .86367508E-01   .86175890E-01   .85977752E-01
   .85772829E-01   .85560931E-01   .85341946E-01   .85115842E-01   .84882662E-01
   .84642528E-01   .84395638E-01   .84142261E-01   .83882734E-01   .83617462E-01
   .83346910E-01   .83071598E-01   .82792096E-01   .82509020E-01   .82223022E-01
   .81934789E-01   .81645029E-01   .81354469E-01   .81063847E-01   .80773905E-01
   .80485378E-01   .80198993E-01   .79915456E-01   .79635450E-01   .79359624E-01
   .79088592E-01   .78822923E-01   .78563138E-01   .78309707E-01   .78063040E-01
   .77823487E-01   .77591337E-01   .77366809E-01   .77150057E-01   .76941167E-01
   .76740152E-01   .76546960E-01   .76361469E-01   .76183493E-01   .76012780E-01
   .75849017E-01   .75691837E-01   .75540816E-01   .75395484E-01   .75255324E-01
   .75119783E-01   .74988274E-01   .74860182E-01   .74734871E-01   .74611692E-01
   .74489984E-01   .74369085E-01   .74248340E-01   .74127101E-01   .74004738E-01
   .73880645E-01   .73754243E-01   .73624987E-01   .73492372E-01   .73355935E-01
   .73215260E-01   .73069982E-01   .72919790E-01   .72764430E-01   .72603706E-01
   .72437483E-01   .72265685E-01   .72088299E-01   .71905371E-01   .71717010E-01
   .71523379E-01   .71324701E-01   .71121250E-01   .70913351E-01   .70701375E-01
   .70485738E-01   .70266892E-01   .70045324E-01   .69821549E-01   .69596105E-01
   .69369549E-01   .69142452E-01   .68915389E-01   .68688937E-01   .68463671E-01
   .68240152E-01   .68018928E-01   .67800526E-01   .67585445E-01   .67374156E-01
   .67167094E-01   .66964656E-01   .66767195E-01   .66575021E-01   .66388395E-01
   .66207526E-01   .66032573E-01   .65863641E-01   .65700781E-01   .65543991E-01
   .65393213E-01   .65248338E-01   .65109204E-01   .64975603E-01   .64847276E-01
   .64723922E-01   .64605200E-01   .64490731E-01   .64380102E-01   .64272872E-01
   .64168575E-01   .64066726E-01   .63966823E-01   .63868355E-01   .63770806E-01
   .63673660E-01   .63576405E-01   .63478540E-01   .63379580E-01   .63279057E-01
   .63176528E-01   .63071579E-01   .62963827E-01   .62852923E-01   .62738558E-01
   .62620462E-01   .62498412E-01   .62372226E-01   .62241770E-01   .62106960E-01
   .61967756E-01   .61824170E-01   .61676259E-01   .61524129E-01   .61367929E-01
   .61207855E-01   .61044141E-01   .60877060E-01   .60706923E-01   .60534070E-01
   .60358873E-01   .60181727E-01   .60003048E-01   .59823270E-01   .59642838E-01
   .59462206E-01   .59281831E-01   .59102169E-01   .58923670E-01   .58746775E-01
   .58571909E-01   .58399479E-01   .58229870E-01   .58063440E-01   .57900520E-01
   .57741407E-01   .57586363E-01   .57435612E-01   .57289341E-01   .57147695E-01
   .57010775E-01   .56878642E-01   .56751311E-01   .56628757E-01   .56510908E-01
   .56397655E-01   .56288844E-01   .56184286E-01   .56083754E-01   .55986987E-01
   .55893693E-01   .55803552E-01   .55716218E-01   .55631325E-01   .55548488E-01
   .55467309E-01   .55387379E-01   .55308284E-01   .55229607E-01   .55150934E-01
   .55071857E-01   .54991978E-01   .54910915E-01   .54828302E-01   .54743793E-01
   .54657071E-01   .54567841E-01   .54475842E-01   .54380842E-01   .54282647E-01
   .54181097E-01   .54076069E-01   .53967480E-01   .53855285E-01   .53739479E-01
   .53620095E-01   .53497207E-01   .53370924E-01   .53241394E-01   .53108796E-01
   .52973345E-01   .52835284E-01   .52694885E-01   .52552444E-01   .52408280E-01
   .52262728E-01   .52116142E-01   .51968885E-01   .51821329E-01   .51673851E-01
   .51526828E-01   .51380634E-01   .51235637E-01   .51092192E-01   .50950643E-01
   .50811317E-01   .50674519E-01   .50540531E-01   .50409612E-01   .50281988E-01
   .50157861E-01   .50037397E-01   .49920729E-01   .49807956E-01   .49699143E-01
   .49594318E-01   .49493471E-01   .49396560E-01   .49303505E-01   .49214193E-01
   .49128478E-01   .49046182E-01   .48967100E-01   .48890996E-01   .48817613E-01
   .48746669E-01   .48677865E-01   .48610885E-01   .48545398E-01   .48481065E-01
   .48417539E-01   .48354471E-01   .48291511E-01   .48228314E-01   .48164541E-01
   .48099863E-01   .48033964E-01   .47966547E-01   .47897331E-01   .47826058E-01
   .47752495E-01   .47676435E-01   .47597697E-01   .47516131E-01   .47431619E-01
   .47344073E-01   .47253440E-01   .47159697E-01   .47062858E-01   .46962965E-01
 gradient corrections used for XC
 5
 atomic pseudo charge-density
   .40000000E+01   .39894900E+01   .39582020E+01   .39068475E+01   .38365676E+01
   .37488701E+01   .36455522E+01   .35286148E+01   .34001764E+01   .32623924E+01
   .31173852E+01   .29671861E+01   .28136923E+01   .26586361E+01   .25035670E+01
   .23498438E+01   .21986345E+01   .20509225E+01   .19075176E+01   .17690689E+01
   .16360799E+01   .15089238E+01   .13878591E+01   .12730444E+01   .11645520E+01
   .10623816E+01   .96647127E+00   .87670875E+00   .79294050E+00   .71498025E+00
   .64261635E+00   .57561818E+00   .51374165E+00   .45673396E+00   .40433763E+00
   .35629386E+00   .31234537E+00   .27223873E+00   .23572619E+00   .20256723E+00
   .17252965E+00   .14539051E+00   .12093668E+00   .98965284E-01   .79283926E-01
   .61710762E-01   .46074455E-01   .32214036E-01   .19978673E-01   .92273858E-02
  -.17129911E-03  -.83397200E-02  -.15391484E-01  -.21431883E-01  -.26558326E-01
  -.30860765E-01  -.34422125E-01  -.37318724E-01  -.39620689E-01  -.41392351E-01
  -.42692632E-01  -.43575414E-01  -.44089892E-01  -.44280909E-01  -.44189275E-01
  -.43852064E-01  -.43302903E-01  -.42572229E-01  -.41687545E-01  -.40673652E-01
  -.39552862E-01  -.38345208E-01  -.37068625E-01  -.35739131E-01  -.34370987E-01
  -.32976850E-01  -.31567908E-01  -.30154015E-01  -.28743807E-01  -.27344813E-01
  -.25963554E-01  -.24605642E-01  -.23275859E-01  -.21978245E-01  -.20716161E-01
  -.19492364E-01  -.18309064E-01  -.17167982E-01  -.16070400E-01  -.15017212E-01
  -.14008960E-01  -.13045883E-01  -.12127944E-01  -.11254869E-01  -.10426176E-01
  -.96411985E-02  -.88991161E-02  -.81989728E-02  -.75396992E-02  -.69201309E-02
  -.63390252E-02  -.57950768E-02  -.52869306E-02  -.48131948E-02  -.43724520E-02
  -.39632685E-02  -.35842039E-02  -.32338185E-02  -.29106807E-02  -.26133730E-02
  -.23404975E-02  -.20906808E-02  -.18625779E-02  -.16548763E-02  -.14662983E-02
  -.12956043E-02  -.11415948E-02  -.10031117E-02  -.87904038E-03  -.76831031E-03
  -.66989594E-03  -.58281725E-03  -.50613997E-03  -.43897557E-03  -.38048116E-03
  -.32985907E-03  -.28635640E-03  -.24926428E-03  -.21791713E-03  -.19169172E-03
  -.17000618E-03  -.15231889E-03  -.13812728E-03  -.12696662E-03  -.11840868E-03
  -.11206038E-03  -.10756243E-03  -.10458788E-03  -.10284067E-03  -.10205420E-03
  -.10198983E-03  -.10243541E-03  -.10320382E-03  -.10413150E-03  -.10507701E-03
  -.10591958E-03  -.10655770E-03  -.10690776E-03  -.10690264E-03  -.10649045E-03
  -.10563321E-03  -.10430558E-03  -.10249368E-03  -.10019394E-03  -.97411903E-04
  -.94161239E-04  -.90462658E-04  -.86342952E-04  -.81834062E-04  -.76972202E-04
  -.71797027E-04  -.66350863E-04  -.60677976E-04  -.54823902E-04  -.48834824E-04
  -.42757002E-04  -.36636248E-04  -.30517455E-04  -.24444170E-04  -.18458220E-04
  -.12599377E-04  -.69050699E-05  -.14101411E-05   .38533596E-05   .88563384E-05
   .13572784E-04   .17979862E-04   .22057967E-04   .25790753E-04   .29165127E-04
   .32171219E-04   .34802321E-04   .37054812E-04   .38928050E-04   .40424254E-04
   .41548366E-04   .42307895E-04   .42712753E-04   .42775078E-04   .42509044E-04
   .41930672E-04   .41057628E-04   .39909024E-04   .38505210E-04   .36867574E-04
   .35018335E-04   .32980347E-04   .30776900E-04   .28431531E-04   .25967839E-04
   .23409308E-04   .20779141E-04   .18100099E-04   .15394352E-04   .12683343E-04
   .99876602E-05   .73269199E-05   .47196652E-05   .21832738E-05  -.26612093E-06
  -.26136966E-05  -.48459962E-05  -.69509705E-05  -.89180082E-05  -.10737955E-04
  -.12403120E-04  -.13907274E-04  -.15245635E-04  -.16414842E-04  -.17412925E-04
  -.18239262E-04  -.18894531E-04  -.19380647E-04  -.19700707E-04  -.19858913E-04
  -.19860497E-04  -.19711649E-04  -.19419423E-04  -.18991661E-04  -.18436897E-04
  -.17764271E-04  -.16983436E-04  -.16104469E-04  -.15137779E-04  -.14094018E-04
  -.12983994E-04  -.11818584E-04  -.10608653E-04  -.93649753E-05  -.80981563E-05
  -.68185635E-05  -.55362587E-05  -.42609358E-05  -.30018642E-05  -.17678364E-05
  -.56712210E-06   .59257268E-06   .17041408E-05   .27611032E-05   .37576329E-05
   .46885729E-05   .55494485E-05   .63364747E-05   .70465576E-05   .76772913E-05
   .82269492E-05   .86944718E-05   .90794484E-05   .93820966E-05   .96032364E-05
   .97442618E-05   .98071092E-05   .97942222E-05   .97085150E-05   .95533334E-05
   .93324133E-05   .90498395E-05   .87100017E-05   .83175510E-05   .78773561E-05
   .73944586E-05   .68740299E-05   .63213278E-05   .57416545E-05   .51403160E-05
   .45225820E-05   .38936493E-05   .32586050E-05   .26223937E-05   .19897859E-05
   .13653490E-05   .75342120E-06   .15808773E-06  -.41683995E-06  -.96784232E-06
  -.14917071E-05  -.19855416E-05  -.24467826E-05  -.28732026E-05  -.32629148E-05
  -.36143737E-05  -.39263743E-05  -.41980485E-05  -.44288590E-05  -.46185911E-05
  -.47673421E-05  -.48755097E-05  -.49437772E-05  -.49730984E-05  -.49646802E-05
  -.49199645E-05  -.48406086E-05  -.47284651E-05  -.45855609E-05  -.44140755E-05
  -.42163195E-05  -.39947123E-05  -.37517602E-05  -.34900346E-05  -.32121506E-05
  -.29207457E-05  -.26184596E-05  -.23079144E-05  -.19916960E-05  -.16723361E-05
  -.13522955E-05  -.10339484E-05  -.71956822E-06  -.41131424E-06  -.11122015E-06
   .17881646E-06   .45704305E-06   .72185964E-06   .97182491E-06   .12056609E-05
   .14222565E-05   .16206688E-05   .18001243E-05   .19600182E-05   .20999118E-05
   .22195301E-05   .23187575E-05   .23976321E-05   .24563400E-05   .24952081E-05
   .25146961E-05   .25153883E-05   .24979843E-05   .24632891E-05   .24122036E-05
   .23457138E-05   .22648803E-05   .21708277E-05   .20647336E-05   .19478179E-05
   .18213320E-05   .16865487E-05   .15447516E-05   .13972253E-05   .12452459E-05
   .10900719E-05   .93293577E-06   .77503581E-06   .61752862E-06   .46152239E-06
   .30807066E-06   .15816677E-06   .12739005E-07  -.12735356E-06  -.26132457E-06
  -.38846317E-06  -.50813609E-06  -.61978918E-06  -.72294809E-06  -.81721854E-06
  -.90228580E-06  -.97791371E-06  -.10439431E-05  -.11002898E-05  -.11469419E-05
  -.11839571E-05  -.12114589E-05  -.12296334E-05  -.12387248E-05  -.12390316E-05
  -.12309018E-05  -.12147281E-05  -.11909435E-05  -.11600163E-05  -.11224449E-05
  -.10787535E-05  -.10294863E-05  -.97520367E-06  -.91647663E-06  -.85388276E-06
  -.78800156E-06  -.71941031E-06  -.64868001E-06  -.57637166E-06  -.50303265E-06
  -.42919358E-06  -.35536526E-06  -.28203600E-06  -.20966924E-06  -.13870146E-06
  -.69540363E-07  -.25634316E-08   .61883314E-07   .12348619E-06   .18196450E-06
   .23707084E-06   .28859122E-06   .33634491E-06   .38018401E-06   .41999287E-06
   .45568726E-06   .48721338E-06   .51454669E-06   .53769062E-06   .55667507E-06
   .57155493E-06   .58240839E-06   .58933523E-06   .59245505E-06   .59190547E-06
   .58784023E-06   .58042744E-06   .56984766E-06   .55629214E-06   .53996100E-06
   .52106152E-06   .49980645E-06   .47641242E-06   .45109836E-06   .42408409E-06
   .39558893E-06   .36583041E-06   .33502312E-06   .30337757E-06   .27109929E-06
   .23838785E-06   .20543614E-06   .17242964E-06   .13954584E-06   .10695374E-06
   .74813405E-07   .43275666E-07   .12481843E-07  -.17436428E-07  -.46357310E-07
  -.74168811E-07  -.10076878E-06  -.12606483E-06  -.14997427E-06  -.17242391E-06
  -.19334994E-06  -.21269766E-06  -.23042128E-06  -.24648367E-06  -.26085607E-06
  -.27351786E-06  -.28445619E-06  -.29366577E-06  -.30114856E-06  -.30691344E-06
  -.31097596E-06  -.31335807E-06  -.31408779E-06  -.31319900E-06  -.31073113E-06
  -.30672891E-06  -.30124215E-06  -.29432545E-06  -.28603797E-06  -.27644321E-06
  -.26560872E-06  -.25360594E-06  -.24050989E-06  -.22639893E-06  -.21135456E-06
  -.19546112E-06  -.17880555E-06  -.16147710E-06  -.14356706E-06  -.12516847E-06
  -.10637578E-06  -.87284562E-07  -.67991183E-07  -.48592423E-07  -.29185139E-07
  -.98658847E-08   .92694738E-08   .28126154E-07   .46610864E-07   .64632213E-07
   .82101130E-07   .98931289E-07   .11503953E-06   .13034627E-06   .14477595E-06
   .15825741E-06   .17072429E-06   .18211544E-06   .19237526E-06   .20145407E-06
   .20930840E-06   .21590130E-06   .22120261E-06   .22518921E-06   .22784515E-06
   .22916188E-06   .22913831E-06   .22778091E-06   .22510374E-06   .22112841E-06
   .21588403E-06   .20940707E-06   .20174125E-06   .19293726E-06   .18305256E-06
   .17215102E-06   .16030261E-06   .14758298E-06   .13407304E-06   .11985844E-06
   .10502911E-06   .89678674E-07   .73903880E-07   .57803998E-07   .41480189E-07
   .25034862E-07   .85710175E-08  -.78084252E-08  -.24001293E-07  -.39906833E-07
  -.55426374E-07  -.70463977E-07  -.84927079E-07  -.98727103E-07  -.11178005E-06
  -.12400706E-06  -.13533495E-06  -.14569668E-06  -.15503180E-06  -.16328690E-06
  -.17041589E-06  -.17638034E-06  -.18114974E-06  -.18470165E-06  -.18702187E-06
  -.18810450E-06  -.18795193E-06  -.18657487E-06  -.18399215E-06  -.18023064E-06
  -.17532500E-06  -.16931738E-06  -.16225716E-06  -.15420051E-06  -.14520998E-06
  -.13535407E-06  -.12470665E-06  -.11334649E-06  -.10135660E-06  -.88823690E-07
  -.75837495E-07  -.62490139E-07  -.48875466E-07  -.35088367E-07  -.21224102E-07
  -.73776225E-08   .63570979E-08   .19887723E-07   .33124194E-07   .45979356E-07
   .58369547E-07   .70215167E-07   .81441213E-07   .91977763E-07   .10176044E-06
   .11073081E-06   .11883676E-06   .12603278E-06   .13228025E-06   .13754765E-06
   .14181067E-06   .14505237E-06   .14726318E-06   .14844092E-06   .14859068E-06
   .14772477E-06   .14586250E-06   .14303000E-06   .13925989E-06   .13459104E-06
   .12906817E-06   .12274144E-06   .11566608E-06   .10790186E-06   .99512635E-07
   .90565833E-07   .81131898E-07   .71283751E-07   .61096228E-07   .50645504E-07
   .40008531E-07   .29262457E-07   .18484072E-07   .77492476E-08  -.28675974E-08
  -.13294019E-07  -.23460046E-07  -.33298652E-07  -.42746200E-07  -.51742853E-07
  -.60232950E-07  -.68165351E-07  -.75493733E-07  -.82176855E-07  -.88178773E-07
  -.93469019E-07  -.98022732E-07  -.10182074E-06  -.10484962E-06  -.10710169E-06
  -.10857493E-06  -.10927298E-06  -.10920494E-06  -.10838523E-06  -.10683340E-06
  -.10457390E-06  -.10163577E-06  -.98052390E-07  -.93861130E-07  -.89103007E-07
  -.83822319E-07  -.78066251E-07  -.71884480E-07  -.65328756E-07  -.58452488E-07
  -.51310317E-07  -.43957688E-07  -.36450431E-07  -.28844344E-07  -.21194780E-07
  -.13556254E-07  -.59820564E-08   .14761063E-08   .87684629E-08   .15847499E-07
   .22668258E-07   .29188613E-07   .35369518E-07   .41175223E-07   .46573463E-07
   .51535618E-07   .56036840E-07   .60056145E-07   .63576484E-07   .66584772E-07
   .69071889E-07   .71032659E-07   .72465786E-07   .73373776E-07   .73762822E-07
   .73642668E-07   .73026451E-07   .71930518E-07   .70374224E-07   .68379717E-07
   .65971700E-07   .63177183E-07   .60025227E-07   .56546677E-07   .52773883E-07
   .48740429E-07   .44480847E-07   .40030343E-07   .35424518E-07   .30699094E-07
   .25889652E-07   .21031375E-07   .16158799E-07   .11305583E-07   .65042830E-08
   .17861505E-08  -.28190595E-08  -.72832606E-08  -.11580190E-07  -.15685545E-07
  -.19577099E-07  -.23234801E-07  -.26640852E-07  -.29779764E-07  -.32638398E-07
  -.35205985E-07  -.37474124E-07  -.39436770E-07  -.41090193E-07  -.42432932E-07
  -.43465724E-07  -.44191427E-07  -.44614921E-07  -.44743004E-07  -.44584271E-07
  -.44148993E-07  -.43448973E-07  -.42497411E-07  -.41308752E-07  -.39898536E-07
  -.38283245E-07  -.36480143E-07  -.34507126E-07  -.32382565E-07  -.30125155E-07
  -.27753768E-07  -.25287308E-07  -.22744577E-07  -.20144140E-07  -.17504207E-07
  -.14842515E-07  -.12176224E-07  -.95218170E-08  -.68950172E-08  -.43107085E-08
  -.17828698E-08   .67548171E-09   .30523361E-08   .53367266E-08   .75187554E-08
   .95896091E-08   .11541566E-07   .13367991E-07   .15063329E-07   .16623082E-07
   .18043783E-07   .19322963E-07   .20459115E-07   .21451641E-07   .22300813E-07
   .23007713E-07   .23574175E-07   .24002733E-07   .24296554E-07   .24459380E-07
   .24495461E-07   .24409502E-07   .24206590E-07   .23892145E-07   .23471858E-07
   .22951633E-07   .22337542E-07   .21635766E-07   .20852560E-07   .19994202E-07
   .19066961E-07   .18077060E-07   .17030647E-07   .15933771E-07   .14792357E-07
   .13612192E-07   .12398908E-07   .11157975E-07   .98946952E-08   .86141953E-08
   .73214307E-08   .60211860E-08   .47180798E-08   .34165713E-08   .21209687E-08
   .83543781E-09  -.43598720E-09  -.16893937E-08  -.29209799E-08  -.41270446E-08
  -.53039777E-08  -.64482516E-08  -.75564137E-08  -.86250803E-08  -.96509327E-08
  -.10630715E-07  -.11561233E-07  -.12439359E-07  -.13262030E-07  -.14026264E-07
  -.14729158E-07  -.15367907E-07  -.15939815E-07  -.16442307E-07  -.16872954E-07
  -.17229484E-07  -.17509805E-07  -.17712031E-07  -.17834498E-07  -.17875790E-07
  -.17834765E-07  -.17710574E-07  -.17502687E-07  -.17210914E-07  -.16835429E-07
  -.16376786E-07  -.15835939E-07  -.15214259E-07  -.14513545E-07  -.13736037E-07
  -.12884424E-07  -.11961847E-07  -.10971900E-07  -.99186285E-08  -.88065248E-08
  -.76405142E-08  -.64259427E-08  -.51685588E-08  -.38744910E-08  -.25502216E-08
  -.12025568E-08   .16140726E-09   .15343218E-08   .29086260E-08   .42765908E-08
   .56303649E-08   .69620244E-08   .82636232E-08   .95272464E-08   .10745064E-07
   .11909386E-07   .13012718E-07   .14047815E-07   .15007739E-07   .15885909E-07
   .16676160E-07   .17372786E-07   .17970592E-07   .18464940E-07   .18851790E-07
   .19127737E-07   .19290048E-07   .19336692E-07   .19266363E-07   .19078501E-07
   .18773310E-07   .18351763E-07   .17815610E-07   .17167373E-07   .16410342E-07
   .15548559E-07   .14586799E-07   .13530548E-07   .12385969E-07   .11159868E-07
   .98596519E-08   .84932852E-08   .70692366E-08   .55964254E-08   .40841624E-08
   .25420881E-08   .98010759E-09  -.59167741E-09  -.21630380E-08  -.37236897E-08
  -.52633642E-08  -.67718825E-08  -.82392266E-08  -.96556114E-08  -.11011555E-07
  -.12297948E-07  -.13506118E-07  -.14627896E-07  -.15655673E-07  -.16582459E-07
  -.17401931E-07  -.18108486E-07  -.18697277E-07  -.19164252E-07  -.19506188E-07
  -.19720711E-07  -.19806318E-07  -.19762387E-07  -.19589185E-07  -.19287868E-07
  -.18860471E-07  -.18309900E-07  -.17639907E-07  -.16855065E-07  -.15960739E-07
  -.14963046E-07  -.13868811E-07  -.12685520E-07  -.11421268E-07  -.10084700E-07
  -.86849467E-08  -.72315646E-08  -.57344642E-08  -.42038405E-08  -.26501008E-08
  -.10837905E-08   .48448204E-09   .20441206E-08   .35846164E-08   .50956218E-08
   .65670232E-08   .79890116E-08   .93521515E-08   .10647446E-07   .11866399E-07
   .13001074E-07   .14044148E-07   .14988961E-07   .15829560E-07   .16560736E-07
   .17178062E-07   .17677917E-07   .18057509E-07   .18314892E-07   .18448971E-07
   .18459512E-07   .18347132E-07   .18113294E-07   .17760291E-07   .17291226E-07
   .16709983E-07   .16021195E-07   .15230210E-07   .14343043E-07   .13366334E-07
   .12307295E-07   .11173655E-07   .99736045E-08   .87157315E-08   .74089595E-08
   .60624825E-08   .46856976E-08   .32881383E-08   .18794063E-08   .46910370E-09
  -.93323375E-09  -.23182037E-08  -.36766016E-08  -.49994838E-08  -.62782273E-08
  -.75045873E-08  -.86707511E-08  -.97693884E-08  -.10793699E-07  -.11737453E-07
  -.12595033E-07  -.13361463E-07  -.14032440E-07  -.14604354E-07  -.15074308E-07
  -.15440129E-07  -.15700380E-07  -.15854357E-07  -.15902089E-07  -.15844329E-07
  -.15682542E-07  -.15418884E-07  -.15056181E-07  -.14597904E-07  -.14048132E-07
  -.13411522E-07  -.12693269E-07  -.11899062E-07  -.11035039E-07  -.10107739E-07
  -.91240519E-08  -.80911681E-08  -.70165238E-08  -.59077471E-08  -.47726033E-08
  -.36189393E-08  -.24546283E-08  -.12875154E-08  -.12536420E-09   .10241948E-08
   .21537149E-08   .32559810E-08   .43240565E-08   .53513264E-08   .63315385E-08
   .72588407E-08   .81278148E-08   .89335067E-08   .96714534E-08   .10337705E-07
   .10928847E-07   .11442010E-07   .11874887E-07   .12225737E-07   .12493388E-07
   .12677236E-07   .12777240E-07   .12793915E-07   .12728316E-07   .12582026E-07
   .12357137E-07   .12056223E-07   .11682320E-07   .11238896E-07   .10729818E-07
   .10159324E-07   .95319832E-08   .88526655E-08   .81265011E-08   .73588426E-08
   .65552249E-08   .57213260E-08   .48629257E-08   .39858667E-08   .30960146E-08
 25.1333556480996805 T
 Non local Part
 0 2 1.19916030564286080
 6.64147139257665753 -0.902950942393947048E-01 -0.902950942393947048E-01 -0.494570754788003619E-02
 Reciprocal Space Part
   .55817778E+01   .55705292E+01   .55368742E+01   .54810842E+01   .54036090E+01
   .53050722E+01   .51862655E+01   .50481413E+01   .48918033E+01   .47184965E+01
   .45295951E+01   .43265891E+01   .41110702E+01   .38847161E+01   .36492746E+01
   .34065459E+01   .31583653E+01   .29065851E+01   .26530561E+01   .23996093E+01
   .21480380E+01   .19000796E+01   .16573990E+01   .14215722E+01   .11940710E+01
   .97624910E+00   .76932962E+00   .57439430E+00   .39237433E+00   .22404317E+00
   .70011403E-01  -.69276357E-01  -.19354238E+00  -.30267462E+00  -.39672330E+00
  -.47589550E+00  -.54054769E+00  -.59117641E+00  -.62840720E+00  -.65298201E+00
  -.66574526E+00  -.66762884E+00  -.65963619E+00  -.64282584E+00  -.61829466E+00
  -.58716098E+00  -.55054809E+00  -.50956809E+00  -.46530668E+00  -.41880877E+00
  -.37106549E+00  -.32300249E+00  -.27546984E+00  -.22923368E+00  -.18496959E+00
  -.14325789E+00  -.10458070E+00  -.69320980E-01  -.37763250E-01  -.10096082E-01
   .13583844E-01   .33266241E-01   .49020451E-01   .60987606E-01   .69371922E-01
   .74431341E-01   .76467752E-01   .75816996E-01   .72838896E-01   .67907498E-01
   .61401725E-01   .53696622E-01   .45155343E-01   .36122003E-01   .26915516E-01
   .17824469E-01   .91031031E-02   .96841293E-03  -.64016513E-02  -.12868900E-01
  -.18334607E-01  -.22738262E-01  -.26055498E-01  -.28295268E-01  -.29496423E-01
  -.29723817E-01  -.29064057E-01  -.27621053E-01  -.25511488E-01  -.22860336E-01
  -.19796541E-01  -.16448962E-01  -.12942675E-01  -.93957003E-02  -.59162147E-02
  -.26002886E-02   .46983200E-03   .32268923E-02   .56192551E-02   .76110128E-02
 Real Space Part
  -.69534111E+01  -.69008643E+01  -.67439149E+01  -.64846258E+01  -.61264015E+01
  -.56739369E+01  -.51331487E+01  -.45110871E+01  -.38158316E+01  -.30563714E+01
  -.22424722E+01  -.13845316E+01  -.49342616E+00   .41964975E+00   .13433478E+01
   .22663320E+01   .31774436E+01   .40658621E+01   .49212597E+01   .57339466E+01
   .64950054E+01   .71964102E+01   .78311315E+01   .83932221E+01   .88778851E+01
   .92815206E+01   .96017523E+01   .98374329E+01   .99886278E+01   .10056579E+02
   .10043651E+02   .99532522E+01   .97897493E+01   .95583598E+01   .92650354E+01
   .89163354E+01   .85192934E+01   .80812800E+01   .76098643E+01   .71126773E+01
   .65972797E+01   .60710370E+01   .55410038E+01   .50138200E+01   .44956195E+01
   .39919547E+01   .35077354E+01   .30471850E+01   .26138123E+01   .22103999E+01
   .18390082E+01   .15009937E+01   .11970412E+01   .92720705E+00   .69097321E+00
   .48730908E+00   .31473956E+00   .17141725E+00   .55196666E-01  -.36291350E-01
  -.10556696E+00  -.15523202E+00  -.18790557E+00  -.20616537E+00  -.21249645E+00
  -.20924726E+00  -.19859404E+00  -.18251343E+00  -.16276324E+00  -.14087115E+00
  -.11813077E+00  -.95604363E-01  -.74131485E-01  -.54342573E-01  -.36676532E-01
  -.21401321E-01  -.86365671E-02   .16227553E-02   .94824334E-02   .15125707E-01
   .18791209E-01   .20752711E-01   .21301098E-01   .20728862E-01   .19317303E-01
   .17326466E-01   .14987782E-01   .12499256E-01   .10022986E-01   .76847243E-02
   .55751736E-02   .37526593E-02   .22468383E-02   .10630977E-02   .18732362E-03
  -.40924829E-03  -.76534653E-03  -.92534563E-03  -.93546876E-03  -.84061581E-03
 Reciprocal Space Part
  -.18050704E+02  -.17834272E+02  -.17186760E+02  -.16113521E+02  -.14623482E+02
  -.12729146E+02  -.10446591E+02  -.77954652E+01  -.47989573E+01  -.14837576E+01
   .21200169E+01   .59789299E+01   .10056375E+02   .14312772E+02   .18705823E+02
   .23190815E+02   .27720993E+02   .32247989E+02   .36722309E+02   .41093883E+02
   .45312654E+02   .49329224E+02   .53095520E+02   .56565493E+02   .59695819E+02
   .62446596E+02   .64782024E+02   .66671043E+02   .68087925E+02   .69012796E+02
   .69432071E+02   .69338806E+02   .68732931E+02   .67621372E+02   .66018053E+02
   .63943765E+02   .61425910E+02   .58498115E+02   .55199729E+02   .51575201E+02
   .47673357E+02   .43546587E+02   .39249955E+02   .34840257E+02   .30375044E+02
   .25911622E+02   .21506061E+02   .17212234E+02   .13080900E+02   .91588530E+01
   .54881601E+01   .21055001E+01  -.95838227E+00  -.36790948E+01  -.60388808E+01
  -.80267626E+01  -.96385435E+01  -.10876670E+02  -.11749959E+02  -.12273201E+02
  -.12466648E+02  -.12355399E+02  -.11968702E+02  -.11339191E+02  -.10502073E+02
  -.94942880E+01  -.83536641E+01  -.71180804E+01  -.58246663E+01  -.45090480E+01
  -.32046618E+01  -.19421464E+01  -.74882792E+00   .35169526E+00   .13398601E+01
   .22003369E+01   .29221161E+01   .34984875E+01   .39269162E+01   .42088235E+01
   .43492818E+01   .43566365E+01   .42420665E+01   .40190991E+01   .37030930E+01
   .33107050E+01   .28593554E+01   .23667065E+01   .18501663E+01   .13264317E+01
   .81107916E+00   .31821257E+00  -.13982499E+00  -.55267182E+00  -.91209780E+00
  -.12120841E+01  -.14488344E+01  -.16207210E+01  -.17281718E+01  -.17735043E+01
 Real Space Part
   .10651139E+04   .10644690E+04   .10625081E+04   .10591538E+04   .10542809E+04
   .10477220E+04   .10392749E+04   .10287116E+04   .10157888E+04   .10002596E+04
   .98188486E+03   .96044581E+03   .93575544E+03   .90766958E+03   .87609671E+03
   .84100623E+03   .80243497E+03   .76049163E+03   .71535894E+03   .66729356E+03
   .61662359E+03   .56374381E+03   .50910879E+03   .45322409E+03   .39663573E+03
   .33991847E+03   .28366297E+03   .22846251E+03   .17489949E+03   .12353223E+03
   .74882375E+02   .29423356E+02  -.12429823E+02  -.50329150E+02  -.84000326E+02
  -.11324746E+03  -.13795569E+03  -.15809158E+03  -.17370155E+03  -.18490823E+03
  -.19190502E+03  -.19494902E+03  -.19435265E+03  -.19047419E+03  -.18370756E+03
  -.17447167E+03  -.16319972E+03  -.15032861E+03  -.13628891E+03  -.12149559E+03
  -.10633967E+03  -.91181076E+02  -.76342788E+02  -.62106350E+02  -.48708813E+02
  -.36341096E+02  -.25147706E+02  -.15227736E+02  -.66370019E+01   .60880866E+00
   .65301792E+01   .11179163E+02   .14634341E+02   .16995528E+02   .18378415E+02
   .18909313E+02   .18720165E+02   .17943940E+02   .16710533E+02   .15143243E+02
   .13355885E+02   .11450557E+02   .95160752E+01   .76270408E+01   .58435107E+01
   .42112018E+01   .27621624E+01   .15158297E+01   .48038513E+00  -.34567781E+00
  -.97186072E+00  -.14139210E+01  -.16921593E+01  -.18297962E+01  -.18514895E+01
  -.17820313E+01  -.16452525E+01  -.14631487E+01  -.12552329E+01  -.10381074E+01
  -.82524120E+00  -.62692995E+00  -.45041348E+00  -.30011899E+00  -.17799937E+00
  -.83934893E-01  -.16168161E-01   .28254623E-01   .53059773E-01   .62358715E-01
 Non local Part
 1 2 1.19916030564286080
 -1.25459306742451093 0.228100760454737587E-01 0.228100760454737587E-01 -0.700981276733592118
 Reciprocal Space Part
   .00000000E+00   .23510789E+00   .46836234E+00   .69793402E+00   .92204139E+00
   .11389735E+01   .13471118E+01   .15449501E+01   .17311126E+01   .19043703E+01
   .20636539E+01   .22080652E+01   .23368850E+01   .24495780E+01   .25457954E+01
   .26253740E+01   .26883327E+01   .27348663E+01   .27653367E+01   .27802619E+01
   .27803027E+01   .27662478E+01   .27389977E+01   .26995471E+01   .26489663E+01
   .25883833E+01   .25189648E+01   .24418976E+01   .23583711E+01   .22695607E+01
   .21766115E+01   .20806245E+01   .19826438E+01   .18836459E+01   .17845301E+01
   .16861121E+01   .15891184E+01   .14941834E+01   .14018480E+01   .13125600E+01
   .12266766E+01   .11444678E+01   .10661213E+01   .99174936E+00   .92139498E+00
   .85504034E+00   .79261477E+00   .73400336E+00   .67905551E+00   .62759336E+00
   .57941985E+00   .53432639E+00   .49209973E+00   .45252826E+00   .41540736E+00
   .38054389E+00   .34775980E+00   .31689471E+00   .28780770E+00   .26037813E+00
   .23450569E+00   .21010971E+00   .18712783E+00   .16551415E+00   .14523693E+00
   .12627598E+00   .10861987E+00   .92263068E-01   .77203056E-01   .63437602E-01
   .50962234E-01   .39767981E-01   .29839474E-01   .21153417E-01   .13677481E-01
   .73696341E-02   .21778907E-02  -.19595132E-02  -.51135603E-02  -.73635388E-02
  -.87958246E-02  -.95024151E-02  -.95792707E-02  -.91245303E-02  -.82366629E-02
  -.70126172E-02  -.55460307E-02  -.39255516E-02  -.22333231E-02  -.54367111E-03
   .10779713E-02   .25758793E-02   .39045755E-02   .50290887E-02   .59249343E-02
   .65778287E-02   .69831577E-02   .71452240E-02   .70763059E-02   .67955637E-02
 Real Space Part
   .00000000E+00   .23584444E+01   .46905809E+01   .69705668E+01   .91734793E+01
   .11275748E+02   .13255558E+02   .15093213E+02   .16771445E+02   .18275680E+02
   .19594235E+02   .20718452E+02   .21642774E+02   .22364748E+02   .22884966E+02
   .23206950E+02   .23336969E+02   .23283822E+02   .23058561E+02   .22674189E+02
   .22145325E+02   .21487856E+02   .20718572E+02   .19854810E+02   .18914098E+02
   .17913820E+02   .16870901E+02   .15801528E+02   .14720895E+02   .13643000E+02
   .12580468E+02   .11544435E+02   .10544456E+02   .95884707E+01   .86828003E+01
   .78321846E+01   .70398518E+01   .63076171E+01   .56360052E+01   .50243916E+01
   .44711564E+01   .39738471E+01   .35293436E+01   .31340209E+01   .27839065E+01
   .24748267E+01   .22025405E+01   .19628579E+01   .17517407E+01   .15653850E+01
   .14002853E+01   .12532803E+01   .11215805E+01   .10027809E+01   .89485770E+00
   .79615357E+00   .70535222E+00   .62144491E+00   .54369142E+00   .47157738E+00
   .40477041E+00   .34307664E+00   .28639943E+00   .23470160E+00   .18797213E+00
   .14619822E+00   .10934294E+00   .77328764E-01   .50026788E-01   .27251291E-01
   .87591178E-02  -.57467833E-02  -.16610463E-01  -.24213511E-01  -.28963878E-01
  -.31283785E-01  -.31597457E-01  -.30319360E-01  -.27843477E-01  -.24534068E-01
  -.20718243E-01  -.16680503E-01  -.12659360E-01  -.88459612E-02  -.53846167E-02
  -.23749991E-02   .12423795E-03   .20907329E-02   .35329050E-02   .44839862E-02
   .49959065E-02   .51333191E-02   .49680098E-02   .45738887E-02   .40227146E-02
   .33806453E-02   .27056586E-02   .20458418E-02   .14385027E-02   .91002329E-03
 Reciprocal Space Part
   .00000000E+00   .29272926E+00   .57843399E+00   .85023484E+00   .11015397E+01
   .13261794E+01   .15185341E+01   .16736479E+01   .17873284E+01   .18562306E+01
   .18779215E+01   .18509255E+01   .17747492E+01   .16498856E+01   .14777963E+01
   .12608754E+01   .10023919E+01   .70641614E+00   .37772921E+00   .21718724E-01
  -.35573657E+00  -.74839098E+00  -.11497619E+01  -.15532628E+01  -.19523357E+01
  -.23405817E+01  -.27118843E+01  -.30605258E+01  -.33812917E+01  -.36695632E+01
  -.39213948E+01  -.41335755E+01  -.43036740E+01  -.44300652E+01  -.45119403E+01
  -.45492988E+01  -.45429232E+01  -.44943396E+01  -.44057620E+01  -.42800250E+01
  -.41205058E+01  -.39310365E+01  -.37158106E+01  -.34792853E+01  -.32260817E+01
  -.29608856E+01  -.26883505E+01  -.24130063E+01  -.21391741E+01  -.18708888E+01
  -.16118327E+01  -.13652790E+01  -.11340470E+01  -.92047055E+00  -.72637731E+00
  -.55308185E+00  -.40138970E+00  -.27161305E+00  -.16359660E+00  -.76752772E-01
  -.10104639E-01   .37664549E-01   .68156995E-01   .83202612E-01   .84799534E-01
   .75054428E-01   .56124091E-01   .30159711E-01  -.74497392E-03  -.34600541E-01
  -.69562879E-01  -.10396763E+00  -.13635759E+00  -.16550280E+00  -.19041323E+00
  -.21034427E+00  -.22479520E+00  -.23350134E+00  -.23642027E+00  -.23371303E+00
  -.22572115E+00  -.21294033E+00  -.19599172E+00  -.17559194E+00  -.15252250E+00
  -.12759976E+00  -.10164610E+00  -.75463148E-01  -.49807632E-01  -.25370407E-01
  -.27590838E-02   .17515510E-01   .35048873E-01   .49548366E-01   .60834843E-01
   .68840593E-01   .73603904E-01   .75260639E-01   .74033291E-01   .70218015E-01
 Real Space Part
   .00000000E+00  -.44565316E+01  -.88736793E+01  -.13212431E+02  -.17434518E+02
  -.21502784E+02  -.25381550E+02  -.29036977E+02  -.32437420E+02  -.35553771E+02
  -.38359789E+02  -.40832411E+02  -.42952041E+02  -.44702811E+02  -.46072803E+02
  -.47054238E+02  -.47643617E+02  -.47841801E+02  -.47654050E+02  -.47089992E+02
  -.46163524E+02  -.44892661E+02  -.43299301E+02  -.41408940E+02  -.39250314E+02
  -.36854984E+02  -.34256876E+02  -.31491766E+02  -.28596733E+02  -.25609588E+02
  -.22568287E+02  -.19510342E+02  -.16472240E+02  -.13488886E+02  -.10593077E+02
  -.78150297E+01  -.51819498E+01  -.27176791E+01  -.44240695E+00   .16275384E+01
   .34798180E+01   .51061276E+01   .65021612E+01   .76674960E+01   .86054018E+01
   .93225838E+01   .98288640E+01   .10136814E+02   .10261344E+02   .10219273E+02
   .10028865E+02   .97093782E+01   .92806093E+01   .87624554E+01   .81745059E+01
   .75356666E+01   .68638280E+01   .61755803E+01   .54859812E+01   .48083782E+01
   .41542863E+01   .35333200E+01   .29531777E+01   .24196742E+01   .19368174E+01
   .15069225E+01   .11307583E+01   .80771818E+00   .53600812E+00   .31284662E+00
   .13466788E+00  -.26769640E-02  -.10372651E+00  -.17322843E+00  -.21597563E+00
  -.23666226E+00  -.23976167E+00  -.22942775E+00  -.20941978E+00  -.18305043E+00
  -.15315567E+00  -.12208482E+00  -.91708380E-01  -.63441081E-01  -.38277137E-01
  -.16834879E-01   .59226634E-03   .13981221E-01   .23523731E-01   .29572128E-01
   .32588335E-01   .33097637E-01   .31648362E-01   .28778214E-01   .24987606E-01
   .20720005E-01   .16348990E-01   .12171480E-01   .84063741E-02   .51977359E-02
 PAW radial sets
 323 0.699084555240741423
(5E20.12)                                
 augmentation charges (non sperical)
  -.610085085999E-01  -.186338196202E-02  -.286321339088E-01   .165933387291E-01  -.186338196202E-02
  -.601132130549E-04   .464666195505E-04   .217264853682E-03  -.286321339088E-01   .464666195505E-04
   .535065865316E-01   .383319399150E-03   .165933387291E-01   .217264853682E-03   .383319399150E-03
   .119224496368E-02
 uccopancies in atom
   .200000000005E+01   .000000000000E+00   .000000000000E+00   .000000000000E+00   .000000000000E+00
   .000000000000E+00   .000000000000E+00   .000000000000E+00   .000000000000E+00   .000000000000E+00
   .666666666439E+00   .000000000000E+00   .000000000000E+00   .000000000000E+00   .000000000000E+00
   .000000000000E+00
 grid
   .266163843696E-04   .274818827895E-04   .283755250589E-04   .292982263456E-04   .302509315762E-04
   .312346164042E-04   .322502882088E-04   .332989871268E-04   .343817871173E-04   .354997970623E-04
   .366541619016E-04   .378460638057E-04   .390767233863E-04   .403474009463E-04   .416593977706E-04
   .430140574586E-04   .444127673002E-04   .458569596965E-04   .473481136267E-04   .488877561628E-04
   .504774640331E-04   .521188652376E-04   .538136407145E-04   .555635260619E-04   .573703133154E-04
   .592358527830E-04   .611620549401E-04   .631508923861E-04   .652044018643E-04   .673246863478E-04
   .695139171933E-04   .717743363644E-04   .741082587279E-04   .765180744243E-04   .790062513153E-04
   .815753375116E-04   .842279639819E-04   .869668472475E-04   .897947921642E-04   .927146947948E-04
   .957295453747E-04   .988424313742E-04   .102056540661E-03   .105375164763E-03   .108801702242E-03
   .112339662172E-03   .115992667733E-03   .119764459921E-03   .123658901382E-03   .127679980364E-03
   .131831814803E-03   .136118656540E-03   .140544895676E-03   .145115065067E-03   .149833844965E-03
   .154706067814E-03   .159736723194E-03   .164930962938E-03   .170294106401E-03   .175831645909E-03
   .181549252388E-03   .187452781165E-03   .193548277971E-03   .199841985127E-03   .206340347939E-03
   .213050021297E-03   .219977876495E-03   .227131008261E-03   .234516742027E-03   .242142641430E-03
   .250016516057E-03   .258146429445E-03   .266540707334E-03   .275207946198E-03   .284157022049E-03
   .293397099521E-03   .302937641261E-03   .312788417618E-03   .322959516647E-03   .333461354443E-03
   .344304685805E-03   .355500615252E-03   .367060608395E-03   .378996503676E-03   .391320524495E-03
   .404045291726E-03   .417183836643E-03   .430749614264E-03   .444756517131E-03   .459218889537E-03
   .474151542213E-03   .489569767503E-03   .505489355015E-03   .521926607798E-03   .538898359036E-03
   .556421989285E-03   .574515444273E-03   .593197253280E-03   .612486548111E-03   .632403082688E-03
   .652967253285E-03   .674200119407E-03   .696123425367E-03   .718759622544E-03   .742131892384E-03
   .766264170131E-03   .791181169349E-03   .816908407220E-03   .843472230686E-03   .870899843422E-03
   .899219333701E-03   .928459703155E-03   .958650896478E-03   .989823832089E-03   .102201043380E-02
   .105524366350E-02   .108955755493E-02   .112498724850E-02   .116156902732E-02   .119934035433E-02
   .123833991067E-02   .127860763528E-02   .132018476584E-02   .136311388097E-02   .140743894383E-02
   .145320534715E-02   .150045995974E-02   .154925117444E-02   .159962895772E-02   .165164490084E-02
   .170535227266E-02   .176080607424E-02   .181806309510E-02   .187718197144E-02   .193822324615E-02
   .200124943084E-02   .206632506983E-02   .213351680625E-02   .220289345031E-02   .227452604977E-02
   .234848796266E-02   .242485493244E-02   .250370516557E-02   .258511941158E-02   .266918104576E-02
   .275597615457E-02   .284559362380E-02   .293812522956E-02   .303366573230E-02   .313231297384E-02
   .323416797759E-02   .333933505196E-02   .344792189722E-02   .356003971581E-02   .367580332615E-02
   .379533128031E-02   .391874598535E-02   .404617382872E-02   .417774530766E-02   .431359516287E-02
   .445386251646E-02   .459869101447E-02   .474822897393E-02   .490262953478E-02   .506205081668E-02
   .522665608097E-02   .539661389781E-02   .557209831886E-02   .575328905551E-02   .594037166289E-02
   .613353772995E-02   .633298507563E-02   .653891795142E-02   .675154725060E-02   .697109072414E-02
   .719777320374E-02   .743182683208E-02   .767349130052E-02   .792301409459E-02   .818065074744E-02
   .844666510152E-02   .872132957877E-02   .900492545962E-02   .929774317102E-02   .960008258391E-02
   .991225332026E-02   .102345750702E-01   .105673779193E-01   .109110026869E-01   .112658012746E-01
   .116321370274E-01   .120103851049E-01   .124009328662E-01   .128041802665E-01   .132205402662E-01
   .136504392545E-01   .140943174853E-01   .145526295289E-01   .150258447369E-01   .155144477228E-01
   .160189388589E-01   .165398347883E-01   .170776689537E-01   .176329921445E-01   .182063730601E-01
   .187983988927E-01   .194096759284E-01   .200408301684E-01   .206925079697E-01   .213653767074E-01
   .220601254578E-01   .227774657044E-01   .235181320663E-01   .242828830506E-01   .250725018290E-01
   .258877970402E-01   .267296036178E-01   .275987836452E-01   .284962272388E-01   .294228534593E-01
   .303796112527E-01   .313674804228E-01   .323874726339E-01   .334406324470E-01   .345280383900E-01
   .356508040616E-01   .368100792718E-01   .380070512198E-01   .392429457094E-01   .405190284047E-01
   .418366061258E-01   .431970281875E-01   .446016877807E-01   .460520233998E-01   .475495203150E-01
   .490957120941E-01   .506921821726E-01   .523405654753E-01   .540425500908E-01   .557998790001E-01
   .576143518615E-01   .594878268538E-01   .614222225791E-01   .634195200277E-01   .654817646066E-01
   .676110682346E-01   .698096115046E-01   .720796459171E-01   .744234961856E-01   .768435626176E-01
   .793423235727E-01   .819223380004E-01   .845862480609E-01   .873367818310E-01   .901767560975E-01
   .931090792423E-01   .961367542205E-01   .992628816359E-01   .102490662916E+00   .105823403591E+00
   .109264516679E+00   .112817526180E+00   .116486070686E+00   .120273907107E+00   .124184914520E+00
   .128223098136E+00   .132392593410E+00   .136697670269E+00   .141142737487E+00   .145732347202E+00
   .150471199575E+00   .155364147606E+00   .160416202100E+00   .165632536802E+00   .171018493697E+00
   .176579588473E+00   .182321516178E+00   .188250157047E+00   .194371582528E+00   .200692061494E+00
   .207218066668E+00   .213956281250E+00   .220913605761E+00   .228097165108E+00   .235514315885E+00
   .243172653901E+00   .251080021964E+00   .259244517910E+00   .267674502897E+00   .276378609965E+00
   .285365752880E+00   .294645135264E+00   .304226260013E+00   .314118939037E+00   .324333303303E+00
   .334879813214E+00   .345769269317E+00   .357012823366E+00   .368621989744E+00   .380608657251E+00
   .392985101282E+00   .405763996398E+00   .418958429304E+00   .432581912251E+00   .446648396878E+00
   .461172288493E+00   .476168460830E+00   .491652271281E+00   .507639576621E+00   .524146749247E+00
   .541190693946E+00   .558788865208E+00   .576959285097E+00   .595720561711E+00   .615091908236E+00
   .635093162626E+00   .655744807911E+00   .677067993181E+00   .699084555241E+00   .721817040975E+00
   .745288730434E+00   .769523660679E+00   .794546650398E+00
 aepotential
   .383317401350E+05   .370760521630E+05   .358215427817E+05   .345723614372E+05   .333329235581E+05
   .321072411919E+05   .308989386383E+05   .297112470463E+05   .285470076453E+05   .274086798574E+05
   .262983535166E+05   .252177644407E+05   .241683130613E+05   .231510852278E+05   .221668746907E+05
   .212162067494E+05   .202993625032E+05   .194164032472E+05   .185671946044E+05   .177514300587E+05
   .169686535705E+05   .162182810557E+05   .154996205585E+05   .148118909766E+05   .141542392477E+05
   .135257560060E+05   .129254896671E+05   .123524589625E+05   .118056640518E+05   .112840961958E+05
   .107867460148E+05   .103126107938E+05   .986070033795E+04   .943004200499E+04   .901968485448E+04
   .862870276244E+04   .825619708807E+04   .790129849413E+04   .756316831746E+04   .724099943751E+04
   .693401678227E+04   .664147745305E+04   .636267057252E+04   .609691689646E+04   .584356827969E+04
   .560200695715E+04   .537164466484E+04   .515192177660E+04   .494230629451E+04   .474229278168E+04
   .455140136800E+04   .436917663011E+04   .419518652364E+04   .402902138329E+04   .387029279002E+04
   .371863253072E+04   .357369179155E+04   .343513992726E+04   .330266368403E+04   .317596636331E+04
   .305476672301E+04   .293879844635E+04   .282780911686E+04   .272155961227E+04   .261982329965E+04
   .252238545902E+04   .242904250854E+04   .233960151475E+04   .225387951953E+04   .217170307075E+04
   .209290762256E+04   .201733712284E+04   .194484348396E+04   .187528618728E+04   .180853185036E+04
   .174445383460E+04   .168293188934E+04   .162385178535E+04   .156710500646E+04   .151258842233E+04
   .146020400231E+04   .140985854502E+04   .136146340998E+04   .131493427670E+04   .127019091146E+04
   .122715695065E+04   .118575969310E+04   .114592990721E+04   .110760164901E+04   .107071208076E+04
   .103520132763E+04   .100101229465E+04   .968090551732E+03   .936384173502E+03   .905843624873E+03
   .876421626702E+03   .848073052039E+03   .820754808212E+03   .794425739614E+03   .769046524597E+03
   .744579591633E+03   .720989023054E+03   .698240480930E+03   .676301124330E+03   .655139537739E+03
   .634725661561E+03   .615030725674E+03   .596027188030E+03   .577688674777E+03   .559989924704E+03
   .542906737097E+03   .526415920536E+03   .510495246165E+03   .495123402472E+03   .480279952596E+03
   .465945293766E+03   .452100619670E+03   .438727882504E+03   .425809760163E+03   .413329622066E+03
   .401271498932E+03   .389620052484E+03   .378360547788E+03   .367478826286E+03   .356961280721E+03
   .346794830362E+03   .336966898773E+03   .327465391112E+03   .318278674497E+03   .309395556619E+03
   .300805268514E+03   .292497445394E+03   .284462110100E+03   .276689656664E+03   .269170834721E+03
   .261896734731E+03   .254858773865E+03   .248048682373E+03   .241458490845E+03   .235080517842E+03
   .228907358231E+03   .222931871878E+03   .217147172978E+03   .211546619837E+03   .206123805074E+03
   .200872546185E+03   .195786876778E+03   .190861037791E+03   .186089469450E+03   .181466803375E+03
   .176987855056E+03   .172647616682E+03   .168441250263E+03   .164364080974E+03   .160411590899E+03
   .156579412924E+03   .152863324933E+03   .149259244204E+03   .145763222136E+03   .142371439012E+03
   .139080199145E+03   .135885926133E+03   .132785158305E+03   .129774544362E+03   .126850839236E+03
   .124010899974E+03   .121251681982E+03   .118570235228E+03   .115963700738E+03   .113429307103E+03
   .110964367262E+03   .108566275250E+03   .106232503230E+03   .103960598509E+03   .101748180767E+03
   .995929393180E+02   .974926305371E+02   .954450753531E+02   .934481568477E+02   .914998179451E+02
   .895980592072E+02   .877409366956E+02   .859265599431E+02   .841530899713E+02   .824187374331E+02
   .807217607940E+02   .790604646145E+02   .774331978845E+02   .758383524512E+02   .742743614975E+02
   .727396980970E+02   .712328738357E+02   .697524374914E+02   .682969737885E+02   .668651022009E+02
   .654554758266E+02   .640667803164E+02   .626977328633E+02   .613470812491E+02   .600136029490E+02
   .586961042929E+02   .573934196797E+02   .561044108453E+02   .548279661925E+02   .535630001670E+02
   .523084526805E+02   .510632886094E+02   .498264973080E+02   .485970922131E+02   .473741104651E+02
   .461566125988E+02   .449436822753E+02   .437344260616E+02   .425279732599E+02   .413234757805E+02
   .401201080623E+02   .389170670348E+02   .377135721249E+02   .365088653029E+02   .353022111734E+02
   .340928970973E+02   .328802333592E+02   .316635533635E+02   .304422138675E+02   .292155952447E+02
   .279831017783E+02   .267441619801E+02   .254982289382E+02   .242447806833E+02   .229833205798E+02
   .217133777326E+02   .204345074131E+02   .191462914991E+02   .178483389287E+02   .165402861685E+02
   .152217976926E+02   .138925664776E+02   .125523145105E+02   .112007933164E+02   .983778450878E+01
   .846310036873E+01   .707658446486E+01   .567811232366E+01   .426759216912E+01   .284496575141E+01
   .141020929284E+01  -.366654156141E-01  -.149560972345E+01  -.296653658322E+01  -.444931870035E+01
  -.594378629039E+01  -.744972434548E+01  -.896686929182E+01  -.104949048950E+02  -.120334572435E+02
  -.135820886085E+02  -.151402899440E+02  -.167074717553E+02  -.182829530266E+02  -.198659478663E+02
  -.214555495031E+02  -.230507112591E+02  -.246502241472E+02  -.262526908046E+02  -.278564956091E+02
  -.294597710474E+02  -.310603607592E+02  -.326557801918E+02  -.342431765070E+02  -.358192903045E+02
  -.373804228649E+02  -.389224139265E+02  -.404406363995E+02  -.419300157173E+02  -.433850824888E+02
  -.448000674747E+02  -.461690474478E+02  -.474861491702E+02  -.487458171466E+02  -.499431492767E+02
  -.510743075199E+02  -.521370165321E+02  -.531311804649E+02  -.540596711832E+02  -.549293630873E+02
  -.557524764820E+02  -.565481668190E+02  -.573439201000E+02  -.581754998773E+02  -.590828862883E+02
  -.600984575072E+02  -.612246894042E+02  -.624054073495E+02  -.635079321979E+02  -.643429503546E+02
  -.647341328244E+02  -.646074102868E+02  -.640374460998E+02  -.632091682825E+02  -.623198210793E+02
  -.614972752813E+02  -.607833039180E+02  -.601643928333E+02  -.596083077577E+02  -.590852924460E+02
  -.585747945374E+02  -.580649267477E+02  -.575497821306E+02  -.570268364802E+02  -.564950806221E+02
  -.559539033021E+02  -.554025550570E+02  -.548399930324E+02  -.542649352801E+02  -.536760011707E+02
  -.530718627739E+02  -.524513698695E+02  -.518136362967E+02  -.511580889113E+02  -.504844862598E+02
  -.497929152047E+02  -.490837727492E+02  -.483577385574E+02
 core charge-density
   .210201471976E-05   .224075664592E-05   .238865458685E-05   .254631262205E-05   .271437467066E-05
   .289352711738E-05   .308450161127E-05   .328807804893E-05   .350508775400E-05   .373641686609E-05
   .398300995265E-05   .424587385875E-05   .452608181007E-05   .482477778602E-05   .514318118056E-05
   .548259176971E-05   .584439500577E-05   .623006765990E-05   .664118383576E-05   .707942137855E-05
   .754656870563E-05   .804453208605E-05   .857534339869E-05   .914116840034E-05   .974431553701E-05
   .103872453343E-04   .110725804047E-04   .118031161120E-04   .125818319365E-04   .134119035859E-04
   .142967159018E-04   .152398766133E-04   .162452309925E-04   .173168774727E-04   .184591842904E-04
   .196768072185E-04   .209747084634E-04   .223581767995E-04   .238328490247E-04   .254047328205E-04
   .270802311103E-04   .288661680134E-04   .307698164969E-04   .327989278389E-04   .349617630191E-04
   .372671261631E-04   .397244001732E-04   .423435846899E-04   .451353365329E-04   .481110127855E-04
   .512827166925E-04   .546633465537E-04   .582666478101E-04   .621072685268E-04   .662008184941E-04
   .705639321818E-04   .752143357953E-04   .801709186982E-04   .854538094856E-04   .910844570067E-04
   .970857166572E-04   .103481942281E-03   .110299084044E-03   .117564792660E-03   .125308530387E-03
   .133561689217E-03   .142357716729E-03   .151732250102E-03   .161723258793E-03   .172371196456E-03
   .183719162681E-03   .195813075181E-03   .208701853104E-03   .222437612158E-03   .237075872332E-03
   .252675778986E-03   .269300338178E-03   .287016667117E-03   .305896260713E-03   .326015275242E-03
   .347454830188E-03   .370301329441E-03   .394646803036E-03   .420589270757E-03   .448233128946E-03
   .477689562001E-03   .509076980088E-03   .542521484709E-03   .578157363861E-03   .616127618631E-03
   .656584523168E-03   .699690220109E-03   .745617353632E-03   .794549742481E-03   .846683095389E-03
   .902225771526E-03   .961399588699E-03   .102444068224E-02   .109160041766E-02   .116314636027E-02
   .123936330534E-02   .132055437229E-02   .140704216687E-02   .149917001532E-02   .159730327486E-02
   .170183072500E-02   .181316604445E-02   .193174937867E-02   .205804900338E-02   .219256308964E-02
   .233582157635E-02   .248838815641E-02   .265086238310E-02   .282388190341E-02   .300812482576E-02
   .320431222944E-02   .341321082396E-02   .363563576644E-02   .387245364601E-02   .412458564415E-02
   .439301088078E-02   .467876995601E-02   .498296869806E-02   .530678212831E-02   .565145865486E-02
   .601832450658E-02   .640878841994E-02   .682434659150E-02   .726658790948E-02   .773719947818E-02
   .823797244965E-02   .877080817735E-02   .933772470722E-02   .994086362171E-02   .105824972531E-01
   .112650362829E-01   .119910377433E-01   .127632134399E-01   .135844388111E-01   .144577622441E-01
   .153864148634E-01   .163738208122E-01   .174236080432E-01   .185396196377E-01   .197259256706E-01
   .209868356391E-01   .223269114720E-01   .237509811369E-01   .252641528593E-01   .268718299708E-01
   .285797263970E-01   .303938828004E-01   .323206833847E-01   .343668733724E-01   .365395771581E-01
   .388463171429E-01   .412950332480E-01   .438941031033E-01   .466523629042E-01   .495791289213E-01
   .526842196464E-01   .559779785495E-01   .594712974148E-01   .631756402191E-01   .671030675022E-01
   .712662611768E-01   .756785497076E-01   .803539335844E-01   .853071109979E-01   .905535036149E-01
   .961092823336E-01   .101991392886E+00   .108217581135E+00   .114806417891E+00   .121777323066E+00
   .129150588943E+00   .136947402324E+00   .145189865301E+00   .153901014352E+00   .163104837444E+00
   .172826288805E+00   .183091300959E+00   .193926793635E+00   .205360679071E+00   .217421863247E+00
   .230140242492E+00   .243546694913E+00   .257673066026E+00   .272552147933E+00   .288217651336E+00
   .304704169664E+00   .322047134505E+00   .340282761512E+00   .359447985923E+00   .379580386761E+00
   .400718098759E+00   .422899711034E+00   .446164151471E+00   .470550555773E+00   .496098120117E+00
   .522845936323E+00   .550832808460E+00   .580097049822E+00   .610676259202E+00   .642607075471E+00
   .675924909479E+00   .710663652389E+00   .746855359642E+00   .784529909868E+00   .823714638198E+00
   .864433943582E+00   .906708869968E+00   .950556661362E+00   .995990291124E+00   .104301796611E+01
   .109164260662E+01   .114186130363E+01   .119366475488E+01   .124703668237E+01   .130195323380E+01
   .135838237157E+01   .141628325299E+01   .147560560672E+01   .153628911031E+01   .159826277524E+01
   .166144434602E+01   .172573972093E+01   .179104240281E+01   .185723298887E+01   .192417870953E+01
   .199173302679E+01   .205973530355E+01   .212801055564E+01   .219636929928E+01   .226460750671E+01
   .233250668330E+01   .239983407940E+01   .246634305053E+01   .253177357856E+01   .259585296684E+01
   .265829672076E+01   .271880962463E+01   .277708702399E+01   .283281632099E+01   .288567868813E+01
   .293535100324E+01   .298150800565E+01   .302382467008E+01   .306197879136E+01   .309565376868E+01
   .312454157393E+01   .314834588399E+01   .316678535168E+01   .317959698537E+01   .318653960172E+01
   .318739731108E+01   .318198299002E+01   .317014169081E+01   .315175393296E+01   .312673881878E+01
   .309505691121E+01   .305671281039E+01   .301175736428E+01   .296028944858E+01   .290245725290E+01
   .283845901318E+01   .276854313492E+01   .269300765859E+01   .261219902697E+01   .252651012442E+01
   .243637757071E+01   .234227826612E+01   .224472520064E+01   .214426255778E+01   .204146016233E+01
   .193690734109E+01   .183120628548E+01   .172496502364E+01   .161879013072E+01   .151327931436E+01
   .140901403108E+01   .130655229498E+01   .120642184091E+01   .110911380351E+01   .101507706536E+01
   .924713415287E+00   .838373638738E+00   .756354633201E+00   .678897594052E+00   .606187236400E+00
   .538351896408E+00   .475464205924E+00   .417541937254E+00   .364548734839E+00   .316394938044E+00
   .272939426364E+00   .233993809082E+00   .199329712305E+00   .168688507967E+00   .141791603202E+00
   .118349382811E+00   .980680113325E-01   .806544733117E-01   .658206202508E-01   .532867336649E-01
   .427847431325E-01   .340610365648E-01   .268787587943E-01   .210195270993E-01   .162845404577E-01
   .124951006767E-01   .949259334725E-02   .713799599173E-02   .531099208522E-02   .390877477541E-02
   .284462447957E-02   .204634106180E-02   .145460473349E-02   .102133087525E-02   .708073374340E-03
   .484519560765E-03   .327108148624E-03   .217790419037E-03
 kinetic energy-density
   .187149272566E-01   .190029016528E-01   .193021383520E-01   .196131445331E-01   .199364668482E-01
   .202726831041E-01   .206224041703E-01   .209862753360E-01   .213649778729E-01   .217592307042E-01
   .221697921893E-01   .225974620544E-01   .230430834585E-01   .235075452233E-01   .239917842237E-01
   .244967879609E-01   .250235973262E-01   .255733095592E-01   .261470814287E-01   .267461326327E-01
   .273717494355E-01   .280252885669E-01   .287081813606E-01   .294219382048E-01   .301681532636E-01
   .309485095218E-01   .317647841490E-01   .326188542310E-01   .335127028323E-01   .344484255235E-01
   .354282371948E-01   .364544794691E-01   .375296284508E-01   .386563030240E-01   .398372736687E-01
   .410754718683E-01   .423740000125E-01   .437361420645E-01   .451653748014E-01   .466653797901E-01
   .482400561570E-01   .498935341207E-01   .516301894220E-01   .534546586408E-01   .553718554950E-01
   .573869882016E-01   .595055778913E-01   .617334782350E-01   .640768963281E-01   .665424148420E-01
   .691370156842E-01   .718681050854E-01   .747435402840E-01   .777716580423E-01   .809613048245E-01
   .843218689283E-01   .878633147711E-01   .915962193527E-01   .955318108150E-01   .996820098605E-01
   .104059473466E+00   .108677641585E+00   .113550786803E+00   .118694067089E+00   .124123581995E+00
   .129856432521E+00   .135910784469E+00   .142305936459E+00   .149062391504E+00   .156201933897E+00
   .163747710518E+00   .171724317478E+00   .180157892402E+00   .189076212387E+00   .198508798378E+00
   .208487026104E+00   .219044244082E+00   .230215899162E+00   .242039670048E+00   .254555609264E+00
   .267806294183E+00   .281836987641E+00   .296695808659E+00   .312433914112E+00   .329105691757E+00
   .346768965584E+00   .365485214034E+00   .385319802119E+00   .406342228041E+00   .428626385361E+00
   .452250841902E+00   .477299135691E+00   .503860089876E+00   .532028147324E+00   .561903725927E+00
   .593593596265E+00   .627211282887E+00   .662877490414E+00   .700720556173E+00   .740876931071E+00
   .783491690049E+00   .828719074092E+00   .876723065934E+00   .927678000833E+00   .981769215175E+00
   .103919373456E+01   .110016100428E+01   .116489366388E+01   .123362836932E+01   .130661666466E+01
   .138412590656E+01   .146644024463E+01   .155386166052E+01   .164671106948E+01   .174532948751E+01
   .185007926809E+01   .196134541224E+01   .207953695573E+01   .220508843837E+01   .233846145866E+01
   .248014631989E+01   .263066377108E+01   .279056684906E+01   .296044282603E+01   .314091526877E+01
   .333264621471E+01   .353633847128E+01   .375273804390E+01   .398263670078E+01   .422687467799E+01
   .448634353582E+01   .476198916903E+01   .505481498233E+01   .536588523522E+01   .569632856593E+01
   .604734170172E+01   .642019336275E+01   .681622836857E+01   .723687195545E+01   .768363431125E+01
   .815811533885E+01   .866200965348E+01   .919711182443E+01   .976532186826E+01   .103686510014E+02
   .110092276605E+02   .116893037974E+02   .124112614561E+02   .131776196376E+02   .139910414599E+02
   .148543416164E+02   .157704941386E+02   .167426404663E+02   .177740978254E+02   .188683679172E+02
   .200291459156E+02   .212603297708E+02   .225660298148E+02   .239505786611E+02   .254185413897E+02
   .269747260040E+02   .286241941448E+02   .303722720411E+02   .322245616746E+02   .341869521299E+02
   .362656310986E+02   .384670964953E+02   .407981681485E+02   .432659995054E+02   .458780893047E+02
   .486422931402E+02   .515668348501E+02   .546603176435E+02   .579317348741E+02   .613904803553E+02
   .650463581030E+02   .689095913788E+02   .729908308934E+02   .773011620136E+02   .818521108089E+02
   .866556487471E+02   .917241958441E+02   .970706220433E+02   .102708246595E+03   .108650835174E+03
   .114912594467E+03   .121508163936E+03   .128452604432E+03   .135761383343E+03   .143450355903E+03
   .151535742297E+03   .160034100166E+03   .168962292084E+03   .178337447588E+03   .188176919311E+03
   .198498232731E+03   .209319029088E+03   .220657000954E+03   .232529819984E+03   .244955056327E+03
   .257950089232E+03   .271532008341E+03   .285717505210E+03   .300522754616E+03   .315963285221E+03
   .332053839245E+03   .348808220795E+03   .366239132631E+03   .384358001152E+03   .403174789553E+03
   .422697799137E+03   .442933458957E+03   .463886104051E+03   .485557742726E+03   .507947813511E+03
   .531052932602E+03   .554866632844E+03   .579379095524E+03   .604576876521E+03   .630442628632E+03
   .656954822183E+03   .684087466359E+03   .711809833998E+03   .740086192954E+03   .768875547433E+03
   .798131393124E+03   .827801490198E+03   .857827658668E+03   .888145600844E+03   .918684755966E+03
   .949368192307E+03   .980112542272E+03   .101082798616E+04   .104141829035E+04   .107178090569E+04
   .110180713178E+04   .113138235255E+04   .116038634853E+04   .118869369036E+04   .121617421790E+04
   .124269360841E+04   .126811403643E+04   .129229492698E+04   .131509380267E+04   .133636722370E+04
   .135597181862E+04   .137376540192E+04   .138960817268E+04   .140336398711E+04   .141490169540E+04
   .142409653185E+04   .143083154490E+04   .143499905206E+04   .143650210272E+04   .143525593026E+04
   .143118937310E+04   .142424624329E+04   .141438661985E+04   .140158804370E+04   .138584659017E+04
   .136717779557E+04   .134561741424E+04   .132122198382E+04   .129406917745E+04   .126425792364E+04
   .123190827657E+04   .119716102241E+04   .116017701014E+04   .112113619867E+04   .108023641603E+04
   .103769182992E+04   .993731133613E+03   .948595455686E+03   .902536007070E+03   .855811484921E+03
   .808685259103E+03   .761422374678E+03   .714286418279E+03   .667536262337E+03   .621422839436E+03
   .576185893199E+03   .532050869837E+03   .489225992577E+03   .447899597254E+03   .408237795951E+03
   .370382528452E+03   .334450063979E+03   .300530043795E+03   .268685225931E+03   .238952207524E+03
   .211343498908E+03   .185851228955E+03   .162452188076E+03   .141112750295E+03   .121791110838E+03
   .104434777422E+03   .889742185649E+02   .753170557585E+02   .633476452647E+02   .529332849578E+02
   .439337166174E+02   .362092956323E+02   .296256559217E+02   .240555383153E+02   .193793214078E+02
   .154852579587E+02   .122697443525E+02   .963761241955E+01   .750235296988E+01   .578620180549E+01
   .442005836368E+01   .334323786417E+01   .250307633395E+01   .185441692586E+01   .135900893055E+01
   .984850383892E+00   .705502793867E+00   .499403134414E+00   .349194331708E+00   .241091270573E+00
   .164295079104E+00   .110464301462E+00   .732477232375E-01
 pspotential
  -.688889563991E+02  -.688859867412E+02  -.688831106037E+02  -.688803250462E+02  -.688776272155E+02
  -.688750143495E+02  -.688724837717E+02  -.688700328911E+02  -.688676591977E+02  -.688653602608E+02
  -.688631337259E+02  -.688609773126E+02  -.688588888128E+02  -.688568660880E+02  -.688549070663E+02
  -.688530097420E+02  -.688511721715E+02  -.688493924735E+02  -.688476688255E+02  -.688459994619E+02
  -.688443826738E+02  -.688428168048E+02  -.688413002519E+02  -.688398314619E+02  -.688384089307E+02
  -.688370312015E+02  -.688356968633E+02  -.688344045501E+02  -.688331529381E+02  -.688319407457E+02
  -.688307667317E+02  -.688296296939E+02  -.688285284677E+02  -.688274619257E+02  -.688264289758E+02
  -.688254285599E+02  -.688244596540E+02  -.688235212658E+02  -.688226124343E+02  -.688217322292E+02
  -.688208797490E+02  -.688200541209E+02  -.688192544994E+02  -.688184800661E+02  -.688177300278E+02
  -.688170036167E+02  -.688163000890E+02  -.688156187246E+02  -.688149588259E+02  -.688143197171E+02
  -.688137007442E+02  -.688131012737E+02  -.688125206918E+02  -.688119584042E+02  -.688114138354E+02
  -.688108864282E+02  -.688103756429E+02  -.688098809565E+02  -.688094018632E+02  -.688089378725E+02
  -.688084885101E+02  -.688080533160E+02  -.688076318451E+02  -.688072236665E+02  -.688068283628E+02
  -.688064455298E+02  -.688060747762E+02  -.688057157231E+02  -.688053680035E+02  -.688050312622E+02
  -.688047051553E+02  -.688043893497E+02  -.688040835233E+02  -.688037873638E+02  -.688035005692E+02
  -.688032228471E+02  -.688029539143E+02  -.688026934969E+02  -.688024413298E+02  -.688021971563E+02
  -.688019607282E+02  -.688017318051E+02  -.688015101547E+02  -.688012955520E+02  -.688010877797E+02
  -.688008866271E+02  -.688006918910E+02  -.688005033747E+02  -.688003208880E+02  -.688001442470E+02
  -.687999732743E+02  -.687998077983E+02  -.687996476534E+02  -.687994926793E+02  -.687993427220E+02
  -.687991976321E+02  -.687990572661E+02  -.687989214854E+02  -.687987901564E+02  -.687986631505E+02
  -.687985403441E+02  -.687984216179E+02  -.687983068576E+02  -.687981959533E+02  -.687980887993E+02
  -.687979852948E+02  -.687978853428E+02  -.687977888509E+02  -.687976957307E+02  -.687976058980E+02
  -.687975192728E+02  -.687974357789E+02  -.687973553444E+02  -.687972779013E+02  -.687972033858E+02
  -.687971317377E+02  -.687970629013E+02  -.687969968247E+02  -.687969334599E+02  -.687968727634E+02
  -.687968146954E+02  -.687967592203E+02  -.687967063072E+02  -.687966559290E+02  -.687966080633E+02
  -.687965626919E+02  -.687965198015E+02  -.687964793834E+02  -.687964414333E+02  -.687964059529E+02
  -.687963729482E+02  -.687963424307E+02  -.687963144176E+02  -.687962889318E+02  -.687962660020E+02
  -.687962456634E+02  -.687962279573E+02  -.687962129321E+02  -.687962006431E+02  -.687961911532E+02
  -.687961845329E+02  -.687961808611E+02  -.687961802249E+02  -.687961827209E+02  -.687961884551E+02
  -.687961975430E+02  -.687962101115E+02  -.687962262982E+02  -.687962462524E+02  -.687962701361E+02
  -.687962981243E+02  -.687963304059E+02  -.687963671847E+02  -.687964086798E+02  -.687964551267E+02
  -.687965067786E+02  -.687965639071E+02  -.687966268030E+02  -.687966957780E+02  -.687967711656E+02
  -.687968533224E+02  -.687969426296E+02  -.687970394944E+02  -.687971443510E+02  -.687972576630E+02
  -.687973799246E+02  -.687975116623E+02  -.687976534371E+02  -.687978058460E+02  -.687979695244E+02
  -.687981451479E+02  -.687983334348E+02  -.687985351483E+02  -.687987510986E+02  -.687989821460E+02
  -.687992292029E+02  -.687994932367E+02  -.687997752724E+02  -.688000763957E+02  -.688003977551E+02
  -.688007405658E+02  -.688011061119E+02  -.688014957490E+02  -.688019109084E+02  -.688023530983E+02
  -.688028239076E+02  -.688033250079E+02  -.688038581565E+02  -.688044251982E+02  -.688050280672E+02
  -.688056687886E+02  -.688063494797E+02  -.688070723499E+02  -.688078397012E+02  -.688086539268E+02
  -.688095175087E+02  -.688104330157E+02  -.688114030976E+02  -.688124304797E+02  -.688135179554E+02
  -.688146683756E+02  -.688158846362E+02  -.688171696637E+02  -.688185263960E+02  -.688199577609E+02
  -.688214666496E+02  -.688230558862E+02  -.688247281917E+02  -.688264861406E+02  -.688283321139E+02
  -.688302682412E+02  -.688322963363E+02  -.688344178226E+02  -.688366336488E+02  -.688389441915E+02
  -.688413491467E+02  -.688438474061E+02  -.688464369177E+02  -.688491145307E+02  -.688518758209E+02
  -.688547148965E+02  -.688576241830E+02  -.688605941845E+02  -.688636132213E+02  -.688666671413E+02
  -.688697390053E+02  -.688728087433E+02  -.688758527834E+02  -.688788436509E+02  -.688817495389E+02
  -.688845338502E+02  -.688871547130E+02  -.688895644711E+02  -.688917091518E+02  -.688935279164E+02
  -.688949524978E+02  -.688959066317E+02  -.688963054887E+02  -.688960551185E+02  -.688950519153E+02
  -.688931821176E+02  -.688903213577E+02  -.688863342755E+02  -.688810742143E+02  -.688743830182E+02
  -.688660909491E+02  -.688560167451E+02  -.688439678398E+02  -.688297407627E+02  -.688131217405E+02
  -.687938875149E+02  -.687718063933E+02  -.687466395421E+02  -.687181425318E+02  -.686860671328E+02
  -.686501633622E+02  -.686101817683E+02  -.685658759377E+02  -.685170052013E+02  -.684633375073E+02
  -.684046524231E+02  -.683407442210E+02  -.682714249958E+02  -.681965277544E+02  -.681159094160E+02
  -.680294536485E+02  -.679370734684E+02  -.678387135183E+02  -.677343519329E+02  -.676240016930E+02
  -.675077113559E+02  -.673855650367E+02  -.672576814981E+02  -.671242121853E+02  -.669853380203E+02
  -.668412647466E+02  -.666922165917E+02  -.665384279966E+02  -.663801331537E+02  -.662175531029E+02
  -.660508801689E+02  -.658802595975E+02  -.657057683725E+02  -.655273913819E+02  -.653449953790E+02
  -.651583015419E+02  -.649668578963E+02  -.647700134098E+02  -.645668961557E+02  -.643563985316E+02
  -.641371729807E+02  -.639076418840E+02  -.636660250861E+02  -.634103877206E+02  -.631387094822E+02
  -.628489742078E+02  -.625392757157E+02  -.622079326486E+02  -.618536021106E+02  -.614753798876E+02
  -.610728746490E+02  -.606462452159E+02  -.601961937686E+02  -.597239132786E+02  -.592309935141E+02
  -.587192955012E+02  -.581908081958E+02  -.576475026417E+02  -.570911979412E+02  -.565234504120E+02
  -.559454731997E+02  -.553580892927E+02  -.547617171356E+02  -.541563853081E+02  -.535413959031E+02
  -.529440596403E+02  -.523371726302E+02  -.517437282672E+02  -.511316376789E+02  -.504857670576E+02
  -.498097462626E+02  -.491001980528E+02  -.483609990814E+02
 core charge-density (pseudized)
   .000000000000E+00   .000000000000E+00   .000000000000E+00   .000000000000E+00   .000000000000E+00
   .000000000000E+00   .000000000000E+00   .000000000000E+00   .000000000000E+00   .000000000000E+00
   .000000000000E+00   .000000000000E+00   .000000000000E+00   .000000000000E+00   .000000000000E+00
   .000000000000E+00   .000000000000E+00   .000000000000E+00   .000000000000E+00   .000000000000E+00
   .000000000000E+00   .000000000000E+00   .000000000000E+00   .000000000000E+00   .000000000000E+00
   .000000000000E+00   .000000000000E+00   .000000000000E+00   .000000000000E+00   .000000000000E+00
   .000000000000E+00   .000000000000E+00   .000000000000E+00   .000000000000E+00   .000000000000E+00
   .000000000000E+00   .000000000000E+00   .000000000000E+00   .000000000000E+00   .000000000000E+00
   .000000000000E+00   .000000000000E+00   .000000000000E+00   .000000000000E+00   .000000000000E+00
   .000000000000E+00   .000000000000E+00   .000000000000E+00   .000000000000E+00   .000000000000E+00
   .000000000000E+00   .000000000000E+00   .000000000000E+00   .000000000000E+00   .000000000000E+00
   .000000000000E+00   .000000000000E+00   .000000000000E+00   .000000000000E+00   .000000000000E+00
   .000000000000E+00   .000000000000E+00   .000000000000E+00   .000000000000E+00   .000000000000E+00
   .000000000000E+00   .000000000000E+00   .000000000000E+00   .000000000000E+00   .000000000000E+00
   .000000000000E+00   .000000000000E+00   .000000000000E+00   .000000000000E+00   .000000000000E+00
   .000000000000E+00   .000000000000E+00   .000000000000E+00   .000000000000E+00   .000000000000E+00
   .000000000000E+00   .000000000000E+00   .000000000000E+00   .000000000000E+00   .000000000000E+00
   .000000000000E+00   .000000000000E+00   .000000000000E+00   .000000000000E+00   .000000000000E+00
   .000000000000E+00   .000000000000E+00   .000000000000E+00   .000000000000E+00   .000000000000E+00
   .000000000000E+00   .000000000000E+00   .000000000000E+00   .000000000000E+00   .000000000000E+00
   .000000000000E+00   .000000000000E+00   .000000000000E+00   .000000000000E+00   .000000000000E+00
   .000000000000E+00   .000000000000E+00   .000000000000E+00   .000000000000E+00   .000000000000E+00
   .000000000000E+00   .000000000000E+00   .000000000000E+00   .000000000000E+00   .000000000000E+00
   .000000000000E+00   .000000000000E+00   .000000000000E+00   .000000000000E+00   .000000000000E+00
   .000000000000E+00   .000000000000E+00   .000000000000E+00   .000000000000E+00   .000000000000E+00
   .000000000000E+00   .000000000000E+00   .000000000000E+00   .000000000000E+00   .000000000000E+00
   .000000000000E+00   .000000000000E+00   .000000000000E+00   .000000000000E+00   .000000000000E+00
   .000000000000E+00   .000000000000E+00   .000000000000E+00   .000000000000E+00   .000000000000E+00
   .000000000000E+00   .000000000000E+00   .000000000000E+00   .000000000000E+00   .000000000000E+00
   .000000000000E+00   .000000000000E+00   .000000000000E+00   .000000000000E+00   .000000000000E+00
   .000000000000E+00   .000000000000E+00   .000000000000E+00   .000000000000E+00   .000000000000E+00
   .000000000000E+00   .000000000000E+00   .000000000000E+00   .000000000000E+00   .000000000000E+00
   .000000000000E+00   .000000000000E+00   .000000000000E+00   .000000000000E+00   .000000000000E+00
   .000000000000E+00   .000000000000E+00   .000000000000E+00   .000000000000E+00   .000000000000E+00
   .000000000000E+00   .000000000000E+00   .000000000000E+00   .000000000000E+00   .000000000000E+00
   .000000000000E+00   .000000000000E+00   .000000000000E+00   .000000000000E+00   .000000000000E+00
   .000000000000E+00   .000000000000E+00   .000000000000E+00   .000000000000E+00   .000000000000E+00
   .000000000000E+00   .000000000000E+00   .000000000000E+00   .000000000000E+00   .000000000000E+00
   .000000000000E+00   .000000000000E+00   .000000000000E+00   .000000000000E+00   .000000000000E+00
   .000000000000E+00   .000000000000E+00   .000000000000E+00   .000000000000E+00   .000000000000E+00
   .000000000000E+00   .000000000000E+00   .000000000000E+00   .000000000000E+00   .000000000000E+00
   .000000000000E+00   .000000000000E+00   .000000000000E+00   .000000000000E+00   .000000000000E+00
   .000000000000E+00   .000000000000E+00   .000000000000E+00   .000000000000E+00   .000000000000E+00
   .000000000000E+00   .000000000000E+00   .000000000000E+00   .000000000000E+00   .000000000000E+00
   .000000000000E+00   .000000000000E+00   .000000000000E+00   .000000000000E+00   .000000000000E+00
   .000000000000E+00   .000000000000E+00   .000000000000E+00   .000000000000E+00   .000000000000E+00
   .000000000000E+00   .000000000000E+00   .000000000000E+00   .000000000000E+00   .000000000000E+00
   .000000000000E+00   .000000000000E+00   .000000000000E+00   .000000000000E+00   .000000000000E+00
   .000000000000E+00   .000000000000E+00   .000000000000E+00   .000000000000E+00   .000000000000E+00
   .000000000000E+00   .000000000000E+00   .000000000000E+00   .000000000000E+00   .000000000000E+00
   .000000000000E+00   .000000000000E+00   .000000000000E+00   .000000000000E+00   .000000000000E+00
   .000000000000E+00   .000000000000E+00   .000000000000E+00   .000000000000E+00   .000000000000E+00
   .000000000000E+00   .000000000000E+00   .000000000000E+00   .000000000000E+00   .000000000000E+00
   .000000000000E+00   .000000000000E+00   .000000000000E+00   .000000000000E+00   .000000000000E+00
   .000000000000E+00   .000000000000E+00   .000000000000E+00   .000000000000E+00   .000000000000E+00
   .000000000000E+00   .000000000000E+00   .000000000000E+00   .000000000000E+00   .000000000000E+00
   .000000000000E+00   .000000000000E+00   .000000000000E+00   .000000000000E+00   .000000000000E+00
   .000000000000E+00   .000000000000E+00   .000000000000E+00   .000000000000E+00   .000000000000E+00
   .000000000000E+00   .000000000000E+00   .000000000000E+00   .000000000000E+00   .000000000000E+00
   .000000000000E+00   .000000000000E+00   .000000000000E+00   .000000000000E+00   .000000000000E+00
   .000000000000E+00   .000000000000E+00   .000000000000E+00   .000000000000E+00   .000000000000E+00
   .000000000000E+00   .000000000000E+00   .000000000000E+00   .000000000000E+00   .000000000000E+00
   .000000000000E+00   .000000000000E+00   .000000000000E+00   .000000000000E+00   .000000000000E+00
   .000000000000E+00   .000000000000E+00   .000000000000E+00   .000000000000E+00   .000000000000E+00
   .000000000000E+00   .000000000000E+00   .000000000000E+00
 pseudo wavefunction
   .717870223758E-04   .741213572537E-04   .765315988782E-04   .790202155471E-04   .815897558215E-04
   .842428511349E-04   .869822184888E-04   .898106632347E-04   .927310819471E-04   .957464653899E-04
   .988599015791E-04   .102074578945E-03   .105393789599E-03   .108820932702E-03   .112359517948E-03
   .116013169158E-03   .119785627989E-03   .123680757769E-03   .127702547451E-03   .131855115698E-03
   .136142715104E-03   .140569736545E-03   .145140713676E-03   .149860327579E-03   .154733411549E-03
   .159764956050E-03   .164960113823E-03   .170324205164E-03   .175862723369E-03   .181581340366E-03
   .187485912517E-03   .193582486619E-03   .199877306096E-03   .206376817394E-03   .213087676578E-03
   .220016756154E-03   .227171152104E-03   .234558191154E-03   .242185438276E-03   .250060704436E-03
   .258192054594E-03   .266587815961E-03   .275256586530E-03   .284207243875E-03   .293448954252E-03
   .302991181977E-03   .312843699121E-03   .323016595522E-03   .333520289111E-03   .344365536584E-03
   .355563444420E-03   .367125480251E-03   .379063484606E-03   .391389683042E-03   .404116698657E-03
   .417257565021E-03   .430825739524E-03   .444835117154E-03   .459300044732E-03   .474235335597E-03
   .489656284785E-03   .505578684683E-03   .522018841210E-03   .538993590510E-03   .556520316196E-03
   .574616967150E-03   .593302075909E-03   .612594777639E-03   .632514829730E-03   .653082632036E-03
   .674319247758E-03   .696246425021E-03   .718886619138E-03   .742263015616E-03   .766399553891E-03
   .791320951847E-03   .817052731131E-03   .843621243284E-03   .871053696732E-03   .899378184647E-03
   .928623713715E-03   .958820233842E-03   .989998668827E-03   .102219094803E-02   .105543003905E-02
   .108974998154E-02   .112518592198E-02   .116177414977E-02   .119955213430E-02   .123855856337E-02
   .127883338282E-02   .132041783739E-02   .136335451299E-02   .140768738032E-02   .145346183985E-02
   .150072476836E-02   .154952456692E-02   .159991121047E-02   .165193629897E-02   .170565311025E-02
   .176111665459E-02   .181838373103E-02   .187751298552E-02   .193856497102E-02   .200160220943E-02
   .206668925571E-02   .213389276389E-02   .220328155539E-02   .227492668944E-02   .234890153590E-02
   .242528185032E-02   .250414585157E-02   .258557430190E-02   .266965058962E-02   .275646081454E-02
   .284609387606E-02   .293864156425E-02   .303419865378E-02   .313286300101E-02   .323473564415E-02
   .333992090671E-02   .344852650429E-02   .356066365493E-02   .367644719288E-02   .379599568624E-02
   .391943155828E-02   .404688121284E-02   .417847516365E-02   .431434816801E-02   .445463936466E-02
   .459949241628E-02   .474905565649E-02   .490348224167E-02   .506293030778E-02   .522756313214E-02
   .539754930056E-02   .557306287991E-02   .575428359618E-02   .594139701845E-02   .613459474876E-02
   .633407461814E-02   .654004088904E-02   .675270446428E-02   .697228310286E-02   .719900164264E-02
   .743309223039E-02   .767479455916E-02   .792435611347E-02   .818203242234E-02   .844808732062E-02
   .872279321870E-02   .900643138100E-02   .929929221346E-02   .960167556038E-02   .991389101080E-02
   .102362582149E-01   .105691072103E-01   .109127787597E-01   .112676246982E-01   .116340082934E-01
   .120123046152E-01   .124029009196E-01   .128061970435E-01   .132226058123E-01   .136525534616E-01
   .140964800712E-01   .145548400143E-01   .150281024199E-01   .155167516514E-01   .160212877994E-01
   .165422271909E-01   .170801029149E-01   .176354653644E-01   .182088827962E-01   .188009419083E-01
   .194122484359E-01   .200434277663E-01   .206951255733E-01   .213680084719E-01   .220627646942E-01
   .227801047854E-01   .235207623239E-01   .242854946618E-01   .250750836907E-01   .258903366305E-01
   .267320868433E-01   .276011946728E-01   .284985483096E-01   .294250646840E-01   .303816903863E-01
   .313694026150E-01   .323892101552E-01   .334421543865E-01   .345293103217E-01   .356517876776E-01
   .368107319777E-01   .380073256888E-01   .392427893909E-01   .405183829834E-01   .418354069253E-01
   .431952035137E-01   .445991581984E-01   .460487009354E-01   .475453075791E-01   .490905013146E-01
   .506858541297E-01   .523329883290E-01   .540335780891E-01   .557893510568E-01   .576020899897E-01
   .594736344407E-01   .614058824867E-01   .634007925008E-01   .654603849697E-01   .675867443550E-01
   .697820209999E-01   .720484330798E-01   .743882685971E-01   .768038874195E-01   .792977233616E-01
   .818722863080E-01   .845301643767E-01   .872740261228E-01   .901066227780E-01   .930307905261E-01
   .960494528102E-01   .991656226692E-01   .102382405100E+00   .105702999438E+00   .109130701763E+00
   .112668907299E+00   .116321112836E+00   .120090919136E+00   .123982033332E+00   .127998271308E+00
   .132143560039E+00   .136421939896E+00   .140837566886E+00   .145394714824E+00   .150097777413E+00
   .154951270210E+00   .159959832471E+00   .165128228827E+00   .170461350794E+00   .175964218054E+00
   .181641979506E+00   .187499914020E+00   .193543430884E+00   .199778069861E+00   .206209500841E+00
   .212843523008E+00   .219686063465E+00   .226743175253E+00   .234021034673E+00   .241525937847E+00
   .249264296391E+00   .257242632131E+00   .265467570712E+00   .273945833995E+00   .282684231081E+00
   .291689647822E+00   .300969034623E+00   .310529392355E+00   .320377756172E+00   .330521176968E+00
   .340966700246E+00   .351721342092E+00   .362792061937E+00   .374185731763E+00   .385909101372E+00
   .397968759274E+00   .410371088750E+00   .423122218558E+00   .436227967737E+00   .449693783864E+00
   .463524674112E+00   .477725128349E+00   .492299033480E+00   .507249578134E+00   .522579146740E+00
   .538289201953E+00   .554380154284E+00   .570851217722E+00   .587700250025E+00   .604923576284E+00
   .622515794241E+00   .640469559787E+00   .658775350959E+00   .677421208693E+00   .696392452526E+00
   .715671369429E+00   .735236873906E+00   .755064137588E+00   .775124186577E+00   .795383465008E+00
   .815803363485E+00   .836339711416E+00   .856942232728E+00   .877553965049E+00   .898110643238E+00
   .918540049169E+00   .938761330896E+00   .958684295874E+00   .978208684778E+00   .997223434628E+00
   .101560594258E+01   .103322134468E+01   .104992182737E+01   .106554599325E+01   .107991830700E+01
   .109284865167E+01   .110413203038E+01   .111354845314E+01   .112086305318E+01   .112582648089E+01
   .112815826033E+01   .112766526986E+01   .112429219396E+01   .111806470671E+01   .110902663553E+01
   .109723971270E+01   .108278313973E+01   .106575297316E+01
 ae wavefunction
  -.435742517947E-03  -.449893177036E-03  -.464503226381E-03  -.479587570063E-03  -.495161595061E-03
  -.511241186854E-03  -.527842745526E-03  -.544983202382E-03  -.562680037106E-03  -.580951295461E-03
  -.599815607567E-03  -.619292206750E-03  -.639400949017E-03  -.660162333128E-03  -.681597521339E-03
  -.703728360783E-03  -.726577405556E-03  -.750167939497E-03  -.774523999699E-03  -.799670400771E-03
  -.825632759880E-03  -.852437522580E-03  -.880111989478E-03  -.908684343740E-03  -.938183679480E-03
  -.968640031044E-03  -.100008440323E-02  -.103254880249E-02  -.106606626906E-02  -.110067091020E-02
  -.113639793438E-02  -.117328368669E-02  -.121136568521E-02  -.125068265865E-02  -.129127458513E-02
  -.133318273222E-02  -.137644969815E-02  -.142111945447E-02  -.146723738990E-02  -.151485035564E-02
  -.156400671213E-02  -.161475637720E-02  -.166715087575E-02  -.172124339103E-02  -.177708881751E-02
  -.183474381533E-02  -.189426686652E-02  -.195571833299E-02  -.201916051623E-02  -.208465771892E-02
  -.215227630849E-02  -.222208478256E-02  -.229415383644E-02  -.236855643275E-02  -.244536787308E-02
  -.252466587200E-02  -.260653063319E-02  -.269104492797E-02  -.277829417628E-02  -.286836652997E-02
  -.296135295881E-02  -.305734733898E-02  -.315644654424E-02  -.325875053997E-02  -.336436247986E-02
  -.347338880566E-02  -.358593934981E-02  -.370212744121E-02  -.382207001408E-02  -.394588772003E-02
  -.407370504355E-02  -.420565042075E-02  -.434185636172E-02  -.448245957638E-02  -.462760110401E-02
  -.477742644658E-02  -.493208570585E-02  -.509173372452E-02  -.525653023127E-02  -.542663999011E-02
  -.560223295378E-02  -.578348442162E-02  -.597057520176E-02  -.616369177789E-02  -.636302648065E-02
  -.656877766365E-02  -.678114988445E-02  -.700035409032E-02  -.722660780908E-02  -.746013534500E-02
  -.770116797996E-02  -.794994417981E-02  -.820670980623E-02  -.847171833394E-02  -.874523107357E-02
  -.902751740010E-02  -.931885498706E-02  -.961953004655E-02  -.992983757504E-02  -.102500816052E-01
  -.105805754637E-01  -.109216420351E-01  -.112736140315E-01  -.116368342691E-01  -.120116559500E-01
  -.123984429509E-01  -.127975701174E-01  -.132094235654E-01  -.136344009872E-01  -.140729119656E-01
  -.145253782923E-01  -.149922342937E-01  -.154739271620E-01  -.159709172922E-01  -.164836786248E-01
  -.170126989948E-01  -.175584804848E-01  -.181215397845E-01  -.187024085548E-01  -.193016337964E-01
  -.199197782231E-01  -.205574206391E-01  -.212151563204E-01  -.218935973989E-01  -.225933732497E-01
  -.233151308810E-01  -.240595353255E-01  -.248272700327E-01  -.256190372626E-01  -.264355584778E-01
  -.272775747364E-01  -.281458470807E-01  -.290411569250E-01  -.299643064382E-01  -.309161189217E-01
  -.318974391810E-01  -.329091338894E-01  -.339520919425E-01  -.350272248024E-01  -.361354668290E-01
  -.372777755970E-01  -.384551321973E-01  -.396685415195E-01  -.409190325138E-01  -.422076584303E-01
  -.435354970318E-01  -.449036507795E-01  -.463132469854E-01  -.477654379319E-01  -.492614009518E-01
  -.508023384670E-01  -.523894779821E-01  -.540240720271E-01  -.557073980463E-01  -.574407582283E-01
  -.592254792716E-01  -.610629120806E-01  -.629544313867E-01  -.649014352884E-01  -.669053447033E-01
  -.689676027260E-01  -.710896738847E-01  -.732730432877E-01  -.755192156539E-01  -.778297142169E-01
  -.802060794943E-01  -.826498679133E-01  -.851626502822E-01  -.877460100970E-01  -.904015416732E-01
  -.931308480896E-01  -.959355389333E-01  -.988172278336E-01  -.101777529769E+00  -.104818058135E+00
  -.107940421563E+00  -.111146220461E+00  -.114437043280E+00  -.117814462472E+00  -.121280030132E+00
  -.124835273308E+00  -.128481688949E+00  -.132220738490E+00  -.136053842035E+00  -.139982372135E+00
  -.144007647128E+00  -.148130924032E+00  -.152353390950E+00  -.156676158992E+00  -.161100253670E+00
  -.165626605748E+00  -.170256041537E+00  -.174989272593E+00  -.179826884815E+00  -.184769326900E+00
  -.189816898153E+00  -.194969735618E+00  -.200227800511E+00  -.205590863939E+00  -.211058491884E+00
  -.216630029429E+00  -.222304584222E+00  -.228081009153E+00  -.233957884239E+00  -.239933497701E+00
  -.246005826237E+00  -.252172514476E+00  -.258430853626E+00  -.264777759312E+00  -.271209748616E+00
  -.277722916340E+00  -.284312910504E+00  -.290974907116E+00  -.297703584239E+00  -.304493095405E+00
  -.311337042424E+00  -.318228447646E+00  -.325159725750E+00  -.332122655133E+00  -.339108349001E+00
  -.346107226258E+00  -.353108982305E+00  -.360102559894E+00  -.367076120170E+00  -.374017014061E+00
  -.380911754200E+00  -.387745987563E+00  -.394504469032E+00  -.401171036125E+00  -.407728585119E+00
  -.414159048843E+00  -.420443376428E+00  -.426561515308E+00  -.432492395804E+00  -.438213918634E+00
  -.443702945710E+00  -.448935294606E+00  -.453885737104E+00  -.458528002233E+00  -.462834784249E+00
  -.466777755996E+00  -.470327588142E+00  -.473453974758E+00  -.476125665740E+00  -.478310506592E+00
  -.479975486076E+00  -.481086792249E+00  -.481609877413E+00  -.481509532496E+00  -.480749971371E+00
  -.479294925619E+00  -.477107750216E+00  -.474151540602E+00  -.470389261561E+00  -.465783888302E+00
  -.460298560072E+00  -.453896746594E+00  -.446542427526E+00  -.438200285079E+00  -.428835909804E+00
  -.418416019475E+00  -.406908690835E+00  -.394283603848E+00  -.380512297898E+00  -.365568439236E+00
  -.349428098716E+00  -.332070038708E+00  -.313476007769E+00  -.293631041509E+00  -.272523767779E+00
  -.250146714166E+00  -.226496615562E+00  -.201574719441E+00  -.175387086446E+00  -.147944883820E+00
  -.119264669340E+00  -.893686635019E-01  -.582850078665E-01  -.260480075826E-01   .730164389810E-02
   .417166601866E-01   .771429803763E-01   .113519614909E+00   .150778525779E+00   .188844552184E+00
   .227635399600E+00   .267061721085E+00   .307027335378E+00   .347429645854E+00   .388160339023E+00
   .429106427031E+00   .470151609649E+00   .511177717128E+00   .552065672491E+00   .592695180096E+00
   .632942588996E+00   .672677320253E+00   .711758452074E+00   .750033482899E+00   .787340238686E+00
   .823511018127E+00   .858377021983E+00   .891771646742E+00   .923532423259E+00   .953502106838E+00
   .981529483979E+00   .100747023338E+01   .103118796300E+01   .105255541998E+01   .107145581493E+01
   .108778418556E+01   .110144872741E+01   .111237203157E+01   .112049218446E+01   .112576369931E+01
   .112815826033E+01   .112766526986E+01   .112429219396E+01   .111806470671E+01   .110902663553E+01
   .109723971270E+01   .108278313973E+01   .106575297316E+01
 pseudo wavefunction
   .343855759999E-05   .355037091431E-05   .366582011861E-05   .378502344294E-05   .390810296192E-05
   .403518471972E-05   .416639885916E-05   .430187975496E-05   .444176615139E-05   .458620130432E-05
   .473533312795E-05   .488931434630E-05   .504830264954E-05   .521246085559E-05   .538195707675E-05
   .555696489195E-05   .573766352444E-05   .592423802539E-05   .611687946334E-05   .631578511993E-05
   .652115869188E-05   .673321049961E-05   .695215770267E-05   .717822452205E-05   .741164246986E-05
   .765265058641E-05   .790149568498E-05   .815843260462E-05   .842372447107E-05   .869764296629E-05
   .898046860662E-05   .927249103011E-05   .957400929309E-05   .988533217644E-05   .102067785018E-04
   .105386774582E-04   .108813689389E-04   .112352038896E-04   .116005446680E-04   .119777654148E-04
   .123672524366E-04   .127694046018E-04   .131846337490E-04   .136133651087E-04   .140560377388E-04
   .145131049742E-04   .149850348913E-04   .154723107868E-04   .159754316731E-04   .164949127894E-04
   .170312861287E-04   .175851009835E-04   .181569245074E-04   .187473422966E-04   .193569589894E-04
   .199863988852E-04   .206363065839E-04   .213073476463E-04   .220002092752E-04   .227156010196E-04
   .234542555009E-04   .242169291636E-04   .250044030495E-04   .258174835978E-04   .266570034709E-04
   .275238224070E-04   .284188281007E-04   .293429371118E-04   .302970958040E-04   .312822813141E-04
   .322995025525E-04   .333498012366E-04   .344342529572E-04   .355539682800E-04   .367100938833E-04
   .379038137315E-04   .391363502881E-04   .404089657674E-04   .417229634265E-04   .430796889008E-04
   .444805315809E-04   .459269260360E-04   .474203534828E-04   .489623433018E-04   .505544746039E-04
   .521983778470E-04   .538957365056E-04   .556482887945E-04   .574578294490E-04   .593262115619E-04
   .612553484816E-04   .632472157708E-04   .653038532291E-04   .674273669822E-04   .696199316373E-04
   .718837925106E-04   .742212679252E-04   .766347515854E-04   .791267150267E-04   .816997101468E-04
   .843563718176E-04   .870994205827E-04   .899316654427E-04   .928560067304E-04   .958754390803E-04
   .989930544934E-04   .102212045502E-03   .105535708440E-03   .108967446812E-03   .112510774780E-03
   .116169320763E-03   .119946831142E-03   .123847174103E-03   .127874343589E-03   .132032463391E-03
   .136325791364E-03   .140758723789E-03   .145335799862E-03   .150061706349E-03   .154941282370E-03
   .159979524357E-03   .165181591158E-03   .170552809320E-03   .176098678529E-03   .181824877239E-03
   .187737268477E-03   .193841905835E-03   .200145039660E-03   .206653123444E-03   .213372820413E-03
   .220311010347E-03   .227474796596E-03   .234871513348E-03   .242508733111E-03   .250394274453E-03
   .258536209979E-03   .266942874576E-03   .275622873916E-03   .284585093239E-03   .293838706418E-03
   .303393185310E-03   .313258309418E-03   .323444175857E-03   .333961209642E-03   .344820174308E-03
   .356032182868E-03   .367608709128E-03   .379561599355E-03   .391903084331E-03   .404645791781E-03
   .417802759207E-03   .431387447123E-03   .445413752722E-03   .459896023967E-03   .474849074139E-03
   .490288196839E-03   .506229181472E-03   .522688329216E-03   .539682469498E-03   .557228976984E-03
   .575345789108E-03   .594051424152E-03   .613364999882E-03   .633306252776E-03   .653895557846E-03
   .675153949069E-03   .697103140461E-03   .719765547788E-03   .743164310953E-03   .767323317057E-03
   .792267224172E-03   .818021485824E-03   .844612376222E-03   .872067016233E-03   .900413400142E-03
   .929680423194E-03   .959897909947E-03   .991096643458E-03   .102330839531E-02   .105656595649E-02
   .109090316917E-02   .112635495935E-02   .116295737043E-02   .120074759770E-02   .123976402378E-02
   .128004625494E-02   .132163515849E-02   .136457290103E-02   .140890298774E-02   .145467030259E-02
   .150192114958E-02   .155070329491E-02   .160106601018E-02   .165306011643E-02   .170673802930E-02
   .176215380493E-02   .181936318694E-02   .187842365412E-02   .193939446909E-02   .200233672767E-02
   .206731340898E-02   .213438942628E-02   .220363167832E-02   .227510910123E-02   .234889272086E-02
   .242505570531E-02   .250367341765E-02   .258482346872E-02   .266858576958E-02   .275504258375E-02
   .284427857874E-02   .293638087674E-02   .303143910420E-02   .312954543990E-02   .323079466121E-02
   .333528418807E-02   .344311412431E-02   .355438729574E-02   .366920928440E-02   .378768845849E-02
   .390993599701E-02   .403606590856E-02   .416619504321E-02   .430044309660E-02   .443893260498E-02
   .458178893018E-02   .472914023288E-02   .488111743283E-02   .503785415421E-02   .519948665428E-02
   .536615373310E-02   .553799662213E-02   .571515884885E-02   .589778607469E-02   .608602590282E-02
   .628002765238E-02   .647994209485E-02   .668592114830E-02   .689811752438E-02   .711668432243E-02
   .734177456465E-02   .757354066520E-02   .781213382564E-02   .805770334804E-02   .831039585610E-02
   .857035441362E-02   .883771752832E-02   .911261802757E-02   .939518179119E-02   .968552632449E-02
   .998375915303E-02   .102899760181E-01   .106042588496E-01   .109266734901E-01   .112572671412E-01
   .115960654985E-01   .119430695398E-01   .122982519240E-01   .126615529556E-01   .130328760625E-01
   .134120827296E-01   .137989868226E-01   .141933482297E-01   .145948657392E-01   .150031690611E-01
   .154178098909E-01   .158382518989E-01   .162638595185E-01   .166938853859E-01   .171274562738E-01
   .175635573352E-01   .180010144584E-01   .184384745075E-01   .188743831996E-01   .193069603411E-01
   .197341721149E-01   .201537000800E-01   .205629065081E-01   .209587956454E-01   .213379704514E-01
   .216965843224E-01   .220302872721E-01   .223341659983E-01   .226026772302E-01   .228295737141E-01
   .230078221730E-01   .231295125546E-01   .231857578830E-01   .231665840450E-01   .230608088842E-01
   .228559100556E-01   .225378812130E-01   .220910762784E-01   .214980417913E-01   .207393376687E-01
   .197933471468E-01   .186360772443E-01   .172409518109E-01   .155786001262E-01   .136166451323E-01
   .113194967438E-01   .864815731154E-02   .556004826093E-02   .200886919547E-02  -.205549662129E-02
  -.668701351940E-02  -.119434412162E-01  -.178861753538E-01  -.245799531729E-01  -.320923928314E-01
  -.404933311070E-01  -.498539208502E-01  -.602454469396E-01  -.717378181025E-01  -.843976923881E-01
  -.982572463524E-01  -.113431938710E+00  -.129962815882E+00  -.147925476302E+00  -.167397789939E+00
  -.188460087115E+00  -.211195414457E+00  -.235689872331E+00
 ae wavefunction
  -.655609122826E-05  -.676899905707E-05  -.698881876848E-05  -.721577460561E-05  -.745009807708E-05
  -.769202819182E-05  -.794181170128E-05  -.819970334956E-05  -.846596613143E-05  -.874087155877E-05
  -.902469993540E-05  -.931774064088E-05  -.962029242330E-05  -.993266370149E-05  -.102551728769E-04
  -.105881486555E-04  -.109319303798E-04  -.112868683719E-04  -.116533242870E-04  -.120316714784E-04
  -.124222953746E-04  -.128255938674E-04  -.132419777136E-04  -.136718709483E-04  -.141157113126E-04
  -.145739506937E-04  -.150470555800E-04  -.155355075299E-04  -.160398036561E-04  -.165604571246E-04
  -.170979976704E-04  -.176529721286E-04  -.182259449831E-04  -.188174989321E-04  -.194282354715E-04
  -.200587754973E-04  -.207097599266E-04  -.213818503374E-04  -.220757296304E-04  -.227921027095E-04
  -.235316971854E-04  -.242952641000E-04  -.250835786742E-04  -.258974410793E-04  -.267376772313E-04
  -.276051396118E-04  -.285007081127E-04  -.294252909085E-04  -.303798253547E-04  -.313652789153E-04
  -.323826501176E-04  -.334329695376E-04  -.345173008153E-04  -.356367417016E-04  -.367924251370E-04
  -.379855203641E-04  -.392172340733E-04  -.404888115843E-04  -.418015380630E-04  -.431567397764E-04
  -.445557853843E-04  -.460000872716E-04  -.474911029196E-04  -.490303363191E-04  -.506193394267E-04
  -.522597136637E-04  -.539531114602E-04  -.557012378455E-04  -.575058520856E-04  -.593687693689E-04
  -.612918625421E-04  -.632770638971E-04  -.653263670098E-04  -.674418286331E-04  -.696255706450E-04
  -.718797820523E-04  -.742067210534E-04  -.766087171588E-04  -.790881733733E-04  -.816475684398E-04
  -.842894591464E-04  -.870164826988E-04  -.898313591585E-04  -.927368939490E-04  -.957359804318E-04
  -.988316025516E-04  -.102026837556E-03  -.105324858785E-03  -.108728938541E-03  -.112242451028E-03
  -.115868875379E-03  -.119611798746E-03  -.123474919492E-03  -.127462050444E-03  -.131577122245E-03
  -.135824186777E-03  -.140207420684E-03  -.144731128964E-03  -.149399748666E-03  -.154217852659E-03
  -.159190153505E-03  -.164321507411E-03  -.169616918274E-03  -.175081541821E-03  -.180720689835E-03
  -.186539834474E-03  -.192544612684E-03  -.198740830698E-03  -.205134468627E-03  -.211731685146E-03
  -.218538822262E-03  -.225562410173E-03  -.232809172212E-03  -.240286029877E-03  -.248000107945E-03
  -.255958739656E-03  -.264169471988E-03  -.272640070992E-03  -.281378527207E-03  -.290393061126E-03
  -.299692128739E-03  -.309284427116E-03  -.319178900041E-03  -.329384743692E-03  -.339911412345E-03
  -.350768624109E-03  -.361966366669E-03  -.373514903040E-03  -.385424777308E-03  -.397706820349E-03
  -.410372155518E-03  -.423432204288E-03  -.436898691816E-03  -.450783652438E-03  -.465099435041E-03
  -.479858708330E-03  -.495074465933E-03  -.510760031337E-03  -.526929062624E-03  -.543595556979E-03
  -.560773854929E-03  -.578478644299E-03  -.596724963824E-03  -.615528206394E-03  -.634904121890E-03
  -.654868819544E-03  -.675438769809E-03  -.696630805649E-03  -.718462123219E-03  -.740950281862E-03
  -.764113203357E-03  -.787969170353E-03  -.812536823912E-03  -.837835160080E-03  -.863883525392E-03
  -.890701611245E-03  -.918309447002E-03  -.946727391760E-03  -.975976124644E-03  -.100607663352E-02
  -.103705020200E-02  -.106891839458E-02  -.110170303984E-02  -.113542621144E-02  -.117011020683E-02
  -.120577752349E-02  -.124245083250E-02  -.128015294925E-02  -.131890680108E-02  -.135873539162E-02
  -.139966176162E-02  -.144170894603E-02  -.148489992701E-02  -.152925758270E-02  -.157480463127E-02
  -.162156357022E-02  -.166955661033E-02  -.171880560409E-02  -.176933196815E-02  -.182115659954E-02
  -.187429978504E-02  -.192878110354E-02  -.198461932073E-02  -.204183227580E-02  -.210043675960E-02
  -.216044838374E-02  -.222188144014E-02  -.228474875047E-02  -.234906150491E-02  -.241482908954E-02
  -.248205890193E-02  -.255075615403E-02  -.262092366194E-02  -.269256162168E-02  -.276566737035E-02
  -.284023513193E-02  -.291625574691E-02  -.299371638508E-02  -.307260024061E-02  -.315288620865E-02
  -.323454854268E-02  -.331755649172E-02  -.340187391669E-02  -.348745888500E-02  -.357426324264E-02
  -.366223216298E-02  -.375130367145E-02  -.384140814546E-02  -.393246778878E-02  -.402439607977E-02
  -.411709719292E-02  -.421046539309E-02  -.430438440215E-02  -.439872673758E-02  -.449335302300E-02
  -.458811127043E-02  -.468283613456E-02  -.477734813917E-02  -.487145287652E-02  -.496494018016E-02
  -.505758327255E-02  -.514913788875E-02  -.523934137790E-02  -.532791178486E-02  -.541454691445E-02
  -.549892338155E-02  -.558069565077E-02  -.565949507000E-02  -.573492890299E-02  -.580657936668E-02
  -.587400268005E-02  -.593672813220E-02  -.599425717818E-02  -.604606257264E-02  -.609158755219E-02
  -.613024507917E-02  -.616141716066E-02  -.618445425853E-02  -.619867480789E-02  -.620336486339E-02
  -.619777789497E-02  -.618113475679E-02  -.615262385580E-02  -.611140154893E-02  -.605659280069E-02
  -.598729213647E-02  -.590256492957E-02  -.580144906401E-02  -.568295701860E-02  -.554607842196E-02
  -.538978313216E-02  -.521302489904E-02  -.501474567204E-02  -.479388062066E-02  -.454936393997E-02
  -.428013551813E-02  -.398514854792E-02  -.366337816942E-02  -.331383123541E-02  -.293555729625E-02
  -.252766090487E-02  -.208931534729E-02  -.161977790723E-02  -.111840677698E-02  -.584679729454E-03
  -.182146683025E-04   .581207825300E-03   .121361982960E-02   .187883918292E-02   .257644022787E-02
   .330572207936E-02   .406567429712E-02   .485493984432E-02   .567177521530E-02   .651400761775E-02
   .737898909896E-02   .826354751388E-02   .916393424625E-02   .100757686173E-01   .109939789522E-01
   .119127403294E-01   .128254091164E-01   .137244545094E-01   .146013874512E-01   .154466875247E-01
   .162497287251E-01   .169987054222E-01   .176805603012E-01   .182809164509E-01   .187840155702E-01
   .191726625170E-01   .194281718035E-01   .195303036636E-01   .194571691115E-01   .191850840508E-01
   .186883725185E-01   .179391559182E-01   .169071927011E-01   .155598196063E-01   .138619906720E-01
   .117763573181E-01   .926332827185E-02   .628108658620E-02   .278557796959E-02  -.126950532033E-02
  -.593272908570E-02  -.112549051725E-01  -.172890643319E-01  -.240904181795E-01  -.317163150650E-01
  -.402261943607E-01  -.496815431480E-01  -.601458588641E-01  -.716846213574E-01  -.843652780355E-01
  -.982572463524E-01  -.113431938710E+00  -.129962815882E+00  -.147925476302E+00  -.167397789939E+00
  -.188460087115E+00  -.211195414457E+00  -.235689872331E+00
 pseudo wavefunction
   .563540859347E-08   .600786626449E-08   .640494055630E-08   .682825844040E-08   .727955441873E-08
   .776067763064E-08   .827359942951E-08   .882042146020E-08   .940338427033E-08   .100248764907E-07
   .106874446223E-07   .113938034707E-07   .121468472693E-07   .129496615384E-07   .138055357278E-07
   .147179766947E-07   .156907230730E-07   .167277605920E-07   .178333384073E-07   .190119865113E-07
   .202685342946E-07   .216081303335E-07   .230362634864E-07   .245587853833E-07   .261819344024E-07
   .279123612313E-07   .297571561175E-07   .317238779199E-07   .338205850803E-07   .360558686425E-07
   .384388874527E-07   .409794056871E-07   .436878328599E-07   .465752664748E-07   .496535374959E-07
   .529352588242E-07   .564338769774E-07   .601637271855E-07   .641400921283E-07   .683792645541E-07
   .728986140379E-07   .777166581514E-07   .828531383365E-07   .883291007943E-07   .941669827191E-07
   .100390704233E-06   .107025766396E-06   .114099355693E-06   .121640455429E-06   .129679964484E-06
   .138250823918E-06   .147388151945E-06   .157129387824E-06   .167514445263E-06   .178585875960E-06
   .190389043959E-06   .202972311517E-06   .216387237268E-06   .230688787478E-06   .245935561260E-06
   .262190030684E-06   .279518796742E-06   .297992862244E-06   .317687922738E-06   .338684676672E-06
   .361069156038E-06   .384933078884E-06   .410374225117E-06   .437496837143E-06   .466412046989E-06
   .497238331653E-06   .530101998551E-06   .565137703044E-06   .602489000172E-06   .642308932854E-06
   .684760658963E-06   .730018119842E-06   .778266753009E-06   .829704251961E-06   .884541376196E-06
   .943002814778E-06   .100532810696E-05   .107177262367E-05   .114260861386E-05   .121812631999E-05
   .129863516728E-05   .138446503151E-05   .147596759065E-05   .157351776580E-05   .167751525736E-05
   .178838618277E-05   .190658482240E-05   .203259548094E-05   .216693447172E-05   .231015223223E-05
   .246283557942E-05   .262561011405E-05   .279914278403E-05   .298414461703E-05   .318137363380E-05
   .339163795400E-05   .361579910726E-05   .385477556313E-05   .410954649424E-05   .438115578827E-05
   .467071632493E-05   .497941453575E-05   .530851526509E-05   .565936695252E-05   .603340715757E-05
   .643216844969E-05   .685728468745E-05   .731049771266E-05   .779366448694E-05   .830876469991E-05
   .885790888011E-05   .944334704203E-05   .100674779045E-04   .107328587184E-04   .114422157435E-04
   .121984554180E-04   .130046762663E-04   .138641815928E-04   .147804930159E-04   .157573648950E-04
   .167987997114E-04   .179090644660E-04   .190927081599E-04   .203545804298E-04   .216998514160E-04
   .231340329418E-04   .246630010932E-04   .262930202900E-04   .280307689477E-04   .298833668347E-04
   .318584042369E-04   .339639730489E-04   .362086999200E-04   .386017815894E-04   .411530225552E-04
   .438728752333E-04   .467724827673E-04   .498637246677E-04   .531592654645E-04   .566726065746E-04
   .604181415935E-04   .644112152397E-04   .686681861917E-04   .732064940741E-04   .780447308677E-04
   .832027170341E-04   .887015826677E-04   .945638540041E-04   .100813545640E-03   .107476258843E-03
   .114579286345E-03   .122151724057E-03   .130224590157E-03   .138830952031E-03   .148006061597E-03
   .157787499549E-03   .168215329124E-03   .179332260004E-03   .191183823034E-03   .203818556458E-03
   .217288204431E-03   .231647928618E-03   .246956533745E-03   .263276708003E-03   .280675279299E-03
   .299223488379E-03   .318997279940E-03   .340077612913E-03   .362550791159E-03   .386508815934E-03
   .412049761538E-03   .439278175667E-03   .468305506086E-03   .499250555342E-03   .532239965345E-03
   .567408733777E-03   .604900764394E-03   .644869453427E-03   .687478314448E-03   .732901644181E-03
   .781325231931E-03   .832947115462E-03   .887978386315E-03   .946644047793E-03   .100918392899E-02
   .107585365849E-02   .114692570159E-02   .122269046511E-02   .130345747413E-02   .138955662526E-02
   .148133952139E-02   .157918089300E-02   .168348011159E-02   .179466280119E-02   .191318255387E-02
   .203952275611E-02   .217419853284E-02   .231775881644E-02   .247078854874E-02   .263391102401E-02
   .280779038181E-02   .299313425896E-02   .319069661014E-02   .340128070773E-02   .362574233140E-02
   .386499315908E-02   .412000437119E-02   .439181048093E-02   .468151340366E-02   .499028677951E-02
   .531938056376E-02   .567012590008E-02   .604394029290E-02   .644233309519E-02   .686691132922E-02
   .731938585814E-02   .780157792698E-02   .831542609246E-02   .886299356117E-02   .944647595673E-02
   .100682095365E-01   .107306798791E-01   .114365310642E-01   .121885753659E-01   .129898034814E-01
   .138433953166E-01   .147527313479E-01   .157214045830E-01   .167532331366E-01   .178522734413E-01
   .190228341077E-01   .202694904477E-01   .215970996717E-01   .230108167655E-01   .245161110510E-01
   .261187834253E-01   .278249842710E-01   .296412320197E-01   .315744323432E-01   .336318979367E-01
   .358213688444E-01   .381510332672E-01   .406295487722E-01   .432660638073E-01   .460702394023E-01
   .490522709130E-01   .522229096357E-01   .555934840907E-01   .591759207332E-01   .629827638118E-01
   .670271940485E-01   .713230457611E-01   .758848219909E-01   .807277071372E-01   .858675765219E-01
   .913210022355E-01   .971052545202E-01   .103238297856E+00   .109738780808E+00   .116626018567E+00
   .123919967025E+00   .131641187044E+00   .139810797483E+00   .148450415362E+00   .157582081422E+00
   .167228169129E+00   .177411275073E+00   .188154088481E+00   .199479237473E+00   .211409109499E+00
   .223965643295E+00   .237170089603E+00   .251042737822E+00   .265602605784E+00   .280867089905E+00
   .296851573107E+00   .313568988194E+00   .331029334775E+00   .349239148393E+00   .368200921309E+00
   .387912475432E+00   .408366289161E+00   .429548781600E+00   .451439559571E+00   .474010635347E+00
   .497225625895E+00   .521038947873E+00   .545395026559E+00   .570227541389E+00   .595458735794E+00
   .620998824523E+00   .646745537472E+00   .672583845076E+00   .698385916287E+00   .724011365684E+00
   .749307850846E+00   .774112084099E+00   .798251323299E+00   .821545403372E+00   .843809362604E+00
   .864856703695E+00   .884503307608E+00   .902571986389E+00   .918897617394E+00   .933332743909E+00
   .945753454235E+00   .956065262074E+00   .964208605323E+00   .970163460013E+00   .973952434941E+00
   .975641577861E+00   .975337997314E+00   .973183302052E+00   .969341805567E+00   .963982466511E+00
   .957253674228E+00   .949250286078E+00   .939967137898E+00
 ae wavefunction
   .345880269803E-07   .368147396271E-07   .391630877573E-07   .416408806975E-07   .442563796648E-07
   .470183275065E-07   .499359803346E-07   .530191411165E-07   .562781953533E-07   .597241489837E-07
   .633686686638E-07   .672241245792E-07   .713036359587E-07   .756211194698E-07   .801913406860E-07
   .850299688307E-07   .901536350141E-07   .955799941953E-07   .101327791116E-06   .107416930467E-06
   .113868551572E-06   .120705107882E-06   .127950451600E-06   .135629923775E-06   .143770450234E-06
   .152400643718E-06   .161550912651E-06   .171253576971E-06   .181542991487E-06   .192455677263E-06
   .204030461550E-06   .216308626838E-06   .229334069623E-06   .243153469531E-06   .257816469471E-06
   .273375867567E-06   .289887821608E-06   .307412066875E-06   .326012148197E-06   .345755667189E-06
   .366714545666E-06   .388965306283E-06   .412589371555E-06   .437673382450E-06   .464309537843E-06
   .492595956204E-06   .522637060981E-06   .554543991229E-06   .588435039152E-06   .624436116314E-06
   .662681250411E-06   .703313114606E-06   .746483591562E-06   .792354374454E-06   .841097607392E-06
   .892896567826E-06   .947946393699E-06   .100645485829E-05   .106864319584E-05   .113474698138E-05
   .120501706815E-05   .127972058660E-05   .135914200881E-05   .144358428278E-05   .153337004103E-05
   .162884288848E-05   .173036877475E-05   .183833745647E-05   .195316405540E-05   .207529071870E-05
   .220518838808E-05   .234335868479E-05   .249033591827E-05   .264668922633E-05   .281302485559E-05
   .298998859133E-05   .317826834648E-05   .337859692020E-05   .359175493710E-05   .381857397892E-05
   .405993992120E-05   .431679648841E-05   .459014904167E-05   .488106861436E-05   .519069621170E-05
   .552024739158E-05   .587101714484E-05   .624438509476E-05   .664182103620E-05   .706489083686E-05
   .751526272388E-05   .799471398120E-05   .850513808399E-05   .904855229890E-05   .962710578015E-05
   .102430881938E-04   .108989389041E-04   .115972567594E-04   .123408105145E-04   .131325499332E-04
   .139756176126E-04   .148733615779E-04   .158293486960E-04   .168473789614E-04   .179315007108E-04
   .190860268264E-04   .203155519905E-04   .216249710612E-04   .230194986388E-04   .245046899018E-04
   .260864627920E-04   .277711216371E-04   .295653823016E-04   .314763989640E-04   .335117926256E-04
   .356796814598E-04   .379887131204E-04   .404480991341E-04   .430676515087E-04   .458578216993E-04
   .488297420813E-04   .519952700901E-04   .553670351951E-04   .589584888889E-04   .627839578816E-04
   .668587007013E-04   .711989679173E-04   .758220662119E-04   .807464265434E-04   .859916766568E-04
   .915787182129E-04   .975298088258E-04   .103868649313E-03   .110620476484E-03   .117812161806E-03
   .125472316323E-03   .133631402195E-03   .142321851285E-03   .151578191213E-03   .161437179343E-03
   .171937945185E-03   .183122141720E-03   .195034106204E-03   .207721031012E-03   .221233145136E-03
   .235623906972E-03   .250950209091E-03   .267272595685E-03   .284655493464E-03   .303167456795E-03
   .322881427931E-03   .343875013202E-03   .366230776132E-03   .390036548445E-03   .415385760012E-03
   .442377788834E-03   .471118332212E-03   .501719800316E-03   .534301733429E-03   .568991244209E-03
   .605923486367E-03   .645242151254E-03   .687099993885E-03   .731659390044E-03   .779092926154E-03
   .829584023705E-03   .883327600092E-03   .940530767818E-03   .100141357408E-02   .106620978285E-02
   .113516770174E-02   .120855105577E-02   .128663991061E-02   .136973164774E-02   .145814199397E-02
   .155220610817E-02   .165227972784E-02   .175874037846E-02   .187198864842E-02   .199244953274E-02
   .212057384858E-02   .225683972563E-02   .240175417491E-02   .255585473900E-02   .271971122729E-02
   .289392753957E-02   .307914358152E-02   .327603727554E-02   .348532667035E-02   .370777215312E-02
   .394417876724E-02   .419539863956E-02   .446233352010E-02   .474593743783E-02   .504721947541E-02
   .536724666607E-02   .570714701529E-02   .606811265001E-02   .645140309744E-02   .685834869576E-02
   .729035413788E-02   .774890214992E-02   .823555730457E-02   .875196996978E-02   .929988039215E-02
   .988112291363E-02   .104976303197E-01   .111514383156E-01   .118446901277E-01   .125796412233E-01
   .133586641445E-01   .141842534468E-01   .150590307347E-01   .159857497830E-01   .169673017313E-01
   .180067203384E-01   .191071872789E-01   .202720374648E-01   .215047643706E-01   .228090253387E-01
   .241886468392E-01   .256476296546E-01   .271901539582E-01   .288205842499E-01   .305434741118E-01
   .323635707393E-01   .342858192035E-01   .363153663933E-01   .384575645820E-01   .407179745612E-01
   .431023682761E-01   .456167308958E-01   .482672622432E-01   .510603775081E-01   .540027071583E-01
   .571010959597E-01   .603626010131E-01   .637944887051E-01   .674042304707E-01   .711994972565E-01
   .751881525675E-01   .793782439807E-01   .837779929965E-01   .883957831019E-01   .932401459101E-01
   .983197452423E-01   .103643359011E+00   .109219858768E+00   .115058186771E+00   .121167330436E+00
   .127556294036E+00   .134234067512E+00   .141209592272E+00   .148491723865E+00   .156089191418E+00
   .164010553754E+00   .172264152109E+00   .180858059409E+00   .189800026080E+00   .199097422382E+00
   .208757177326E+00   .218785714228E+00   .229188883025E+00   .239971889488E+00   .251139221539E+00
   .262694572877E+00   .274640764188E+00   .286979662183E+00   .299712096784E+00   .312837776678E+00
   .326355203518E+00   .340261584915E+00   .354552746333E+00   .369223041887E+00   .384265263953E+00
   .399670551406E+00   .415428296305E+00   .431526048923E+00   .447949421271E+00   .464681989806E+00
   .481705198910E+00   .498998268148E+00   .516538108581E+00   .534299256830E+00   .552253840873E+00
   .570371599694E+00   .588619990658E+00   .606964434030E+00   .625368759241E+00   .643795919193E+00
   .662208997143E+00   .680572398679E+00   .698852865629E+00   .717019633899E+00   .735042944768E+00
   .752890589331E+00   .770523296286E+00   .787890909173E+00   .804931355401E+00   .821572952966E+00
   .837738646284E+00   .853350000447E+00   .868329655898E+00   .882602263867E+00   .896094573156E+00
   .908735288781E+00   .920455036227E+00   .931186536235E+00   .940864977431E+00   .949428530232E+00
   .956818937764E+00   .962982127564E+00   .967868801554E+00   .971434976111E+00   .973642456203E+00
   .974459236487E+00   .973859827995E+00   .971825512270E+00   .968344526450E+00   .963412183401E+00
   .957030931285E+00   .949210356990E+00   .939967137898E+00
 pseudo wavefunction
  -.279100332060E-08  -.297546742365E-08  -.317212320158E-08  -.338177643140E-08  -.360528614584E-08
  -.384356815318E-08  -.409759878966E-08  -.436841891992E-08  -.465713820182E-08  -.496493963318E-08
  -.529308439896E-08  -.564291703887E-08  -.601587095646E-08  -.641347429233E-08  -.683735618556E-08
  -.728925344894E-08  -.777101768534E-08  -.828462287450E-08  -.883217346120E-08  -.941591297798E-08
  -.100382332378E-07  -.107016841344E-07  -.114089840897E-07  -.121630311930E-07  -.129669150751E-07
  -.138239295678E-07  -.147375862001E-07  -.157116285863E-07  -.167500477652E-07  -.178570985526E-07
  -.190373169755E-07  -.202955388575E-07  -.216369196333E-07  -.230669554724E-07  -.245915057993E-07
  -.262168173018E-07  -.279495495259E-07  -.297968021628E-07  -.317661441390E-07  -.338656446294E-07
  -.361039061195E-07  -.384900996534E-07  -.410340024109E-07  -.437460377687E-07  -.466373180090E-07
  -.497196898505E-07  -.530057829893E-07  -.565090618476E-07  -.602438807426E-07  -.642255427017E-07
  -.684703621646E-07  -.729957318304E-07  -.778201939216E-07  -.829635161588E-07  -.884467727567E-07
  -.942924307731E-07  -.100524442165E-06  -.107168341928E-06  -.114251352723E-06  -.121802496421E-06
  -.129852713009E-06  -.138434987371E-06  -.147584484433E-06  -.157338693248E-06  -.167737580606E-06
  -.178823754787E-06  -.190642640146E-06  -.203242663231E-06  -.216675451205E-06  -.230996043379E-06
  -.246263116728E-06  -.262539226313E-06  -.279891061585E-06  -.298389719639E-06  -.318110996522E-06
  -.339135697790E-06  -.361549969599E-06  -.385445651673E-06  -.410920653597E-06  -.438079355985E-06
  -.467033038159E-06  -.497900334092E-06  -.530807718486E-06  -.565890024977E-06  -.603290998579E-06
  -.643163884653E-06  -.685672056786E-06  -.730989686178E-06  -.779302455259E-06  -.830808318475E-06
  -.885718313346E-06  -.944257425134E-06  -.100666550865E-05  -.107319827097E-05  -.114412831913E-05
  -.121974627702E-05  -.130036197611E-05  -.138630572487E-05  -.147792966206E-05  -.157560919949E-05
  -.167974456009E-05  -.179076241763E-05  -.190911764480E-05  -.203529517683E-05  -.216981199824E-05
  -.231321926086E-05  -.246610454188E-05  -.262909425103E-05  -.280285619688E-05  -.298810232272E-05
  -.318559162316E-05  -.339613325358E-05  -.362058984486E-05  -.385988103730E-05  -.411498724795E-05
  -.438695368687E-05  -.467689463877E-05  -.498599802752E-05  -.531553028225E-05  -.566684152493E-05
  -.604137110065E-05  -.644065347328E-05  -.686632451062E-05  -.732012818467E-05  -.780392371464E-05
  -.831969318161E-05  -.886954964637E-05  -.945574580324E-05  -.100806832056E-04  -.107469221007E-04
  -.114571919139E-04  -.122144024253E-04  -.130216556843E-04  -.138822587115E-04  -.147997370379E-04
  -.157778491399E-04  -.168206018252E-04  -.179322666362E-04  -.191173973350E-04  -.203808485423E-04
  -.217277956078E-04  -.231637557902E-04  -.246946108353E-04  -.263266310442E-04  -.280665009288E-04
  -.299213465589E-04  -.318987647140E-04  -.340068539568E-04  -.362542477552E-04  -.386501497879E-04
  -.412043715772E-04  -.439273726015E-04  -.468303030501E-04  -.499250493950E-04  -.532242829633E-04
  -.567415117076E-04  -.604911353844E-04  -.644885043632E-04  -.687499823040E-04  -.732930129577E-04
  -.781361913574E-04  -.832993396886E-04  -.888035881438E-04  -.946714610865E-04  -.100926968871E-03
  -.107595705689E-03  -.114704953825E-03  -.122283794757E-03  -.130363227527E-03  -.138976294859E-03
  -.148158217538E-03  -.157946537565E-03  -.168381270675E-03  -.179505068800E-03  -.191363393143E-03
  -.204004698523E-03  -.217480629723E-03  -.231846230618E-03  -.247160166882E-03  -.263484963153E-03
  -.280887255575E-03  -.299438060680E-03  -.319213061663E-03  -.340292913127E-03  -.362763565471E-03
  -.386716610145E-03  -.412249647075E-03  -.439466675641E-03  -.468478510647E-03  -.499403224845E-03
  -.532366619614E-03  -.567502725527E-03  -.604954334604E-03  -.644873566158E-03  -.687422468234E-03
  -.732773656763E-03  -.781110994622E-03  -.832630312942E-03  -.887540177094E-03  -.946062699880E-03
  -.100843440462E-02  -.107490714085E-02  -.114574905561E-02  -.122124562321E-02  -.130170073660E-02
  -.138743786363E-02  -.147880127134E-02  -.157615732184E-02  -.167989584301E-02  -.179043157778E-02
  -.190820571524E-02  -.203368750745E-02  -.216737597522E-02  -.230980170646E-02  -.246152875055E-02
  -.262315661189E-02  -.279532234574E-02  -.297870275910E-02  -.317401671921E-02  -.338202757143E-02
  -.360354566834E-02  -.383943101045E-02  -.409059599886E-02  -.435800829868E-02  -.464269381116E-02
  -.494573975085E-02  -.526829782285E-02  -.561158749277E-02  -.597689934018E-02  -.636559848360E-02
  -.677912806178E-02  -.721901275286E-02  -.768686230858E-02  -.818437507615E-02  -.871334147500E-02
  -.927564738919E-02  -.987327742939E-02  -.105083180100E-01  -.111829601782E-01  -.118995021197E-01
  -.126603512567E-01  -.134680258372E-01  -.143251559008E-01  -.152344834894E-01  -.161988619506E-01
  -.172212541600E-01  -.183047294655E-01  -.194524591272E-01  -.206677099968E-01  -.219538361483E-01
  -.233142681308E-01  -.247524994748E-01  -.262720700375E-01  -.278765457220E-01  -.295694940484E-01
  -.313544549982E-01  -.332349064866E-01  -.352142237462E-01  -.372956318335E-01  -.394821503891E-01
  -.417765296978E-01  -.441811770102E-01  -.466980719964E-01  -.493286701138E-01  -.520737925813E-01
  -.549335015674E-01  -.579069591200E-01  -.609922683005E-01  -.641862949312E-01  -.674844683360E-01
  -.708805594534E-01  -.743664347429E-01  -.779317843870E-01  -.815638234472E-01  -.852469648520E-01
  -.889624634163E-01  -.926880305187E-01  -.963974196265E-01  -.100059983574E+00  -.103640205399E+00
  -.107097205642E+00  -.110384230348E+00  -.113448125613E+00  -.116228806356E+00  -.118658729208E+00
  -.120662381827E+00  -.122155803741E+00  -.123046156855E+00  -.123231367001E+00  -.122599861329E+00
  -.121030429774E+00  -.118392242085E+00  -.114545054827E+00  -.109339644965E+00  -.102618507758E+00
  -.942168562765E-01  -.839639573143E-01  -.716848331267E-01  -.572023496269E-01  -.403396986013E-01
  -.209232634852E-01   .121416534536E-02   .262298892774E-01   .542676129321E-01   .854537073972E-01
   .119893607610E+00   .157668569643E+00   .198833051986E+00   .243413010949E+00   .291405404078E+00
   .342779164013E+00   .397477822421E+00   .455423810756E+00   .516524221269E+00   .580677457773E+00
   .647779725320E+00   .717729694069E+00   .790428935263E+00   .865774902453E+00   .943642393869E+00
   .102384870860E+01   .110609729177E+01   .118988811168E+01
 ae wavefunction
  -.116542067594E-07  -.124044977761E-07  -.131957736016E-07  -.140306656112E-07  -.149119574462E-07
  -.158425950344E-07  -.168256972502E-07  -.178645672328E-07  -.189627044082E-07  -.201238172617E-07
  -.213518369099E-07  -.226509315269E-07  -.240255216803E-07  -.254802966387E-07  -.270202317135E-07
  -.286506067059E-07  -.303770255296E-07  -.322054370900E-07  -.341421575006E-07  -.361938937267E-07
  -.383677687500E-07  -.406713483551E-07  -.431126696449E-07  -.457002713986E-07  -.484432263953E-07
  -.513511758310E-07  -.544343659691E-07  -.577036871700E-07  -.611707154577E-07  -.648477567899E-07
  -.687478942106E-07  -.728850380733E-07  -.772739795394E-07  -.819304475651E-07  -.868711696074E-07
  -.921139362941E-07  -.976776703179E-07  -.103582499833E-06  -.109849836650E-06  -.116502459544E-06
  -.123564603011E-06  -.131062051839E-06  -.139022241858E-06  -.147474367297E-06  -.156449495165E-06
  -.165980687121E-06  -.176103129339E-06  -.186854270866E-06  -.198273971060E-06  -.210404656679E-06
  -.223291489277E-06  -.236982543566E-06  -.251528997468E-06  -.266985334637E-06  -.283409560247E-06
  -.300863430940E-06  -.319412699843E-06  -.339127377657E-06  -.360082010861E-06  -.382355978163E-06
  -.406033806394E-06  -.431205507107E-06  -.457966935252E-06  -.486420171376E-06  -.516673928875E-06
  -.548843987947E-06  -.583053658010E-06  -.619434270419E-06  -.658125703492E-06  -.699276941957E-06
  -.743046673053E-06  -.789603921719E-06  -.839128727392E-06  -.891812865166E-06  -.947860614192E-06
  -.100748957643E-05  -.107093154901E-05  -.113843345377E-05  -.121025832760E-05  -.128668637772E-05
  -.136801610591E-05  -.145456550650E-05  -.154667334260E-05  -.164470050592E-05  -.174903146549E-05
  -.186007581124E-05  -.197826989835E-05  -.210407859921E-05  -.223799716990E-05  -.238055323851E-05
  -.253230892350E-05  -.269386309025E-05  -.286585375507E-05  -.304896064599E-05  -.324390793075E-05
  -.345146712267E-05  -.367246017595E-05  -.390776278282E-05  -.415830788548E-05  -.442508941676E-05
  -.470916628434E-05  -.501166661428E-05  -.533379227057E-05  -.567682366857E-05  -.604212490128E-05
  -.643114919862E-05  -.684544474122E-05  -.728666085140E-05  -.775655458580E-05  -.825699775532E-05
  -.878998439987E-05  -.935763874710E-05  -.996222368613E-05  -.106061497892E-04  -.112919849164E-04
  -.120224644406E-04  -.128005021321E-04  -.136292017456E-04  -.145118693528E-04  -.154520264704E-04
  -.164534240312E-04  -.175200572543E-04  -.186561814691E-04  -.198663289557E-04  -.211553268635E-04
  -.225283162782E-04  -.239907725076E-04  -.255485266641E-04  -.272077886245E-04  -.289751714536E-04
  -.308577173829E-04  -.328629254418E-04  -.349987808435E-04  -.372737862353E-04  -.396969949279E-04
  -.422780462274E-04  -.450272029982E-04  -.479553915954E-04  -.510742443111E-04  -.543961444887E-04
  -.579342744694E-04  -.617026665405E-04  -.657162570707E-04  -.699909440230E-04  -.745436480496E-04
  -.793923773845E-04  -.845562967609E-04  -.900558005919E-04  -.959125906717E-04  -.102149758660E-03
  -.108791873636E-03  -.115865075016E-03  -.123397171149E-03  -.131417743923E-03  -.139958259726E-03
  -.149052187125E-03  -.158735121661E-03  -.169044918139E-03  -.180021830872E-03  -.191708662286E-03
  -.204150920391E-03  -.217396985582E-03  -.231498287289E-03  -.246509491031E-03  -.262488696406E-03
  -.279497646635E-03  -.297601950258E-03  -.316871315613E-03  -.337379798797E-03  -.359206065760E-03
  -.382433669297E-03  -.407151341649E-03  -.433453303517E-03  -.461439590281E-03  -.491216396253E-03
  -.522896437828E-03  -.556599336408E-03  -.592452022021E-03  -.630589158538E-03  -.671153591471E-03
  -.714296819297E-03  -.760179489312E-03  -.808971919000E-03  -.860854643940E-03  -.916018993258E-03
  -.974667693643E-03  -.103701550293E-02  -.110328987428E-02  -.117373165185E-02  -.124859579904E-02
  -.132815216011E-02  -.141268625609E-02  -.150250011577E-02  -.159791314254E-02  -.169926301765E-02
  -.180690664054E-02  -.192122110648E-02  -.204260472202E-02  -.217147805810E-02  -.230828504096E-02
  -.245349408034E-02  -.260759923450E-02  -.277112141118E-02  -.294460960335E-02  -.312864215812E-02
  -.332382807689E-02  -.353080834438E-02  -.375025728348E-02  -.398288393254E-02  -.422943344082E-02
  -.449068847740E-02  -.476747064777E-02  -.506064191174E-02  -.537110599514E-02  -.569980978681E-02
  -.604774471137E-02  -.641594806671E-02  -.680550431407E-02  -.721754630679E-02  -.765325644248E-02
  -.811386772120E-02  -.860066469065E-02  -.911498425698E-02  -.965821633760E-02  -.102318043300E-01
  -.108372453676E-01  -.114760903311E-01  -.121499435805E-01  -.128604623686E-01  -.136093558956E-01
  -.143983839573E-01  -.152293551373E-01  -.161041244889E-01  -.170245906457E-01  -.179926922974E-01
  -.190104039593E-01  -.200797309592E-01  -.212027035591E-01  -.223813701213E-01  -.236177892228E-01
  -.249140206129E-01  -.262721149025E-01  -.276941018621E-01  -.291819772014E-01  -.307376876894E-01
  -.323631144669E-01  -.340600543932E-01  -.358301992573E-01  -.376751126749E-01  -.395962044805E-01
  -.415947024138E-01  -.436716208885E-01  -.458277266219E-01  -.480635008913E-01  -.503790981760E-01
  -.527743009314E-01  -.552484702362E-01  -.578004920430E-01  -.604287187595E-01  -.631309058800E-01
  -.659041433832E-01  -.687447816140E-01  -.716483513616E-01  -.746094778523E-01  -.776217883748E-01
  -.806778132642E-01  -.837688799724E-01  -.868849999614E-01  -.900147481647E-01  -.931451347659E-01
  -.962614690568E-01  -.993472151489E-01  -.102383839329E+00  -.105350648884E+00  -.108224622255E+00
  -.110980230477E+00  -.113589249961E+00  -.116020566855E+00  -.118239973483E+00  -.120209957715E+00
  -.121889486565E+00  -.123233785983E+00  -.124194119546E+00  -.124717569791E+00  -.124746827215E+00
  -.124219993528E+00  -.123070407576E+00  -.121226503932E+00  -.118611714138E+00  -.115144416120E+00
  -.110737923637E+00  -.105300480905E+00  -.987351922876E-01  -.909397990956E-01  -.818062623135E-01
  -.712202497639E-01  -.590607954837E-01  -.452004418151E-01  -.295059878331E-01  -.118396629322E-01
   .793961119861E-02   .299750801289E-01   .544111019193E-01   .813920105918E-01   .111060751685E+00
   .143557217466E+00   .179016260798E+00   .217565385042E+00   .259322106952E+00   .304390982216E+00
   .352860275065E+00   .404798246896E+00   .460249035383E+00   .519228095764E+00   .581717179741E+00
   .647658834662E+00   .716950416187E+00   .789437621611E+00   .864907568857E+00   .943081468528E+00
   .102360696409E+01   .110605024916E+01   .118988811168E+01
 End of Dataset
 PAW_PBE H 15Jun2001
 1.00000000000000000
 parameters from PSCTR are:
   VRHFIN =H: ultrasoft test
   LEXCH  = PE
   EATOM  =    12.4884 eV,     .9179 Ry

   TITEL  = PAW_PBE H 15Jun2001
   LULTRA =        F    use ultrasoft PP ?
   IUNSCR =        0    unscreen: 0-lin 1-nonlin 2-no
   RPACOR =     .000    partial core radius
   POMASS =    1.000; ZVAL   =    1.000    mass and valenz
   RCORE  =    1.100    outmost cutoff radius
   RWIGS  =     .700; RWIGS  =     .370    wigner-seitz radius (au A)
   ENMAX  =  250.000; ENMIN  =  200.000 eV
   RCLOC  =     .701    cutoff for local pot
   LCOR   =        T    correct aug charges
   LPAW   =        T    paw PP
   EAUG   =  400.000
   RMAX   =    2.174    core radius for proj-oper
   RAUG   =    1.200    factor for augmentation sphere
   RDEP   =    1.112    radius for radial grids
   QCUT   =   -5.749; QGAM   =   11.498    optimization parameters
 
   Description
     l     E      TYP  RCUT    TYP  RCUT
     0   .000     23  1.100
     0   .500     23  1.100
     1  -.300     23  1.100
   Error from kinetic energy argument (eV)
   NDATA  =      100
   STEP   =   20.000   1.050
  5.77      5.50      5.37      5.11      4.99      4.75      4.52      4.40
  4.19      3.98      3.88      3.68      3.49      3.31      3.14      2.98
  2.83      2.68      2.54      2.35      2.22      2.11      1.94      1.84
  1.74      1.61      1.48      1.40      1.29      1.19      1.09      1.01
  .925      .851      .782      .719      .642      .590      .526      .482
  .430      .382      .339      .301      .267      .236      .209      .178
  .157      .133      .113      .988E-01  .832E-01  .697E-01  .562E-01  .467E-01
  .386E-01  .305E-01  .239E-01  .186E-01  .143E-01  .109E-01  .820E-02  .580E-02
  .425E-02  .291E-02  .195E-02  .130E-02  .808E-03  .544E-03  .368E-03  .278E-03
  .239E-03  .227E-03  .225E-03  .224E-03  .218E-03  .204E-03  .181E-03  .156E-03
  .127E-03  .983E-04  .735E-04  .520E-04  .369E-04  .274E-04  .225E-04  .204E-04
  .201E-04  .200E-04  .193E-04  .178E-04  .151E-04  .121E-04  .914E-05  .676E-05
  .512E-05  .437E-05  .412E-05  .410E-05
END of PSCTR-controll parameters
 local part
 170.075338972103111
   .24362014E+01   .24358776E+01   .24349034E+01   .24332803E+01   .24310092E+01
   .24280916E+01   .24245291E+01   .24203236E+01   .24154775E+01   .24099934E+01
   .24038744E+01   .23971237E+01   .23897448E+01   .23817417E+01   .23731185E+01
   .23638797E+01   .23540303E+01   .23435753E+01   .23325205E+01   .23208719E+01
   .23086358E+01   .22958191E+01   .22824292E+01   .22684739E+01   .22539615E+01
   .22389008E+01   .22233012E+01   .22071725E+01   .21905251E+01   .21733698E+01
   .21557180E+01   .21375815E+01   .21189728E+01   .20999045E+01   .20803901E+01
   .20604433E+01   .20400783E+01   .20193098E+01   .19981530E+01   .19766233E+01
   .19547368E+01   .19325099E+01   .19099593E+01   .18871022E+01   .18639563E+01
   .18405393E+01   .18168695E+01   .17929653E+01   .17688456E+01   .17445292E+01
   .17200353E+01   .16953833E+01   .16705925E+01   .16456826E+01   .16206730E+01
   .15955834E+01   .15704334E+01   .15452424E+01   .15200300E+01   .14948154E+01
   .14696177E+01   .14444560E+01   .14193490E+01   .13943151E+01   .13693726E+01
   .13445393E+01   .13198328E+01   .12952701E+01   .12708678E+01   .12466424E+01
   .12226093E+01   .11987839E+01   .11751809E+01   .11518142E+01   .11286973E+01
   .11058432E+01   .10832641E+01   .10609715E+01   .10389763E+01   .10172888E+01
   .99591859E+00   .97487444E+00   .95416455E+00   .93379638E+00   .91377668E+00
   .89411151E+00   .87480622E+00   .85586546E+00   .83729320E+00   .81909271E+00
   .80126658E+00   .78381676E+00   .76674451E+00   .75005047E+00   .73373467E+00
   .71779651E+00   .70223483E+00   .68704791E+00   .67223347E+00   .65778875E+00
   .64371048E+00   .62999494E+00   .61663797E+00   .60363502E+00   .59098113E+00
   .57867102E+00   .56669905E+00   .55505933E+00   .54374564E+00   .53275156E+00
   .52207044E+00   .51169543E+00   .50161951E+00   .49183555E+00   .48233628E+00
   .47311433E+00   .46416231E+00   .45547274E+00   .44703816E+00   .43885109E+00
   .43090410E+00   .42318978E+00   .41570079E+00   .40842989E+00   .40136991E+00
   .39451381E+00   .38785467E+00   .38138569E+00   .37510024E+00   .36899182E+00
   .36305411E+00   .35728094E+00   .35166635E+00   .34620452E+00   .34088983E+00
   .33571685E+00   .33068034E+00   .32577524E+00   .32099669E+00   .31634002E+00
   .31180074E+00   .30737455E+00   .30305735E+00   .29884520E+00   .29473435E+00
   .29072120E+00   .28680234E+00   .28297450E+00   .27923458E+00   .27557961E+00
   .27200675E+00   .26851333E+00   .26509675E+00   .26175457E+00   .25848445E+00
   .25528414E+00   .25215150E+00   .24908447E+00   .24608110E+00   .24313948E+00
   .24025781E+00   .23743435E+00   .23466739E+00   .23195532E+00   .22929657E+00
   .22668961E+00   .22413294E+00   .22162514E+00   .21916479E+00   .21675052E+00
   .21438096E+00   .21205481E+00   .20977077E+00   .20752755E+00   .20532390E+00
   .20315859E+00   .20103040E+00   .19893814E+00   .19688062E+00   .19485670E+00
   .19286524E+00   .19090512E+00   .18897526E+00   .18707458E+00   .18520204E+00
   .18335663E+00   .18153734E+00   .17974321E+00   .17797331E+00   .17622672E+00
   .17450255E+00   .17279997E+00   .17111816E+00   .16945632E+00   .16781371E+00
   .16618963E+00   .16458338E+00   .16299434E+00   .16142191E+00   .15986552E+00
   .15832466E+00   .15679886E+00   .15528768E+00   .15379072E+00   .15230764E+00
   .15083813E+00   .14938190E+00   .14793874E+00   .14650844E+00   .14509085E+00
   .14368585E+00   .14229334E+00   .14091328E+00   .13954564E+00   .13819043E+00
   .13684766E+00   .13551742E+00   .13419977E+00   .13289483E+00   .13160272E+00
   .13032359E+00   .12905759E+00   .12780491E+00   .12656573E+00   .12534026E+00
   .12412869E+00   .12293123E+00   .12174810E+00   .12057951E+00   .11942567E+00
   .11828678E+00   .11716304E+00   .11605464E+00   .11496176E+00   .11388455E+00
   .11282318E+00   .11177778E+00   .11074846E+00   .10973534E+00   .10873848E+00
   .10775795E+00   .10679380E+00   .10584604E+00   .10491467E+00   .10399966E+00
   .10310097E+00   .10221852E+00   .10135222E+00   .10050193E+00   .99667521E-01
   .98848812E-01   .98045610E-01   .97257693E-01   .96484818E-01   .95726721E-01
   .94983114E-01   .94253688E-01   .93538118E-01   .92836058E-01   .92147147E-01
   .91471008E-01   .90807251E-01   .90155473E-01   .89515259E-01   .88886186E-01
   .88267823E-01   .87659730E-01   .87061463E-01   .86472576E-01   .85892617E-01
   .85321137E-01   .84757684E-01   .84201811E-01   .83653075E-01   .83111036E-01
   .82575264E-01   .82045336E-01   .81520841E-01   .81001378E-01   .80486561E-01
   .79976017E-01   .79469391E-01   .78966343E-01   .78466551E-01   .77969714E-01
   .77475548E-01   .76983789E-01   .76494196E-01   .76006547E-01   .75520640E-01
   .75036298E-01   .74553362E-01   .74071698E-01   .73591192E-01   .73111751E-01
   .72633306E-01   .72155806E-01   .71679226E-01   .71203557E-01   .70728814E-01
   .70255029E-01   .69782255E-01   .69310562E-01   .68840038E-01   .68370785E-01
   .67902923E-01   .67436582E-01   .66971909E-01   .66509058E-01   .66048193E-01
   .65589489E-01   .65133125E-01   .64679287E-01   .64228165E-01   .63779950E-01
   .63334838E-01   .62893023E-01   .62454699E-01   .62020056E-01   .61589284E-01
   .61162566E-01   .60740080E-01   .60321998E-01   .59908482E-01   .59499688E-01
   .59095759E-01   .58696829E-01   .58303019E-01   .57914437E-01   .57531179E-01
   .57153325E-01   .56780941E-01   .56414080E-01   .56052776E-01   .55697051E-01
   .55346911E-01   .55002345E-01   .54663330E-01   .54329825E-01   .54001778E-01
   .53679121E-01   .53361772E-01   .53049639E-01   .52742615E-01   .52440582E-01
   .52143413E-01   .51850967E-01   .51563097E-01   .51279646E-01   .51000448E-01
   .50725332E-01   .50454120E-01   .50186631E-01   .49922677E-01   .49662070E-01
   .49404621E-01   .49150139E-01   .48898433E-01   .48649318E-01   .48402607E-01
   .48158120E-01   .47915682E-01   .47675123E-01   .47436279E-01   .47198994E-01
   .46963120E-01   .46728517E-01   .46495056E-01   .46262615E-01   .46031082E-01
   .45800356E-01   .45570346E-01   .45340974E-01   .45112168E-01   .44883870E-01
   .44656034E-01   .44428622E-01   .44201609E-01   .43974979E-01   .43748729E-01
   .43522863E-01   .43297398E-01   .43072356E-01   .42847773E-01   .42623687E-01
   .42400148E-01   .42177211E-01   .41954936E-01   .41733389E-01   .41512638E-01
   .41292759E-01   .41073825E-01   .40855915E-01   .40639107E-01   .40423480E-01
   .40209113E-01   .39996083E-01   .39784467E-01   .39574338E-01   .39365768E-01
   .39158824E-01   .38953571E-01   .38750068E-01   .38548369E-01   .38348524E-01
   .38150577E-01   .37954564E-01   .37760517E-01   .37568459E-01   .37378409E-01
   .37190377E-01   .37004365E-01   .36820371E-01   .36638385E-01   .36458389E-01
   .36280361E-01   .36104271E-01   .35930085E-01   .35757763E-01   .35587260E-01
   .35418528E-01   .35251513E-01   .35086161E-01   .34922411E-01   .34760202E-01
   .34599471E-01   .34440154E-01   .34282183E-01   .34125493E-01   .33970018E-01
   .33815692E-01   .33662450E-01   .33510229E-01   .33358967E-01   .33208607E-01
   .33059091E-01   .32910369E-01   .32762392E-01   .32615116E-01   .32468502E-01
   .32322514E-01   .32177123E-01   .32032305E-01   .31888040E-01   .31744314E-01
   .31601118E-01   .31458448E-01   .31316305E-01   .31174695E-01   .31033628E-01
   .30893118E-01   .30753185E-01   .30613849E-01   .30475138E-01   .30337080E-01
   .30199707E-01   .30063054E-01   .29927157E-01   .29792054E-01   .29657785E-01
   .29524391E-01   .29391914E-01   .29260393E-01   .29129870E-01   .29000386E-01
   .28871977E-01   .28744682E-01   .28618533E-01   .28493563E-01   .28369799E-01
   .28247267E-01   .28125988E-01   .28005978E-01   .27887251E-01   .27769815E-01
   .27653673E-01   .27538825E-01   .27425267E-01   .27312987E-01   .27201973E-01
   .27092204E-01   .26983659E-01   .26876308E-01   .26770122E-01   .26665063E-01
   .26561093E-01   .26458168E-01   .26356243E-01   .26255267E-01   .26155188E-01
   .26055952E-01   .25957501E-01   .25859777E-01   .25762721E-01   .25666272E-01
   .25570369E-01   .25474953E-01   .25379963E-01   .25285341E-01   .25191030E-01
   .25096975E-01   .25003124E-01   .24909426E-01   .24815836E-01   .24722309E-01
   .24628806E-01   .24535292E-01   .24441734E-01   .24348105E-01   .24254383E-01
   .24160548E-01   .24066588E-01   .23972492E-01   .23878257E-01   .23783883E-01
   .23689376E-01   .23594746E-01   .23500008E-01   .23405183E-01   .23310294E-01
   .23215370E-01   .23120444E-01   .23025552E-01   .22930734E-01   .22836034E-01
   .22741496E-01   .22647170E-01   .22553106E-01   .22459354E-01   .22365969E-01
   .22273002E-01   .22180508E-01   .22088541E-01   .21997153E-01   .21906396E-01
   .21816321E-01   .21726978E-01   .21638413E-01   .21550672E-01   .21463798E-01
   .21377829E-01   .21292803E-01   .21208752E-01   .21125706E-01   .21043689E-01
   .20962724E-01   .20882826E-01   .20804009E-01   .20726279E-01   .20649639E-01
   .20574088E-01   .20499619E-01   .20426221E-01   .20353878E-01   .20282570E-01
   .20212273E-01   .20142958E-01   .20074594E-01   .20007144E-01   .19940570E-01
   .19874830E-01   .19809881E-01   .19745674E-01   .19682161E-01   .19619292E-01
   .19557016E-01   .19495278E-01   .19434025E-01   .19373204E-01   .19312759E-01
   .19252638E-01   .19192787E-01   .19133153E-01   .19073687E-01   .19014339E-01
   .18955061E-01   .18895811E-01   .18836545E-01   .18777226E-01   .18717817E-01
   .18658287E-01   .18598608E-01   .18538755E-01   .18478707E-01   .18418448E-01
   .18357965E-01   .18297249E-01   .18236296E-01   .18175103E-01   .18113676E-01
   .18052019E-01   .17990144E-01   .17928065E-01   .17865798E-01   .17803364E-01
   .17740787E-01   .17678093E-01   .17615311E-01   .17552473E-01   .17489613E-01
   .17426765E-01   .17363967E-01   .17301257E-01   .17238676E-01   .17176261E-01
   .17114054E-01   .17052095E-01   .16990423E-01   .16929076E-01   .16868093E-01
   .16807509E-01   .16747359E-01   .16687677E-01   .16628492E-01   .16569834E-01
   .16511727E-01   .16454196E-01   .16397260E-01   .16340939E-01   .16285245E-01
   .16230192E-01   .16175788E-01   .16122038E-01   .16068945E-01   .16016508E-01
   .15964723E-01   .15913583E-01   .15863077E-01   .15813193E-01   .15763915E-01
   .15715223E-01   .15667097E-01   .15619513E-01   .15572445E-01   .15525865E-01
   .15479745E-01   .15434054E-01   .15388760E-01   .15343832E-01   .15299235E-01
   .15254938E-01   .15210907E-01   .15167109E-01   .15123513E-01   .15080086E-01
   .15036798E-01   .14993620E-01   .14950524E-01   .14907482E-01   .14864470E-01
   .14821466E-01   .14778448E-01   .14735397E-01   .14692297E-01   .14649135E-01
   .14605898E-01   .14562578E-01   .14519170E-01   .14475669E-01   .14432075E-01
   .14388390E-01   .14344620E-01   .14300770E-01   .14256852E-01   .14212876E-01
   .14168858E-01   .14124813E-01   .14080759E-01   .14036716E-01   .13992704E-01
   .13948744E-01   .13904861E-01   .13861077E-01   .13817417E-01   .13773905E-01
   .13730566E-01   .13687424E-01   .13644504E-01   .13601828E-01   .13559421E-01
   .13517305E-01   .13475499E-01   .13434025E-01   .13392900E-01   .13352141E-01
   .13311762E-01   .13271776E-01   .13232194E-01   .13193023E-01   .13154271E-01
   .13115939E-01   .13078030E-01   .13040541E-01   .13003469E-01   .12966809E-01
   .12930551E-01   .12894684E-01   .12859198E-01   .12824076E-01   .12789303E-01
   .12754860E-01   .12720728E-01   .12686885E-01   .12653310E-01   .12619980E-01
   .12586869E-01   .12553954E-01   .12521209E-01   .12488608E-01   .12456125E-01
   .12423736E-01   .12391414E-01   .12359135E-01   .12326875E-01   .12294611E-01
   .12262322E-01   .12229987E-01   .12197588E-01   .12165107E-01   .12132530E-01
   .12099845E-01   .12067039E-01   .12034106E-01   .12001039E-01   .11967834E-01
   .11934490E-01   .11901007E-01   .11867388E-01   .11833640E-01   .11799769E-01
   .11765785E-01   .11731701E-01   .11697529E-01   .11663285E-01   .11628987E-01
   .11594654E-01   .11560306E-01   .11525965E-01   .11491653E-01   .11457395E-01
   .11423215E-01   .11389138E-01   .11355190E-01   .11321396E-01   .11287781E-01
   .11254372E-01   .11221190E-01   .11188262E-01   .11155607E-01   .11123249E-01
   .11091206E-01   .11059497E-01   .11028138E-01   .10997144E-01   .10966526E-01
   .10936296E-01   .10906462E-01   .10877031E-01   .10848005E-01   .10819386E-01
   .10791175E-01   .10763368E-01   .10735959E-01   .10708942E-01   .10682308E-01
   .10656043E-01   .10630134E-01   .10604565E-01   .10579320E-01   .10554377E-01
   .10529717E-01   .10505316E-01   .10481151E-01   .10457198E-01   .10433432E-01
   .10409826E-01   .10386353E-01   .10362989E-01   .10339706E-01   .10316479E-01
   .10293282E-01   .10270090E-01   .10246881E-01   .10223630E-01   .10200318E-01
   .10176923E-01   .10153427E-01   .10129813E-01   .10106067E-01   .10082175E-01
   .10058125E-01   .10033908E-01   .10009517E-01   .99849470E-02   .99601953E-02
   .99352612E-02   .99101463E-02   .98848545E-02   .98593919E-02   .98337665E-02
   .98079885E-02   .97820701E-02   .97560250E-02   .97298688E-02   .97036184E-02
   .96772922E-02   .96509095E-02   .96244907E-02   .95980570E-02   .95716299E-02
   .95452315E-02   .95188841E-02   .94926098E-02   .94664308E-02   .94403689E-02
   .94144453E-02   .93886805E-02   .93630945E-02   .93377060E-02   .93125328E-02
   .92875914E-02   .92628967E-02   .92384625E-02   .92143006E-02   .91904213E-02
   .91668330E-02   .91435421E-02   .91205533E-02   .90978692E-02   .90754904E-02
   .90534156E-02   .90316417E-02   .90101634E-02   .89889740E-02   .89680649E-02
   .89474259E-02   .89270455E-02   .89069108E-02   .88870075E-02   .88673206E-02
   .88478340E-02   .88285306E-02   .88093931E-02   .87904035E-02   .87715433E-02
   .87527941E-02   .87341373E-02   .87155544E-02   .86970273E-02   .86785381E-02
   .86600696E-02   .86416053E-02   .86231295E-02   .86046275E-02   .85860859E-02
   .85674924E-02   .85488359E-02   .85301069E-02   .85112976E-02   .84924014E-02
   .84734135E-02   .84543306E-02   .84351512E-02   .84158751E-02   .83965039E-02
   .83770404E-02   .83574891E-02   .83378556E-02   .83181470E-02   .82983714E-02
   .82785380E-02   .82586571E-02   .82387396E-02   .82187976E-02   .81988434E-02
   .81788902E-02   .81589514E-02   .81390408E-02   .81191723E-02   .80993599E-02
   .80796175E-02   .80599587E-02   .80403966E-02   .80209440E-02   .80016128E-02
   .79824143E-02   .79633589E-02   .79444558E-02   .79257132E-02   .79071383E-02
   .78887368E-02   .78705134E-02   .78524714E-02   .78346127E-02   .78169381E-02
   .77994470E-02   .77821376E-02   .77650070E-02   .77480510E-02   .77312643E-02
   .77146407E-02   .76981729E-02   .76818528E-02   .76656712E-02   .76496184E-02
   .76336840E-02   .76178570E-02   .76021258E-02   .75864786E-02   .75709034E-02
   .75553878E-02   .75399197E-02   .75244870E-02   .75090779E-02   .74936810E-02
   .74782852E-02   .74628804E-02   .74474569E-02   .74320060E-02   .74165197E-02
   .74009913E-02   .73854149E-02   .73697855E-02   .73540996E-02   .73383544E-02
   .73225484E-02   .73066812E-02   .72907534E-02   .72747667E-02   .72587238E-02
   .72426286E-02   .72264857E-02   .72103007E-02   .71940802E-02   .71778314E-02
   .71615624E-02   .71452819E-02   .71289992E-02   .71127242E-02   .70964670E-02
   .70802382E-02   .70640484E-02   .70479084E-02   .70318289E-02   .70158203E-02
   .69998930E-02   .69840567E-02   .69683208E-02   .69526941E-02   .69371846E-02
   .69217996E-02   .69065456E-02   .68914283E-02   .68764525E-02   .68616219E-02
   .68469395E-02   .68324071E-02   .68180258E-02   .68037956E-02   .67897154E-02
   .67757835E-02   .67619969E-02   .67483521E-02   .67348443E-02   .67214681E-02
   .67082174E-02   .66950852E-02   .66820638E-02   .66691451E-02   .66563204E-02
   .66435804E-02   .66309157E-02   .66183167E-02   .66057734E-02   .65932760E-02
   .65808147E-02   .65683801E-02   .65559628E-02   .65435539E-02   .65311451E-02
   .65187283E-02   .65062963E-02   .64938424E-02   .64813606E-02   .64688457E-02
   .64562931E-02   .64436993E-02   .64310612E-02   .64183768E-02   .64056447E-02
   .63928645E-02   .63800366E-02   .63671620E-02   .63542428E-02   .63412817E-02
   .63282821E-02   .63152483E-02   .63021850E-02   .62890978E-02   .62759926E-02
 gradient corrections used for XC
 5
 atomic pseudo charge-density
   .10000000E+01   .99507271E+00   .98052707E+00   .95704568E+00   .92568373E+00
   .88776197E+00   .84474519E+00   .79812454E+00   .74931839E+00   .69959965E+00
   .65005176E+00   .60155049E+00   .55476631E+00   .51018081E+00   .46811134E+00
   .42873901E+00   .39213661E+00   .35829426E+00   .32714172E+00   .29856681E+00
   .27243019E+00   .24857680E+00   .22684440E+00   .20706984E+00   .18909338E+00
   .17276170E+00   .15792970E+00   .14446161E+00   .13223147E+00   .12112317E+00
   .11103029E+00   .10185572E+00   .93511120E-01   .85916368E-01   .78998979E-01
   .72693482E-01   .66940833E-01   .61687848E-01   .56886662E-01   .52494222E-01
   .48471823E-01   .44784672E-01   .41401500E-01   .38294196E-01   .35437484E-01
   .32808628E-01   .30387169E-01   .28154684E-01   .26094570E-01   .24191859E-01
   .22433042E-01   .20805917E-01   .19299454E-01   .17903669E-01   .16609521E-01
   .15408813E-01   .14294104E-01   .13258631E-01   .12296247E-01   .11401351E-01
   .10568838E-01   .97940488E-02   .90727274E-02   .84009799E-02   .77752401E-02
   .71922384E-02   .66489733E-02   .61426860E-02   .56708380E-02   .52310903E-02
   .48212852E-02   .44394299E-02   .40836813E-02   .37523330E-02   .34438029E-02
   .31566227E-02   .28894275E-02   .26409475E-02   .24099995E-02   .21954800E-02
   .19963586E-02   .18116720E-02   .16405185E-02   .14820533E-02   .13354843E-02
   .12000677E-02   .10751046E-02   .95993763E-03   .85394823E-03   .75655356E-03
   .66720425E-03   .58538213E-03   .51059817E-03   .44239062E-03   .38032333E-03
   .32398416E-03   .27298357E-03   .22695335E-03   .18554538E-03   .14843056E-03
   .11529779E-03   .85853038E-04   .59818462E-04   .36931630E-04   .16944763E-04
  -.37595381E-06  -.15251024E-04  -.27888243E-04  -.38483272E-04  -.47220175E-04
  -.54271929E-04  -.59800905E-04  -.63959330E-04  -.66889723E-04  -.68725313E-04
  -.69590444E-04  -.69600960E-04  -.68864576E-04  -.67481239E-04  -.65543477E-04
  -.63136733E-04  -.60339695E-04  -.57224613E-04  -.53857607E-04  -.50298972E-04
  -.46603467E-04  -.42820603E-04  -.38994922E-04  -.35166267E-04  -.31370048E-04
  -.27637498E-04  -.23995928E-04  -.20468965E-04  -.17076794E-04  -.13836387E-04
  -.10761728E-04  -.78640256E-05  -.51519279E-05  -.26317220E-05  -.30753045E-06
   .18185004E-05   .37460196E-05   .54762975E-05   .70120595E-05   .83573272E-05
   .95172661E-05   .10498042E-04   .11306685E-04   .11950956E-04   .12439232E-04
   .12780383E-04   .12983670E-04   .13058643E-04   .13015046E-04   .12862734E-04
   .12611589E-04   .12271450E-04   .11852045E-04   .11362930E-04   .10813439E-04
   .10212628E-04   .95692400E-05   .88916633E-05   .81879014E-05   .74655458E-05
   .67317540E-05   .59932321E-05   .52562216E-05   .45264900E-05   .38093262E-05
   .31095379E-05   .24314538E-05   .17789276E-05   .11553459E-05   .56363746E-06
   .62860361E-08  -.51465587E-06  -.99755076E-06  -.14411585E-05  -.18446172E-05
  -.22074232E-05  -.25294098E-05  -.28107253E-05  -.30518107E-05  -.32533765E-05
  -.34163797E-05  -.35420010E-05  -.36316210E-05  -.36867978E-05  -.37092442E-05
  -.37008058E-05  -.36634393E-05  -.35991916E-05  -.35101801E-05  -.33985729E-05
  -.32665706E-05  -.31163891E-05  -.29502427E-05  -.27703292E-05  -.25788154E-05
  -.23778235E-05  -.21694198E-05  -.19556029E-05  -.17382944E-05  -.15193295E-05
  -.13004502E-05  -.10832978E-05  -.86940804E-06  -.66020623E-06  -.45700381E-06
  -.26099585E-06  -.73259319E-07   .10524762E-06   .27368558E-06   .43133314E-06
   .57758523E-06   .71195095E-06   .83405065E-06   .94361253E-06   .10404687E-05
   .11245507E-05   .11958848E-05   .12545866E-05   .13008557E-05   .13349701E-05
   .13572798E-05   .13682011E-05   .13682103E-05   .13578371E-05   .13376589E-05
   .13082937E-05   .12703948E-05   .12246438E-05   .11717449E-05   .11124192E-05
   .10473989E-05   .97742165E-06   .90322535E-06   .82554335E-06   .74509954E-06
   .66260396E-06   .57874864E-06   .49420379E-06   .40961428E-06   .32559644E-06
   .24273523E-06   .16158168E-06   .82650725E-07   .64193420E-08  -.66675006E-07
  -.13623557E-06  -.20190722E-06  -.26337704E-06  -.32037461E-06  -.37267207E-06
  -.42008379E-06  -.46246590E-06  -.49971552E-06  -.53176976E-06  -.55860449E-06
  -.58023296E-06  -.59670421E-06  -.60810128E-06  -.61453936E-06  -.61616370E-06
  -.61314749E-06  -.60568963E-06  -.59401238E-06  -.57835900E-06  -.55899130E-06
  -.53618723E-06  -.51023836E-06  -.48144743E-06  -.45012594E-06  -.41659169E-06
  -.38116644E-06  -.34417361E-06  -.30593601E-06  -.26677373E-06  -.22700203E-06
  -.18692941E-06  -.14685577E-06  -.10707065E-06  -.67851656E-07  -.29462956E-07
   .78460371E-08   .43841869E-07   .78308100E-07   .11104622E-06   .14187640E-06
   .17063812E-06   .19719064E-06   .22141332E-06   .24320583E-06   .26248816E-06
   .27920054E-06   .29330325E-06   .30477624E-06   .31361869E-06   .31984841E-06
   .32350116E-06   .32462989E-06   .32330383E-06   .31960755E-06   .31363991E-06
   .30551299E-06   .29535090E-06   .28328859E-06   .26947060E-06   .25404978E-06
   .23718601E-06   .21904487E-06   .19979633E-06   .17961346E-06   .15867112E-06
   .13714469E-06   .11520883E-06   .93036289E-07   .70796731E-07   .48655623E-07
   .26773192E-07   .53034321E-08  -.15606815E-07  -.35818710E-07  -.55202190E-07
  -.73636657E-07  -.91011591E-07  -.10722708E-06  -.12219424E-06  -.13583559E-06
  -.14808531E-06  -.15888941E-06  -.16820580E-06  -.17600434E-06  -.18226672E-06
  -.18698633E-06  -.19016799E-06  -.19182764E-06  -.19199199E-06  -.19069801E-06
  -.18799248E-06  -.18393134E-06  -.17857916E-06  -.17200838E-06  -.16429864E-06
  -.15553604E-06  -.14581236E-06  -.13522423E-06  -.12387234E-06  -.11186063E-06
  -.99295420E-07  -.86284592E-07  -.72936778E-07  -.59360539E-07  -.45663574E-07
  -.31951949E-07  -.18329361E-07  -.48964235E-08   .82499970E-08   .21017413E-07
   .33318298E-07   .45070620E-07   .56198327E-07   .66631771E-07   .76308088E-07
   .85171508E-07   .93173616E-07   .10027355E-06   .10643812E-06   .11164194E-06
   .11586737E-06   .11910456E-06   .12135129E-06   .12261286E-06   .12290187E-06
   .12223799E-06   .12064763E-06   .11816365E-06   .11482490E-06   .11067590E-06
   .10576628E-06   .10015041E-06   .93886782E-07   .87037574E-07   .79668059E-07
   .71846057E-07   .63641377E-07   .55125247E-07   .46369746E-07   .37447246E-07
   .28429856E-07   .19388884E-07   .10394317E-07   .15143144E-08  -.71852683E-08
  -.15641331E-07  -.23793951E-07  -.31586773E-07  -.38967365E-07  -.45887535E-07
  -.52303613E-07  -.58176692E-07  -.63472823E-07  -.68163181E-07  -.72224176E-07
  -.75637529E-07  -.78390305E-07  -.80474906E-07  -.81889021E-07  -.82635538E-07
  -.82722421E-07  -.82162542E-07  -.80973496E-07  -.79177361E-07  -.76800449E-07
  -.73873016E-07  -.70428956E-07  -.66505468E-07  -.62142704E-07  -.57383406E-07
  -.52272528E-07  -.46856842E-07  -.41184549E-07  -.35304881E-07  -.29267697E-07
  -.23123092E-07  -.16921005E-07  -.10710840E-07  -.45410942E-08   .15409998E-08
   .74898096E-08   .13261626E-07   .18814964E-07   .24110837E-07   .29113012E-07
   .33788238E-07   .38106441E-07   .42040899E-07   .45568385E-07   .48669278E-07
   .51327647E-07   .53531304E-07   .55271827E-07   .56544555E-07   .57348552E-07
   .57686544E-07   .57564830E-07   .56993164E-07   .55984617E-07   .54555411E-07
   .52724736E-07   .50514546E-07   .47949336E-07   .45055904E-07   .41863103E-07
   .38401576E-07   .34703487E-07   .30802244E-07   .26732212E-07   .22528434E-07
   .18226344E-07   .13861483E-07   .94692252E-08   .50845018E-08   .74154045E-09
  -.35263890E-08  -.76872150E-08  -.11710292E-07  -.15566612E-07  -.19229002E-07
  -.22672300E-07  -.25873514E-07  -.28811965E-07  -.31469400E-07  -.33830096E-07
  -.35880933E-07  -.37611450E-07  -.39013880E-07  -.40083159E-07  -.40816919E-07
  -.41215460E-07  -.41281694E-07  -.41021083E-07  -.40441543E-07  -.39553345E-07
  -.38368992E-07  -.36903080E-07  -.35172145E-07  -.33194508E-07  -.30990091E-07
  -.28580239E-07  -.25987530E-07  -.23235572E-07  -.20348804E-07  -.17352293E-07
  -.14271522E-07  -.11132191E-07  -.79600055E-08  -.47804825E-08  -.16187510E-08
   .15006360E-08   .45538830E-08   .75181247E-08   .10371588E-07   .13093743E-07
   .15665442E-07   .18069046E-07   .20288532E-07   .22309597E-07   .24119735E-07
   .25708308E-07   .27066592E-07   .28187817E-07   .29067186E-07   .29701877E-07
   .30091034E-07   .30235739E-07   .30138971E-07   .29805553E-07   .29242080E-07
   .28456841E-07   .27459724E-07   .26262115E-07   .24876780E-07   .23317746E-07
   .21600169E-07   .19740198E-07   .17754832E-07   .15661774E-07   .13479279E-07
   .11226007E-07   .89208642E-08   .65828583E-08   .42309438E-08   .18838765E-08
  -.43992991E-09  -.27225420E-08  -.49466390E-08  -.70956382E-08  -.91538126E-08
  -.11106400E-07  -.12939703E-07  -.14641178E-07  -.16199517E-07  -.17604714E-07
  -.18848124E-07  -.19922509E-07  -.20822071E-07  -.21542475E-07  -.22080862E-07
  -.22435848E-07  -.22607506E-07  -.22597352E-07  -.22408303E-07  -.22044638E-07
  -.21511939E-07  -.20817030E-07  -.19967904E-07  -.18973643E-07  -.17844329E-07
  -.16590951E-07  -.15225305E-07  -.13759890E-07  -.12207798E-07  -.10582606E-07
  -.88982573E-08  -.71689525E-08  -.54090307E-08  -.36328569E-08  -.18547086E-08
  -.88665773E-10   .16514966E-08   .33524119E-08   .50012204E-08   .65856624E-08
   .80941656E-08   .95159258E-08   .10840980E-07   .12060272E-07   .13165711E-07
   .14150221E-07   .15007781E-07   .15733456E-07   .16323422E-07   .16774981E-07
   .17086563E-07   .17257724E-07   .17289133E-07   .17182553E-07   .16940809E-07
   .16567751E-07   .16068212E-07   .15447953E-07   .14713610E-07   .13872622E-07
   .12933168E-07   .11904090E-07   .10794814E-07   .96152693E-08   .83758015E-08
   .70870874E-08   .57600455E-08   .44057470E-08   .30353267E-08   .16598943E-08
   .29044758E-09  -.10622131E-08  -.23875669E-08  -.36754517E-08  -.49161395E-08
  -.61004073E-08  -.72196032E-08  -.82657067E-08  -.92313844E-08  -.10110038E-07
  -.10895847E-07  -.11583805E-07  -.12169748E-07  -.12650377E-07  -.13023271E-07
  -.13286898E-07  -.13440612E-07  -.13484651E-07  -.13420119E-07  -.13248969E-07
  -.12973978E-07  -.12598710E-07  -.12127482E-07  -.11565320E-07  -.10917907E-07
  -.10191532E-07  -.93930343E-08  -.85297377E-08  -.76093904E-08  -.66400964E-08
  -.56302471E-08  -.45884513E-08  -.35234635E-08  -.24441132E-08  -.13592332E-08
  -.27758973E-09   .79218663E-09   .18416681E-08   .28626944E-08   .38474342E-08
   .47884438E-08   .56787217E-08   .65117592E-08   .72815862E-08   .79828129E-08
   .86106649E-08   .91610151E-08   .96304082E-08   .10016081E-07   .10315974E-07
   .10528745E-07   .10653765E-07   .10691118E-07   .10641592E-07   .10506664E-07
   .10288479E-07   .99898284E-08   .96141146E-08   .91653217E-08   .86479741E-08
   .80670944E-08   .74281573E-08   .67370402E-08   .59999717E-08   .52234771E-08
   .44143223E-08   .35794566E-08   .27259549E-08   .18609592E-08   .99161982E-09
   .12503792E-09  -.73179140E-09  -.15720343E-08  -.23890714E-08  -.31765491E-08
  -.39284280E-08  -.46390281E-08  -.53030707E-08  -.59157164E-08  -.64725996E-08
  -.69698586E-08  -.74041611E-08  -.77727255E-08  -.80733368E-08  -.83043587E-08
  -.84647400E-08  -.85540172E-08  -.85723113E-08  -.85203202E-08  -.83993067E-08
  -.82110819E-08  -.79579845E-08  -.76428558E-08  -.72690109E-08  -.68402062E-08
  -.63606042E-08  -.58347346E-08  -.52674539E-08  -.46639015E-08  -.40294548E-08
  -.33696821E-08  -.26902957E-08  -.19971029E-08  -.12959581E-08  -.59271348E-09
   .10682874E-09   .79696319E-09   .14721271E-08   .21269442E-08   .27562674E-08
   .33552181E-08   .39192239E-08   .44440522E-08   .49258416E-08   .53611295E-08
   .57468763E-08   .60804862E-08   .63598233E-08   .65832239E-08   .67495057E-08
   .68579713E-08   .69084100E-08   .69010930E-08   .68367667E-08   .67166403E-08
   .65423712E-08   .63160465E-08   .60401609E-08   .57175914E-08   .53515693E-08
   .49456490E-08   .45036751E-08   .40297478E-08   .35281856E-08   .30034870E-08
   .24602909E-08   .19033362E-08   .13374216E-08   .76736539E-09   .19796437E-09
  -.36604563E-09  -.92002889E-09  -.14594873E-08  -.19800962E-08  -.24777384E-08
  -.29485364E-08  -.33888824E-08  -.37954655E-08  -.41652962E-08  -.44957272E-08
  -.47844718E-08  -.50296194E-08  -.52296472E-08  -.53834290E-08  -.54902396E-08
  -.55497563E-08  -.55620571E-08  -.55276155E-08  -.54472926E-08  -.53223250E-08
  -.51543102E-08  -.49451888E-08  -.46972238E-08  -.44129789E-08  -.40952926E-08
  -.37472520E-08  -.33721631E-08  -.29735202E-08  -.25549742E-08  -.21203004E-08
  -.16733651E-08  -.12180918E-08  -.75842715E-09  -.29830685E-09   .15837746E-09
   .60781042E-09   .10462842E-08   .14702287E-08   .18762409E-08   .22611116E-08
   .26218508E-08   .29557098E-08   .32602019E-08   .35331203E-08   .37725539E-08
   .39769007E-08   .41448770E-08   .42755250E-08   .43682162E-08   .44226533E-08
   .44388688E-08   .44172211E-08   .43583875E-08   .42633542E-08   .41334039E-08
   .39701009E-08   .37752748E-08   .35510021E-08   .32995848E-08   .30235281E-08
   .27255157E-08   .24083846E-08   .20750990E-08   .17287239E-08   .13723972E-08
   .10093014E-08   .64263569E-09   .27558781E-09  -.88693196E-10  -.44712311E-09
  -.79670817E-09  -.11345701E-08  -.14579696E-08  -.17643292E-08  -.20512523E-08
  -.23165422E-08  -.25582176E-08  -.27745273E-08  -.29639629E-08  -.31252688E-08
  -.32574502E-08  -.33597775E-08  -.34317892E-08  -.34732918E-08  -.34843591E-08
  -.34653276E-08  -.34167910E-08  -.33395906E-08  -.32348049E-08  -.31037362E-08
  -.29478970E-08  -.27689941E-08  -.25689115E-08  -.23496915E-08  -.21135138E-08
  -.18626749E-08  -.15995659E-08  -.13266508E-08  -.10464445E-08  -.76149006E-09
  -.47433548E-09  -.18751093E-09   .96493476E-10   .37524869E-09   .64640672E-09
   .90771990E-09   .11570594E-08   .13924330E-08   .16120007E-08   .18140893E-08
   .19972039E-08   .21600381E-08   .23014831E-08   .24206347E-08   .25167989E-08
   .25894955E-08   .26384586E-08   .26636358E-08   .26651845E-08   .26434680E-08
   .25990498E-08   .25326857E-08   .24453146E-08   .23380470E-08   .22121516E-08
   .20690420E-08   .19102614E-08   .17374683E-08   .15524196E-08   .13569538E-08
   .11529723E-08   .94242133E-09   .72727333E-09   .50950961E-09   .29110291E-09
   .74000084E-10  -.13989522E-09  -.34873968E-09  -.55076632E-09  -.74429920E-09
  -.92776648E-09  -.10997124E-08  -.12588083E-08  -.14038632E-08  -.15338326E-08
  -.16478265E-08  -.17451142E-08  -.18251280E-08  -.18874650E-08  -.19318882E-08
  -.19583260E-08  -.19668712E-08  -.19577775E-08  -.19314541E-08  -.18884590E-08
  -.18294907E-08  -.17553793E-08  -.16670776E-08  -.15656505E-08  -.14522640E-08
  -.13281721E-08  -.11947035E-08  -.10532470E-08  -.90523824E-09  -.75214586E-09
  -.59545837E-09  -.43667012E-09  -.27726711E-09  -.11871268E-09   .37566219E-10
   .19019151E-09   .33784532E-09   .47928042E-09   .61333030E-09   .73891890E-09
   .85506974E-09   .96091377E-09   .10556955E-08   .11387775E-08   .12096432E-08
   .12678993E-08   .13132776E-08   .13456357E-08   .13649566E-08   .13713469E-08
   .13650323E-08   .13463529E-08   .13157571E-08   .12737957E-08   .12211152E-08
   .11584505E-08   .10866167E-08   .10064987E-08   .91904090E-09   .82523635E-09
   .72611640E-09   .62274069E-09   .51618714E-09   .40754152E-09   .29788639E-09
   .18828989E-09   .79794980E-10  -.26590204E-10  -.12990088E-09  -.22922328E-09
  -.32370210E-09  -.41254784E-09  -.49504397E-09  -.57055323E-09  -.63852255E-09
  -.69848628E-09  -.75006813E-09  -.79298237E-09  -.82703470E-09  -.85212294E-09
  -.86823693E-09  -.87545720E-09  -.87395199E-09  -.86397296E-09  -.84585000E-09
  -.81998591E-09  -.78685124E-09  -.74697887E-09  -.70095800E-09  -.64942701E-09
  -.59306527E-09  -.53258438E-09  -.46871955E-09  -.40222164E-09  -.33384981E-09
  -.26436431E-09  -.19451908E-09  -.12505363E-09  -.56684810E-10   .99010741E-11
   .74055072E-10   .13517116E-09   .19269078E-09   .24610705E-09   .29496891E-09
   .33888540E-09   .37752951E-09   .41064099E-09   .43802764E-09   .45956519E-09
   .47519629E-09   .48492920E-09   .48883655E-09   .48705410E-09   .47977880E-09
   .46726579E-09   .44982401E-09   .42781070E-09   .40162562E-09   .37170543E-09
 34.2040403932785111 T
 Non local Part
 0 2 1.15057430781121073
 -1.78824668654781460 0.689048852234167980E-01 0.689048852234167980E-01 0.516605756416416775E-01
 Reciprocal Space Part
   .44361960E+01   .44289084E+01   .44070998E+01   .43709325E+01   .43206755E+01
   .42567020E+01   .41794864E+01   .40895999E+01   .39877058E+01   .38745532E+01
   .37509707E+01   .36178587E+01   .34761815E+01   .33269581E+01   .31712530E+01
   .30101664E+01   .28448233E+01   .26763636E+01   .25059305E+01   .23346600E+01
   .21636698E+01   .19940483E+01   .18268444E+01   .16630572E+01   .15036267E+01
   .13494246E+01   .12012468E+01   .10598060E+01   .92572576E+00   .79953579E+00
   .68166808E+00   .57245473E+00   .47212688E+00   .38081504E+00   .29855075E+00
   .22526962E+00   .16081559E+00   .10494636E+00   .57340027E-01   .17602636E-01
  -.14723402E-01  -.40150150E-01  -.59234456E-01  -.72567884E-01  -.80766446E-01
  -.84460312E-01  -.84283690E-01  -.80865041E-01  -.74817801E-01  -.66731759E-01
  -.57165241E-01  -.46638208E-01  -.35626384E-01  -.24556470E-01  -.13802519E-01
  -.36834884E-02   .55380329E-02   .13655930E-01   .20519561E-01   .26031711E-01
   .30145595E-01   .32861018E-01   .34219804E-01   .34300653E-01   .33213541E-01
   .31093832E-01   .28096238E-01   .24388784E-01   .20146904E-01   .15547816E-01
   .10765278E-01   .59648433E-02   .12996901E-02  -.30928979E-02  -.70943547E-02
  -.10606928E-01  -.13555042E-01  -.15885930E-01  -.17569577E-01  -.18598009E-01
  -.18983988E-01  -.18759196E-01  -.17971978E-01  -.16684753E-01  -.14971163E-01
  -.12913081E-01  -.10597563E-01  -.81138374E-02  -.55504154E-02  -.29924104E-02
  -.51912384E-03   .17980400E-02   .38972891E-02   .57277565E-02   .72503956E-02
   .84384532E-02   .92775314E-02   .97652584E-02   .99106019E-02   .97328658E-02
 Real Space Part
   .35439510E+02   .35404921E+02   .35301116E+02   .35127991E+02   .34885396E+02
   .34573172E+02   .34191198E+02   .33739450E+02   .33218067E+02   .32627422E+02
   .31968195E+02   .31241449E+02   .30448693E+02   .29591951E+02   .28673807E+02
   .27697450E+02   .26666694E+02   .25585991E+02   .24460423E+02   .23295673E+02
   .22097981E+02   .20874087E+02   .19631151E+02   .18376661E+02   .17118336E+02
   .15864005E+02   .14621498E+02   .13398519E+02   .12202523E+02   .11040605E+02
   .99193794E+01   .88448842E+01   .78224874E+01   .68568120E+01   .59516757E+01
   .51100482E+01   .43340269E+01   .36248310E+01   .29828141E+01   .24074938E+01
   .18975977E+01   .14511245E+01   .10654168E+01   .73724523E+00   .46289907E+00
   .23828340E+00   .59017919E-01  -.79463899E-01  -.18181826E+00  -.25269922E+00
  -.29667362E+00  -.31814452E+00  -.32128442E+00  -.30997932E+00  -.28778425E+00
  -.25789053E+00  -.22310457E+00  -.18583796E+00  -.14810798E+00  -.11154759E+00
  -.77423840E-01  -.46663219E-01  -.19882670E-01   .25752639E-02   .20604580E-01
   .34296635E-01   .43900949E-01   .49787146E-01   .52409059E-01   .52271813E-01
   .49902544E-01   .45825202E-01   .40539700E-01   .34505504E-01   .28129584E-01
   .21758500E-01   .15674299E-01   .10093782E-01   .51706529E-02   .99999363E-03
  -.23754662E-02  -.49578476E-02  -.67858983E-02  -.79265199E-02  -.84664620E-02
  -.85045252E-02  -.81445492E-02  -.74893804E-02  -.66359437E-02  -.56714716E-02
  -.46708854E-02  -.36952644E-02  -.27913016E-02  -.19916103E-02  -.13157215E-02
  -.77160890E-03  -.35756842E-03  -.64294942E-04   .12299234E-03   .22250127E-03
 Reciprocal Space Part
  -.11148778E+02  -.11022206E+02  -.10644975E+02  -.10024486E+02  -.91728884E+01
  -.81068144E+01  -.68470062E+01  -.54178592E+01  -.38468847E+01  -.21641069E+01
  -.40140903E+00   .14081551E+01   .32310693E+01   .50340651E+01   .67848164E+01
   .84526044E+01   .10008936E+02   .11428100E+02   .12687660E+02   .13768848E+02
   .14656887E+02   .15341202E+02   .15815539E+02   .16077980E+02   .16130863E+02
   .15980604E+02   .15637430E+02   .15115036E+02   .14430170E+02   .13602164E+02
   .12652409E+02   .11603818E+02   .10480254E+02   .93059645E+01   .81050287E+01
   .69008241E+01   .57155338E+01   .45697003E+01   .34818371E+01   .24681051E+01
   .15420594E+01   .71447117E+00  -.67755887E-02  -.61671046E+00  -.11132306E+01
  -.14969850E+01  -.17711966E+01  -.19414269E+01  -.20152948E+01  -.20021565E+01
  -.19127580E+01  -.17588703E+01  -.15529177E+01  -.13076097E+01  -.10355858E+01
  -.74908264E+00  -.45963148E+00  -.17779226E+00   .87069685E-01   .32696054E+00
   .53538591E+00   .70742863E+00   .83977694E+00   .93070487E+00   .98000785E+00
   .98889786E+00   .95986331E+00   .89649973E+00   .80331770E+00   .68553513E+00
   .54886075E+00   .39927597E+00   .24282163E+00   .85396039E-01  -.67430376E-01
  -.21057877E+00  -.33960021E+00  -.45078568E+00  -.54124577E+00  -.60895931E+00
  -.65279100E+00  -.67247918E+00  -.66859566E+00  -.64248046E+00  -.59615485E+00
  -.53221663E+00  -.45372194E+00  -.36405825E+00  -.26681297E+00  -.16564241E+00
  -.64145156E-01   .34256018E-01   .12642031E+00   .20958018E+00   .28141551E+00
   .34010894E+00   .38438158E+00   .41350868E+00   .42731595E+00   .42615740E+00
 Real Space Part
   .38897579E+03   .38823884E+03   .38603193E+03   .38236683E+03   .37726332E+03
   .37074929E+03   .36286107E+03   .35364357E+03   .34315058E+03   .33144498E+03
   .31859890E+03   .30469375E+03   .28982017E+03   .27407781E+03   .25757496E+03
   .24042791E+03   .22276019E+03   .20470155E+03   .18638677E+03   .16795421E+03
   .14954429E+03   .13129770E+03   .11335359E+03   .95847661E+02   .78910187E+02
   .62664124E+02   .47223238E+02   .32690370E+02   .19155857E+02   .66961745E+01
  -.46271868E+01  -.14768555E+02  -.23698609E+02  -.31404593E+02  -.37890195E+02
  -.43175102E+02  -.47294241E+02  -.50296721E+02  -.52244507E+02  -.53210866E+02
  -.53278613E+02  -.52538222E+02  -.51085834E+02  -.49021226E+02  -.46445783E+02
  -.43460527E+02  -.40164252E+02  -.36651798E+02  -.33012515E+02  -.29328928E+02
  -.25675651E+02  -.22118536E+02  -.18714094E+02  -.15509163E+02  -.12540834E+02
  -.98366069E+01  -.74147714E+01  -.52849681E+01  -.34489200E+01  -.19012896E+01
  -.63063309E+00   .37958306E+00   .11499379E+01   .17040144E+01   .20673913E+01
   .22666927E+01   .23287188E+01   .22796741E+01   .21445071E+01   .19463688E+01
   .17061942E+01   .14424060E+01   .11707358E+01   .90415430E+00   .65290126E+00
   .42459984E+00   .22444253E+00   .55432472E-01  -.81335362E-01  -.18636837E+00
  -.26146024E+00  -.30937765E+00  -.33356099E+00  -.33784847E+00  -.32623098E+00
  -.30264273E+00  -.27079073E+00  -.23402421E+00  -.19524327E+00  -.15684445E+00
  -.12069975E+00  -.88164602E-01  -.60109842E-01  -.36972011E-01  -.18816730E-01
  -.54097616E-02   .37090569E-02   .91532813E-02   .11622271E-01   .11841307E-01
 Non local Part
 1 1 1.15057430781121073
 -0.477485991708842206
 Reciprocal Space Part
   .00000000E+00   .15279236E+00   .30752253E+00   .46604831E+00   .63006975E+00
   .80105623E+00   .98018029E+00   .11682603E+01   .13657138E+01   .15725226E+01
   .17882111E+01   .20118383E+01   .22420040E+01   .24768684E+01   .27141865E+01
   .29513535E+01   .31854626E+01   .34133725E+01   .36317827E+01   .38373149E+01
   .40265980E+01   .41963545E+01   .43434860E+01   .44651555E+01   .45588637E+01
   .46225182E+01   .46544926E+01   .46536753E+01   .46195047E+01   .45519923E+01
   .44517306E+01   .43198878E+01   .41581881E+01   .39688781E+01   .37546818E+01
   .35187427E+01   .32645578E+01   .29959024E+01   .27167492E+01   .24311836E+01
   .21433176E+01   .18572029E+01   .15767485E+01   .13056411E+01   .10472738E+01
   .80468176E+00   .58048818E+00   .37686144E+00   .19548348E+00   .37530827E-01
  -.96332083E-01  -.20594715E+00  -.29164502E+00  -.35421646E+00  -.39487360E+00
  -.41520252E+00  -.41710853E+00  -.40275584E+00  -.37450334E+00  -.33483838E+00
  -.28631013E+00  -.23146459E+00  -.17278256E+00  -.11262232E+00  -.53168296E-01
   .36132449E-02   .56010477E-01   .10259370E+00   .14223402E+00   .17411299E+00
   .19772319E+00   .21286042E+00   .21960780E+00   .21831289E+00   .20955862E+00
   .19412923E+00   .17297248E+00   .14715929E+00   .11784226E+00   .86214122E-01
   .53467622E-01   .20757677E-01  -.10833007E-01  -.40324094E-01  -.66862830E-01
  -.89743825E-01  -.10842306E+00  -.12252602E+00  -.13185000E+00  -.13636080E+00
  -.13618422E+00  -.13159294E+00  -.12298930E+00  -.11088494E+00  -.95877934E-01
  -.78628355E-01  -.59833153E-01  -.40201155E-01  -.20428998E-01  -.11787433E-02
 Real Space Part
   .00000000E+00   .92469454E+01   .18376119E+02   .27271905E+02   .35822953E+02
   .43924187E+02   .51478675E+02   .58399310E+02   .64610277E+02   .70048260E+02
   .74663381E+02   .78419841E+02   .81296257E+02   .83285699E+02   .84395423E+02
   .84646319E+02   .84072093E+02   .82718205E+02   .80640601E+02   .77904267E+02
   .74581649E+02   .70750979E+02   .66494545E+02   .61896958E+02   .57043438E+02
   .52018177E+02   .46902805E+02   .41774983E+02   .36707162E+02   .31765526E+02
   .27009130E+02   .22489236E+02   .18248877E+02   .14322611E+02   .10736492E+02
   .75082200E+01   .46474710E+01   .21563782E+01   .30146506E-01  -.17422265E+01
  -.31771474E+01  -.42955679E+01  -.51220962E+01  -.56841026E+01  -.60108430E+01
  -.61326200E+01  -.60800009E+01  -.58831072E+01  -.55709869E+01  -.51710792E+01
  -.47087760E+01  -.42070829E+01  -.36863787E+01  -.31642693E+01  -.26555308E+01
  -.21721332E+01  -.17233356E+01  -.13158421E+01  -.95400628E+00  -.64007469E+00
  -.37445516E+00  -.15600089E+00   .17700816E-01   .15004441E+00   .24513437E+00
   .30753283E+00   .34203173E+00   .35345328E+00   .34648134E+00   .32552474E+00
   .29461233E+00   .25731881E+00   .21671905E+00   .17536831E+00   .13530487E+00
   .98071597E-01   .64752432E-01   .36020209E-01   .12191940E-01  -.67117459E-02
  -.20906090E-01  -.30783253E-01  -.36857069E-01  -.39713179E-01  -.39965719E-01
  -.38221279E-01  -.35050403E-01  -.30966562E-01  -.26412171E-01  -.21751010E-01
  -.17266203E-01  -.13162802E-01  -.95739701E-02  -.65697503E-02  -.41674741E-02
  -.23429253E-02  -.10415143E-02  -.18883843E-03   .29984611E-03   .51157133E-03
 PAW radial sets
 353 0.520134355386774216
(5E20.12)                                
 augmentation charges (non sperical)
   .136235640982E-01   .191967637231E-02   .160048145565E-02   .191967637231E-02   .658642282815E-04
   .105422033520E-02   .160048145565E-02   .105422033520E-02  -.308695705439E-02
 uccopancies in atom
   .999999999998E+00   .000000000000E+00   .000000000000E+00   .000000000000E+00   .000000000000E+00
   .000000000000E+00   .000000000000E+00   .000000000000E+00   .000000000000E+00
 grid
   .116365397438E-04   .120001524756E-04   .123751271949E-04   .127618189353E-04   .131605938244E-04
   .135718294303E-04   .139959151194E-04   .144332524243E-04   .148842554251E-04   .153493511404E-04
   .158289799324E-04   .163235959232E-04   .168336674253E-04   .173596773848E-04   .179021238385E-04
   .184615203857E-04   .190383966745E-04   .196332989028E-04   .202467903364E-04   .208794518411E-04
   .215318824339E-04   .222046998492E-04   .228985411241E-04   .236140632016E-04   .243519435526E-04
   .251128808170E-04   .258975954658E-04   .267068304825E-04   .275413520675E-04   .284019503625E-04
   .292894401994E-04   .302046618718E-04   .311484819298E-04   .321217940016E-04   .331255196387E-04
   .341606091889E-04   .352280426958E-04   .363288308273E-04   .374640158317E-04   .386346725253E-04
   .398419093096E-04   .410868692207E-04   .423707310119E-04   .436947102696E-04   .450600605642E-04
   .464680746370E-04   .479200856242E-04   .494174683192E-04   .509616404744E-04   .525540641432E-04
   .541962470646E-04   .558897440906E-04   .576361586586E-04   .594371443092E-04   .612944062521E-04
   .632097029807E-04   .651848479365E-04   .672217112269E-04   .693222213953E-04   .714883672472E-04
   .737221997335E-04   .760258338920E-04   .784014508502E-04   .808512998904E-04   .833777005792E-04
   .859830449641E-04   .886697998377E-04   .914405090742E-04   .942977960371E-04   .972443660636E-04
   .100283009026E-03   .103416601973E-03   .106648111853E-03   .109980598327E-03   .113417216659E-03
   .116961220709E-03   .120615966013E-03   .124384912957E-03   .128271630056E-03   .132279797333E-03
   .136413209802E-03   .140675781061E-03   .145071547000E-03   .149604669619E-03   .154279440969E-03
   .159100287220E-03   .164071772845E-03   .169198604950E-03   .174485637720E-03   .179937877028E-03
   .185560485163E-03   .191358785724E-03   .197338268660E-03   .203504595467E-03   .209863604547E-03
   .216421316740E-03   .223183941020E-03   .230157880376E-03   .237349737876E-03   .244766322917E-03
   .252414657670E-03   .260301983735E-03   .268435768991E-03   .276823714672E-03   .285473762654E-03
   .294394102977E-03   .303593181601E-03   .313079708400E-03   .322862665409E-03   .332951315330E-03
   .343355210302E-03   .354084200943E-03   .365148445678E-03   .376558420359E-03   .388324928181E-03
   .400459109912E-03   .412972454440E-03   .425876809655E-03   .439184393661E-03   .452907806348E-03
   .467060041321E-03   .481654498203E-03   .496704995321E-03   .512225782792E-03   .528231556011E-03
   .544737469568E-03   .561759151596E-03   .579312718570E-03   .597414790562E-03   .616082506980E-03
   .635333542796E-03   .655186125282E-03   .675659051264E-03   .696771704924E-03   .718544076149E-03
   .740996779462E-03   .764151073538E-03   .788028881330E-03   .812652810832E-03   .838046176477E-03
   .864233021221E-03   .891238139296E-03   .919087099697E-03   .947806270383E-03   .977422843248E-03
   .100796485986E-02   .103946123802E-02   .107194179914E-02   .110543729647E-02   .113997944423E-02
   .117560094762E-02   .121233553381E-02   .125021798383E-02   .128928416557E-02   .132957106768E-02
   .137111683461E-02   .141396080274E-02   .145814353760E-02   .150370687229E-02   .155069394712E-02
   .159914925040E-02   .164911866057E-02   .170064948971E-02   .175379052823E-02   .180859209116E-02
   .186510606572E-02   .192338596048E-02   .198348695604E-02   .204546595723E-02   .210938164702E-02
   .217529454209E-02   .224326705010E-02   .231336352880E-02   .238565034695E-02   .246019594719E-02
   .253707091078E-02   .261634802451E-02   .269810234955E-02   .278241129256E-02   .286935467894E-02
   .295901482847E-02   .305147663317E-02   .314682763778E-02   .324515812254E-02   .334656118875E-02
   .345113284689E-02   .355897210752E-02   .367018107505E-02   .378486504437E-02   .390313260059E-02
   .402509572182E-02   .415086988523E-02   .428057417634E-02   .441433140179E-02   .455226820564E-02
   .469451518925E-02   .484120703495E-02   .499248263354E-02   .514848521583E-02   .530936248822E-02
   .547526677257E-02   .564635515043E-02   .582278961173E-02   .600473720819E-02   .619237021149E-02
   .638586627635E-02   .658540860877E-02   .679118613947E-02   .700339370278E-02   .722223222113E-02
   .744790889526E-02   .768063740041E-02   .792063808866E-02   .816813819750E-02   .842337206506E-02
   .868658135194E-02   .895801527002E-02   .923793081843E-02   .952659302689E-02   .982427520662E-02
   .101312592091E-01   .104478356931E-01   .107743043996E-01   .111109744357E-01   .114581645676E-01
   .118162035217E-01   .121854302968E-01   .125661944841E-01   .129588565989E-01   .133637884217E-01
   .137813733500E-01   .142120067619E-01   .146560963897E-01   .151140627064E-01   .155863393239E-01
   .160733734032E-01   .165756260781E-01   .170935728915E-01   .176277042461E-01   .181785258681E-01
   .187465592867E-01   .193323423274E-01   .199364296215E-01   .205593931310E-01   .212018226904E-01
   .218643265651E-01   .225475320271E-01   .232520859492E-01   .239786554173E-01   .247279283622E-01
   .255006142105E-01   .262974445570E-01   .271191738568E-01   .279665801397E-01   .288404657473E-01
   .297416580921E-01   .306710104413E-01   .316294027246E-01   .326177423671E-01   .336369651489E-01
   .346880360907E-01   .357719503678E-01   .368897342522E-01   .380424460843E-01   .392311772750E-01
   .404570533392E-01   .417212349610E-01   .430249190933E-01   .443693400906E-01   .457557708780E-01
   .471855241562E-01   .486599536446E-01   .501804553628E-01   .517484689527E-01   .533654790415E-01
   .550330166468E-01   .567526606272E-01   .585260391764E-01   .603548313652E-01   .622407687309E-01
   .641856369174E-01   .661912773653E-01   .682595890554E-01   .703925303074E-01   .725921206330E-01
   .748604426491E-01   .771996440488E-01   .796119396355E-01   .820996134194E-01   .846650207805E-01
   .873105906985E-01   .900388280525E-01   .928523159930E-01   .957537183872E-01   .987457823419E-01
   .101831340804E+00   .105013315242E+00   .108294718414E+00   .111678657220E+00   .115168335641E+00
   .118767057775E+00   .122478230966E+00   .126305369027E+00   .130252095570E+00   .134322147435E+00
   .138519378231E+00   .142847761981E+00   .147311396886E+00   .151914509205E+00   .156661457259E+00
   .161556735555E+00   .166604979041E+00   .171810967496E+00   .177179630055E+00   .182716049878E+00
   .188425468959E+00   .194313293090E+00   .200385096984E+00   .206646629548E+00   .213103819326E+00
   .219762780118E+00   .226629816762E+00   .233711431108E+00   .241014328171E+00   .248545422483E+00
   .256311844636E+00   .264320948036E+00   .272580315864E+00   .281097768257E+00   .289881369712E+00
   .298939436720E+00   .308280545644E+00   .317913540832E+00   .327847543002E+00   .338091957867E+00
   .348656485048E+00   .359551127251E+00   .370786199746E+00   .382372340126E+00   .394320518384E+00
   .406642047297E+00   .419348593138E+00   .432452186723E+00   .445965234799E+00   .459900531793E+00
   .474271271928E+00   .489091061712E+00   .504373932821E+00   .520134355387E+00   .536387251698E+00
   .553148010325E+00   .570432500694E+00   .588257088111E+00
 aepotential
   .574428955290E+05   .546189891139E+05   .519726172141E+05   .494539773024E+05   .470566603853E+05
   .447745102892E+05   .426065568251E+05   .405476617905E+05   .385966868748E+05   .367427393076E+05
   .349850815293E+05   .333205556704E+05   .317390693624E+05   .302450478591E+05   .288272042067E+05
   .274836504886E+05   .262120348771E+05   .250067665613E+05   .238641478366E+05   .227807214566E+05
   .217558549269E+05   .207815105077E+05   .198590329481E+05   .189827406685E+05   .181534302144E+05
   .173630291794E+05   .166154990865E+05   .159030302973E+05   .152277128264E+05   .145830821925E+05
   .139750616071E+05   .133940770918E+05   .128398968550E+05   .123138168713E+05   .118110591525E+05
   .113333913490E+05   .108786202067E+05   .104436384179E+05   .100276732855E+05   .963338764880E+04
   .925484618850E+04   .889498816387E+04   .855079102214E+04   .822067926080E+04   .790652511605E+04
   .760538397888E+04   .731722109541E+04   .704222727827E+04   .677825625025E+04   .652566450428E+04
   .628411902614E+04   .605196461633E+04   .583014920796E+04   .561717558279E+04   .541272159590E+04
   .521705855503E+04   .502891074305E+04   .484852855641E+04   .467523532977E+04   .450893180482E+04
   .434917324105E+04   .419561726587E+04   .404811779575E+04   .390629547695E+04   .376992900001E+04
   .363882991178E+04   .351278915227E+04   .339122832140E+04   .327463008087E+04   .316215731299E+04
   .305407346548E+04   .294993017838E+04   .284956114968E+04   .275300809072E+04   .265999661839E+04
   .257025573260E+04   .248389031771E+04   .240058705562E+04   .232030989912E+04   .224287759873E+04
   .216827147347E+04   .209626514677E+04   .202683395547E+04   .195983979770E+04   .189521238869E+04
   .183283966269E+04   .177266225476E+04   .171455175486E+04   .165847409895E+04   .160433419710E+04
   .155204128465E+04   .150156298012E+04   .145279784560E+04   .140570679337E+04   .136020811886E+04
   .131625443762E+04   .127378642540E+04   .123274965107E+04   .119309395476E+04   .115476567175E+04
   .111771947472E+04   .108190853754E+04   .104728715428E+04   .101381844595E+04   .981452748956E+03
   .950153713353E+03   .919902894135E+03   .890619091959E+03   .862322146507E+03   .834930041567E+03
   .808447751050E+03   .782820746093E+03   .758027196939E+03   .734044037777E+03   .710832104998E+03
   .688373883276E+03   .666641233803E+03   .645607381772E+03   .625250678628E+03   .605549280144E+03
   .586475867119E+03   .568019870362E+03   .550145158238E+03   .532849746149E+03   .516097383306E+03
   .499885934830E+03   .484182756593E+03   .468983799076E+03   .454262666162E+03   .440009076728E+03
   .426206749056E+03   .412838875704E+03   .399893774466E+03   .387355816373E+03   .375213102840E+03
   .363451336778E+03   .352059442779E+03   .341024750587E+03   .330335945231E+03   .319981602082E+03
   .309951316235E+03   .300234354233E+03   .290820536846E+03   .281701328999E+03   .272864522286E+03
   .264305152940E+03   .256009642511E+03   .247974762134E+03   .240186606282E+03   .232642989948E+03
   .225330892837E+03   .218247773738E+03   .211381668862E+03   .204730622153E+03   .198283087448E+03
   .192036512379E+03   .185982053410E+03   .180114734015E+03   .174428762848E+03   .168917809609E+03
   .163576902754E+03   .158400496803E+03   .153383528973E+03   .148520954514E+03   .143807814747E+03
   .139239877734E+03   .134811992483E+03   .130520303252E+03   .126360389553E+03   .122327904524E+03
   .118419520387E+03   .114630462903E+03   .110958019418E+03   .107397685803E+03   .103946643461E+03
   .100601077604E+03   .973579474251E+02   .942139930549E+02   .911661554584E+02   .882114420199E+02
   .853470656156E+02   .825700169958E+02   .798779366806E+02   .772678490698E+02   .747374550081E+02
   .722841417573E+02   .699057765428E+02   .675996139639E+02   .653639985715E+02   .631961626767E+02
   .610945607917E+02   .590566806264E+02   .570809391093E+02   .551651712688E+02   .533076526301E+02
   .515065699676E+02   .497601281163E+02   .480667772082E+02   .464246938601E+02   .448325278535E+02
   .432885003975E+02   .417913579867E+02   .403395017728E+02   .389315947153E+02   .375663014857E+02
   .362422782551E+02   .349582827460E+02   .337130458747E+02   .325054393500E+02   .313342217734E+02
   .301983563115E+02   .290966812660E+02   .280282098997E+02   .269918585402E+02   .259866862304E+02
   .250117015271E+02   .240659888175E+02   .231486309859E+02   .222587748618E+02   .213955522042E+02
   .205581278165E+02   .197457569140E+02   .189575961293E+02   .181929469611E+02   .174510498554E+02
   .167312244319E+02   .160327618335E+02   .153550126734E+02   .146973298007E+02   .140590815749E+02
   .134396797581E+02   .128385087866E+02   .122550278577E+02   .116886595404E+02   .111388886386E+02
   .106051684041E+02   .100870301429E+02   .958393732887E+01   .909546634560E+01   .862110926332E+01
   .816045004380E+01   .771304263260E+01   .727846179014E+01   .685631141285E+01   .644618024413E+01
   .604769631902E+01   .566047605180E+01   .528416507931E+01   .491840576365E+01   .456285981534E+01
   .421719735642E+01   .388109234182E+01   .355423903553E+01   .323632957589E+01   .292707448765E+01
   .262618581354E+01   .233338888414E+01   .204841748061E+01   .177100367689E+01   .150090958293E+01
   .123787122021E+01   .981671567279E+00   .732063904403E+00   .488834345576E+00   .251764434160E+00
   .206429566855E-01  -.204731463242E+00  -.424556514703E+00  -.639021899671E+00  -.848314711202E+00
  -.105260859245E+01  -.125208272095E+01  -.144689819281E+01  -.163722089735E+01  -.182320419228E+01
  -.200499943922E+01  -.218275311317E+01  -.235660229190E+01  -.252668568622E+01  -.269312914413E+01
  -.285606070434E+01  -.301559778365E+01  -.317185614213E+01  -.332494582235E+01  -.347497115412E+01
  -.362203285637E+01  -.376622610979E+01  -.390764129760E+01  -.404636481597E+01  -.418247668322E+01
  -.431605423988E+01  -.444716830599E+01  -.457588573236E+01  -.470226877943E+01  -.482637431405E+01
  -.494825503145E+01  -.506795832619E+01  -.518552741994E+01  -.530099978348E+01  -.541440927922E+01
  -.552578380348E+01  -.563514691403E+01  -.574251777326E+01  -.584790963830E+01  -.595133183712E+01
  -.605278859980E+01  -.615227898182E+01  -.624979794566E+01  -.634533492503E+01  -.643887518256E+01
  -.653039937208E+01  -.661988260178E+01  -.670729721293E+01  -.679260916301E+01  -.687578161036E+01
  -.695677293875E+01  -.703553707023E+01  -.711202565217E+01  -.718618412325E+01  -.725795756583E+01
  -.732728512530E+01  -.739410480883E+01  -.745835155101E+01  -.751995734136E+01  -.757885371404E+01
  -.763496889544E+01  -.768823177044E+01  -.773856909116E+01  -.778590867075E+01  -.783017766008E+01
  -.787130494944E+01  -.790922042328E+01  -.794385610683E+01  -.797514708969E+01  -.800303134503E+01
  -.802745140760E+01  -.804835424221E+01  -.806569242251E+01  -.807942491542E+01  -.808951724008E+01
  -.809594317941E+01  -.809868431923E+01  -.809773205977E+01  -.809308700332E+01  -.808476083415E+01
  -.807277597117E+01  -.805716669575E+01  -.803797950224E+01  -.801527330716E+01  -.798912002366E+01
  -.795960441976E+01  -.792682430498E+01  -.789089007126E+01
 core charge-density
   .000000000000E+00   .000000000000E+00   .000000000000E+00   .000000000000E+00   .000000000000E+00
   .000000000000E+00   .000000000000E+00   .000000000000E+00   .000000000000E+00   .000000000000E+00
   .000000000000E+00   .000000000000E+00   .000000000000E+00   .000000000000E+00   .000000000000E+00
   .000000000000E+00   .000000000000E+00   .000000000000E+00   .000000000000E+00   .000000000000E+00
   .000000000000E+00   .000000000000E+00   .000000000000E+00   .000000000000E+00   .000000000000E+00
   .000000000000E+00   .000000000000E+00   .000000000000E+00   .000000000000E+00   .000000000000E+00
   .000000000000E+00   .000000000000E+00   .000000000000E+00   .000000000000E+00   .000000000000E+00
   .000000000000E+00   .000000000000E+00   .000000000000E+00   .000000000000E+00   .000000000000E+00
   .000000000000E+00   .000000000000E+00   .000000000000E+00   .000000000000E+00   .000000000000E+00
   .000000000000E+00   .000000000000E+00   .000000000000E+00   .000000000000E+00   .000000000000E+00
   .000000000000E+00   .000000000000E+00   .000000000000E+00   .000000000000E+00   .000000000000E+00
   .000000000000E+00   .000000000000E+00   .000000000000E+00   .000000000000E+00   .000000000000E+00
   .000000000000E+00   .000000000000E+00   .000000000000E+00   .000000000000E+00   .000000000000E+00
   .000000000000E+00   .000000000000E+00   .000000000000E+00   .000000000000E+00   .000000000000E+00
   .000000000000E+00   .000000000000E+00   .000000000000E+00   .000000000000E+00   .000000000000E+00
   .000000000000E+00   .000000000000E+00   .000000000000E+00   .000000000000E+00   .000000000000E+00
   .000000000000E+00   .000000000000E+00   .000000000000E+00   .000000000000E+00   .000000000000E+00
   .000000000000E+00   .000000000000E+00   .000000000000E+00   .000000000000E+00   .000000000000E+00
   .000000000000E+00   .000000000000E+00   .000000000000E+00   .000000000000E+00   .000000000000E+00
   .000000000000E+00   .000000000000E+00   .000000000000E+00   .000000000000E+00   .000000000000E+00
   .000000000000E+00   .000000000000E+00   .000000000000E+00   .000000000000E+00   .000000000000E+00
   .000000000000E+00   .000000000000E+00   .000000000000E+00   .000000000000E+00   .000000000000E+00
   .000000000000E+00   .000000000000E+00   .000000000000E+00   .000000000000E+00   .000000000000E+00
   .000000000000E+00   .000000000000E+00   .000000000000E+00   .000000000000E+00   .000000000000E+00
   .000000000000E+00   .000000000000E+00   .000000000000E+00   .000000000000E+00   .000000000000E+00
   .000000000000E+00   .000000000000E+00   .000000000000E+00   .000000000000E+00   .000000000000E+00
   .000000000000E+00   .000000000000E+00   .000000000000E+00   .000000000000E+00   .000000000000E+00
   .000000000000E+00   .000000000000E+00   .000000000000E+00   .000000000000E+00   .000000000000E+00
   .000000000000E+00   .000000000000E+00   .000000000000E+00   .000000000000E+00   .000000000000E+00
   .000000000000E+00   .000000000000E+00   .000000000000E+00   .000000000000E+00   .000000000000E+00
   .000000000000E+00   .000000000000E+00   .000000000000E+00   .000000000000E+00   .000000000000E+00
   .000000000000E+00   .000000000000E+00   .000000000000E+00   .000000000000E+00   .000000000000E+00
   .000000000000E+00   .000000000000E+00   .000000000000E+00   .000000000000E+00   .000000000000E+00
   .000000000000E+00   .000000000000E+00   .000000000000E+00   .000000000000E+00   .000000000000E+00
   .000000000000E+00   .000000000000E+00   .000000000000E+00   .000000000000E+00   .000000000000E+00
   .000000000000E+00   .000000000000E+00   .000000000000E+00   .000000000000E+00   .000000000000E+00
   .000000000000E+00   .000000000000E+00   .000000000000E+00   .000000000000E+00   .000000000000E+00
   .000000000000E+00   .000000000000E+00   .000000000000E+00   .000000000000E+00   .000000000000E+00
   .000000000000E+00   .000000000000E+00   .000000000000E+00   .000000000000E+00   .000000000000E+00
   .000000000000E+00   .000000000000E+00   .000000000000E+00   .000000000000E+00   .000000000000E+00
   .000000000000E+00   .000000000000E+00   .000000000000E+00   .000000000000E+00   .000000000000E+00
   .000000000000E+00   .000000000000E+00   .000000000000E+00   .000000000000E+00   .000000000000E+00
   .000000000000E+00   .000000000000E+00   .000000000000E+00   .000000000000E+00   .000000000000E+00
   .000000000000E+00   .000000000000E+00   .000000000000E+00   .000000000000E+00   .000000000000E+00
   .000000000000E+00   .000000000000E+00   .000000000000E+00   .000000000000E+00   .000000000000E+00
   .000000000000E+00   .000000000000E+00   .000000000000E+00   .000000000000E+00   .000000000000E+00
   .000000000000E+00   .000000000000E+00   .000000000000E+00   .000000000000E+00   .000000000000E+00
   .000000000000E+00   .000000000000E+00   .000000000000E+00   .000000000000E+00   .000000000000E+00
   .000000000000E+00   .000000000000E+00   .000000000000E+00   .000000000000E+00   .000000000000E+00
   .000000000000E+00   .000000000000E+00   .000000000000E+00   .000000000000E+00   .000000000000E+00
   .000000000000E+00   .000000000000E+00   .000000000000E+00   .000000000000E+00   .000000000000E+00
   .000000000000E+00   .000000000000E+00   .000000000000E+00   .000000000000E+00   .000000000000E+00
   .000000000000E+00   .000000000000E+00   .000000000000E+00   .000000000000E+00   .000000000000E+00
   .000000000000E+00   .000000000000E+00   .000000000000E+00   .000000000000E+00   .000000000000E+00
   .000000000000E+00   .000000000000E+00   .000000000000E+00   .000000000000E+00   .000000000000E+00
   .000000000000E+00   .000000000000E+00   .000000000000E+00   .000000000000E+00   .000000000000E+00
   .000000000000E+00   .000000000000E+00   .000000000000E+00   .000000000000E+00   .000000000000E+00
   .000000000000E+00   .000000000000E+00   .000000000000E+00   .000000000000E+00   .000000000000E+00
   .000000000000E+00   .000000000000E+00   .000000000000E+00   .000000000000E+00   .000000000000E+00
   .000000000000E+00   .000000000000E+00   .000000000000E+00   .000000000000E+00   .000000000000E+00
   .000000000000E+00   .000000000000E+00   .000000000000E+00   .000000000000E+00   .000000000000E+00
   .000000000000E+00   .000000000000E+00   .000000000000E+00   .000000000000E+00   .000000000000E+00
   .000000000000E+00   .000000000000E+00   .000000000000E+00   .000000000000E+00   .000000000000E+00
   .000000000000E+00   .000000000000E+00   .000000000000E+00   .000000000000E+00   .000000000000E+00
   .000000000000E+00   .000000000000E+00   .000000000000E+00   .000000000000E+00   .000000000000E+00
   .000000000000E+00   .000000000000E+00   .000000000000E+00   .000000000000E+00   .000000000000E+00
   .000000000000E+00   .000000000000E+00   .000000000000E+00   .000000000000E+00   .000000000000E+00
   .000000000000E+00   .000000000000E+00   .000000000000E+00   .000000000000E+00   .000000000000E+00
   .000000000000E+00   .000000000000E+00   .000000000000E+00   .000000000000E+00   .000000000000E+00
   .000000000000E+00   .000000000000E+00   .000000000000E+00   .000000000000E+00   .000000000000E+00
   .000000000000E+00   .000000000000E+00   .000000000000E+00
 kinetic energy-density
   .000000000000E+00   .000000000000E+00   .000000000000E+00   .000000000000E+00   .000000000000E+00
   .000000000000E+00   .000000000000E+00   .000000000000E+00   .000000000000E+00   .000000000000E+00
   .000000000000E+00   .000000000000E+00   .000000000000E+00   .000000000000E+00   .000000000000E+00
   .000000000000E+00   .000000000000E+00   .000000000000E+00   .000000000000E+00   .000000000000E+00
   .000000000000E+00   .000000000000E+00   .000000000000E+00   .000000000000E+00   .000000000000E+00
   .000000000000E+00   .000000000000E+00   .000000000000E+00   .000000000000E+00   .000000000000E+00
   .000000000000E+00   .000000000000E+00   .000000000000E+00   .000000000000E+00   .000000000000E+00
   .000000000000E+00   .000000000000E+00   .000000000000E+00   .000000000000E+00   .000000000000E+00
   .000000000000E+00   .000000000000E+00   .000000000000E+00   .000000000000E+00   .000000000000E+00
   .000000000000E+00   .000000000000E+00   .000000000000E+00   .000000000000E+00   .000000000000E+00
   .000000000000E+00   .000000000000E+00   .000000000000E+00   .000000000000E+00   .000000000000E+00
   .000000000000E+00   .000000000000E+00   .000000000000E+00   .000000000000E+00   .000000000000E+00
   .000000000000E+00   .000000000000E+00   .000000000000E+00   .000000000000E+00   .000000000000E+00
   .000000000000E+00   .000000000000E+00   .000000000000E+00   .000000000000E+00   .000000000000E+00
   .000000000000E+00   .000000000000E+00   .000000000000E+00   .000000000000E+00   .000000000000E+00
   .000000000000E+00   .000000000000E+00   .000000000000E+00   .000000000000E+00   .000000000000E+00
   .000000000000E+00   .000000000000E+00   .000000000000E+00   .000000000000E+00   .000000000000E+00
   .000000000000E+00   .000000000000E+00   .000000000000E+00   .000000000000E+00   .000000000000E+00
   .000000000000E+00   .000000000000E+00   .000000000000E+00   .000000000000E+00   .000000000000E+00
   .000000000000E+00   .000000000000E+00   .000000000000E+00   .000000000000E+00   .000000000000E+00
   .000000000000E+00   .000000000000E+00   .000000000000E+00   .000000000000E+00   .000000000000E+00
   .000000000000E+00   .000000000000E+00   .000000000000E+00   .000000000000E+00   .000000000000E+00
   .000000000000E+00   .000000000000E+00   .000000000000E+00   .000000000000E+00   .000000000000E+00
   .000000000000E+00   .000000000000E+00   .000000000000E+00   .000000000000E+00   .000000000000E+00
   .000000000000E+00   .000000000000E+00   .000000000000E+00   .000000000000E+00   .000000000000E+00
   .000000000000E+00   .000000000000E+00   .000000000000E+00   .000000000000E+00   .000000000000E+00
   .000000000000E+00   .000000000000E+00   .000000000000E+00   .000000000000E+00   .000000000000E+00
   .000000000000E+00   .000000000000E+00   .000000000000E+00   .000000000000E+00   .000000000000E+00
   .000000000000E+00   .000000000000E+00   .000000000000E+00   .000000000000E+00   .000000000000E+00
   .000000000000E+00   .000000000000E+00   .000000000000E+00   .000000000000E+00   .000000000000E+00
   .000000000000E+00   .000000000000E+00   .000000000000E+00   .000000000000E+00   .000000000000E+00
   .000000000000E+00   .000000000000E+00   .000000000000E+00   .000000000000E+00   .000000000000E+00
   .000000000000E+00   .000000000000E+00   .000000000000E+00   .000000000000E+00   .000000000000E+00
   .000000000000E+00   .000000000000E+00   .000000000000E+00   .000000000000E+00   .000000000000E+00
   .000000000000E+00   .000000000000E+00   .000000000000E+00   .000000000000E+00   .000000000000E+00
   .000000000000E+00   .000000000000E+00   .000000000000E+00   .000000000000E+00   .000000000000E+00
   .000000000000E+00   .000000000000E+00   .000000000000E+00   .000000000000E+00   .000000000000E+00
   .000000000000E+00   .000000000000E+00   .000000000000E+00   .000000000000E+00   .000000000000E+00
   .000000000000E+00   .000000000000E+00   .000000000000E+00   .000000000000E+00   .000000000000E+00
   .000000000000E+00   .000000000000E+00   .000000000000E+00   .000000000000E+00   .000000000000E+00
   .000000000000E+00   .000000000000E+00   .000000000000E+00   .000000000000E+00   .000000000000E+00
   .000000000000E+00   .000000000000E+00   .000000000000E+00   .000000000000E+00   .000000000000E+00
   .000000000000E+00   .000000000000E+00   .000000000000E+00   .000000000000E+00   .000000000000E+00
   .000000000000E+00   .000000000000E+00   .000000000000E+00   .000000000000E+00   .000000000000E+00
   .000000000000E+00   .000000000000E+00   .000000000000E+00   .000000000000E+00   .000000000000E+00
   .000000000000E+00   .000000000000E+00   .000000000000E+00   .000000000000E+00   .000000000000E+00
   .000000000000E+00   .000000000000E+00   .000000000000E+00   .000000000000E+00   .000000000000E+00
   .000000000000E+00   .000000000000E+00   .000000000000E+00   .000000000000E+00   .000000000000E+00
   .000000000000E+00   .000000000000E+00   .000000000000E+00   .000000000000E+00   .000000000000E+00
   .000000000000E+00   .000000000000E+00   .000000000000E+00   .000000000000E+00   .000000000000E+00
   .000000000000E+00   .000000000000E+00   .000000000000E+00   .000000000000E+00   .000000000000E+00
   .000000000000E+00   .000000000000E+00   .000000000000E+00   .000000000000E+00   .000000000000E+00
   .000000000000E+00   .000000000000E+00   .000000000000E+00   .000000000000E+00   .000000000000E+00
   .000000000000E+00   .000000000000E+00   .000000000000E+00   .000000000000E+00   .000000000000E+00
   .000000000000E+00   .000000000000E+00   .000000000000E+00   .000000000000E+00   .000000000000E+00
   .000000000000E+00   .000000000000E+00   .000000000000E+00   .000000000000E+00   .000000000000E+00
   .000000000000E+00   .000000000000E+00   .000000000000E+00   .000000000000E+00   .000000000000E+00
   .000000000000E+00   .000000000000E+00   .000000000000E+00   .000000000000E+00   .000000000000E+00
   .000000000000E+00   .000000000000E+00   .000000000000E+00   .000000000000E+00   .000000000000E+00
   .000000000000E+00   .000000000000E+00   .000000000000E+00   .000000000000E+00   .000000000000E+00
   .000000000000E+00   .000000000000E+00   .000000000000E+00   .000000000000E+00   .000000000000E+00
   .000000000000E+00   .000000000000E+00   .000000000000E+00   .000000000000E+00   .000000000000E+00
   .000000000000E+00   .000000000000E+00   .000000000000E+00   .000000000000E+00   .000000000000E+00
   .000000000000E+00   .000000000000E+00   .000000000000E+00   .000000000000E+00   .000000000000E+00
   .000000000000E+00   .000000000000E+00   .000000000000E+00   .000000000000E+00   .000000000000E+00
   .000000000000E+00   .000000000000E+00   .000000000000E+00   .000000000000E+00   .000000000000E+00
   .000000000000E+00   .000000000000E+00   .000000000000E+00   .000000000000E+00   .000000000000E+00
   .000000000000E+00   .000000000000E+00   .000000000000E+00   .000000000000E+00   .000000000000E+00
   .000000000000E+00   .000000000000E+00   .000000000000E+00   .000000000000E+00   .000000000000E+00
   .000000000000E+00   .000000000000E+00   .000000000000E+00   .000000000000E+00   .000000000000E+00
   .000000000000E+00   .000000000000E+00   .000000000000E+00
 pspotential
  -.835497390310E+01  -.835609390030E+01  -.835717995600E+01  -.835823310343E+01  -.835925433962E+01
  -.836024463179E+01  -.836120491726E+01  -.836213610489E+01  -.836303907701E+01  -.836391468849E+01
  -.836476376817E+01  -.836558711992E+01  -.836638552332E+01  -.836715973457E+01  -.836791048653E+01
  -.836863848991E+01  -.836934443394E+01  -.837002898743E+01  -.837069279811E+01  -.837133649461E+01
  -.837196068661E+01  -.837256596463E+01  -.837315290224E+01  -.837372205474E+01  -.837427396117E+01
  -.837480914426E+01  -.837532811045E+01  -.837583135117E+01  -.837631934289E+01  -.837679254771E+01
  -.837725141360E+01  -.837769637499E+01  -.837812785335E+01  -.837854625685E+01  -.837895198189E+01
  -.837934541244E+01  -.837972692111E+01  -.838009686896E+01  -.838045560648E+01  -.838080347305E+01
  -.838114079811E+01  -.838146790110E+01  -.838178509153E+01  -.838209266976E+01  -.838239092707E+01
  -.838268014568E+01  -.838296059941E+01  -.838323255386E+01  -.838349626641E+01  -.838375198662E+01
  -.838399995669E+01  -.838424041137E+01  -.838447357810E+01  -.838469967764E+01  -.838491892405E+01
  -.838513152489E+01  -.838533768134E+01  -.838553758846E+01  -.838573143547E+01  -.838591940590E+01
  -.838610167747E+01  -.838627842279E+01  -.838644980901E+01  -.838661599837E+01  -.838677714806E+01
  -.838693341060E+01  -.838708493366E+01  -.838723186066E+01  -.838737433053E+01  -.838751247797E+01
  -.838764643371E+01  -.838777632425E+01  -.838790227247E+01  -.838802439735E+01  -.838814281438E+01
  -.838825763538E+01  -.838836896877E+01  -.838847691974E+01  -.838858159026E+01  -.838868307904E+01
  -.838878148194E+01  -.838887689168E+01  -.838896939832E+01  -.838905908897E+01  -.838914604816E+01
  -.838923035783E+01  -.838931209727E+01  -.838939134347E+01  -.838946817081E+01  -.838954265156E+01
  -.838961485550E+01  -.838968485052E+01  -.838975270208E+01  -.838981847377E+01  -.838988222712E+01
  -.838994402157E+01  -.839000391483E+01  -.839006196269E+01  -.839011821911E+01  -.839017273628E+01
  -.839022556471E+01  -.839027675319E+01  -.839032634909E+01  -.839037439785E+01  -.839042094356E+01
  -.839046602886E+01  -.839050969475E+01  -.839055198088E+01  -.839059292549E+01  -.839063256536E+01
  -.839067093595E+01  -.839070807145E+01  -.839074400462E+01  -.839077876706E+01  -.839081238897E+01
  -.839084489951E+01  -.839087632636E+01  -.839090669607E+01  -.839093603412E+01  -.839096436464E+01
  -.839099171059E+01  -.839101809389E+01  -.839104353516E+01  -.839106805391E+01  -.839109166848E+01
  -.839111439592E+01  -.839113625231E+01  -.839115725251E+01  -.839117741012E+01  -.839119673752E+01
  -.839121524600E+01  -.839123294558E+01  -.839124984499E+01  -.839126595169E+01  -.839128127198E+01
  -.839129581072E+01  -.839130957143E+01  -.839132255621E+01  -.839133476589E+01  -.839134619971E+01
  -.839135685536E+01  -.839136672908E+01  -.839137581544E+01  -.839138410726E+01  -.839139159564E+01
  -.839139826998E+01  -.839140411758E+01  -.839140912393E+01  -.839141327237E+01  -.839141654406E+01
  -.839141891786E+01  -.839142037039E+01  -.839142087548E+01  -.839142040466E+01  -.839141892656E+01
  -.839141640675E+01  -.839141280797E+01  -.839140808952E+01  -.839140220734E+01  -.839139511382E+01
  -.839138675742E+01  -.839137708273E+01  -.839136602988E+01  -.839135353464E+01  -.839133952790E+01
  -.839132393561E+01  -.839130667813E+01  -.839128767043E+01  -.839126682121E+01  -.839124403294E+01
  -.839121920126E+01  -.839119221468E+01  -.839116295395E+01  -.839113129196E+01  -.839109709279E+01
  -.839106021153E+01  -.839102049363E+01  -.839097777415E+01  -.839093187736E+01  -.839088261593E+01
  -.839082979019E+01  -.839077318748E+01  -.839071258112E+01  -.839064772985E+01  -.839057837659E+01
  -.839050424788E+01  -.839042505226E+01  -.839034047966E+01  -.839025020010E+01  -.839015386226E+01
  -.839005109235E+01  -.838994149265E+01  -.838982463991E+01  -.838970008393E+01  -.838956734580E+01
  -.838942591599E+01  -.838927525249E+01  -.838911477887E+01  -.838894388219E+01  -.838876191040E+01
  -.838856817010E+01  -.838836192409E+01  -.838814238836E+01  -.838790872927E+01  -.838766006058E+01
  -.838739543999E+01  -.838711386580E+01  -.838681427306E+01  -.838649552969E+01  -.838615643260E+01
  -.838579570261E+01  -.838541198060E+01  -.838500382184E+01  -.838456969109E+01  -.838410795688E+01
  -.838361688569E+01  -.838309463564E+01  -.838253924984E+01  -.838194864937E+01  -.838132062577E+01
  -.838065283332E+01  -.837994278049E+01  -.837918782140E+01  -.837838514629E+01  -.837753177176E+01
  -.837662453043E+01  -.837566005976E+01  -.837463479081E+01  -.837354493563E+01  -.837238647478E+01
  -.837115514348E+01  -.836984641748E+01  -.836845549794E+01  -.836697729591E+01  -.836540641552E+01
  -.836373713647E+01  -.836196339631E+01  -.836007877098E+01  -.835807645484E+01  -.835594924011E+01
  -.835368949503E+01  -.835128914118E+01  -.834873963008E+01  -.834603191878E+01  -.834315644472E+01
  -.834010309936E+01  -.833686120176E+01  -.833341947070E+01  -.832976599642E+01  -.832588821202E+01
  -.832177286408E+01  -.831740598292E+01  -.831277285304E+01  -.830785798341E+01  -.830264507774E+01
  -.829711700586E+01  -.829125577531E+01  -.828504250460E+01  -.827845739782E+01  -.827147972136E+01
  -.826408778324E+01  -.825625891567E+01  -.824796946162E+01  -.823919476594E+01  -.822990917197E+01
  -.822008602507E+01  -.820969768335E+01  -.819871553756E+01  -.818711004122E+01  -.817485075196E+01
  -.816190638698E+01  -.814824489299E+01  -.813383353323E+01  -.811863899427E+01  -.810262751324E+01
  -.808576502985E+01  -.806801736417E+01  -.804935042391E+01  -.802973044364E+01  -.800912425915E+01
  -.798749961971E+01  -.796482554153E+01  -.794107270609E+01  -.791621390511E+01  -.789022453696E+01
  -.786308315567E+01  -.783477207630E+01  -.780527803779E+01  -.777459292639E+01  -.774271455928E+01
  -.770964752963E+01  -.767540411236E+01  -.764000522833E+01  -.760348146483E+01  -.756587414744E+01
  -.752723645698E+01  -.748763458409E+01  -.744714891058E+01  -.740587520647E+01  -.736392582652E+01
  -.732143089000E+01  -.727853942310E+01  -.723542044092E+01  -.719226394342E+01  -.714928179528E+01
  -.710670845837E+01  -.706480154022E+01  -.702384211999E+01  -.698413480775E+01  -.694600749266E+01
  -.690981072673E+01  -.687591669110E+01  -.684471768307E+01  -.681662405945E+01  -.679206156444E+01
  -.677146796507E+01  -.675528890973E+01  -.674397292125E+01  -.673796542993E+01  -.673770175088E+01
  -.674359891244E+01  -.675604625165E+01  -.677539471311E+01  -.680194482006E+01  -.683593333854E+01
  -.687751872742E+01  -.692676556319E+01  -.698362824551E+01  -.704793442433E+01  -.711936872348E+01
  -.719745744762E+01  -.728155501059E+01  -.737083276350E+01  -.746427067817E+01  -.756065190589E+01
  -.765855957045E+01  -.775637432508E+01  -.785227038838E+01  -.794420734226E+01  -.802991551300E+01
  -.810687505799E+01  -.817229377620E+01  -.822309665247E+01  -.825595080950E+01  -.826736090297E+01
  -.825387847269E+01  -.821247057519E+01  -.814108760350E+01  -.804444357965E+01  -.802396205814E+01
  -.799360561692E+01  -.795629682102E+01  -.792151439125E+01
 core charge-density (pseudized)
   .000000000000E+00   .000000000000E+00   .000000000000E+00   .000000000000E+00   .000000000000E+00
   .000000000000E+00   .000000000000E+00   .000000000000E+00   .000000000000E+00   .000000000000E+00
   .000000000000E+00   .000000000000E+00   .000000000000E+00   .000000000000E+00   .000000000000E+00
   .000000000000E+00   .000000000000E+00   .000000000000E+00   .000000000000E+00   .000000000000E+00
   .000000000000E+00   .000000000000E+00   .000000000000E+00   .000000000000E+00   .000000000000E+00
   .000000000000E+00   .000000000000E+00   .000000000000E+00   .000000000000E+00   .000000000000E+00
   .000000000000E+00   .000000000000E+00   .000000000000E+00   .000000000000E+00   .000000000000E+00
   .000000000000E+00   .000000000000E+00   .000000000000E+00   .000000000000E+00   .000000000000E+00
   .000000000000E+00   .000000000000E+00   .000000000000E+00   .000000000000E+00   .000000000000E+00
   .000000000000E+00   .000000000000E+00   .000000000000E+00   .000000000000E+00   .000000000000E+00
   .000000000000E+00   .000000000000E+00   .000000000000E+00   .000000000000E+00   .000000000000E+00
   .000000000000E+00   .000000000000E+00   .000000000000E+00   .000000000000E+00   .000000000000E+00
   .000000000000E+00   .000000000000E+00   .000000000000E+00   .000000000000E+00   .000000000000E+00
   .000000000000E+00   .000000000000E+00   .000000000000E+00   .000000000000E+00   .000000000000E+00
   .000000000000E+00   .000000000000E+00   .000000000000E+00   .000000000000E+00   .000000000000E+00
   .000000000000E+00   .000000000000E+00   .000000000000E+00   .000000000000E+00   .000000000000E+00
   .000000000000E+00   .000000000000E+00   .000000000000E+00   .000000000000E+00   .000000000000E+00
   .000000000000E+00   .000000000000E+00   .000000000000E+00   .000000000000E+00   .000000000000E+00
   .000000000000E+00   .000000000000E+00   .000000000000E+00   .000000000000E+00   .000000000000E+00
   .000000000000E+00   .000000000000E+00   .000000000000E+00   .000000000000E+00   .000000000000E+00
   .000000000000E+00   .000000000000E+00   .000000000000E+00   .000000000000E+00   .000000000000E+00
   .000000000000E+00   .000000000000E+00   .000000000000E+00   .000000000000E+00   .000000000000E+00
   .000000000000E+00   .000000000000E+00   .000000000000E+00   .000000000000E+00   .000000000000E+00
   .000000000000E+00   .000000000000E+00   .000000000000E+00   .000000000000E+00   .000000000000E+00
   .000000000000E+00   .000000000000E+00   .000000000000E+00   .000000000000E+00   .000000000000E+00
   .000000000000E+00   .000000000000E+00   .000000000000E+00   .000000000000E+00   .000000000000E+00
   .000000000000E+00   .000000000000E+00   .000000000000E+00   .000000000000E+00   .000000000000E+00
   .000000000000E+00   .000000000000E+00   .000000000000E+00   .000000000000E+00   .000000000000E+00
   .000000000000E+00   .000000000000E+00   .000000000000E+00   .000000000000E+00   .000000000000E+00
   .000000000000E+00   .000000000000E+00   .000000000000E+00   .000000000000E+00   .000000000000E+00
   .000000000000E+00   .000000000000E+00   .000000000000E+00   .000000000000E+00   .000000000000E+00
   .000000000000E+00   .000000000000E+00   .000000000000E+00   .000000000000E+00   .000000000000E+00
   .000000000000E+00   .000000000000E+00   .000000000000E+00   .000000000000E+00   .000000000000E+00
   .000000000000E+00   .000000000000E+00   .000000000000E+00   .000000000000E+00   .000000000000E+00
   .000000000000E+00   .000000000000E+00   .000000000000E+00   .000000000000E+00   .000000000000E+00
   .000000000000E+00   .000000000000E+00   .000000000000E+00   .000000000000E+00   .000000000000E+00
   .000000000000E+00   .000000000000E+00   .000000000000E+00   .000000000000E+00   .000000000000E+00
   .000000000000E+00   .000000000000E+00   .000000000000E+00   .000000000000E+00   .000000000000E+00
   .000000000000E+00   .000000000000E+00   .000000000000E+00   .000000000000E+00   .000000000000E+00
   .000000000000E+00   .000000000000E+00   .000000000000E+00   .000000000000E+00   .000000000000E+00
   .000000000000E+00   .000000000000E+00   .000000000000E+00   .000000000000E+00   .000000000000E+00
   .000000000000E+00   .000000000000E+00   .000000000000E+00   .000000000000E+00   .000000000000E+00
   .000000000000E+00   .000000000000E+00   .000000000000E+00   .000000000000E+00   .000000000000E+00
   .000000000000E+00   .000000000000E+00   .000000000000E+00   .000000000000E+00   .000000000000E+00
   .000000000000E+00   .000000000000E+00   .000000000000E+00   .000000000000E+00   .000000000000E+00
   .000000000000E+00   .000000000000E+00   .000000000000E+00   .000000000000E+00   .000000000000E+00
   .000000000000E+00   .000000000000E+00   .000000000000E+00   .000000000000E+00   .000000000000E+00
   .000000000000E+00   .000000000000E+00   .000000000000E+00   .000000000000E+00   .000000000000E+00
   .000000000000E+00   .000000000000E+00   .000000000000E+00   .000000000000E+00   .000000000000E+00
   .000000000000E+00   .000000000000E+00   .000000000000E+00   .000000000000E+00   .000000000000E+00
   .000000000000E+00   .000000000000E+00   .000000000000E+00   .000000000000E+00   .000000000000E+00
   .000000000000E+00   .000000000000E+00   .000000000000E+00   .000000000000E+00   .000000000000E+00
   .000000000000E+00   .000000000000E+00   .000000000000E+00   .000000000000E+00   .000000000000E+00
   .000000000000E+00   .000000000000E+00   .000000000000E+00   .000000000000E+00   .000000000000E+00
   .000000000000E+00   .000000000000E+00   .000000000000E+00   .000000000000E+00   .000000000000E+00
   .000000000000E+00   .000000000000E+00   .000000000000E+00   .000000000000E+00   .000000000000E+00
   .000000000000E+00   .000000000000E+00   .000000000000E+00   .000000000000E+00   .000000000000E+00
   .000000000000E+00   .000000000000E+00   .000000000000E+00   .000000000000E+00   .000000000000E+00
   .000000000000E+00   .000000000000E+00   .000000000000E+00   .000000000000E+00   .000000000000E+00
   .000000000000E+00   .000000000000E+00   .000000000000E+00   .000000000000E+00   .000000000000E+00
   .000000000000E+00   .000000000000E+00   .000000000000E+00   .000000000000E+00   .000000000000E+00
   .000000000000E+00   .000000000000E+00   .000000000000E+00   .000000000000E+00   .000000000000E+00
   .000000000000E+00   .000000000000E+00   .000000000000E+00   .000000000000E+00   .000000000000E+00
   .000000000000E+00   .000000000000E+00   .000000000000E+00   .000000000000E+00   .000000000000E+00
   .000000000000E+00   .000000000000E+00   .000000000000E+00   .000000000000E+00   .000000000000E+00
   .000000000000E+00   .000000000000E+00   .000000000000E+00   .000000000000E+00   .000000000000E+00
   .000000000000E+00   .000000000000E+00   .000000000000E+00   .000000000000E+00   .000000000000E+00
   .000000000000E+00   .000000000000E+00   .000000000000E+00   .000000000000E+00   .000000000000E+00
   .000000000000E+00   .000000000000E+00   .000000000000E+00   .000000000000E+00   .000000000000E+00
   .000000000000E+00   .000000000000E+00   .000000000000E+00   .000000000000E+00   .000000000000E+00
   .000000000000E+00   .000000000000E+00   .000000000000E+00
 pseudo wavefunction
   .414785361259E-04   .427746365262E-04   .441112368187E-04   .454896025237E-04   .469110387057E-04
   .483768912094E-04   .498885479334E-04   .514474401451E-04   .530550438351E-04   .547128811152E-04
   .564225216592E-04   .581855841893E-04   .600037380090E-04   .618787045831E-04   .638122591677E-04
   .658062324916E-04   .678625124890E-04   .699830460875E-04   .721698410511E-04   .744249678815E-04
   .767505617786E-04   .791488246615E-04   .816220272541E-04   .841725112347E-04   .868026914531E-04
   .895150582169E-04   .923121796500E-04   .951967041235E-04   .981713627634E-04   .101238972037E-03
   .104402436418E-03   .107664751138E-03   .111029005024E-03   .114498383419E-03   .118076171200E-03
   .121765755888E-03   .125570630858E-03   .129494398642E-03   .133540774341E-03   .137713589146E-03
   .142016793963E-03   .146454463152E-03   .151030798388E-03   .155750132637E-03   .160616934260E-03
   .165635811243E-03   .170811515559E-03   .176148947669E-03   .181653161161E-03   .187329367535E-03
   .193182941137E-03   .199219424249E-03   .205444532332E-03   .211864159445E-03   .218484383818E-03
   .225311473613E-03   .232351892855E-03   .239612307553E-03   .247099592012E-03   .254820835344E-03
   .262783348174E-03   .270994669568E-03   .279462574169E-03   .288195079557E-03   .297200453840E-03
   .306487223485E-03   .316064181390E-03   .325940395207E-03   .336125215929E-03   .346628286745E-03
   .357459552169E-03   .368629267454E-03   .380148008306E-03   .392026680892E-03   .404276532171E-03
   .416909160539E-03   .429936526813E-03   .443370965555E-03   .457225196748E-03   .471512337845E-03
   .486245916183E-03   .501439881793E-03   .517108620611E-03   .533266968092E-03   .549930223263E-03
   .567114163204E-03   .584835057989E-03   .603109686087E-03   .621955350251E-03   .641389893898E-03
   .661431718006E-03   .682099798532E-03   .703413704382E-03   .725393615939E-03   .748060344165E-03
   .771435350310E-03   .795540766229E-03   .820399415338E-03   .846034834218E-03   .872471294905E-03
   .899733827870E-03   .927848245712E-03   .956841167601E-03   .986740044483E-03   .101757318506E-02
   .104936978261E-02   .108215994261E-02   .111597471123E-02   .115084610477E-02   .118680713991E-02
   .122389186502E-02   .126213539238E-02   .130157393140E-02   .134224482293E-02   .138418657461E-02
   .142743889731E-02   .147204274273E-02   .151804034219E-02   .156547524656E-02   .161439236756E-02
   .166483802023E-02   .171685996678E-02   .177050746183E-02   .182583129902E-02   .188288385909E-02
   .194171915947E-02   .200239290544E-02   .206496254283E-02   .212948731241E-02   .219602830597E-02
   .226464852416E-02   .233541293611E-02   .240838854094E-02   .248364443116E-02   .256125185810E-02
   .264128429931E-02   .272381752814E-02   .280892968547E-02   .289670135360E-02   .298721563260E-02
   .308055821889E-02   .317681748641E-02   .327608457016E-02   .337845345256E-02   .348402105227E-02
   .359288731600E-02   .370515531300E-02   .382093133266E-02   .394032498501E-02   .406344930448E-02
   .419042085679E-02   .432135984927E-02   .445639024452E-02   .459563987773E-02   .473924057754E-02
   .488732829075E-02   .504004321092E-02   .519752991086E-02   .535993747944E-02   .552741966248E-02
   .570013500815E-02   .587824701682E-02   .606192429566E-02   .625134071793E-02   .644667558738E-02
   .664811380760E-02   .685584605678E-02   .707006896782E-02   .729098531404E-02   .751880420074E-02
   .775374126259E-02   .799601886724E-02   .824586632520E-02   .850352010628E-02   .876922406268E-02
   .904322965904E-02   .932579620959E-02   .961719112268E-02   .991769015279E-02   .102275776605E-01
   .105471468802E-01   .108767001964E-01   .112165494284E-01   .115670161239E-01   .119284318609E-01
   .123011385603E-01   .126854888067E-01   .130818461801E-01   .134905855970E-01   .139120936623E-01
   .143467690322E-01   .147950227878E-01   .152572788201E-01   .157339742272E-01   .162255597228E-01
   .167325000581E-01   .172552744555E-01   .177943770561E-01   .183503173804E-01   .189236208029E-01
   .195148290410E-01   .201245006587E-01   .207532115852E-01   .214015556487E-01   .220701451265E-01
   .227596113111E-01   .234706050932E-01   .242037975617E-01   .249598806211E-01   .257395676272E-01
   .265435940409E-01   .273727181012E-01   .282277215172E-01   .291094101800E-01   .300186148947E-01
   .309561921328E-01   .319230248063E-01   .329200230622E-01   .339481250997E-01   .350082980092E-01
   .361015386341E-01   .372288744555E-01   .383913645000E-01   .395901002716E-01   .408262067067E-01
   .421008431545E-01   .434152043802E-01   .447705215937E-01   .461680635031E-01   .476091373915E-01
   .490950902204E-01   .506273097556E-01   .522072257188E-01   .538363109629E-01   .555160826707E-01
   .572481035771E-01   .590339832134E-01   .608753791736E-01   .627739984015E-01   .647315984970E-01
   .667499890411E-01   .688310329369E-01   .709766477661E-01   .731888071578E-01   .754695421671E-01
   .778209426622E-01   .802451587147E-01   .827444019914E-01   .853209471422E-01   .879771331807E-01
   .907153648516E-01   .935381139792E-01   .964479207918E-01   .994473952127E-01   .102539218112E+00
   .105726142512E+00   .109010994725E+00   .112396675437E+00   .115886160695E+00   .119482502810E+00
   .123188831145E+00   .127008352780E+00   .130944353035E+00   .135000195832E+00   .139179323865E+00
   .143485258575E+00   .147921599880E+00   .152492025653E+00   .157200290902E+00   .162050226625E+00
   .167045738303E+00   .172190803989E+00   .177489471949E+00   .182945857809E+00   .188564141151E+00
   .194348561514E+00   .200303413718E+00   .206433042465E+00   .212741836138E+00   .219234219708E+00
   .225914646692E+00   .232787590047E+00   .239857531911E+00   .247128952101E+00   .254606315231E+00
   .262294056361E+00   .270196565023E+00   .278318167515E+00   .286663107304E+00   .295235523400E+00
   .304039426540E+00   .313078673019E+00   .322356936005E+00   .331877674149E+00   .341644097334E+00
   .351659129357E+00   .361925367379E+00   .372445037952E+00   .383219949456E+00   .394251440764E+00
   .405540325998E+00   .417086835210E+00   .428890550906E+00   .440950340297E+00   .453264283248E+00
   .465829595931E+00   .478642550219E+00   .491698388994E+00   .504991237546E+00   .518514011428E+00
   .532258321178E+00   .546214374511E+00   .560370876733E+00   .574714930297E+00   .589231934663E+00
   .603905487850E+00   .618717291331E+00   .633647060221E+00   .648672441050E+00   .663768939718E+00
   .678909862656E+00   .694066274547E+00   .709206976389E+00   .724298508051E+00   .739305179851E+00
   .754189137966E+00   .768910468787E+00   .783427347405E+00   .797696235449E+00   .811672133229E+00
   .825308890674E+00   .838559580684E+00   .851376937234E+00   .863713858746E+00   .875523974738E+00
   .886762270513E+00   .897385760447E+00   .907354195206E+00   .916630781827E+00   .925182887888E+00
   .932982691971E+00   .940007732216E+00   .946241293054E+00   .951672557478E+00   .956296438657E+00
   .960112991149E+00   .963126289053E+00   .965342647616E+00   .966768057522E+00   .967404699680E+00
   .967246415278E+00   .966273024608E+00   .964433267362E+00
 ae wavefunction
   .581012911230E-04   .599167141718E-04   .617888602807E-04   .637195016849E-04   .657104659850E-04
   .677636378763E-04   .698809609326E-04   .720644394445E-04   .743161403163E-04   .766381950209E-04
   .790328016176E-04   .815022268304E-04   .840488081933E-04   .866749562617E-04   .893831568926E-04
   .921759735962E-04   .950560499616E-04   .980261121567E-04   .101088971508E-03   .104247527158E-03
   .107504768810E-03   .110863779555E-03   .114327738787E-03   .117899925210E-03   .121583719941E-03
   .125382609704E-03   .129300190133E-03   .133340169167E-03   .137506370557E-03   .141802737487E-03
   .146233336296E-03   .150802360327E-03   .155514133889E-03   .160373116350E-03   .165383906346E-03
   .170551246136E-03   .175880026081E-03   .181375289265E-03   .187042236267E-03   .192886230072E-03
   .198912801143E-03   .205127652646E-03   .211536665841E-03   .218145905637E-03   .224961626329E-03
   .231990277500E-03   .239238510119E-03   .246713182826E-03   .254421368406E-03   .262370360478E-03
   .270567680375E-03   .279021084256E-03   .287738570426E-03   .296728386893E-03   .305999039152E-03
   .315559298222E-03   .325418208920E-03   .335585098404E-03   .346069584978E-03   .356881587166E-03
   .368031333080E-03   .379529370063E-03   .391386574649E-03   .403614162822E-03   .416223700596E-03
   .429227114927E-03   .442636704961E-03   .456465153632E-03   .470725539623E-03   .485431349696E-03
   .500596491406E-03   .516235306210E-03   .532362582983E-03   .548993571952E-03   .566143999070E-03
   .583830080820E-03   .602068539499E-03   .620876618960E-03   .640272100852E-03   .660273321353E-03
   .680899188436E-03   .702169199660E-03   .724103460512E-03   .746722703324E-03   .770048306770E-03
   .794102315969E-03   .818907463211E-03   .844487189319E-03   .870865665682E-03   .898067816957E-03
   .926119344486E-03   .955046750422E-03   .984877362614E-03   .101563936025E-02   .104736180031E-02
   .108007464478E-02   .111380878881E-02   .114859608962E-02   .118446939639E-02   .122146258102E-02
   .125961056985E-02   .129894937634E-02   .133951613484E-02   .138134913524E-02   .142448785885E-02
   .146897301527E-02   .151484658043E-02   .156215183583E-02   .161093340891E-02   .166123731473E-02
   .171311099887E-02   .176660338167E-02   .182176490384E-02   .187864757343E-02   .193730501424E-02
   .199779251575E-02   .206016708448E-02   .212448749703E-02   .219081435467E-02   .225921013955E-02
   .232973927275E-02   .240246817393E-02   .247746532294E-02   .255480132317E-02   .263454896692E-02
   .271678330270E-02   .280158170453E-02   .288902394341E-02   .297919226091E-02   .307217144494E-02
   .316804890785E-02   .326691476685E-02   .336886192686E-02   .347398616584E-02   .358238622264E-02
   .369416388752E-02   .380942409536E-02   .392827502162E-02   .405082818120E-02   .417719853018E-02
   .430750457064E-02   .444186845849E-02   .458041611463E-02   .472327733924E-02   .487058592948E-02
   .502247980072E-02   .517910111123E-02   .534059639055E-02   .550711667158E-02   .567881762663E-02
   .585585970720E-02   .603840828807E-02   .622663381532E-02   .642071195879E-02   .662082376879E-02
   .682715583742E-02   .703990046437E-02   .725925582756E-02   .748542615854E-02   .771862192287E-02
   .795906000564E-02   .820696390209E-02   .846256391369E-02   .872609734956E-02   .899780873359E-02
   .927795001718E-02   .956678079793E-02   .986456854424E-02   .101715888261E-01   .104881255520E-01
   .108144712124E-01   .111509271298E-01   .114978037149E-01   .118554207305E-01   .122241075615E-01
   .126042034924E-01   .129960579918E-01   .134000310045E-01   .138164932510E-01   .142458265341E-01
   .146884240544E-01   .151446907320E-01   .156150435380E-01   .160999118325E-01   .165997377123E-01
   .171149763652E-01   .176460964347E-01   .181935803913E-01   .187579249144E-01   .193396412807E-01
   .199392557634E-01   .205573100392E-01   .211943616040E-01   .218509841986E-01   .225277682421E-01
   .232253212754E-01   .239442684126E-01   .246852528027E-01   .254489360990E-01   .262359989379E-01
   .270471414267E-01   .278830836400E-01   .287445661242E-01   .296323504110E-01   .305472195391E-01
   .314899785838E-01   .324614551939E-01   .334625001371E-01   .344939878519E-01   .355568170060E-01
   .366519110621E-01   .377802188485E-01   .389427151359E-01   .401404012185E-01   .413743054996E-01
   .426454840804E-01   .439550213516E-01   .453040305870E-01   .466936545381E-01   .481250660278E-01
   .495994685439E-01   .511180968300E-01   .526822174719E-01   .542931294803E-01   .559521648652E-01
   .576606892038E-01   .594201021965E-01   .612318382129E-01   .630973668217E-01   .650181933062E-01
   .669958591598E-01   .690319425612E-01   .711280588251E-01   .732858608263E-01   .755070393939E-01
   .777933236717E-01   .801464814426E-01   .825683194105E-01   .850606834400E-01   .876254587438E-01
   .902645700198E-01   .929799815261E-01   .957736970947E-01   .986477600748E-01   .101604253200E+00
   .104645298378E+00   .107773056383E+00   .110989726468E+00   .114297545857E+00   .117698789143E+00
   .121195767559E+00   .124790828122E+00   .128486352645E+00   .132284756603E+00   .136188487837E+00
   .140200025103E+00   .144321876432E+00   .148556577312E+00   .152906688661E+00   .157374794589E+00
   .161963499935E+00   .166675427565E+00   .171513215405E+00   .176479513220E+00   .181576979093E+00
   .186808275613E+00   .192176065735E+00   .197683008321E+00   .203331753305E+00   .209124936512E+00
   .215065174068E+00   .221155056411E+00   .227397141871E+00   .233793949803E+00   .240347953250E+00
   .247061571117E+00   .253937159841E+00   .260977004525E+00   .268183309519E+00   .275558188443E+00
   .283103653605E+00   .290821604816E+00   .298713817571E+00   .306781930584E+00   .315027432657E+00
   .323451648865E+00   .332055726046E+00   .340840617576E+00   .349807067425E+00   .358955593487E+00
   .368286470159E+00   .377799710190E+00   .387495045785E+00   .397371908965E+00   .407429411204E+00
   .417666322336E+00   .428081048771E+00   .438671611019E+00   .449435620570E+00   .460370256155E+00
   .471472239430E+00   .482737810143E+00   .494162700822E+00   .505742111083E+00   .517470681601E+00
   .529342467855E+00   .541350913739E+00   .553488825138E+00   .565748343618E+00   .578120920324E+00
   .590597290275E+00   .603167447193E+00   .615820619028E+00   .628545244425E+00   .641328950252E+00
   .654158530487E+00   .667019926651E+00   .679898210027E+00   .692777566001E+00   .705641280647E+00
   .718471730061E+00   .731250372511E+00   .743957743899E+00   .756573456763E+00   .769076203135E+00
   .781443761698E+00   .793653009403E+00   .805679938101E+00   .817499676318E+00   .829086516702E+00
   .840413949308E+00   .851454701175E+00   .862180782418E+00   .872563539145E+00   .882573713520E+00
   .892181511113E+00   .901356675885E+00   .910068572866E+00   .918286278748E+00   .925978680514E+00
   .933114582055E+00   .939662818961E+00   .945592381235E+00   .950872544073E+00   .955473006300E+00
   .959364036498E+00   .962516626339E+00   .964902650894E+00   .966495035485E+00   .967267928534E+00
   .967196879912E+00   .966259024085E+00   .964433267362E+00
 pseudo wavefunction
   .293515950815E-05   .302687589346E-05   .312145818614E-05   .321899593862E-05   .331958150160E-05
   .342331011154E-05   .353027998078E-05   .364059239055E-05   .375435178686E-05   .387166587941E-05
   .399264574356E-05   .411740592547E-05   .424606455061E-05   .437874343556E-05   .451556820335E-05
   .465666840245E-05   .480217762936E-05   .495223365514E-05   .510697855587E-05   .526655884713E-05
   .543112562276E-05   .560083469788E-05   .577584675647E-05   .595632750345E-05   .614244782163E-05
   .633438393344E-05   .653231756787E-05   .673643613244E-05   .694693289069E-05   .716400714518E-05
   .738786442615E-05   .761871668614E-05   .785678250070E-05   .810228727528E-05   .835546345871E-05
   .861655076322E-05   .888579639149E-05   .916345527061E-05   .944979029354E-05   .974507256793E-05
   .100495816729E-04   .103636059237E-04   .106874426447E-04   .110213984508E-04   .113657895380E-04
   .117209419825E-04   .120871920497E-04   .124648865122E-04   .128543829785E-04   .132560502315E-04
   .136702685775E-04   .140974302064E-04   .145379395631E-04   .149922137304E-04   .154606828237E-04
   .159437903986E-04   .164419938704E-04   .169557649476E-04   .174855900784E-04   .180319709112E-04
   .185954247695E-04   .191764851419E-04   .197757021871E-04   .203936432548E-04   .210308934229E-04
   .216880560513E-04   .223657533535E-04   .230646269853E-04   .237853386526E-04   .245285707379E-04
   .252950269461E-04   .260854329712E-04   .269005371829E-04   .277411113356E-04   .286079512987E-04
   .295018778104E-04   .304237372546E-04   .313744024624E-04   .323547735384E-04   .333657787126E-04
   .344083752198E-04   .354835502055E-04   .365923216605E-04   .377357393848E-04   .389148859817E-04
   .401308778821E-04   .413848664025E-04   .426780388340E-04   .440116195670E-04   .453868712502E-04
   .468050959859E-04   .482676365629E-04   .497758777275E-04   .513312474950E-04   .529352185008E-04
   .545893093954E-04   .562950862814E-04   .580541641967E-04   .598682086428E-04   .617389371622E-04
   .636681209638E-04   .656575865996E-04   .677092176943E-04   .698249567279E-04   .720068068746E-04
   .742568338993E-04   .765771681126E-04   .789700063875E-04   .814376142392E-04   .839823279688E-04
   .866065568755E-04   .893127855362E-04   .921035761579E-04   .949815710023E-04   .979494948866E-04
   .101010157762E-03   .104166457375E-03   .107421382006E-03   .110778013300E-03   .114239529184E-03
   .117809206871E-03   .121490425961E-03   .125286671643E-03   .129201537989E-03   .133238731355E-03
   .137402073888E-03   .141695507141E-03   .146123095804E-03   .150689031547E-03   .155397636985E-03
   .160253369765E-03   .165260826787E-03   .170424748544E-03   .175750023613E-03   .181241693268E-03
   .186904956254E-03   .192745173699E-03   .198767874182E-03   .204978758956E-03   .211383707340E-03
   .217988782275E-03   .224800236048E-03   .231824516204E-03   .239068271632E-03   .246538358848E-03
   .254241848469E-03   .262186031885E-03   .270378428148E-03   .278826791065E-03   .287539116513E-03
   .296523649987E-03   .305788894373E-03   .315343617967E-03   .325196862742E-03   .335357952869E-03
   .345836503500E-03   .356642429829E-03   .367785956424E-03   .379277626849E-03   .391128313591E-03
   .403349228279E-03   .415951932227E-03   .428948347296E-03   .442350767095E-03   .456171868516E-03
   .470424723632E-03   .485122811954E-03   .500280033058E-03   .515910719608E-03   .532029650764E-03
   .548652066005E-03   .565793679366E-03   .583470694110E-03   .601699817841E-03   .620498278071E-03
   .639883838262E-03   .659874814338E-03   .680490091698E-03   .701749142739E-03   .723672044892E-03
   .746279499197E-03   .769592849426E-03   .793634101769E-03   .818425945094E-03   .843991771801E-03
   .870355699276E-03   .897542591975E-03   .925578084129E-03   .954488603108E-03   .984301393441E-03
   .101504454152E-02   .104674700098E-02   .107943861882E-02   .111315016217E-02   .114791334592E-02
   .118376086089E-02   .122072640301E-02   .125884470302E-02   .129815155713E-02   .133868385837E-02
   .138047962877E-02   .142357805235E-02   .146801950888E-02   .151384560848E-02   .156109922706E-02
   .160982454248E-02   .166006707166E-02   .171187370837E-02   .176529276185E-02   .182037399625E-02
   .187716867084E-02   .193572958085E-02   .199611109922E-02   .205836921884E-02   .212256159561E-02
   .218874759197E-02   .225698832111E-02   .232734669152E-02   .239988745212E-02   .247467723763E-02
   .255178461422E-02   .263128012531E-02   .271323633737E-02   .279772788569E-02   .288483151973E-02
   .297462614823E-02   .306719288358E-02   .316261508532E-02   .326097840269E-02   .336237081573E-02
   .346688267474E-02   .357460673780E-02   .368563820592E-02   .380007475541E-02   .391801656703E-02
   .403956635145E-02   .416482937035E-02   .429391345269E-02   .442692900528E-02   .456398901707E-02
   .470520905618E-02   .485070725886E-02   .500060430920E-02   .515502340865E-02   .531409023397E-02
   .547793288227E-02   .564668180166E-02   .582046970584E-02   .599943147075E-02   .618370401140E-02
   .637342613649E-02   .656873837859E-02   .676978279704E-02   .697670275076E-02   .718964263777E-02
   .740874759775E-02   .763416317401E-02   .786603493039E-02   .810450801869E-02   .834972669132E-02
   .860183375384E-02   .886096995105E-02   .912727328021E-02   .940087822389E-02   .968191489469E-02
   .997050808288E-02   .102667761977E-01   .105708300917E-01   .108827717569E-01   .112026928808E-01
   .115306732474E-01   .118667789709E-01   .122110605430E-01   .125635506798E-01   .129242619463E-01
   .132931841402E-01   .136702814109E-01   .140554890908E-01   .144487102119E-01   .148498116792E-01
   .152586200706E-01   .156749170288E-01   .160984342102E-01   .165288477523E-01   .169657722156E-01
   .174087539575E-01   .178572638883E-01   .183106895568E-01   .187683265118E-01   .192293688780E-01
   .196928990840E-01   .201578766744E-01   .206231261343E-01   .210873236500E-01   .215489827267E-01
   .220064385775E-01   .224578311954E-01   .229010870176E-01   .233338990830E-01   .237537055874E-01
   .241576667307E-01   .245426397551E-01   .249051520669E-01   .252413723381E-01   .255470794811E-01
   .258176293970E-01   .260479193968E-01   .262323502064E-01   .263647854696E-01   .264385086789E-01
   .264461774747E-01   .263797752730E-01   .262305602020E-01   .259890113531E-01   .256447723817E-01
   .251865925268E-01   .246022651576E-01   .238785639997E-01   .230011772387E-01   .219546397576E-01
   .207222638156E-01   .192860685396E-01   .176267086619E-01   .157234029998E-01   .135538632370E-01
   .110942236241E-01   .831897227247E-02   .520088475714E-02   .171096078226E-02  -.218163531936E-02
  -.650962947718E-02  -.113076874024E-01  -.166124580048E-01  -.224626100197E-01  -.288988612036E-01
  -.359639994957E-01  -.437028955404E-01  -.521625058950E-01  -.613918660458E-01  -.714420719550E-01
  -.823662481555E-01  -.942194992654E-01  -.107058840041E+00  -.120943096496E+00  -.135932766942E+00
  -.152089826678E+00  -.169477453202E+00  -.188159639694E+00  -.208200652831E+00  -.229664276223E+00
  -.252612762643E+00  -.277105396495E+00  -.303183186403E+00
 ae wavefunction
   .496884258073E-05   .512409818907E-05   .528420477305E-05   .544931389481E-05   .561958185136E-05
   .579516982250E-05   .597624402331E-05   .616297586139E-05   .635554209910E-05   .655412502073E-05
   .675891260504E-05   .697009870303E-05   .718788322139E-05   .741247231163E-05   .764407856506E-05
   .788292121394E-05   .812922633887E-05   .838322708265E-05   .864516387082E-05   .891528463907E-05
   .919384506780E-05   .948110882391E-05   .977734781022E-05   .100828424226E-04   .103978818152E-04
   .107227641740E-04   .110577969986E-04   .114032973931E-04   .117595923661E-04   .121270191397E-04
   .125059254688E-04   .128966699691E-04   .132996224572E-04   .137151642994E-04   .141436887726E-04
   .145856014363E-04   .150413205155E-04   .155112772964E-04   .159959165341E-04   .164956968727E-04
   .170110912791E-04   .175425874896E-04   .180906884714E-04   .186559128972E-04   .192387956362E-04
   .198398882585E-04   .204597595569E-04   .210989960841E-04   .217582027068E-04   .224380031770E-04
   .231390407213E-04   .238619786483E-04   .246075009753E-04   .253763130739E-04   .261691423361E-04
   .269867388615E-04   .278298761651E-04   .286993519076E-04   .295959886484E-04   .305206346219E-04
   .314741645381E-04   .324574804082E-04   .334715123954E-04   .345172196926E-04   .355955914274E-04
   .367076475950E-04   .378544400201E-04   .390370533492E-04   .402566060729E-04   .415142515807E-04
   .428111792481E-04   .441486155578E-04   .455278252554E-04   .469501125415E-04   .484168222999E-04
   .499293413649E-04   .514890998274E-04   .530975723813E-04   .547562797126E-04   .564667899303E-04
   .582307200427E-04   .600497374788E-04   .619255616573E-04   .638599656037E-04   .658547776182E-04
   .679118829943E-04   .700332257915E-04   .722208106622E-04   .744767047353E-04   .768030395583E-04
   .792020130990E-04   .816758918093E-04   .842270127528E-04   .868577857978E-04   .895706958782E-04
   .923683053245E-04   .952532562656E-04   .982282731060E-04   .101296165078E-03   .104459828875E-03
   .107722251360E-03   .111086512366E-03   .114555787576E-03   .118133351493E-03   .121822580502E-03
   .125626956027E-03   .129550067782E-03   .133595617125E-03   .137767420512E-03   .142069413056E-03
   .146505652203E-03   .151080321507E-03   .155797734533E-03   .160662338871E-03   .165678720278E-03
   .170851606941E-03   .176185873874E-03   .181686547449E-03   .187358810061E-03   .193208004939E-03
   .199239641100E-03   .205459398457E-03   .211873133076E-03   .218486882598E-03   .225306871824E-03
   .232339518464E-03   .239591439065E-03   .247069455115E-03   .254780599332E-03   .262732122141E-03
   .270931498346E-03   .279386434003E-03   .288104873495E-03   .297095006827E-03   .306365277127E-03
   .315924388381E-03   .325781313392E-03   .335945301980E-03   .346425889421E-03   .357232905138E-03
   .368376481647E-03   .379867063771E-03   .391715418121E-03   .403932642857E-03   .416530177736E-03
   .429519814449E-03   .442913707267E-03   .456724383992E-03   .470964757224E-03   .485648135961E-03
   .500788237524E-03   .516399199836E-03   .532495594040E-03   .549092437495E-03   .566205207124E-03
   .583849853153E-03   .602042813235E-03   .620801026974E-03   .640141950851E-03   .660083573574E-03
   .680644431850E-03   .701843626600E-03   .723700839614E-03   .746236350666E-03   .769471055100E-03
   .793426481885E-03   .818124812164E-03   .843588898296E-03   .869842283411E-03   .896909221475E-03
   .924814697890E-03   .953584450619E-03   .983244991880E-03   .101382363037E-02   .104534849406E-02
   .107784855361E-02   .111135364627E-02   .114589450048E-02   .118150276099E-02   .121821101464E-02
   .125605281671E-02   .129506271791E-02   .133527629201E-02   .137673016408E-02   .141946203936E-02
   .146351073277E-02   .150891619908E-02   .155571956369E-02   .160396315405E-02   .165369053174E-02
   .170494652514E-02   .175777726276E-02   .181223020721E-02   .186835418967E-02   .192619944507E-02
   .198581764783E-02   .204726194807E-02   .211058700849E-02   .217584904165E-02   .224310584782E-02
   .231241685326E-02   .238384314885E-02   .245744752922E-02   .253329453210E-02   .261145047797E-02
   .269198350999E-02   .277496363397E-02   .286046275849E-02   .294855473501E-02   .303931539783E-02
   .313282260390E-02   .322915627231E-02   .332839842334E-02   .343063321694E-02   .353594699052E-02
   .364442829584E-02   .375616793488E-02   .387125899444E-02   .398979687928E-02   .411187934363E-02
   .423760652064E-02   .436708094977E-02   .450040760151E-02   .463769389939E-02   .477904973867E-02
   .492458750153E-02   .507442206818E-02   .522867082354E-02   .538745365894E-02   .555089296830E-02
   .571911363814E-02   .589224303097E-02   .607041096116E-02   .625374966257E-02   .644239374728E-02
   .663648015432E-02   .683614808761E-02   .704153894191E-02   .725279621591E-02   .747006541078E-02
   .769349391349E-02   .792323086284E-02   .815942699706E-02   .840223448123E-02   .865180671247E-02
   .890829810134E-02   .917186382691E-02   .944265956356E-02   .972084117676E-02   .100065643854E-01
   .102999843874E-01   .106012554461E-01   .109105304333E-01   .112279603259E-01   .115536936520E-01
   .118878758817E-01   .122306487598E-01   .125821495725E-01   .129425103456E-01   .133118569675E-01
   .136903082293E-01   .140779747785E-01   .144749579755E-01   .148813486484E-01   .152972257361E-01
   .157226548098E-01   .161576864666E-01   .166023545806E-01   .170566744046E-01   .175206405069E-01
   .179942245324E-01   .184773727744E-01   .189700035407E-01   .194720043000E-01   .199832285909E-01
   .205034926746E-01   .210325719139E-01   .215701968555E-01   .221160489950E-01   .226697562006E-01
   .232308877697E-01   .237989490919E-01   .243733758903E-01   .249535280094E-01   .255386827181E-01
   .261280274933E-01   .267206522470E-01   .273155409590E-01   .279115626737E-01   .285074618187E-01
   .291018477975E-01   .296931838114E-01   .302797748572E-01   .308597548497E-01   .314310728127E-01
   .319914780797E-01   .325385044466E-01   .330694532097E-01   .335813750279E-01   .340710505377E-01
   .345349696564E-01   .349693094971E-01   .353699108275E-01   .357322529972E-01   .360514272568E-01
   .363221083988E-01   .365385246421E-01   .366944256883E-01   .367830488797E-01   .367970833886E-01
   .367286323750E-01   .365691730538E-01   .363095146169E-01   .359397539702E-01   .354492292462E-01
   .348264710767E-01   .340591516142E-01   .331340313146E-01   .320369035143E-01   .307525368503E-01
   .292646156166E-01   .275556781589E-01   .256070534679E-01   .233987961597E-01   .209096200804E-01
   .181168308340E-01   .149962575787E-01   .115221845194E-01   .766728258777E-02   .340254189406E-02
  -.130279437531E-02  -.648129383278E-02  -.121673956417E-01  -.183974671205E-01  -.252098550325E-01
  -.326449302420E-01  -.407451242461E-01  -.495549559073E-01  -.591210465130E-01  -.694921210709E-01
  -.807189935100E-01  -.928545332213E-01  -.105953610080E+00  -.120073014843E+00  -.135271351470E+00
  -.151608897664E+00  -.169147429535E+00  -.187950006021E+00  -.208080708326E+00  -.229604329306E+00
  -.252586007415E+00  -.277090799493E+00  -.303183186403E+00
 pseudo wavefunction
   .118327811647E-08   .125838243330E-08   .133825372615E-08   .142319456166E-08   .151352671078E-08
   .160959236772E-08   .171175544626E-08   .182040295826E-08   .193594647978E-08   .205882371019E-08
   .218950013026E-08   .232847076544E-08   .247626206118E-08   .263343387714E-08   .280058160804E-08
   .297833843916E-08   .316737774493E-08   .336841563979E-08   .358221369097E-08   .380958180342E-08
   .405138128792E-08   .430852812383E-08   .458199642899E-08   .487282214989E-08   .518210698597E-08
   .551102256308E-08   .586081487180E-08   .623280898747E-08   .662841408983E-08   .704912880120E-08
   .749654686359E-08   .797236317600E-08   .847838021507E-08   .901651486315E-08   .958880566977E-08
   .101974205741E-07   .108446651173E-07   .115329911767E-07   .122650062534E-07   .130434833505E-07
   .138713714773E-07   .147518068210E-07   .156881246269E-07   .166838718329E-07   .177428205061E-07
   .188689821319E-07   .200666228105E-07   .213402794171E-07   .226947767890E-07   .241352460023E-07
   .256671438101E-07   .272962733130E-07   .290288059424E-07   .308713048392E-07   .328307497161E-07
   .349145632976E-07   .371306394393E-07   .394873730304E-07   .419936917956E-07   .446590901148E-07
   .474936649894E-07   .505081542914E-07   .537139774407E-07   .571232786635E-07   .607489729971E-07
   .646047952140E-07   .687053518520E-07   .730661765461E-07   .777037888728E-07   .826357569289E-07
   .878807638828E-07   .934586787496E-07   .993906316584E-07   .105699093897E-06   .112407963036E-06
   .119542653459E-06   .127130192637E-06   .135199323509E-06   .143780613370E-06   .152906569662E-06
   .162611763122E-06   .172932958738E-06   .183909255020E-06   .195582232119E-06   .207996109331E-06
   .221197912615E-06   .235237652729E-06   .250168514687E-06   .266047059223E-06   .282933437063E-06
   .300891616779E-06   .319989627117E-06   .340299814700E-06   .361899118090E-06   .384869359241E-06
   .409297553463E-06   .435276239040E-06   .462903827789E-06   .492284977857E-06   .523530990183E-06
   .556760230128E-06   .592098575859E-06   .629679895198E-06   .669646552737E-06   .712149949136E-06
   .757351094654E-06   .805421219085E-06   .856542420401E-06   .910908354569E-06   .968724969153E-06
   .103021128347E-05   .109560021829E-05   .116513947813E-05   .123909248967E-05   .131773939958E-05
   .140137813579E-05   .149032553612E-05   .158491854844E-05   .168551550712E-05   .179249749048E-05
   .190626976429E-05   .202726331705E-05   .215593649260E-05   .229277672639E-05   .243830239196E-05
   .259306476461E-05   .275765010968E-05   .293268190343E-05   .311882319481E-05   .331677911720E-05
   .352729955951E-05   .375118200687E-05   .398927456157E-05   .424247915575E-05   .451175496804E-05
   .479812205698E-05   .510266522513E-05   .542653812837E-05   .577096764603E-05   .613725852839E-05
   .652679833921E-05   .694106271182E-05   .738162093895E-05   .785014191723E-05   .834840046907E-05
   .887828406567E-05   .944179997684E-05   .100410828745E-04   .106784029188E-04   .113561743575E-04
   .120769646709E-04   .128435042975E-04   .136586969767E-04   .145256307478E-04   .154475896475E-04
   .164280661491E-04   .174707743917E-04   .185796642490E-04   .197589362905E-04   .210130576923E-04
   .223467791585E-04   .237651529149E-04   .252735518459E-04   .268776898454E-04   .285836434593E-04
   .303978749008E-04   .323272565273E-04   .343790968697E-04   .365611683137E-04   .388817365378E-04
   .413495918191E-04   .439740823254E-04   .467651495207E-04   .497333658158E-04   .528899746091E-04
   .562469328674E-04   .598169564085E-04   .636135680566E-04   .676511488533E-04   .719449925173E-04
   .765113633592E-04   .813675578703E-04   .865319702187E-04   .920241618998E-04   .978649358052E-04
   .104076414990E-03   .110682126434E-03   .117707090122E-03   .125177913764E-03   .133122893530E-03
   .141572121171E-03   .150557597931E-03   .160113355686E-03   .170275585758E-03   .181082775902E-03
   .192575855970E-03   .204798352820E-03   .217796555031E-03   .231619688069E-03   .246320100545E-03
   .261953462283E-03   .278578974934E-03   .296259595933E-03   .315062276650E-03   .335058215614E-03
   .356323127785E-03   .378937530869E-03   .402987049766E-03   .428562740290E-03   .455761433373E-03
   .484686101056E-03   .515446245635E-03   .548158313421E-03   .582946134670E-03   .619941391325E-03
   .659284114330E-03   .701123212367E-03   .745617034007E-03   .792933965352E-03   .843253065427E-03
   .896764741669E-03   .953671468041E-03   .101418854844E-02   .107854492822E-02   .114698405690E-02
   .121976480515E-02   .129716243961E-02   .137946965891E-02   .146699769502E-02   .156007748367E-02
   .165906090842E-02   .176432212276E-02   .187625895515E-02   .199529440218E-02   .212187821520E-02
   .225648858630E-02   .239963393970E-02   .255185483498E-02   .271372598913E-02   .288585842467E-02
   .306890175145E-02   .326354659037E-02   .347052714763E-02   .369062394859E-02   .392466674095E-02
   .417353757737E-02   .443817408840E-02   .471957295697E-02   .501879360653E-02   .533696211553E-02
   .567527537148E-02   .603500547880E-02   .641750443514E-02   .682420909193E-02   .725664641537E-02
   .771643906530E-02   .820531130981E-02   .872509529479E-02   .927773768814E-02   .986530671952E-02
   .104899996374E-01   .111541506060E-01   .118602390660E-01   .126108985835E-01   .134089262131E-01
   .142572924007E-01   .151591514551E-01   .161178526159E-01   .171369517461E-01   .182202236811E-01
   .193716752640E-01   .205955590983E-01   .218963880504E-01   .232789505342E-01   .247483266096E-01
   .263099049279E-01   .279694005572E-01   .297328737170E-01   .316067494564E-01   .335978383027E-01
   .357133579105E-01   .379609557374E-01   .403487327690E-01   .428852683155E-01   .455796458952E-01
   .484414802195E-01   .514809452841E-01   .547088035705E-01   .581364363499E-01   .617758750770E-01
   .656398338513E-01   .697417429111E-01   .740957831191E-01   .787169213802E-01   .836209469224E-01
   .888245083559E-01   .943451514075E-01   .100201357214E+00   .106412581037E+00   .112999291243E+00
   .119983008379E+00   .127386344151E+00   .135233040085E+00   .143548005665E+00   .152357355685E+00
   .161688446585E+00   .171569911498E+00   .182031693765E+00   .193105078677E+00   .204822723214E+00
   .217218683599E+00   .230328440541E+00   .244188922105E+00   .258838524250E+00   .274317129221E+00
   .290666122115E+00   .307928406188E+00   .326148417685E+00   .345372141303E+00   .365647127749E+00
   .387022515271E+00   .409549057540E+00   .433279160794E+00   .458266933771E+00   .484568254618E+00
   .512240859674E+00   .541344459715E+00   .571940889977E+00   .604094300882E+00   .637871396903E+00
   .673341731279E+00   .710578064245E+00   .749656791934E+00   .790658451919E+00   .833668309369E+00
   .878777024654E+00   .926081398692E+00   .975685186112E+00   .102769995794E+01   .108224598477E+01
   .113945309778E+01   .119946146830E+01   .126242222661E+01   .132849781736E+01   .139786196240E+01
   .147069907305E+01   .154720292320E+01   .162757436479E+01   .171201784010E+01   .180073642515E+01
   .189392512940E+01   .199176218598E+01   .209439843814E+01
 ae wavefunction
   .155775645424E-08   .167114846718E-08   .179015364960E-08   .191515549883E-08   .204655860968E-08
   .218479016164E-08   .233030138643E-08   .248356918554E-08   .264509786479E-08   .281542090228E-08
   .299510285739E-08   .318474139450E-08   .338496949812E-08   .359645758055E-08   .381991615703E-08
   .405609817514E-08   .430580188624E-08   .456987369534E-08   .484921123406E-08   .514476666428E-08
   .545755003266E-08   .578863319598E-08   .613915343227E-08   .651031786121E-08   .690340770883E-08
   .731978313296E-08   .776088804545E-08   .822825564949E-08   .872351386105E-08   .924839147606E-08
   .980472435204E-08   .103944625157E-07   .110196770180E-07   .116825677296E-07   .123854715877E-07
   .131308709665E-07   .139214032785E-07   .147598704117E-07   .156492493459E-07   .165927029218E-07
   .175935920673E-07   .186554877965E-07   .197821848554E-07   .209777158161E-07   .222463656049E-07
   .235926883834E-07   .250215236671E-07   .265380147936E-07   .281476282012E-07   .298561735880E-07
   .316698256861E-07   .335951475720E-07   .356391147822E-07   .378091418234E-07   .401131097464E-07
   .425593954477E-07   .451569035119E-07   .479150990694E-07   .508440436170E-07   .539544325444E-07
   .572576353264E-07   .607657381937E-07   .644915893162E-07   .684488472561E-07   .726520320596E-07
   .771165798409E-07   .818589007451E-07   .868964408977E-07   .922477469645E-07   .979325375110E-07
   .103971775326E-06   .110387747877E-06   .117204149728E-06   .124446172787E-06   .132140600239E-06
   .140315908151E-06   .149002371650E-06   .158232179969E-06   .168039556737E-06   .178460889472E-06
   .189534866144E-06   .201302621377E-06   .213807890976E-06   .227097176987E-06   .241219922820E-06
   .256228699594E-06   .272179404224E-06   .289131470389E-06   .307148092164E-06   .326296462649E-06
   .346648027197E-06   .368278752795E-06   .391269414667E-06   .415705900849E-06   .441679536284E-06
   .469287427183E-06   .498632827464E-06   .529825528369E-06   .562982272572E-06   .598227194892E-06
   .635692290572E-06   .675517913516E-06   .717853305973E-06   .762857161732E-06   .810698225303E-06
   .861555928623E-06   .915621068467E-06   .973096526967E-06   .103419803669E-05   .109915499620E-05
   .116821133521E-05   .124162643554E-05   .131967611114E-05   .140265364838E-05   .149087091425E-05
   .158465953326E-05   .168437213971E-05   .179038370918E-05   .190309297416E-05   .202292392946E-05
   .215032743333E-05   .228578290922E-05   .242980015642E-05   .258292127409E-05   .274572270875E-05
   .291881742954E-05   .310285724343E-05   .329853525470E-05   .350658848236E-05   .372780064192E-05
   .396300510344E-05   .421308803772E-05   .447899176060E-05   .476171828983E-05   .506233312632E-05
   .538196927571E-05   .572183152334E-05   .608320098092E-05   .646743991976E-05   .687599691113E-05
   .731041229057E-05   .777232396891E-05   .826347361030E-05   .878571320132E-05   .934101203565E-05
   .993146413985E-05   .105592961700E-04   .112268758057E-04   .119367206772E-04   .126915078539E-04
   .134940839364E-04   .143474757815E-04   .152549019104E-04   .162197846322E-04   .172457629383E-04
   .183367062074E-04   .194967287783E-04   .207302054422E-04   .220417879126E-04   .234364223365E-04
   .249193679086E-04   .264962166621E-04   .281729145072E-04   .299557835967E-04   .318515461029E-04
   .338673494930E-04   .360107933985E-04   .382899581787E-04   .407134352821E-04   .432903595247E-04
   .460304433966E-04   .489440135336E-04   .520420494817E-04   .553362249042E-04   .588389513795E-04
   .625634249564E-04   .665236756364E-04   .707346199668E-04   .752121169412E-04   .799730274114E-04
   .850352772315E-04   .904179243695E-04   .961412302277E-04   .102226735444E-03   .108697340445E-03
   .115577391053E-03   .122892769454E-03   .130670990878E-03   .138941306319E-03   .147734811701E-03
   .157084563868E-03   .167025703831E-03   .177595587723E-03   .188833925940E-03   .200782930969E-03
   .213487474449E-03   .226995254037E-03   .241356970674E-03   .256626516904E-03   .272861176933E-03
   .290121839129E-03   .308473221762E-03   .327984112768E-03   .348727624426E-03   .370781463840E-03
   .394228220217E-03   .419155669953E-03   .445657100639E-03   .473831655114E-03   .503784696818E-03
   .535628197735E-03   .569481150289E-03   .605470004674E-03   .643729133150E-03   .684401322935E-03
   .727638299447E-03   .773601281709E-03   .822461571875E-03   .874401180932E-03   .929613492746E-03
   .988303968780E-03   .105069089589E-02   .111700617981E-02   .118749618703E-02   .126242263801E-02
   .134206355469E-02   .142671426556E-02   .151668847182E-02   .161231937803E-02   .171396089118E-02
   .182198889227E-02   .193680258442E-02   .205882592232E-02   .218850912745E-02   .232633029426E-02
   .247279709256E-02   .262844857159E-02   .279385707173E-02   .296963025010E-02   .315641322630E-02
   .335489085552E-02   .356579013594E-02   .378988275827E-02   .402798780527E-02   .428097460981E-02
   .454976578025E-02   .483534040252E-02   .513873742871E-02   .546105926233E-02   .580347555131E-02
   .616722719975E-02   .655363061058E-02   .696408217150E-02   .740006299719E-02   .786314394166E-02
   .835499089486E-02   .887737037875E-02   .943215545821E-02   .100213319835E-01   .106470051811E-01
   .113114066107E-01   .120169015075E-01   .127659965282E-01   .135613479220E-01   .144057701461E-01
   .153022449495E-01   .162539309457E-01   .172641736989E-01   .183365163480E-01   .194747107932E-01
   .206827294711E-01   .219647777458E-01   .233253069437E-01   .247690280591E-01   .263009261628E-01
   .279262755408E-01   .296506555964E-01   .314799675469E-01   .334204519456E-01   .354787070663E-01
   .376617081783E-01   .399768277531E-01   .424318566309E-01   .450350261874E-01   .477950315342E-01
   .507210557889E-01   .538227954519E-01   .571104869257E-01   .605949342130E-01   .642875378300E-01
   .682003249712E-01   .723459809603E-01   .767378820241E-01   .813901294217E-01   .863175849661E-01
   .915359079671E-01   .970615936323E-01   .102912012953E+00   .109105454107E+00   .115661165409E+00
   .122599399832E+00   .129941461125E+00   .137709751558E+00   .145927821316E+00   .154620419553E+00
   .163813547149E+00   .173534511166E+00   .183811981042E+00   .194676046534E+00   .206158277430E+00
   .218291785052E+00   .231111285582E+00   .244653165208E+00   .258955547168E+00   .274058360669E+00
   .290003411772E+00   .306834456261E+00   .324597274563E+00   .343339748817E+00   .363111942119E+00
   .383966180135E+00   .405957135129E+00   .429141912617E+00   .453580140822E+00   .479334063113E+00
   .506468633774E+00   .535051617308E+00   .565153691761E+00   .596848556376E+00   .630213044198E+00
   .665327240103E+00   .702274605035E+00   .741142107159E+00   .782020360869E+00   .825003774715E+00
   .870190709396E+00   .917683647268E+00   .967589374872E+00   .102001918033E+01   .107508906766E+01
   .113291999036E+01   .119363810694E+01   .125737506141E+01   .132426829240E+01   .139446137456E+01
   .146810439717E+01   .154535438480E+01   .162637576612E+01   .171134089760E+01   .180043064973E+01
   .189383506471E+01   .199175409551E+01   .209439843814E+01
 End of Dataset
  PAW_PBE S 17Jan2003                    
 6.00000000000000000
 parameters from PSCTR are:
   VRHFIN =S : s2p4
   LEXCH  = PE
   EATOM  =   276.8230 eV,   20.3459 Ry

   TITEL  = PAW_PBE S 17Jan2003
   LULTRA =        F    use ultrasoft PP ?
   IUNSCR =        1    unscreen: 0-lin 1-nonlin 2-no
   RPACOR =    1.500    partial core radius
   POMASS =   32.066; ZVAL   =    6.000    mass and valenz
   RCORE  =    1.900    outmost cutoff radius
   RWIGS  =    2.200; RWIGS  =    1.164    wigner-seitz radius (au A)
   ENMAX  =  280.000; ENMIN  =  194.016 eV
   ICORE  =        2    local potential
   LCOR   =        T    correct aug charges
   LPAW   =        T    paw PP
   EAUG   =  335.092
   DEXC   =     .000
   RMAX   =    2.867    core radius for proj-oper
   RAUG   =    1.300    factor for augmentation sphere
   RDEP   =    1.954    radius for radial grids
   QCUT   =   -4.360; QGAM   =    8.721    optimization parameters
 
   Description
     l     E      TYP  RCUT    TYP  RCUT
     0   .000     23  1.900
     0   .000     23  1.900
     1   .000     23  1.900
     1   .000     23  1.900
     2   .000     23  1.900
   Error from kinetic energy argument (eV)
   NDATA  =      100
   STEP   =   20.000   1.050
  72.2      68.7      66.9      63.4      61.7      58.3      55.0      53.3
  50.2      47.1      45.6      42.7      39.9      37.2      34.7      32.3
  30.0      27.8      25.8      22.9      21.2      19.6      17.3      15.9
  14.6      12.8      11.3      10.3      9.01      7.85      6.83      5.92
  5.13      4.43      3.82      3.28      2.67      2.28      1.84      1.56
  1.25      .993      .784      .615      .478      .369      .283      .200
  .149      .102      .687E-01  .494E-01  .323E-01  .209E-01  .127E-01  .884E-02
  .671E-02  .553E-02  .514E-02  .503E-02  .493E-02  .472E-02  .435E-02  .377E-02
  .320E-02  .254E-02  .195E-02  .149E-02  .113E-02  .946E-03  .844E-03  .805E-03
  .781E-03  .741E-03  .665E-03  .575E-03  .467E-03  .373E-03  .300E-03  .263E-03
  .244E-03  .234E-03  .219E-03  .193E-03  .161E-03  .131E-03  .111E-03  .987E-04
  .931E-04  .872E-04  .769E-04  .651E-04  .532E-04  .466E-04  .433E-04  .405E-04
  .356E-04  .300E-04  .251E-04  .228E-04
END of PSCTR-controll parameters
 local part
 98.2657514061040160
   .25157647E+02   .25164097E+02   .25172628E+02   .25186826E+02   .25206659E+02
   .25232079E+02   .25263022E+02   .25299405E+02   .25341124E+02   .25388054E+02
   .25440045E+02   .25496927E+02   .25558504E+02   .25624560E+02   .25694856E+02
   .25769137E+02   .25847125E+02   .25928528E+02   .26013036E+02   .26100324E+02
   .26190051E+02   .26281860E+02   .26375379E+02   .26470219E+02   .26565978E+02
   .26662235E+02   .26758558E+02   .26854497E+02   .26949591E+02   .27043367E+02
   .27135341E+02   .27225020E+02   .27311902E+02   .27395479E+02   .27475240E+02
   .27550666E+02   .27621239E+02   .27686439E+02   .27745745E+02   .27798640E+02
   .27844611E+02   .27883150E+02   .27913758E+02   .27935945E+02   .27949234E+02
   .27953161E+02   .27947278E+02   .27931156E+02   .27904385E+02   .27866578E+02
   .27817369E+02   .27756421E+02   .27683420E+02   .27598084E+02   .27500159E+02
   .27389424E+02   .27265693E+02   .27128812E+02   .26978666E+02   .26815176E+02
   .26638300E+02   .26448037E+02   .26244425E+02   .26027542E+02   .25797505E+02
   .25554473E+02   .25298644E+02   .25030259E+02   .24749594E+02   .24456969E+02
   .24152740E+02   .23837301E+02   .23511082E+02   .23174550E+02   .22828205E+02
   .22472578E+02   .22108230E+02   .21735753E+02   .21355762E+02   .20968899E+02
   .20575824E+02   .20177220E+02   .19773783E+02   .19366226E+02   .18955273E+02
   .18541655E+02   .18126109E+02   .17709377E+02   .17292198E+02   .16875310E+02
   .16459445E+02   .16045325E+02   .15633662E+02   .15225153E+02   .14820479E+02
   .14420299E+02   .14025254E+02   .13635957E+02   .13252997E+02   .12876932E+02
   .12508292E+02   .12147572E+02   .11795234E+02   .11451704E+02   .11117372E+02
   .10792588E+02   .10477664E+02   .10172872E+02   .98784452E+01   .95945735E+01
   .93214083E+01   .90590596E+01   .88075971E+01   .85670509E+01   .83374114E+01
   .81186311E+01   .79106248E+01   .77132711E+01   .75264139E+01   .73498637E+01
   .71833995E+01   .70267703E+01   .68796973E+01   .67418759E+01   .66129774E+01
   .64926519E+01   .63805300E+01   .62762251E+01   .61793363E+01   .60894501E+01
   .60061434E+01   .59289854E+01   .58575404E+01   .57913701E+01   .57300356E+01
   .56731002E+01   .56201312E+01   .55707022E+01   .55243951E+01   .54808018E+01
   .54395266E+01   .54001872E+01   .53624167E+01   .53258651E+01   .52902004E+01
   .52551097E+01   .52203007E+01   .51855020E+01   .51504642E+01   .51149604E+01
   .50787865E+01   .50417616E+01   .50037278E+01   .49645507E+01   .49241186E+01
   .48823425E+01   .48391558E+01   .47945134E+01   .47483910E+01   .47007846E+01
   .46517094E+01   .46011988E+01   .45493031E+01   .44960887E+01   .44416366E+01
   .43860412E+01   .43294088E+01   .42718562E+01   .42135096E+01   .41545028E+01
   .40949759E+01   .40350741E+01   .39749459E+01   .39147420E+01   .38546139E+01
   .37947124E+01   .37351867E+01   .36761827E+01   .36178423E+01   .35603021E+01
   .35036925E+01   .34481366E+01   .33937495E+01   .33406379E+01   .32888986E+01
   .32386191E+01   .31898760E+01   .31427356E+01   .30972530E+01   .30534722E+01
   .30114260E+01   .29711360E+01   .29326127E+01   .28958557E+01   .28608539E+01
   .28275859E+01   .27960207E+01   .27661178E+01   .27378278E+01   .27110933E+01
   .26858494E+01   .26620243E+01   .26395401E+01   .26183136E+01   .25982572E+01
   .25792793E+01   .25612857E+01   .25441798E+01   .25278637E+01   .25122392E+01
   .24972083E+01   .24826740E+01   .24685409E+01   .24547163E+01   .24411105E+01
   .24276375E+01   .24142156E+01   .24007678E+01   .23872224E+01   .23735133E+01
   .23595804E+01   .23453699E+01   .23308344E+01   .23159334E+01   .23006329E+01
   .22849061E+01   .22687327E+01   .22520994E+01   .22349994E+01   .22174325E+01
   .21994048E+01   .21809281E+01   .21620201E+01   .21427039E+01   .21230074E+01
   .21029630E+01   .20826074E+01   .20619808E+01   .20411265E+01   .20200906E+01
   .19989214E+01   .19776685E+01   .19563830E+01   .19351163E+01   .19139203E+01
   .18928462E+01   .18719445E+01   .18512644E+01   .18308534E+01   .18107568E+01
   .17910176E+01   .17716760E+01   .17527689E+01   .17343298E+01   .17163889E+01
   .16989723E+01   .16821020E+01   .16657963E+01   .16500690E+01   .16349297E+01
   .16203840E+01   .16064331E+01   .15930743E+01   .15803007E+01   .15681017E+01
   .15564630E+01   .15453668E+01   .15347920E+01   .15247146E+01   .15151078E+01
   .15059423E+01   .14971869E+01   .14888082E+01   .14807716E+01   .14730413E+01
   .14655806E+01   .14583525E+01   .14513195E+01   .14444446E+01   .14376913E+01
   .14310236E+01   .14244068E+01   .14178075E+01   .14111940E+01   .14045364E+01
   .13978068E+01   .13909796E+01   .13840318E+01   .13769427E+01   .13696945E+01
   .13622721E+01   .13546633E+01   .13468588E+01   .13388521E+01   .13306396E+01
   .13222205E+01   .13135969E+01   .13047733E+01   .12957570E+01   .12865577E+01
   .12771872E+01   .12676597E+01   .12579909E+01   .12481986E+01   .12383020E+01
   .12283216E+01   .12182788E+01   .12081960E+01   .11980962E+01   .11880027E+01
   .11779389E+01   .11679281E+01   .11579935E+01   .11481575E+01   .11384419E+01
   .11288675E+01   .11194540E+01   .11102199E+01   .11011822E+01   .10923563E+01
   .10837559E+01   .10753930E+01   .10672777E+01   .10594180E+01   .10518202E+01
   .10444883E+01   .10374244E+01   .10306288E+01   .10240996E+01   .10178330E+01
   .10118235E+01   .10060636E+01   .10005445E+01   .99525538E+00   .99018432E+00
   .98531794E+00   .98064174E+00   .97614021E+00   .97179699E+00   .96759505E+00
   .96351682E+00   .95954442E+00   .95565976E+00   .95184475E+00   .94808145E+00
   .94435221E+00   .94063986E+00   .93692785E+00   .93320035E+00   .92944244E+00
   .92564017E+00   .92178074E+00   .91785253E+00   .91384522E+00   .90974982E+00
   .90555879E+00   .90126602E+00   .89686687E+00   .89235820E+00   .88773834E+00
   .88300711E+00   .87816576E+00   .87321693E+00   .86816465E+00   .86301419E+00
   .85777206E+00   .85244588E+00   .84704429E+00   .84157688E+00   .83605400E+00
   .83048674E+00   .82488674E+00   .81926608E+00   .81363718E+00   .80801265E+00
   .80240516E+00   .79682736E+00   .79129169E+00   .78581033E+00   .78039505E+00
   .77505709E+00   .76980709E+00   .76465497E+00   .75960986E+00   .75468002E+00
   .74987274E+00   .74519435E+00   .74065013E+00   .73624425E+00   .73197983E+00
   .72785883E+00   .72388213E+00   .72004946E+00   .71635948E+00   .71280978E+00
   .70939690E+00   .70611643E+00   .70296298E+00   .69993032E+00   .69701142E+00
   .69419853E+00   .69148326E+00   .68885667E+00   .68630938E+00   .68383164E+00
   .68141341E+00   .67904452E+00   .67671470E+00   .67441369E+00   .67213138E+00
   .66985784E+00   .66758345E+00   .66529896E+00   .66299559E+00   .66066511E+00
   .65829987E+00   .65589292E+00   .65343802E+00   .65092970E+00   .64836328E+00
   .64573496E+00   .64304174E+00   .64028154E+00   .63745313E+00   .63455615E+00
   .63159112E+00   .62855939E+00   .62546312E+00   .62230528E+00   .61908956E+00
   .61582036E+00   .61250269E+00   .60914218E+00   .60574495E+00   .60231756E+00
   .59886697E+00   .59540042E+00   .59192540E+00   .58844952E+00   .58498050E+00
   .58152604E+00   .57809377E+00   .57469118E+00   .57132554E+00   .56800382E+00
   .56473266E+00   .56151827E+00   .55836639E+00   .55528225E+00   .55227052E+00
   .54933527E+00   .54647992E+00   .54370725E+00   .54101938E+00   .53841770E+00
   .53590297E+00   .53347520E+00   .53113375E+00   .52887731E+00   .52670391E+00
   .52461095E+00   .52259524E+00   .52065306E+00   .51878013E+00   .51697175E+00
   .51522277E+00   .51352772E+00   .51188078E+00   .51027593E+00   .50870692E+00
   .50716741E+00   .50565097E+00   .50415119E+00   .50266168E+00   .50117621E+00
   .49968867E+00   .49819323E+00   .49668430E+00   .49515664E+00   .49360538E+00
   .49202607E+00   .49041470E+00   .48876776E+00   .48708224E+00   .48535566E+00
   .48358608E+00   .48177211E+00   .47991295E+00   .47800832E+00   .47605852E+00
   .47406439E+00   .47202729E+00   .46994910E+00   .46783219E+00   .46567936E+00
   .46349386E+00   .46127929E+00   .45903962E+00   .45677909E+00   .45450221E+00
   .45221369E+00   .44991839E+00   .44762128E+00   .44532738E+00   .44304175E+00
   .44076936E+00   .43851514E+00   .43628386E+00   .43408010E+00   .43190823E+00
   .42977236E+00   .42767628E+00   .42562345E+00   .42361698E+00   .42165956E+00
   .41975349E+00   .41790062E+00   .41610240E+00   .41435977E+00   .41267326E+00
   .41104293E+00   .40946838E+00   .40794877E+00   .40648283E+00   .40506887E+00
   .40370481E+00   .40238819E+00   .40111623E+00   .39988581E+00   .39869355E+00
   .39753581E+00   .39640878E+00   .39530844E+00   .39423068E+00   .39317127E+00
   .39212597E+00   .39109050E+00   .39006064E+00   .38903223E+00   .38800122E+00
   .38696372E+00   .38591603E+00   .38485466E+00   .38377638E+00   .38267822E+00
   .38155754E+00   .38041201E+00   .37923964E+00   .37803879E+00   .37680821E+00
   .37554699E+00   .37425463E+00   .37293099E+00   .37157630E+00   .37019118E+00
   .36877658E+00   .36733381E+00   .36586451E+00   .36437063E+00   .36285439E+00
   .36131827E+00   .35976498E+00   .35819745E+00   .35661875E+00   .35503211E+00
   .35344084E+00   .35184835E+00   .35025806E+00   .34867341E+00   .34709781E+00
   .34553461E+00   .34398705E+00   .34245825E+00   .34095118E+00   .33946861E+00
   .33801314E+00   .33658707E+00   .33519252E+00   .33383128E+00   .33250489E+00
   .33121459E+00   .32996129E+00   .32874562E+00   .32756789E+00   .32642808E+00
   .32532586E+00   .32426061E+00   .32323141E+00   .32223704E+00   .32127602E+00
   .32034661E+00   .31944684E+00   .31857453E+00   .31772730E+00   .31690262E+00
   .31609782E+00   .31531011E+00   .31453663E+00   .31377445E+00   .31302062E+00
   .31227220E+00   .31152626E+00   .31077994E+00   .31003046E+00   .30927516E+00
   .30851150E+00   .30773711E+00   .30694979E+00   .30614755E+00   .30532862E+00
   .30449143E+00   .30363469E+00   .30275734E+00   .30185858E+00   .30093788E+00
   .29999497E+00   .29902985E+00   .29804277E+00   .29703425E+00   .29600506E+00
   .29495621E+00   .29388893E+00   .29280466E+00   .29170506E+00   .29059193E+00
   .28946725E+00   .28833313E+00   .28719180E+00   .28604556E+00   .28489680E+00
   .28374793E+00   .28260140E+00   .28145964E+00   .28032506E+00   .27920002E+00
   .27808679E+00   .27698755E+00   .27590438E+00   .27483918E+00   .27379374E+00
   .27276965E+00   .27176832E+00   .27079096E+00   .26983858E+00   .26891197E+00
   .26801170E+00   .26713813E+00   .26629136E+00   .26547130E+00   .26467761E+00
   .26390976E+00   .26316699E+00   .26244833E+00   .26175264E+00   .26107858E+00
   .26042468E+00   .25978929E+00   .25917064E+00   .25856687E+00   .25797599E+00
   .25739597E+00   .25682472E+00   .25626012E+00   .25570002E+00   .25514230E+00
   .25458488E+00   .25402569E+00   .25346278E+00   .25289424E+00   .25231830E+00
   .25173330E+00   .25113773E+00   .25053020E+00   .24990953E+00   .24927466E+00
   .24862476E+00   .24795915E+00   .24727735E+00   .24657910E+00   .24586430E+00
   .24513305E+00   .24438566E+00   .24362262E+00   .24284458E+00   .24205239E+00
   .24124705E+00   .24042972E+00   .23960167E+00   .23876433E+00   .23791921E+00
   .23706793E+00   .23621216E+00   .23535367E+00   .23449422E+00   .23363564E+00
   .23277972E+00   .23192827E+00   .23108307E+00   .23024582E+00   .22941820E+00
   .22860177E+00   .22779801E+00   .22700830E+00   .22623388E+00   .22547586E+00
   .22473522E+00   .22401277E+00   .22330918E+00   .22262492E+00   .22196035E+00
   .22131561E+00   .22069069E+00   .22008543E+00   .21949948E+00   .21893233E+00
   .21838332E+00   .21785165E+00   .21733638E+00   .21683642E+00   .21635059E+00
   .21587760E+00   .21541606E+00   .21496451E+00   .21452144E+00   .21408527E+00
   .21365442E+00   .21322726E+00   .21280219E+00   .21237761E+00   .21195196E+00
   .21152372E+00   .21109143E+00   .21065370E+00   .21020925E+00   .20975688E+00
   .20929550E+00   .20882415E+00   .20834199E+00   .20784833E+00   .20734260E+00
   .20682440E+00   .20629344E+00   .20574961E+00   .20519295E+00   .20462362E+00
   .20404195E+00   .20344840E+00   .20284356E+00   .20222816E+00   .20160305E+00
   .20096917E+00   .20032758E+00   .19967943E+00   .19902592E+00   .19836834E+00
   .19770802E+00   .19704633E+00   .19638465E+00   .19572439E+00   .19506695E+00
   .19441369E+00   .19376596E+00   .19312508E+00   .19249228E+00   .19186874E+00
   .19125556E+00   .19065374E+00   .19006418E+00   .18948769E+00   .18892494E+00
   .18837649E+00   .18784279E+00   .18732412E+00   .18682068E+00   .18633250E+00
   .18585950E+00   .18540147E+00   .18495805E+00   .18452879E+00   .18411310E+00
   .18371029E+00   .18331955E+00   .18294001E+00   .18257067E+00   .18221048E+00
   .18185833E+00   .18151306E+00   .18117344E+00   .18083825E+00   .18050622E+00
   .18017609E+00   .17984661E+00   .17951655E+00   .17918471E+00   .17884992E+00
   .17851107E+00   .17816713E+00   .17781712E+00   .17746017E+00   .17709548E+00
   .17672236E+00   .17634021E+00   .17594855E+00   .17554702E+00   .17513536E+00
   .17471343E+00   .17428121E+00   .17383881E+00   .17338642E+00   .17292437E+00
   .17245309E+00   .17197312E+00   .17148509E+00   .17098971E+00   .17048780E+00
   .16998023E+00   .16946794E+00   .16895192E+00   .16843321E+00   .16791290E+00
   .16739206E+00   .16687182E+00   .16635327E+00   .16583752E+00   .16532564E+00
   .16481868E+00   .16431766E+00   .16382352E+00   .16333716E+00   .16285941E+00
   .16239103E+00   .16193266E+00   .16148491E+00   .16104824E+00   .16062304E+00
   .16020960E+00   .15980810E+00   .15941862E+00   .15904111E+00   .15867547E+00
   .15832144E+00   .15797871E+00   .15764683E+00   .15732530E+00   .15701350E+00
   .15671076E+00   .15641632E+00   .15612936E+00   .15584901E+00   .15557435E+00
   .15530444E+00   .15503829E+00   .15477489E+00   .15451325E+00   .15425237E+00
   .15399124E+00   .15372890E+00   .15346440E+00   .15319685E+00   .15292540E+00
   .15264924E+00   .15236764E+00   .15207994E+00   .15178557E+00   .15148400E+00
   .15117483E+00   .15085773E+00   .15053246E+00   .15019888E+00   .14985693E+00
   .14950667E+00   .14914824E+00   .14878185E+00   .14840783E+00   .14802657E+00
   .14763857E+00   .14724437E+00   .14684460E+00   .14643994E+00   .14603115E+00
   .14561900E+00   .14520433E+00   .14478799E+00   .14437085E+00   .14395382E+00
   .14353779E+00   .14312365E+00   .14271227E+00   .14230451E+00   .14190121E+00
   .14150314E+00   .14111105E+00   .14072563E+00   .14034751E+00   .13997725E+00
   .13961534E+00   .13926221E+00   .13891819E+00   .13858354E+00   .13825843E+00
   .13794296E+00   .13763714E+00   .13734087E+00   .13705400E+00   .13677629E+00
   .13650740E+00   .13624696E+00   .13599448E+00   .13574943E+00   .13551122E+00
   .13527920E+00   .13505267E+00   .13483089E+00   .13461311E+00   .13439852E+00
   .13418632E+00   .13397569E+00   .13376580E+00   .13355585E+00   .13334504E+00
   .13313260E+00   .13291776E+00   .13269984E+00   .13247816E+00   .13225211E+00
   .13202113E+00   .13178471E+00   .13154244E+00   .13129395E+00   .13103895E+00
   .13077721E+00   .13050861E+00   .13023309E+00   .12995065E+00   .12966139E+00
   .12936547E+00   .12906314E+00   .12875471E+00   .12844055E+00   .12812110E+00
   .12779687E+00   .12746840E+00   .12713630E+00   .12680120E+00   .12646379E+00
   .12612475E+00   .12578482E+00   .12544472E+00   .12510519E+00   .12476698E+00
   .12443081E+00   .12409740E+00   .12376744E+00   .12344158E+00   .12312046E+00
   .12280466E+00   .12249472E+00   .12219111E+00   .12189427E+00   .12160455E+00
   .12132226E+00   .12104764E+00   .12078084E+00   .12052196E+00   .12027102E+00
   .12002799E+00   .11979274E+00   .11956508E+00   .11934477E+00   .11913150E+00
   .11892489E+00   .11872451E+00   .11852988E+00   .11834046E+00   .11815570E+00
   .11797498E+00   .11779768E+00   .11762313E+00   .11745066E+00   .11727959E+00
   .11710923E+00   .11693891E+00   .11676795E+00   .11659570E+00   .11642152E+00
   .11624482E+00   .11606502E+00   .11588161E+00   .11569409E+00   .11550204E+00
   .11530508E+00   .11510289E+00   .11489521E+00   .11468184E+00   .11446264E+00
   .11423756E+00   .11400657E+00   .11376975E+00   .11352722E+00   .11327916E+00
 gradient corrections used for XC
 5
 core charge-density (partial)
   .46517955E+00   .46502850E+00   .46457563E+00   .46382176E+00   .46276827E+00
   .46141704E+00   .45977054E+00   .45783172E+00   .45560409E+00   .45309164E+00
   .45029887E+00   .44723076E+00   .44389277E+00   .44029081E+00   .43643123E+00
   .43232080E+00   .42796667E+00   .42337641E+00   .41855793E+00   .41351947E+00
   .40826959E+00   .40281716E+00   .39717130E+00   .39134137E+00   .38533697E+00
   .37916788E+00   .37284404E+00   .36637555E+00   .35977262E+00   .35304556E+00
   .34620473E+00   .33926053E+00   .33222341E+00   .32510378E+00   .31791202E+00
   .31065847E+00   .30335338E+00   .29600689E+00   .28862904E+00   .28122972E+00
   .27381864E+00   .26640534E+00   .25899916E+00   .25160923E+00   .24424442E+00
   .23691337E+00   .22962445E+00   .22238577E+00   .21520512E+00   .20809001E+00
   .20104763E+00   .19408488E+00   .18720829E+00   .18042409E+00   .17373815E+00
   .16715603E+00   .16068291E+00   .15432364E+00   .14808272E+00   .14196430E+00
   .13597217E+00   .13010979E+00   .12438028E+00   .11878639E+00   .11333057E+00
   .10801491E+00   .10284120E+00   .97810885E-01   .92925119E-01   .88184743E-01
   .83590303E-01   .79142061E-01   .74839999E-01   .70683833E-01   .66673023E-01
   .62806780E-01   .59084079E-01   .55503672E-01   .52064096E-01   .48763687E-01
   .45600588E-01   .42572765E-01   .39678017E-01   .36913986E-01   .34278171E-01
   .31767938E-01   .29380532E-01   .27113089E-01   .24962648E-01   .22926158E-01
   .21000494E-01   .19182464E-01   .17468822E-01   .15856275E-01   .14341494E-01
   .12921126E-01   .11591798E-01   .10350133E-01   .91927486E-02   .81162750E-02
   .71173560E-02   .61926590E-02   .53388814E-02   .45527569E-02   .38310619E-02
   .31706209E-02   .25683122E-02   .20210724E-02   .15259012E-02   .10798656E-02
   .68010315E-03   .32382605E-03   .83235909E-05  -.26903494E-03  -.51079806E-03
  -.71943008E-03  -.89730956E-03  -.10467280E-02  -.11698888E-02  -.12689066E-02
  -.13458071E-02  -.14025266E-02  -.14409125E-02  -.14627232E-02  -.14696294E-02
  -.14632144E-02  -.14449754E-02  -.14163248E-02  -.13785915E-02  -.13330227E-02
  -.12807852E-02  -.12229680E-02  -.11605838E-02  -.10945713E-02  -.10257975E-02
  -.95505983E-03  -.88308896E-03  -.81055083E-03  -.73804946E-03  -.66612941E-03
  -.59527843E-03  -.52593005E-03  -.45846627E-03  -.39322014E-03  -.33047844E-03
  -.27048429E-03  -.21343975E-03  -.15950836E-03  -.10881772E-03  -.61461965E-04
  -.17504175E-04   .23021206E-04   .60106059E-04   .93766326E-04   .12403982E-03
   .15098410E-03   .17467442E-03   .19520179E-03   .21267106E-03   .22719912E-03
   .23891319E-03   .24794917E-03   .25445013E-03   .25856478E-03   .26044616E-03
   .26025031E-03   .25813507E-03   .25425897E-03   .24878021E-03   .24185565E-03
   .23364000E-03   .22428500E-03   .21393869E-03   .20274480E-03   .19084216E-03
   .17836418E-03   .16543849E-03   .15218648E-03   .13872309E-03   .12515649E-03
   .11158793E-03   .98111603E-04   .84814536E-04   .71776585E-04   .59070418E-04
   .46761570E-04   .34908528E-04   .23562848E-04   .12769311E-04   .25660971E-05
  -.70150011E-05  -.15948353E-04  -.24214240E-04  -.31798585E-04  -.38692672E-04
  -.44892850E-04  -.50400225E-04  -.55220351E-04  -.59362907E-04  -.62841375E-04
  -.65672717E-04  -.67877049E-04  -.69477318E-04  -.70498989E-04  -.70969723E-04
  -.70919077E-04  -.70378204E-04  -.69379560E-04  -.67956626E-04  -.66143640E-04
  -.63975339E-04  -.61486712E-04  -.58712773E-04  -.55688340E-04  -.52447832E-04
  -.49025081E-04  -.45453153E-04  -.41764191E-04  -.37989271E-04  -.34158267E-04
  -.30299737E-04  -.26440820E-04  -.22607152E-04  -.18822787E-04  -.15110140E-04
  -.11489937E-04  -.79811832E-05  -.46011399E-05  -.13653115E-05   .17125530E-05
   .46204500E-05   .73481011E-05   .98869240E-05   .12229995E-04   .14372002E-04
   .16309196E-04   .18039325E-04   .19561577E-04   .20876504E-04   .21985951E-04
   .22892975E-04   .23601768E-04   .24117568E-04   .24446578E-04   .24595874E-04
   .24573321E-04   .24387486E-04   .24047543E-04   .23563196E-04   .22944584E-04
   .22202204E-04   .21346824E-04   .20389407E-04   .19341032E-04   .18212819E-04
   .17015864E-04   .15761165E-04   .14459565E-04   .13121689E-04   .11757891E-04
   .10378202E-04   .89922859E-05   .76093952E-05   .62383340E-05   .48874255E-05
   .35644828E-05   .22767849E-05   .10310563E-05  -.16654869E-06  -.13104572E-05
  -.23956861E-05  -.34178453E-05  -.43731382E-05  -.52583578E-05  -.60708806E-05
  -.68086557E-05  -.74701926E-05  -.80545454E-05  -.85612939E-05  -.89905239E-05
  -.93428038E-05  -.96191604E-05  -.98210527E-05  -.99503438E-05  -.10009273E-04
  -.10000423E-04  -.99266956E-05  -.97912723E-05  -.95975890E-05  -.93493014E-05
  -.90502544E-05  -.87044497E-05  -.83160157E-05  -.78891761E-05  -.74282209E-05
  -.69374765E-05  -.64212786E-05  -.58839447E-05  -.53297487E-05  -.47628965E-05
  -.41875030E-05  -.36075708E-05  -.30269701E-05  -.24494205E-05  -.18784742E-05
  -.13175011E-05  -.76967546E-06  -.23796438E-06   .27488229E-06   .76634007E-06
   .12341164E-05   .16761554E-05   .20906416E-05   .24760010E-05   .28309019E-05
   .31542532E-05   .34452022E-05   .37031301E-05   .39276473E-05   .41185867E-05
   .42759965E-05   .44001314E-05   .44914434E-05   .45505718E-05   .45783318E-05
   .45757033E-05   .45438187E-05   .44839501E-05   .43974966E-05   .42859708E-05
   .41509858E-05   .39942412E-05   .38175099E-05   .36226243E-05   .34114633E-05
   .31859390E-05   .29479836E-05   .26995373E-05   .24425359E-05   .21788995E-05
   .19105207E-05   .16392548E-05   .13669093E-05   .10952349E-05   .82591640E-06
   .56056540E-06   .30071250E-06   .47801057E-07  -.19681862E-06  -.43189423E-06
  -.65627574E-06  -.86891879E-06  -.10688875E-05  -.12553563E-05  -.14276114E-05
  -.15850510E-05  -.17271854E-05  -.18536361E-05  -.19641342E-05  -.20585186E-05
  -.21367329E-05  -.21988227E-05  -.22449317E-05  -.22752976E-05  -.22902473E-05
  -.22901921E-05  -.22756227E-05  -.22471029E-05  -.22052644E-05  -.21508005E-05
  -.20844596E-05  -.20070394E-05  -.19193799E-05  -.18223571E-05  -.17168767E-05
  -.16038674E-05  -.14842745E-05  -.13590538E-05  -.12291651E-05  -.10955669E-05
  -.95920972E-06  -.82103130E-06  -.68195096E-06  -.54286465E-06  -.40464026E-06
  -.26811324E-06  -.13408247E-06  -.33066243E-08   .12349924E-06   .24566663E-06
   .36257630E-06   .47366042E-06   .57840447E-06   .67634874E-06   .76708942E-06
   .85027935E-06   .92562839E-06   .99290346E-06   .10519282E-05   .11025824E-05
   .11448007E-05   .11785721E-05   .12039374E-05   .12209881E-05   .12298640E-05
   .12307513E-05   .12238794E-05   .12095189E-05   .11879783E-05   .11596014E-05
   .11247636E-05   .10838692E-05   .10373480E-05   .98565162E-06   .92925058E-06
   .86863054E-06   .80428908E-06   .73673226E-06   .66647134E-06   .59401952E-06
   .51988875E-06   .44458666E-06   .36861361E-06   .29245985E-06   .21660283E-06
   .14150469E-06   .67609830E-07  -.46572210E-08  -.74893865E-07  -.14272125E-06
  -.20778589E-06  -.26976114E-06  -.32834837E-06  -.38327806E-06  -.43431055E-06
  -.48123677E-06  -.52387855E-06  -.56208892E-06  -.59575214E-06  -.62478349E-06
  -.64912899E-06  -.66876486E-06  -.68369685E-06  -.69395937E-06  -.69961456E-06
  -.70075109E-06  -.69748296E-06  -.68994810E-06  -.67830688E-06  -.66274055E-06
  -.64344959E-06  -.62065192E-06  -.59458120E-06  -.56548492E-06  -.53362255E-06
  -.49926367E-06  -.46268605E-06  -.42417374E-06  -.38401518E-06  -.34250136E-06
  -.29992397E-06  -.25657359E-06  -.21273801E-06  -.16870049E-06  -.12473821E-06
  -.81120741E-07  -.38108571E-07   .40482060E-08   .45111152E-07   .84854633E-07
   .12306686E-06   .15955080E-06   .19412504E-06   .22662443E-06   .25690073E-06
   .28482303E-06   .31027813E-06   .33317079E-06   .35342382E-06   .37097813E-06
   .38579260E-06   .39784391E-06   .40712623E-06   .41365079E-06   .41744543E-06
   .41855398E-06   .41703562E-06   .41296414E-06   .40642712E-06   .39752507E-06
   .38637050E-06   .37308693E-06   .35780789E-06   .34067587E-06   .32184120E-06
   .30146099E-06   .27969798E-06   .25671946E-06   .23269608E-06   .20780079E-06
   .18220773E-06   .15609110E-06   .12962416E-06   .10297816E-06   .76321377E-07
   .49818151E-07   .23627982E-07  -.20953139E-08  -.27204411E-07  -.51559207E-07
  -.75027507E-07  -.97485633E-07  -.11881898E-06  -.13892249E-06  -.15770108E-06
  -.17506995E-06  -.19095492E-06  -.20529256E-06  -.21803038E-06  -.22912686E-06
  -.23855147E-06  -.24628458E-06  -.25231735E-06  -.25665153E-06  -.25929918E-06
  -.26028240E-06  -.25963295E-06  -.25739180E-06  -.25360876E-06  -.24834187E-06
  -.24165694E-06  -.23362695E-06  -.22433143E-06  -.21385586E-06  -.20229099E-06
  -.18973219E-06  -.17627875E-06  -.16203322E-06  -.14710067E-06  -.13158805E-06
  -.11560347E-06  -.99255497E-07  -.82652541E-07  -.65902160E-07  -.49110443E-07
  -.32381394E-07  -.15816351E-07   .48657136E-09   .16433005E-07   .31932819E-07
   .46900570E-07   .61255923E-07   .74924023E-07   .87835829E-07   .99928409E-07
   .11114519E-06   .12143615E-06   .13075800E-06   .13907429E-06   .14635549E-06
   .15257900E-06   .15772916E-06   .16179720E-06   .16478110E-06   .16668555E-06
   .16752166E-06   .16730686E-06   .16606460E-06   .16382412E-06   .16062009E-06
   .15649237E-06   .15148558E-06   .14564877E-06   .13903504E-06   .13170109E-06
   .12370686E-06   .11511503E-06   .10599065E-06   .96400641E-07   .86413401E-07
   .76098318E-07   .65525351E-07   .54764588E-07   .43885821E-07   .32958128E-07
   .22049468E-07   .11226295E-07   .55318454E-09  -.99075198E-08  -.20096037E-07
  -.29955460E-07  -.39432041E-07  -.48475452E-07  -.57039025E-07  -.65079953E-07
  -.72559478E-07  -.79443041E-07  -.85700409E-07  -.91305768E-07  -.96237792E-07
  -.10047968E-06  -.10401919E-06  -.10684856E-06  -.10896455E-06  -.11036831E-06
  -.11106531E-06  -.11106520E-06  -.11038172E-06  -.10903246E-06  -.10703875E-06
  -.10442542E-06  -.10122056E-06  -.97455352E-07  -.93163750E-07  -.88382263E-07
  -.83149669E-07  -.77506741E-07  -.71495954E-07  -.65161203E-07  -.58547502E-07
  -.51700695E-07  -.44667161E-07  -.37493520E-07  -.30226350E-07  -.22911903E-07
  -.15595831E-07  -.83229231E-08  -.11368482E-08   .59200863E-08   .12807165E-07
   .19485483E-07   .25918141E-07   .32070441E-07   .37910042E-07   .43407123E-07
   .48534508E-07   .53267784E-07   .57585396E-07   .61468724E-07   .64902141E-07
   .67873050E-07   .70371904E-07   .72392209E-07   .73930502E-07   .74986320E-07
   .75562145E-07   .75663331E-07   .75298024E-07   .74477056E-07   .73213835E-07
   .71524210E-07   .69426334E-07   .66940509E-07   .64089028E-07   .60895998E-07
   .57387163E-07   .53589720E-07   .49532125E-07   .45243898E-07   .40755425E-07
   .36097761E-07   .31302425E-07   .26401204E-07   .21425953E-07   .16408406E-07
   .11379978E-07   .63715892E-08   .14134794E-08  -.34649587E-08  -.82353439E-08
  -.12870460E-07  -.17344398E-07  -.21632695E-07  -.25712450E-07  -.29562437E-07
  -.33163207E-07  -.36497171E-07  -.39548672E-07  -.42304050E-07  -.44751686E-07
  -.46882038E-07  -.48687662E-07  -.50163220E-07  -.51305472E-07  -.52113266E-07
  -.52587502E-07  -.52731093E-07  -.52548912E-07  -.52047730E-07  -.51236137E-07
  -.50124465E-07  -.48724689E-07  -.47050329E-07  -.45116343E-07  -.42939007E-07
  -.40535798E-07  -.37925264E-07  -.35126897E-07  -.32160994E-07  -.29048525E-07
  -.25810991E-07  -.22470286E-07  -.19048558E-07  -.15568070E-07  -.12051063E-07
  -.85196238E-08  -.49955496E-08  -.15002249E-08   .19455027E-08   .53214395E-08
   .86081568E-08   .11787096E-07   .14840665E-07   .17752331E-07   .20506701E-07
   .23089594E-07   .25488112E-07   .27690692E-07   .29687153E-07   .31468740E-07
   .33028149E-07   .34359545E-07   .35458580E-07   .36322389E-07   .36949582E-07
   .37340233E-07   .37495853E-07   .37419354E-07   .37115013E-07   .36588421E-07
   .35846428E-07   .34897080E-07   .33749555E-07   .32414082E-07   .30901867E-07
   .29225007E-07   .27396403E-07   .25429668E-07   .23339034E-07   .21139257E-07
   .18845514E-07   .16473310E-07   .14038377E-07   .11556572E-07   .90437835E-08
   .65158330E-08   .39883791E-08   .14768267E-08  -.10037627E-08  -.34387567E-08
  -.58140336E-08  -.81160599E-08  -.10331963E-07  -.12449598E-07  -.14457610E-07
  -.16345491E-07  -.18103630E-07  -.19723355E-07  -.21196972E-07  -.22517798E-07
  -.23680183E-07  -.24679527E-07  -.25512296E-07  -.26176021E-07  -.26669300E-07
  -.26991788E-07  -.27144184E-07  -.27128210E-07  -.26946581E-07  -.26602980E-07
  -.26102014E-07  -.25449177E-07  -.24650798E-07  -.23713994E-07  -.22646611E-07
  -.21457170E-07  -.20154799E-07  -.18749173E-07  -.17250445E-07  -.15669177E-07
  -.14016270E-07  -.12302896E-07  -.10540419E-07  -.87403292E-08  -.69141710E-08
  -.50734695E-08  -.32296628E-08  -.13940340E-08   .42235513E-09   .22087276E-08
   .39546521E-08   .56501011E-08   .72855052E-08   .88518045E-08   .10340495E-07
   .11743674E-07   .13054074E-07   .14265103E-07   .15370870E-07   .16366214E-07
   .17246718E-07   .18008733E-07   .18649381E-07   .19166566E-07   .19558972E-07
   .19826060E-07   .19968063E-07   .19985967E-07   .19881498E-07   .19657102E-07
   .19315913E-07   .18861733E-07   .18298990E-07   .17632709E-07   .16868467E-07
   .16012358E-07   .15070940E-07   .14051196E-07   .12960482E-07   .11806477E-07
   .10597131E-07   .93406176E-08   .80452742E-08   .67195542E-08   .53719726E-08
   .40110533E-08   .26452778E-08   .12830341E-08  -.67432469E-10  -.13980673E-08
  -.27010525E-08  -.39688507E-08  -.51942465E-08  -.63703862E-08  -.74908133E-08
  -.85495023E-08  -.95408891E-08  -.10459898E-07  -.11301964E-07  -.12063057E-07
  -.12739694E-07  -.13328956E-07  -.13828494E-07  -.14236539E-07  -.14551902E-07
  -.14773974E-07  -.14902722E-07  -.14938677E-07  -.14882929E-07  -.14737108E-07
  -.14503369E-07  -.14184370E-07  -.13783248E-07  -.13303598E-07  -.12749437E-07
  -.12125182E-07  -.11435611E-07  -.10685833E-07  -.98812530E-08  -.90275301E-08
  -.81305448E-08  -.71963583E-08  -.62311733E-08  -.52412948E-08  -.42330900E-08
  -.32129495E-08  -.21872480E-08  -.11623057E-08  -.14435117E-09   .86051542E-09
   .18463573E-08   .28074347E-08   .37382372E-08   .46335139E-08   .54883011E-08
   .62979493E-08   .70581465E-08   .77649396E-08   .84147539E-08   .90044092E-08
   .95311338E-08   .99925758E-08   .10386812E-07   .10712351E-07   .10968143E-07
   .11153572E-07   .11268459E-07   .11313055E-07   .11288036E-07   .11194489E-07
   .11033904E-07   .10808158E-07   .10519499E-07   .10170523E-07   .97641631E-08
   .93036569E-08   .87925296E-08   .82345662E-08   .76337852E-08   .69944120E-08
   .63208498E-08   .56176507E-08   .48894865E-08   .41411183E-08   .33773672E-08
   .26030835E-08   .18231174E-08   .10422897E-08   .26536272E-09  -.50298765E-09
  -.12581991E-08  -.19958489E-08  -.27116793E-08  -.34016206E-08  -.40618136E-08
  -.46886303E-08  -.52786927E-08  -.58288899E-08  -.63363936E-08  -.67986717E-08
  -.72134993E-08  -.75789686E-08  -.78934961E-08  -.81558282E-08  -.83650442E-08
  -.85205577E-08  -.86221161E-08  -.86697973E-08  -.86640053E-08  -.86054635E-08
  -.84952061E-08  -.83345678E-08  -.81251722E-08  -.78689177E-08  -.75679630E-08
  -.72247104E-08  -.68417880E-08  -.64220315E-08  -.59684635E-08  -.54842735E-08
  -.49727963E-08  -.44374897E-08  -.38819123E-08  -.33097003E-08  -.27245451E-08
  -.21301697E-08  -.15303058E-08  -.92867130E-09  -.32894803E-09   .26524040E-09
   .85034962E-09   .14229350E-08   .19796712E-08   .25173709E-08   .30330023E-08
   .35237056E-08   .39868081E-08   .44198381E-08   .48205371E-08   .51868713E-08
   .55170407E-08   .58094871E-08   .60629008E-08   .62762253E-08   .64486603E-08
   .65796639E-08   .66689520E-08   .67164975E-08   .67225268E-08   .66875155E-08
   .66121824E-08   .64974820E-08   .63445962E-08   .61549238E-08   .59300699E-08
   .56718334E-08   .53821934E-08   .50632956E-08   .47174370E-08   .43470499E-08
   .39546858E-08   .35429986E-08   .31147270E-08   .26726768E-08   .22197034E-08
   .17586939E-08   .12925490E-08   .82416523E-09   .35641779E-09  -.10785687E-09
  -.56587769E-09  -.10149352E-08  -.14524069E-08  -.18757723E-08  -.22826271E-08
  -.26706957E-08  -.30378442E-08  -.33820911E-08  -.37016177E-08  -.39947772E-08
 atomic pseudo charge-density
   .60000000E+01   .59876385E+01   .59507352E+01   .58898286E+01   .58057971E+01
   .56998309E+01   .55733955E+01   .54281887E+01   .52660925E+01   .50891230E+01
   .48993802E+01   .46990005E+01   .44901118E+01   .42747944E+01   .40550472E+01
   .38327599E+01   .36096921E+01   .33874572E+01   .31675132E+01   .29511571E+01
   .27395246E+01   .25335923E+01   .23341841E+01   .21419781E+01   .19575164E+01
   .17812152E+01   .16133757E+01   .14541952E+01   .13037783E+01   .11621475E+01
   .10292536E+01   .90498539E+00   .78917859E+00   .68162457E+00   .58207778E+00
   .49026282E+00   .40588074E+00   .32861465E+00   .25813474E+00   .19410272E+00
   .13617569E+00   .84009484E-01   .37261608E-01  -.44062856E-02  -.41326299E-01
  -.73822539E-01  -.10220968E+00  -.12679179E+00  -.14786146E+00  -.16569907E+00
  -.18057232E+00  -.19273593E+00  -.20243142E+00  -.20988713E+00  -.21531824E+00
  -.21892694E+00  -.22090269E+00  -.22142254E+00  -.22065144E+00  -.21874271E+00
  -.21583842E+00  -.21206989E+00  -.20755814E+00  -.20241441E+00  -.19674063E+00
  -.19062993E+00  -.18416714E+00  -.17742923E+00  -.17048584E+00  -.16339972E+00
  -.15622718E+00  -.14901851E+00  -.14181842E+00  -.13466644E+00  -.12759728E+00
  -.12064121E+00  -.11382440E+00  -.10716928E+00  -.10069478E+00  -.94416702E-01
  -.88347947E-01  -.82498790E-01  -.76877122E-01  -.71488678E-01  -.66337251E-01
  -.61424890E-01  -.56752083E-01  -.52317935E-01  -.48120322E-01  -.44156040E-01
  -.40420945E-01  -.36910077E-01  -.33617778E-01  -.30537796E-01  -.27663386E-01
  -.24987398E-01  -.22502363E-01  -.20200562E-01  -.18074097E-01  -.16114952E-01
  -.14315051E-01  -.12666301E-01  -.11160645E-01  -.97900958E-02  -.85467724E-02
  -.74229329E-02  -.64109999E-02  -.55035845E-02  -.46935063E-02  -.39738105E-02
  -.33377823E-02  -.27789581E-02  -.22911349E-02  -.18683773E-02  -.15050223E-02
  -.11956826E-02  -.93524770E-03  -.71888428E-03  -.54203438E-03  -.40041285E-03
  -.29000354E-03  -.20705449E-03  -.14807231E-03  -.10981575E-03  -.89288585E-04
  -.83731966E-04  -.90616259E-04  -.10763246E-03  -.13268330E-03  -.16387403E-03
  -.19950309E-03  -.23805253E-03  -.27817840E-03  -.31870111E-03  -.35859574E-03
  -.39698248E-03  -.43311707E-03  -.46638143E-03  -.49627444E-03  -.52240287E-03
  -.54447258E-03  -.56227989E-03  -.57570329E-03  -.58469535E-03  -.58927500E-03
  -.58952004E-03  -.58556003E-03  -.57756952E-03  -.56576154E-03  -.55038151E-03
  -.53170148E-03  -.51001471E-03  -.48563059E-03  -.45886996E-03  -.43006072E-03
  -.39953383E-03  -.36761963E-03  -.33464448E-03  -.30092781E-03  -.26677933E-03
  -.23249676E-03  -.19836365E-03  -.16464768E-03  -.13159910E-03  -.99449503E-04
  -.68410844E-04  -.38674701E-04  -.10411764E-04   .16228467E-04   .41117772E-04
   .64149118E-04   .85236394E-04   .10431398E-03   .12133620E-03   .13627657E-03
   .14912703E-03   .15989701E-03   .16861240E-03   .17531449E-03   .18005881E-03
   .18291394E-03   .18396024E-03   .18328863E-03   .18099928E-03   .17720035E-03
   .17200669E-03   .16553859E-03   .15792050E-03   .14927989E-03   .13974601E-03
   .12944881E-03   .11851782E-03   .10708118E-03   .95264665E-04   .83190768E-04
   .70977917E-04   .58739708E-04   .46584230E-04   .34613468E-04   .22922778E-04
   .11600439E-04   .72728704E-06  -.96235843E-05  -.19387042E-04  -.28506062E-04
  -.36931806E-04  -.44623634E-04  -.51549047E-04  -.57683571E-04  -.63010584E-04
  -.67521089E-04  -.71213436E-04  -.74092996E-04  -.76171803E-04  -.77468149E-04
  -.78006153E-04  -.77815301E-04  -.76929967E-04  -.75388909E-04  -.73234759E-04
  -.70513499E-04  -.67273939E-04  -.63567185E-04  -.59446120E-04  -.54964890E-04
  -.50178399E-04  -.45141821E-04  -.39910132E-04  -.34537659E-04  -.29077655E-04
  -.23581900E-04  -.18100330E-04  -.12680694E-04  -.73682489E-05  -.22054764E-05
   .27681558E-05   .75164060E-05   .12006432E-04   .16208932E-04   .20098249E-04
   .23652447E-04   .26853345E-04   .29686524E-04   .32141305E-04   .34210696E-04
   .35891303E-04   .37183226E-04   .38089927E-04   .38618067E-04   .38777335E-04
   .38580251E-04   .38041953E-04   .37179972E-04   .36013996E-04   .34565624E-04
   .32858109E-04   .30916105E-04   .28765403E-04   .26432672E-04   .23945201E-04
   .21330642E-04   .18616765E-04   .15831212E-04   .13001271E-04   .10153650E-04
   .73142732E-05   .45080850E-05   .17588702E-05  -.91090963E-06  -.34802624E-05
  -.59297960E-05  -.82418297E-05  -.10400488E-04  -.12391777E-04  -.14203638E-04
  -.15825991E-04  -.17250754E-04  -.18471844E-04  -.19485165E-04  -.20288579E-04
  -.20881858E-04  -.21266625E-04  -.21446282E-04  -.21425917E-04  -.21212212E-04
  -.20813331E-04  -.20238802E-04  -.19499393E-04  -.18606978E-04  -.17574398E-04
  -.16415323E-04  -.15144105E-04  -.13775632E-04  -.12325182E-04  -.10808282E-04
  -.92405602E-05  -.76376113E-05  -.60148594E-05  -.43874305E-05  -.27700294E-05
  -.11768249E-05   .37865809E-06   .18836362E-05   .33261573E-05   .46951799E-05
   .59806419E-05   .71735202E-05   .82658780E-05   .92509028E-05   .10122933E-04
   .10877472E-04   .11511198E-04   .12021953E-04   .12408735E-04   .12671666E-04
   .12811966E-04   .12831904E-04   .12734756E-04   .12524740E-04   .12206958E-04
   .11787323E-04   .11272487E-04   .10669759E-04   .99870261E-05   .92326646E-05
   .84154549E-05   .75444927E-05   .66291002E-05   .56787383E-05   .47029188E-05
   .37111201E-05   .27127042E-05   .17168374E-05   .73241480E-06  -.23201063E-06
  -.11682945E-05  -.20687619E-05  -.29262625E-05  -.37342199E-05  -.44866745E-05
  -.51783198E-05  -.58045320E-05  -.63613934E-05  -.68457081E-05  -.72550118E-05
  -.75875746E-05  -.78423970E-05  -.80192003E-05  -.81184104E-05  -.81411358E-05
  -.80891407E-05  -.79648121E-05  -.77711235E-05  -.75115932E-05  -.71902396E-05
  -.68115329E-05  -.63803438E-05  -.59018910E-05  -.53816853E-05  -.48254740E-05
  -.42391838E-05  -.36288637E-05  -.30006282E-05  -.23606015E-05  -.17148625E-05
  -.10693921E-05  -.43002239E-06   .19761176E-06   .80811803E-06   .13963888E-05
   .19576397E-05   .24874445E-05   .29817661E-05   .34369829E-05   .38499115E-05
   .42178244E-05   .45384637E-05   .48100501E-05   .50312873E-05   .52013626E-05
   .53199426E-05   .53871647E-05   .54036254E-05   .53703640E-05   .52888431E-05
   .51609256E-05   .49888493E-05   .47751975E-05   .45228688E-05   .42350431E-05
   .39151477E-05   .35668201E-05   .31938713E-05   .28002473E-05   .23899912E-05
   .19672045E-05   .15360089E-05   .11005095E-05   .66475772E-06   .23271666E-06
  -.19177265E-06  -.60502292E-06  -.10035303E-05  -.13840017E-05  -.17433796E-05
  -.20788647E-05  -.23879349E-05  -.26683619E-05  -.29182254E-05  -.31359227E-05
  -.33201770E-05  -.34700414E-05  -.35849005E-05  -.36644685E-05  -.37087849E-05
  -.37182070E-05  -.36934003E-05  -.36353255E-05  -.35452234E-05  -.34245986E-05
  -.32751996E-05  -.30989982E-05  -.28981670E-05  -.26750558E-05  -.24321665E-05
  -.21721274E-05  -.18976671E-05  -.16115876E-05  -.13167377E-05  -.10159862E-05
  -.71219581E-06  -.40819741E-06  -.10676518E-06   .18940724E-06   .47772935E-06
   .75573508E-06   .10211024E-05   .12716715E-05   .15054608E-05   .17206811E-05
   .19157484E-05   .20892932E-05   .22401693E-05   .23674591E-05   .24704776E-05
   .25487741E-05   .26021309E-05   .26305614E-05   .26343048E-05   .26138198E-05
   .25697760E-05   .25030437E-05   .24146819E-05   .23059253E-05   .21781693E-05
   .20329548E-05   .18719508E-05   .16969372E-05   .15097864E-05   .13124447E-05
   .11069128E-05   .89522739E-06   .67944138E-06   .46160531E-06   .24374874E-06
   .27862320E-07  -.18411950E-06  -.39033494E-06  -.58901030E-06  -.77847441E-06
  -.95717180E-06  -.11236746E-05  -.12766929E-05  -.14150842E-05  -.15378607E-05
  -.16441952E-05  -.17334261E-05  -.18050597E-05  -.18587719E-05  -.18944079E-05
  -.19119804E-05  -.19116663E-05  -.18938022E-05  -.18588784E-05  -.18075313E-05
  -.17405353E-05  -.16587930E-05  -.15633248E-05  -.14552573E-05  -.13358112E-05
  -.12062888E-05  -.10680599E-05  -.92254909E-06  -.77122110E-06  -.61556712E-06
  -.45709067E-06  -.29729371E-06  -.13766307E-06   .20342819E-07   .17530667E-06
   .32586445E-06   .47071685E-06   .60863993E-06   .73849488E-06   .85923687E-06
   .96992288E-06   .10697185E-05   .11579034E-05   .12338761E-05   .12971574E-05
   .13473922E-05   .13843509E-05   .14079290E-05   .14181462E-05   .14151437E-05
   .13991811E-05   .13706318E-05   .13299773E-05   .12778018E-05   .12147841E-05
   .11416905E-05   .10593659E-05   .96872516E-06   .87074299E-06   .76644454E-06
   .65689497E-06   .54318910E-06   .42644095E-06   .30777324E-06   .18830703E-06
   .69151505E-07  -.48605876E-07  -.16390897E-06  -.27574202E-06  -.38313824E-06
  -.48518776E-06  -.58104503E-06  -.66993537E-06  -.75116088E-06  -.82410552E-06
  -.88823932E-06  -.94312178E-06  -.98840443E-06  -.10238324E-05  -.10492453E-05
  -.10645769E-05  -.10698545E-05  -.10651968E-05  -.10508114E-05  -.10269916E-05
  -.99411211E-06  -.95262441E-06  -.90305130E-06  -.84598095E-06  -.78206054E-06
  -.71198930E-06  -.63651133E-06  -.55640805E-06  -.47249046E-06  -.38559128E-06
  -.29655696E-06  -.20623976E-06  -.11548982E-06  -.25147522E-07   .63964119E-07
   .15104663E-06   .23533302E-06   .31609423E-06   .39264524E-06   .46435056E-06
   .53062930E-06   .59095958E-06   .64488233E-06   .69200453E-06   .73200172E-06
   .76461988E-06   .78967665E-06   .80706183E-06   .81673727E-06   .81873610E-06
   .81316123E-06   .80018340E-06   .78003849E-06   .75302436E-06   .71949715E-06
   .67986714E-06   .63459410E-06   .58418236E-06   .52917548E-06   .47015066E-06
   .40771298E-06   .34248938E-06   .27512262E-06   .20626515E-06   .13657299E-06
   .66699659E-07  -.27097260E-08  -.71024261E-07  -.13763279E-06  -.20194919E-06
  -.26341738E-06  -.32151589E-06  -.37576217E-06  -.42571637E-06  -.47098472E-06
  -.51122244E-06  -.54613615E-06  -.57548577E-06  -.59908590E-06  -.61680672E-06
  -.62857430E-06  -.63437045E-06  -.63423205E-06  -.62824988E-06  -.61656697E-06
  -.59937651E-06  -.57691933E-06  -.54948097E-06  -.51738844E-06  -.48100652E-06
  -.44073395E-06  -.39699922E-06  -.35025619E-06  -.30097961E-06  -.24966040E-06
  -.19680097E-06  -.14291041E-06  -.88499736E-07  -.34077189E-07   .19856386E-07
   .72812019E-07   .12431692E-06   .17391856E-06   .22118855E-06   .26572618E-06
   .30716171E-06   .34515928E-06   .37941951E-06   .40968171E-06   .43572570E-06
   .45737326E-06   .47448910E-06   .48698154E-06   .49480266E-06   .49794818E-06
   .49645677E-06   .49040918E-06   .47992679E-06   .46516999E-06   .44633614E-06
   .42365716E-06   .39739701E-06   .36784872E-06   .33533135E-06   .30018665E-06
   .26277565E-06   .22347500E-06   .18267338E-06   .14076771E-06   .98159396E-07
   .55250617E-07   .12440593E-07  -.29878020E-07  -.71322638E-07  -.11152412E-06
  -.15012994E-06  -.18680725E-06  -.22124557E-06  -.25315937E-06  -.28229036E-06
  -.30840940E-06  -.33131829E-06  -.35085107E-06  -.36687514E-06  -.37929200E-06
  -.38803767E-06  -.39308280E-06  -.39443246E-06  -.39212561E-06  -.38623427E-06
  -.37686242E-06  -.36414457E-06  -.34824413E-06  -.32935149E-06  -.30768193E-06
  -.28347326E-06  -.25698336E-06  -.22848755E-06  -.19827576E-06  -.16664974E-06
  -.13392009E-06  -.10040329E-06  -.66418724E-07  -.32285721E-07   .16794027E-08
   .35166186E-07   .67872800E-07   .99508696E-07   .12979712E-06   .15847747E-06
   .18530747E-06   .21006512E-06   .23255050E-06   .25258727E-06   .27002401E-06
   .28473521E-06   .29662215E-06   .30561337E-06   .31166503E-06   .31476089E-06
   .31491210E-06   .31215674E-06   .30655911E-06   .29820877E-06   .28721940E-06
   .27372744E-06   .25789050E-06   .23988566E-06   .21990758E-06   .19816646E-06
   .17488594E-06   .15030083E-06   .12465482E-06   .98198151E-07   .71185182E-07
   .43872036E-07   .16514213E-07  -.10635748E-07  -.37330547E-07  -.63330326E-07
  -.88404771E-07  -.11233511E-06  -.13491595E-06  -.15595702E-06  -.17528468E-06
  -.19274334E-06  -.20819663E-06  -.22152837E-06  -.23264346E-06  -.24146838E-06
  -.24795165E-06  -.25206399E-06  -.25379831E-06  -.25316948E-06  -.25021389E-06
  -.24498890E-06  -.23757196E-06  -.22805969E-06  -.21656674E-06  -.20322448E-06
  -.18817962E-06  -.17159262E-06  -.15363606E-06  -.13449290E-06  -.11435466E-06
  -.93419559E-07  -.71890610E-07  -.49973677E-07  -.27875564E-07  -.58020962E-08
   .16043754E-07   .37463699E-07   .58265893E-07   .78266616E-07   .97291855E-07
   .11517878E-06   .13177711E-06   .14695029E-06   .16057664E-06   .17255023E-06
   .18278167E-06   .19119871E-06   .19774674E-06   .20238899E-06   .20510669E-06
   .20589902E-06   .20478287E-06   .20179246E-06   .19697885E-06   .19040919E-06
   .18216596E-06   .17234600E-06   .16105945E-06   .14842852E-06   .13458632E-06
   .11967538E-06   .10384633E-06   .87256342E-07   .70067638E-07   .52445930E-07
   .34558857E-07   .16574414E-07  -.13405863E-08  -.19022040E-07  -.36310019E-07
  -.53050192E-07  -.69095174E-07  -.84305789E-07  -.98552254E-07  -.11171525E-06
  -.12368689E-06  -.13437158E-06  -.14368672E-06  -.15156332E-06  -.15794650E-06
  -.16279573E-06  -.16608514E-06  -.16780348E-06  -.16795411E-06  -.16655474E-06
  -.16363716E-06  -.15924670E-06  -.15344169E-06  -.14629276E-06  -.13788205E-06
  -.12830229E-06  -.11765584E-06  -.10605365E-06  -.93614072E-07  -.80461760E-07
  -.66726401E-07  -.52541478E-07  -.38042997E-07  -.23368203E-07  -.86543131E-08
   .59627531E-08   .20349600E-07   .34376555E-07   .47918809E-07   .60857512E-07
   .73080788E-07   .84484678E-07   .94974005E-07   .10446314E-06   .11287667E-06
   .12014998E-06   .12622970E-06   .13107408E-06   .13465322E-06   .13694921E-06
   .13795616E-06   .13768008E-06   .13613873E-06   .13336128E-06   .12938792E-06
   .12426935E-06   .11806622E-06   .11084841E-06   .10269432E-06   .93690030E-07
   .83928408E-07   .73508202E-07   .62533049E-07   .51110466E-07   .39350821E-07
   .27366283E-07   .15269771E-07   .31739100E-08  -.88100025E-08  -.20573001E-07
  -.32009424E-07  -.43017851E-07  -.53501978E-07  -.63371444E-07  -.72542595E-07
  -.80939169E-07  -.88492911E-07  -.95144109E-07  -.10084204E-06  -.10554533E-06
  -.10922223E-06  -.11185080E-06  -.11341898E-06  -.11392459E-06  -.11337525E-06
  -.11178820E-06  -.10918999E-06  -.10561618E-06  -.10111087E-06  -.95726227E-07
  -.89521885E-07  -.82564332E-07  -.74926211E-07  -.66685586E-07  -.57925159E-07
  -.48731463E-07  -.39194017E-07  -.29404475E-07  -.19455759E-07  -.94411888E-08
   .54637479E-09   .10415381E-07   .20076414E-07   .29442987E-07   .38432304E-07
   .46965979E-07   .54970703E-07   .62378863E-07   .69129091E-07   .75166762E-07
   .80444419E-07   .84922121E-07   .88567733E-07   .91357125E-07   .93274307E-07
   .94311481E-07   .94469022E-07   .93755382E-07   .92186919E-07   .89787660E-07
   .86588992E-07   .82629295E-07   .77953504E-07   .72612629E-07   .66663217E-07
   .60166769E-07   .53189123E-07   .45799798E-07   .38071316E-07   .30078504E-07
   .21897782E-07   .13606440E-07   .52819231E-08  -.29988812E-08  -.11160344E-07
  -.19128775E-07  -.26833074E-07  -.34205358E-07  -.41181547E-07  -.47701906E-07
  -.53711553E-07  -.59160898E-07  -.64006050E-07  -.68209148E-07  -.71738644E-07
  -.74569527E-07  -.76683473E-07  -.78068944E-07  -.78721215E-07  -.78642349E-07
  -.77841094E-07  -.76332736E-07  -.74138885E-07  -.71287205E-07  -.67811096E-07
  -.63749324E-07  -.59145607E-07  -.54048158E-07  -.48509196E-07  -.42584420E-07
  -.36332463E-07  -.29814321E-07  -.23092769E-07  -.16231763E-07  -.92958421E-08
  -.23495320E-08   .45432487E-08   .11319767E-07   .17919039E-07   .24282369E-07
   .30353861E-07   .36080906E-07   .41414623E-07   .46310271E-07   .50727612E-07
   .54631231E-07   .57990810E-07   .60781350E-07   .62983342E-07   .64582888E-07
   .65571767E-07   .65947450E-07   .65713059E-07   .64877281E-07   .63454227E-07
   .61463245E-07   .58928685E-07   .55879623E-07   .52349543E-07   .48375984E-07
   .44000152E-07   .39266504E-07   .34222302E-07   .28917156E-07   .23402537E-07
   .17731293E-07   .11957144E-07   .61341830E-08   .31637609E-09  -.54429309E-08
  -.11091495E-07  -.16578642E-07  -.21855715E-07  -.26876499E-07  -.31597619E-07
  -.35978904E-07  -.39983727E-07  -.43579297E-07  -.46736922E-07  -.49432228E-07
 19.8421228800786942 T
 Non local Part
 0 2 1.51699530819991235
 11.8805963356369997 -0.739997958643694859E-01 -0.739997958643694859E-01 0.404964146012668468E-02
 Reciprocal Space Part
   .54873210E+01   .54764808E+01   .54440676E+01   .53904016E+01   .53160116E+01
   .52216273E+01   .51081692E+01   .49767356E+01   .48285872E+01   .46651300E+01
   .44878955E+01   .42985203E+01   .40987238E+01   .38902856E+01   .36750225E+01
   .34547649E+01   .32313337E+01   .30065189E+01   .27820576E+01   .25596143E+01
   .23407628E+01   .21269701E+01   .19195814E+01   .17198090E+01   .15287217E+01
   .13472387E+01   .11761241E+01   .10159850E+01   .86727206E+00   .73028161E+00
   .60516071E+00   .49191383E+00   .39041152E+00   .30040056E+00   .22151555E+00
   .15329149E+00   .95177252E-01   .46549536E-01   .67271287E-02  -.25014853E-01
  -.49430952E-01  -.67291838E-01  -.79371470E-01  -.86435129E-01  -.89228488E-01
  -.88467854E-01  -.84831679E-01  -.78953408E-01  -.71415716E-01  -.62746125E-01
  -.53414005E-01  -.43828894E-01  -.34340081E-01  -.25237358E-01  -.16752834E-01
  -.90636869E-02  -.22957175E-02   .34724269E-02   .82045139E-02   .11901612E-01
   .14596746E-01   .16349454E-01   .17240385E-01   .17366038E-01   .16833756E-01
   .15757071E-01   .14251461E-01   .12430580E-01   .10403013E-01   .82695693E-02
   .61211359E-02   .40370729E-02   .20841478E-02   .31596999E-03  -.12271099E-02
  -.25176855E-02  -.35406182E-02  -.42920576E-02  -.47782203E-02  -.50139893E-02
  -.50213943E-02  -.48280322E-02  -.44654825E-02  -.39677656E-02  -.33698894E-02
  -.27065195E-02  -.20108026E-02  -.13133659E-02  -.64150568E-03  -.18574213E-04
   .53643667E-03   .10091192E-02   .13896930E-02   .16728830E-02   .18576533E-02
   .19468179E-02   .19465546E-02   .18658461E-02   .17158754E-02   .15093998E-02
 Real Space Part
   .70558314E+01   .70513222E+01   .70378265E+01   .70154393E+01   .69843152E+01
   .69446643E+01   .68967452E+01   .68408569E+01   .67773304E+01   .67065187E+01
   .66287864E+01   .65445003E+01   .64540194E+01   .63576866E+01   .62558208E+01
   .61487112E+01   .60366126E+01   .59197438E+01   .57982864E+01   .56723869E+01
   .55421602E+01   .54076952E+01   .52690615E+01   .51263178E+01   .49795215E+01
   .48287385E+01   .46740533E+01   .45155791E+01   .43534670E+01   .41879150E+01
   .40191742E+01   .38475551E+01   .36734306E+01   .34972378E+01   .33194774E+01
   .31407105E+01   .29615539E+01   .27826729E+01   .26047725E+01   .24285871E+01
   .22548682E+01   .20843724E+01   .19178478E+01   .17560205E+01   .15995819E+01
   .14491758E+01   .13053870E+01   .11687311E+01   .10396458E+01   .91848383E+00
   .80550852E+00   .70089053E+00   .60470730E+00   .51694428E+00   .43749826E+00
   .36618238E+00   .30273292E+00   .24681728E+00   .19804326E+00   .15596901E+00
   .12011361E+00   .89967774E-01   .65004550E-01   .44689658E-01   .28491224E-01
   .15888723E-01   .63809350E-02  -.50721271E-03  -.52190081E-02  -.81615778E-02
  -.97027733E-02  -.10169292E-01  -.98459643E-02  -.89761184E-02  -.77628920E-02
  -.63713635E-02  -.49313452E-02  -.35406866E-02  -.22689288E-02  -.11611607E-02
  -.24193632E-03   .48087499E-03   .10124137E-02   .13674224E-02   .15671749E-02
   .16367923E-02   .16029754E-02   .14921634E-02   .13291137E-02   .11358804E-02
   .93115929E-03   .72995560E-03   .54352721E-03   .37955003E-03   .24245294E-03
   .13387073E-03   .53167033E-04  -.20155528E-05  -.35214612E-04  -.50645856E-04
 Reciprocal Space Part
  -.80896440E+02  -.80269793E+02  -.78399984E+02  -.75317223E+02  -.71071220E+02
  -.65730257E+02  -.59379897E+02  -.52121387E+02  -.44069762E+02  -.35351713E+02
  -.26103247E+02  -.16467197E+02  -.65906283E+01   .33778049E+01   .13290496E+02
   .23003467E+02   .32378836E+02   .41287137E+02   .49609427E+02   .57239161E+02
   .64083793E+02   .70066068E+02   .75125003E+02   .79216528E+02   .82313786E+02
   .84407099E+02   .85503600E+02   .85626559E+02   .84814406E+02   .83119504E+02
   .80606680E+02   .77351569E+02   .73438807E+02   .68960103E+02   .64012255E+02
   .58695134E+02   .53109693E+02   .47356036E+02   .41531576E+02   .35729345E+02
   .30036449E+02   .24532730E+02   .19289626E+02   .14369267E+02   .98238016E+01
   .56949686E+01   .20139029E+01  -.11988249E+01  -.39329492E+01  -.61880467E+01
  -.79728919E+01  -.93046519E+01  -.10207949E+02  -.10713819E+02  -.10858593E+02
  -.10682733E+02  -.10229650E+02  -.95445387E+01  -.86732420E+01  -.76611829E+01
  -.65523781E+01  -.53885535E+01  -.42083758E+01  -.30468117E+01  -.19346222E+01
  -.89799492E+00   .41684593E-01   .86792703E+00   .15691050E+01   .21383002E+01
   .25730436E+01   .28749630E+01   .30493533E+01   .31046865E+01   .30520775E+01
   .29047240E+01   .26773365E+01   .23855749E+01   .20455061E+01   .16730953E+01
   .12837439E+01   .89188179E+00   .51062182E+00   .15148211E+00  -.17582207E+00
  -.46351542E+00  -.70583055E+00  -.89900984E+00  -.10412463E+01  -.11325697E+01
  -.11746859E+01  -.11707768E+01  -.11252715E+01  -.10435962E+01  -.93191287E+00
  -.79685597E+00  -.64527463E+00  -.48398855E+00  -.31956409E+00  -.15811609E+00
 Real Space Part
   .29752038E+03   .29803123E+03   .29954156E+03   .30198527E+03   .30525440E+03
   .30920225E+03   .31364774E+03   .31838063E+03   .32316776E+03   .32775985E+03
   .33189876E+03   .33532502E+03   .33778542E+03   .33904032E+03   .33887067E+03
   .33708430E+03   .33352156E+03   .32805995E+03   .32061769E+03   .31115625E+03
   .29968154E+03   .28624403E+03   .27093756E+03   .25389711E+03   .23529543E+03
   .21533877E+03   .19426182E+03   .17232197E+03   .14979312E+03   .12695920E+03
   .10410759E+03   .81522617E+02   .59479291E+02   .38237483E+02   .18036651E+02
  -.90875627E+00  -.18413107E+02  -.34322546E+02  -.48517053E+02  -.60911593E+02
  -.71456358E+02  -.80136141E+02  -.86968903E+02  -.92003608E+02  -.95317427E+02
  -.97012412E+02  -.97211772E+02  -.96055859E+02  -.93698000E+02  -.90300297E+02
  -.86029494E+02  -.81053039E+02  -.75535423E+02  -.69634867E+02  -.63500441E+02
  -.57269635E+02  -.51066440E+02  -.44999922E+02  -.39163311E+02  -.33633572E+02
  -.28471425E+02  -.23721792E+02  -.19414586E+02  -.15565825E+02  -.12178972E+02
  -.92464657E+01  -.67513649E+01  -.46690480E+01  -.29689175E+01  -.16160528E+01
  -.57277142E+00   .19993963E+00   .74114790E+00   .10888768E+01   .12791947E+01
   .13454971E+01   .13179778E+01   .12232814E+01   .10843239E+01   .92026132E+00
   .74658884E+00   .57534504E+00   .41540008E+00   .27280364E+00   .15117106E+00
   .52087195E-01  -.24490019E-01  -.79841561E-01  -.11612745E+00  -.13606431E+00
  -.14264691E+00  -.13891719E+00  -.12778194E+00  -.11187786E+00  -.93481019E-01
  -.74456118E-01  -.56240179E-01  -.39854360E-01  -.25937590E-01  -.14795696E-01
 Non local Part
 1 2 1.51699530819991235
 3.74035899239211211 0.947200228713817316E-01 0.947200228713817316E-01 0.246879176464577937E-01
 Reciprocal Space Part
   .00000000E+00   .32957535E+00   .65608164E+00   .97649125E+00   .12878587E+01
   .15873601E+01   .18723303E+01   .21402978E+01   .23890162E+01   .26164918E+01
   .28210076E+01   .30011420E+01   .31557837E+01   .32841408E+01   .33857453E+01
   .34604527E+01   .35084361E+01   .35301766E+01   .35264477E+01   .34982971E+01
   .34470237E+01   .33741520E+01   .32814032E+01   .31706648E+01   .30439577E+01
   .29034033E+01   .27511895E+01   .25895371E+01   .24206668E+01   .22467683E+01
   .20699698E+01   .18923110E+01   .17157183E+01   .15419825E+01   .13727408E+01
   .12094610E+01   .10534302E+01   .90574652E+00   .76731456E+00   .63884449E+00
   .52085412E+00   .41367432E+00   .31745720E+00   .23218682E+00   .15769211E+00
   .93661668E-01   .39659933E-01  -.48555249E-02  -.40516061E-01  -.68023722E-01
  -.88133099E-01  -.10163360E+00  -.10933246E+00  -.11203880E+00  -.11054891E+00
  -.10563303E+00  -.98023771E-01  -.88406266E-01  -.77410103E-01  -.65603146E-01
  -.53487153E-01  -.41495165E-01  -.29990585E-01  -.19267807E-01  -.95542731E-02
  -.10137708E-02   .62491938E-02   .12184153E-01   .16788753E-01   .20102357E-01
   .22199351E-01   .23182362E-01   .23175537E-01   .22318054E-01   .20757999E-01
   .18646723E-01   .16133774E-01   .13362481E-01   .10466237E-01   .75655042E-02
   .47655512E-02   .21549100E-02  -.19548446E-03  -.22325151E-02  -.39205268E-02
  -.52404630E-02  -.61885738E-02  -.67747790E-02  -.70207701E-02  -.69579381E-02
  -.66252067E-02  -.60668494E-02  -.53303615E-02  -.44644469E-02  -.35171747E-02
  -.25343477E-02  -.15581142E-02  -.62584643E-03   .23070477E-03   .98597644E-03
 Real Space Part
   .00000000E+00   .33257618E+00   .66530314E+00   .99828955E+00   .13315612E+01
   .16650232E+01   .19984263E+01   .23313383E+01   .26631224E+01   .29929218E+01
   .33196532E+01   .36420069E+01   .39584566E+01   .42672760E+01   .45665637E+01
   .48542748E+01   .51282585E+01   .53863010E+01   .56261718E+01   .58456733E+01
   .60426904E+01   .62152409E+01   .63615238E+01   .64799642E+01   .65692546E+01
   .66283901E+01   .66566977E+01   .66538583E+01   .66199207E+01   .65553077E+01
   .64608143E+01   .63375971E+01   .61871566E+01   .60113118E+01   .58121685E+01
   .55920820E+01   .53536148E+01   .50994913E+01   .48325493E+01   .45556914E+01
   .42718357E+01   .39838676E+01   .36945940E+01   .34067015E+01   .31227168E+01
   .28449744E+01   .25755871E+01   .23164246E+01   .20690963E+01   .18349414E+01
   .16150242E+01   .14101356E+01   .12207999E+01   .10472862E+01   .88962459E+00
   .74762540E+00   .62090189E+00   .50889482E+00   .41089857E+00   .32608802E+00
   .25354534E+00   .19228634E+00   .14128550E+00   .99499450E-01   .65888288E-01
   .39434577E-01   .19159700E-01   .41374783E-02  -.64949946E-02  -.13529273E-01
  -.17680129E-01  -.19582596E-01  -.19791279E-01  -.18781659E-01  -.16953110E-01
  -.14633339E-01  -.12083921E-01  -.95066382E-02  -.70503402E-02  -.48180437E-02
  -.28740459E-02  -.12508359E-02   .44366323E-04   .10235813E-02   .17126532E-02
   .21465101E-02   .23651375E-02   .24102689E-02   .23227729E-02   .21406967E-02
   .18979082E-02   .16232655E-02   .13402386E-02   .10669009E-02   .81621085E-03
   .59650609E-03   .41213803E-03   .26418414E-03   .15118272E-03   .69845582E-04
 Reciprocal Space Part
   .00000000E+00  -.27752578E+01  -.54821734E+01  -.80538398E+01  -.10426189E+02
  -.12539335E+02  -.14338818E+02  -.15776740E+02  -.16812746E+02  -.17414846E+02
  -.17560055E+02  -.17234831E+02  -.16435318E+02  -.15167374E+02  -.13446398E+02
  -.11296946E+02  -.87521688E+01  -.58530600E+01  -.26475552E+01   .81051193E+00
   .44625634E+01   .82465172E+01   .12098085E+02   .15952096E+02   .19743823E+02
   .23410276E+02   .26891434E+02   .30131398E+02   .33079433E+02   .35690880E+02
   .37927924E+02   .39760198E+02   .41165222E+02   .42128662E+02   .42644410E+02
   .42714498E+02   .42348832E+02   .41564774E+02   .40386580E+02   .38844710E+02
   .36975019E+02   .34817879E+02   .32417213E+02   .29819505E+02   .27072783E+02
   .24225605E+02   .21326076E+02   .18420912E+02   .15554569E+02   .12768462E+02
   .10100276E+02   .75833900E+01   .52464246E+01   .31129059E+01   .12010622E+01
  -.47625592E+00  -.19115331E+01  -.31024307E+01  -.40515225E+01  -.47659350E+01
  -.52569047E+01  -.55392692E+01  -.56309044E+01  -.55521264E+01  -.53250730E+01
  -.49730806E+01  -.45200726E+01  -.39899725E+01  -.34061547E+01  -.27909455E+01
  -.21651814E+01  -.15478345E+01  -.95570887E+00  -.40321138E+00   .97801026E-01
   .53809964E+00   .91108980E+00   .12127491E+01   .14415038E+01   .15980510E+01
   .16851343E+01   .17072828E+01   .16705223E+01   .15820686E+01   .14500124E+01
   .12830050E+01   .10899537E+01   .87973372E+00   .66092543E+00   .44157999E+00
   .22902025E+00   .29678734E-01  -.15102462E+00  -.30876464E+00  -.44035335E+00
  -.54374427E+00  -.61800135E+00  -.66323593E+00  -.68051602E+00  -.67175264E+00
 Real Space Part
   .00000000E+00   .12916923E+02   .25799428E+02   .38611200E+02   .51312226E+02
   .63857190E+02   .76194156E+02   .88263600E+02   .99997871E+02   .11132111E+03
   .12214965E+03   .13239293E+03   .14195487E+03   .15073569E+03   .15863410E+03
   .16554986E+03   .17138649E+03   .17605415E+03   .17947260E+03   .18157399E+03
   .18230551E+03   .18163178E+03   .17953683E+03   .17602563E+03   .17112506E+03
   .16488443E+03   .15737522E+03   .14869036E+03   .13894286E+03   .12826386E+03
   .11680018E+03   .10471147E+03   .92166908E+02   .79341739E+02   .66413559E+02
   .53558601E+02   .40948049E+02   .28744520E+02   .17098793E+02   .61468927E+01
  -.39924081E+01  -.13219603E+02  -.21455933E+02  -.28644311E+02  -.34749673E+02
  -.39758779E+02  -.43679466E+02  -.46539410E+02  -.48384452E+02  -.49276538E+02
  -.49291366E+02  -.48515809E+02  -.47045200E+02  -.44980571E+02  -.42425910E+02
  -.39485530E+02  -.36261615E+02  -.32851985E+02  -.29348162E+02  -.25833738E+02
  -.22383100E+02  -.19060498E+02  -.15919484E+02  -.13002678E+02  -.10341873E+02
  -.79584226E+01  -.58638879E+01  -.40608975E+01  -.25441736E+01  -.13016771E+01
  -.31582463E+00   .43526844E+00   .97656191E+00   .13349185E+01   .15380186E+01
   .16133876E+01   .15875557E+01   .14853637E+01   .13294193E+01   .11397067E+01
   .93334266E+00   .72446862E+00   .52426650E+00   .34107970E+00   .18062107E+00
   .46247824E-01  -.60716908E-01  -.14063516E+00  -.19519592E+00  -.22706362E+00
  -.23954698E+00  -.23629920E+00  -.22105735E+00  -.19742653E+00  -.16871109E+00
  -.13779303E+00  -.10705557E+00  -.78347846E-01  -.52985575E-01  -.31781400E-01
 PAW radial sets
 321 0.969806103663615193
(5E20.12)                                
 augmentation charges (non sperical)
  -.318674243552E+00  -.919995473548E-03  -.142540412228E+00  -.103477976031E-02  -.919995473548E-03
  -.541592695145E-04   .314010026000E-03  -.563348249757E-04  -.142540412228E+00   .314010026000E-03
  -.518290300659E-01   .104829072269E-02  -.103477976031E-02  -.563348249757E-04   .104829072269E-02
  -.273897875217E-04
 uccopancies in atom
   .200000000114E+01   .000000000000E+00   .000000000000E+00   .000000000000E+00   .000000000000E+00
   .000000000000E+00   .000000000000E+00   .000000000000E+00   .000000000000E+00   .000000000000E+00
   .133333333377E+01   .000000000000E+00   .000000000000E+00   .000000000000E+00   .000000000000E+00
   .000000000000E+00
 grid
   .369236193613E-04   .381242833498E-04   .393639899359E-04   .406440086874E-04   .419656504555E-04
   .433302687169E-04   .447392609597E-04   .461940701153E-04   .476961860354E-04   .492471470178E-04
   .508485413822E-04   .525020090964E-04   .542092434557E-04   .559719928174E-04   .577920623907E-04
   .596713160861E-04   .616116784235E-04   .636151365035E-04   .656837420423E-04   .678196134726E-04
   .700249381135E-04   .723019744101E-04   .746530542465E-04   .770805853340E-04   .795870536765E-04
   .821750261167E-04   .848471529644E-04   .876061707110E-04   .904549048319E-04   .933962726796E-04
   .964332864719E-04   .995690563764E-04   .102806793695E-03   .106149814155E-03   .109601541300E-03
   .113165510000E-03   .116845370072E-03   .120644890013E-03   .124567960864E-03   .128618600193E-03
   .132800956207E-03   .137119312005E-03   .141578089960E-03   .146181856252E-03   .150935325538E-03
   .155843365787E-03   .160911003260E-03   .166143427663E-03   .171545997453E-03   .177124245335E-03
   .182883883923E-03   .188830811588E-03   .194971118506E-03   .201311092886E-03   .207857227417E-03
   .214616225912E-03   .221595010177E-03   .228800727096E-03   .236240755953E-03   .243922715988E-03
   .251854474199E-03   .260044153400E-03   .268500140538E-03   .277231095282E-03   .286245958894E-03
   .295553963381E-03   .305164640953E-03   .315087833784E-03   .325333704091E-03   .335912744540E-03
   .346835788992E-03   .358114023601E-03   .369758998263E-03   .381782638451E-03   .394197257422E-03
   .407015568831E-03   .420250699750E-03   .433916204109E-03   .448026076578E-03   .462594766900E-03
   .477637194687E-03   .493168764699E-03   .509205382621E-03   .525763471352E-03   .542859987821E-03
   .560512440355E-03   .578738906608E-03   .597558052073E-03   .616989149202E-03   .637052097134E-03
   .657767442082E-03   .679156398370E-03   .701240870157E-03   .724043473872E-03   .747587561375E-03
   .771897243868E-03   .796997416591E-03   .822913784313E-03   .849672887660E-03   .877302130292E-03
   .905829806968E-03   .935285132521E-03   .965698271780E-03   .997100370456E-03   .102952358704E-02
   .106300112575E-02   .109756727049E-02   .113325742003E-02   .117010812420E-02   .120815712134E-02
   .124744337694E-02   .128800712357E-02   .132988990204E-02   .137313460398E-02   .141778551575E-02
   .146388836378E-02   .151149036142E-02   .156064025727E-02   .161138838511E-02   .166378671547E-02
   .171788890882E-02   .177375037053E-02   .183142830761E-02   .189098178732E-02   .195247179762E-02
   .201596130966E-02   .208151534224E-02   .214920102842E-02   .221908768426E-02   .229124687981E-02
   .236575251238E-02   .244268088225E-02   .252211077080E-02   .260412352117E-02   .268880312158E-02
   .277623629135E-02   .286651256969E-02   .295972440738E-02   .305596726150E-02   .315533969313E-02
   .325794346835E-02   .336388366236E-02   .347326876720E-02   .358621080276E-02   .370282543157E-02
   .382323207718E-02   .394755404653E-02   .407591865618E-02   .420845736271E-02   .434530589733E-02
   .448660440490E-02   .463249758743E-02   .478313485231E-02   .493867046524E-02   .509926370830E-02
   .526507904298E-02   .543628627870E-02   .561306074660E-02   .579558347921E-02   .598404139574E-02
   .617862749357E-02   .637954104587E-02   .658698780568E-02   .680118021659E-02   .702233763037E-02
   .725068653152E-02   .748646076927E-02   .772990179705E-02   .798125891975E-02   .824078954901E-02
   .850875946689E-02   .878544309799E-02   .907112379054E-02   .936609410652E-02   .967065612132E-02
   .998512173305E-02   .103098129820E-01   .106450623803E-01   .109912132527E-01   .113486200880E-01
   .117176489019E-01   .120986776122E-01   .124920964257E-01   .128983082375E-01   .133177290440E-01
   .137507883689E-01   .141979297026E-01   .146596109570E-01   .151363049341E-01   .156284998101E-01
   .161366996356E-01   .166614248516E-01   .172032128226E-01   .177626183868E-01   .183402144244E-01
   .189365924443E-01   .195523631895E-01   .201881572633E-01   .208446257742E-01   .215224410034E-01
   .222222970929E-01   .229449107565E-01   .236910220137E-01   .244613949478E-01   .252568184877E-01
   .260781072169E-01   .269261022067E-01   .278016718780E-01   .287057128908E-01   .296391510620E-01
   .306029423139E-01   .315980736530E-01   .326255641806E-01   .336864661369E-01   .347818659783E-01
   .359128854897E-01   .370806829342E-01   .382864542382E-01   .395314342170E-01   .408168978389E-01
   .421441615309E-01   .435145845270E-01   .449295702603E-01   .463905677995E-01   .478990733341E-01
   .494566317053E-01   .510648379892E-01   .527253391294E-01   .544398356243E-01   .562100832680E-01
   .580378949488E-01   .599251425057E-01   .618737586451E-01   .638857389201E-01   .659631437743E-01
   .681081006519E-01   .703228061762E-01   .726095283991E-01   .749706091240E-01   .774084663040E-01
   .799255965177E-01   .825245775264E-01   .852080709140E-01   .879788248119E-01   .908396767145E-01
   .937935563840E-01   .968434888513E-01   .999925975138E-01   .103244107334E+00   .106601348142E+00
   .110067758046E+00   .113646886952E+00   .117342400201E+00   .121158082322E+00   .125097840907E+00
   .129165710612E+00   .133365857292E+00   .137702582264E+00   .142180326714E+00   .146803676242E+00
   .151577365563E+00   .156506283352E+00   .161595477251E+00   .166850159040E+00   .172275709971E+00
   .177877686284E+00   .183661824892E+00   .189634049257E+00   .195800475460E+00   .202167418459E+00
   .208741398561E+00   .215529148097E+00   .222537618313E+00   .229773986497E+00   .237245663322E+00
   .244960300438E+00   .252925798307E+00   .261150314295E+00   .269642271026E+00   .278410365004E+00
   .287463575525E+00   .296811173867E+00   .306462732788E+00   .316428136328E+00   .326717589929E+00
   .337341630893E+00   .348311139165E+00   .359637348481E+00   .371331857868E+00   .383406643526E+00
   .395874071091E+00   .408746908298E+00   .422038338057E+00   .435761971954E+00   .449931864189E+00
   .464562525969E+00   .479668940372E+00   .495266577685E+00   .511371411253E+00   .527999933831E+00
   .545169174480E+00   .562896716004E+00   .581200712952E+00   .600099910219E+00   .619613662233E+00
   .639761952782E+00   .660565415476E+00   .682045354878E+00   .704223768324E+00   .727123368446E+00
   .750767606437E+00   .775180696062E+00   .800387638459E+00   .826414247738E+00   .853287177424E+00
   .881033947742E+00   .909682973812E+00   .939263594739E+00   .969806103664E+00   .100134177878E+01
   .103390291539E+01
 aepotential
   .224582194686E+05   .223544025689E+05   .222109614484E+05   .220288516650E+05   .218094114095E+05
   .215542295034E+05   .212651316939E+05   .209441532821E+05   .205935109980E+05   .202155729183E+05
   .198128271211E+05   .193878496905E+05   .189432727846E+05   .184817533364E+05   .180059430121E+05
   .175184599269E+05   .170218625319E+05   .165186260744E+05   .160111218727E+05   .155015995697E+05
   .149921725142E+05   .144848062431E+05   .139813100185E+05   .134833312955E+05   .129923529651E+05
   .125096931095E+05   .120365070482E+05   .115737913922E+05   .111223897964E+05   .106830001429E+05
   .102561828433E+05   .984237000152E+04   .944187516272E+04   .905490341859E+04   .868156165182E+04
   .832186873376E+04   .797576551548E+04   .764312447950E+04   .732375894764E+04   .701743176073E+04
   .672386337653E+04   .644273934316E+04   .617371713331E+04   .591643232788E+04   .567050416826E+04
   .543554048448E+04   .521114203398E+04   .499690628350E+04   .479243066886E+04   .459731537324E+04
   .441116566788E+04   .423359385385E+04   .406422084623E+04   .390267744217E+04   .374860530573E+04
   .360165770915E+04   .346150006017E+04   .332781024560E+04   .320027881879E+04   .307860905435E+04
   .296251689316E+04   .285173079569E+04   .274599152274E+04   .264505185244E+04   .254867625845E+04
   .245664054372E+04   .236873145654E+04   .228474628349E+04   .220449243321E+04   .212778701530E+04
   .205445641806E+04   .198433588874E+04   .191726912099E+04   .185310785072E+04   .179171146252E+04
   .173294660751E+04   .167668683554E+04   .162281224018E+04   .157120911827E+04   .152176964463E+04
   .147439155978E+04   .142897787388E+04   .138543658443E+04   .134368040658E+04   .130362651919E+04
   .126519632252E+04   .122831520914E+04   .119291234678E+04   .115892047329E+04   .112627570218E+04
   .109491733939E+04   .106478770996E+04   .103583199375E+04   .100799807145E+04   .981236378102E+03
   .955499765781E+03   .930743373229E+03   .906924503073E+03   .884002506428E+03   .861938673115E+03
   .840696128958E+03   .820239738235E+03   .800536011905E+03   .781553020881E+03   .763260314172E+03
   .745628841789E+03   .728630881516E+03   .712239970333E+03   .696430839112E+03   .681179351295E+03
   .666462444696E+03   .652258076773E+03   .638545172672E+03   .625303576193E+03   .612514003392E+03
   .600157998804E+03   .588217893894E+03   .576676767812E+03   .565518410247E+03   .554727286297E+03
   .544288503045E+03   .534187778186E+03   .524411409993E+03   .514946249149E+03   .505779671790E+03
   .496899554143E+03   .488294248394E+03   .479952559803E+03   .471863725002E+03   .464017391433E+03
   .456403597738E+03   .449012755303E+03   .441835630564E+03   .434863328310E+03   .428087275803E+03
   .421499207664E+03   .415091151543E+03   .408855414473E+03   .402784569934E+03   .396871445525E+03
   .391109111264E+03   .385490868451E+03   .380010239098E+03   .374660955863E+03   .369436952497E+03
   .364332354739E+03   .359341471694E+03   .354458787618E+03   .349678954122E+03   .344996782768E+03
   .340407238046E+03   .335905430697E+03   .331486611407E+03   .327146164808E+03   .322879603813E+03
   .318682564263E+03   .314550799857E+03   .310480177389E+03   .306466672247E+03   .302506364200E+03
   .298595433434E+03   .294730156851E+03   .290906904625E+03   .287122136991E+03   .283372401286E+03
   .279654329221E+03   .275964634386E+03   .272300109983E+03   .268657626794E+03   .265034131363E+03
   .261426644407E+03   .257832259449E+03   .254248141669E+03   .250671526980E+03   .247099721321E+03
   .243530100172E+03   .239960108294E+03   .236387259690E+03   .232809137791E+03   .229223395873E+03
   .225627757703E+03   .222020018423E+03   .218398045665E+03   .214759780924E+03   .211103241165E+03
   .207426520706E+03   .203727793349E+03   .200005314804E+03   .196257425392E+03   .192482553054E+03
   .188679216683E+03   .184846029790E+03   .180981704542E+03   .177085056187E+03   .173155007904E+03
   .169190596125E+03   .165190976362E+03   .161155429602E+03   .157083369331E+03   .152974349266E+03
   .148828071865E+03   .144644397739E+03   .140423356043E+03   .136165156004E+03   .131870199694E+03
   .127539096219E+03   .123172677461E+03   .118772015539E+03   .114338442138E+03   .109873569823E+03
   .105379315432E+03   .100857925546E+03   .963120039418E+02   .917445407619E+02   .871589428880E+02
   .825590647110E+02   .779492380375E+02   .733342993291E+02   .687196117675E+02   .641110787833E+02
   .595151446898E+02   .549387769489E+02   .503894234582E+02   .458749372195E+02   .414034600827E+02
   .369832573310E+02   .326224962424E+02   .283289652432E+02   .241097369508E+02   .199707897141E+02
   .159166198992E+02   .119499027582E+02   .807129407644E+01   .427950607500E+01   .571831785103E+00
  -.305468569975E+01  -.660127265654E+01  -.100645824244E+02  -.134332263258E+02  -.166842970739E+02
  -.197809916298E+02  -.226727238563E+02  -.252989402941E+02  -.275970052742E+02  -.295131676101E+02
  -.310143027097E+02  -.320974364708E+02  -.327942245882E+02  -.331684614710E+02  -.333063178408E+02
  -.333014212576E+02  -.332393195736E+02  -.331864671272E+02  -.331865988050E+02  -.332636600413E+02
  -.334280091155E+02  -.336825850306E+02  -.340272346643E+02  -.344609435132E+02  -.349825570308E+02
  -.355907398379E+02  -.362837256858E+02  -.370591423321E+02  -.379139913191E+02  -.388447539251E+02
  -.398475601636E+02  -.409183642590E+02  -.420530908710E+02  -.432477364794E+02  -.444984240256E+02
  -.458014158676E+02  -.471530920755E+02  -.485499001757E+02  -.499882802167E+02  -.514645665334E+02
  -.529748654412E+02  -.545149067943E+02  -.560798673796E+02  -.576641662464E+02  -.592612373134E+02
  -.608632942017E+02  -.624611173239E+02  -.640439139611E+02  -.655993263946E+02  -.671136857361E+02
  -.685726214837E+02  -.699621271493E+02  -.712701498980E+02  -.724887089824E+02  -.736164647896E+02
  -.746615022799E+02  -.756436321048E+02  -.765943839787E+02  -.775504776151E+02  -.785341380347E+02
  -.795167503314E+02  -.803813762436E+02  -.809309058176E+02  -.809848484528E+02  -.805190616275E+02
  -.797071390538E+02  -.787954527897E+02  -.779444215585E+02  -.771893398543E+02  -.764977342250E+02
  -.758270217934E+02  -.751477316618E+02  -.744449634919E+02  -.737134002373E+02  -.729524450518E+02
  -.721630224404E+02  -.713459459955E+02  -.705013787020E+02  -.696289045529E+02  -.687278452109E+02
  -.677975995382E+02  -.668379039751E+02  -.658489884530E+02  -.648316401275E+02  -.637871993841E+02
  -.627175116258E+02
 core charge-density
   .952520697632E-04   .101495377415E-03   .108147645777E-03   .115235637048E-03   .122787862144E-03
   .130834694714E-03   .139408492560E-03   .148543726945E-03   .158277120294E-03   .168647792836E-03
   .179697418765E-03   .191470392516E-03   .204014005840E-03   .217378636340E-03   .231617948228E-03
   .246789106080E-03   .262953002428E-03   .280174500071E-03   .298522690063E-03   .318071166369E-03
   .338898318266E-03   .361087641620E-03   .384728070260E-03   .409914328708E-03   .436747307660E-03
   .465334463646E-03   .495790244425E-03   .528236541740E-03   .562803173199E-03   .599628395097E-03
   .638859448183E-03   .680653138431E-03   .725176455049E-03   .772607228076E-03   .823134828072E-03
   .876960910554E-03   .934300208007E-03   .995381372450E-03   .106044787175E-02   .112975894305E-02
   .120359060687E-02   .128223674575E-02   .136601025135E-02   .145524424439E-02   .155029337184E-02
   .165153518636E-02   .175937161282E-02   .187423050750E-02   .199656731565E-02   .212686683337E-02
   .226564508032E-02   .241345129012E-02   .257087002538E-02   .273852342534E-02   .291707359380E-02
   .310722513626E-02   .330972785485E-02   .352537961105E-02   .375502936589E-02   .399958040854E-02
   .425999378440E-02   .453729193468E-02   .483256255993E-02   .514696272084E-02   .548172319020E-02
   .583815307087E-02   .621764469519E-02   .662167882216E-02   .705183014986E-02   .750977316088E-02
   .799728832024E-02   .851626864555E-02   .906872667075E-02   .965680182543E-02   .102827682531E-01
   .109490430926E-01   .116581952488E-01   .124129546788E-01   .132162222216E-01   .140710800015E-01
   .149808024351E-01   .159488678739E-01   .169789709166E-01   .180750354257E-01   .192412282837E-01
   .204819739287E-01   .218019697060E-01   .232062020788E-01   .246999637385E-01   .262888716583E-01
   .279788861359E-01   .297763308713E-01   .316879141258E-01   .337207510146E-01   .358823869787E-01
   .381808224918E-01   .406245390504E-01   .432225265031E-01   .459843117706E-01   .489199890118E-01
   .520402512900E-01   .553564237924E-01   .588804986589E-01   .626251714706E-01   .666038794524E-01
   .708308414389E-01   .753210996519E-01   .800905633358E-01   .851560542927E-01   .905353543558E-01
   .962472548347E-01   .102311607960E+00   .108749380351E+00   .115582708510E+00   .122834956367E+00
   .130530774848E+00   .138696163459E+00   .147358533860E+00   .156546775372E+00   .166291322360E+00
   .176624223416E+00   .187579212226E+00   .199191780004E+00   .211499249345E+00   .224540849302E+00
   .238357791490E+00   .252993346952E+00   .268492923520E+00   .284904143327E+00   .302276920108E+00
   .320663535849E+00   .340118716333E+00   .360699705018E+00   .382466334667E+00   .405481096047E+00
   .429809202967E+00   .455518652829E+00   .482680281786E+00   .511367813510E+00   .541657900495E+00
   .573630156683E+00   .607367180136E+00   .642954564336E+00   .680480896590E+00   .720037741902E+00
   .761719610525E+00   .805623907314E+00   .851850860825E+00   .900503430008E+00   .951687186181E+00
   .100551016785E+01   .106208270582E+01   .112151721583E+01   .118392795596E+01   .124943074585E+01
   .131814264463E+01   .139018158445E+01   .146566595640E+01   .154471414557E+01   .162744401186E+01
   .171397231328E+01   .180441406861E+01   .189888185596E+01   .199748504439E+01   .210032895571E+01
   .220751395359E+01   .231913445794E+01   .243527788242E+01   .255602349368E+01   .268144119136E+01
   .281159020870E+01   .294651773417E+01   .308625745564E+01   .323082802952E+01   .338023147845E+01
   .353445152245E+01   .369345185000E+01   .385717433683E+01   .402553722234E+01   .419843325520E+01
   .437572782181E+01   .455725707369E+01   .474282607192E+01   .493220696958E+01   .512513725544E+01
   .532131808505E+01   .552041272795E+01   .572204516260E+01   .592579885326E+01   .613121574581E+01
   .633779552189E+01   .654499515315E+01   .675222879943E+01   .695886809628E+01   .716424287844E+01
   .736764238672E+01   .756831700534E+01   .776548057632E+01   .795831333559E+01   .814596551267E+01
   .832756163204E+01   .850220554906E+01   .866898624656E+01   .882698441047E+01   .897527979304E+01
   .911295936094E+01   .923912621281E+01   .935290923602E+01   .945347345636E+01   .954003101661E+01
   .961185270072E+01   .966827990012E+01   .970873689728E+01   .973274331978E+01   .973992659620E+01
   .973003422307E+01   .970294563161E+01   .965868342315E+01   .959742372519E+01   .951950540561E+01
   .942543787227E+01   .931590717902E+01   .919178015923E+01   .905410631335E+01   .890411719021E+01
   .874322302251E+01   .857300640560E+01   .839521284640E+01   .821173805579E+01   .802461191231E+01
   .783597908822E+01   .764807639930E+01   .746320701515E+01   .728371174702E+01   .711193771094E+01
   .695020474213E+01   .680077001431E+01   .666579138234E+01   .654728999840E+01   .644711283184E+01
   .636689571398E+01   .630802756893E+01   .627161651624E+01   .625845857190E+01   .626900972854E+01
   .630336225570E+01   .636122610863E+01   .644191634639E+01   .654434740935E+01   .666703496185E+01
   .680810574683E+01   .696531554844E+01   .713607500058E+01   .731748272172E+01   .750636514753E+01
   .769932242544E+01   .789277973492E+01   .808304333353E+01   .826636049564E+01   .843898233972E+01
   .859722837510E+01   .873755146901E+01   .885660185570E+01   .895128878236E+01   .901883840713E+01
   .905684662653E+01   .906332560552E+01   .903674290943E+01   .897605228770E+01   .888071533237E+01
   .875071342571E+01   .858654959762E+01   .838924013069E+01   .816029597525E+01   .790169426293E+01
   .761584043223E+01   .730552169768E+01   .697385280193E+01   .662421518423E+01   .626019087495E+01
   .588549258290E+01   .550389157756E+01   .511914508051E+01   .473492496724E+01   .435474963711E+01
   .398192092562E+01   .361946789780E+01   .327009923430E+01   .293616571478E+01   .261963394566E+01
   .232207200461E+01   .204464709094E+01   .178813443285E+01   .155293592082E+01   .133910554714E+01
   .114637764780E+01   .974193832606E+00   .821727639777E+00   .687912717725E+00   .571485211894E+00
   .471045206316E+00   .385126823233E+00   .312258103697E+00   .251000600011E+00   .199972783627E+00
   .157865758093E+00   .123455929439E+00   .956153477190E-01   .733191039791E-01   .556493196770E-01
   .417957276066E-01   .310531917540E-01   .228166986392E-01   .165744189339E-01   .118994325888E-01
   .844066542521E-02   .591351859562E-02   .409059450083E-02   .279283978629E-02   .188134269382E-02
   .124994261074E-02
 kinetic energy-density
   .170445270283E+02   .171960286995E+02   .173532904870E+02   .175165141478E+02   .176859135932E+02
   .178617146454E+02   .180441558506E+02   .182334892033E+02   .184299809049E+02   .186339121526E+02
   .188455799426E+02   .190652979026E+02   .192933971414E+02   .195302271262E+02   .197761565905E+02
   .200315744677E+02   .202968908626E+02   .205725380628E+02   .208589715932E+02   .211566713208E+02
   .214661426165E+02   .217879175795E+02   .221225563305E+02   .224706483825E+02   .228328140953E+02
   .232097062204E+02   .236020115480E+02   .240104526565E+02   .244357897820E+02   .248788228067E+02
   .253403933811E+02   .258213871852E+02   .263227363390E+02   .268454219690E+02   .273904769435E+02
   .279589887830E+02   .285521027583E+02   .291710251844E+02   .298170269239E+02   .304914471112E+02
   .311956971065E+02   .319312646990E+02   .326997185669E+02   .335027130140E+02   .343419929952E+02
   .352193994517E+02   .361368749671E+02   .370964697706E+02   .381003481055E+02   .391507949786E+02
   .402502233235E+02   .414011815916E+02   .426063618043E+02   .438686080897E+02   .451909257316E+02
   .465764907651E+02   .480286601480E+02   .495509825410E+02   .511472097376E+02   .528213087771E+02
   .545774747812E+02   .564201445614E+02   .583540110355E+02   .603840385050E+02   .625154788421E+02
   .647538886391E+02   .671051473738E+02   .695754766528E+02   .721714605901E+02   .749000673920E+02
   .777686722050E+02   .807850813138E+02   .839575577499E+02   .872948483988E+02   .908062126868E+02
   .945014529302E+02   .983909464451E+02   .102485679507E+03   .106797283259E+03   .111338071689E+03
   .116121081751E+03   .121160115791E+03   .126469786346E+03   .132065563484E+03   .137963824785E+03
   .144181908110E+03   .150738167291E+03   .157652030885E+03   .164944064163E+03   .172636034442E+03
   .180750979972E+03   .189313282505E+03   .198348743734E+03   .207884665764E+03   .217949935800E+03
   .228575115228E+03   .239792533286E+03   .251636385484E+03   .264142836997E+03   .277350131199E+03
   .291298703541E+03   .306031300950E+03   .321593106958E+03   .338031872737E+03   .355398054220E+03
   .373744955494E+03   .393128878627E+03   .413609280098E+03   .435248933963E+03   .458114101906E+03
   .482274710284E+03   .507804534260E+03   .534781389092E+03   .563287328642E+03   .593408851082E+03
   .625237111800E+03   .658868143429E+03   .694403082876E+03   .731948405195E+03   .771616164063E+03
   .813524238562E+03   .857796585907E+03   .904563499645E+03   .953961872779E+03   .100613546517E+04
   .106123517445E+04   .111941930951E+04   .118085386561E+04   .124571279989E+04   .131417830585E+04
   .138644108546E+04   .146270061699E+04   .154316541676E+04   .162805329259E+04   .171759158654E+04
   .181201740433E+04   .191157782841E+04   .201653011153E+04   .212714184709E+04   .224369111257E+04
   .236646658149E+04   .249576759953E+04   .263190421951E+04   .277519718998E+04   .292597789125E+04
   .308458821278E+04   .325138036486E+04   .342671661749E+04   .361096895844E+04   .380451866250E+04
   .400775576288E+04   .422107841572E+04   .444489214792E+04   .467960897813E+04   .492564640033E+04
   .518342621908E+04   .545337322502E+04   .573591369928E+04   .603147373472E+04   .634047736245E+04
   .666334447144E+04   .700048850979E+04   .735231395579E+04   .771921354808E+04   .810156526420E+04
   .849972903811E+04   .891404320795E+04   .934482068707E+04   .979234485263E+04   .102568651482E+05
   .107385923989E+05   .112376938412E+05   .117542878703E+05   .122884385151E+05   .128401496510E+05
   .134093589680E+05   .139959317149E+05   .145996542470E+05   .152202274093E+05   .158572597951E+05
   .165102609255E+05   .171786344044E+05   .178616711085E+05   .185585424842E+05   .192682940267E+05
   .199898390308E+05   .207219527057E+05   .214632667614E+05   .222122645758E+05   .229672770662E+05
   .237264793922E+05   .244878886255E+05   .252493625280E+05   .260085995829E+05   .267631404283E+05
   .275103708412E+05   .282475264212E+05   .289716991162E+05   .296798457292E+05   .303687985319E+05
   .310352780998E+05   .316759084638E+05   .322872346540E+05   .328657426850E+05   .334078819995E+05
   .339100903579E+05   .343688211152E+05   .347805727909E+05   .351419207836E+05   .354495510368E+05
   .357002954037E+05   .358911684057E+05   .360194050209E+05   .360824990788E+05   .360782417825E+05
   .360047598219E+05   .358605524913E+05   .356445271749E+05   .353560325276E+05   .349948886447E+05
   .345614134939E+05   .340564448755E+05   .334813571871E+05   .328380722878E+05   .321290638087E+05
   .313573543160E+05   .305265048279E+05   .296405963000E+05   .287042028381E+05   .277223565670E+05
   .267005042853E+05   .256444562557E+05   .245603277248E+05   .234544740149E+05   .223334202721E+05
   .212037873776E+05   .200722141189E+05   .189452804381E+05   .178294284468E+05   .167308858178E+05
   .156555906814E+05   .146091186959E+05   .135966126888E+05   .126227157899E+05   .116915099191E+05
   .108064624999E+05   .997038480893E+04   .918540509249E+04   .845295847572E+04   .777379410466E+04
   .714799829797E+04   .657503112105E+04   .605377309119E+04   .558257888389E+04   .515933574420E+04
   .478152527127E+04   .444628784861E+04   .415048911284E+04   .389078766448E+04   .366370296241E+04
   .346568215175E+04   .329316449560E+04   .314264210539E+04   .301071577121E+04   .289414486107E+04
   .278989047036E+04   .269515124132E+04   .260739152096E+04   .252436176987E+04   .244411136059E+04
   .236499410440E+04   .228566701259E+04   .220508293038E+04   .212247777701E+04   .203735318604E+04
   .194945536789E+04   .185875101550E+04   .176540104856E+04   .166973294477E+04   .157221234302E+04
   .147341452666E+04   .137399630815E+04   .127466874643E+04   .117617104082E+04   .107924585712E+04
   .984616434160E+03   .892965339535E+03   .804915765844E+03   .721015108677E+03   .641721665124E+03
   .567394871435E+03   .498289662467E+03   .434555672661E+03   .376242309528E+03   .323310856471E+03
   .275653874031E+03   .233118077418E+03   .195520080801E+03   .162642776317E+03   .134214111513E+03
   .109891498179E+03   .892751293883E+02   .719447428287E+02   .574934385689E+02   .455437464460E+02
   .357506190619E+02   .278002929181E+02   .214092163653E+02   .163235574493E+02   .123187718919E+02
   .919880940174E+01   .679480651845E+01   .496329689365E+01   .358405465068E+01   .255770894954E+01
   .180325934981E+01   .125560115455E+01   .863146908139E+00   .585608104844E+00   .391980935573E+00
   .258761852624E+00
 pspotential
  -.831473158623E+02  -.831488247770E+02  -.831502861706E+02  -.831517015392E+02  -.831530723332E+02
  -.831543999566E+02  -.831556857682E+02  -.831569310851E+02  -.831581371829E+02  -.831593052962E+02
  -.831604366219E+02  -.831615323180E+02  -.831625935071E+02  -.831636212756E+02  -.831646166761E+02
  -.831655807277E+02  -.831665144183E+02  -.831674187038E+02  -.831682945100E+02  -.831691427340E+02
  -.831699642446E+02  -.831707598830E+02  -.831715304635E+02  -.831722767762E+02  -.831729995846E+02
  -.831736996292E+02  -.831743776270E+02  -.831750342722E+02  -.831756702372E+02  -.831762861734E+02
  -.831768827113E+02  -.831774604622E+02  -.831780200175E+02  -.831785619503E+02  -.831790868158E+02
  -.831795951511E+02  -.831800874771E+02  -.831805642979E+02  -.831810261017E+02  -.831814733614E+02
  -.831819065352E+02  -.831823260665E+02  -.831827323851E+02  -.831831259069E+02  -.831835070350E+02
  -.831838761597E+02  -.831842336590E+02  -.831845798990E+02  -.831849152343E+02  -.831852400082E+02
  -.831855545534E+02  -.831858591918E+02  -.831861542357E+02  -.831864399869E+02  -.831867167383E+02
  -.831869847730E+02  -.831872443658E+02  -.831874957822E+02  -.831877392798E+02  -.831879751079E+02
  -.831882035080E+02  -.831884247140E+02  -.831886389523E+02  -.831888464423E+02  -.831890473964E+02
  -.831892420205E+02  -.831894305138E+02  -.831896130693E+02  -.831897898738E+02  -.831899611084E+02
  -.831901269484E+02  -.831902875636E+02  -.831904431183E+02  -.831905937718E+02  -.831907396783E+02
  -.831908809871E+02  -.831910178430E+02  -.831911503858E+02  -.831912787513E+02  -.831914030709E+02
  -.831915234717E+02  -.831916400769E+02  -.831917530058E+02  -.831918623739E+02  -.831919682931E+02
  -.831920708717E+02  -.831921702146E+02  -.831922664233E+02  -.831923595962E+02  -.831924498285E+02
  -.831925372123E+02  -.831926218370E+02  -.831927037891E+02  -.831927831521E+02  -.831928600070E+02
  -.831929344323E+02  -.831930065039E+02  -.831930762952E+02  -.831931438775E+02  -.831932093194E+02
  -.831932726877E+02  -.831933340468E+02  -.831933934591E+02  -.831934509849E+02  -.831935066827E+02
  -.831935606088E+02  -.831936128181E+02  -.831936633632E+02  -.831937122954E+02  -.831937596640E+02
  -.831938055167E+02  -.831938498997E+02  -.831938928576E+02  -.831939344335E+02  -.831939746689E+02
  -.831940136041E+02  -.831940512777E+02  -.831940877272E+02  -.831941229886E+02  -.831941570967E+02
  -.831941900849E+02  -.831942219856E+02  -.831942528297E+02  -.831942826470E+02  -.831943114664E+02
  -.831943393151E+02  -.831943662198E+02  -.831943922055E+02  -.831944172966E+02  -.831944415162E+02
  -.831944648862E+02  -.831944874278E+02  -.831945091608E+02  -.831945301041E+02  -.831945502757E+02
  -.831945696924E+02  -.831945883700E+02  -.831946063234E+02  -.831946235661E+02  -.831946401111E+02
  -.831946559699E+02  -.831946711532E+02  -.831946856705E+02  -.831946995302E+02  -.831947127398E+02
  -.831947253053E+02  -.831947372319E+02  -.831947485234E+02  -.831947591825E+02  -.831947692104E+02
  -.831947786074E+02  -.831947873722E+02  -.831947955020E+02  -.831948029927E+02  -.831948098388E+02
  -.831948160329E+02  -.831948215662E+02  -.831948264280E+02  -.831948306059E+02  -.831948340855E+02
  -.831948368502E+02  -.831948388816E+02  -.831948401586E+02  -.831948406581E+02  -.831948403540E+02
  -.831948392179E+02  -.831948372182E+02  -.831948343201E+02  -.831948304858E+02  -.831948256738E+02
  -.831948198386E+02  -.831948129310E+02  -.831948048971E+02  -.831947956783E+02  -.831947852113E+02
  -.831947734269E+02  -.831947602501E+02  -.831947455999E+02  -.831947293879E+02  -.831947115187E+02
  -.831946918886E+02  -.831946703853E+02  -.831946468869E+02  -.831946212614E+02  -.831945933653E+02
  -.831945630432E+02  -.831945301264E+02  -.831944944314E+02  -.831944557591E+02  -.831944138932E+02
  -.831943685982E+02  -.831943196181E+02  -.831942666740E+02  -.831942094622E+02  -.831941476513E+02
  -.831940808803E+02  -.831940087546E+02  -.831939308434E+02  -.831938466756E+02  -.831937557358E+02
  -.831936574598E+02  -.831935512291E+02  -.831934363659E+02  -.831933121261E+02  -.831931776928E+02
  -.831930321682E+02  -.831928745651E+02  -.831927037969E+02  -.831925186675E+02  -.831923178587E+02
  -.831920999173E+02  -.831918632405E+02  -.831916060591E+02  -.831913264196E+02  -.831910221641E+02
  -.831906909080E+02  -.831903300150E+02  -.831899365702E+02  -.831895073495E+02  -.831890387866E+02
  -.831885269361E+02  -.831879674329E+02  -.831873554485E+02  -.831866856412E+02  -.831859521039E+02
  -.831851483053E+02  -.831842670268E+02  -.831833002936E+02  -.831822393002E+02  -.831810743300E+02
  -.831797946686E+02  -.831783885115E+02  -.831768428651E+02  -.831751434415E+02  -.831732745484E+02
  -.831712189727E+02  -.831689578594E+02  -.831664705873E+02  -.831637346404E+02  -.831607254788E+02
  -.831574164090E+02  -.831537784559E+02  -.831497802393E+02  -.831453878573E+02  -.831405647787E+02
  -.831352717490E+02  -.831294667127E+02  -.831231047556E+02  -.831161380718E+02  -.831085159578E+02
  -.831001848393E+02  -.830910883319E+02  -.830811673394E+02  -.830703601919E+02  -.830586028216E+02
  -.830458289776E+02  -.830319704736E+02  -.830169574628E+02  -.830007187300E+02  -.829831819865E+02
  -.829642741503E+02  -.829439215875E+02  -.829220502858E+02  -.828985859260E+02  -.828734538096E+02
  -.828465785961E+02  -.828178837940E+02  -.827872909482E+02  -.827547184567E+02  -.827200799473E+02
  -.826832821425E+02  -.826442221389E+02  -.826027840301E+02  -.825588348076E+02  -.825122194847E+02
  -.824627554033E+02  -.824102257061E+02  -.823543719859E+02  -.822948861631E+02  -.822314016865E+02
  -.821634842127E+02  -.820906219805E+02  -.820122161681E+02  -.819275715949E+02  -.818358881992E+02
  -.817362537816E+02  -.816276385450E+02  -.815088919677E+02  -.813787425114E+02  -.812358005733E+02
  -.810785649395E+02  -.809054327815E+02  -.807147129681E+02  -.805046421601E+02  -.802734028521E+02
  -.800191422643E+02  -.797399908186E+02  -.794340789097E+02  -.790995508374E+02  -.787345751197E+02
  -.783373509514E+02  -.779061112595E+02  -.774391235832E+02  -.769346907834E+02  -.763911543105E+02
  -.758069033866E+02  -.751803940298E+02  -.745101824944E+02  -.737949787151E+02  -.730337272420E+02
  -.722257267973E+02  -.713708069350E+02  -.704706218189E+02  -.695473631353E+02  -.686154752627E+02
  -.676817317900E+02  -.667518183064E+02  -.658296694991E+02  -.649087190475E+02  -.637995481401E+02
  -.627176355513E+02
 core charge-density (pseudized)
   .664368231194E-08   .708277920912E-08   .755089707305E-08   .804995396899E-08   .858199473169E-08
   .914919934394E-08   .975389186884E-08   .103985499723E-07   .110858150752E-07   .118185031763E-07
   .125996163901E-07   .134323552485E-07   .143201318139E-07   .152665836601E-07   .162755887770E-07
   .173512814600E-07   .184980692499E-07   .197206509925E-07   .210240360915E-07   .224135650342E-07
   .238949312731E-07   .254742045548E-07   .271578557900E-07   .289527835672E-07   .308663424189E-07
   .329063729564E-07   .350812339956E-07   .373998368063E-07   .398716816256E-07   .425068965835E-07
   .453162792023E-07   .483113406384E-07   .515043528474E-07   .549083988678E-07   .585374264271E-07
   .624063050910E-07   .665308871900E-07   .709280727726E-07   .756158788512E-07   .806135132251E-07
   .859414531823E-07   .916215294029E-07   .976770154077E-07   .104132722919E-06   .111015103525E-06
   .118352357059E-06   .126174547149E-06   .134513724397E-06   .143404057704E-06   .152881974274E-06
   .162986308867E-06   .173758462923E-06   .185242574199E-06   .197485697617E-06   .210537998067E-06
   .224452955949E-06   .239287586306E-06   .255102672434E-06   .271963014935E-06   .289937697225E-06
   .309100368601E-06   .329529546004E-06   .351308935733E-06   .374527776423E-06   .399281204681E-06
   .425670644905E-06   .453804224844E-06   .483797218647E-06   .515772519174E-06   .549861141533E-06
   .586202759894E-06   .624946279783E-06   .666250448196E-06   .710284504039E-06   .757228871554E-06
   .807275899579E-06   .860630649660E-06   .917511736252E-06   .978152222450E-06   .104280057492E-05
   .111172168194E-05   .118519793872E-05   .126353040447E-05   .134704003588E-05   .143606900224E-05
   .153098208731E-05   .163216818399E-05   .174004188767E-05   .185504519496E-05   .197764931459E-05
   .210835659812E-05   .224770259810E-05   .239625826236E-05   .255463227328E-05   .272347354161E-05
   .290347386520E-05   .309537076334E-05   .329995049844E-05   .351805129742E-05   .375056678595E-05
   .399844964968E-05   .426271553738E-05   .454444722206E-05   .484479903700E-05   .516500160495E-05
   .550636687993E-05   .587029352202E-05   .625827262748E-05   .667189383745E-05   .711285185022E-05
   .758295336399E-05   .808412447822E-05   .861841858411E-05   .918802477640E-05   .979527682100E-05
   .104426627151E-04   .111328348789E-04   .118686210207E-04   .126530357198E-04   .134892927751E-04
   .143808183681E-04   .153312650974E-04   .163445269390E-04   .174247551949E-04   .185763754958E-04
   .198041059267E-04   .211129763492E-04   .225083490004E-04   .239959404525E-04   .255818450221E-04
   .272725597258E-04   .290750108832E-04   .309965824774E-04   .330451463873E-04   .352290946162E-04
   .375573736478E-04   .400395210707E-04   .426857046195E-04   .455067637938E-04   .485142542227E-04
   .517204949580E-04   .551386188868E-04   .587826264711E-04   .626674430319E-04   .668089798117E-04
   .712241990644E-04   .759311834370E-04   .809492099262E-04   .862988287090E-04   .920019471710E-04
   .980819194697E-04   .104563642000E-03   .111473655147E-03   .118840251743E-03   .126693592656E-03
   .135065830003E-03   .143991238451E-03   .153506355174E-03   .163650129003E-03   .174464079386E-03
   .185992465792E-03   .198282468251E-03   .211384379741E-03   .225351811209E-03   .240241910042E-03
   .256115592869E-03   .273037793613E-03   .291077727805E-03   .310309174191E-03   .330810774772E-03
   .352666354457E-03   .375965261610E-03   .400802730813E-03   .427280269315E-03   .455506068651E-03
   .485595443071E-03   .517671296489E-03   .551864619768E-03   .588315020290E-03   .627171285851E-03
   .668591985057E-03   .712746106547E-03   .759813739471E-03   .809986797826E-03   .863469791394E-03
   .920480646191E-03   .981251577499E-03   .104603001873E-02   .111507960959E-02   .118868124709E-02
   .126713420336E-02   .135075731418E-02   .143989024257E-02   .153489482186E-02   .163615648302E-02
   .174408577112E-02   .185911995612E-02   .198172474356E-02   .211239609061E-02   .225166213365E-02
   .240008523341E-02   .255826414426E-02   .272683631421E-02   .290648032270E-02   .309791846325E-02
   .330191947834E-02   .351930145425E-02   .375093488334E-02   .399774590195E-02   .426071971159E-02
   .454090419168E-02   .483941371166E-02   .515743315038E-02   .549622213064E-02   .585711947602E-02
   .624154789727E-02   .665101891458E-02   .708713802150E-02   .755161009530E-02   .804624505743E-02
   .857296378634E-02   .913380428317E-02   .973092808872E-02   .103666269478E-01   .110433297137E-01
   .117636094827E-01   .125301909438E-01   .133459579249E-01   .142139611091E-01   .151374258925E-01
   .161197603422E-01   .171645632086E-01   .182756319347E-01   .194569705937E-01   .207127976747E-01
   .220475536185E-01   .234659079932E-01   .249727661768E-01   .265732753941E-01   .282728299310E-01
   .300770753216E-01   .319919112747E-01   .340234930689E-01   .361782311119E-01   .384627883130E-01
   .408840748744E-01   .434492400520E-01   .461656603833E-01   .490409238130E-01   .520828090832E-01
   .552992596782E-01   .586983515371E-01   .622882536596E-01   .660771806434E-01   .700733360935E-01
   .742848457493E-01   .787196790709E-01   .833855579276E-01   .882898509318E-01   .934394518680E-01
   .988406405825E-01   .104498924629E+00   .110418859917E+00   .116603848597E+00   .123055912421E+00
   .129775439904E+00   .136760905744E+00   .144008561162E+00   .151512094177E+00   .159262259221E+00
   .167246476167E+00   .175448399547E+00   .183847459798E+00   .192418379564E+00   .201130669672E+00
   .209948111237E+00   .218828232640E+00   .227721792792E+00   .236572285235E+00   .245315481279E+00
   .253879034527E+00   .262182173785E+00   .270135516509E+00   .277641040466E+00   .284592257143E+00
   .290874636308E+00   .296366336837E+00   .300939304008E+00   .304460797328E+00   .306795414991E+00
   .307807680197E+00   .307365249763E+00   .305342795188E+00   .301626589006E+00   .296119802892E+00
   .288748486352E+00   .279468143749E+00   .268270760417E+00   .255192043727E+00   .240318540555E+00
   .223794168229E+00   .205825552722E+00   .186685409405E+00   .166713034966E+00   .146310816317E+00
   .125935521185E+00   .106083041472E+00   .872652487818E-01   .699777364250E-01   .546575181940E-01
   .416302948985E-01   .310477538443E-01   .228166986392E-01   .165744189339E-01   .118994325888E-01
   .844066542521E-02   .591351859562E-02   .409059450083E-02   .279283978629E-02   .188134269382E-02
   .124994261074E-02
 pseudo wavefunction
   .122874960661E-03   .126870547830E-03   .130996061524E-03   .135255726630E-03   .139653905417E-03
   .144195102004E-03   .148883966972E-03   .153725302129E-03   .158724065425E-03   .163885376030E-03
   .169214519576E-03   .174716953572E-03   .180398312990E-03   .186264416039E-03   .192321270120E-03
   .198575077979E-03   .205032244063E-03   .211699381072E-03   .218583316737E-03   .225691100807E-03
   .233030012275E-03   .240607566826E-03   .248431524535E-03   .256509897819E-03   .264850959636E-03
   .273463251959E-03   .282355594528E-03   .291537093875E-03   .301017152657E-03   .310805479278E-03
   .320912097839E-03   .331347358395E-03   .342121947564E-03   .353246899461E-03   .364733607005E-03
   .376593833584E-03   .388839725101E-03   .401483822414E-03   .414539074177E-03   .428018850102E-03
   .441936954650E-03   .456307641167E-03   .471145626484E-03   .486466105984E-03   .502284769166E-03
   .518617815711E-03   .535481972072E-03   .552894508606E-03   .570873257254E-03   .589436629809E-03
   .608603636766E-03   .628393906795E-03   .648827706836E-03   .669925962862E-03   .691710281301E-03
   .714202971167E-03   .737427066905E-03   .761406351981E-03   .786165383236E-03   .811729516034E-03
   .838124930230E-03   .865378656980E-03   .893518606418E-03   .922573596244E-03   .952573381231E-03
   .983548683698E-03   .101553122497E-02   .104855375787E-02   .108265010023E-02   .111785516958E-02
   .115420501885E-02   .119173687332E-02   .123048916871E-02   .127050159059E-02   .131181511499E-02
   .135447205033E-02   .139851608082E-02   .144399231113E-02   .149094731261E-02   .153942917096E-02
   .158948753549E-02   .164117366997E-02   .169454050508E-02   .174964269266E-02   .180653666166E-02
   .186528067591E-02   .192593489379E-02   .198856142985E-02   .205322441837E-02   .211999007907E-02
   .218892678492E-02   .226010513213E-02   .233359801244E-02   .240948068777E-02   .248783086727E-02
   .256872878690E-02   .265225729158E-02   .273850192001E-02   .282755099228E-02   .291949570024E-02
   .301443020094E-02   .311245171298E-02   .321366061608E-02   .331816055382E-02   .342605853979E-02
   .353746506710E-02   .365249422155E-02   .377126379838E-02   .389389542289E-02   .402051467495E-02
   .415125121751E-02   .428623892940E-02   .442561604229E-02   .456952528224E-02   .471811401578E-02
   .487153440071E-02   .502994354187E-02   .519350365190E-02   .536238221725E-02   .553675216961E-02
   .571679206283E-02   .590268625562E-02   .609462510023E-02   .629280513719E-02   .649742929635E-02
   .670870710452E-02   .692685489978E-02   .715209605279E-02   .738466119520E-02   .762478845555E-02
   .787272370279E-02   .812872079765E-02   .839304185219E-02   .866595749777E-02   .894774716167E-02
   .923869935267E-02   .953911195589E-02   .984929253713E-02   .101695586571E-01   .105002381958E-01
   .108416696874E-01   .111942026657E-01   .115581980212E-01   .119340283696E-01   .123220784314E-01
   .127227454251E-01   .131364394718E-01   .135635840138E-01   .140046162460E-01   .144599875615E-01
   .149301640113E-01   .154156267791E-01   .159168726713E-01   .164344146220E-01   .169687822152E-01
   .175205222232E-01   .180901991619E-01   .186783958647E-01   .192857140735E-01   .199127750499E-01
   .205602202045E-01   .212287117472E-01   .219189333575E-01   .226315908764E-01   .233674130196E-01
   .241271521141E-01   .249115848569E-01   .257215130982E-01   .265577646493E-01   .274211941147E-01
   .283126837512E-01   .292331443534E-01   .301835161659E-01   .311647698247E-01   .321779073268E-01
   .332239630294E-01   .343040046805E-01   .354191344793E-01   .365704901700E-01   .377592461674E-01
   .389866147168E-01   .402538470879E-01   .415622348040E-01   .429131109073E-01   .443078512610E-01
   .457478758883E-01   .472346503503E-01   .487696871627E-01   .503545472520E-01   .519908414513E-01
   .536802320387E-01   .554244343150E-01   .572252182246E-01   .590844100183E-01   .610038939587E-01
   .629856140685E-01   .650315759214E-01   .671438484768E-01   .693245659564E-01   .715759297639E-01
   .739002104467E-01   .762997496990E-01   .787769624051E-01   .813343387228E-01   .839744462039E-01
   .866999319515E-01   .895135248112E-01   .924180375939E-01   .954163693270E-01   .985115075319E-01
   .101706530521E+00   .105004609715E+00   .108409011964E+00   .111923101888E+00   .115550344198E+00
   .119294306026E+00   .123158659225E+00   .127147182647E+00   .131263764381E+00   .135512403945E+00
   .139897214404E+00   .144422424416E+00   .149092380179E+00   .153911547261E+00   .158884512292E+00
   .164015984491E+00   .169310797015E+00   .174773908078E+00   .180410401830E+00   .186225488947E+00
   .192224506893E+00   .198412919819E+00   .204796318038E+00   .211380417039E+00   .218171055958E+00
   .225174195471E+00   .232395915012E+00   .239842409254E+00   .247519983763E+00   .255435049729E+00
   .263594117677E+00   .272003790044E+00   .280670752497E+00   .289601763870E+00   .298803644552E+00
   .308283263203E+00   .318047521587E+00   .328103337372E+00   .338457624670E+00   .349117272112E+00
   .360089118215E+00   .371379923799E+00   .382996341166E+00   .394944879758E+00   .407231867980E+00
   .419863410848E+00   .432845343115E+00   .446183177486E+00   .459882047535E+00   .473946644897E+00
   .488381150295E+00   .503189157958E+00   .518373592936E+00   .533936620851E+00   .549879549580E+00
   .566202722369E+00   .582905401913E+00   .599985644901E+00   .617440166588E+00   .635264194981E+00
   .653451314271E+00   .671993297226E+00   .690879926342E+00   .710098803685E+00   .729635149475E+00
   .749471589679E+00   .769587933085E+00   .789960938587E+00   .810564073754E+00   .831367266112E+00
   .852336649006E+00   .873434304426E+00   .894618005752E+00   .915840964049E+00   .937051582267E+00
   .958193222547E+00   .979203992749E+00   .100001655930E+01   .102055799452E+01   .104074966777E+01
   .106050719075E+01   .107974042868E+01   .109835358985E+01   .111624540738E+01   .113330942750E+01
   .114943441925E+01   .116450492059E+01   .117840193536E+01   .119100379409E+01   .120218718935E+01
   .121182839300E+01   .121980465701E+01   .122599579296E+01   .123028591577E+01   .123256532534E+01
   .123273248527E+01   .123069603939E+01   .122637678614E+01   .121970950569E+01   .121064450725E+01
   .119914873397E+01   .118520623098E+01   .116881775172E+01   .114999924927E+01   .112877897879E+01
   .110519292735E+01   .107927829607E+01   .105106479370E+01   .102056356946E+01   .987753727836E+00
   .952594839351E+00
 ae wavefunction
   .107659423695E-02   .111131685575E-02   .114715796012E-02   .118415348766E-02   .122234052492E-02
   .126175734377E-02   .130244343891E-02   .134443956647E-02   .138778778384E-02   .143253149072E-02
   .147871547143E-02   .152638593850E-02   .157559057763E-02   .162637859396E-02   .167880075981E-02
   .173290946384E-02   .178875876172E-02   .184640442829E-02   .190590401136E-02   .196731688711E-02
   .203070431709E-02   .209612950705E-02   .216365766742E-02   .223335607568E-02   .230529414054E-02
   .237954346800E-02   .245617792944E-02   .253527373169E-02   .261690948911E-02   .270116629785E-02
   .278812781225E-02   .287788032345E-02   .297051284035E-02   .306611717278E-02   .316478801719E-02
   .326662304472E-02   .337172299181E-02   .348019175335E-02   .359213647851E-02   .370766766919E-02
   .382689928131E-02   .394994882880E-02   .407693749059E-02   .420799022040E-02   .434323585965E-02
   .448280725332E-02   .462684136898E-02   .477547941899E-02   .492886698595E-02   .508715415137E-02
   .525049562776E-02   .541905089410E-02   .559298433480E-02   .577246538209E-02   .595766866207E-02
   .614877414427E-02   .634596729499E-02   .654943923419E-02   .675938689625E-02   .697601319439E-02
   .719952718897E-02   .743014425957E-02   .766808628091E-02   .791358180272E-02   .816686623330E-02
   .842818202716E-02   .869777887632E-02   .897591390563E-02   .926285187175E-02   .955886536605E-02
   .986423502118E-02   .101792497213E-01   .105042068159E-01   .108394123373E-01   .111851812213E-01
   .115418375316E-01   .119097146864E-01   .122891556894E-01   .126805133624E-01   .130841505815E-01
   .135004405146E-01   .139297668623E-01   .143725240996E-01   .148291177199E-01   .152999644801E-01
   .157854926460E-01   .162861422389E-01   .168023652818E-01   .173346260449E-01   .178834012906E-01
   .184491805164E-01   .190324661956E-01   .196337740149E-01   .202536331091E-01   .208925862896E-01
   .215511902690E-01   .222300158786E-01   .229296482783E-01   .236506871584E-01   .243937469310E-01
   .251594569109E-01   .259484614837E-01   .267614202599E-01   .275990082133E-01   .284619158027E-01
   .293508490733E-01   .302665297380E-01   .312096952347E-01   .321810987585E-01   .331815092652E-01
   .342117114451E-01   .352725056630E-01   .363647078616E-01   .374891494257E-01   .386466770043E-01
   .398381522849E-01   .410644517191E-01   .423264661930E-01   .436251006402E-01   .449612735907E-01
   .463359166535E-01   .477499739251E-01   .492044013208E-01   .507001658216E-01   .522382446317E-01
   .538196242400E-01   .554452993779E-01   .571162718684E-01   .588335493574E-01   .605981439196E-01
   .624110705321E-01   .642733454054E-01   .661859841638E-01   .681499998656E-01   .701664008531E-01
   .722361884219E-01   .743603542990E-01   .765398779184E-01   .787757234824E-01   .810688367961E-01
   .834201418632E-01   .858305372292E-01   .883008920591E-01   .908320419347E-01   .934247843580E-01
   .960798739455E-01   .987980172976E-01   .101579867528E+00   .104426018439E+00   .107336998320E+00
   .110313263362E+00   .113355190664E+00   .116463070821E+00   .119637100065E+00   .122877371963E+00
   .126183868630E+00   .129556451462E+00   .132994851361E+00   .136498658444E+00   .140067311215E+00
   .143700085187E+00   .147396080950E+00   .151154211661E+00   .154973189955E+00   .158851514267E+00
   .162787454557E+00   .166779037434E+00   .170824030685E+00   .174919927205E+00   .179063928327E+00
   .183252926585E+00   .187483487895E+00   .191751833195E+00   .196053819559E+00   .200384920816E+00
   .204740207711E+00   .209114327657E+00   .213501484121E+00   .217895415718E+00   .222289375064E+00
   .226676107486E+00   .231047829675E+00   .235396208375E+00   .239712339236E+00   .243986725954E+00
   .248209259834E+00   .252369199951E+00   .256455154062E+00   .260455060481E+00   .264356171100E+00
   .268145035811E+00   .271807488557E+00   .275328635277E+00   .278692844043E+00   .281883737695E+00
   .284884189290E+00   .287676320734E+00   .290241504960E+00   .292560372051E+00   .294612819723E+00
   .296378028606E+00   .297834482783E+00   .298959996064E+00   .299731744486E+00   .300126305553E+00
   .300119704738E+00   .299687469776E+00   .298804693300E+00   .297446104338E+00   .295586149241E+00
   .293199082544E+00   .290259068297E+00   .286740292343E+00   .282617086028E+00   .277864061741E+00
   .272456260687E+00   .266369313192E+00   .259579611788E+00   .252064497244E+00   .243802457603E+00
   .234773340183E+00   .224958576370E+00   .214341418898E+00   .202907191154E+00   .190643547890E+00
   .177540746531E+00   .163591928081E+00   .148793406416E+00   .133144964520E+00   .116650155983E+00
   .993166097637E-01   .811563359663E-01   .621860299674E-01   .424273718927E-01   .219073179986E-01
   .658380119000E-03  -.212811110026E-01  -.438667628254E-01  -.670479027188E-01  -.907673877468E-01
  -.114961444790E+00  -.139559541635E+00  -.164484288082E+00  -.189651365397E+00  -.214969483439E+00
  -.240340367971E+00  -.265658785926E+00  -.290812622359E+00  -.315683027752E+00  -.340144655807E+00
  -.364066008160E+00  -.387309893773E+00  -.409734000111E+00  -.431191565370E+00  -.451532139118E+00
  -.470602421949E+00  -.488247179635E+00  -.504310230543E+00  -.518635505488E+00  -.531068177387E+00
  -.541455855402E+00  -.549649835710E+00  -.555506399213E+00  -.558888145405E+00  -.559665351126E+00
  -.557717342758E+00  -.552933870369E+00  -.545216472285E+00  -.534479818437E+00  -.520653020651E+00
  -.503680897682E+00  -.483525182365E+00  -.460165657605E+00  -.433601207146E+00  -.403850766092E+00
  -.370954155025E+00  -.334972780360E+00  -.295990182402E+00  -.254112411672E+00  -.209468213664E+00
  -.162209002796E+00  -.112508608288E+00  -.605627785144E-01  -.658843632674E-02   .491773143287E-01
   .106478421522E+00   .165041341965E+00   .224576702925E+00   .284781159525E+00   .345339462178E+00
   .405926795623E+00   .466211522026E+00   .525858544638E+00   .584533553320E+00   .641908267376E+00
   .697666176021E+00   .751506988008E+00   .803146658011E+00   .852310600034E+00   .898722500728E+00
   .942097160758E+00   .982145126802E+00   .101858736944E+01   .105117055723E+01   .107967619141E+01
   .110392382705E+01   .112377154967E+01   .113911599328E+01   .114989268582E+01   .115607668261E+01
   .115768317711E+01   .115476776354E+01   .114742611096E+01   .113579292007E+01   .112004013613E+01
   .110037446560E+01   .107703428897E+01   .105028608274E+01   .102042046908E+01   .987748008028E+00
   .952594839351E+00
 pseudo wavefunction
   .205185129118E-05   .211857237575E-05   .218746306348E-05   .225859390443E-05   .233203774280E-05
   .240786979149E-05   .248616770912E-05   .256701167959E-05   .265048449418E-05   .273667163632E-05
   .282566136918E-05   .291754482598E-05   .301241610340E-05   .311037235789E-05   .321151390519E-05
   .331594432305E-05   .342377055732E-05   .353510303145E-05   .365005575958E-05   .376874646331E-05
   .389129669225E-05   .401783194848E-05   .414848181512E-05   .428338008898E-05   .442266491761E-05
   .456647894078E-05   .471496943653E-05   .486828847202E-05   .502659305923E-05   .519004531578E-05
   .535881263096E-05   .553306783711E-05   .571298938663E-05   .589876153477E-05   .609057452825E-05
   .628862480014E-05   .649311517103E-05   .670425505669E-05   .692226068254E-05   .714735530512E-05
   .737976944067E-05   .761974110124E-05   .786751603839E-05   .812334799490E-05   .838749896458E-05
   .866023946060E-05   .894184879251E-05   .923261535225E-05   .953283690952E-05   .984282091668E-05
   .101628848236E-04   .104933564029E-04   .108345740852E-04   .111868873062E-04   .115506568643E-04
   .119262552898E-04   .123140672271E-04   .127144898277E-04   .131279331577E-04   .135548206172E-04
   .139955893742E-04   .144506908119E-04   .149205909915E-04   .154057711290E-04   .159067280880E-04
   .164239748889E-04   .169580412337E-04   .175094740488E-04   .180788380451E-04   .186667162959E-04
   .192737108344E-04   .199004432699E-04   .205475554244E-04   .212157099898E-04   .219055912066E-04
   .226179055644E-04   .233533825254E-04   .241127752715E-04   .248968614750E-04   .257064440956E-04
   .265423522019E-04   .274054418210E-04   .282965968142E-04   .292167297828E-04   .301667830019E-04
   .311477293854E-04   .321605734823E-04   .332063525048E-04   .342861373907E-04   .354010338993E-04
   .365521837440E-04   .377407657611E-04   .389679971161E-04   .402351345504E-04   .415434756677E-04
   .428943602618E-04   .442891716891E-04   .457293382837E-04   .472163348199E-04   .487516840218E-04
   .503369581217E-04   .519737804693E-04   .536638271931E-04   .554088289162E-04   .572105725266E-04
   .590709030066E-04   .609917253202E-04   .629750063625E-04   .650227769722E-04   .671371340095E-04
   .693202425008E-04   .715743378542E-04   .739017281454E-04   .763047964791E-04   .787860034258E-04
   .813478895386E-04   .839930779504E-04   .867242770568E-04   .895442832843E-04   .924559839496E-04
   .954623602099E-04   .985664901106E-04   .101771551730E-03   .105080826426E-03   .108497702190E-03
   .112025677104E-03   .115668362915E-03   .119429488726E-03   .123312904793E-03   .127322586465E-03
   .131462638236E-03   .135737297928E-03   .140150941020E-03   .144708085106E-03   .149413394497E-03
   .154271684979E-03   .159287928713E-03   .164467259301E-03   .169814977012E-03   .175336554172E-03
   .181037640731E-03   .186924070007E-03   .193001864609E-03   .199277242558E-03   .205756623598E-03
   .212446635700E-03   .219354121791E-03   .226486146679E-03   .233850004206E-03   .241453224625E-03
   .249303582215E-03   .257409103123E-03   .265778073469E-03   .274419047689E-03   .283340857153E-03
   .292552619042E-03   .302063745508E-03   .311883953109E-03   .322023272547E-03   .332492058696E-03
   .343301000946E-03   .354461133854E-03   .365983848128E-03   .377880901937E-03   .390164432563E-03
   .402846968410E-03   .415941441353E-03   .429461199474E-03   .443420020154E-03   .457832123561E-03
   .472712186516E-03   .488075356769E-03   .503937267669E-03   .520314053258E-03   .537222363779E-03
   .554679381607E-03   .572702837621E-03   .591311028010E-03   .610522831519E-03   .630357727146E-03
   .650835812285E-03   .671977821327E-03   .693805144701E-03   .716339848383E-03   .739604693840E-03
   .763623158430E-03   .788419456234E-03   .814018559326E-03   .840446219456E-03   .867728990151E-03
   .895894249192E-03   .924970221475E-03   .954986002208E-03   .985971580430E-03   .101795786281E-02
   .105097669769E-02   .108506089932E-02   .112024427228E-02   .115656163590E-02   .119404884879E-02
   .123274283327E-02   .127268159964E-02   .131390427024E-02   .135645110310E-02   .140036351514E-02
   .144568410475E-02   .149245667353E-02   .154072624714E-02   .159053909490E-02   .164194274807E-02
   .169498601646E-02   .174971900311E-02   .180619311679E-02   .186446108187E-02   .192457694531E-02
   .198659608019E-02   .205057518552E-02   .211657228150E-02   .218464670002E-02   .225485906943E-02
   .232727129310E-02   .240194652081E-02   .247894911226E-02   .255834459161E-02   .264019959205E-02
   .272458178920E-02   .281155982205E-02   .290120320003E-02   .299358219457E-02   .308876771346E-02
   .318683115603E-02   .328784424710E-02   .339187884726E-02   .349900673697E-02   .360929937166E-02
   .372282760457E-02   .383966137398E-02   .395986935107E-02   .408351854409E-02   .421067385434E-02
   .434139757883E-02   .447574885414E-02   .461378303526E-02   .475555100268E-02   .490109839038E-02
   .505046472657E-02   .520368247815E-02   .536077598920E-02   .552176030267E-02   .568663985333E-02
   .585540701917E-02   .602804051687E-02   .620450362568E-02   .638474222275E-02   .656868261079E-02
   .675622911788E-02   .694726144640E-02   .714163174679E-02   .733916138872E-02   .753963740025E-02
   .774280854253E-02   .794838098442E-02   .815601353845E-02   .836531241556E-02   .857582545228E-02
   .878703575978E-02   .899835473933E-02   .920911440388E-02   .941855893967E-02   .962583543598E-02
   .982998370433E-02   .100299251014E-01   .102244502620E-01   .104122056407E-01   .105916787495E-01
   .107611819715E-01   .109188348173E-01   .110625444799E-01   .111899845308E-01   .112985715850E-01
   .113854397480E-01   .114474126397E-01   .114809727732E-01   .114822280443E-01   .114468750682E-01
   .113701590738E-01   .112468300437E-01   .110710947581E-01   .108365643767E-01   .105361971601E-01
   .101622359071E-01   .970613965393E-02   .915850916092E-02   .850900568973E-02   .774626256915E-02
   .685778905173E-02   .582986599291E-02   .464743294436E-02   .329396635970E-02   .175134877938E-02
  -.270883306521E-06  -.198262546141E-02  -.421948503858E-02  -.673681808672E-02  -.956295548716E-02
  -.127287533430E-01  -.162677487091E-01  -.202163000314E-01  -.246137010665E-01  -.295022531883E-01
  -.349272761062E-01  -.409370309411E-01  -.475825221309E-01  -.549171356077E-01  -.629960599740E-01
  -.718754249642E-01  -.816110774316E-01  -.922568997723E-01  -.103862559776E+00  -.116470565520E+00
  -.130107022393E+00
 ae wavefunction
   .606316401435E-05   .625871475223E-05   .646056455665E-05   .666891581930E-05   .688397740248E-05
   .710596484392E-05   .733510056781E-05   .757161410234E-05   .781574230401E-05   .806772958876E-05
   .832782817021E-05   .859629830522E-05   .887340854693E-05   .915943600551E-05   .945466661691E-05
   .975939541969E-05   .100739268404E-04   .103985749872E-04   .107336639532E-04   .110795281277E-04
   .114365125182E-04   .118049730806E-04   .121852770607E-04   .125778033448E-04   .129829428213E-04
   .134010987529E-04   .138326871599E-04   .142781372144E-04   .147378916470E-04   .152124071642E-04
   .157021548788E-04   .162076207530E-04   .167293060536E-04   .172677278209E-04   .178234193508E-04
   .183969306911E-04   .189888291513E-04   .195996998274E-04   .202301461412E-04   .208807903951E-04
   .215522743419E-04   .222452597707E-04   .229604291091E-04   .236984860413E-04   .244601561442E-04
   .252461875392E-04   .260573515626E-04   .268944434539E-04   .277582830614E-04   .286497155670E-04
   .295696122299E-04   .305188711492E-04   .314984180459E-04   .325092070647E-04   .335522215961E-04
   .346284751185E-04   .357390120608E-04   .368849086859E-04   .380672739955E-04   .392872506554E-04
   .405460159427E-04   .418447827144E-04   .431848003974E-04   .445673560003E-04   .459937751469E-04
   .474654231315E-04   .489837059957E-04   .505500716267E-04   .521660108774E-04   .538330587073E-04
   .555527953443E-04   .573268474676E-04   .591568894100E-04   .610446443807E-04   .629918857064E-04
   .650004380915E-04   .670721788953E-04   .692090394264E-04   .714130062525E-04   .736861225249E-04
   .760304893164E-04   .784482669705E-04   .809416764617E-04   .835130007634E-04   .861645862230E-04
   .888988439409E-04   .917182511518E-04   .946253526053E-04   .976227619426E-04   .100713163068E-03
   .103899311508E-03   .107184035761E-03   .110570238623E-03   .114060898498E-03   .117659070677E-03
   .121367888589E-03   .125190565009E-03   .129130393230E-03   .133190748179E-03   .137375087480E-03
   .141686952450E-03   .146129969030E-03   .150707848623E-03   .155424388851E-03   .160283474213E-03
   .165289076625E-03   .170445255844E-03   .175756159755E-03   .181226024511E-03   .186859174513E-03
   .192660022212E-03   .198633067717E-03   .204782898199E-03   .211114187064E-03   .217631692877E-03
   .224340258024E-03   .231244807084E-03   .238350344881E-03   .245661954211E-03   .253184793196E-03
   .260924092253E-03   .268885150639E-03   .277073332543E-03   .285494062703E-03   .294152821488E-03
   .303055139436E-03   .312206591193E-03   .321612788813E-03   .331279374381E-03   .341212011907E-03
   .351416378453E-03   .361898154429E-03   .372663013016E-03   .383716608654E-03   .395064564542E-03
   .406712459080E-03   .418665811203E-03   .430930064524E-03   .443510570233E-03   .456412568661E-03
   .469641169451E-03   .483201330248E-03   .497097833827E-03   .511335263578E-03   .525917977255E-03
   .540850078909E-03   .556135388905E-03   .571777411922E-03   .587779302858E-03   .604143830518E-03
   .620873339002E-03   .637969706674E-03   .655434302619E-03   .673267940484E-03   .691470829584E-03
   .710042523184E-03   .728981863839E-03   .748286925702E-03   .767954953686E-03   .787982299394E-03
   .808364353718E-03   .829095476016E-03   .850168919796E-03   .871576754828E-03   .893309785610E-03
   .915357466157E-03   .937707811056E-03   .960347302766E-03   .983260795164E-03   .100643141333E-02
   .102984044965E-02   .105346725620E-02   .107728913365E-02   .110128121663E-02   .112541635591E-02
   .114966499734E-02   .117399505806E-02   .119837180008E-02   .122275770154E-02   .124711232628E-02
   .127139219182E-02   .129555063663E-02   .131953768701E-02   .134329992441E-02   .136678035391E-02
   .138991827467E-02   .141264915338E-02   .143490450170E-02   .145661175894E-02   .147769418116E-02
   .149807073824E-02   .151765602039E-02   .153636015584E-02   .155408874154E-02   .157074278893E-02
   .158621868687E-02   .160040818419E-02   .161319839427E-02   .162447182447E-02   .163410643317E-02
   .164197571771E-02   .164794883622E-02   .165189076712E-02   .165366250972E-02   .165312132987E-02
   .165012105469E-02   .164451242052E-02   .163614347855E-02   .162486006253E-02   .161050632324E-02
   .159292533444E-02   .157195977509E-02   .154745269265E-02   .151924835224E-02   .148719317648E-02
   .145113678053E-02   .141093310687E-02   .136644166397E-02   .131752887265E-02   .126406952371E-02
   .120594834954E-02   .114306171222E-02   .107531940949E-02   .100264659949E-02   .924985843854E-03
[truncated: 312,445 more chars]
