# Supplementary material for: Elucidating the catalytic mechanism of Prussian blue nanozymes with self-increasing catalytic activity
Source: Nat Commun. 2024 Jul 13;15:5908. doi: 10.1038/s41467-024-50344-7 (PMC11246500; doi:10.1038/s41467-024-50344-7)
Supplement: Supplementary file 4 — Source Data [file 41467_2024_50344_MOESM4_ESM.zip › Source data/Computational source data/ABTS/log.9298143t]

 running on   32 total cores
 distrk:  each k-point on   32 cores,    1 groups
 distr:  one band on    4 cores,    8 groups
 using from now: INCAR     
 vasp.5.4.4.18Apr17-6-g9f103f2a35 (build Aug 11 2022 15:12:02) complex          
  
 POSCAR found type information on POSCAR  C  H  S  N  O 
 POSCAR found :  5 types and      58 ions
 scaLAPACK will be used
 LDA part: xc-table for Pade appr. of Perdew
 POSCAR found type information on POSCAR  C  H  S  N  O 
 POSCAR found :  5 types and      58 ions
 found WAVECAR, reading the header
 POSCAR, INCAR and KPOINTS ok, starting setup
 FFT: planning ...
 reading WAVECAR
 the WAVECAR file was read successfully
 charge-density read from file: VASP                                    
 magnetization density read from file 1
 entering main loop
       N       E                     dE             d eps       ncg     rms          rms(c)
RMM:   1    -0.356462184974E+03   -0.35646E+03   -0.43070E-05   504   0.193E-02    0.586E-03
RMM:   2    -0.356462175642E+03    0.93329E-05   -0.27445E-05   460   0.170E-02
   1 F= -.35875825E+03 E0= -.35875825E+03  d E =-.358758E+03  mag=    -0.0000
 curvature:   0.00 expect dE= 0.000E+00 dE for cont linesearch  0.000E+00
 trial: gam= 0.00000 g(F)=  0.104E-02 g(S)=  0.000E+00 ort = 0.000E+00 (trialstep = 0.100E+01)
 search vector abs. value=  0.104E-02
 bond charge predicted
       N       E                     dE             d eps       ncg     rms          rms(c)
RMM:   1    -0.356461729033E+03    0.45594E-03   -0.12175E-01   608   0.812E-01    0.851E-02
RMM:   2    -0.356461592725E+03    0.13631E-03   -0.12875E-03   614   0.715E-02    0.519E-02
RMM:   3    -0.356461546132E+03    0.46592E-04   -0.28324E-04   606   0.340E-02    0.144E-02
RMM:   4    -0.356461532773E+03    0.13360E-04   -0.39951E-05   492   0.183E-02    0.686E-03
RMM:   5    -0.356461534194E+03   -0.14215E-05   -0.34295E-05   466   0.186E-02
   2 F= -.35875755E+03 E0= -.35875755E+03  d E =0.707470E-03  mag=    -0.0000
 trial-energy change:    0.000707  1 .order    0.000697   -0.001039    0.002433
 step:   0.2993(harm=  0.2993)  dis= 0.00069  next Energy=  -358.758409 (dE=-0.156E-03)
 bond charge predicted
       N       E                     dE             d eps       ncg     rms          rms(c)
RMM:   1    -0.356462419797E+03   -0.88702E-03   -0.59829E-02   608   0.568E-01    0.597E-02
RMM:   2    -0.356462363754E+03    0.56044E-04   -0.62137E-04   614   0.495E-02    0.365E-02
RMM:   3    -0.356462357664E+03    0.60899E-05   -0.13797E-04   602   0.234E-02    0.973E-03
RMM:   4    -0.356462358125E+03   -0.46124E-06   -0.16257E-05   446   0.119E-02
   3 F= -.35875842E+03 E0= -.35875842E+03  d E =-.162851E-03  mag=    -0.0000
 curvature:  -0.15 expect dE=-0.758E-04 dE for cont linesearch -0.912E-08
 trial: gam= 0.49471 g(F)=  0.506E-03 g(S)=  0.000E+00 ort =-0.796E-05 (trialstep = 0.860E+00)
 search vector abs. value=  0.753E-03
 bond charge predicted
       N       E                     dE             d eps       ncg     rms          rms(c)
RMM:   1    -0.356462483566E+03   -0.12590E-03   -0.57383E-02   608   0.565E-01    0.516E-02
RMM:   2    -0.356462421901E+03    0.61666E-04   -0.63474E-04   612   0.506E-02    0.307E-02
RMM:   3    -0.356462414621E+03    0.72798E-05   -0.90426E-05   588   0.212E-02
   4 F= -.35875840E+03 E0= -.35875840E+03  d E =0.157213E-04  mag=     0.0000
 trial-energy change:    0.000016  1 .order    0.000011   -0.000432    0.000454
 step:   0.4192(harm=  0.4192)  dis= 0.00056  next Energy=  -358.758522 (dE=-0.105E-03)
 bond charge predicted
       N       E                     dE             d eps       ncg     rms          rms(c)
RMM:   1    -0.356462511705E+03   -0.89804E-04   -0.15344E-02   608   0.291E-01    0.246E-02
RMM:   2    -0.356462494246E+03    0.17459E-04   -0.17673E-04   608   0.295E-02    0.145E-02
RMM:   3    -0.356462499165E+03   -0.49186E-05   -0.31174E-05   478   0.157E-02
   5 F= -.35875852E+03 E0= -.35875852E+03  d E =-.105864E-03  mag=     0.0000
 curvature:  -0.31 expect dE=-0.143E-03 dE for cont linesearch -0.412E-08
 trial: gam= 0.88712 g(F)=  0.456E-03 g(S)=  0.000E+00 ort =-0.314E-05 (trialstep = 0.557E+00)
 search vector abs. value=  0.104E-02
 bond charge predicted
       N       E                     dE             d eps       ncg     rms          rms(c)
RMM:   1    -0.356462706440E+03   -0.21219E-03   -0.24943E-02   608   0.386E-01    0.271E-02
RMM:   2    -0.356462680798E+03    0.25642E-04   -0.25440E-04   610   0.344E-02    0.177E-02
RMM:   3    -0.356462689699E+03   -0.89015E-05   -0.42217E-05   508   0.173E-02
   6 F= -.35875870E+03 E0= -.35875870E+03  d E =-.175175E-03  mag=     0.0000
 trial-energy change:   -0.000175  1 .order   -0.000167   -0.000252   -0.000081
 step:   0.8201(harm=  0.8201)  dis= 0.00140  next Energy=  -358.758708 (dE=-0.186E-03)
 bond charge predicted
       N       E                     dE             d eps       ncg     rms          rms(c)
RMM:   1    -0.356462732749E+03   -0.51951E-04   -0.55178E-03   608   0.183E-01    0.144E-02
RMM:   2    -0.356462718151E+03    0.14598E-04   -0.77856E-05   574   0.232E-02    0.944E-03
RMM:   3    -0.356462727792E+03   -0.96402E-05   -0.29213E-05   462   0.171E-02
   7 F= -.35875873E+03 E0= -.35875873E+03  d E =-.205960E-03  mag=     0.0000
 curvature:  -0.94 expect dE=-0.433E-03 dE for cont linesearch -0.201E-06
 trial: gam= 0.89507 g(F)=  0.459E-03 g(S)=  0.000E+00 ort = 0.149E-04 (trialstep = 0.481E+00)
 search vector abs. value=  0.132E-02
 bond charge predicted
       N       E                     dE             d eps       ncg     rms          rms(c)
RMM:   1    -0.356462912787E+03   -0.19464E-03   -0.26056E-02   608   0.390E-01    0.298E-02
RMM:   2    -0.356462879917E+03    0.32870E-04   -0.27410E-04   610   0.348E-02    0.191E-02
RMM:   3    -0.356462886466E+03   -0.65484E-05   -0.45659E-05   524   0.171E-02
   8 F= -.35875886E+03 E0= -.35875886E+03  d E =-.134198E-03  mag=     0.0000
 trial-energy change:   -0.000134  1 .order   -0.000135   -0.000227   -0.000043
 step:   0.5921(harm=  0.5921)  dis= 0.00127  next Energy=  -358.758868 (dE=-0.140E-03)
 bond charge predicted
       N       E                     dE             d eps       ncg     rms          rms(c)
RMM:   1    -0.356462903007E+03   -0.23090E-04   -0.13848E-03   608   0.918E-02    0.849E-03
RMM:   2    -0.356462893363E+03    0.96446E-05   -0.29745E-05   472   0.167E-02
   9 F= -.35875886E+03 E0= -.35875886E+03  d E =-.135424E-03  mag=     0.0000
 curvature:  -0.83 expect dE=-0.341E-03 dE for cont linesearch -0.173E-07
 trial: gam= 0.96168 g(F)=  0.411E-03 g(S)=  0.000E+00 ort =-0.526E-05 (trialstep = 0.410E+00)
 search vector abs. value=  0.162E-02
 bond charge predicted
       N       E                     dE             d eps       ncg     rms          rms(c)
RMM:   1    -0.356463066999E+03   -0.16399E-03   -0.23797E-02   608   0.368E-01    0.290E-02
RMM:   2    -0.356463030533E+03    0.36466E-04   -0.25121E-04   610   0.340E-02    0.194E-02
RMM:   3    -0.356463045068E+03   -0.14535E-04   -0.55901E-05   542   0.201E-02    0.627E-03
RMM:   4    -0.356463039776E+03    0.52925E-05   -0.38567E-05   470   0.203E-02
  10 F= -.35875896E+03 E0= -.35875896E+03  d E =-.942630E-04  mag=    -0.0000
 trial-energy change:   -0.000094  1 .order   -0.000081   -0.000166    0.000004
 step:   0.3999(harm=  0.3999)  dis= 0.00095  next Energy=  -358.758945 (dE=-0.812E-04)
 bond charge predicted
       N       E                     dE             d eps       ncg     rms          rms(c)
RMM:   1    -0.356463027225E+03    0.17843E-04   -0.30363E-05   484   0.169E-02    0.155E-03
RMM:   2    -0.356463025788E+03    0.14365E-05   -0.53171E-06   414   0.760E-03
  11 F= -.35875895E+03 E0= -.35875895E+03  d E =-.815373E-04  mag=    -0.0000
 curvature:  -0.80 expect dE=-0.179E-03 dE for cont linesearch -0.145E-06
 trial: gam= 0.53962 g(F)=  0.225E-03 g(S)=  0.000E+00 ort = 0.171E-04 (trialstep = 0.408E+00)
 search vector abs. value=  0.716E-03
 bond charge predicted
       N       E                     dE             d eps       ncg     rms          rms(c)
RMM:   1    -0.356463128123E+03   -0.10090E-03   -0.12035E-02   608   0.250E-01    0.178E-02
RMM:   2    -0.356463113457E+03    0.14667E-04   -0.11220E-04   594   0.204E-02    0.117E-02
RMM:   3    -0.356463114385E+03   -0.92774E-06   -0.10026E-05   424   0.678E-03
  12 F= -.35875901E+03 E0= -.35875901E+03  d E =-.639950E-04  mag=    -0.0000
 trial-energy change:   -0.000064  1 .order   -0.000062   -0.000095   -0.000029
 step:   0.5854(harm=  0.5854)  dis= 0.00100  next Energy=  -358.759014 (dE=-0.684E-04)
 reached required accuracy - stopping structural energy minimisation
 writing wavefunctions
