# Supplementary material for: Elucidating the catalytic mechanism of Prussian blue nanozymes with self-increasing catalytic activity
Source: Nat Commun. 2024 Jul 13;15:5908. doi: 10.1038/s41467-024-50344-7 (PMC11246500; doi:10.1038/s41467-024-50344-7)
Supplement: Supplementary file 4 — Source Data [file 41467_2024_50344_MOESM4_ESM.zip › Source data/Computational source data/ABTSox/ABTS-2NH4-H.gjf]

%chk=D:\work\2024\co-works\Pulushilan\ABTS\ABTS-2NH4-H\ABTS-2NH4-H.chk
# pbepbe/3-21g/auto geom=connectivity

Title Card Required

0 2
 C                 20.49944400    7.24224000    7.20616500
 C                 20.10204000    5.92863000    7.47753000
 C                 18.75344800    5.62500000    7.66480500
 C                 17.80108400    6.64612500    7.56103500
 C                 19.56298400    8.27907000    7.11402000
 C                 18.21898400    7.96624500    7.28556000
 C                 15.71656800    7.70763000    7.48257000
 C                 15.80899600    5.22663000    8.03637000
 C                  9.77499600    7.00941000    7.74742500
 C                 10.19911200    8.35608000    7.74670500
 C                  9.24686000    9.38301000    7.79710500
 C                  7.89432000    9.05236500    7.88650500
 C                  7.49238000    7.71240000    7.90716000
 C                  8.42786000    6.67380000    7.82899500
 C                 12.28116400    7.29153000    7.63366500
 C                 12.21096800    9.82834500    7.78371000
 C                 12.37395600   10.49152500    6.41995500
 C                 15.54537600    4.35949500    6.80920500
 H                 20.84980800    5.13753000    7.53643500
 H                 18.45449200    4.59534000    7.86796500
 H                 19.89467200    9.29643000    6.90567000
 H                 14.87049200    5.43421500    8.55924000
 H                  9.54668400   10.43047500    7.76643000
 H                  7.14546000    9.84331500    7.93666500
 H                  8.09328800    5.63643000    7.83901500
 H                 13.18968000    9.69898500    8.25571500
 H                 11.58234000   10.43728500    8.45125500
 H                 11.41400400   10.57854000    5.88993000
 H                 12.78863600   11.50270500    6.54546000
 H                 13.07062400    9.91087500    5.79985500
 H                 16.49149600    4.72513500    8.74023000
 H                 14.80032400    4.84177500    6.16144500
 H                 16.46215200    4.18521000    6.22690500
 H                 15.14702000    3.38304000    7.12233000
 H                 23.69404800    9.34024500    9.05320500
 H                 25.06515200    8.50864500    9.49072500
 H                 23.74870400    8.51097000   10.49985000
 H                  4.42741600    7.01623500    4.30755000
 H                  4.42932000    5.94972000    5.58960000
 H                 23.43152000    7.45428000    8.64883500
 H                  4.63710800    7.74366000    6.32752500
 S                 16.84754400    9.03885000    7.19208000
 S                 22.20416800    7.59990000    6.83452500
 S                 11.14335600    5.93428500    7.65162000
 S                  5.77539200    7.30432500    8.15256000
 N                 16.42160800    6.52141500    7.70305500
 N                 14.45354400    8.01267000    7.44114000
 N                 13.54054800    6.97917000    7.55785500
 N                 11.58357200    8.50002000    7.70835000
 N                 24.04284400    8.49559500    9.52077000
 N                  4.08718800    6.85893000    5.25861000
 O                 22.99024000    6.78229500    7.91380500
 O                 22.41848000    9.02227500    7.05913500
 O                 22.49760800    7.04265000    5.53915500
 O                  5.57572400    5.93604000    7.69872000
 O                  5.42743600    7.65351000    9.50604000
 O                  5.02944400    8.28495000    7.18533000

 1 2 1.5 5 1.5 43 1.0
 2 3 1.5 19 1.0
 3 4 1.5 20 1.0
 4 6 1.5 46 1.0
 5 6 1.5 21 1.0
 6 42 1.0
 7 42 1.0 46 1.0 47 2.0
 8 18 1.0 22 1.0 31 1.0 46 1.0
 9 10 1.5 14 1.5 44 1.0
 10 11 1.5 49 1.0
 11 12 1.5 23 1.0
 12 13 1.5 24 1.0
 13 14 1.5 45 1.0
 14 25 1.0
 15 44 1.0 48 2.0 49 1.0
 16 17 1.0 26 1.0 27 1.0 49 1.0
 17 28 1.0 29 1.0 30 1.0
 18 32 1.0 33 1.0 34 1.0
 19
 20
 21
 22
 23
 24
 25
 26
 27
 28
 29
 30
 31
 32
 33
 34
 35 50 1.0
 36 50 1.0
 37 50 1.0
 38 51 1.0
 39 51 1.0
 40
 41
 42
 43 52 1.5 53 2.0 54 2.0
 44
 45 55 2.0 56 2.0 57 1.5
 46
 47 48 1.0
 48
 49
 50
 51
 52
 53
 54
 55
 56
 57

 Tv                28.00000000    0.00000000    0.00000000
 Tv                 0.00000000   15.00000000    0.00000000
 Tv                 0.00000000    0.00000000   15.00000000
