# Supplementary material for: Elucidating the catalytic mechanism of Prussian blue nanozymes with self-increasing catalytic activity
Source: Nat Commun. 2024 Jul 13;15:5908. doi: 10.1038/s41467-024-50344-7 (PMC11246500; doi:10.1038/s41467-024-50344-7)
Supplement: Supplementary file 4 — Source Data [file 41467_2024_50344_MOESM4_ESM.zip › Source data/Computational source data/ABTSox/CONTCAR]

    C    H    S    N    O               
   1.00000000000000     
    28.0000000000000000    0.0000000000000000    0.0000000000000000
     0.0000000000000000   15.0000000000000000    0.0000000000000000
     0.0000000000000000    0.0000000000000000   15.0000000000000000
   C    H    S    N    O 
    18    23     4     6     6
Selective dynamics
Direct
  0.7315419293163565  0.4827485626284991  0.4838922109467922   T   T   T
  0.7170868643853689  0.3953975517056302  0.5032062536259261   T   T   T
  0.6688900063280825  0.3746404057627225  0.5127505195585437   T   T   T
  0.6351050133279323  0.4426548741196774  0.5024503722923649   T   T   T
  0.6983147091854610  0.5512282286283039  0.4730945841315822   T   T   T
  0.6501321448348117  0.5301720023538472  0.4820742335437067   T   T   T
  0.5613751461113970  0.5135776911361243  0.4940290407694029   T   T   T
  0.5632759387208576  0.3497586689176611  0.5353378092338458   T   T   T
  0.3499604441831048  0.4692494084581319  0.5216341436731832   T   T   T
  0.3651884881039214  0.5590862806247056  0.5226265987275753   T   T   T
  0.3314922351461811  0.6278952384098213  0.5286611916288960   T   T   T
  0.2834952291470710  0.6053029637182901  0.5353284988317637   T   T   T
  0.2687401291415643  0.5156399837116572  0.5357635299206320   T   T   T
  0.3018293979085352  0.4466900277518783  0.5282256477825289   T   T   T
  0.4385175883636999  0.4878682587890141  0.5091290213806644   T   T   T
  0.4375409130713583  0.6562989945269639  0.5192473220884154   T   T   T
  0.4428295247777708  0.6965796883976277  0.4265700042176134   T   T   T
  0.5523779448117845  0.2917720839991110  0.4545376756235820   T   T   T
  0.7441167016899255  0.3436817466616521  0.5108654901778439   T   T   T
  0.6580327744221952  0.3064407951629026  0.5273257727353537   T   T   T
  0.7103624883431644  0.6187424205029679  0.4583173226372169   T   T   T
  0.5303966949690010  0.3651548152862982  0.5716055667016566   T   T   T
  0.3423019950286219  0.6976677501420335  0.5274856164895531   T   T   T
  0.2563633421458439  0.6572786234657659  0.5394983457593470   T   T   T
  0.2893759401692300  0.3778179370644075  0.5274979947683394   T   T   T
  0.4725408601446159  0.6483512373326792  0.5506719080608302   T   T   T
  0.4152456225936060  0.6982756079993653  0.5625082738836291   T   T   T
  0.4082155934908863  0.7010597975871934  0.3923218304555504   T   T   T
  0.4578016411366587  0.7641298097309314  0.4318849560931453   T   T   T
  0.4672558281765548  0.6559433245152164  0.3861908689405609   T   T   T
  0.5881171505002042  0.3164966538172987  0.5813312667849750   T   T   T
  0.5254087294790789  0.3242148287940197  0.4124268629182933   T   T   T
  0.5845817522255199  0.2793708620664009  0.4144862033968424   T   T   T
  0.5380849039329478  0.2271566022329121  0.4765819902632652   T   T   T
  0.8471725342566842  0.6119331664818058  0.5833045097481340   T   T   T
  0.9002593434932682  0.5641971138861624  0.6109371587306041   T   T   T
  0.8566179064536409  0.5700968926986175  0.6874145987572796   T   T   T
  0.1531790262901117  0.4700986397392986  0.2765081800000940   T   T   T
  0.1553666788062990  0.3941936436546434  0.3569741508499658   T   T   T
  0.8460975922203151  0.5016040426844183  0.5887523223663255   T   T   T
  0.1484926579900755  0.4996334469841102  0.3839161817556410   T   T   T
  0.6012126308561685  0.6009101687838796  0.4715016157721022   T   T   T
  0.7934308900723964  0.5060655864874606  0.4658451385415304   T   T   T
  0.3986563084450315  0.3980936361284460  0.5113728969524086   T   T   T
  0.2063047440574656  0.4902605310848874  0.5488957694595554   T   T   T
  0.5856632763682307  0.4350753706024595  0.5107305448186759   T   T   T
  0.5157372788304372  0.5345298432817920  0.4924752115532809   T   T   T
  0.4840837853488316  0.4666359215737081  0.5013389631906009   T   T   T
  0.4147090896622634  0.5679402728302699  0.5171466580666253   T   T   T
  0.8641070510052319  0.5629074540038230  0.6210424510473443   T   T   T
  0.1395708567112873  0.4523346422193241  0.3371002537056940   T   T   T
  0.8187134146488940  0.4474664091726762  0.5329331184584615   T   T   T
  0.8000970118168871  0.6009013399712425  0.4886842673650477   T   T   T
  0.8034049044465338  0.4811425797658710  0.3747356116805399   T   T   T
  0.2015486204260657  0.3967292675946241  0.5233362841074322   T   T   T
  0.1969041046758014  0.5095882818719055  0.6428515553648071   T   T   T
  0.1821916278047661  0.5531480224968608  0.4881816296644046   T   T   T
 
  0.00000000E+00  0.00000000E+00  0.00000000E+00
  0.00000000E+00  0.00000000E+00  0.00000000E+00
  0.00000000E+00  0.00000000E+00  0.00000000E+00
  0.00000000E+00  0.00000000E+00  0.00000000E+00
  0.00000000E+00  0.00000000E+00  0.00000000E+00
  0.00000000E+00  0.00000000E+00  0.00000000E+00
  0.00000000E+00  0.00000000E+00  0.00000000E+00
  0.00000000E+00  0.00000000E+00  0.00000000E+00
  0.00000000E+00  0.00000000E+00  0.00000000E+00
  0.00000000E+00  0.00000000E+00  0.00000000E+00
  0.00000000E+00  0.00000000E+00  0.00000000E+00
  0.00000000E+00  0.00000000E+00  0.00000000E+00
  0.00000000E+00  0.00000000E+00  0.00000000E+00
  0.00000000E+00  0.00000000E+00  0.00000000E+00
  0.00000000E+00  0.00000000E+00  0.00000000E+00
  0.00000000E+00  0.00000000E+00  0.00000000E+00
  0.00000000E+00  0.00000000E+00  0.00000000E+00
  0.00000000E+00  0.00000000E+00  0.00000000E+00
  0.00000000E+00  0.00000000E+00  0.00000000E+00
  0.00000000E+00  0.00000000E+00  0.00000000E+00
  0.00000000E+00  0.00000000E+00  0.00000000E+00
  0.00000000E+00  0.00000000E+00  0.00000000E+00
  0.00000000E+00  0.00000000E+00  0.00000000E+00
  0.00000000E+00  0.00000000E+00  0.00000000E+00
  0.00000000E+00  0.00000000E+00  0.00000000E+00
  0.00000000E+00  0.00000000E+00  0.00000000E+00
  0.00000000E+00  0.00000000E+00  0.00000000E+00
  0.00000000E+00  0.00000000E+00  0.00000000E+00
  0.00000000E+00  0.00000000E+00  0.00000000E+00
  0.00000000E+00  0.00000000E+00  0.00000000E+00
  0.00000000E+00  0.00000000E+00  0.00000000E+00
  0.00000000E+00  0.00000000E+00  0.00000000E+00
  0.00000000E+00  0.00000000E+00  0.00000000E+00
  0.00000000E+00  0.00000000E+00  0.00000000E+00
  0.00000000E+00  0.00000000E+00  0.00000000E+00
  0.00000000E+00  0.00000000E+00  0.00000000E+00
  0.00000000E+00  0.00000000E+00  0.00000000E+00
  0.00000000E+00  0.00000000E+00  0.00000000E+00
  0.00000000E+00  0.00000000E+00  0.00000000E+00
  0.00000000E+00  0.00000000E+00  0.00000000E+00
  0.00000000E+00  0.00000000E+00  0.00000000E+00
  0.00000000E+00  0.00000000E+00  0.00000000E+00
  0.00000000E+00  0.00000000E+00  0.00000000E+00
  0.00000000E+00  0.00000000E+00  0.00000000E+00
  0.00000000E+00  0.00000000E+00  0.00000000E+00
  0.00000000E+00  0.00000000E+00  0.00000000E+00
  0.00000000E+00  0.00000000E+00  0.00000000E+00
  0.00000000E+00  0.00000000E+00  0.00000000E+00
  0.00000000E+00  0.00000000E+00  0.00000000E+00
  0.00000000E+00  0.00000000E+00  0.00000000E+00
  0.00000000E+00  0.00000000E+00  0.00000000E+00
  0.00000000E+00  0.00000000E+00  0.00000000E+00
  0.00000000E+00  0.00000000E+00  0.00000000E+00
  0.00000000E+00  0.00000000E+00  0.00000000E+00
  0.00000000E+00  0.00000000E+00  0.00000000E+00
  0.00000000E+00  0.00000000E+00  0.00000000E+00
  0.00000000E+00  0.00000000E+00  0.00000000E+00
