# Supplementary material for: Elucidating the catalytic mechanism of Prussian blue nanozymes with self-increasing catalytic activity
Source: Nat Commun. 2024 Jul 13;15:5908. doi: 10.1038/s41467-024-50344-7 (PMC11246500; doi:10.1038/s41467-024-50344-7)
Supplement: Supplementary file 4 — Source Data [file 41467_2024_50344_MOESM4_ESM.zip › Source data/Computational source data/ABTSox/CONTCAR.cif]

#======================================================================

# CRYSTAL DATA

#----------------------------------------------------------------------

data_VESTA_phase_1


_chemical_name_common                  'C    H    S    N    O               '
_cell_length_a                         28.00000
_cell_length_b                         15.00000
_cell_length_c                         15.00000
_cell_angle_alpha                      90
_cell_angle_beta                       90
_cell_angle_gamma                      90
_space_group_name_H-M_alt              'P 1'
_space_group_IT_number                 1

loop_
_space_group_symop_operation_xyz
   'x, y, z'

loop_
   _atom_site_label
   _atom_site_occupancy
   _atom_site_fract_x
   _atom_site_fract_y
   _atom_site_fract_z
   _atom_site_adp_type
   _atom_site_B_iso_or_equiv
   _atom_site_type_symbol
   C1         1.0     0.731542      0.482749      0.483892     Biso  1.000000 C
   C2         1.0     0.717087      0.395398      0.503206     Biso  1.000000 C
   C3         1.0     0.668890      0.374640      0.512751     Biso  1.000000 C
   C4         1.0     0.635105      0.442655      0.502450     Biso  1.000000 C
   C5         1.0     0.698315      0.551228      0.473095     Biso  1.000000 C
   C6         1.0     0.650132      0.530172      0.482074     Biso  1.000000 C
   C7         1.0     0.561375      0.513578      0.494029     Biso  1.000000 C
   C8         1.0     0.563276      0.349759      0.535338     Biso  1.000000 C
   C9         1.0     0.349960      0.469249      0.521634     Biso  1.000000 C
   C10        1.0     0.365188      0.559086      0.522627     Biso  1.000000 C
   C11        1.0     0.331492      0.627895      0.528661     Biso  1.000000 C
   C12        1.0     0.283495      0.605303      0.535329     Biso  1.000000 C
   C13        1.0     0.268740      0.515640      0.535764     Biso  1.000000 C
   C14        1.0     0.301829      0.446690      0.528226     Biso  1.000000 C
   C15        1.0     0.438518      0.487868      0.509129     Biso  1.000000 C
   C16        1.0     0.437541      0.656299      0.519247     Biso  1.000000 C
   C17        1.0     0.442830      0.696580      0.426570     Biso  1.000000 C
   C18        1.0     0.552378      0.291772      0.454538     Biso  1.000000 C
   H1         1.0     0.744117      0.343682      0.510866     Biso  1.000000 H
   H2         1.0     0.658033      0.306441      0.527326     Biso  1.000000 H
   H3         1.0     0.710362      0.618742      0.458317     Biso  1.000000 H
   H4         1.0     0.530397      0.365155      0.571606     Biso  1.000000 H
   H5         1.0     0.342302      0.697668      0.527486     Biso  1.000000 H
   H6         1.0     0.256363      0.657279      0.539498     Biso  1.000000 H
   H7         1.0     0.289376      0.377818      0.527498     Biso  1.000000 H
   H8         1.0     0.472541      0.648351      0.550672     Biso  1.000000 H
   H9         1.0     0.415246      0.698276      0.562508     Biso  1.000000 H
   H10        1.0     0.408216      0.701060      0.392322     Biso  1.000000 H
   H11        1.0     0.457802      0.764130      0.431885     Biso  1.000000 H
   H12        1.0     0.467256      0.655943      0.386191     Biso  1.000000 H
   H13        1.0     0.588117      0.316497      0.581331     Biso  1.000000 H
   H14        1.0     0.525409      0.324215      0.412427     Biso  1.000000 H
   H15        1.0     0.584582      0.279371      0.414486     Biso  1.000000 H
   H16        1.0     0.538085      0.227157      0.476582     Biso  1.000000 H
   H17        1.0     0.847173      0.611933      0.583305     Biso  1.000000 H
   H18        1.0     0.900259      0.564197      0.610937     Biso  1.000000 H
   H19        1.0     0.856618      0.570097      0.687415     Biso  1.000000 H
   H20        1.0     0.153179      0.470099      0.276508     Biso  1.000000 H
   H21        1.0     0.155367      0.394194      0.356974     Biso  1.000000 H
   H22        1.0     0.846098      0.501604      0.588752     Biso  1.000000 H
   H23        1.0     0.148493      0.499633      0.383916     Biso  1.000000 H
   S1         1.0     0.601213      0.600910      0.471502     Biso  1.000000 S
   S2         1.0     0.793431      0.506066      0.465845     Biso  1.000000 S
   S3         1.0     0.398656      0.398094      0.511373     Biso  1.000000 S
   S4         1.0     0.206305      0.490261      0.548896     Biso  1.000000 S
   N1         1.0     0.585663      0.435075      0.510731     Biso  1.000000 N
   N2         1.0     0.515737      0.534530      0.492475     Biso  1.000000 N
   N3         1.0     0.484084      0.466636      0.501339     Biso  1.000000 N
   N4         1.0     0.414709      0.567940      0.517147     Biso  1.000000 N
   N5         1.0     0.864107      0.562907      0.621042     Biso  1.000000 N
   N6         1.0     0.139571      0.452335      0.337100     Biso  1.000000 N
   O1         1.0     0.818713      0.447466      0.532933     Biso  1.000000 O
   O2         1.0     0.800097      0.600901      0.488684     Biso  1.000000 O
   O3         1.0     0.803405      0.481143      0.374736     Biso  1.000000 O
   O4         1.0     0.201549      0.396729      0.523336     Biso  1.000000 O
   O5         1.0     0.196904      0.509588      0.642852     Biso  1.000000 O
   O6         1.0     0.182192      0.553148      0.488182     Biso  1.000000 O
