# Supplementary material for: Elucidating the catalytic mechanism of Prussian blue nanozymes with self-increasing catalytic activity
Source: Nat Commun. 2024 Jul 13;15:5908. doi: 10.1038/s41467-024-50344-7 (PMC11246500; doi:10.1038/s41467-024-50344-7)
Supplement: Supplementary file 4 — Source Data [file 41467_2024_50344_MOESM4_ESM.zip › Source data/Computational source data/ABTSox/OUTCAR]

 vasp.5.4.4.18Apr17-6-g9f103f2a35 (build Aug 11 2022 15:12:02) complex          
  
 executed on             LinuxIFC date 2024.03.30  19:11:43
 running on   32 total cores
 distrk:  each k-point on   32 cores,    1 groups
 distr:  one band on NCORES_PER_BAND=   4 cores,    8 groups


--------------------------------------------------------------------------------------------------------


 INCAR:
 POTCAR:   PAW_PBE C 08Apr2002                    
 POTCAR:   PAW_PBE H 15Jun2001                    
 POTCAR:    PAW_PBE S 17Jan2003                   
 POTCAR:   PAW_PBE N 08Apr2002                    
 POTCAR:   PAW_PBE O 08Apr2002                    
 POTCAR:   PAW_PBE C 08Apr2002                    
   VRHFIN =C: s2p2                                                              
   LEXCH  = PE                                                                  
   EATOM  =   147.1560 eV,   10.8157 Ry                                         
                                                                                
   TITEL  = PAW_PBE C 08Apr2002                                                 
   LULTRA =        F    use ultrasoft PP ?                                      
   IUNSCR =        0    unscreen: 0-lin 1-nonlin 2-no                           
   RPACOR =     .000    partial core radius                                     
   POMASS =   12.011; ZVAL   =    4.000    mass and valenz                      
   RCORE  =    1.500    outmost cutoff radius                                   
   RWIGS  =    1.630; RWIGS  =     .863    wigner-seitz radius (au A)           
   ENMAX  =  400.000; ENMIN  =  300.000 eV                                      
   ICORE  =        2    local potential                                         
   LCOR   =        T    correct aug charges                                     
   LPAW   =        T    paw PP                                                  
   EAUG   =  644.873                                                            
   DEXC   =     .000                                                            
   RMAX   =    2.266    core radius for proj-oper                               
   RAUG   =    1.300    factor for augmentation sphere                          
   RDEP   =    1.501    radius for radial grids                                 
   RDEPT  =    1.300    core radius for aug-charge                              
   QCUT   =   -5.516; QGAM   =   11.032    optimization parameters              
                                                                                
   Description                                                                  
     l     E      TYP  RCUT    TYP  RCUT                                        
     0   .000     23  1.200                                                     
     0   .000     23  1.200                                                     
     1   .000     23  1.500                                                     
     1  2.500     23  1.500                                                     
     2   .000      7  1.500                                                     
  local pseudopotential read in
  atomic valenz-charges read in
  non local Contribution for L=           0  read in
    real space projection operators read in
  non local Contribution for L=           0  read in
    real space projection operators read in
  non local Contribution for L=           1  read in
    real space projection operators read in
  non local Contribution for L=           1  read in
    real space projection operators read in
    PAW grid and wavefunctions read in
 
   number of l-projection  operators is LMAX  =           4
   number of lm-projection operators is LMMAX =           8
 
 POTCAR:   PAW_PBE H 15Jun2001                    
   VRHFIN =H: ultrasoft test                                                    
   LEXCH  = PE                                                                  
   EATOM  =    12.4884 eV,     .9179 Ry                                         
                                                                                
   TITEL  = PAW_PBE H 15Jun2001                                                 
   LULTRA =        F    use ultrasoft PP ?                                      
   IUNSCR =        0    unscreen: 0-lin 1-nonlin 2-no                           
   RPACOR =     .000    partial core radius                                     
   POMASS =    1.000; ZVAL   =    1.000    mass and valenz                      
   RCORE  =    1.100    outmost cutoff radius                                   
   RWIGS  =     .700; RWIGS  =     .370    wigner-seitz radius (au A)           
   ENMAX  =  250.000; ENMIN  =  200.000 eV                                      
   RCLOC  =     .701    cutoff for local pot                                    
   LCOR   =        T    correct aug charges                                     
   LPAW   =        T    paw PP                                                  
   EAUG   =  400.000                                                            
   RMAX   =    2.174    core radius for proj-oper                               
   RAUG   =    1.200    factor for augmentation sphere                          
   RDEP   =    1.112    radius for radial grids                                 
   QCUT   =   -5.749; QGAM   =   11.498    optimization parameters              
                                                                                
   Description                                                                  
     l     E      TYP  RCUT    TYP  RCUT                                        
     0   .000     23  1.100                                                     
     0   .500     23  1.100                                                     
     1  -.300     23  1.100                                                     
  local pseudopotential read in
  atomic valenz-charges read in
  non local Contribution for L=           0  read in
    real space projection operators read in
  non local Contribution for L=           0  read in
    real space projection operators read in
  non local Contribution for L=           1  read in
    real space projection operators read in
    PAW grid and wavefunctions read in
 
   number of l-projection  operators is LMAX  =           3
   number of lm-projection operators is LMMAX =           5
 
 POTCAR:    PAW_PBE S 17Jan2003                   
   VRHFIN =S : s2p4                                                             
   LEXCH  = PE                                                                  
   EATOM  =   276.8230 eV,   20.3459 Ry                                         
                                                                                
   TITEL  = PAW_PBE S 17Jan2003                                                 
   LULTRA =        F    use ultrasoft PP ?                                      
   IUNSCR =        1    unscreen: 0-lin 1-nonlin 2-no                           
   RPACOR =    1.500    partial core radius                                     
   POMASS =   32.066; ZVAL   =    6.000    mass and valenz                      
   RCORE  =    1.900    outmost cutoff radius                                   
   RWIGS  =    2.200; RWIGS  =    1.164    wigner-seitz radius (au A)           
   ENMAX  =  280.000; ENMIN  =  194.016 eV                                      
   ICORE  =        2    local potential                                         
   LCOR   =        T    correct aug charges                                     
   LPAW   =        T    paw PP                                                  
   EAUG   =  335.092                                                            
   DEXC   =     .000                                                            
   RMAX   =    2.867    core radius for proj-oper                               
   RAUG   =    1.300    factor for augmentation sphere                          
   RDEP   =    1.954    radius for radial grids                                 
   QCUT   =   -4.360; QGAM   =    8.721    optimization parameters              
                                                                                
   Description                                                                  
     l     E      TYP  RCUT    TYP  RCUT                                        
     0   .000     23  1.900                                                     
     0   .000     23  1.900                                                     
     1   .000     23  1.900                                                     
     1   .000     23  1.900                                                     
     2   .000     23  1.900                                                     
  local pseudopotential read in
  partial core-charges read in
  atomic valenz-charges read in
  non local Contribution for L=           0  read in
    real space projection operators read in
  non local Contribution for L=           0  read in
    real space projection operators read in
  non local Contribution for L=           1  read in
    real space projection operators read in
  non local Contribution for L=           1  read in
    real space projection operators read in
    PAW grid and wavefunctions read in
 
   number of l-projection  operators is LMAX  =           4
   number of lm-projection operators is LMMAX =           8
 
 POTCAR:   PAW_PBE N 08Apr2002                    
   VRHFIN =N: s2p3                                                              
   LEXCH  = PE                                                                  
   EATOM  =   264.5486 eV,   19.4438 Ry                                         
                                                                                
   TITEL  = PAW_PBE N 08Apr2002                                                 
   LULTRA =        F    use ultrasoft PP ?                                      
   IUNSCR =        0    unscreen: 0-lin 1-nonlin 2-no                           
   RPACOR =     .000    partial core radius                                     
   POMASS =   14.001; ZVAL   =    5.000    mass and valenz                      
   RCORE  =    1.500    outmost cutoff radius                                   
   RWIGS  =    1.400; RWIGS  =     .741    wigner-seitz radius (au A)           
   ENMAX  =  400.000; ENMIN  =  300.000 eV                                      
   ICORE  =        2    local potential                                         
   LCOR   =        T    correct aug charges                                     
   LPAW   =        T    paw PP                                                  
   EAUG   =  627.112                                                            
   DEXC   =     .000                                                            
   RMAX   =    2.247    core radius for proj-oper                               
   RAUG   =    1.300    factor for augmentation sphere                          
   RDEP   =    1.514    radius for radial grids                                 
   QCUT   =   -5.562; QGAM   =   11.124    optimization parameters              
                                                                                
   Description                                                                  
     l     E      TYP  RCUT    TYP  RCUT                                        
     0   .000     23  1.200                                                     
     0   .000     23  1.200                                                     
     1   .000     23  1.500                                                     
     1   .700     23  1.500                                                     
     2   .000      7  1.500                                                     
  local pseudopotential read in
  atomic valenz-charges read in
  non local Contribution for L=           0  read in
    real space projection operators read in
  non local Contribution for L=           0  read in
    real space projection operators read in
  non local Contribution for L=           1  read in
    real space projection operators read in
  non local Contribution for L=           1  read in
    real space projection operators read in
    PAW grid and wavefunctions read in
 
   number of l-projection  operators is LMAX  =           4
   number of lm-projection operators is LMMAX =           8
 
 POTCAR:   PAW_PBE O 08Apr2002                    
   VRHFIN =O: s2p4                                                              
   LEXCH  = PE                                                                  
   EATOM  =   432.3788 eV,   31.7789 Ry                                         
                                                                                
   TITEL  = PAW_PBE O 08Apr2002                                                 
   LULTRA =        F    use ultrasoft PP ?                                      
   IUNSCR =        0    unscreen: 0-lin 1-nonlin 2-no                           
   RPACOR =     .000    partial core radius                                     
   POMASS =   16.000; ZVAL   =    6.000    mass and valenz                      
   RCORE  =    1.520    outmost cutoff radius                                   
   RWIGS  =    1.550; RWIGS  =     .820    wigner-seitz radius (au A)           
   ENMAX  =  400.000; ENMIN  =  300.000 eV                                      
   ICORE  =        2    local potential                                         
   LCOR   =        T    correct aug charges                                     
   LPAW   =        T    paw PP                                                  
   EAUG   =  605.392                                                            
   DEXC   =     .000                                                            
   RMAX   =    2.264    core radius for proj-oper                               
   RAUG   =    1.300    factor for augmentation sphere                          
   RDEP   =    1.550    radius for radial grids                                 
   QCUT   =   -5.520; QGAM   =   11.041    optimization parameters              
                                                                                
   Description                                                                  
     l     E      TYP  RCUT    TYP  RCUT                                        
     0   .000     23  1.200                                                     
     0  -.700     23  1.200                                                     
     1   .000     23  1.520                                                     
     1   .600     23  1.520                                                     
     2   .000      7  1.500                                                     
  local pseudopotential read in
  atomic valenz-charges read in
  non local Contribution for L=           0  read in
    real space projection operators read in
  non local Contribution for L=           0  read in
    real space projection operators read in
  non local Contribution for L=           1  read in
    real space projection operators read in
  non local Contribution for L=           1  read in
    real space projection operators read in
    PAW grid and wavefunctions read in
 
   number of l-projection  operators is LMAX  =           4
   number of lm-projection operators is LMMAX =           8
 
 Optimization of the real space projectors (new method)

 maximal supplied QI-value         = 25.13
 optimisation between [QCUT,QGAM] = [ 10.05, 20.36] = [ 28.30,116.06] Ry 
 Optimized for a Real-space Cutoff    1.30 Angstroem

   l    n(q)    QCUT    max X(q) W(low)/X(q) W(high)/X(q)  e(spline) 
   0      8    10.053     5.582    0.43E-04    0.44E-04    0.61E-07
   0      8    10.053    69.432    0.49E-03    0.71E-03    0.18E-06
   1      7    10.053     2.780    0.78E-04    0.13E-03    0.11E-06
   1      7    10.053     4.549    0.23E-03    0.19E-03    0.20E-06
 Optimization of the real space projectors (new method)

 maximal supplied QI-value         = 34.20
 optimisation between [QCUT,QGAM] = [  9.92, 20.18] = [ 27.55,114.04] Ry 
 Optimized for a Real-space Cutoff    1.26 Angstroem

   l    n(q)    QCUT    max X(q) W(low)/X(q) W(high)/X(q)  e(spline) 
   0      8     9.919     4.436    0.80E-04    0.66E-04    0.52E-07
   0      8     9.919    16.131    0.48E-03    0.23E-03    0.28E-06
   1      7     9.919     4.654    0.17E-03    0.75E-03    0.30E-06
 Optimization of the real space projectors (new method)

 maximal supplied QI-value         = 19.84
 optimisation between [QCUT,QGAM] = [ 10.12, 20.44] = [ 28.68,116.96] Ry 
 Optimized for a Real-space Cutoff    1.23 Angstroem

   l    n(q)    QCUT    max X(q) W(low)/X(q) W(high)/X(q)  e(spline) 
   0      7    10.119     5.487    0.26E-04    0.13E-04    0.41E-08
   0      7    10.119    85.627    0.61E-04    0.28E-03    0.52E-07
   1      7    10.119     3.530    0.28E-04    0.18E-04    0.15E-07
   1      7    10.119    42.714    0.44E-03    0.62E-03    0.12E-06
 Optimization of the real space projectors (new method)

 maximal supplied QI-value         = 25.13
 optimisation between [QCUT,QGAM] = [ 10.05, 20.36] = [ 28.30,116.06] Ry 
 Optimized for a Real-space Cutoff    1.65 Angstroem

   l    n(q)    QCUT    max X(q) W(low)/X(q) W(high)/X(q)  e(spline) 
   0     10    10.053     4.511    0.24E-04    0.33E-05    0.17E-06
   0     10    10.053    37.799    0.76E-04    0.72E-04    0.55E-06
   1     10    10.053     2.478    0.11E-04    0.27E-04    0.17E-06
   1     10    10.053     4.765    0.27E-03    0.10E-02    0.45E-05
 Optimization of the real space projectors (new method)

 maximal supplied QI-value         = 24.76
 optimisation between [QCUT,QGAM] = [ 10.15, 20.30] = [ 28.85,115.39] Ry 
 Optimized for a Real-space Cutoff    1.30 Angstroem

   l    n(q)    QCUT    max X(q) W(low)/X(q) W(high)/X(q)  e(spline) 
   0      8    10.150     4.192    0.55E-04    0.58E-04    0.78E-07
   0      8    10.150     8.473    0.46E-03    0.68E-03    0.23E-06
   1      7    10.150     2.474    0.11E-03    0.93E-04    0.33E-07
   1      7    10.150     3.912    0.46E-03    0.50E-03    0.15E-06
 PAW_PBE C 08Apr2002                    :
 energy of atom  1       EATOM= -147.1560
 kinetic energy error for atom=    0.0288 (will be added to EATOM!!)
 PAW_PBE H 15Jun2001                    :
 energy of atom  2       EATOM=  -12.4884
 kinetic energy error for atom=    0.0098 (will be added to EATOM!!)
  PAW_PBE S 17Jan2003                   :
 energy of atom  3       EATOM= -276.8230
 kinetic energy error for atom=    0.0046 (will be added to EATOM!!)
 PAW_PBE N 08Apr2002                    :
 energy of atom  4       EATOM= -264.5486
 kinetic energy error for atom=    0.0736 (will be added to EATOM!!)
 PAW_PBE O 08Apr2002                    :
 energy of atom  5       EATOM= -432.3788
 kinetic energy error for atom=    0.1156 (will be added to EATOM!!)
 
 
 POSCAR:     C    H    S    N    O               
  positions in direct lattice
  velocities in cartesian coordinates
 exchange correlation table for  LEXCH =        8
   RHO(1)=    0.500       N(1)  =     2000
   RHO(2)=  100.500       N(2)  =     4000

 VTST: version 3.2, (02/03/18)

 CHAIN: initializing optimizer
 
 OPT: Using VASP Conjugate-Gradient optimizer
 CHAIN: Read ICHAIN            0
 
 POSCAR:     C    H    S    N    O               
  positions in direct lattice
  velocities in cartesian coordinates
 


--------------------------------------------------------------------------------------------------------


 ion  position               nearest neighbor table
   1  0.732  0.483  0.481-   5 1.39   2 1.40  43 1.79
   2  0.717  0.395  0.499-  19 1.09   3 1.39   1 1.40
   3  0.669  0.374  0.511-  20 1.09   2 1.39   4 1.40
   4  0.636  0.443  0.504-  46 1.39   3 1.40   6 1.41
   5  0.698  0.552  0.474-  21 1.09   6 1.39   1 1.39
   6  0.650  0.531  0.485-   5 1.39   4 1.41  42 1.74
   7  0.562  0.513  0.498-  47 1.32  46 1.38  42 1.75
   8  0.564  0.349  0.536-  22 1.09  31 1.10  46 1.47  18 1.52
   9  0.350  0.468  0.518-  14 1.39  10 1.41  44 1.74
  10  0.365  0.558  0.518-  49 1.39  11 1.40   9 1.41
  11  0.332  0.627  0.522-  23 1.09  12 1.39  10 1.40
  12  0.284  0.605  0.529-  24 1.09  11 1.39  13 1.41
  13  0.269  0.515  0.532-  14 1.39  12 1.41  45 1.80
  14  0.302  0.446  0.525-  25 1.09   9 1.39  13 1.39
  15  0.439  0.487  0.509-  48 1.32  49 1.38  44 1.75
  16  0.437  0.655  0.519-  26 1.09  27 1.10  49 1.47  17 1.52
  17  0.443  0.699  0.428-  30 1.10  28 1.10  29 1.10  16 1.52
  18  0.555  0.291  0.454-  32 1.10  33 1.10  34 1.10   8 1.52
  19  0.744  0.343  0.504-   2 1.09
  20  0.659  0.306  0.525-   3 1.09
  21  0.710  0.620  0.460-   5 1.09
  22  0.531  0.363  0.571-   8 1.09
  23  0.343  0.697  0.519-  11 1.09
  24  0.257  0.657  0.532-  12 1.09
  25  0.289  0.377  0.526-  14 1.09
  26  0.472  0.647  0.551-  16 1.09
  27  0.415  0.696  0.563-  16 1.10
  28  0.408  0.703  0.393-  17 1.10
  29  0.457  0.766  0.435-  17 1.10
  30  0.467  0.660  0.386-  17 1.10
  31  0.589  0.316  0.583-   8 1.10
  32  0.528  0.324  0.411-  18 1.10
  33  0.587  0.280  0.415-  18 1.10
  34  0.541  0.226  0.475-  18 1.10
  35  0.847  0.622  0.600-  50 1.03
  36  0.895  0.562  0.628-  50 1.02
  37  0.848  0.564  0.696-  50 1.02
  38  0.158  0.469  0.280-  51 1.02
  39  0.159  0.398  0.366-  51 1.02
  40  0.839  0.504  0.583-  52 1.22  50 1.28
  41  0.149  0.504  0.385-  51 1.03
  42  0.601  0.601  0.477-   6 1.74   7 1.75
  43  0.793  0.507  0.458-  54 1.44  53 1.46  52 1.53   1 1.79
  44  0.399  0.397  0.510-   9 1.74  15 1.75
  45  0.207  0.490  0.550-  55 1.46  56 1.46  57 1.47  13 1.80
  46  0.586  0.435  0.513-   7 1.38   4 1.39   8 1.47
  47  0.516  0.534  0.496-   7 1.32  48 1.36
  48  0.484  0.466  0.503-  15 1.32  47 1.36
  49  0.415  0.567  0.515-  15 1.38  10 1.39  16 1.47
  50  0.858  0.565  0.631-  37 1.02  36 1.02  35 1.03  40 1.28
  51  0.142  0.453  0.340-  38 1.02  39 1.02  41 1.03
  52  0.819  0.453  0.530-  40 1.22  43 1.53
  53  0.800  0.602  0.473-  43 1.46
  54  0.803  0.471  0.371-  43 1.44
  55  0.201  0.398  0.522-  45 1.46
  56  0.200  0.506  0.645-  45 1.46
  57  0.181  0.555  0.494-  45 1.47
 

IMPORTANT INFORMATION: All symmetrisations will be switched off!
NOSYMM: (Re-)initialisation of all symmetry stuff for point group C_1.

 
 
 KPOINTS: Automatic generation                    

Automatic generation of k-mesh.
Space group operators:
 irot       det(A)        alpha          n_x          n_y          n_z        tau_x        tau_y        tau_z
    1     1.000000     0.000000     1.000000     0.000000     0.000000     0.000000     0.000000     0.000000
 
 Subroutine IBZKPT returns following result:
 ===========================================
 
 Found      1 irreducible k-points:
 
 Following reciprocal coordinates:
            Coordinates               Weight
  0.000000  0.000000  0.000000      1.000000
 
 Following cartesian coordinates:
            Coordinates               Weight
  0.000000  0.000000  0.000000      1.000000
 


--------------------------------------------------------------------------------------------------------


 Dimension of arrays:
   k-points           NKPTS =      1   k-points in BZ     NKDIM =      1   number of bands    NBANDS=    152
   number of dos      NEDOS =    301   number of ions     NIONS =     57
   non local maximal  LDIM  =      4   non local SUM 2l+1 LMDIM =      8
   total plane-waves  NPLWV = 896000
   max r-space proj   IRMAX =   2718   max aug-charges    IRDMAX=   4680
   dimension x,y,z NGX =   140 NGY =   80 NGZ =   80
   dimension x,y,z NGXF=   280 NGYF=  160 NGZF=  160
   support grid    NGXF=   280 NGYF=  160 NGZF=  160
   ions per type =              18  23   4   6   6
   NGX,Y,Z   is equivalent  to a cutoff of   8.31,  8.87,  8.87 a.u.
   NGXF,Y,Z  is equivalent  to a cutoff of  16.62, 17.73, 17.73 a.u.

 SYSTEM =  VASP                                    
 POSCAR =      C    H    S    N    O               

 Startparameter for this run:
   NWRITE =      2    write-flag & timer
   PREC   = normal    normal or accurate (medium, high low for compatibility)
   ISTART =      1    job   : 0-new  1-cont  2-samecut
   ICHARG =      1    charge: 1-file 2-atom 10-const
   ISPIN  =      2    spin polarized calculation?
   LNONCOLLINEAR =      F non collinear calculations
   LSORBIT =      F    spin-orbit coupling
   INIWAV =      1    electr: 0-lowe 1-rand  2-diag
   LASPH  =      T    aspherical Exc in radial PAW
   METAGGA=      F    non-selfconsistent MetaGGA calc.

 Electronic Relaxation 1
   ENCUT  =  400.0 eV  29.40 Ry    5.42 a.u.  45.66 24.46 24.46*2*pi/ulx,y,z
   ENINI  =  400.0     initial cutoff
   ENAUG  =  644.9 eV  augmentation charge cutoff
   NELM   =     60;   NELMIN=  2; NELMDL=  0     # of ELM steps 
   EDIFF  = 0.1E-04   stopping-criterion for ELM
   LREAL  =      T    real-space projection
   NLSPLINE    = F    spline interpolate recip. space projectors
   LCOMPAT=      F    compatible to vasp.4.4
   GGA_COMPAT  = T    GGA compatible to vasp.4.4-vasp.4.6
   LMAXPAW     = -100 max onsite density
   LMAXMIX     =    4 max onsite mixed and CHGCAR
   VOSKOWN=      0    Vosko Wilk Nusair interpolation
   ROPT   =   -0.00050  -0.00050  -0.00050  -0.00050
   ROPT   =   -0.00050
 Ionic relaxation
   EDIFFG = -.2E-01   stopping-criterion for IOM
   NSW    =    200    number of steps for IOM
   NBLOCK =      1;   KBLOCK =    200    inner block; outer block 
   IBRION =      2    ionic relax: 0-MD 1-quasi-New 2-CG
   NFREE  =      1    steps in history (QN), initial steepest desc. (CG)
   ISIF   =      2    stress and relaxation
   IWAVPR =     11    prediction:  0-non 1-charg 2-wave 3-comb
   ISYM   =      0    0-nonsym 1-usesym 2-fastsym
   LCORR  =      T    Harris-Foulkes like correction to forces

   POTIM  = 0.5000    time-step for ionic-motion
   TEIN   =    0.0    initial temperature
   TEBEG  =    0.0;   TEEND  =   0.0 temperature during run
   SMASS  =  -3.00    Nose mass-parameter (am)
   estimated Nose-frequenzy (Omega)   =  0.10E-29 period in steps =****** mass=  -0.179E-25a.u.
   SCALEE = 1.0000    scale energy and forces
   NPACO  =    256;   APACO  = 16.0  distance and # of slots for P.C.
   PSTRESS=    0.0 pullay stress

  Mass of Ions in am
   POMASS =  12.01  1.00 32.07 14.00 16.00
  Ionic Valenz
   ZVAL   =   4.00  1.00  6.00  5.00  6.00
  Atomic Wigner-Seitz radii
   RWIGS  =  -1.00 -1.00 -1.00 -1.00 -1.00
  virtual crystal weights 
   VCA    =   1.00  1.00  1.00  1.00  1.00
   NELECT =     185.0000    total number of electrons
   NUPDOWN=      -1.0000    fix difference up-down

 DOS related values:
   EMIN   =  10.00;   EMAX   =-10.00  energy-range for DOS
   EFERMI =   0.00
   ISMEAR =     0;   SIGMA  =   0.05  broadening in eV -4-tet -1-fermi 0-gaus

 Electronic relaxation 2 (details)
   IALGO  =     48    algorithm
   LDIAG  =      T    sub-space diagonalisation (order eigenvalues)
   LSUBROT=      F    optimize rotation matrix (better conditioning)
   TURBO    =      0    0=normal 1=particle mesh
   IRESTART =      0    0=no restart 2=restart with 2 vectors
   NREBOOT  =      0    no. of reboots
   NMIN     =      0    reboot dimension
   EREF     =   0.00    reference energy to select bands
   IMIX   =      4    mixing-type and parameters
     AMIX     =   0.40;   BMIX     =  1.00
     AMIX_MAG =   1.60;   BMIX_MAG =  1.00
     AMIN     =   0.10
     WC   =   100.;   INIMIX=   1;  MIXPRE=   1;  MAXMIX= -45

 Intra band minimization:
   WEIMIN = 0.0010     energy-eigenvalue tresh-hold
   EBREAK =  0.16E-07  absolut break condition
   DEPER  =   0.30     relativ break condition  

   TIME   =   0.40     timestep for ELM

  volume/ion in A,a.u.               =     110.53       745.87
  Fermi-wavevector in a.u.,A,eV,Ry     =   0.505070  0.954445  3.470793  0.255096
  Thomas-Fermi vector in A             =   1.515409
 
 Write flags
   LWAVE        =      T    write WAVECAR
   LDOWNSAMPLE  =      F    k-point downsampling of WAVECAR
   LCHARG       =      T    write CHGCAR
   LVTOT        =      F    write LOCPOT, total local potential
   LVHAR        =      F    write LOCPOT, Hartree potential only
   LELF         =      F    write electronic localiz. function (ELF)
   LORBIT       =     11    0 simple, 1 ext, 2 COOP (PROOUT), +10 PAW based schemes


 Dipole corrections
   LMONO  =      F    monopole corrections only (constant potential shift)
   LDIPOL =      F    correct potential (dipole corrections)
   IDIPOL =      0    1-x, 2-y, 3-z, 4-all directions 
   EPSILON=  1.0000000 bulk dielectric constant

 Exchange correlation treatment:
   GGA     =    --    GGA type
   LEXCH   =     8    internal setting for exchange type
   VOSKOWN=      0    Vosko Wilk Nusair interpolation
   LHFCALC =     F    Hartree Fock is set to
   LHFONE  =     F    Hartree Fock one center treatment
   AEXX    =    0.0000 exact exchange contribution

 Linear response parameters
   LEPSILON=     F    determine dielectric tensor
   LRPA    =     F    only Hartree local field effects (RPA)
   LNABLA  =     F    use nabla operator in PAW spheres
   LVEL    =     F    velocity operator in full k-point grid
   LINTERFAST=   F  fast interpolation
   KINTER  =     0    interpolate to denser k-point grid
   CSHIFT  =0.1000    complex shift for real part using Kramers Kronig
   OMEGAMAX=  -1.0    maximum frequency
   DEG_THRESHOLD= 0.2000000E-02 threshold for treating states as degnerate
   RTIME   =   -0.100 relaxation time in fs
  (WPLASMAI=    0.000 imaginary part of plasma frequency in eV, 0.658/RTIME)
   DFIELD  = 0.0000000 0.0000000 0.0000000 field for delta impulse in time
 
 Orbital magnetization related:
   ORBITALMAG=     F  switch on orbital magnetization
   LCHIMAG   =     F  perturbation theory with respect to B field
   DQ        =  0.001000  dq finite difference perturbation B field
   LLRAUG    =     F  two centre corrections for induced B field


--------------------------------------------------------------------------------------------------------


 conjugate gradient relaxation of ions
   using selective dynamics as specified on POSCAR
 charge density and potential will be updated during run
 spin polarized calculation
 RMM-DIIS sequential band-by-band
 perform sub-space diagonalisation
    before iterative eigenvector-optimisation
 modified Broyden-mixing scheme, WC =      100.0
 initial mixing is a Kerker type mixing with AMIX =  0.4000 and BMIX =      1.0000
 Hartree-type preconditioning will be used
 using additional bands           59
 real space projection scheme for non local part
 use partial core corrections
 calculate Harris-corrections to forces 
   (improved forces if not selfconsistent)
 use gradient corrections 
 use of overlap-Matrix (Vanderbilt PP)
 Gauss-broadening in eV      SIGMA  =   0.05


--------------------------------------------------------------------------------------------------------


  energy-cutoff  :      400.00
  volume of cell :     6300.00
      direct lattice vectors                 reciprocal lattice vectors
    28.000000000  0.000000000  0.000000000     0.035714286  0.000000000  0.000000000
     0.000000000 15.000000000  0.000000000     0.000000000  0.066666667  0.000000000
     0.000000000  0.000000000 15.000000000     0.000000000  0.000000000  0.066666667

  length of vectors
    28.000000000 15.000000000 15.000000000     0.035714286  0.066666667  0.066666667


 
 old parameters found on file WAVECAR:
  energy-cutoff  :      400.00
  volume of cell :     6300.00
      direct lattice vectors                 reciprocal lattice vectors
    28.000000000  0.000000000  0.000000000     0.035714286  0.000000000  0.000000000
     0.000000000 15.000000000  0.000000000     0.000000000  0.066666667  0.000000000
     0.000000000  0.000000000 15.000000000     0.000000000  0.000000000  0.066666667

  length of vectors

 
 k-points in units of 2pi/SCALE and weight: Automatic generation                    
   0.00000000  0.00000000  0.00000000       1.000
 
 k-points in reciprocal lattice and weights: Automatic generation                    
   0.00000000  0.00000000  0.00000000       1.000
 
 position of ions in fractional coordinates (direct lattice) 
   0.73155368  0.48307695  0.48067666
   0.71742235  0.39530281  0.49904877
   0.66940181  0.37449083  0.51107679
   0.63551059  0.44274696  0.50369171
   0.69829782  0.55190542  0.47361372
   0.65025833  0.53068320  0.48460508
   0.56165902  0.51324922  0.49777035
   0.56419403  0.34859505  0.53606337
   0.35011404  0.46803616  0.51799408
   0.36536511  0.55785301  0.51808152
   0.33173668  0.62686113  0.52203946
   0.28372720  0.60457254  0.52890798
   0.26896586  0.51495374  0.53161664
   0.30196488  0.44572451  0.52482416
   0.43879414  0.48672455  0.50865726
   0.43728737  0.65549771  0.51931458
   0.44251223  0.69852143  0.42787667
   0.55469313  0.29126211  0.45416282
   0.74446754  0.34320035  0.50355654
   0.65872290  0.30597618  0.52470049
   0.71024459  0.61961572  0.45951940
   0.53081595  0.36274207  0.57117589
   0.34265079  0.69651812  0.51928824
   0.25659764  0.65666150  0.53219743
   0.28946998  0.37687489  0.52577481
   0.47220646  0.64745042  0.55091081
   0.41455897  0.69579610  0.56342800
   0.40794098  0.70328678  0.39349032
   0.45700895  0.76624276  0.43530583
   0.46723903  0.65967353  0.38635137
   0.58880796  0.31550035  0.58265099
   0.52808057  0.32360160  0.41116319
   0.58746252  0.28003579  0.41538844
   0.54054888  0.22607713  0.47480429
   0.84666225  0.62233164  0.60033661
   0.89474794  0.56232221  0.62837102
   0.84752867  0.56440603  0.69605865
   0.15785835  0.46851193  0.28030143
   0.15874193  0.39816496  0.36621788
   0.83872727  0.50424018  0.58286524
   0.14863619  0.50414596  0.38470269
   0.60124109  0.60145892  0.47684972
   0.79291567  0.50671886  0.45832522
   0.39891433  0.39687290  0.50994946
   0.20683651  0.49017834  0.54961531
   0.58618082  0.43472149  0.51309340
   0.51599830  0.53375024  0.49569529
   0.48445735  0.46554664  0.50321727
   0.41488790  0.56680459  0.51463469
   0.85824064  0.56488238  0.63085693
   0.14248473  0.45337246  0.34012939
   0.81922972  0.45340165  0.53042743
   0.79962452  0.60215562  0.47309460
   0.80268759  0.47117416  0.37088942
   0.20088473  0.39760328  0.52154600
   0.20032464  0.50635487  0.64503148
   0.18132390  0.55540007  0.49360119
 
 position of ions in cartesian coordinates  (Angst):
  20.48350297  7.24615430  7.21014991
  20.08782587  5.92954213  7.48573162
  18.74325066  5.61736252  7.66615186
  17.79429661  6.64120437  7.55537564
  19.55233905  8.27858127  7.10420578
  18.20723327  7.96024796  7.26907621
  15.72645253  7.69873833  7.46655528
  15.79743287  5.22892569  8.04095054
   9.80319312  7.02054239  7.76991115
  10.23022300  8.36779511  7.77122276
   9.28862693  9.40291688  7.83059186
   7.94436157  9.06858815  7.93361966
   7.53104396  7.72430616  7.97424956
   8.45501656  6.68586762  7.87236247
  12.28623595  7.30086822  7.62985889
  12.24404636  9.83246559  7.78971873
  12.39034241 10.47782149  6.41815002
  15.53140770  4.36893171  6.81244234
  20.84509107  5.14800529  7.55334817
  18.44424121  4.58964269  7.87050742
  19.88684841  9.29423577  6.89279095
  14.86284652  5.44113101  8.56763839
   9.59422202 10.44777187  7.78932359
   7.18473402  9.84992250  7.98296151
   8.10515937  5.65312336  7.88662221
  13.22178102  9.71175629  8.26366218
  11.60765128 10.43694152  8.45141997
  11.42234738 10.54930164  5.90235486
  12.79625059 11.49364140  6.52958747
  13.08269294  9.89510290  5.79527052
  16.48662301  4.73250523  8.73976485
  14.78625587  4.85402402  6.16744779
  16.44895045  4.20053684  6.23082658
  15.13536868  3.39115702  7.12206428
  23.70654298  9.33497455  9.00504918
  25.05294241  8.43483313  9.42556535
  23.73080288  8.46609049 10.44087974
   4.42003380  7.02767892  4.20452148
   4.44477400  5.97247444  5.49326819
  23.48436357  7.56360269  8.74297863
   4.16181319  7.56218933  5.77054039
  16.83475046  9.02188377  7.15274581
  22.20163873  7.60078293  6.87487836
  11.16960122  5.95309349  7.64924187
   5.79142233  7.35267512  8.24422961
  16.41306296  6.52082230  7.69640102
  14.44795238  8.00625366  7.43542942
  13.56480574  6.98319967  7.54825899
  11.61686111  8.50206885  7.71952039
  24.03073798  8.47323571  9.46285392
   3.98957236  6.80058692  5.10194082
  22.93843215  6.80102476  7.95641148
  22.38948651  9.03233433  7.09641896
  22.47525247  7.06761247  5.56334132
   5.62477248  5.96404914  7.82319000
   5.60908989  7.59532309  9.67547221
   5.07706920  8.33100102  7.40401786
 


--------------------------------------------------------------------------------------------------------


 k-point  1 :   0.0000 0.0000 0.0000  plane waves:  114623

 maximum and minimum number of plane-waves per node :     28692    28633

 maximum number of plane-waves:    114623
 maximum index in each direction: 
   IXMAX=   45   IYMAX=   24   IZMAX=   24
   IXMIN=  -45   IYMIN=  -24   IZMIN=  -24


 real space projection operators:
  total allocation   :       4195.88 KBytes
  max/ min on nodes  :       1053.26       1041.37


 parallel 3D FFT for wavefunctions:
    minimum data exchange during FFTs selected (reduces bandwidth)
 parallel 3D FFT for charge:
    minimum data exchange during FFTs selected (reduces bandwidth)


 total amount of memory used by VASP MPI-rank0   108323. kBytes
=======================================================================

   base      :      30000. kBytes
   nonlr-proj:       3878. kBytes
   fftplans  :      14634. kBytes
   grid      :      42224. kBytes
   one-center:         92. kBytes
   wavefun   :      17495. kBytes
 
     INWAV:  cpu time    1.6596: real time    1.6624
 Broyden mixing: mesh for mixing (old mesh)
   NGX = 91   NGY = 49   NGZ = 49
  (NGX  =280   NGY  =160   NGZ  =160)
  gives a total of 218491 points

 initial charge density was supplied:
 number of electron     185.0000092 magnetization      -0.9999998
 keeping initial charge density in first step


--------------------------------------------------------------------------------------------------------


 Maximum index for non-local projection operator          667
 Maximum index for augmentation-charges          322 (set IRDMAX)


--------------------------------------------------------------------------------------------------------


 First call to EWALD:  gamma=   0.096
 Maximum number of real-space cells 2x 3x 3
 Maximum number of reciprocal cells 4x 2x 2

    FEWALD:  cpu time    0.0026: real time    0.0026


--------------------------------------- Iteration      1(   1)  ---------------------------------------


    POTLOK:  cpu time    0.4621: real time    0.4929
    SETDIJ:  cpu time    0.4323: real time    0.4416
    EDDIAG:  cpu time    1.1984: real time    1.2549
  RMM-DIIS:  cpu time    2.3905: real time    2.4140
    ORTHCH:  cpu time    0.2594: real time    0.2610
       DOS:  cpu time    0.0011: real time    0.0066
    CHARGE:  cpu time    0.3329: real time    0.3425
    MIXING:  cpu time    0.0122: real time    0.0183
    --------------------------------------------
      LOOP:  cpu time    5.0890: real time    5.2320

 eigenvalue-minimisations  :   434
 total energy-change (2. order) :-0.3512850E+03  (-0.1289536E-05)
 number of electron     185.0000092 magnetization      -0.9999998
 augmentation part        4.1961856 magnetization      -0.1225466

 Broyden mixing:
  rms(total) = 0.12316E-02    rms(broyden)= 0.12199E-02
  rms(prec ) = 0.12989E-02
  weight for this iteration     100.00

 Free energy of the ion-electron system (eV)
  ---------------------------------------------------
  alpha Z        PSCENC =        23.23977818
  Ewald energy   TEWEN  =     15200.38375547
  -Hartree energ DENC   =    -22028.77151591
  -exchange      EXHF   =         0.00000000
  -V(xc)+E(xc)   XCENC  =       670.50002105
  PAW double counting   =      4616.96628442    -4649.84578394
  entropy T*S    EENTRO =        -0.02522726
  eigenvalues    EBANDS =     -2406.73369576
  atomic energy  EATOM  =      8223.00138274
  Solvation  Ediel_sol  =         0.00000000
  ---------------------------------------------------
  free energy    TOTEN  =      -351.28500100 eV

  energy without entropy =     -351.25977374  energy(sigma->0) =     -351.27238737


--------------------------------------------------------------------------------------------------------


--------------------------------------- Iteration      1(   2)  ---------------------------------------


    POTLOK:  cpu time    0.4686: real time    0.4715
    SETDIJ:  cpu time    0.4348: real time    0.4349
    EDDIAG:  cpu time    1.1787: real time    1.1794
  RMM-DIIS:  cpu time    2.4448: real time    2.4475
    ORTHCH:  cpu time    0.2627: real time    0.2628
       DOS:  cpu time    0.0007: real time    0.0007
    --------------------------------------------
      LOOP:  cpu time    4.7902: real time    4.7967

 eigenvalue-minimisations  :   435
 total energy-change (2. order) :-0.9377094E-05  (-0.1201765E-05)
 number of electron     185.0000092 magnetization      -0.9999998
 augmentation part        4.1961856 magnetization      -0.1225466

 Free energy of the ion-electron system (eV)
  ---------------------------------------------------
  alpha Z        PSCENC =        23.23977818
  Ewald energy   TEWEN  =     15200.38375547
  -Hartree energ DENC   =    -22028.76956247
  -exchange      EXHF   =         0.00000000
  -V(xc)+E(xc)   XCENC  =       670.50093092
  PAW double counting   =      4616.99162040    -4649.87131553
  entropy T*S    EENTRO =        -0.02548194
  eigenvalues    EBANDS =     -2406.73611816
  atomic energy  EATOM  =      8223.00138274
  Solvation  Ediel_sol  =         0.00000000
  ---------------------------------------------------
  free energy    TOTEN  =      -351.28501038 eV

  energy without entropy =     -351.25952844  energy(sigma->0) =     -351.27226941


--------------------------------------------------------------------------------------------------------


 average (electrostatic) potential at core
  the test charge radii are     0.6991  0.5201  0.9698  0.7089  0.7215
  (the norm of the test charge is              1.0000)
       1 -59.6122       2 -59.3667       3 -59.5097       4 -60.7002       5 -59.5211
       6 -60.3102       7 -61.7142       8 -60.0984       9 -59.9574      10 -60.3658
      11 -59.0759      12 -58.8177      13 -58.9022      14 -58.9296      15 -61.5865
      16 -59.9659      17 -58.7191      18 -58.8226      19 -42.3570      20 -42.8430
      21 -42.5471      22 -42.4717      23 -42.4521      24 -41.7009      25 -41.8853
      26 -42.3751      27 -42.5410      28 -41.9817      29 -42.0778      30 -41.8921
      31 -42.6971      32 -41.9735      33 -42.1172      34 -42.1751      35 -44.7488
      36 -45.0294      37 -45.1176      38 -41.9107      39 -41.6662      40 -42.5828
      41 -41.3516      42 -97.5385      43 -99.7935      44 -97.3425      45 -98.4683
      46 -75.8445      47 -74.3363      48 -74.3164      49 -75.7333      50 -75.2025
      51 -71.5307      52 -80.3369      53 -79.7379      54 -79.5635      55 -78.5079
      56 -78.5341      57 -78.6702
 
 
 
 E-fermi :  -4.4730     XC(G=0):  -1.1800     alpha+bet : -0.6717


 spin component 1

 k-point     1 :       0.0000    0.0000    0.0000
  band No.  band energies     occupation 
      1     -28.0129      1.00000
      2     -26.6967      1.00000
      3     -26.1865      1.00000
      4     -25.6213      1.00000
      5     -24.7225      1.00000
      6     -24.6711      1.00000
      7     -24.4626      1.00000
      8     -23.3379      1.00000
      9     -23.1231      1.00000
     10     -23.0399      1.00000
     11     -22.0894      1.00000
     12     -21.8148      1.00000
     13     -21.6888      1.00000
     14     -20.9580      1.00000
     15     -20.2412      1.00000
     16     -19.5878      1.00000
     17     -19.5289      1.00000
     18     -19.2538      1.00000
     19     -19.0052      1.00000
     20     -18.6534      1.00000
     21     -18.4967      1.00000
     22     -17.8550      1.00000
     23     -16.6781      1.00000
     24     -16.4465      1.00000
     25     -16.4123      1.00000
     26     -15.9351      1.00000
     27     -15.7043      1.00000
     28     -15.1344      1.00000
     29     -14.8734      1.00000
     30     -14.7106      1.00000
     31     -14.1761      1.00000
     32     -13.8061      1.00000
     33     -13.4063      1.00000
     34     -13.3711      1.00000
     35     -13.2971      1.00000
     36     -13.2766      1.00000
     37     -12.9946      1.00000
     38     -12.9554      1.00000
     39     -12.1590      1.00000
     40     -12.0151      1.00000
     41     -11.7778      1.00000
     42     -11.6980      1.00000
     43     -11.6025      1.00000
     44     -11.5502      1.00000
     45     -11.3966      1.00000
     46     -11.2280      1.00000
     47     -11.1290      1.00000
     48     -10.9450      1.00000
     49     -10.8362      1.00000
     50     -10.6139      1.00000
     51     -10.5011      1.00000
     52     -10.4535      1.00000
     53     -10.2893      1.00000
     54     -10.2460      1.00000
     55     -10.1527      1.00000
     56     -10.0391      1.00000
     57      -9.9438      1.00000
     58      -9.9205      1.00000
     59      -9.9142      1.00000
     60      -9.8224      1.00000
     61      -9.6657      1.00000
     62      -9.5368      1.00000
     63      -9.4478      1.00000
     64      -9.2859      1.00000
     65      -9.2353      1.00000
     66      -9.1618      1.00000
     67      -8.9823      1.00000
     68      -8.9606      1.00000
     69      -8.7957      1.00000
     70      -8.7728      1.00000
     71      -8.3200      1.00000
     72      -8.2780      1.00000
     73      -8.0665      1.00000
     74      -8.0072      1.00000
     75      -7.8810      1.00000
     76      -7.7221      1.00000
     77      -7.4708      1.00000
     78      -7.1841      1.00000
     79      -7.0467      1.00000
     80      -6.8258      1.00000
     81      -6.7176      1.00000
     82      -6.6502      1.00000
     83      -6.3566      1.00000
     84      -6.2293      1.00000
     85      -6.1960      1.00000
     86      -5.9847      1.00000
     87      -5.8084      1.00000
     88      -5.7903      1.00000
     89      -5.7360      1.00000
     90      -5.3888      1.00000
     91      -4.6513      1.00000
     92      -4.4890      0.67400
     93      -4.4571      0.32600
     94      -1.9921      0.00000
     95      -1.7951      0.00000
     96      -1.5076      0.00000
     97      -1.3668      0.00000
     98      -1.3003      0.00000
     99      -1.0938      0.00000
    100      -1.0338      0.00000
    101      -1.0112      0.00000
    102      -0.6652      0.00000
    103      -0.4558      0.00000
    104      -0.2696      0.00000
    105      -0.1692      0.00000
    106      -0.0924      0.00000
    107      -0.0410      0.00000
    108       0.1395      0.00000
    109       0.2919      0.00000
    110       0.3597      0.00000
    111       0.4187      0.00000
    112       0.4497      0.00000
    113       0.5563      0.00000
    114       0.5769      0.00000
    115       0.5984      0.00000
    116       0.7631      0.00000
    117       0.7764      0.00000
    118       0.8641      0.00000
    119       0.8860      0.00000
    120       0.9539      0.00000
    121       0.9851      0.00000
    122       1.0073      0.00000
    123       1.0250      0.00000
    124       1.1016      0.00000
    125       1.1327      0.00000
    126       1.1764      0.00000
    127       1.1983      0.00000
    128       1.2764      0.00000
    129       1.3374      0.00000
    130       1.3712      0.00000
    131       1.3774      0.00000
    132       1.4100      0.00000
    133       1.4764      0.00000
    134       1.5264      0.00000
    135       1.5407      0.00000
    136       1.5479      0.00000
    137       1.5753      0.00000
    138       1.6260      0.00000
    139       1.6523      0.00000
    140       1.6778      0.00000
    141       1.6894      0.00000
    142       1.7457      0.00000
    143       1.7622      0.00000
    144       1.7819      0.00000
    145       1.8136      0.00000
    146       1.8921      0.00000
    147       1.9288      0.00000
    148       1.9374      0.00000
    149       1.9450      0.00000
    150       1.9775      0.00000
    151       1.9913      0.00000
    152       2.0592      0.00000

 spin component 2

 k-point     1 :       0.0000    0.0000    0.0000
  band No.  band energies     occupation 
      1     -28.0142      1.00000
      2     -26.7576      1.00000
      3     -26.2616      1.00000
      4     -25.6672      1.00000
      5     -24.8048      1.00000
      6     -24.6735      1.00000
      7     -24.4643      1.00000
      8     -23.3380      1.00000
      9     -23.2090      1.00000
     10     -23.1614      1.00000
     11     -22.1093      1.00000
     12     -21.8794      1.00000
     13     -21.7214      1.00000
     14     -20.9787      1.00000
     15     -20.2860      1.00000
     16     -19.7089      1.00000
     17     -19.5399      1.00000
     18     -19.2678      1.00000
     19     -19.0227      1.00000
     20     -18.6785      1.00000
     21     -18.5157      1.00000
     22     -17.8974      1.00000
     23     -16.6877      1.00000
     24     -16.4606      1.00000
     25     -16.4254      1.00000
     26     -15.9594      1.00000
     27     -15.7270      1.00000
     28     -15.1511      1.00000
     29     -14.8836      1.00000
     30     -14.7317      1.00000
     31     -14.1960      1.00000
     32     -13.8347      1.00000
     33     -13.4165      1.00000
     34     -13.3741      1.00000
     35     -13.3054      1.00000
     36     -13.2919      1.00000
     37     -13.0140      1.00000
     38     -12.9710      1.00000
     39     -12.1680      1.00000
     40     -12.0906      1.00000
     41     -11.8274      1.00000
     42     -11.7292      1.00000
     43     -11.6293      1.00000
     44     -11.5620      1.00000
     45     -11.4126      1.00000
     46     -11.2509      1.00000
     47     -11.1511      1.00000
     48     -10.9507      1.00000
     49     -10.8405      1.00000
     50     -10.6235      1.00000
     51     -10.5167      1.00000
     52     -10.4855      1.00000
     53     -10.3453      1.00000
     54     -10.2957      1.00000
     55     -10.1872      1.00000
     56     -10.0907      1.00000
     57      -9.9903      1.00000
     58      -9.9626      1.00000
     59      -9.9505      1.00000
     60      -9.8476      1.00000
     61      -9.7005      1.00000
     62      -9.5970      1.00000
     63      -9.4747      1.00000
     64      -9.3211      1.00000
     65      -9.2883      1.00000
     66      -9.1911      1.00000
     67      -9.0222      1.00000
     68      -8.9729      1.00000
     69      -8.8063      1.00000
     70      -8.7897      1.00000
     71      -8.3597      1.00000
     72      -8.3331      1.00000
     73      -8.0781      1.00000
     74      -8.0537      1.00000
     75      -7.8964      1.00000
     76      -7.8049      1.00000
     77      -7.5231      1.00000
     78      -7.2063      1.00000
     79      -7.0588      1.00000
     80      -6.9015      1.00000
     81      -6.8623      1.00000
     82      -6.7799      1.00000
     83      -6.4199      1.00000
     84      -6.2864      1.00000
     85      -6.2090      1.00000
     86      -6.0520      1.00000
     87      -5.8676      1.00000
     88      -5.8503      1.00000
     89      -5.7989      1.00000
     90      -5.4888      1.00000
     91      -4.9354      1.00000
     92      -4.7587      1.00000
     93      -4.6581      1.00000
     94      -2.0529      0.00000
     95      -1.8301      0.00000
     96      -1.5688      0.00000
     97      -1.3825      0.00000
     98      -1.3596      0.00000
     99      -1.1104      0.00000
    100      -1.1059      0.00000
    101      -1.0144      0.00000
    102      -0.6688      0.00000
    103      -0.5353      0.00000
    104      -0.3316      0.00000
    105      -0.1724      0.00000
    106      -0.1030      0.00000
    107      -0.0417      0.00000
    108       0.1374      0.00000
    109       0.2860      0.00000
    110       0.3468      0.00000
    111       0.4208      0.00000
    112       0.4440      0.00000
    113       0.5589      0.00000
    114       0.5846      0.00000
    115       0.6071      0.00000
    116       0.7497      0.00000
    117       0.7752      0.00000
    118       0.8690      0.00000
    119       0.8944      0.00000
    120       0.9562      0.00000
    121       0.9857      0.00000
    122       1.0027      0.00000
    123       1.0347      0.00000
    124       1.0964      0.00000
    125       1.1476      0.00000
    126       1.1864      0.00000
    127       1.2056      0.00000
    128       1.2813      0.00000
    129       1.3372      0.00000
    130       1.3624      0.00000
    131       1.3745      0.00000
    132       1.4124      0.00000
    133       1.4818      0.00000
    134       1.5076      0.00000
    135       1.5317      0.00000
    136       1.5375      0.00000
    137       1.5715      0.00000
    138       1.6325      0.00000
    139       1.6388      0.00000
    140       1.6813      0.00000
    141       1.6870      0.00000
    142       1.7309      0.00000
    143       1.7650      0.00000
    144       1.7721      0.00000
    145       1.8115      0.00000
    146       1.8820      0.00000
    147       1.9088      0.00000
    148       1.9217      0.00000
    149       1.9329      0.00000
    150       1.9655      0.00000
    151       1.9795      0.00000
    152       2.0556      0.00000


--------------------------------------------------------------------------------------------------------


 soft charge-density along one line, spin component           1
         0         1         2         3         4         5         6         7         8         9
 total charge-density along one line
 
 soft charge-density along one line, spin component           2
         0         1         2         3         4         5         6         7         8         9
 total charge-density along one line
 
 pseudopotential strength for first ion, spin component:           1
 10.311   0.022   0.001  -0.001   0.003   0.000   0.000   0.001
  0.022  -0.001  -0.000   0.000  -0.000   0.000  -0.000   0.000
  0.001  -0.000  -4.427   0.004   0.002  -0.018   0.001   0.001
 -0.001   0.000   0.004  -4.407   0.001   0.001  -0.013   0.000
  0.003  -0.000   0.002   0.001  -4.421   0.001   0.000  -0.017
  0.000   0.000  -0.018   0.001   0.001  -0.774   0.000   0.000
  0.000  -0.000   0.001  -0.013   0.000   0.000  -0.774   0.000
  0.001   0.000   0.001   0.000  -0.017   0.000   0.000  -0.774
 pseudopotential strength for first ion, spin component:           2
 10.315   0.022   0.001  -0.001   0.003   0.000   0.000   0.001
  0.022  -0.001  -0.000   0.000  -0.000   0.000  -0.000   0.000
  0.001  -0.000  -4.428   0.004   0.002  -0.019   0.001   0.001
 -0.001   0.000   0.004  -4.408   0.001   0.001  -0.014   0.000
  0.003  -0.000   0.002   0.001  -4.422   0.001   0.000  -0.017
  0.000   0.000  -0.019   0.001   0.001  -0.774   0.000   0.000
  0.000  -0.000   0.001  -0.014   0.000   0.000  -0.774   0.000
  0.001   0.000   0.001   0.000  -0.017   0.000   0.000  -0.774
 total augmentation occupancy for first ion, spin component:           1
  1.487  -1.064  -0.012   0.011  -0.047  -0.005   0.002  -0.030
 -1.064   1.040   0.025  -0.005   0.152   0.005  -0.000   0.033
 -0.012   0.025   1.238  -0.047  -0.032   0.231  -0.022  -0.012
  0.011  -0.005  -0.047   0.966  -0.002  -0.022   0.116  -0.008
 -0.047   0.152  -0.032  -0.002   1.109  -0.012  -0.008   0.193
 -0.005   0.005   0.231  -0.022  -0.012   0.048  -0.006  -0.003
  0.002  -0.000  -0.022   0.116  -0.008  -0.006   0.016  -0.003
 -0.030   0.033  -0.012  -0.008   0.193  -0.003  -0.003   0.041
 total augmentation occupancy for first ion, spin component:           2
 -0.001   0.000  -0.000  -0.000  -0.000   0.000  -0.000  -0.000
  0.000  -0.000  -0.000   0.000   0.000  -0.000   0.000   0.000
 -0.000  -0.000  -0.001  -0.004  -0.000  -0.000  -0.000  -0.000
 -0.000   0.000  -0.004  -0.018  -0.002  -0.000  -0.001  -0.000
 -0.000   0.000  -0.000  -0.002  -0.001  -0.000  -0.000  -0.000
  0.000  -0.000  -0.000  -0.000  -0.000   0.000   0.000  -0.000
 -0.000   0.000  -0.000  -0.001  -0.000   0.000   0.000  -0.000
 -0.000   0.000  -0.000  -0.000  -0.000  -0.000  -0.000   0.000


------------------------ aborting loop because EDIFF is reached ----------------------------------------


 


 total charge     
 
# of ion       s       p       d       tot
------------------------------------------
    1        0.869   1.751   0.000   2.620
    2        0.870   1.771   0.000   2.641
    3        0.866   1.788   0.000   2.654
    4        0.866   1.776   0.000   2.642
    5        0.869   1.782   0.000   2.651
    6        0.865   1.753   0.000   2.618
    7        0.856   1.713   0.000   2.569
    8        0.837   1.753   0.000   2.590
    9        0.866   1.749   0.000   2.615
   10        0.866   1.776   0.000   2.642
   11        0.867   1.790   0.000   2.657
   12        0.873   1.765   0.000   2.638
   13        0.874   1.734   0.000   2.608
   14        0.870   1.781   0.000   2.650
   15        0.856   1.715   0.000   2.571
   16        0.837   1.754   0.000   2.591
   17        0.842   1.797   0.000   2.639
   18        0.842   1.797   0.000   2.639
   19        0.641   0.045   0.000   0.686
   20        0.644   0.045   0.000   0.689
   21        0.637   0.046   0.000   0.683
   22        0.646   0.046   0.000   0.692
   23        0.645   0.045   0.000   0.690
   24        0.639   0.045   0.000   0.684
   25        0.635   0.046   0.000   0.681
   26        0.647   0.046   0.000   0.693
   27        0.651   0.043   0.000   0.694
   28        0.643   0.042   0.000   0.686
   29        0.642   0.042   0.000   0.684
   30        0.642   0.043   0.000   0.684
   31        0.651   0.043   0.000   0.694
   32        0.641   0.043   0.000   0.684
   33        0.644   0.042   0.000   0.686
   34        0.642   0.042   0.000   0.683
   35        0.619   0.077   0.000   0.696
   36        0.631   0.077   0.000   0.708
   37        0.634   0.076   0.000   0.711
   38        0.647   0.077   0.000   0.724
   39        0.638   0.078   0.000   0.716
   40        0.463   0.086   0.000   0.549
   41        0.622   0.081   0.000   0.702
   42        1.346   2.399   0.000   3.745
   43        1.244   2.288   0.000   3.532
   44        1.346   2.399   0.000   3.744
   45        1.243   2.297   0.000   3.540
   46        1.219   2.691   0.000   3.910
   47        1.268   2.562   0.000   3.830
   48        1.269   2.556   0.000   3.825
   49        1.220   2.689   0.000   3.909
   50        1.238   2.731   0.000   3.969
   51        1.241   2.655   0.000   3.896
   52        1.605   3.573   0.000   5.178
   53        1.617   3.550   0.000   5.167
   54        1.625   3.539   0.000   5.164
   55        1.619   3.536   0.000   5.155
   56        1.623   3.513   0.000   5.136
   57        1.619   3.520   0.000   5.139
--------------------------------------------------
tot         52.372  79.499   0.000 131.870
 


 magnetization (x)
 
# of ion       s       p       d       tot
------------------------------------------
    1       -0.001  -0.009   0.000  -0.010
    2       -0.000  -0.004   0.000  -0.004
    3       -0.000  -0.004   0.000  -0.005
    4        0.000  -0.001   0.000  -0.001
    5        0.000   0.000   0.000   0.000
    6       -0.000  -0.009   0.000  -0.009
    7        0.000  -0.009   0.000  -0.009
    8        0.000   0.000   0.000   0.001
    9       -0.001  -0.018   0.000  -0.019
   10       -0.000  -0.013   0.000  -0.013
   11        0.000  -0.002   0.000  -0.002
   12       -0.001  -0.013   0.000  -0.014
   13       -0.001  -0.018   0.000  -0.019
   14        0.001   0.005   0.000   0.006
   15        0.001   0.007   0.000   0.008
   16        0.000   0.001   0.000   0.001
   17       -0.001  -0.003   0.000  -0.003
   18       -0.001  -0.002   0.000  -0.003
   19        0.000  -0.000   0.000   0.000
   20        0.000  -0.000   0.000   0.000
   21        0.000   0.000   0.000   0.000
   22       -0.001  -0.000   0.000  -0.001
   23        0.000  -0.000   0.000   0.000
   24        0.000  -0.000   0.000   0.000
   25       -0.000   0.000   0.000  -0.000
   26       -0.001  -0.000   0.000  -0.001
   27       -0.001   0.000   0.000  -0.000
   28        0.000  -0.000   0.000  -0.000
   29       -0.000  -0.000   0.000  -0.000
   30        0.000  -0.000   0.000   0.000
   31       -0.000   0.000   0.000  -0.000
   32        0.000  -0.000   0.000   0.000
   33        0.000  -0.000   0.000  -0.000
   34       -0.000  -0.000   0.000  -0.000
   35       -0.000   0.000   0.000  -0.000
   36       -0.000   0.000   0.000  -0.000
   37       -0.000   0.000   0.000  -0.000
   38        0.000  -0.001   0.000  -0.001
   39        0.001  -0.001   0.000  -0.000
   40        0.000  -0.000   0.000   0.000
   41       -0.000  -0.001   0.000  -0.002
   42       -0.001  -0.030   0.000  -0.031
   43        0.000   0.000   0.000   0.000
   44       -0.001  -0.034   0.000  -0.035
   45        0.001   0.006   0.000   0.007
   46       -0.001  -0.036   0.000  -0.038
   47       -0.002  -0.056   0.000  -0.058
   48       -0.003  -0.087   0.000  -0.090
   49       -0.002  -0.046   0.000  -0.047
   50        0.000   0.000   0.000   0.000
   51       -0.007  -0.081   0.000  -0.088
   52       -0.000  -0.001   0.000  -0.001
   53        0.000  -0.000   0.000  -0.000
   54       -0.000  -0.003   0.000  -0.003
   55       -0.000  -0.043   0.000  -0.043
   56       -0.001  -0.080   0.000  -0.080
   57       -0.001  -0.087   0.000  -0.088
--------------------------------------------------
tot         -0.022  -0.674   0.000  -0.696
 
    CHARGE:  cpu time    0.3378: real time    0.3383
    FORLOC:  cpu time    0.0592: real time    0.0594
    FORNL :  cpu time    1.2594: real time    1.2623
    STRESS:  cpu time    3.7309: real time    3.7375
    FORCOR:  cpu time    0.4200: real time    0.4218
    FORHAR:  cpu time    0.1060: real time    0.1081
    MIXING:  cpu time    0.0114: real time    0.0154
    OFIELD:  cpu time    0.0003: real time    0.0025

 ---------------------------------------------------------------------------------------------

         DFTD3 V3.0 Rev 1        
 IVDW         = 12
 DF pbe       
 parameters
 VDW_S6       =    1.0000
 VDW_S8       =    0.7875
 VDW_A1       =    0.4289
 VDW_A2       =    4.4407
 k1-k3        =   16.0000    1.3333   -4.0000
 VDW_RADIUS   =   50.2022 A
 VDW_CNRADIUS =   21.1671 A
 Edisp (eV)   -2.26585

 E6    (eV) :    -1.5736
 E8    (eV) :    -0.6923
 % E8        : 30.55
    FORVDW:  cpu time    0.0828: real time    0.1090

  FORCE on cell =-STRESS in cart. coord.  units (eV):
  Direction    XX          YY          ZZ          XY          YZ          ZX
  --------------------------------------------------------------------------------------
  Alpha Z    23.23978    23.23978    23.23978
  Ewald   13285.86016  4913.14543 -2998.63436   271.56231  -288.52030  -151.89667
  Hartree 14469.80935  6624.45313   935.33124   259.61106  -180.46765  -104.89326
  E(xc)    -729.12728  -729.49676  -739.52385    -0.10099    -0.52244    -0.31255
  Local  -29969.48793-13736.75486  -335.02985  -540.66856   453.56239   248.19034
  n-local   -80.94449   -72.72218   -72.03022     1.37048     2.20287    -0.19820
  augment   -22.22383   -25.51448   -26.04414     0.49549    -0.33105    -0.61272
  Kinetic  3014.81121  2994.47366  3202.19498     7.92310    14.04948     9.74167
  Fock        0.00000     0.00000     0.00000     0.00000     0.00000     0.00000
  vdW        -1.44615    -0.70737    -0.38645    -0.11201     0.01689    -0.03799
  -------------------------------------------------------------------------------------
  Total      -9.50918    -9.88365   -10.88287     0.08089    -0.00981    -0.01938
  in kB      -2.41832    -2.51355    -2.76767     0.02057    -0.00249    -0.00493
  external pressure =       -2.57 kB  Pullay stress =        0.00 kB


 VOLUME and BASIS-vectors are now :
 -----------------------------------------------------------------------------
  energy-cutoff  :      400.00
  volume of cell :     6300.00
      direct lattice vectors                 reciprocal lattice vectors
    28.000000000  0.000000000  0.000000000     0.035714286  0.000000000  0.000000000
     0.000000000 15.000000000  0.000000000     0.000000000  0.066666667  0.000000000
     0.000000000  0.000000000 15.000000000     0.000000000  0.000000000  0.066666667

  length of vectors
    28.000000000 15.000000000 15.000000000     0.035714286  0.066666667  0.066666667


 FORCES acting on ions
    electron-ion (+dipol)            ewald-force                    non-local-force                 convergence-correction
 -----------------------------------------------------------------------------------------------
   -.694E+02 0.349E+01 0.404E+01   0.695E+02 -.376E+01 -.352E+01   -.109E+00 0.263E+00 -.511E+00   0.150E-01 0.273E-02 -.168E-02
   -.119E+03 0.203E+03 -.278E+02   0.121E+03 -.204E+03 0.278E+02   -.144E+01 0.173E+01 -.559E-01   0.132E-01 -.685E-02 0.349E-03
   -.615E+02 0.225E+03 -.492E+02   0.626E+02 -.228E+03 0.494E+02   -.111E+01 0.225E+01 -.184E+00   0.129E-01 -.110E-01 0.131E-02
   -.770E+02 0.634E+02 -.216E+02   0.824E+02 -.640E+02 0.212E+02   -.540E+01 0.598E+00 0.401E+00   0.183E-01 -.672E-02 0.302E-03
   -.538E+02 -.196E+03 0.397E+02   0.557E+02 0.199E+03 -.403E+02   -.192E+01 -.229E+01 0.576E+00   0.163E-01 0.717E-02 -.270E-02
   -.430E+02 -.147E+03 0.238E+02   0.460E+02 0.146E+03 -.239E+02   -.298E+01 0.836E+00 0.118E+00   0.179E-01 0.504E-02 -.214E-02
   -.367E+02 -.105E+03 0.681E+01   0.351E+02 0.106E+03 -.739E+01   0.160E+01 -.101E+01 0.575E+00   0.257E-01 0.211E-02 0.568E-04
   0.285E+02 0.204E+03 -.131E+03   -.322E+02 -.210E+03 0.133E+03   0.371E+01 0.564E+01 -.180E+01   0.358E-02 -.228E-01 0.733E-02
   0.455E+02 0.148E+03 0.396E+00   -.491E+02 -.147E+03 -.736E-01   0.361E+01 -.786E+00 -.320E+00   -.345E-01 -.905E-02 0.146E-02
   0.767E+02 -.659E+02 -.115E+02   -.825E+02 0.665E+02 0.119E+02   0.580E+01 -.594E+00 -.394E+00   -.310E-01 0.776E-02 0.106E-02
   0.601E+02 -.230E+03 -.921E+01   -.616E+02 0.233E+03 0.929E+01   0.152E+01 -.225E+01 -.759E-01   -.302E-01 0.114E-01 0.224E-02
   0.121E+03 -.203E+03 -.115E+02   -.123E+03 0.204E+03 0.117E+02   0.193E+01 -.149E+01 -.187E+00   -.387E-01 -.358E-03 0.187E-02
   0.731E+02 -.272E+01 -.454E+01   -.751E+02 0.253E+01 0.449E+01   0.207E+01 0.218E+00 0.616E-01   -.564E-01 -.897E-02 0.253E-02
   0.572E+02 0.199E+03 -.166E+01   -.598E+02 -.202E+03 0.184E+01   0.259E+01 0.239E+01 -.174E+00   -.449E-01 -.848E-02 0.179E-02
   0.353E+02 0.104E+03 -.576E+01   -.340E+02 -.106E+03 0.532E+01   -.128E+01 0.130E+01 0.446E+00   -.344E-01 -.387E-02 0.264E-02
   -.379E+02 -.222E+03 -.870E+02   0.415E+02 0.228E+03 0.876E+02   -.361E+01 -.589E+01 -.593E+00   -.708E-02 0.265E-01 0.236E-02
   -.125E+02 -.196E+03 0.153E+03   0.127E+02 0.196E+03 -.154E+03   -.206E+00 -.236E-01 0.118E+01   -.745E-02 0.165E-01 -.936E-02
   0.262E+02 0.218E+03 0.112E+03   -.267E+02 -.218E+03 -.114E+03   0.472E+00 0.191E+00 0.113E+01   0.175E-02 -.168E-01 -.554E-02
   -.530E+02 0.857E+02 -.923E+01   0.571E+02 -.898E+02 0.960E+01   -.412E+01 0.418E+01 -.360E+00   0.298E-02 -.142E-02 0.177E-03
   -.998E+01 0.951E+02 -.202E+02   0.848E+01 -.101E+03 0.213E+02   0.150E+01 0.547E+01 -.107E+01   0.229E-02 -.284E-02 0.475E-03
   -.184E+02 -.928E+02 0.198E+02   0.204E+02 0.982E+02 -.209E+02   -.193E+01 -.545E+01 0.113E+01   0.332E-02 0.163E-02 -.455E-03
   0.481E+02 0.350E+02 -.662E+02   -.532E+02 -.339E+02 0.690E+02   0.510E+01 -.110E+01 -.276E+01   0.716E-03 -.564E-02 0.337E-02
   0.952E+01 -.970E+02 -.136E+01   -.802E+01 0.103E+03 0.115E+01   -.150E+01 -.555E+01 0.226E+00   -.535E-02 0.296E-02 0.325E-03
   0.531E+02 -.856E+02 -.495E+01   -.573E+02 0.898E+02 0.520E+01   0.418E+01 -.415E+01 -.254E+00   -.965E-02 -.220E-02 0.141E-03
   0.198E+02 0.942E+02 -.146E+01   -.219E+02 -.998E+02 0.153E+01   0.207E+01 0.552E+01 -.802E-01   -.990E-02 -.529E-04 0.206E-03
   -.533E+02 -.455E+02 -.542E+02   0.586E+02 0.448E+02 0.567E+02   -.531E+01 0.626E+00 -.248E+01   -.109E-02 0.624E-02 0.232E-02
   0.251E+02 -.787E+02 -.611E+02   -.282E+02 0.819E+02 0.646E+02   0.317E+01 -.318E+01 -.346E+01   -.308E-02 0.470E-02 0.191E-02
   0.495E+02 -.429E+02 0.629E+02   -.543E+02 0.433E+02 -.656E+02   0.483E+01 -.386E+00 0.267E+01   -.310E-02 0.291E-02 -.240E-02
   -.220E+02 -.883E+02 0.135E+02   0.241E+02 0.934E+02 -.130E+02   -.203E+01 -.508E+01 -.474E+00   -.138E-02 0.312E-02 -.105E-02
   -.349E+02 -.978E+01 0.729E+02   0.384E+02 0.686E+01 -.760E+02   -.352E+01 0.293E+01 0.317E+01   -.169E-02 0.395E-02 -.347E-02
   -.309E+02 0.675E+02 -.722E+02   0.343E+02 -.701E+02 0.759E+02   -.342E+01 0.260E+01 -.366E+01   0.140E-02 -.369E-02 0.215E-02
   0.414E+02 0.211E+02 0.665E+02   -.452E+02 -.187E+02 -.698E+02   0.381E+01 -.244E+01 0.328E+01   0.522E-04 -.444E-02 -.275E-02
   -.431E+02 0.533E+02 0.583E+02   0.476E+02 -.542E+02 -.613E+02   -.455E+01 0.883E+00 0.299E+01   0.112E-02 -.308E-02 -.165E-02
   0.232E+02 0.887E+02 -.440E+01   -.252E+02 -.936E+02 0.587E+01   0.200E+01 0.491E+01 -.147E+01   -.186E-03 -.322E-02 -.370E-03
   -.113E+02 -.852E+02 0.857E+00   0.894E+01 0.911E+02 -.428E+01   0.240E+01 -.598E+01 0.342E+01   0.265E-02 0.170E-03 0.763E-03
   -.985E+02 -.509E+01 -.158E+02   0.106E+03 0.473E+01 0.155E+02   -.730E+01 0.368E+00 0.353E+00   0.253E-02 0.339E-03 0.222E-03
   -.223E+00 -.789E+01 -.963E+02   -.196E+01 0.776E+01 0.103E+03   0.220E+01 0.145E+00 -.696E+01   0.230E-02 0.353E-03 0.213E-03
   -.821E+01 -.117E+02 0.873E+02   0.111E+02 0.133E+02 -.937E+02   -.285E+01 -.159E+01 0.633E+01   -.733E-02 -.284E-02 0.153E-01
   -.452E+00 0.743E+02 0.605E+01   0.351E+01 -.802E+02 -.320E+01   -.305E+01 0.585E+01 -.287E+01   -.686E-02 0.135E-01 -.968E-03
   -.451E+02 0.723E+01 -.440E+02   0.452E+02 -.757E+01 0.442E+02   -.820E-01 0.307E+00 -.194E+00   0.275E-02 0.470E-03 0.987E-03
   0.305E+02 -.482E+02 -.252E+01   -.295E+02 0.535E+02 0.727E+01   -.107E+01 -.525E+01 -.474E+01   0.433E-03 -.907E-02 -.148E-02
   -.447E+02 -.400E+03 0.703E+02   0.437E+02 0.405E+03 -.715E+02   0.941E+00 -.552E+01 0.120E+01   0.216E-01 0.209E-01 -.466E-02
   -.111E+03 -.473E+01 0.675E+02   0.111E+03 0.731E+01 -.729E+02   0.399E+00 -.260E+01 0.535E+01   0.164E-01 0.305E-02 0.464E-03
   0.497E+02 0.405E+03 0.836E+01   -.488E+02 -.411E+03 -.863E+01   -.848E+00 0.554E+01 0.271E+00   -.339E-01 -.245E-01 0.238E-02
   0.132E+03 0.170E+02 -.536E+02   -.134E+03 -.182E+02 0.547E+02   0.173E+01 0.117E+01 -.104E+01   -.716E-01 0.127E-01 -.957E-02
   -.124E+02 0.939E+02 -.621E+02   0.104E+02 -.985E+02 0.638E+02   0.193E+01 0.460E+01 -.166E+01   0.183E-01 -.176E-01 0.473E-02
   -.217E+01 -.204E+03 0.286E+02   -.889E+01 0.237E+03 -.332E+02   0.111E+02 -.332E+02 0.463E+01   0.600E-02 0.284E-01 -.313E-03
   0.545E+01 0.204E+03 -.128E+01   0.507E+01 -.238E+03 0.120E+01   -.105E+02 0.338E+02 0.871E-01   -.509E-02 -.247E-01 0.382E-02
   0.852E+01 -.104E+03 -.324E+02   -.694E+01 0.109E+03 0.325E+02   -.156E+01 -.493E+01 -.351E-01   -.262E-01 0.183E-01 0.676E-03
   -.162E+03 -.609E+02 -.157E+03   0.156E+03 0.489E+02 0.149E+03   0.626E+01 0.120E+02 0.806E+01   0.115E-01 0.311E-02 0.226E-02
   0.175E+03 0.431E+02 0.151E+03   -.199E+03 -.457E+02 -.152E+03   0.238E+02 0.260E+01 0.117E+01   -.219E-01 -.139E-02 0.169E-01
   -.284E+03 0.268E+03 -.192E+03   0.298E+03 -.302E+03 0.210E+03   -.138E+02 0.336E+02 -.183E+02   0.130E-01 -.248E-02 0.682E-02
   -.171E+03 -.440E+03 0.284E+02   0.177E+03 0.489E+03 -.231E+02   -.629E+01 -.493E+02 -.526E+01   0.895E-02 0.155E-02 -.195E-03
   -.216E+03 0.136E+03 0.443E+03   0.226E+03 -.156E+03 -.491E+03   -.102E+02 0.195E+02 0.483E+02   0.888E-02 0.249E-02 0.116E-02
   0.189E+03 0.427E+03 0.528E+02   -.196E+03 -.475E+03 -.665E+02   0.691E+01 0.475E+02 0.137E+02   -.349E-01 0.448E-01 -.961E-03
   0.200E+03 -.450E+02 -.457E+03   -.207E+03 0.531E+02 0.506E+03   0.670E+01 -.815E+01 -.489E+02   -.323E-01 -.390E-02 -.387E-01
   0.324E+03 -.282E+03 0.166E+03   -.348E+03 0.315E+03 -.192E+03   0.237E+02 -.326E+02 0.258E+02   -.119E-01 -.387E-01 0.124E-01
 -----------------------------------------------------------------------------------------------
   -.357E+02 -.186E+02 -.264E+02   -.114E-12 0.171E-12 0.568E-13   0.360E+02 0.186E+02 0.264E+02   -.320E+00 0.819E-02 0.151E-01
 
 
 POSITION                                       TOTAL-FORCE (eV/Angst)
 -----------------------------------------------------------------------------------
     20.48350      7.24615      7.21015        -0.002746     -0.009300      0.009523
     20.08783      5.92954      7.48573         0.010532      0.001891     -0.002098
     18.74325      5.61736      7.66615         0.009490     -0.004001     -0.001634
     17.79430      6.64120      7.55538         0.010439     -0.012201     -0.001818
     19.55234      8.27858      7.10421        -0.005985      0.002785     -0.002561
     18.20723      7.96025      7.26908        -0.000573     -0.001096     -0.006888
     15.72645      7.69874      7.46656        -0.016332      0.024879     -0.009541
     15.79743      5.22893      8.04095         0.002262     -0.000893     -0.002006
      9.80319      7.02054      7.76991        -0.008844      0.008843      0.002274
     10.23022      8.36780      7.77122        -0.027733      0.013698     -0.001450
      9.28863      9.40292      7.83059        -0.004969      0.003462      0.007086
      7.94436      9.06859      7.93362        -0.023390     -0.002283      0.018874
      7.53104      7.72431      7.97425         0.004950      0.016452      0.015826
      8.45502      6.68587      7.87236        -0.002191      0.006956      0.016390
     12.28624      7.30087      7.62986         0.021904     -0.021897      0.003038
     12.24405      9.83247      7.78972        -0.002414      0.000380     -0.004394
     12.39034     10.47782      6.41815         0.002420     -0.000446     -0.010875
     15.53141      4.36893      6.81244        -0.006079     -0.002709     -0.004923
     20.84509      5.14801      7.55335        -0.010960      0.009037      0.003112
     18.44424      4.58964      7.87051        -0.001832      0.012209      0.001815
     19.88685      9.29424      6.89279         0.001404     -0.000312     -0.006136
     14.86285      5.44113      8.56764         0.000414      0.003290     -0.000157
      9.59422     10.44777      7.78932        -0.002462      0.007154      0.012416
      7.18473      9.84992      7.98296         0.008058     -0.018283     -0.003310
      8.10516      5.65312      7.88662         0.002553      0.002839     -0.009911
     13.22178      9.71176      8.26366         0.008278     -0.010223     -0.003070
     11.60765     10.43694      8.45142         0.005776      0.003736     -0.000399
     11.42235     10.54930      5.90235         0.008510     -0.002974     -0.001266
     12.79625     11.49364      6.52959         0.002704     -0.006447     -0.004915
     13.08269      9.89510      5.79527        -0.000202      0.000895      0.005807
     16.48662      4.73251      8.73976         0.000649     -0.000754     -0.001966
     14.78626      4.85402      6.16745        -0.000099     -0.002600      0.005892
     16.44895      4.20054      6.23083        -0.006511     -0.000266     -0.000348
     15.13537      3.39116      7.12206        -0.002884      0.004086      0.000149
     23.70654      9.33497      9.00505         0.003248     -0.015274     -0.017871
     25.05294      8.43483      9.42557         0.000446      0.006337     -0.003853
     23.73080      8.46609     10.44088         0.014808      0.013301     -0.012557
      4.42003      7.02768      4.20452        -0.003556     -0.017501     -0.014327
      4.44477      5.97247      5.49327         0.003232     -0.006718     -0.017723
     23.48436      7.56360      8.74298         0.008170     -0.006170      0.007856
      4.16181      7.56219      5.77054        -0.016491      0.011476      0.019713
     16.83475      9.02188      7.15275        -0.007644     -0.004296     -0.003696
     22.20164      7.60078      6.87488         0.008380     -0.019187     -0.005499
     11.16960      5.95309      7.64924         0.007546     -0.006749     -0.001438
      5.79142      7.35268      8.24423         0.009485     -0.039700     -0.022634
     16.41306      6.52082      7.69640        -0.000686     -0.005565      0.001034
     14.44795      8.00625      7.43543         0.022682      0.023041     -0.008583
     13.56481      6.98320      7.54826        -0.027486     -0.021932      0.007599
     11.61686      8.50207      7.71952         0.000304      0.017273      0.005449
     24.03074      8.47324      9.46285        -0.001030     -0.021450     -0.017508
      3.98957      6.80059      5.10194        -0.003090      0.013908     -0.003972
     22.93843      6.80102      7.95641         0.016075      0.019210      0.023832
     22.38949      9.03233      7.09642         0.009607     -0.001430      0.029382
     22.47525      7.06761      5.56334         0.006421      0.019796      0.005848
      5.62477      5.96405      7.82319         0.006175     -0.014314      0.008840
      5.60909      7.59532      9.67547        -0.017478      0.012860      0.007423
      5.07707      8.33100      7.40402        -0.013254      0.017175     -0.009852
 -----------------------------------------------------------------------------------
    total drift:                               -0.010954      0.012333      0.029661


--------------------------------------------------------------------------------------------------------


  FREE ENERGIE OF THE ION-ELECTRON SYSTEM (eV)
  ---------------------------------------------------
  free  energy   TOTEN  =      -353.55085736 eV

  energy  without entropy=     -353.52537542  energy(sigma->0) =     -353.53811639
 


--------------------------------------------------------------------------------------------------------


    POTLOK:  cpu time    0.8919: real time    0.8920


--------------------------------------------------------------------------------------------------------


 stress matrix after NEB project (eV)
     -9.50918      0.08089     -0.01938
      0.08089     -9.88365     -0.00980
     -0.01938     -0.00981    -10.88287
  FORCES: max atom, RMS     0.046673    0.019321
  FORCE total and by dimension    0.145871    0.039700
  Stress total and by dimension   17.508912   10.882871


--------------------------------------------------------------------------------------------------------


    WAVPRE:  cpu time   36.6680: real time   36.8354
    FEWALD:  cpu time    0.0013: real time    0.0013

 real space projection operators:
  total allocation   :       4194.76 KBytes
  max/ min on nodes  :       1053.12       1041.00

    ORTHCH:  cpu time    0.6706: real time    0.6707
     LOOP+:  cpu time   54.5777: real time   54.9464


--------------------------------------- Iteration      2(   1)  ---------------------------------------


    POTLOK:  cpu time    0.4640: real time    0.4646
    SETDIJ:  cpu time    0.4350: real time    0.4350
    EDDIAG:  cpu time    1.1710: real time    1.1727
  RMM-DIIS:  cpu time    3.1915: real time    3.1931
    ORTHCH:  cpu time    0.2618: real time    0.2619
       DOS:  cpu time    0.0010: real time    0.0010
    CHARGE:  cpu time    0.3389: real time    0.3390
    MIXING:  cpu time    0.0109: real time    0.0109
    --------------------------------------------
      LOOP:  cpu time    5.8743: real time    5.8785

 eigenvalue-minimisations  :   608
 total energy-change (2. order) :-0.6758808E-03  (-0.1452280E-01)
 number of electron     185.0000089 magnetization      -0.9999998
 augmentation part        4.1863110 magnetization      -0.1309567

 Broyden mixing:
  rms(total) = 0.59895E-01    rms(broyden)= 0.59627E-01
  rms(prec ) = 0.64109E-01
  weight for this iteration     100.00

 Free energy of the ion-electron system (eV)
  ---------------------------------------------------
  alpha Z        PSCENC =        23.23977818
  Ewald energy   TEWEN  =     15198.27084576
  -Hartree energ DENC   =    -22026.89368511
  -exchange      EXHF   =         0.00000000
  -V(xc)+E(xc)   XCENC  =       670.49061655
  PAW double counting   =      4616.96981177    -4649.84937779
  entropy T*S    EENTRO =        -0.02718272
  eigenvalues    EBANDS =     -2406.48786626
  atomic energy  EATOM  =      8223.00138274
  Solvation  Ediel_sol  =         0.00000000
  ---------------------------------------------------
  free energy    TOTEN  =      -351.28567688 eV

  energy without entropy =     -351.25849416  energy(sigma->0) =     -351.27208552


--------------------------------------------------------------------------------------------------------


--------------------------------------- Iteration      2(   2)  ---------------------------------------


    POTLOK:  cpu time    0.4681: real time    0.4685
    SETDIJ:  cpu time    0.4349: real time    0.4350
    EDDIAG:  cpu time    1.1749: real time    1.1755
  RMM-DIIS:  cpu time    3.2256: real time    3.2269
    ORTHCH:  cpu time    0.2629: real time    0.2630
       DOS:  cpu time    0.0013: real time    0.0013
    CHARGE:  cpu time    0.3065: real time    0.3583
    MIXING:  cpu time    0.0126: real time    0.0126
    --------------------------------------------
      LOOP:  cpu time    5.8868: real time    5.9411

 eigenvalue-minimisations  :   610
 total energy-change (2. order) :-0.6691387E-02  (-0.3472633E-02)
 number of electron     185.0000086 magnetization      -0.9999724
 augmentation part        4.2255427 magnetization      -0.1028816

 Broyden mixing:
  rms(total) = 0.22218E+00    rms(broyden)= 0.22117E+00
  rms(prec ) = 0.23420E+00
  weight for this iteration     100.00

 eigenvalues of (default mixing * dielectric matrix)
  average eigenvalue GAMMA=   0.2036
  0.2036

 Free energy of the ion-electron system (eV)
  ---------------------------------------------------
  alpha Z        PSCENC =        23.23977818
  Ewald energy   TEWEN  =     15198.27084576
  -Hartree energ DENC   =    -22027.40891204
  -exchange      EXHF   =         0.00000000
  -V(xc)+E(xc)   XCENC  =       670.45083133
  PAW double counting   =      4615.42956188    -4648.30054146
  entropy T*S    EENTRO =        -0.00736811
  eigenvalues    EBANDS =     -2405.96794655
  atomic energy  EATOM  =      8223.00138274
  Solvation  Ediel_sol  =         0.00000000
  ---------------------------------------------------
  free energy    TOTEN  =      -351.29236827 eV

  energy without entropy =     -351.28500016  energy(sigma->0) =     -351.28868421


--------------------------------------------------------------------------------------------------------


--------------------------------------- Iteration      2(   3)  ---------------------------------------


    POTLOK:  cpu time    0.4703: real time    0.4706
    SETDIJ:  cpu time    0.4351: real time    0.4351
    EDDIAG:  cpu time    1.1762: real time    1.1779
  RMM-DIIS:  cpu time    3.1996: real time    3.2105
    ORTHCH:  cpu time    0.2608: real time    0.2609
       DOS:  cpu time    0.0012: real time    0.0012
    CHARGE:  cpu time    0.3398: real time    0.3399
    MIXING:  cpu time    0.0124: real time    0.0124
    --------------------------------------------
      LOOP:  cpu time    5.8955: real time    5.9084

 eigenvalue-minimisations  :   607
 total energy-change (2. order) : 0.2142516E-01  (-0.1318077E-02)
 number of electron     185.0000088 magnetization      -0.9999879
 augmentation part        4.2047345 magnetization      -0.1165714

 Broyden mixing:
  rms(total) = 0.63158E-01    rms(broyden)= 0.62778E-01
  rms(prec ) = 0.67327E-01
  weight for this iteration     100.00

 eigenvalues of (default mixing * dielectric matrix)
  average eigenvalue GAMMA=   0.2902
  0.2902  0.2902

 Free energy of the ion-electron system (eV)
  ---------------------------------------------------
  alpha Z        PSCENC =        23.23977818
  Ewald energy   TEWEN  =     15198.27084576
  -Hartree energ DENC   =    -22027.11653957
  -exchange      EXHF   =         0.00000000
  -V(xc)+E(xc)   XCENC  =       670.48962554
  PAW double counting   =      4616.47992741    -4649.35774067
  entropy T*S    EENTRO =        -0.02174024
  eigenvalues    EBANDS =     -2406.25648225
  atomic energy  EATOM  =      8223.00138274
  Solvation  Ediel_sol  =         0.00000000
  ---------------------------------------------------
  free energy    TOTEN  =      -351.27094311 eV

  energy without entropy =     -351.24920287  energy(sigma->0) =     -351.26007299


--------------------------------------------------------------------------------------------------------


--------------------------------------- Iteration      2(   4)  ---------------------------------------


    POTLOK:  cpu time    0.4664: real time    0.4666
    SETDIJ:  cpu time    0.4349: real time    0.4349
    EDDIAG:  cpu time    1.1710: real time    1.1717
  RMM-DIIS:  cpu time    3.2184: real time    3.2187
    ORTHCH:  cpu time    0.2620: real time    0.2622
       DOS:  cpu time    0.0011: real time    0.0011
    CHARGE:  cpu time    0.3403: real time    0.3403
    MIXING:  cpu time    0.0126: real time    0.0126
    --------------------------------------------
      LOOP:  cpu time    5.9068: real time    5.9081

 eigenvalue-minimisations  :   608
 total energy-change (2. order) :-0.7799316E-02  (-0.2448640E-03)
 number of electron     185.0000089 magnetization      -0.9999920
 augmentation part        4.1950496 magnetization      -0.1240074

 Broyden mixing:
  rms(total) = 0.94089E-02    rms(broyden)= 0.59228E-02
  rms(prec ) = 0.62957E-02
  weight for this iteration     100.00
  WARNING: grid for Broyden might be to small

 eigenvalues of (default mixing * dielectric matrix)
  average eigenvalue GAMMA=   0.4495
  0.7595  0.2946  0.2946

 Free energy of the ion-electron system (eV)
  ---------------------------------------------------
  alpha Z        PSCENC =        23.23977818
  Ewald energy   TEWEN  =     15198.27084576
  -Hartree energ DENC   =    -22027.00220565
  -exchange      EXHF   =         0.00000000
  -V(xc)+E(xc)   XCENC  =       670.49108964
  PAW double counting   =      4616.62301780    -4649.50143641
  entropy T*S    EENTRO =        -0.02550102
  eigenvalues    EBANDS =     -2406.37571346
  atomic energy  EATOM  =      8223.00138274
  Solvation  Ediel_sol  =         0.00000000
  ---------------------------------------------------
  free energy    TOTEN  =      -351.27874242 eV

  energy without entropy =     -351.25324140  energy(sigma->0) =     -351.26599191


--------------------------------------------------------------------------------------------------------


--------------------------------------- Iteration      2(   5)  ---------------------------------------


    POTLOK:  cpu time    0.4702: real time    0.4704
    SETDIJ:  cpu time    0.4348: real time    0.4348
    EDDIAG:  cpu time    1.1683: real time    1.1688
  RMM-DIIS:  cpu time    3.2141: real time    3.2146
    ORTHCH:  cpu time    0.2643: real time    0.2643
       DOS:  cpu time    0.0011: real time    0.0011
    CHARGE:  cpu time    0.3379: real time    0.3379
    MIXING:  cpu time    0.0138: real time    0.0138
    --------------------------------------------
      LOOP:  cpu time    5.9046: real time    5.9058

 eigenvalue-minimisations  :   600
 total energy-change (2. order) :-0.5459248E-02  (-0.5425981E-04)
 number of electron     185.0000089 magnetization      -0.9999909
 augmentation part        4.1927495 magnetization      -0.1253138

 Broyden mixing:
  rms(total) = 0.14680E-01    rms(broyden)= 0.14472E-01
  rms(prec ) = 0.15651E-01
  weight for this iteration     100.00

 eigenvalues of (default mixing * dielectric matrix)
  average eigenvalue GAMMA=   0.7239
  1.8058  0.3191  0.3191  0.4515

 Free energy of the ion-electron system (eV)
  ---------------------------------------------------
  alpha Z        PSCENC =        23.23977818
  Ewald energy   TEWEN  =     15198.27084576
  -Hartree energ DENC   =    -22027.01610260
  -exchange      EXHF   =         0.00000000
  -V(xc)+E(xc)   XCENC  =       670.49039638
  PAW double counting   =      4616.61643860    -4649.49506106
  entropy T*S    EENTRO =        -0.02591988
  eigenvalues    EBANDS =     -2406.36595978
  atomic energy  EATOM  =      8223.00138274
  Solvation  Ediel_sol  =         0.00000000
  ---------------------------------------------------
  free energy    TOTEN  =      -351.28420167 eV

  energy without entropy =     -351.25828179  energy(sigma->0) =     -351.27124173


--------------------------------------------------------------------------------------------------------


--------------------------------------- Iteration      2(   6)  ---------------------------------------


    POTLOK:  cpu time    0.4679: real time    0.4683
    SETDIJ:  cpu time    0.4348: real time    0.4348
    EDDIAG:  cpu time    1.1737: real time    1.1753
  RMM-DIIS:  cpu time    3.0415: real time    3.0421
    ORTHCH:  cpu time    0.2616: real time    0.2616
       DOS:  cpu time    0.0013: real time    0.0013
    CHARGE:  cpu time    0.3395: real time    0.3396
    MIXING:  cpu time    0.0139: real time    0.0139
    --------------------------------------------
      LOOP:  cpu time    5.7342: real time    5.7368

 eigenvalue-minimisations  :   552
 total energy-change (2. order) : 0.2812766E-04  (-0.8263021E-05)
 number of electron     185.0000089 magnetization      -0.9999928
 augmentation part        4.1948162 magnetization      -0.1231753

 Broyden mixing:
  rms(total) = 0.44264E-02    rms(broyden)= 0.42509E-02
  rms(prec ) = 0.44866E-02
  weight for this iteration     100.00

 eigenvalues of (default mixing * dielectric matrix)
  average eigenvalue GAMMA=   0.7372
  1.7671  0.3197  0.3197  0.6396  0.6396

 Free energy of the ion-electron system (eV)
  ---------------------------------------------------
  alpha Z        PSCENC =        23.23977818
  Ewald energy   TEWEN  =     15198.27084576
  -Hartree energ DENC   =    -22027.03048540
  -exchange      EXHF   =         0.00000000
  -V(xc)+E(xc)   XCENC  =       670.48837434
  PAW double counting   =      4616.47478133    -4649.35263460
  entropy T*S    EENTRO =        -0.02516251
  eigenvalues    EBANDS =     -2406.35105336
  atomic energy  EATOM  =      8223.00138274
  Solvation  Ediel_sol  =         0.00000000
  ---------------------------------------------------
  free energy    TOTEN  =      -351.28417354 eV

  energy without entropy =     -351.25901103  energy(sigma->0) =     -351.27159229


--------------------------------------------------------------------------------------------------------


--------------------------------------- Iteration      2(   7)  ---------------------------------------


    POTLOK:  cpu time    0.4744: real time    0.4750
    SETDIJ:  cpu time    0.4350: real time    0.4351
    EDDIAG:  cpu time    1.1742: real time    1.1747
  RMM-DIIS:  cpu time    2.6030: real time    2.6035
    ORTHCH:  cpu time    0.2623: real time    0.2624
       DOS:  cpu time    0.0011: real time    0.0011
    CHARGE:  cpu time    0.3397: real time    0.3400
    MIXING:  cpu time    0.0150: real time    0.0150
    --------------------------------------------
      LOOP:  cpu time    5.3047: real time    5.3067

 eigenvalue-minimisations  :   461
 total energy-change (2. order) :-0.2055214E-03  (-0.3941682E-05)
 number of electron     185.0000089 magnetization      -0.9999940
 augmentation part        4.1953093 magnetization      -0.1227787

 Broyden mixing:
  rms(total) = 0.36323E-02    rms(broyden)= 0.36059E-02
  rms(prec ) = 0.37727E-02
  weight for this iteration     100.00

 eigenvalues of (default mixing * dielectric matrix)
  average eigenvalue GAMMA=   0.7720
  1.5125  1.5125  0.3197  0.3197  0.4840  0.4840

 Free energy of the ion-electron system (eV)
  ---------------------------------------------------
  alpha Z        PSCENC =        23.23977818
  Ewald energy   TEWEN  =     15198.27084576
  -Hartree energ DENC   =    -22026.97630502
  -exchange      EXHF   =         0.00000000
  -V(xc)+E(xc)   XCENC  =       670.48657223
  PAW double counting   =      4616.40777323    -4649.28490887
  entropy T*S    EENTRO =        -0.02520906
  eigenvalues    EBANDS =     -2406.40430825
  atomic energy  EATOM  =      8223.00138274
  Solvation  Ediel_sol  =         0.00000000
  ---------------------------------------------------
  free energy    TOTEN  =      -351.28437906 eV

  energy without entropy =     -351.25917000  energy(sigma->0) =     -351.27177453


--------------------------------------------------------------------------------------------------------


--------------------------------------- Iteration      2(   8)  ---------------------------------------


    POTLOK:  cpu time    0.4654: real time    0.4656
    SETDIJ:  cpu time    0.4352: real time    0.4352
    EDDIAG:  cpu time    1.1781: real time    1.1789
  RMM-DIIS:  cpu time    2.4258: real time    2.4262
    ORTHCH:  cpu time    0.2613: real time    0.2613
       DOS:  cpu time    0.0011: real time    0.0011
    CHARGE:  cpu time    0.3415: real time    0.3415
    MIXING:  cpu time    0.0156: real time    0.0156
    --------------------------------------------
      LOOP:  cpu time    5.1239: real time    5.1254

 eigenvalue-minimisations  :   444
 total energy-change (2. order) :-0.4754900E-04  (-0.1444922E-05)
 number of electron     185.0000089 magnetization      -0.9999944
 augmentation part        4.1946146 magnetization      -0.1234195

 Broyden mixing:
  rms(total) = 0.14458E-02    rms(broyden)= 0.14083E-02
  rms(prec ) = 0.14654E-02
  weight for this iteration     100.00

 eigenvalues of (default mixing * dielectric matrix)
  average eigenvalue GAMMA=   0.8343
  1.8951  1.5011  0.9003  0.3195  0.3195  0.4524  0.4524

 Free energy of the ion-electron system (eV)
  ---------------------------------------------------
  alpha Z        PSCENC =        23.23977818
  Ewald energy   TEWEN  =     15198.27084576
  -Hartree energ DENC   =    -22026.98202060
  -exchange      EXHF   =         0.00000000
  -V(xc)+E(xc)   XCENC  =       670.48645273
  PAW double counting   =      4616.41131742    -4649.28846898
  entropy T*S    EENTRO =        -0.02531608
  eigenvalues    EBANDS =     -2406.39839778
  atomic energy  EATOM  =      8223.00138274
  Solvation  Ediel_sol  =         0.00000000
  ---------------------------------------------------
  free energy    TOTEN  =      -351.28442661 eV

  energy without entropy =     -351.25911053  energy(sigma->0) =     -351.27176857


--------------------------------------------------------------------------------------------------------


--------------------------------------- Iteration      2(   9)  ---------------------------------------


    POTLOK:  cpu time    0.4673: real time    0.4675
    SETDIJ:  cpu time    0.4347: real time    0.4347
    EDDIAG:  cpu time    1.1703: real time    1.1707
  RMM-DIIS:  cpu time    2.3324: real time    2.3326
    ORTHCH:  cpu time    0.2604: real time    0.2604
       DOS:  cpu time    0.0011: real time    0.0011
    CHARGE:  cpu time    0.3417: real time    0.3417
    MIXING:  cpu time    0.0163: real time    0.0163
    --------------------------------------------
      LOOP:  cpu time    5.0241: real time    5.0251

 eigenvalue-minimisations  :   421
 total energy-change (2. order) :-0.8060008E-04  (-0.5118828E-06)
 number of electron     185.0000089 magnetization      -0.9999948
 augmentation part        4.1949599 magnetization      -0.1231523

 Broyden mixing:
  rms(total) = 0.10034E-02    rms(broyden)= 0.99654E-03
  rms(prec ) = 0.10799E-02
  weight for this iteration     100.00

 eigenvalues of (default mixing * dielectric matrix)
  average eigenvalue GAMMA=   0.8702
  2.2065  1.1983  1.1983  0.8188  0.3197  0.3197  0.4504  0.4504

 Free energy of the ion-electron system (eV)
  ---------------------------------------------------
  alpha Z        PSCENC =        23.23977818
  Ewald energy   TEWEN  =     15198.27084576
  -Hartree energ DENC   =    -22026.96667328
  -exchange      EXHF   =         0.00000000
  -V(xc)+E(xc)   XCENC  =       670.48550562
  PAW double counting   =      4616.37052748    -4649.24734952
  entropy T*S    EENTRO =        -0.02524332
  eigenvalues    EBANDS =     -2406.41328086
  atomic energy  EATOM  =      8223.00138274
  Solvation  Ediel_sol  =         0.00000000
  ---------------------------------------------------
  free energy    TOTEN  =      -351.28450721 eV

  energy without entropy =     -351.25926389  energy(sigma->0) =     -351.27188555


--------------------------------------------------------------------------------------------------------


--------------------------------------- Iteration      2(  10)  ---------------------------------------


    POTLOK:  cpu time    0.4661: real time    0.4663
    SETDIJ:  cpu time    0.4342: real time    0.4342
    EDDIAG:  cpu time    1.1708: real time    1.1711
  RMM-DIIS:  cpu time    2.2255: real time    2.2257
    ORTHCH:  cpu time    0.2599: real time    0.2600
       DOS:  cpu time    0.0009: real time    0.0009
    CHARGE:  cpu time    0.3394: real time    0.3393
    MIXING:  cpu time    0.0172: real time    0.0172
    --------------------------------------------
      LOOP:  cpu time    4.9141: real time    4.9147

 eigenvalue-minimisations  :   388
 total energy-change (2. order) :-0.3810969E-04  (-0.1469768E-06)
 number of electron     185.0000089 magnetization      -0.9999953
 augmentation part        4.1949209 magnetization      -0.1232072

 Broyden mixing:
  rms(total) = 0.28225E-03    rms(broyden)= 0.27443E-03
  rms(prec ) = 0.29510E-03
  weight for this iteration     100.00

 eigenvalues of (default mixing * dielectric matrix)
  average eigenvalue GAMMA=   0.9287
  2.3225  1.4660  1.4660  0.9032  0.3196  0.3196  0.4472  0.4472  0.6673

 Free energy of the ion-electron system (eV)
  ---------------------------------------------------
  alpha Z        PSCENC =        23.23977818
  Ewald energy   TEWEN  =     15198.27084576
  -Hartree energ DENC   =    -22026.96444182
  -exchange      EXHF   =         0.00000000
  -V(xc)+E(xc)   XCENC  =       670.48557600
  PAW double counting   =      4616.37223004    -4649.24909056
  entropy T*S    EENTRO =        -0.02527762
  eigenvalues    EBANDS =     -2406.41554803
  atomic energy  EATOM  =      8223.00138274
  Solvation  Ediel_sol  =         0.00000000
  ---------------------------------------------------
  free energy    TOTEN  =      -351.28454532 eV

  energy without entropy =     -351.25926770  energy(sigma->0) =     -351.27190651


--------------------------------------------------------------------------------------------------------


--------------------------------------- Iteration      2(  11)  ---------------------------------------


    POTLOK:  cpu time    0.4686: real time    0.4689
    SETDIJ:  cpu time    0.4349: real time    0.4349
    EDDIAG:  cpu time    1.1742: real time    1.1745
  RMM-DIIS:  cpu time    2.0514: real time    2.0515
    ORTHCH:  cpu time    0.2612: real time    0.2612
       DOS:  cpu time    0.0011: real time    0.0011
    CHARGE:  cpu time    0.3401: real time    0.3402
    MIXING:  cpu time    0.0191: real time    0.0191
    --------------------------------------------
      LOOP:  cpu time    4.7508: real time    4.7515

 eigenvalue-minimisations  :   315
 total energy-change (2. order) :-0.2687791E-04  (-0.6003484E-07)
 number of electron     185.0000089 magnetization      -0.9999960
 augmentation part        4.1948569 magnetization      -0.1232622

 Broyden mixing:
  rms(total) = 0.27442E-03    rms(broyden)= 0.26945E-03
  rms(prec ) = 0.29822E-03
  weight for this iteration     100.00

 eigenvalues of (default mixing * dielectric matrix)
  average eigenvalue GAMMA=   0.9801
  2.3737  1.6678  1.6678  0.9424  0.9424  0.3196  0.3196  0.4485  0.4485  0.6707

 Free energy of the ion-electron system (eV)
  ---------------------------------------------------
  alpha Z        PSCENC =        23.23977818
  Ewald energy   TEWEN  =     15198.27084576
  -Hartree energ DENC   =    -22026.96691397
  -exchange      EXHF   =         0.00000000
  -V(xc)+E(xc)   XCENC  =       670.48578183
  PAW double counting   =      4616.38017330    -4649.25713863
  entropy T*S    EENTRO =        -0.02529675
  eigenvalues    EBANDS =     -2406.41318466
  atomic energy  EATOM  =      8223.00138274
  Solvation  Ediel_sol  =         0.00000000
  ---------------------------------------------------
  free energy    TOTEN  =      -351.28457220 eV

  energy without entropy =     -351.25927545  energy(sigma->0) =     -351.27192383


--------------------------------------------------------------------------------------------------------


--------------------------------------- Iteration      2(  12)  ---------------------------------------


    POTLOK:  cpu time    0.4697: real time    0.4699
    SETDIJ:  cpu time    0.4348: real time    0.4349
    EDDIAG:  cpu time    1.1718: real time    1.1720
  RMM-DIIS:  cpu time    2.0142: real time    2.0144
    ORTHCH:  cpu time    0.2634: real time    0.2634
       DOS:  cpu time    0.0008: real time    0.0008
    CHARGE:  cpu time    0.3393: real time    0.3393
    MIXING:  cpu time    0.0226: real time    0.0253
    --------------------------------------------
      LOOP:  cpu time    4.7167: real time    4.7201

 eigenvalue-minimisations  :   304
 total energy-change (2. order) :-0.2387091E-04  (-0.4103488E-07)
 number of electron     185.0000089 magnetization      -0.9999964
 augmentation part        4.1948356 magnetization      -0.1232700

 Broyden mixing:
  rms(total) = 0.14404E-03    rms(broyden)= 0.14342E-03
  rms(prec ) = 0.16110E-03
  weight for this iteration     100.00

 eigenvalues of (default mixing * dielectric matrix)
  average eigenvalue GAMMA=   1.0057
  2.5145  2.0505  1.2803  1.2803  1.0032  0.3196  0.3196  0.4486  0.4486  0.6984
  0.6984

 Free energy of the ion-electron system (eV)
  ---------------------------------------------------
  alpha Z        PSCENC =        23.23977818
  Ewald energy   TEWEN  =     15198.27084576
  -Hartree energ DENC   =    -22026.96863290
  -exchange      EXHF   =         0.00000000
  -V(xc)+E(xc)   XCENC  =       670.48586328
  PAW double counting   =      4616.38463203    -4649.26166044
  entropy T*S    EENTRO =        -0.02529293
  eigenvalues    EBANDS =     -2406.41151179
  atomic energy  EATOM  =      8223.00138274
  Solvation  Ediel_sol  =         0.00000000
  ---------------------------------------------------
  free energy    TOTEN  =      -351.28459607 eV

  energy without entropy =     -351.25930315  energy(sigma->0) =     -351.27194961


--------------------------------------------------------------------------------------------------------


--------------------------------------- Iteration      2(  13)  ---------------------------------------


    POTLOK:  cpu time    0.4630: real time    0.4638
    SETDIJ:  cpu time    0.4348: real time    0.4348
    EDDIAG:  cpu time    1.1761: real time    1.1776
  RMM-DIIS:  cpu time    1.9194: real time    1.9195
    ORTHCH:  cpu time    0.2623: real time    0.2623
       DOS:  cpu time    0.0011: real time    0.0011
    CHARGE:  cpu time    0.3407: real time    0.3408
    MIXING:  cpu time    0.0211: real time    0.0211
    --------------------------------------------
      LOOP:  cpu time    4.6185: real time    4.6209

 eigenvalue-minimisations  :   271
 total energy-change (2. order) :-0.1281851E-04  (-0.1759611E-07)
 number of electron     185.0000089 magnetization      -0.9999969
 augmentation part        4.1948500 magnetization      -0.1232544

 Broyden mixing:
  rms(total) = 0.54426E-04    rms(broyden)= 0.53042E-04
  rms(prec ) = 0.63594E-04
  weight for this iteration     100.00

 eigenvalues of (default mixing * dielectric matrix)
  average eigenvalue GAMMA=   1.0347
  2.7152  2.1292  1.3617  1.3617  1.0437  0.3196  0.3196  0.4487  0.4487  0.8171
  0.8171  0.6339

 Free energy of the ion-electron system (eV)
  ---------------------------------------------------
  alpha Z        PSCENC =        23.23977818
  Ewald energy   TEWEN  =     15198.27084576
  -Hartree energ DENC   =    -22026.96649525
  -exchange      EXHF   =         0.00000000
  -V(xc)+E(xc)   XCENC  =       670.48575671
  PAW double counting   =      4616.38218265    -4649.25919060
  entropy T*S    EENTRO =        -0.02528700
  eigenvalues    EBANDS =     -2406.41358207
  atomic energy  EATOM  =      8223.00138274
  Solvation  Ediel_sol  =         0.00000000
  ---------------------------------------------------
  free energy    TOTEN  =      -351.28460889 eV

  energy without entropy =     -351.25932189  energy(sigma->0) =     -351.27196539


--------------------------------------------------------------------------------------------------------


--------------------------------------- Iteration      2(  14)  ---------------------------------------


    POTLOK:  cpu time    0.4666: real time    0.4669
    SETDIJ:  cpu time    0.4347: real time    0.4347
    EDDIAG:  cpu time    1.1718: real time    1.1720
  RMM-DIIS:  cpu time    1.8619: real time    1.8620
    ORTHCH:  cpu time    0.2618: real time    0.2618
       DOS:  cpu time    0.0011: real time    0.0011
    CHARGE:  cpu time    0.3394: real time    0.3395
    MIXING:  cpu time    0.0228: real time    0.0228
    --------------------------------------------
      LOOP:  cpu time    4.5602: real time    4.5609

 eigenvalue-minimisations  :   262
 total energy-change (2. order) :-0.1181884E-04  (-0.1729093E-07)
 number of electron     185.0000089 magnetization      -0.9999976
 augmentation part        4.1948621 magnetization      -0.1232445

 Broyden mixing:
  rms(total) = 0.43274E-04    rms(broyden)= 0.42165E-04
  rms(prec ) = 0.50155E-04
  weight for this iteration     100.00

 eigenvalues of (default mixing * dielectric matrix)
  average eigenvalue GAMMA=   1.1077
  3.0366  2.3105  1.6106  1.6106  1.0654  1.0654  0.3196  0.3196  0.4487  0.4487
  0.7693  0.7693  0.6263

 Free energy of the ion-electron system (eV)
  ---------------------------------------------------
  alpha Z        PSCENC =        23.23977818
  Ewald energy   TEWEN  =     15198.27084576
  -Hartree energ DENC   =    -22026.96318369
  -exchange      EXHF   =         0.00000000
  -V(xc)+E(xc)   XCENC  =       670.48560854
  PAW double counting   =      4616.37848203    -4649.25545286
  entropy T*S    EENTRO =        -0.02528360
  eigenvalues    EBANDS =     -2406.41679780
  atomic energy  EATOM  =      8223.00138274
  Solvation  Ediel_sol  =         0.00000000
  ---------------------------------------------------
  free energy    TOTEN  =      -351.28462071 eV

  energy without entropy =     -351.25933711  energy(sigma->0) =     -351.27197891


--------------------------------------------------------------------------------------------------------


--------------------------------------- Iteration      2(  15)  ---------------------------------------


    POTLOK:  cpu time    0.4694: real time    0.4697
    SETDIJ:  cpu time    0.4346: real time    0.4347
    EDDIAG:  cpu time    1.1733: real time    1.1737
  RMM-DIIS:  cpu time    1.9992: real time    2.0160
    ORTHCH:  cpu time    0.2617: real time    0.2618
       DOS:  cpu time    0.0009: real time    0.0009
    CHARGE:  cpu time    0.3396: real time    0.3399
    MIXING:  cpu time    0.0245: real time    0.0245
    --------------------------------------------
      LOOP:  cpu time    4.7033: real time    4.7212

 eigenvalue-minimisations  :   297
 total energy-change (2. order) :-0.1368464E-04  (-0.3982130E-07)
 number of electron     185.0000089 magnetization      -0.9999979
 augmentation part        4.1948701 magnetization      -0.1232433

 Broyden mixing:
  rms(total) = 0.44364E-04    rms(broyden)= 0.44304E-04
  rms(prec ) = 0.48519E-04
  weight for this iteration     100.00

 eigenvalues of (default mixing * dielectric matrix)
  average eigenvalue GAMMA=   1.1311
  3.5237  2.3903  1.5444  1.5444  1.2195  1.2195  0.3196  0.3196  0.4487  0.4487
  0.7898  0.7898  0.6386  0.6386

 Free energy of the ion-electron system (eV)
  ---------------------------------------------------
  alpha Z        PSCENC =        23.23977818
  Ewald energy   TEWEN  =     15198.27084576
  -Hartree energ DENC   =    -22026.95965431
  -exchange      EXHF   =         0.00000000
  -V(xc)+E(xc)   XCENC  =       670.48547546
  PAW double counting   =      4616.37581506    -4649.25276296
  entropy T*S    EENTRO =        -0.02528373
  eigenvalues    EBANDS =     -2406.42023057
  atomic energy  EATOM  =      8223.00138274
  Solvation  Ediel_sol  =         0.00000000
  ---------------------------------------------------
  free energy    TOTEN  =      -351.28463439 eV

  energy without entropy =     -351.25935066  energy(sigma->0) =     -351.27199253


--------------------------------------------------------------------------------------------------------


--------------------------------------- Iteration      2(  16)  ---------------------------------------


    POTLOK:  cpu time    0.4640: real time    0.4643
    SETDIJ:  cpu time    0.4347: real time    0.4348
    EDDIAG:  cpu time    1.1735: real time    1.1741
  RMM-DIIS:  cpu time    1.8127: real time    1.8131
    ORTHCH:  cpu time    0.2600: real time    0.2600
       DOS:  cpu time    0.0007: real time    0.0007
    --------------------------------------------
      LOOP:  cpu time    4.1454: real time    4.1468

 eigenvalue-minimisations  :   241
 total energy-change (2. order) :-0.4702822E-05  (-0.6032039E-08)
 number of electron     185.0000089 magnetization      -0.9999979
 augmentation part        4.1948701 magnetization      -0.1232433

 Free energy of the ion-electron system (eV)
  ---------------------------------------------------
  alpha Z        PSCENC =        23.23977818
  Ewald energy   TEWEN  =     15198.27084576
  -Hartree energ DENC   =    -22026.95942403
  -exchange      EXHF   =         0.00000000
  -V(xc)+E(xc)   XCENC  =       670.48549241
  PAW double counting   =      4616.37699523    -4649.25396064
  entropy T*S    EENTRO =        -0.02528442
  eigenvalues    EBANDS =     -2406.42046433
  atomic energy  EATOM  =      8223.00138274
  Solvation  Ediel_sol  =         0.00000000
  ---------------------------------------------------
  free energy    TOTEN  =      -351.28463910 eV

  energy without entropy =     -351.25935468  energy(sigma->0) =     -351.27199689


--------------------------------------------------------------------------------------------------------


 average (electrostatic) potential at core
  the test charge radii are     0.6991  0.5201  0.9698  0.7089  0.7215
  (the norm of the test charge is              1.0000)
       1 -59.6080       2 -59.3612       3 -59.5036       4 -60.6940       5 -59.5171
       6 -60.3051       7 -61.7104       8 -60.0903       9 -59.9565      10 -60.3635
      11 -59.0762      12 -58.8189      13 -58.9075      14 -58.9328      15 -61.5838
      16 -59.9572      17 -58.7111      18 -58.8153      19 -42.3622      20 -42.8422
      21 -42.5425      22 -42.4630      23 -42.4508      24 -41.7172      25 -41.8903
      26 -42.3627      27 -42.5335      28 -41.9798      29 -42.0729      30 -41.8907
      31 -42.6904      32 -41.9719      33 -42.1122      34 -42.1709      35 -44.7419
      36 -45.0263      37 -45.1140      38 -41.9244      39 -41.6746      40 -42.5854
      41 -41.3616      42 -97.5327      43 -99.7908      44 -97.3369      45 -98.4817
      46 -75.8303      47 -74.3280      48 -74.3098      49 -75.7171      50 -75.1978
      51 -71.5494      52 -80.3320      53 -79.7233      54 -79.5738      55 -78.5360
      56 -78.5390      57 -78.6819
 
 
 
 E-fermi :  -4.4814     XC(G=0):  -1.1849     alpha+bet : -0.6717


 spin component 1

 k-point     1 :       0.0000    0.0000    0.0000
  band No.  band energies     occupation 
      1     -28.0095      1.00000
      2     -26.6990      1.00000
      3     -26.1669      1.00000
      4     -25.6006      1.00000
      5     -24.6985      1.00000
      6     -24.6767      1.00000
      7     -24.4529      1.00000
      8     -23.3358      1.00000
      9     -23.1478      1.00000
     10     -23.0257      1.00000
     11     -22.0833      1.00000
     12     -21.8254      1.00000
     13     -21.6872      1.00000
     14     -20.9541      1.00000
     15     -20.2429      1.00000
     16     -19.5977      1.00000
     17     -19.5223      1.00000
     18     -19.2468      1.00000
     19     -18.9954      1.00000
     20     -18.6492      1.00000
     21     -18.4961      1.00000
     22     -17.8584      1.00000
     23     -16.6714      1.00000
     24     -16.4367      1.00000
     25     -16.4057      1.00000
     26     -15.9277      1.00000
     27     -15.7023      1.00000
     28     -15.1306      1.00000
     29     -14.8712      1.00000
     30     -14.7085      1.00000
     31     -14.1739      1.00000
     32     -13.8087      1.00000
     33     -13.4049      1.00000
     34     -13.3661      1.00000
     35     -13.2908      1.00000
     36     -13.2716      1.00000
     37     -12.9894      1.00000
     38     -12.9560      1.00000
     39     -12.1549      1.00000
     40     -12.0058      1.00000
     41     -11.7703      1.00000
     42     -11.6913      1.00000
     43     -11.6011      1.00000
     44     -11.5454      1.00000
     45     -11.3937      1.00000
     46     -11.2278      1.00000
     47     -11.1302      1.00000
     48     -10.9419      1.00000
     49     -10.8309      1.00000
     50     -10.6142      1.00000
     51     -10.5001      1.00000
     52     -10.4494      1.00000
     53     -10.2861      1.00000
     54     -10.2402      1.00000
     55     -10.1475      1.00000
     56     -10.0535      1.00000
     57      -9.9467      1.00000
     58      -9.9214      1.00000
     59      -9.9121      1.00000
     60      -9.8187      1.00000
     61      -9.6662      1.00000
     62      -9.5423      1.00000
     63      -9.4468      1.00000
     64      -9.2852      1.00000
     65      -9.2424      1.00000
     66      -9.1581      1.00000
     67      -8.9777      1.00000
     68      -8.9567      1.00000
     69      -8.7916      1.00000
     70      -8.7690      1.00000
     71      -8.3267      1.00000
     72      -8.2727      1.00000
     73      -8.0631      1.00000
     74      -8.0008      1.00000
     75      -7.8769      1.00000
     76      -7.7147      1.00000
     77      -7.4688      1.00000
     78      -7.1790      1.00000
     79      -7.0381      1.00000
     80      -6.8308      1.00000
     81      -6.7264      1.00000
     82      -6.6591      1.00000
     83      -6.3520      1.00000
     84      -6.2282      1.00000
     85      -6.1932      1.00000
     86      -5.9834      1.00000
     87      -5.8236      1.00000
     88      -5.8001      1.00000
     89      -5.7407      1.00000
     90      -5.3888      1.00000
     91      -4.6657      1.00000
     92      -4.4980      0.68008
     93      -4.4649      0.31992
     94      -1.9845      0.00000
     95      -1.7897      0.00000
     96      -1.5022      0.00000
     97      -1.3592      0.00000
     98      -1.3019      0.00000
     99      -1.0915      0.00000
    100      -1.0312      0.00000
    101      -1.0016      0.00000
    102      -0.6554      0.00000
    103      -0.4503      0.00000
    104      -0.2657      0.00000
    105      -0.1604      0.00000
    106      -0.0815      0.00000
    107      -0.0312      0.00000
    108       0.1474      0.00000
    109       0.2995      0.00000
    110       0.3671      0.00000
    111       0.4338      0.00000
    112       0.4621      0.00000
    113       0.5703      0.00000
    114       0.5846      0.00000
    115       0.6064      0.00000
    116       0.7655      0.00000
    117       0.7838      0.00000
    118       0.8695      0.00000
    119       0.9020      0.00000
    120       0.9584      0.00000
    121       0.9943      0.00000
    122       1.0141      0.00000
    123       1.0409      0.00000
    124       1.0978      0.00000
    125       1.1407      0.00000
    126       1.1908      0.00000
    127       1.2082      0.00000
    128       1.2783      0.00000
    129       1.3467      0.00000
    130       1.3762      0.00000
    131       1.3790      0.00000
    132       1.4167      0.00000
    133       1.4752      0.00000
    134       1.5141      0.00000
    135       1.5350      0.00000
    136       1.5464      0.00000
    137       1.5735      0.00000
    138       1.6339      0.00000
    139       1.6516      0.00000
    140       1.6870      0.00000
    141       1.6912      0.00000
    142       1.7372      0.00000
    143       1.7569      0.00000
    144       1.7690      0.00000
    145       1.8221      0.00000
    146       1.8838      0.00000
    147       1.9125      0.00000
    148       1.9206      0.00000
    149       1.9379      0.00000
    150       1.9638      0.00000
    151       1.9878      0.00000
    152       2.0586      0.00000

 spin component 2

 k-point     1 :       0.0000    0.0000    0.0000
  band No.  band energies     occupation 
      1     -28.0108      1.00000
      2     -26.7606      1.00000
      3     -26.2412      1.00000
      4     -25.6464      1.00000
      5     -24.7800      1.00000
      6     -24.6792      1.00000
      7     -24.4545      1.00000
      8     -23.3359      1.00000
      9     -23.2334      1.00000
     10     -23.1515      1.00000
     11     -22.1031      1.00000
     12     -21.8898      1.00000
     13     -21.7196      1.00000
     14     -20.9748      1.00000
     15     -20.2871      1.00000
     16     -19.7205      1.00000
     17     -19.5332      1.00000
     18     -19.2608      1.00000
     19     -19.0128      1.00000
     20     -18.6744      1.00000
     21     -18.5150      1.00000
     22     -17.9003      1.00000
     23     -16.6809      1.00000
     24     -16.4507      1.00000
     25     -16.4187      1.00000
     26     -15.9519      1.00000
     27     -15.7249      1.00000
     28     -15.1472      1.00000
     29     -14.8813      1.00000
     30     -14.7295      1.00000
     31     -14.1937      1.00000
     32     -13.8373      1.00000
     33     -13.4163      1.00000
     34     -13.3685      1.00000
     35     -13.2983      1.00000
     36     -13.2872      1.00000
     37     -13.0090      1.00000
     38     -12.9712      1.00000
     39     -12.1634      1.00000
     40     -12.0806      1.00000
     41     -11.8182      1.00000
     42     -11.7234      1.00000
     43     -11.6285      1.00000
     44     -11.5575      1.00000
     45     -11.4097      1.00000
     46     -11.2507      1.00000
     47     -11.1522      1.00000
     48     -10.9475      1.00000
     49     -10.8352      1.00000
     50     -10.6238      1.00000
     51     -10.5155      1.00000
     52     -10.4803      1.00000
     53     -10.3383      1.00000
     54     -10.2925      1.00000
     55     -10.1815      1.00000
     56     -10.1058      1.00000
     57      -9.9969      1.00000
     58      -9.9615      1.00000
     59      -9.9471      1.00000
     60      -9.8435      1.00000
     61      -9.7026      1.00000
     62      -9.6027      1.00000
     63      -9.4730      1.00000
     64      -9.3268      1.00000
     65      -9.2898      1.00000
     66      -9.1873      1.00000
     67      -9.0168      1.00000
     68      -8.9691      1.00000
     69      -8.8024      1.00000
     70      -8.7856      1.00000
     71      -8.3543      1.00000
     72      -8.3392      1.00000
     73      -8.0730      1.00000
     74      -8.0482      1.00000
     75      -7.8923      1.00000
     76      -7.7971      1.00000
     77      -7.5215      1.00000
     78      -7.2016      1.00000
     79      -7.0489      1.00000
     80      -6.9102      1.00000
     81      -6.8702      1.00000
     82      -6.7900      1.00000
     83      -6.4152      1.00000
     84      -6.2845      1.00000
     85      -6.2074      1.00000
     86      -6.0505      1.00000
     87      -5.8734      1.00000
     88      -5.8685      1.00000
     89      -5.8053      1.00000
     90      -5.4902      1.00000
     91      -4.9531      1.00000
     92      -4.7733      1.00000
     93      -4.6638      1.00000
     94      -2.0440      0.00000
     95      -1.8247      0.00000
     96      -1.5630      0.00000
     97      -1.3777      0.00000
     98      -1.3588      0.00000
     99      -1.1085      0.00000
    100      -1.1041      0.00000
    101      -1.0048      0.00000
    102      -0.6716      0.00000
    103      -0.5328      0.00000
    104      -0.3314      0.00000
    105      -0.1732      0.00000
    106      -0.1059      0.00000
    107      -0.0445      0.00000
    108       0.1343      0.00000
    109       0.2854      0.00000
    110       0.3458      0.00000
    111       0.4196      0.00000
    112       0.4494      0.00000
    113       0.5415      0.00000
    114       0.5637      0.00000
    115       0.5961      0.00000
    116       0.7415      0.00000
    117       0.7621      0.00000
    118       0.8527      0.00000
    119       0.8818      0.00000
    120       0.9515      0.00000
    121       0.9763      0.00000
    122       1.0017      0.00000
    123       1.0214      0.00000
    124       1.0949      0.00000
    125       1.1153      0.00000
    126       1.1682      0.00000
    127       1.1903      0.00000
    128       1.2682      0.00000
    129       1.3377      0.00000
    130       1.3635      0.00000
    131       1.3778      0.00000
    132       1.4050      0.00000
    133       1.4693      0.00000
    134       1.5121      0.00000
    135       1.5379      0.00000
    136       1.5473      0.00000
    137       1.5722      0.00000
    138       1.6207      0.00000
    139       1.6469      0.00000
    140       1.6761      0.00000
    141       1.6875      0.00000
    142       1.7339      0.00000
    143       1.7509      0.00000
    144       1.7696      0.00000
    145       1.8064      0.00000
    146       1.8846      0.00000
    147       1.9147      0.00000
    148       1.9221      0.00000
    149       1.9408      0.00000
    150       1.9628      0.00000
    151       1.9782      0.00000
    152       2.0560      0.00000


--------------------------------------------------------------------------------------------------------


 soft charge-density along one line, spin component           1
         0         1         2         3         4         5         6         7         8         9
 total charge-density along one line
 
 soft charge-density along one line, spin component           2
         0         1         2         3         4         5         6         7         8         9
 total charge-density along one line
 
 pseudopotential strength for first ion, spin component:           1
 10.311   0.022   0.001  -0.001   0.003   0.000   0.000   0.001
  0.022  -0.001  -0.000   0.000  -0.000   0.000  -0.000   0.000
  0.001  -0.000  -4.427   0.004   0.002  -0.018   0.001   0.001
 -0.001   0.000   0.004  -4.407   0.001   0.001  -0.013   0.000
  0.003  -0.000   0.002   0.001  -4.421   0.001   0.000  -0.017
  0.000   0.000  -0.018   0.001   0.001  -0.774   0.000   0.000
  0.000  -0.000   0.001  -0.013   0.000   0.000  -0.774   0.000
  0.001   0.000   0.001   0.000  -0.017   0.000   0.000  -0.774
 pseudopotential strength for first ion, spin component:           2
 10.315   0.022   0.001  -0.001   0.003   0.000   0.000   0.001
  0.022  -0.001  -0.000   0.000  -0.000   0.000  -0.000   0.000
  0.001  -0.000  -4.428   0.004   0.002  -0.019   0.001   0.001
 -0.001   0.000   0.004  -4.408   0.001   0.001  -0.014   0.000
  0.003  -0.000   0.002   0.001  -4.422   0.001   0.000  -0.017
  0.000   0.000  -0.019   0.001   0.001  -0.774   0.000   0.000
  0.000  -0.000   0.001  -0.014   0.000   0.000  -0.774   0.000
  0.001   0.000   0.001   0.000  -0.017   0.000   0.000  -0.774
 total augmentation occupancy for first ion, spin component:           1
  1.487  -1.064  -0.012   0.011  -0.047  -0.006   0.002  -0.030
 -1.064   1.039   0.026  -0.005   0.152   0.005  -0.000   0.033
 -0.012   0.026   1.238  -0.047  -0.032   0.231  -0.022  -0.012
  0.011  -0.005  -0.047   0.966  -0.002  -0.022   0.116  -0.008
 -0.047   0.152  -0.032  -0.002   1.108  -0.012  -0.008   0.193
 -0.006   0.005   0.231  -0.022  -0.012   0.048  -0.006  -0.003
  0.002  -0.000  -0.022   0.116  -0.008  -0.006   0.016  -0.003
 -0.030   0.033  -0.012  -0.008   0.193  -0.003  -0.003   0.040
 total augmentation occupancy for first ion, spin component:           2
 -0.001   0.000  -0.000  -0.000  -0.000   0.000  -0.000  -0.000
  0.000  -0.000  -0.000   0.000   0.000  -0.000   0.000   0.000
 -0.000  -0.000  -0.001  -0.004  -0.000  -0.000  -0.000  -0.000
 -0.000   0.000  -0.004  -0.018  -0.002  -0.000  -0.001  -0.000
 -0.000   0.000  -0.000  -0.002  -0.001  -0.000  -0.000  -0.000
  0.000  -0.000  -0.000  -0.000  -0.000   0.000   0.000  -0.000
 -0.000   0.000  -0.000  -0.001  -0.000   0.000   0.000  -0.000
 -0.000   0.000  -0.000  -0.000  -0.000  -0.000  -0.000   0.000


------------------------ aborting loop because EDIFF is reached ----------------------------------------


 


 total charge     
 
# of ion       s       p       d       tot
------------------------------------------
    1        0.869   1.750   0.000   2.620
    2        0.871   1.771   0.000   2.642
    3        0.866   1.789   0.000   2.655
    4        0.866   1.776   0.000   2.642
    5        0.869   1.782   0.000   2.650
    6        0.865   1.753   0.000   2.618
    7        0.856   1.713   0.000   2.569
    8        0.837   1.753   0.000   2.590
    9        0.866   1.749   0.000   2.614
   10        0.866   1.776   0.000   2.642
   11        0.867   1.790   0.000   2.657
   12        0.873   1.766   0.000   2.639
   13        0.874   1.735   0.000   2.608
   14        0.870   1.781   0.000   2.650
   15        0.856   1.715   0.000   2.571
   16        0.837   1.754   0.000   2.591
   17        0.842   1.798   0.000   2.640
   18        0.842   1.798   0.000   2.640
   19        0.641   0.045   0.000   0.687
   20        0.644   0.045   0.000   0.689
   21        0.637   0.046   0.000   0.683
   22        0.646   0.046   0.000   0.692
   23        0.645   0.045   0.000   0.689
   24        0.640   0.046   0.000   0.686
   25        0.635   0.046   0.000   0.681
   26        0.647   0.046   0.000   0.693
   27        0.651   0.043   0.000   0.694
   28        0.644   0.042   0.000   0.686
   29        0.642   0.042   0.000   0.684
   30        0.642   0.043   0.000   0.685
   31        0.651   0.043   0.000   0.694
   32        0.642   0.043   0.000   0.684
   33        0.644   0.042   0.000   0.686
   34        0.642   0.042   0.000   0.684
   35        0.619   0.077   0.000   0.696
   36        0.631   0.077   0.000   0.708
   37        0.634   0.076   0.000   0.711
   38        0.646   0.077   0.000   0.723
   39        0.638   0.077   0.000   0.715
   40        0.464   0.087   0.000   0.550
   41        0.621   0.080   0.000   0.702
   42        1.346   2.399   0.000   3.745
   43        1.244   2.288   0.000   3.532
   44        1.346   2.398   0.000   3.744
   45        1.243   2.295   0.000   3.538
   46        1.218   2.690   0.000   3.908
   47        1.269   2.560   0.000   3.829
   48        1.269   2.554   0.000   3.823
   49        1.220   2.687   0.000   3.907
   50        1.238   2.731   0.000   3.969
   51        1.241   2.655   0.000   3.896
   52        1.605   3.573   0.000   5.178
   53        1.617   3.549   0.000   5.166
   54        1.625   3.540   0.000   5.165
   55        1.619   3.539   0.000   5.158
   56        1.623   3.512   0.000   5.134
   57        1.619   3.519   0.000   5.138
--------------------------------------------------
tot         52.376  79.494   0.000 131.869
 


 magnetization (x)
 
# of ion       s       p       d       tot
------------------------------------------
    1       -0.001  -0.009   0.000  -0.010
    2       -0.000  -0.004   0.000  -0.004
    3       -0.000  -0.004   0.000  -0.005
    4        0.000  -0.002   0.000  -0.001
    5        0.000   0.000   0.000   0.000
    6       -0.000  -0.009   0.000  -0.009
    7        0.000  -0.009   0.000  -0.009
    8        0.000   0.000   0.000   0.001
    9       -0.001  -0.018   0.000  -0.019
   10       -0.000  -0.013   0.000  -0.013
   11        0.000  -0.002   0.000  -0.002
   12       -0.001  -0.014   0.000  -0.014
   13       -0.001  -0.018   0.000  -0.019
   14        0.001   0.005   0.000   0.006
   15        0.001   0.007   0.000   0.008
   16        0.000   0.001   0.000   0.001
   17       -0.001  -0.003   0.000  -0.003
   18       -0.001  -0.002   0.000  -0.003
   19        0.000  -0.000   0.000   0.000
   20        0.000  -0.000   0.000   0.000
   21        0.000   0.000   0.000   0.000
   22       -0.001  -0.000   0.000  -0.001
   23        0.000  -0.000   0.000   0.000
   24        0.000  -0.000   0.000   0.000
   25       -0.000   0.000   0.000  -0.000
   26       -0.001  -0.000   0.000  -0.001
   27       -0.001   0.000   0.000  -0.000
   28        0.000  -0.000   0.000  -0.000
   29       -0.000  -0.000   0.000  -0.000
   30        0.000  -0.000   0.000   0.000
   31       -0.000   0.000   0.000  -0.000
   32        0.000  -0.000   0.000   0.000
   33        0.000  -0.000   0.000  -0.000
   34       -0.000  -0.000   0.000  -0.000
   35       -0.000   0.000   0.000  -0.000
   36       -0.000   0.000   0.000  -0.000
   37       -0.000   0.000   0.000  -0.000
   38        0.000  -0.001   0.000  -0.001
   39        0.001  -0.001   0.000  -0.000
   40        0.000  -0.000   0.000   0.000
   41       -0.000  -0.001   0.000  -0.001
   42       -0.001  -0.030   0.000  -0.031
   43        0.000   0.000   0.000   0.000
   44       -0.001  -0.034   0.000  -0.035
   45        0.001   0.006   0.000   0.007
   46       -0.001  -0.036   0.000  -0.038
   47       -0.002  -0.056   0.000  -0.058
   48       -0.003  -0.087   0.000  -0.090
   49       -0.002  -0.046   0.000  -0.048
   50        0.000   0.000   0.000   0.000
   51       -0.007  -0.081   0.000  -0.088
   52       -0.000  -0.001   0.000  -0.001
   53       -0.000  -0.000   0.000  -0.000
   54       -0.000  -0.003   0.000  -0.003
   55       -0.000  -0.041   0.000  -0.041
   56       -0.001  -0.080   0.000  -0.081
   57       -0.001  -0.088   0.000  -0.089
--------------------------------------------------
tot         -0.022  -0.675   0.000  -0.696
 
    CHARGE:  cpu time    0.3358: real time    0.3359
    FORLOC:  cpu time    0.0598: real time    0.0598
    FORNL :  cpu time    1.2590: real time    1.2593
    STRESS:  cpu time    3.7894: real time    3.7902
    FORCOR:  cpu time    0.4209: real time    0.4211
    FORHAR:  cpu time    0.1057: real time    0.1057
    MIXING:  cpu time    0.0270: real time    0.0270
    OFIELD:  cpu time    0.0002: real time    0.0002

 ---------------------------------------------------------------------------------------------

         DFTD3 V3.0 Rev 1        
 Edisp (eV)   -2.26597

 E6    (eV) :    -1.5736
 E8    (eV) :    -0.6923
 % E8        : 30.55
    FORVDW:  cpu time    0.0843: real time    0.0843

  FORCE on cell =-STRESS in cart. coord.  units (eV):
  Direction    XX          YY          ZZ          XY          YZ          ZX
  --------------------------------------------------------------------------------------
  Alpha Z    23.23978    23.23978    23.23978
  Ewald   13285.21437  4912.28934 -2999.24544   271.93530  -287.49696  -151.59249
  Hartree 14468.76988  6623.29109   934.89447   259.90899  -180.39028  -104.28555
  E(xc)    -729.11340  -729.48310  -739.50723    -0.10131    -0.51992    -0.31157
  Local  -29967.62107-13734.73496  -333.98131  -541.40637   452.64261   247.22531
  n-local   -80.92798   -72.68448   -72.03946     1.42669     2.24114    -0.22748
  augment   -22.22064   -25.50939   -26.04228     0.49793    -0.33165    -0.61184
  Kinetic  3014.75058  2994.44135  3202.06623     7.99570    13.90677     9.75487
  Fock        0.00000     0.00000     0.00000     0.00000     0.00000     0.00000
  vdW        -1.44957    -0.70979    -0.38689    -0.11078     0.01655    -0.03827
  -------------------------------------------------------------------------------------
  Total      -9.35805    -9.86016   -11.00211     0.14615     0.06826    -0.08701
  in kB      -2.37988    -2.50758    -2.79799     0.03717     0.01736    -0.02213
  external pressure =       -2.56 kB  Pullay stress =        0.00 kB


 VOLUME and BASIS-vectors are now :
 -----------------------------------------------------------------------------
  energy-cutoff  :      400.00
  volume of cell :     6300.00
      direct lattice vectors                 reciprocal lattice vectors
    28.000000000  0.000000000  0.000000000     0.035714286  0.000000000  0.000000000
     0.000000000 15.000000000  0.000000000     0.000000000  0.066666667  0.000000000
     0.000000000  0.000000000 15.000000000     0.000000000  0.000000000  0.066666667

  length of vectors
    28.000000000 15.000000000 15.000000000     0.035714286  0.066666667  0.066666667


 FORCES acting on ions
    electron-ion (+dipol)            ewald-force                    non-local-force                 convergence-correction
 -----------------------------------------------------------------------------------------------
   -.695E+02 0.328E+01 0.396E+01   0.696E+02 -.353E+01 -.344E+01   -.974E-01 0.265E+00 -.523E+00   -.721E-04 0.367E-05 -.709E-04
   -.119E+03 0.203E+03 -.277E+02   0.121E+03 -.205E+03 0.278E+02   -.145E+01 0.172E+01 -.496E-01   -.825E-04 0.190E-04 -.813E-04
   -.615E+02 0.225E+03 -.492E+02   0.626E+02 -.228E+03 0.494E+02   -.112E+01 0.226E+01 -.184E+00   -.576E-04 0.327E-04 -.743E-04
   -.769E+02 0.634E+02 -.216E+02   0.822E+02 -.639E+02 0.212E+02   -.541E+01 0.616E+00 0.398E+00   -.904E-04 0.142E-04 -.490E-04
   -.539E+02 -.196E+03 0.398E+02   0.559E+02 0.198E+03 -.404E+02   -.191E+01 -.230E+01 0.578E+00   -.495E-04 -.575E-04 -.521E-04
   -.429E+02 -.147E+03 0.238E+02   0.459E+02 0.146E+03 -.239E+02   -.298E+01 0.836E+00 0.120E+00   -.635E-04 -.476E-04 -.401E-04
   -.372E+02 -.104E+03 0.681E+01   0.357E+02 0.105E+03 -.737E+01   0.161E+01 -.102E+01 0.577E+00   -.434E-04 -.890E-04 0.367E-05
   0.285E+02 0.204E+03 -.131E+03   -.322E+02 -.210E+03 0.133E+03   0.371E+01 0.564E+01 -.180E+01   -.340E-06 0.111E-03 -.446E-04
   0.452E+02 0.148E+03 0.467E+00   -.488E+02 -.147E+03 -.146E+00   0.360E+01 -.788E+00 -.317E+00   0.696E-04 0.536E-05 -.337E-04
   0.763E+02 -.658E+02 -.113E+02   -.820E+02 0.663E+02 0.117E+02   0.582E+01 -.603E+00 -.389E+00   0.117E-03 -.809E-04 -.223E-04
   0.602E+02 -.231E+03 -.922E+01   -.618E+02 0.233E+03 0.931E+01   0.151E+01 -.224E+01 -.727E-01   0.358E-04 -.107E-03 -.270E-04
   0.120E+03 -.203E+03 -.117E+02   -.122E+03 0.204E+03 0.119E+02   0.196E+01 -.150E+01 -.195E+00   0.984E-04 -.181E-03 -.429E-04
   0.731E+02 -.266E+01 -.474E+01   -.752E+02 0.245E+01 0.469E+01   0.202E+01 0.180E+00 0.662E-01   0.460E-04 -.701E-04 -.443E-04
   0.572E+02 0.199E+03 -.186E+01   -.598E+02 -.202E+03 0.205E+01   0.258E+01 0.239E+01 -.181E+00   -.311E-06 0.756E-04 -.450E-04
   0.360E+02 0.104E+03 -.586E+01   -.349E+02 -.105E+03 0.543E+01   -.130E+01 0.129E+01 0.446E+00   0.338E-04 0.859E-04 -.405E-05
   -.380E+02 -.222E+03 -.869E+02   0.416E+02 0.228E+03 0.875E+02   -.360E+01 -.589E+01 -.584E+00   0.496E-04 -.103E-03 0.198E-04
   -.125E+02 -.196E+03 0.153E+03   0.127E+02 0.196E+03 -.154E+03   -.206E+00 -.207E-01 0.119E+01   0.288E-04 -.105E-03 0.831E-04
   0.262E+02 0.218E+03 0.112E+03   -.267E+02 -.218E+03 -.114E+03   0.477E+00 0.192E+00 0.113E+01   0.438E-04 0.108E-03 0.702E-05
   -.530E+02 0.857E+02 -.925E+01   0.572E+02 -.899E+02 0.962E+01   -.413E+01 0.419E+01 -.363E+00   -.171E-04 0.176E-05 -.214E-04
   -.994E+01 0.951E+02 -.202E+02   0.844E+01 -.101E+03 0.213E+02   0.150E+01 0.547E+01 -.107E+01   -.108E-04 0.142E-04 -.182E-04
   -.184E+02 -.927E+02 0.198E+02   0.204E+02 0.982E+02 -.210E+02   -.194E+01 -.545E+01 0.113E+01   -.144E-04 -.252E-04 -.106E-04
   0.480E+02 0.349E+02 -.662E+02   -.531E+02 -.338E+02 0.690E+02   0.509E+01 -.111E+01 -.276E+01   0.333E-05 0.270E-04 -.164E-04
   0.951E+01 -.969E+02 -.139E+01   -.802E+01 0.103E+03 0.118E+01   -.151E+01 -.555E+01 0.224E+00   0.137E-04 -.247E-04 -.174E-05
   0.531E+02 -.857E+02 -.491E+01   -.574E+02 0.899E+02 0.516E+01   0.420E+01 -.417E+01 -.250E+00   0.257E-04 -.209E-04 -.586E-05
   0.198E+02 0.942E+02 -.139E+01   -.218E+02 -.997E+02 0.145E+01   0.207E+01 0.552E+01 -.727E-01   0.155E-04 0.916E-05 -.122E-04
   -.532E+02 -.454E+02 -.542E+02   0.585E+02 0.448E+02 0.567E+02   -.530E+01 0.628E+00 -.247E+01   -.126E-05 -.231E-04 -.492E-05
   0.250E+02 -.787E+02 -.611E+02   -.282E+02 0.819E+02 0.646E+02   0.317E+01 -.318E+01 -.346E+01   0.197E-04 -.238E-04 -.369E-05
   0.495E+02 -.429E+02 0.629E+02   -.544E+02 0.433E+02 -.656E+02   0.484E+01 -.386E+00 0.267E+01   0.729E-05 -.251E-04 0.165E-04
   -.220E+02 -.883E+02 0.135E+02   0.241E+02 0.934E+02 -.130E+02   -.203E+01 -.509E+01 -.477E+00   0.472E-05 -.297E-04 0.159E-04
   -.349E+02 -.975E+01 0.729E+02   0.385E+02 0.682E+01 -.760E+02   -.353E+01 0.293E+01 0.317E+01   0.871E-05 -.269E-04 0.187E-04
   -.309E+02 0.675E+02 -.722E+02   0.343E+02 -.701E+02 0.759E+02   -.342E+01 0.260E+01 -.366E+01   -.532E-05 0.217E-04 -.170E-04
   0.414E+02 0.211E+02 0.665E+02   -.452E+02 -.186E+02 -.698E+02   0.382E+01 -.244E+01 0.328E+01   0.925E-05 0.275E-04 0.805E-05
   -.431E+02 0.533E+02 0.583E+02   0.477E+02 -.542E+02 -.613E+02   -.455E+01 0.883E+00 0.299E+01   0.103E-04 0.248E-04 0.219E-06
   0.232E+02 0.887E+02 -.442E+01   -.252E+02 -.936E+02 0.589E+01   0.200E+01 0.491E+01 -.147E+01   0.905E-05 0.263E-04 0.112E-05
   -.114E+02 -.852E+02 0.827E+00   0.899E+01 0.911E+02 -.425E+01   0.240E+01 -.598E+01 0.341E+01   -.132E-05 -.232E-05 -.308E-05
   -.985E+02 -.518E+01 -.159E+02   0.106E+03 0.483E+01 0.155E+02   -.730E+01 0.358E+00 0.348E+00   0.822E-05 0.565E-05 -.266E-05
   -.273E+00 -.801E+01 -.963E+02   -.191E+01 0.789E+01 0.103E+03   0.220E+01 0.132E+00 -.696E+01   0.175E-05 0.854E-05 0.658E-06
   -.822E+01 -.116E+02 0.874E+02   0.111E+02 0.131E+02 -.937E+02   -.285E+01 -.158E+01 0.633E+01   0.486E-04 0.277E-05 -.888E-04
   -.458E+00 0.743E+02 0.612E+01   0.348E+01 -.802E+02 -.329E+01   -.304E+01 0.584E+01 -.286E+01   0.485E-04 -.101E-03 0.207E-04
   -.451E+02 0.726E+01 -.441E+02   0.452E+02 -.759E+01 0.442E+02   -.830E-01 0.308E+00 -.197E+00   -.489E-05 0.570E-05 -.983E-05
   0.306E+02 -.482E+02 -.254E+01   -.296E+02 0.534E+02 0.727E+01   -.106E+01 -.524E+01 -.474E+01   0.981E-05 0.423E-04 0.300E-04
   -.449E+02 -.400E+03 0.704E+02   0.439E+02 0.405E+03 -.716E+02   0.964E+00 -.550E+01 0.120E+01   -.342E-04 -.112E-03 -.240E-04
   -.111E+03 -.462E+01 0.674E+02   0.111E+03 0.722E+01 -.728E+02   0.394E+00 -.253E+01 0.544E+01   -.136E-03 -.221E-04 -.108E-03
   0.499E+02 0.405E+03 0.839E+01   -.491E+02 -.411E+03 -.866E+01   -.879E+00 0.555E+01 0.271E+00   -.168E-04 0.110E-03 -.190E-04
   0.132E+03 0.168E+02 -.535E+02   -.134E+03 -.180E+02 0.546E+02   0.165E+01 0.135E+01 -.962E+00   0.348E-03 -.120E-03 -.423E-04
   -.123E+02 0.936E+02 -.621E+02   0.104E+02 -.981E+02 0.637E+02   0.194E+01 0.456E+01 -.166E+01   -.467E-04 0.589E-04 -.485E-04
   -.121E+01 -.203E+03 0.286E+02   -.101E+02 0.236E+03 -.332E+02   0.112E+02 -.332E+02 0.464E+01   -.122E-03 -.153E-03 0.248E-04
   0.441E+01 0.204E+03 -.133E+01   0.635E+01 -.238E+03 0.123E+01   -.106E+02 0.337E+02 0.901E-01   0.163E-03 0.124E-03 -.124E-04
   0.862E+01 -.103E+03 -.325E+02   -.708E+01 0.108E+03 0.326E+02   -.156E+01 -.489E+01 -.509E-01   0.391E-04 -.130E-03 -.137E-04
   -.162E+03 -.609E+02 -.157E+03   0.156E+03 0.489E+02 0.149E+03   0.629E+01 0.120E+02 0.809E+01   -.836E-06 0.605E-04 0.750E-05
   0.175E+03 0.429E+02 0.151E+03   -.199E+03 -.455E+02 -.152E+03   0.238E+02 0.256E+01 0.116E+01   0.135E-03 -.105E-03 -.434E-04
   -.284E+03 0.268E+03 -.191E+03   0.298E+03 -.302E+03 0.210E+03   -.138E+02 0.335E+02 -.183E+02   -.149E-03 -.358E-04 -.199E-03
   -.171E+03 -.440E+03 0.282E+02   0.177E+03 0.489E+03 -.229E+02   -.627E+01 -.492E+02 -.531E+01   -.117E-03 -.954E-04 -.883E-04
   -.216E+03 0.136E+03 0.443E+03   0.226E+03 -.155E+03 -.492E+03   -.102E+02 0.195E+02 0.484E+02   -.883E-04 -.783E-04 -.130E-03
   0.189E+03 0.428E+03 0.527E+02   -.196E+03 -.475E+03 -.664E+02   0.694E+01 0.476E+02 0.137E+02   0.154E-03 0.240E-03 0.224E-04
   0.201E+03 -.452E+02 -.456E+03   -.207E+03 0.534E+02 0.505E+03   0.671E+01 -.823E+01 -.487E+02   0.166E-03 -.110E-03 -.497E-03
   0.324E+03 -.282E+03 0.166E+03   -.347E+03 0.314E+03 -.191E+03   0.236E+02 -.326E+02 0.257E+02   0.374E-03 -.399E-03 0.279E-03
 -----------------------------------------------------------------------------------------------
   -.359E+02 -.189E+02 -.266E+02   0.398E-12 0.568E-13 -.227E-12   0.359E+02 0.189E+02 0.266E+02   0.920E-03 -.124E-02 -.151E-02
 
 
 POSITION                                       TOTAL-FORCE (eV/Angst)
 -----------------------------------------------------------------------------------
     20.48337      7.24571      7.21061         0.008328      0.022500     -0.004975
     20.08833      5.92963      7.48563        -0.023369     -0.002477      0.004941
     18.74371      5.61717      7.66607         0.009160      0.007937     -0.002694
     17.79480      6.64062      7.55529        -0.024453      0.013437     -0.004161
     19.55205      8.27872      7.10408         0.012537     -0.010137     -0.001608
     18.20721      7.96020      7.26874        -0.007254     -0.008316     -0.003470
     15.72566      7.69994      7.46610         0.078845     -0.058655      0.005418
     15.79754      5.22888      8.04085        -0.008134      0.000344     -0.002740
      9.80277      7.02097      7.77002         0.005882     -0.012619      0.002376
     10.22889      8.36846      7.77115         0.065915     -0.007198     -0.002209
      9.28839      9.40308      7.83093        -0.055117      0.025140      0.011704
      7.94323      9.06848      7.93453         0.056865      0.007429      0.007900
      7.53128      7.72510      7.97501        -0.022443     -0.037564      0.012585
      8.45491      6.68620      7.87315         0.004471      0.002795      0.009715
     12.28729      7.29981      7.63001        -0.103698      0.065350      0.013150
     12.24393      9.83248      7.78951         0.018739      0.005860      0.001352
     12.39046     10.47780      6.41763         0.002367      0.000515      0.014114
     15.53111      4.36880      6.81220         0.005472      0.001653      0.010406
     20.84456      5.14844      7.55350         0.013508     -0.012257      0.004101
     18.44415      4.59023      7.87059        -0.002805     -0.007269      0.004668
     19.88692      9.29422      6.89249         0.001472     -0.000892     -0.005825
     14.86287      5.44129      8.56763         0.003942      0.000477     -0.001550
      9.59410     10.44812      7.78992        -0.005961      0.000782      0.011814
      7.18512      9.84904      7.98280        -0.032677      0.019039      0.002153
      8.10528      5.65326      7.88614         0.001520      0.007723     -0.006904
     13.22218      9.71126      8.26351        -0.006179     -0.004607     -0.010164
     11.60793     10.43712      8.45140         0.005861      0.007712     -0.000183
     11.42276     10.54916      5.90229        -0.004193     -0.001837     -0.010049
     12.79638     11.49333      6.52935         0.005011      0.001054     -0.005864
     13.08268      9.89515      5.79555         0.009671     -0.008379     -0.005683
     16.48665      4.73247      8.73967         0.001172     -0.003102     -0.001126
     14.78625      4.85390      6.16773        -0.010538      0.003708     -0.003938
     16.44864      4.20052      6.23081        -0.003341     -0.001706     -0.004132
     15.13523      3.39135      7.12207        -0.006387     -0.004312      0.001330
     23.70670      9.33424      9.00419         0.001240     -0.022454     -0.019637
     25.05296      8.43514      9.42538         0.002444      0.002159     -0.007337
     23.73152      8.46673     10.44027         0.010574      0.009908     -0.010744
      4.41986      7.02683      4.20383        -0.007782     -0.007077     -0.000319
      4.44493      5.97215      5.49241        -0.014085      0.023152     -0.024425
     23.48476      7.56331      8.74336         0.007084     -0.003616      0.005360
      4.16102      7.56274      5.77149        -0.012366     -0.007168     -0.004201
     16.83438      9.02168      7.15257         0.012599      0.010776     -0.008220
     22.20204      7.59986      6.87461         0.001016      0.076641      0.089081
     11.16997      5.95277      7.64917        -0.020280      0.002890      0.000701
      5.79188      7.35076      8.24314        -0.035286      0.117845      0.056209
     16.41303      6.52055      7.69645        -0.001939      0.032802     -0.009301
     14.44905      8.00737      7.43502        -0.123633     -0.031967     -0.002445
     13.56348      6.98214      7.54863         0.134021      0.032779     -0.008451
     11.61688      8.50290      7.71978        -0.020595     -0.052248     -0.001163
     24.03069      8.47220      9.46201         0.012799      0.010477      0.001899
      3.98942      6.80126      5.10175         0.014396     -0.008671      0.012701
     22.93921      6.80195      7.95756        -0.001792     -0.014256     -0.009256
     22.38995      9.03227      7.09784        -0.001217     -0.045884      0.012144
     22.47556      7.06857      5.56362         0.022097     -0.010792     -0.046686
      5.62507      5.96336      7.82362         0.002095     -0.061228     -0.014406
      5.60825      7.59594      9.67583        -0.005306     -0.010157     -0.083946
      5.07643      8.33183      7.40354         0.029728     -0.056038      0.031988
 -----------------------------------------------------------------------------------
    total drift:                               -0.001008      0.015334      0.033834


--------------------------------------------------------------------------------------------------------


  FREE ENERGIE OF THE ION-ELECTRON SYSTEM (eV)
  ---------------------------------------------------
  free  energy   TOTEN  =      -353.55060610 eV

  energy  without entropy=     -353.52532168  energy(sigma->0) =     -353.53796389
 
 d Force =-0.2080079E-03[-0.144E-02, 0.103E-02]  d Energy =-0.2512633E-03 0.433E-04
 d Force = 0.2112910E+01[ 0.211E+01, 0.212E+01]  d Ewald  = 0.2112910E+01 0.245E-06


--------------------------------------------------------------------------------------------------------


    POTLOK:  cpu time    0.8978: real time    0.8979


--------------------------------------------------------------------------------------------------------


 stress matrix after NEB project (eV)
     -9.35805      0.14616     -0.08701
      0.14615     -9.86016      0.06826
     -0.08701      0.06826    -11.00211
  FORCES: max atom, RMS     0.138229    0.050112
  FORCE total and by dimension    0.378335    0.134021
  Stress total and by dimension   17.490269   11.002108
 Steepest descent step on ions:
 trial-energy change:    0.000251  1 .order    0.000208   -0.001027    0.001443
  (g-gl).g = 0.103E-02      g.g   = 0.103E-02  gl.gl    = 0.000E+00
 g(Force)  = 0.103E-02   g(Stress)= 0.000E+00 ortho     = 0.000E+00
 gamma     =   0.00000
 trial     =   1.00000
 opt step  =   0.39073  (harmonic =   0.41575) maximal distance =0.00055385
 next E    =  -353.551055   (d E  =  -0.00020)


--------------------------------------------------------------------------------------------------------


    WAVPRE:  cpu time    0.0988: real time    0.1134
    FEWALD:  cpu time    0.0013: real time    0.0013

 real space projection operators:
  total allocation   :       4195.34 KBytes
  max/ min on nodes  :       1053.21       1041.30

    ORTHCH:  cpu time    0.6636: real time    0.6638
     LOOP+:  cpu time   91.2583: real time   91.3830


--------------------------------------- Iteration      3(   1)  ---------------------------------------


    POTLOK:  cpu time    0.4621: real time    0.4625
    SETDIJ:  cpu time    0.4336: real time    0.4336
    EDDIAG:  cpu time    1.1728: real time    1.1736
  RMM-DIIS:  cpu time    3.1973: real time    3.1982
    ORTHCH:  cpu time    0.2613: real time    0.2614
       DOS:  cpu time    0.0008: real time    0.0009
    CHARGE:  cpu time    0.3379: real time    0.3379
    MIXING:  cpu time    0.0099: real time    0.0099
    --------------------------------------------
      LOOP:  cpu time    5.8759: real time    5.8781

 eigenvalue-minimisations  :   608
 total energy-change (2. order) :-0.9168679E-03  (-0.5392564E-02)
 number of electron     185.0000090 magnetization      -0.9999983
 augmentation part        4.2003332 magnetization      -0.1185747

 Broyden mixing:
  rms(total) = 0.33892E-01    rms(broyden)= 0.33723E-01
  rms(prec ) = 0.36257E-01
  weight for this iteration     100.00

 Free energy of the ion-electron system (eV)
  ---------------------------------------------------
  alpha Z        PSCENC =        23.23977818
  Ewald energy   TEWEN  =     15199.55707548
  -Hartree energ DENC   =    -22028.10492555
  -exchange      EXHF   =         0.00000000
  -V(xc)+E(xc)   XCENC  =       670.49134924
  PAW double counting   =      4616.37896607    -4649.25595704
  entropy T*S    EENTRO =        -0.02339432
  eigenvalues    EBANDS =     -2406.56982606
  atomic energy  EATOM  =      8223.00138274
  Solvation  Ediel_sol  =         0.00000000
  ---------------------------------------------------
  free energy    TOTEN  =      -351.28555126 eV

  energy without entropy =     -351.26215694  energy(sigma->0) =     -351.27385410


--------------------------------------------------------------------------------------------------------


--------------------------------------- Iteration      3(   2)  ---------------------------------------


    POTLOK:  cpu time    0.4656: real time    0.4659
    SETDIJ:  cpu time    0.4345: real time    0.4346
    EDDIAG:  cpu time    1.1716: real time    1.1725
  RMM-DIIS:  cpu time    3.2136: real time    3.2144
    ORTHCH:  cpu time    0.2610: real time    0.2610
       DOS:  cpu time    0.0015: real time    0.0015
    CHARGE:  cpu time    0.3365: real time    0.3367
    MIXING:  cpu time    0.0123: real time    0.0123
    --------------------------------------------
      LOOP:  cpu time    5.8966: real time    5.8989

 eigenvalue-minimisations  :   608
 total energy-change (2. order) :-0.2901146E-02  (-0.1108816E-02)
 number of electron     185.0000093 magnetization      -0.9999984
 augmentation part        4.1720305 magnetization      -0.1416344

 Broyden mixing:
  rms(total) = 0.18262E+00    rms(broyden)= 0.18177E+00
  rms(prec ) = 0.19344E+00
  weight for this iteration     100.00

 eigenvalues of (default mixing * dielectric matrix)
  average eigenvalue GAMMA=   0.1508
  0.1508

 Free energy of the ion-electron system (eV)
  ---------------------------------------------------
  alpha Z        PSCENC =        23.23977818
  Ewald energy   TEWEN  =     15199.55707548
  -Hartree energ DENC   =    -22027.81684326
  -exchange      EXHF   =         0.00000000
  -V(xc)+E(xc)   XCENC  =       670.51961082
  PAW double counting   =      4617.25432823    -4650.13576891
  entropy T*S    EENTRO =        -0.02647109
  eigenvalues    EBANDS =     -2406.88154459
  atomic energy  EATOM  =      8223.00138274
  Solvation  Ediel_sol  =         0.00000000
  ---------------------------------------------------
  free energy    TOTEN  =      -351.28845241 eV

  energy without entropy =     -351.26198131  energy(sigma->0) =     -351.27521686


--------------------------------------------------------------------------------------------------------


--------------------------------------- Iteration      3(   3)  ---------------------------------------


    POTLOK:  cpu time    0.4694: real time    0.4696
    SETDIJ:  cpu time    0.4348: real time    0.4348
    EDDIAG:  cpu time    1.1707: real time    1.1713
  RMM-DIIS:  cpu time    3.2139: real time    3.2236
    ORTHCH:  cpu time    0.2637: real time    0.2638
       DOS:  cpu time    0.0009: real time    0.0009
    CHARGE:  cpu time    0.3384: real time    0.3385
    MIXING:  cpu time    0.0118: real time    0.0118
    --------------------------------------------
      LOOP:  cpu time    5.9037: real time    5.9144

 eigenvalue-minimisations  :   603
 total energy-change (2. order) : 0.1492702E-01  (-0.5209665E-03)
 number of electron     185.0000091 magnetization      -0.9999984
 augmentation part        4.1914206 magnetization      -0.1253750

 Broyden mixing:
  rms(total) = 0.23302E-01    rms(broyden)= 0.21161E-01
  rms(prec ) = 0.22634E-01
  weight for this iteration     100.00

 eigenvalues of (default mixing * dielectric matrix)
  average eigenvalue GAMMA=   0.2215
  0.2215  0.2215

 Free energy of the ion-electron system (eV)
  ---------------------------------------------------
  alpha Z        PSCENC =        23.23977818
  Ewald energy   TEWEN  =     15199.55707548
  -Hartree energ DENC   =    -22028.06583458
  -exchange      EXHF   =         0.00000000
  -V(xc)+E(xc)   XCENC  =       670.50483639
  PAW double counting   =      4616.67051735    -4649.54885232
  entropy T*S    EENTRO =        -0.02609382
  eigenvalues    EBANDS =     -2406.60633480
  atomic energy  EATOM  =      8223.00138274
  Solvation  Ediel_sol  =         0.00000000
  ---------------------------------------------------
  free energy    TOTEN  =      -351.27352538 eV

  energy without entropy =     -351.24743156  energy(sigma->0) =     -351.26047847


--------------------------------------------------------------------------------------------------------


--------------------------------------- Iteration      3(   4)  ---------------------------------------


    POTLOK:  cpu time    0.4684: real time    0.4687
    SETDIJ:  cpu time    0.4350: real time    0.4350
    EDDIAG:  cpu time    1.1753: real time    1.1757
  RMM-DIIS:  cpu time    3.1722: real time    3.1730
    ORTHCH:  cpu time    0.2624: real time    0.2624
       DOS:  cpu time    0.0012: real time    0.0012
    CHARGE:  cpu time    0.3389: real time    0.3390
    MIXING:  cpu time    0.0127: real time    0.0127
    --------------------------------------------
      LOOP:  cpu time    5.8662: real time    5.8677

 eigenvalue-minimisations  :   592
 total energy-change (2. order) :-0.9477573E-02  (-0.6151930E-04)
 number of electron     185.0000090 magnetization      -0.9999985
 augmentation part        4.1951870 magnetization      -0.1227110

 Broyden mixing:
  rms(total) = 0.48854E-02    rms(broyden)= 0.30620E-02
  rms(prec ) = 0.31620E-02
  weight for this iteration     100.00
  WARNING: grid for Broyden might be to small

 eigenvalues of (default mixing * dielectric matrix)
  average eigenvalue GAMMA=   0.5574
  1.1918  0.1910  0.2894

 Free energy of the ion-electron system (eV)
  ---------------------------------------------------
  alpha Z        PSCENC =        23.23977818
  Ewald energy   TEWEN  =     15199.55707548
  -Hartree energ DENC   =    -22028.04906157
  -exchange      EXHF   =         0.00000000
  -V(xc)+E(xc)   XCENC  =       670.49531324
  PAW double counting   =      4616.58806229    -4649.46563931
  entropy T*S    EENTRO =        -0.02528110
  eigenvalues    EBANDS =     -2406.62463290
  atomic energy  EATOM  =      8223.00138274
  Solvation  Ediel_sol  =         0.00000000
  ---------------------------------------------------
  free energy    TOTEN  =      -351.28300296 eV

  energy without entropy =     -351.25772185  energy(sigma->0) =     -351.27036240


--------------------------------------------------------------------------------------------------------


--------------------------------------- Iteration      3(   5)  ---------------------------------------


    POTLOK:  cpu time    0.4676: real time    0.4679
    SETDIJ:  cpu time    0.4358: real time    0.4358
    EDDIAG:  cpu time    1.1705: real time    1.1712
  RMM-DIIS:  cpu time    3.1053: real time    3.1060
    ORTHCH:  cpu time    0.2634: real time    0.2635
       DOS:  cpu time    0.0011: real time    0.0011
    CHARGE:  cpu time    0.3385: real time    0.3386
    MIXING:  cpu time    0.0133: real time    0.0133
    --------------------------------------------
      LOOP:  cpu time    5.7955: real time    5.7975

 eigenvalue-minimisations  :   578
 total energy-change (2. order) :-0.1866217E-02  (-0.1787829E-04)
 number of electron     185.0000090 magnetization      -0.9999987
 augmentation part        4.1964636 magnetization      -0.1219984

 Broyden mixing:
  rms(total) = 0.49131E-02    rms(broyden)= 0.47431E-02
  rms(prec ) = 0.51213E-02
  weight for this iteration     100.00

 eigenvalues of (default mixing * dielectric matrix)
  average eigenvalue GAMMA=   0.7666
  1.8768  0.6456  0.1874  0.3565

 Free energy of the ion-electron system (eV)
  ---------------------------------------------------
  alpha Z        PSCENC =        23.23977818
  Ewald energy   TEWEN  =     15199.55707548
  -Hartree energ DENC   =    -22028.06020542
  -exchange      EXHF   =         0.00000000
  -V(xc)+E(xc)   XCENC  =       670.49316146
  PAW double counting   =      4616.62447208    -4649.50208203
  entropy T*S    EENTRO =        -0.02502791
  eigenvalues    EBANDS =     -2406.61342376
  atomic energy  EATOM  =      8223.00138274
  Solvation  Ediel_sol  =         0.00000000
  ---------------------------------------------------
  free energy    TOTEN  =      -351.28486917 eV

  energy without entropy =     -351.25984126  energy(sigma->0) =     -351.27235522


--------------------------------------------------------------------------------------------------------


--------------------------------------- Iteration      3(   6)  ---------------------------------------


    POTLOK:  cpu time    0.4707: real time    0.4710
    SETDIJ:  cpu time    0.4344: real time    0.4345
    EDDIAG:  cpu time    1.1749: real time    1.1754
  RMM-DIIS:  cpu time    2.5375: real time    2.5383
    ORTHCH:  cpu time    0.2629: real time    0.2629
       DOS:  cpu time    0.0012: real time    0.0012
    CHARGE:  cpu time    0.3389: real time    0.3390
    MIXING:  cpu time    0.0138: real time    0.0138
    --------------------------------------------
      LOOP:  cpu time    5.2343: real time    5.2361

 eigenvalue-minimisations  :   461
 total energy-change (2. order) :-0.1325823E-03  (-0.3783784E-05)
 number of electron     185.0000091 magnetization      -0.9999987
 augmentation part        4.1953986 magnetization      -0.1230633

 Broyden mixing:
  rms(total) = 0.28087E-02    rms(broyden)= 0.27776E-02
  rms(prec ) = 0.29196E-02
  weight for this iteration     100.00

 eigenvalues of (default mixing * dielectric matrix)
  average eigenvalue GAMMA=   0.6957
  1.9713  0.1873  0.3856  0.4671  0.4671

 Free energy of the ion-electron system (eV)
  ---------------------------------------------------
  alpha Z        PSCENC =        23.23977818
  Ewald energy   TEWEN  =     15199.55707548
  -Hartree energ DENC   =    -22028.08300368
  -exchange      EXHF   =         0.00000000
  -V(xc)+E(xc)   XCENC  =       670.49425360
  PAW double counting   =      4616.70356920    -4649.58178378
  entropy T*S    EENTRO =        -0.02526150
  eigenvalues    EBANDS =     -2406.59101198
  atomic energy  EATOM  =      8223.00138274
  Solvation  Ediel_sol  =         0.00000000
  ---------------------------------------------------
  free energy    TOTEN  =      -351.28500176 eV

  energy without entropy =     -351.25974026  energy(sigma->0) =     -351.27237101


--------------------------------------------------------------------------------------------------------


--------------------------------------- Iteration      3(   7)  ---------------------------------------


    POTLOK:  cpu time    0.4689: real time    0.4692
    SETDIJ:  cpu time    0.4352: real time    0.4353
    EDDIAG:  cpu time    1.1711: real time    1.1716
  RMM-DIIS:  cpu time    2.3167: real time    2.3174
    ORTHCH:  cpu time    0.2629: real time    0.2630
       DOS:  cpu time    0.0011: real time    0.0011
    CHARGE:  cpu time    0.3388: real time    0.3389
    MIXING:  cpu time    0.0152: real time    0.0152
    --------------------------------------------
      LOOP:  cpu time    5.0101: real time    5.0116

 eigenvalue-minimisations  :   423
 total energy-change (2. order) :-0.1173454E-04  (-0.5742250E-06)
 number of electron     185.0000091 magnetization      -0.9999988
 augmentation part        4.1951499 magnetization      -0.1233152

 Broyden mixing:
  rms(total) = 0.31000E-02    rms(broyden)= 0.30774E-02
  rms(prec ) = 0.32844E-02
  weight for this iteration     100.00

 eigenvalues of (default mixing * dielectric matrix)
  average eigenvalue GAMMA=   0.7344
  1.7200  1.0860  0.1875  0.3790  0.5171  0.5171

 Free energy of the ion-electron system (eV)
  ---------------------------------------------------
  alpha Z        PSCENC =        23.23977818
  Ewald energy   TEWEN  =     15199.55707548
  -Hartree energ DENC   =    -22028.07282059
  -exchange      EXHF   =         0.00000000
  -V(xc)+E(xc)   XCENC  =       670.49452241
  PAW double counting   =      4616.71086685    -4649.58911237
  entropy T*S    EENTRO =        -0.02541134
  eigenvalues    EBANDS =     -2406.60129485
  atomic energy  EATOM  =      8223.00138274
  Solvation  Ediel_sol  =         0.00000000
  ---------------------------------------------------
  free energy    TOTEN  =      -351.28501349 eV

  energy without entropy =     -351.25960215  energy(sigma->0) =     -351.27230782


--------------------------------------------------------------------------------------------------------


--------------------------------------- Iteration      3(   8)  ---------------------------------------


    POTLOK:  cpu time    0.4674: real time    0.4678
    SETDIJ:  cpu time    0.4352: real time    0.4353
    EDDIAG:  cpu time    1.1734: real time    1.1739
  RMM-DIIS:  cpu time    2.2951: real time    2.2959
    ORTHCH:  cpu time    0.2609: real time    0.2610
       DOS:  cpu time    0.0011: real time    0.0011
    CHARGE:  cpu time    0.3401: real time    0.3402
    MIXING:  cpu time    0.0155: real time    0.0155
    --------------------------------------------
      LOOP:  cpu time    4.9888: real time    4.9905

 eigenvalue-minimisations  :   421
 total energy-change (2. order) :-0.3482721E-04  (-0.5539980E-06)
 number of electron     185.0000090 magnetization      -0.9999989
 augmentation part        4.1957611 magnetization      -0.1227339

 Broyden mixing:
  rms(total) = 0.11355E-02    rms(broyden)= 0.10927E-02
  rms(prec ) = 0.11566E-02
  weight for this iteration     100.00

 eigenvalues of (default mixing * dielectric matrix)
  average eigenvalue GAMMA=   0.8277
  2.0372  1.0816  1.0816  0.1875  0.3679  0.5190  0.5190

 Free energy of the ion-electron system (eV)
  ---------------------------------------------------
  alpha Z        PSCENC =        23.23977818
  Ewald energy   TEWEN  =     15199.55707548
  -Hartree energ DENC   =    -22028.08079258
  -exchange      EXHF   =         0.00000000
  -V(xc)+E(xc)   XCENC  =       670.49441172
  PAW double counting   =      4616.71186998    -4649.59024415
  entropy T*S    EENTRO =        -0.02523327
  eigenvalues    EBANDS =     -2406.59329642
  atomic energy  EATOM  =      8223.00138274
  Solvation  Ediel_sol  =         0.00000000
  ---------------------------------------------------
  free energy    TOTEN  =      -351.28504832 eV

  energy without entropy =     -351.25981504  energy(sigma->0) =     -351.27243168


--------------------------------------------------------------------------------------------------------


--------------------------------------- Iteration      3(   9)  ---------------------------------------


    POTLOK:  cpu time    0.4629: real time    0.4632
    SETDIJ:  cpu time    0.4353: real time    0.4354
    EDDIAG:  cpu time    1.1706: real time    1.1710
  RMM-DIIS:  cpu time    2.2802: real time    2.2810
    ORTHCH:  cpu time    0.2628: real time    0.2629
       DOS:  cpu time    0.0011: real time    0.0011
    CHARGE:  cpu time    0.3380: real time    0.3380
    MIXING:  cpu time    0.0180: real time    0.0180
    --------------------------------------------
      LOOP:  cpu time    4.9690: real time    4.9707

 eigenvalue-minimisations  :   414
 total energy-change (2. order) :-0.4678635E-04  (-0.2896006E-06)
 number of electron     185.0000090 magnetization      -0.9999990
 augmentation part        4.1955538 magnetization      -0.1228920

 Broyden mixing:
  rms(total) = 0.36837E-03    rms(broyden)= 0.36592E-03
  rms(prec ) = 0.39342E-03
  weight for this iteration     100.00

 eigenvalues of (default mixing * dielectric matrix)
  average eigenvalue GAMMA=   0.8740
  2.2180  1.2313  1.2313  0.1875  0.7416  0.3678  0.5073  0.5073

 Free energy of the ion-electron system (eV)
  ---------------------------------------------------
  alpha Z        PSCENC =        23.23977818
  Ewald energy   TEWEN  =     15199.55707548
  -Hartree energ DENC   =    -22028.08484950
  -exchange      EXHF   =         0.00000000
  -V(xc)+E(xc)   XCENC  =       670.49470215
  PAW double counting   =      4616.73300809    -4649.61158393
  entropy T*S    EENTRO =        -0.02526577
  eigenvalues    EBANDS =     -2406.58934255
  atomic energy  EATOM  =      8223.00138274
  Solvation  Ediel_sol  =         0.00000000
  ---------------------------------------------------
  free energy    TOTEN  =      -351.28509510 eV

  energy without entropy =     -351.25982934  energy(sigma->0) =     -351.27246222


--------------------------------------------------------------------------------------------------------


--------------------------------------- Iteration      3(  10)  ---------------------------------------


    POTLOK:  cpu time    0.4676: real time    0.4679
    SETDIJ:  cpu time    0.4349: real time    0.4350
    EDDIAG:  cpu time    1.1733: real time    1.1738
  RMM-DIIS:  cpu time    2.0574: real time    2.0579
    ORTHCH:  cpu time    0.2620: real time    0.2621
       DOS:  cpu time    0.0011: real time    0.0011
    CHARGE:  cpu time    0.3419: real time    0.3420
    MIXING:  cpu time    0.0173: real time    0.0173
    --------------------------------------------
      LOOP:  cpu time    4.7555: real time    4.7571

 eigenvalue-minimisations  :   316
 total energy-change (2. order) :-0.1954557E-04  (-0.7807714E-07)
 number of electron     185.0000090 magnetization      -0.9999991
 augmentation part        4.1955052 magnetization      -0.1229249

 Broyden mixing:
  rms(total) = 0.16177E-03    rms(broyden)= 0.15859E-03
  rms(prec ) = 0.17195E-03
  weight for this iteration     100.00

 eigenvalues of (default mixing * dielectric matrix)
  average eigenvalue GAMMA=   0.9316
  2.3298  1.4398  1.4398  0.1875  0.8666  0.5143  0.5143  0.3682  0.7242

 Free energy of the ion-electron system (eV)
  ---------------------------------------------------
  alpha Z        PSCENC =        23.23977818
  Ewald energy   TEWEN  =     15199.55707548
  -Hartree energ DENC   =    -22028.08252874
  -exchange      EXHF   =         0.00000000
  -V(xc)+E(xc)   XCENC  =       670.49465866
  PAW double counting   =      4616.73401703    -4649.61260888
  entropy T*S    EENTRO =        -0.02528037
  eigenvalues    EBANDS =     -2406.59160875
  atomic energy  EATOM  =      8223.00138274
  Solvation  Ediel_sol  =         0.00000000
  ---------------------------------------------------
  free energy    TOTEN  =      -351.28511465 eV

  energy without entropy =     -351.25983428  energy(sigma->0) =     -351.27247447


--------------------------------------------------------------------------------------------------------


--------------------------------------- Iteration      3(  11)  ---------------------------------------


    POTLOK:  cpu time    0.4665: real time    0.4667
    SETDIJ:  cpu time    0.4350: real time    0.4350
    EDDIAG:  cpu time    1.1732: real time    1.1736
  RMM-DIIS:  cpu time    1.8981: real time    1.8987
    ORTHCH:  cpu time    0.2642: real time    0.2642
       DOS:  cpu time    0.0011: real time    0.0011
    CHARGE:  cpu time    0.3379: real time    0.3380
    MIXING:  cpu time    0.0189: real time    0.0189
    --------------------------------------------
      LOOP:  cpu time    4.5948: real time    4.5962

 eigenvalue-minimisations  :   269
 total energy-change (2. order) :-0.1520133E-04  (-0.2498986E-07)
 number of electron     185.0000090 magnetization      -0.9999992
 augmentation part        4.1955137 magnetization      -0.1229189

 Broyden mixing:
  rms(total) = 0.13444E-03    rms(broyden)= 0.13376E-03
  rms(prec ) = 0.14651E-03
  weight for this iteration     100.00

 eigenvalues of (default mixing * dielectric matrix)
  average eigenvalue GAMMA=   0.9952
  2.4618  1.7193  1.7193  0.8818  0.8818  0.1875  0.5150  0.5150  0.3681  0.7019

 Free energy of the ion-electron system (eV)
  ---------------------------------------------------
  alpha Z        PSCENC =        23.23977818
  Ewald energy   TEWEN  =     15199.55707548
  -Hartree energ DENC   =    -22028.08012282
  -exchange      EXHF   =         0.00000000
  -V(xc)+E(xc)   XCENC  =       670.49449807
  PAW double counting   =      4616.73087316    -4649.60942584
  entropy T*S    EENTRO =        -0.02528141
  eigenvalues    EBANDS =     -2406.59390741
  atomic energy  EATOM  =      8223.00138274
  Solvation  Ediel_sol  =         0.00000000
  ---------------------------------------------------
  free energy    TOTEN  =      -351.28512985 eV

  energy without entropy =     -351.25984844  energy(sigma->0) =     -351.27248914


--------------------------------------------------------------------------------------------------------


--------------------------------------- Iteration      3(  12)  ---------------------------------------


    POTLOK:  cpu time    0.4688: real time    0.4691
    SETDIJ:  cpu time    0.4339: real time    0.4340
    EDDIAG:  cpu time    1.1724: real time    1.1729
  RMM-DIIS:  cpu time    1.9187: real time    1.9189
    ORTHCH:  cpu time    0.2633: real time    0.2633
       DOS:  cpu time    0.0011: real time    0.0011
    CHARGE:  cpu time    0.3390: real time    0.3390
    MIXING:  cpu time    0.0204: real time    0.0204
    --------------------------------------------
      LOOP:  cpu time    4.6177: real time    4.6188

 eigenvalue-minimisations  :   278
 total energy-change (2. order) :-0.1366212E-04  (-0.2404683E-07)
 number of electron     185.0000090 magnetization      -0.9999992
 augmentation part        4.1955310 magnetization      -0.1229061

 Broyden mixing:
  rms(total) = 0.44309E-04    rms(broyden)= 0.43608E-04
  rms(prec ) = 0.52853E-04
  weight for this iteration     100.00

 eigenvalues of (default mixing * dielectric matrix)
  average eigenvalue GAMMA=   1.0256
  2.6493  2.1100  1.4375  1.1202  0.9873  0.1875  0.3681  0.5152  0.5152  0.7211
  0.6703

 Free energy of the ion-electron system (eV)
  ---------------------------------------------------
  alpha Z        PSCENC =        23.23977818
  Ewald energy   TEWEN  =     15199.55707548
  -Hartree energ DENC   =    -22028.07891718
  -exchange      EXHF   =         0.00000000
  -V(xc)+E(xc)   XCENC  =       670.49436756
  PAW double counting   =      4616.72848220    -4649.60701050
  entropy T*S    EENTRO =        -0.02527692
  eigenvalues    EBANDS =     -2406.59502507
  atomic energy  EATOM  =      8223.00138274
  Solvation  Ediel_sol  =         0.00000000
  ---------------------------------------------------
  free energy    TOTEN  =      -351.28514351 eV

  energy without entropy =     -351.25986659  energy(sigma->0) =     -351.27250505


--------------------------------------------------------------------------------------------------------


--------------------------------------- Iteration      3(  13)  ---------------------------------------


    POTLOK:  cpu time    0.4673: real time    0.4676
    SETDIJ:  cpu time    0.4348: real time    0.4348
    EDDIAG:  cpu time    1.1683: real time    1.1685
  RMM-DIIS:  cpu time    1.8694: real time    1.8696
    ORTHCH:  cpu time    0.2607: real time    0.2607
       DOS:  cpu time    0.0006: real time    0.0006
    --------------------------------------------
      LOOP:  cpu time    4.2011: real time    4.2017

 eigenvalue-minimisations  :   256
 total energy-change (2. order) :-0.7141967E-05  (-0.1091053E-07)
 number of electron     185.0000090 magnetization      -0.9999992
 augmentation part        4.1955310 magnetization      -0.1229061

 Free energy of the ion-electron system (eV)
  ---------------------------------------------------
  alpha Z        PSCENC =        23.23977818
  Ewald energy   TEWEN  =     15199.55707548
  -Hartree energ DENC   =    -22028.07907972
  -exchange      EXHF   =         0.00000000
  -V(xc)+E(xc)   XCENC  =       670.49434686
  PAW double counting   =      4616.72853779    -4649.60706967
  entropy T*S    EENTRO =        -0.02527567
  eigenvalues    EBANDS =     -2406.59484665
  atomic energy  EATOM  =      8223.00138274
  Solvation  Ediel_sol  =         0.00000000
  ---------------------------------------------------
  free energy    TOTEN  =      -351.28515065 eV

  energy without entropy =     -351.25987499  energy(sigma->0) =     -351.27251282


--------------------------------------------------------------------------------------------------------


 average (electrostatic) potential at core
  the test charge radii are     0.6991  0.5201  0.9698  0.7089  0.7215
  (the norm of the test charge is              1.0000)
       1 -59.6103       2 -59.3643       3 -59.5071       4 -60.6974       5 -59.5193
       6 -60.3079       7 -61.7122       8 -60.0949       9 -59.9566      10 -60.3644
      11 -59.0757      12 -58.8180      13 -58.9042      14 -58.9307      15 -61.5848
      16 -59.9619      17 -58.7156      18 -58.8194      19 -42.3588      20 -42.8424
      21 -42.5452      22 -42.4681      23 -42.4511      24 -41.7070      25 -41.8871
      26 -42.3698      27 -42.5374      28 -41.9805      29 -42.0755      30 -41.8913
      31 -42.6941      32 -41.9726      33 -42.1149      34 -42.1731      35 -44.7468
      36 -45.0288      37 -45.1168      38 -41.9165      39 -41.6700      40 -42.5839
      41 -41.3561      42 -97.5359      43 -99.7924      44 -97.3399      45 -98.4741
      46 -75.8384      47 -74.3321      48 -74.3127      49 -75.7263      50 -75.2011
      51 -71.5391      52 -80.3349      53 -79.7321      54 -79.5674      55 -78.5198
      56 -78.5372      57 -78.6768
 
 
 
 E-fermi :  -4.4765     XC(G=0):  -1.1800     alpha+bet : -0.6717


 spin component 1

 k-point     1 :       0.0000    0.0000    0.0000
  band No.  band energies     occupation 
      1     -28.0114      1.00000
      2     -26.6984      1.00000
      3     -26.1782      1.00000
      4     -25.6127      1.00000
      5     -24.7125      1.00000
      6     -24.6730      1.00000
      7     -24.4589      1.00000
      8     -23.3376      1.00000
      9     -23.1336      1.00000
     10     -23.0353      1.00000
     11     -22.0867      1.00000
     12     -21.8184      1.00000
     13     -21.6878      1.00000
     14     -20.9561      1.00000
     15     -20.2415      1.00000
     16     -19.5923      1.00000
     17     -19.5260      1.00000
     18     -19.2507      1.00000
     19     -19.0010      1.00000
     20     -18.6514      1.00000
     21     -18.4961      1.00000
     22     -17.8560      1.00000
     23     -16.6752      1.00000
     24     -16.4423      1.00000
     25     -16.4093      1.00000
     26     -15.9319      1.00000
     27     -15.7032      1.00000
     28     -15.1326      1.00000
     29     -14.8723      1.00000
     30     -14.7094      1.00000
     31     -14.1749      1.00000
     32     -13.8069      1.00000
     33     -13.4058      1.00000
     34     -13.3697      1.00000
     35     -13.2948      1.00000
     36     -13.2745      1.00000
     37     -12.9922      1.00000
     38     -12.9556      1.00000
     39     -12.1572      1.00000
     40     -12.0111      1.00000
     41     -11.7745      1.00000
     42     -11.6950      1.00000
     43     -11.6018      1.00000
     44     -11.5481      1.00000
     45     -11.3952      1.00000
     46     -11.2277      1.00000
     47     -11.1294      1.00000
     48     -10.9435      1.00000
     49     -10.8339      1.00000
     50     -10.6137      1.00000
     51     -10.5004      1.00000
     52     -10.4517      1.00000
     53     -10.2879      1.00000
     54     -10.2433      1.00000
     55     -10.1503      1.00000
     56     -10.0453      1.00000
     57      -9.9450      1.00000
     58      -9.9211      1.00000
     59      -9.9131      1.00000
     60      -9.8207      1.00000
     61      -9.6657      1.00000
     62      -9.5394      1.00000
     63      -9.4473      1.00000
     64      -9.2853      1.00000
     65      -9.2387      1.00000
     66      -9.1601      1.00000
     67      -8.9802      1.00000
     68      -8.9587      1.00000
     69      -8.7938      1.00000
     70      -8.7709      1.00000
     71      -8.3224      1.00000
     72      -8.2756      1.00000
     73      -8.0651      1.00000
     74      -8.0045      1.00000
     75      -7.8793      1.00000
     76      -7.7189      1.00000
     77      -7.4698      1.00000
     78      -7.1819      1.00000
     79      -7.0432      1.00000
     80      -6.8277      1.00000
     81      -6.7217      1.00000
     82      -6.6543      1.00000
     83      -6.3546      1.00000
     84      -6.2288      1.00000
     85      -6.1949      1.00000
     86      -5.9839      1.00000
     87      -5.8139      1.00000
     88      -5.7958      1.00000
     89      -5.7375      1.00000
     90      -5.3891      1.00000
     91      -4.6574      1.00000
     92      -4.4930      0.68034
     93      -4.4599      0.31966
     94      -1.9888      0.00000
     95      -1.7928      0.00000
     96      -1.5052      0.00000
     97      -1.3636      0.00000
     98      -1.3007      0.00000
     99      -1.0925      0.00000
    100      -1.0325      0.00000
    101      -1.0052      0.00000
    102      -0.6643      0.00000
    103      -0.4548      0.00000
    104      -0.2688      0.00000
    105      -0.1683      0.00000
    106      -0.0909      0.00000
    107      -0.0399      0.00000
    108       0.1390      0.00000
    109       0.2927      0.00000
    110       0.3601      0.00000
    111       0.4231      0.00000
    112       0.4532      0.00000
    113       0.5539      0.00000
    114       0.5766      0.00000
    115       0.6014      0.00000
    116       0.7673      0.00000
    117       0.7754      0.00000
    118       0.8636      0.00000
    119       0.8905      0.00000
    120       0.9621      0.00000
    121       0.9855      0.00000
    122       1.0097      0.00000
    123       1.0255      0.00000
    124       1.1050      0.00000
    125       1.1261      0.00000
    126       1.1790      0.00000
    127       1.2013      0.00000
    128       1.2781      0.00000
    129       1.3424      0.00000
    130       1.3744      0.00000
    131       1.3798      0.00000
    132       1.4097      0.00000
    133       1.4836      0.00000
    134       1.5243      0.00000
    135       1.5414      0.00000
    136       1.5566      0.00000
    137       1.5834      0.00000
    138       1.6313      0.00000
    139       1.6557      0.00000
    140       1.6819      0.00000
    141       1.6977      0.00000
    142       1.7459      0.00000
    143       1.7656      0.00000
    144       1.7829      0.00000
    145       1.8188      0.00000
    146       1.9001      0.00000
    147       1.9330      0.00000
    148       1.9357      0.00000
    149       1.9486      0.00000
    150       1.9829      0.00000
    151       1.9909      0.00000
    152       2.0607      0.00000

 spin component 2

 k-point     1 :       0.0000    0.0000    0.0000
  band No.  band energies     occupation 
      1     -28.0127      1.00000
      2     -26.7597      1.00000
      3     -26.2529      1.00000
      4     -25.6585      1.00000
      5     -24.7944      1.00000
      6     -24.6755      1.00000
      7     -24.4606      1.00000
      8     -23.3377      1.00000
      9     -23.2195      1.00000
     10     -23.1589      1.00000
     11     -22.1065      1.00000
     12     -21.8828      1.00000
     13     -21.7203      1.00000
     14     -20.9768      1.00000
     15     -20.2860      1.00000
     16     -19.7143      1.00000
     17     -19.5370      1.00000
     18     -19.2646      1.00000
     19     -19.0185      1.00000
     20     -18.6766      1.00000
     21     -18.5151      1.00000
     22     -17.8982      1.00000
     23     -16.6847      1.00000
     24     -16.4563      1.00000
     25     -16.4223      1.00000
     26     -15.9562      1.00000
     27     -15.7258      1.00000
     28     -15.1493      1.00000
     29     -14.8825      1.00000
     30     -14.7305      1.00000
     31     -14.1948      1.00000
     32     -13.8355      1.00000
     33     -13.4165      1.00000
     34     -13.3724      1.00000
     35     -13.3026      1.00000
     36     -13.2901      1.00000
     37     -13.0116      1.00000
     38     -12.9710      1.00000
     39     -12.1660      1.00000
     40     -12.0863      1.00000
     41     -11.8233      1.00000
     42     -11.7266      1.00000
     43     -11.6288      1.00000
     44     -11.5601      1.00000
     45     -11.4112      1.00000
     46     -11.2506      1.00000
     47     -11.1515      1.00000
     48     -10.9492      1.00000
     49     -10.8383      1.00000
     50     -10.6233      1.00000
     51     -10.5159      1.00000
     52     -10.4831      1.00000
     53     -10.3421      1.00000
     54     -10.2943      1.00000
     55     -10.1846      1.00000
     56     -10.0972      1.00000
     57      -9.9933      1.00000
     58      -9.9620      1.00000
     59      -9.9490      1.00000
     60      -9.8458      1.00000
     61      -9.7012      1.00000
     62      -9.5998      1.00000
     63      -9.4739      1.00000
     64      -9.3232      1.00000
     65      -9.2894      1.00000
     66      -9.1893      1.00000
     67      -9.0197      1.00000
     68      -8.9711      1.00000
     69      -8.8044      1.00000
     70      -8.7877      1.00000
     71      -8.3572      1.00000
     72      -8.3353      1.00000
     73      -8.0759      1.00000
     74      -8.0514      1.00000
     75      -7.8947      1.00000
     76      -7.8014      1.00000
     77      -7.5222      1.00000
     78      -7.2043      1.00000
     79      -7.0548      1.00000
     80      -6.9055      1.00000
     81      -6.8660      1.00000
     82      -6.7847      1.00000
     83      -6.4179      1.00000
     84      -6.2855      1.00000
     85      -6.2083      1.00000
     86      -6.0511      1.00000
     87      -5.8700      1.00000
     88      -5.8582      1.00000
     89      -5.8013      1.00000
     90      -5.4897      1.00000
     91      -4.9434      1.00000
     92      -4.7659      1.00000
     93      -4.6598      1.00000
     94      -2.0490      0.00000
     95      -1.8277      0.00000
     96      -1.5662      0.00000
     97      -1.3801      0.00000
     98      -1.3593      0.00000
     99      -1.1093      0.00000
    100      -1.1048      0.00000
    101      -1.0083      0.00000
    102      -0.6682      0.00000
    103      -0.5337      0.00000
    104      -0.3307      0.00000
    105      -0.1730      0.00000
    106      -0.1018      0.00000
    107      -0.0409      0.00000
    108       0.1371      0.00000
    109       0.2858      0.00000
    110       0.3482      0.00000
    111       0.4265      0.00000
    112       0.4479      0.00000
    113       0.5597      0.00000
    114       0.5878      0.00000
    115       0.6161      0.00000
    116       0.7505      0.00000
    117       0.7785      0.00000
    118       0.8684      0.00000
    119       0.8982      0.00000
    120       0.9565      0.00000
    121       0.9901      0.00000
    122       1.0053      0.00000
    123       1.0359      0.00000
    124       1.0914      0.00000
    125       1.1443      0.00000
    126       1.1864      0.00000
    127       1.2085      0.00000
    128       1.2757      0.00000
    129       1.3403      0.00000
    130       1.3681      0.00000
    131       1.3769      0.00000
    132       1.4123      0.00000
    133       1.4829      0.00000
    134       1.5102      0.00000
    135       1.5321      0.00000
    136       1.5398      0.00000
    137       1.5743      0.00000
    138       1.6332      0.00000
    139       1.6406      0.00000
    140       1.6845      0.00000
    141       1.6878      0.00000
    142       1.7282      0.00000
    143       1.7640      0.00000
    144       1.7677      0.00000
    145       1.8145      0.00000
    146       1.8838      0.00000
    147       1.9062      0.00000
    148       1.9191      0.00000
    149       1.9325      0.00000
    150       1.9637      0.00000
    151       1.9806      0.00000
    152       2.0522      0.00000


--------------------------------------------------------------------------------------------------------


 soft charge-density along one line, spin component           1
         0         1         2         3         4         5         6         7         8         9
 total charge-density along one line
 
 soft charge-density along one line, spin component           2
         0         1         2         3         4         5         6         7         8         9
 total charge-density along one line
 
 pseudopotential strength for first ion, spin component:           1
 10.311   0.022   0.001  -0.001   0.003   0.000   0.000   0.001
  0.022  -0.001  -0.000   0.000  -0.000   0.000  -0.000   0.000
  0.001  -0.000  -4.427   0.004   0.002  -0.018   0.001   0.001
 -0.001   0.000   0.004  -4.407   0.001   0.001  -0.013   0.000
  0.003  -0.000   0.002   0.001  -4.421   0.001   0.000  -0.017
  0.000   0.000  -0.018   0.001   0.001  -0.774   0.000   0.000
  0.000  -0.000   0.001  -0.013   0.000   0.000  -0.774   0.000
  0.001   0.000   0.001   0.000  -0.017   0.000   0.000  -0.774
 pseudopotential strength for first ion, spin component:           2
 10.315   0.022   0.001  -0.001   0.003   0.000   0.000   0.001
  0.022  -0.001  -0.000   0.000  -0.000   0.000  -0.000   0.000
  0.001  -0.000  -4.428   0.004   0.002  -0.019   0.001   0.001
 -0.001   0.000   0.004  -4.408   0.001   0.001  -0.014   0.000
  0.003  -0.000   0.002   0.001  -4.422   0.001   0.000  -0.017
  0.000   0.000  -0.019   0.001   0.001  -0.774   0.000   0.000
  0.000  -0.000   0.001  -0.014   0.000   0.000  -0.774   0.000
  0.001   0.000   0.001   0.000  -0.017   0.000   0.000  -0.774
 total augmentation occupancy for first ion, spin component:           1
  1.487  -1.064  -0.012   0.011  -0.047  -0.005   0.002  -0.030
 -1.064   1.040   0.025  -0.005   0.152   0.005  -0.000   0.033
 -0.012   0.025   1.238  -0.047  -0.032   0.231  -0.022  -0.012
  0.011  -0.005  -0.047   0.966  -0.002  -0.022   0.116  -0.008
 -0.047   0.152  -0.032  -0.002   1.108  -0.012  -0.008   0.193
 -0.005   0.005   0.231  -0.022  -0.012   0.048  -0.006  -0.003
  0.002  -0.000  -0.022   0.116  -0.008  -0.006   0.016  -0.003
 -0.030   0.033  -0.012  -0.008   0.193  -0.003  -0.003   0.040
 total augmentation occupancy for first ion, spin component:           2
 -0.001   0.000  -0.000  -0.000  -0.000   0.000  -0.000  -0.000
  0.000  -0.000  -0.000   0.000   0.000  -0.000   0.000   0.000
 -0.000  -0.000  -0.001  -0.004  -0.000  -0.000  -0.000  -0.000
 -0.000   0.000  -0.004  -0.018  -0.002  -0.000  -0.001  -0.000
 -0.000   0.000  -0.000  -0.002  -0.001  -0.000  -0.000  -0.000
  0.000  -0.000  -0.000  -0.000  -0.000   0.000   0.000  -0.000
 -0.000   0.000  -0.000  -0.001  -0.000   0.000   0.000  -0.000
 -0.000   0.000  -0.000  -0.000  -0.000  -0.000  -0.000   0.000


------------------------ aborting loop because EDIFF is reached ----------------------------------------


 


 total charge     
 
# of ion       s       p       d       tot
------------------------------------------
    1        0.869   1.751   0.000   2.620
    2        0.870   1.771   0.000   2.641
    3        0.866   1.788   0.000   2.654
    4        0.866   1.776   0.000   2.642
    5        0.869   1.782   0.000   2.650
    6        0.865   1.753   0.000   2.618
    7        0.856   1.713   0.000   2.569
    8        0.837   1.753   0.000   2.590
    9        0.866   1.749   0.000   2.615
   10        0.866   1.776   0.000   2.642
   11        0.867   1.790   0.000   2.657
   12        0.873   1.766   0.000   2.639
   13        0.874   1.734   0.000   2.608
   14        0.870   1.781   0.000   2.650
   15        0.856   1.715   0.000   2.571
   16        0.837   1.754   0.000   2.591
   17        0.842   1.797   0.000   2.639
   18        0.842   1.797   0.000   2.640
   19        0.641   0.045   0.000   0.686
   20        0.644   0.045   0.000   0.689
   21        0.637   0.046   0.000   0.683
   22        0.646   0.046   0.000   0.692
   23        0.645   0.045   0.000   0.690
   24        0.640   0.045   0.000   0.685
   25        0.635   0.046   0.000   0.681
   26        0.647   0.046   0.000   0.693
   27        0.651   0.043   0.000   0.694
   28        0.644   0.042   0.000   0.686
   29        0.642   0.042   0.000   0.684
   30        0.642   0.043   0.000   0.685
   31        0.651   0.043   0.000   0.694
   32        0.641   0.043   0.000   0.684
   33        0.644   0.042   0.000   0.686
   34        0.642   0.042   0.000   0.684
   35        0.619   0.077   0.000   0.696
   36        0.631   0.077   0.000   0.708
   37        0.634   0.076   0.000   0.711
   38        0.647   0.077   0.000   0.724
   39        0.638   0.077   0.000   0.715
   40        0.463   0.086   0.000   0.549
   41        0.622   0.080   0.000   0.702
   42        1.346   2.399   0.000   3.745
   43        1.244   2.288   0.000   3.532
   44        1.346   2.398   0.000   3.744
   45        1.243   2.296   0.000   3.539
   46        1.219   2.690   0.000   3.909
   47        1.268   2.561   0.000   3.829
   48        1.269   2.555   0.000   3.824
   49        1.220   2.688   0.000   3.908
   50        1.238   2.731   0.000   3.969
   51        1.241   2.656   0.000   3.897
   52        1.605   3.573   0.000   5.178
   53        1.617   3.550   0.000   5.167
   54        1.625   3.539   0.000   5.164
   55        1.619   3.538   0.000   5.157
   56        1.623   3.513   0.000   5.136
   57        1.619   3.521   0.000   5.140
--------------------------------------------------
tot         52.373  79.497   0.000 131.870
 


 magnetization (x)
 
# of ion       s       p       d       tot
------------------------------------------
    1       -0.001  -0.009   0.000  -0.010
    2       -0.000  -0.004   0.000  -0.004
    3       -0.000  -0.004   0.000  -0.005
    4        0.000  -0.001   0.000  -0.001
    5        0.000   0.000   0.000   0.000
    6       -0.000  -0.009   0.000  -0.009
    7        0.000  -0.009   0.000  -0.009
    8        0.000   0.000   0.000   0.001
    9       -0.001  -0.018   0.000  -0.019
   10       -0.000  -0.013   0.000  -0.013
   11        0.000  -0.002   0.000  -0.002
   12       -0.001  -0.014   0.000  -0.014
   13       -0.001  -0.019   0.000  -0.019
   14        0.001   0.005   0.000   0.006
   15        0.001   0.007   0.000   0.008
   16        0.000   0.001   0.000   0.001
   17       -0.001  -0.003   0.000  -0.003
   18       -0.001  -0.002   0.000  -0.003
   19        0.000  -0.000   0.000   0.000
   20        0.000  -0.000   0.000   0.000
   21        0.000   0.000   0.000   0.000
   22       -0.001  -0.000   0.000  -0.001
   23        0.000  -0.000   0.000   0.000
   24        0.000  -0.000   0.000   0.000
   25       -0.000   0.000   0.000  -0.000
   26       -0.001  -0.000   0.000  -0.001
   27       -0.001   0.000   0.000  -0.000
   28        0.000  -0.000   0.000  -0.000
   29       -0.000  -0.000   0.000  -0.000
   30        0.000  -0.000   0.000   0.000
   31       -0.000   0.000   0.000  -0.000
   32        0.000  -0.000   0.000   0.000
   33        0.000  -0.000   0.000  -0.000
   34       -0.000  -0.000   0.000  -0.000
   35       -0.000   0.000   0.000  -0.000
   36       -0.000   0.000   0.000   0.000
   37       -0.000   0.000   0.000  -0.000
   38        0.000  -0.001   0.000  -0.001
   39        0.001  -0.001   0.000  -0.000
   40        0.000  -0.000   0.000   0.000
   41       -0.000  -0.001   0.000  -0.001
   42       -0.001  -0.030   0.000  -0.031
   43        0.000   0.000   0.000   0.000
   44       -0.001  -0.034   0.000  -0.035
   45        0.001   0.006   0.000   0.007
   46       -0.001  -0.037   0.000  -0.038
   47       -0.002  -0.057   0.000  -0.058
   48       -0.003  -0.087   0.000  -0.090
   49       -0.002  -0.046   0.000  -0.048
   50        0.000   0.000   0.000   0.000
   51       -0.007  -0.080   0.000  -0.087
   52       -0.000  -0.001   0.000  -0.001
   53        0.000  -0.000   0.000  -0.000
   54       -0.000  -0.003   0.000  -0.003
   55       -0.000  -0.041   0.000  -0.042
   56       -0.001  -0.079   0.000  -0.080
   57       -0.001  -0.087   0.000  -0.088
--------------------------------------------------
tot         -0.022  -0.674   0.000  -0.696
 
    CHARGE:  cpu time    0.3371: real time    0.3372
    FORLOC:  cpu time    0.0594: real time    0.0594
    FORNL :  cpu time    1.2557: real time    1.2557
    STRESS:  cpu time    3.7161: real time    3.7243
    FORCOR:  cpu time    0.4212: real time    0.4212
    FORHAR:  cpu time    0.1065: real time    0.1065
    MIXING:  cpu time    0.0204: real time    0.0204
    OFIELD:  cpu time    0.0002: real time    0.0002

 ---------------------------------------------------------------------------------------------

         DFTD3 V3.0 Rev 1        
 Edisp (eV)   -2.26589

 E6    (eV) :    -1.5736
 E8    (eV) :    -0.6923
 % E8        : 30.55
    FORVDW:  cpu time    0.0832: real time    0.0832

  FORCE on cell =-STRESS in cart. coord.  units (eV):
  Direction    XX          YY          ZZ          XY          YZ          ZX
  --------------------------------------------------------------------------------------
  Alpha Z    23.23978    23.23978    23.23978
  Ewald   13285.60791  4912.81016 -2998.87353   271.70789  -288.12002  -151.77812
  Hartree 14469.24311  6623.57601   935.25875   259.79795  -180.38764  -104.51341
  E(xc)    -729.12124  -729.49087  -739.51647    -0.10110    -0.52141    -0.31214
  Local  -29968.53896-13735.54346  -334.69181  -541.01554   453.15065   247.64949
  n-local   -80.95079   -72.72281   -72.03586     1.39329     2.21602    -0.21191
  augment   -22.21646   -25.50371   -26.03575     0.49582    -0.33090    -0.61164
  Kinetic  3014.80975  2994.50254  3202.08999     7.94840    13.99498     9.75531
  Fock        0.00000     0.00000     0.00000     0.00000     0.00000     0.00000
  vdW        -1.44749    -0.70832    -0.38662    -0.11153     0.01675    -0.03810
  -------------------------------------------------------------------------------------
  Total      -9.37438    -9.84068   -10.95152     0.11517     0.01843    -0.06053
  in kB      -2.38404    -2.50262    -2.78512     0.02929     0.00469    -0.01539
  external pressure =       -2.56 kB  Pullay stress =        0.00 kB


 VOLUME and BASIS-vectors are now :
 -----------------------------------------------------------------------------
  energy-cutoff  :      400.00
  volume of cell :     6300.00
      direct lattice vectors                 reciprocal lattice vectors
    28.000000000  0.000000000  0.000000000     0.035714286  0.000000000  0.000000000
     0.000000000 15.000000000  0.000000000     0.000000000  0.066666667  0.000000000
     0.000000000  0.000000000 15.000000000     0.000000000  0.000000000  0.066666667

  length of vectors
    28.000000000 15.000000000 15.000000000     0.035714286  0.066666667  0.066666667


 FORCES acting on ions
    electron-ion (+dipol)            ewald-force                    non-local-force                 convergence-correction
 -----------------------------------------------------------------------------------------------
   -.694E+02 0.341E+01 0.401E+01   0.695E+02 -.367E+01 -.349E+01   -.105E+00 0.265E+00 -.516E+00   0.910E-04 0.167E-03 0.235E-03
   -.119E+03 0.203E+03 -.277E+02   0.121E+03 -.205E+03 0.278E+02   -.145E+01 0.173E+01 -.536E-01   0.170E-04 0.107E-03 0.210E-03
   -.615E+02 0.225E+03 -.492E+02   0.626E+02 -.228E+03 0.494E+02   -.112E+01 0.225E+01 -.183E+00   -.768E-04 0.345E-04 0.144E-03
   -.770E+02 0.634E+02 -.216E+02   0.823E+02 -.640E+02 0.212E+02   -.540E+01 0.605E+00 0.400E+00   -.648E-04 0.993E-05 0.116E-03
   -.539E+02 -.196E+03 0.398E+02   0.558E+02 0.198E+03 -.403E+02   -.191E+01 -.230E+01 0.577E+00   0.817E-04 0.148E-03 0.191E-03
   -.430E+02 -.147E+03 0.238E+02   0.460E+02 0.146E+03 -.239E+02   -.298E+01 0.836E+00 0.119E+00   0.183E-04 0.568E-04 0.128E-03
   -.369E+02 -.104E+03 0.681E+01   0.353E+02 0.105E+03 -.739E+01   0.161E+01 -.101E+01 0.576E+00   -.123E-03 0.161E-04 0.500E-04
   0.285E+02 0.204E+03 -.131E+03   -.322E+02 -.210E+03 0.133E+03   0.371E+01 0.564E+01 -.180E+01   -.312E-04 0.343E-05 0.591E-04
   0.454E+02 0.148E+03 0.424E+00   -.490E+02 -.147E+03 -.102E+00   0.361E+01 -.788E+00 -.319E+00   0.187E-03 0.116E-03 0.681E-04
   0.765E+02 -.659E+02 -.114E+02   -.823E+02 0.664E+02 0.118E+02   0.581E+01 -.598E+00 -.392E+00   0.182E-03 0.101E-03 0.424E-04
   0.601E+02 -.230E+03 -.921E+01   -.617E+02 0.233E+03 0.930E+01   0.152E+01 -.224E+01 -.746E-01   0.189E-03 0.978E-04 0.440E-04
   0.120E+03 -.203E+03 -.116E+02   -.122E+03 0.204E+03 0.118E+02   0.194E+01 -.149E+01 -.190E+00   0.103E-03 0.103E-03 0.903E-04
   0.730E+02 -.270E+01 -.462E+01   -.751E+02 0.250E+01 0.457E+01   0.205E+01 0.202E+00 0.638E-01   0.157E-03 0.161E-03 0.115E-03
   0.572E+02 0.199E+03 -.173E+01   -.598E+02 -.202E+03 0.192E+01   0.259E+01 0.239E+01 -.177E+00   0.214E-03 0.177E-03 0.106E-03
   0.356E+02 0.104E+03 -.580E+01   -.343E+02 -.105E+03 0.536E+01   -.129E+01 0.130E+01 0.446E+00   0.199E-03 0.423E-04 0.223E-04
   -.380E+02 -.222E+03 -.869E+02   0.416E+02 0.228E+03 0.875E+02   -.361E+01 -.589E+01 -.590E+00   0.461E-04 0.330E-04 0.219E-04
   -.125E+02 -.196E+03 0.153E+03   0.127E+02 0.196E+03 -.154E+03   -.206E+00 -.233E-01 0.118E+01   0.435E-04 0.761E-04 0.811E-05
   0.262E+02 0.218E+03 0.112E+03   -.267E+02 -.218E+03 -.114E+03   0.474E+00 0.193E+00 0.113E+01   -.526E-04 -.545E-04 0.311E-04
   -.530E+02 0.857E+02 -.924E+01   0.571E+02 -.899E+02 0.960E+01   -.412E+01 0.418E+01 -.361E+00   0.410E-05 0.226E-04 0.566E-04
   -.996E+01 0.951E+02 -.202E+02   0.846E+01 -.101E+03 0.213E+02   0.150E+01 0.547E+01 -.107E+01   -.239E-04 -.276E-05 0.281E-04
   -.184E+02 -.928E+02 0.198E+02   0.204E+02 0.982E+02 -.210E+02   -.193E+01 -.545E+01 0.113E+01   0.311E-04 0.400E-04 0.479E-04
   0.481E+02 0.350E+02 -.662E+02   -.532E+02 -.339E+02 0.690E+02   0.510E+01 -.111E+01 -.276E+01   -.408E-05 0.199E-05 0.908E-05
   0.952E+01 -.969E+02 -.137E+01   -.802E+01 0.103E+03 0.116E+01   -.150E+01 -.555E+01 0.225E+00   0.430E-04 0.190E-04 0.425E-05
   0.531E+02 -.857E+02 -.493E+01   -.573E+02 0.898E+02 0.519E+01   0.419E+01 -.416E+01 -.252E+00   0.231E-04 0.333E-04 0.225E-04
   0.198E+02 0.942E+02 -.143E+01   -.219E+02 -.997E+02 0.150E+01   0.207E+01 0.552E+01 -.773E-01   0.696E-04 0.417E-04 0.286E-04
   -.533E+02 -.454E+02 -.542E+02   0.586E+02 0.448E+02 0.567E+02   -.531E+01 0.627E+00 -.247E+01   0.523E-05 0.576E-05 0.379E-05
   0.250E+02 -.787E+02 -.611E+02   -.282E+02 0.819E+02 0.646E+02   0.317E+01 -.318E+01 -.346E+01   0.201E-04 0.858E-05 -.177E-07
   0.495E+02 -.429E+02 0.629E+02   -.543E+02 0.433E+02 -.656E+02   0.483E+01 -.386E+00 0.267E+01   0.247E-04 0.178E-04 0.367E-05
   -.220E+02 -.883E+02 0.135E+02   0.241E+02 0.934E+02 -.130E+02   -.203E+01 -.509E+01 -.475E+00   0.633E-05 0.149E-04 0.180E-05
   -.349E+02 -.977E+01 0.729E+02   0.384E+02 0.685E+01 -.760E+02   -.353E+01 0.293E+01 0.317E+01   0.436E-05 0.134E-04 0.353E-05
   -.309E+02 0.675E+02 -.722E+02   0.343E+02 -.701E+02 0.759E+02   -.342E+01 0.260E+01 -.366E+01   -.977E-05 -.185E-05 0.149E-04
   0.414E+02 0.211E+02 0.665E+02   -.452E+02 -.187E+02 -.698E+02   0.381E+01 -.244E+01 0.328E+01   -.840E-05 -.746E-05 0.506E-05
   -.431E+02 0.533E+02 0.583E+02   0.476E+02 -.542E+02 -.613E+02   -.455E+01 0.883E+00 0.299E+01   -.218E-04 -.155E-04 0.898E-05
   0.232E+02 0.887E+02 -.441E+01   -.252E+02 -.936E+02 0.587E+01   0.200E+01 0.491E+01 -.147E+01   -.632E-05 -.160E-04 0.471E-05
   -.113E+02 -.852E+02 0.845E+00   0.896E+01 0.911E+02 -.427E+01   0.240E+01 -.598E+01 0.342E+01   -.231E-05 -.546E-05 0.345E-04
   -.985E+02 -.513E+01 -.158E+02   0.106E+03 0.477E+01 0.155E+02   -.730E+01 0.365E+00 0.351E+00   -.596E-04 0.221E-04 0.230E-04
   -.241E+00 -.794E+01 -.963E+02   -.194E+01 0.781E+01 0.103E+03   0.220E+01 0.140E+00 -.696E+01   -.351E-05 0.128E-04 -.279E-04
   -.822E+01 -.116E+02 0.873E+02   0.111E+02 0.132E+02 -.937E+02   -.285E+01 -.159E+01 0.633E+01   0.157E-04 0.608E-04 -.373E-04
   -.459E+00 0.744E+02 0.608E+01   0.350E+01 -.802E+02 -.324E+01   -.305E+01 0.585E+01 -.287E+01   0.121E-04 0.169E-04 0.163E-04
   -.451E+02 0.724E+01 -.440E+02   0.452E+02 -.758E+01 0.442E+02   -.824E-01 0.307E+00 -.195E+00   0.150E-04 0.651E-04 0.715E-04
   0.306E+02 -.482E+02 -.253E+01   -.295E+02 0.534E+02 0.727E+01   -.107E+01 -.524E+01 -.474E+01   -.860E-05 0.797E-04 0.250E-04
   -.447E+02 -.400E+03 0.704E+02   0.438E+02 0.405E+03 -.716E+02   0.950E+00 -.551E+01 0.120E+01   -.668E-04 0.634E-04 0.996E-04
   -.111E+03 -.469E+01 0.675E+02   0.111E+03 0.728E+01 -.728E+02   0.397E+00 -.257E+01 0.538E+01   0.106E-03 0.346E-03 0.414E-03
   0.498E+02 0.405E+03 0.838E+01   -.489E+02 -.411E+03 -.864E+01   -.861E+00 0.554E+01 0.270E+00   0.322E-03 0.531E-04 0.549E-04
   0.132E+03 0.169E+02 -.536E+02   -.134E+03 -.181E+02 0.546E+02   0.170E+01 0.124E+01 -.101E+01   0.310E-03 0.295E-03 0.203E-03
   -.123E+02 0.938E+02 -.621E+02   0.104E+02 -.984E+02 0.637E+02   0.194E+01 0.459E+01 -.166E+01   -.695E-04 -.329E-04 0.966E-04
   -.180E+01 -.203E+03 0.286E+02   -.935E+01 0.237E+03 -.332E+02   0.111E+02 -.332E+02 0.464E+01   -.294E-04 -.415E-05 0.294E-04
   0.505E+01 0.204E+03 -.130E+01   0.557E+01 -.238E+03 0.121E+01   -.106E+02 0.337E+02 0.871E-01   0.309E-04 0.292E-04 0.341E-04
   0.854E+01 -.103E+03 -.325E+02   -.700E+01 0.108E+03 0.325E+02   -.156E+01 -.491E+01 -.406E-01   0.168E-03 0.120E-03 0.330E-04
   -.162E+03 -.609E+02 -.157E+03   0.156E+03 0.489E+02 0.149E+03   0.628E+01 0.120E+02 0.807E+01   -.612E-04 0.852E-04 0.782E-04
   0.175E+03 0.430E+02 0.151E+03   -.199E+03 -.456E+02 -.152E+03   0.238E+02 0.259E+01 0.117E+01   0.930E-05 0.302E-03 0.450E-04
   -.284E+03 0.268E+03 -.191E+03   0.298E+03 -.302E+03 0.210E+03   -.138E+02 0.336E+02 -.183E+02   0.124E-03 0.420E-03 0.524E-03
   -.171E+03 -.440E+03 0.283E+02   0.177E+03 0.489E+03 -.230E+02   -.628E+01 -.492E+02 -.528E+01   0.147E-03 0.301E-03 0.434E-03
   -.216E+03 0.136E+03 0.443E+03   0.226E+03 -.156E+03 -.492E+03   -.102E+02 0.195E+02 0.484E+02   0.196E-04 0.359E-03 0.488E-03
   0.189E+03 0.427E+03 0.527E+02   -.196E+03 -.475E+03 -.664E+02   0.692E+01 0.476E+02 0.137E+02   0.218E-03 0.539E-03 0.296E-03
   0.201E+03 -.451E+02 -.456E+03   -.207E+03 0.532E+02 0.505E+03   0.670E+01 -.818E+01 -.488E+02   0.820E-04 0.332E-03 0.622E-04
   0.324E+03 -.282E+03 0.166E+03   -.348E+03 0.315E+03 -.192E+03   0.236E+02 -.326E+02 0.258E+02   0.157E-03 0.284E-03 0.323E-03
 -----------------------------------------------------------------------------------------------
   -.360E+02 -.187E+02 -.265E+02   0.171E-12 -.568E-13 0.284E-12   0.360E+02 0.188E+02 0.265E+02   0.277E-02 0.531E-02 0.525E-02
 
 
 POSITION                                       TOTAL-FORCE (eV/Angst)
 -----------------------------------------------------------------------------------
     20.48345      7.24598      7.21033         0.000951      0.005210      0.003059
     20.08802      5.92958      7.48569        -0.003835     -0.000681      0.000685
     18.74343      5.61729      7.66612         0.010406     -0.000222     -0.001665
     17.79449      6.64097      7.55534        -0.004221     -0.002501     -0.002399
     19.55223      8.27863      7.10416         0.002211     -0.002050     -0.002516
     18.20722      7.96023      7.26895        -0.004311     -0.002435     -0.005876
     15.72614      7.69921      7.46638         0.029065     -0.010085     -0.003699
     15.79748      5.22891      8.04091        -0.001831     -0.000569     -0.001956
      9.80303      7.02071      7.76995        -0.002060     -0.002671      0.002192
     10.22970      8.36805      7.77120         0.011667      0.006899     -0.002285
      9.28853      9.40298      7.83073        -0.026081      0.012951      0.009190
      7.94392      9.06855      7.93398         0.009223      0.004093      0.014426
      7.53114      7.72462      7.97455        -0.006023     -0.006972      0.014862
      8.45498      6.68600      7.87267        -0.000638      0.005066      0.013756
     12.28665      7.30046      7.62992        -0.034743      0.013784      0.007456
     12.24400      9.83247      7.78964         0.006049      0.003053     -0.001785
     12.39039     10.47781      6.41795         0.002581     -0.000324     -0.001239
     15.53129      4.36888      6.81235        -0.001680     -0.000690      0.000910
     20.84488      5.14818      7.55341        -0.001354      0.000665      0.003458
     18.44421      4.58987      7.87054        -0.002202      0.004564      0.002978
     19.88687      9.29423      6.89268         0.001327     -0.000577     -0.006039
     14.86285      5.44119      8.56764         0.001662      0.002362     -0.000699
      9.59418     10.44791      7.78956        -0.003842      0.004870      0.012261
      7.18489      9.84958      7.98290        -0.008043     -0.003333     -0.001133
      8.10521      5.65318      7.88644         0.002094      0.004722     -0.008732
     13.22194      9.71156      8.26360         0.002812     -0.008083     -0.005821
     11.60776     10.43701      8.45141         0.005677      0.005381     -0.000289
     11.42251     10.54925      5.90233         0.003521     -0.002510     -0.004653
     12.79630     11.49352      6.52949         0.003651     -0.003505     -0.005198
     13.08269      9.89512      5.79538         0.003682     -0.002646      0.001330
     16.48664      4.73249      8.73973         0.000921     -0.001556     -0.001691
     14.78625      4.85398      6.16756        -0.004205     -0.000046      0.002043
     16.44883      4.20053      6.23082        -0.005222     -0.000708     -0.001790
     15.13531      3.39123      7.12207        -0.004280      0.000881      0.000689
     23.70660      9.33469      9.00471         0.002475     -0.018116     -0.018594
     25.05295      8.43495      9.42549         0.001333      0.004764     -0.005215
     23.73108      8.46634     10.44064         0.013124      0.012080     -0.011759
      4.41997      7.02735      4.20425        -0.005679     -0.014069     -0.004229
      4.44483      5.97235      5.49293        -0.004150      0.009116     -0.021733
     23.48452      7.56349      8.74313         0.007536     -0.005432      0.006546
      4.16150      7.56241      5.77091        -0.013288      0.000253      0.006716
     16.83461      9.02180      7.15268         0.000008      0.000585     -0.005377
     22.20180      7.60042      6.87477         0.005341      0.018904      0.031015
     11.16974      5.95297      7.64921        -0.004285     -0.001813     -0.000370
      5.79160      7.35193      8.24380        -0.012487      0.024816      0.009401
     16.41305      6.52072      7.69642        -0.001441      0.010779     -0.003324
     14.44838      8.00669      7.43527        -0.044298      0.001425     -0.005669
     13.56429      6.98279      7.54840         0.045438     -0.000595      0.000656
     11.61687      8.50239      7.71962        -0.009406     -0.010448      0.002837
     24.03072      8.47283      9.46252         0.004500     -0.008699     -0.009784
      3.98951      6.80085      5.10187         0.003078      0.004177      0.001918
     22.93874      6.80139      7.95686         0.009374      0.005850      0.011012
     22.38967      9.03231      7.09697         0.005646     -0.019556      0.022972
     22.47537      7.06799      5.56345         0.011786      0.007860     -0.014824
      5.62489      5.96378      7.82336         0.005145     -0.029547      0.000393
      5.60876      7.59557      9.67561        -0.011182      0.002156     -0.033750
      5.07682      8.33132      7.40383         0.008505     -0.016832      0.011332
 -----------------------------------------------------------------------------------
    total drift:                               -0.007410      0.009716      0.029772


--------------------------------------------------------------------------------------------------------


  FREE ENERGIE OF THE ION-ELECTRON SYSTEM (eV)
  ---------------------------------------------------
  free  energy   TOTEN  =      -353.55104499 eV

  energy  without entropy=     -353.52576932  energy(sigma->0) =     -353.53840716
 
 d Force = 0.4479721E-03[ 0.170E-04, 0.879E-03]  d Energy = 0.4388969E-03 0.908E-05
 d Force =-0.1286230E+01[-0.129E+01,-0.128E+01]  d Ewald  =-0.1286230E+01-0.728E-07


--------------------------------------------------------------------------------------------------------


    POTLOK:  cpu time    0.8980: real time    0.8980


--------------------------------------------------------------------------------------------------------


 stress matrix after NEB project (eV)
     -9.37438      0.11517     -0.06053
      0.11517     -9.84068      0.01843
     -0.06053      0.01843    -10.95152
  FORCES: max atom, RMS     0.045446    0.018278
  FORCE total and by dimension    0.137994    0.045438
  Stress total and by dimension   17.455323   10.951520


--------------------------------------------------------------------------------------------------------


    WAVPRE:  cpu time    0.1006: real time    0.1031
    FEWALD:  cpu time    0.0013: real time    0.0013

 real space projection operators:
  total allocation   :       4195.07 KBytes
  max/ min on nodes  :       1053.26       1040.89

    ORTHCH:  cpu time    0.6656: real time    0.6656
     LOOP+:  cpu time   75.8249: real time   75.8660


--------------------------------------- Iteration      4(   1)  ---------------------------------------


    POTLOK:  cpu time    0.4614: real time    0.4617
    SETDIJ:  cpu time    0.4342: real time    0.4342
    EDDIAG:  cpu time    1.1716: real time    1.1719
  RMM-DIIS:  cpu time    3.1973: real time    3.2078
    ORTHCH:  cpu time    0.2589: real time    0.2589
       DOS:  cpu time    0.0011: real time    0.0011
    CHARGE:  cpu time    0.3375: real time    0.3375
    MIXING:  cpu time    0.0103: real time    0.0103
    --------------------------------------------
      LOOP:  cpu time    5.8724: real time    5.8835

 eigenvalue-minimisations  :   608
 total energy-change (2. order) :-0.3935574E-03  (-0.6190331E-02)
 number of electron     185.0000088 magnetization      -0.9999994
 augmentation part        4.1958747 magnetization      -0.1220385

 Broyden mixing:
  rms(total) = 0.68719E-02    rms(broyden)= 0.68209E-02
  rms(prec ) = 0.72136E-02
  weight for this iteration     100.00

 Free energy of the ion-electron system (eV)
  ---------------------------------------------------
  alpha Z        PSCENC =        23.23977818
  Ewald energy   TEWEN  =     15198.77272812
  -Hartree energ DENC   =    -22027.38116072
  -exchange      EXHF   =         0.00000000
  -V(xc)+E(xc)   XCENC  =       670.49237632
  PAW double counting   =      4616.72936418    -4649.60790833
  entropy T*S    EENTRO =        -0.02501114
  eigenvalues    EBANDS =     -2406.50708642
  atomic energy  EATOM  =      8223.00138274
  Solvation  Ediel_sol  =         0.00000000
  ---------------------------------------------------
  free energy    TOTEN  =      -351.28553707 eV

  energy without entropy =     -351.26052593  energy(sigma->0) =     -351.27303150


--------------------------------------------------------------------------------------------------------


--------------------------------------- Iteration      4(   2)  ---------------------------------------


    POTLOK:  cpu time    0.4670: real time    0.4672
    SETDIJ:  cpu time    0.4348: real time    0.4348
    EDDIAG:  cpu time    1.1693: real time    1.1696
  RMM-DIIS:  cpu time    3.2652: real time    3.2652
    ORTHCH:  cpu time    0.2642: real time    0.2642
       DOS:  cpu time    0.0012: real time    0.0012
    CHARGE:  cpu time    0.3390: real time    0.3390
    MIXING:  cpu time    0.0116: real time    0.0116
    --------------------------------------------
      LOOP:  cpu time    5.9523: real time    5.9527

 eigenvalue-minimisations  :   613
 total energy-change (2. order) : 0.1170923E-04  (-0.8577666E-04)
 number of electron     185.0000088 magnetization      -0.9999994
 augmentation part        4.1910307 magnetization      -0.1261695

 Broyden mixing:
  rms(total) = 0.28701E-01    rms(broyden)= 0.28563E-01
  rms(prec ) = 0.30381E-01
  weight for this iteration     100.00

 eigenvalues of (default mixing * dielectric matrix)
  average eigenvalue GAMMA=   0.1545
  0.1545

 Free energy of the ion-electron system (eV)
  ---------------------------------------------------
  alpha Z        PSCENC =        23.23977818
  Ewald energy   TEWEN  =     15198.77272812
  -Hartree energ DENC   =    -22027.32781213
  -exchange      EXHF   =         0.00000000
  -V(xc)+E(xc)   XCENC  =       670.49536227
  PAW double counting   =      4616.75282435    -4649.63142396
  entropy T*S    EENTRO =        -0.02628471
  eigenvalues    EBANDS =     -2406.56208023
  atomic energy  EATOM  =      8223.00138274
  Solvation  Ediel_sol  =         0.00000000
  ---------------------------------------------------
  free energy    TOTEN  =      -351.28552536 eV

  energy without entropy =     -351.25924065  energy(sigma->0) =     -351.27238301


--------------------------------------------------------------------------------------------------------


--------------------------------------- Iteration      4(   3)  ---------------------------------------


    POTLOK:  cpu time    0.4673: real time    0.4676
    SETDIJ:  cpu time    0.4343: real time    0.4343
    EDDIAG:  cpu time    1.1688: real time    1.1703
  RMM-DIIS:  cpu time    3.0409: real time    3.0411
    ORTHCH:  cpu time    0.2635: real time    0.2635
       DOS:  cpu time    0.0008: real time    0.0008
    CHARGE:  cpu time    0.3395: real time    0.3395
    MIXING:  cpu time    0.0127: real time    0.0127
    --------------------------------------------
      LOOP:  cpu time    5.7278: real time    5.7298

 eigenvalue-minimisations  :   563
 total energy-change (2. order) : 0.6654351E-03  (-0.1947339E-04)
 number of electron     185.0000088 magnetization      -0.9999994
 augmentation part        4.1944055 magnetization      -0.1233232

 Broyden mixing:
  rms(total) = 0.45203E-02    rms(broyden)= 0.42373E-02
  rms(prec ) = 0.44534E-02
  weight for this iteration     100.00

 eigenvalues of (default mixing * dielectric matrix)
  average eigenvalue GAMMA=   0.3316
  0.4729  0.1903

 Free energy of the ion-electron system (eV)
  ---------------------------------------------------
  alpha Z        PSCENC =        23.23977818
  Ewald energy   TEWEN  =     15198.77272812
  -Hartree energ DENC   =    -22027.35748746
  -exchange      EXHF   =         0.00000000
  -V(xc)+E(xc)   XCENC  =       670.49201799
  PAW double counting   =      4616.63510510    -4649.51299652
  entropy T*S    EENTRO =        -0.02538310
  eigenvalues    EBANDS =     -2406.53000497
  atomic energy  EATOM  =      8223.00138274
  Solvation  Ediel_sol  =         0.00000000
  ---------------------------------------------------
  free energy    TOTEN  =      -351.28485993 eV

  energy without entropy =     -351.25947683  energy(sigma->0) =     -351.27216838


--------------------------------------------------------------------------------------------------------


--------------------------------------- Iteration      4(   4)  ---------------------------------------


    POTLOK:  cpu time    0.4706: real time    0.4708
    SETDIJ:  cpu time    0.4350: real time    0.4351
    EDDIAG:  cpu time    1.1691: real time    1.1695
  RMM-DIIS:  cpu time    2.6669: real time    2.6672
    ORTHCH:  cpu time    0.2628: real time    0.2628
       DOS:  cpu time    0.0008: real time    0.0008
    CHARGE:  cpu time    0.3412: real time    0.3412
    MIXING:  cpu time    0.0125: real time    0.0125
    --------------------------------------------
      LOOP:  cpu time    5.3588: real time    5.3600

 eigenvalue-minimisations  :   483
 total energy-change (2. order) :-0.5114595E-03  (-0.5068621E-05)
 number of electron     185.0000088 magnetization      -0.9999994
 augmentation part        4.1954497 magnetization      -0.1225693

 Broyden mixing:
  rms(total) = 0.28373E-02    rms(broyden)= 0.27283E-02
  rms(prec ) = 0.28569E-02
  weight for this iteration     100.00

 eigenvalues of (default mixing * dielectric matrix)
  average eigenvalue GAMMA=   0.6909
  1.5009  0.1948  0.3771

 Free energy of the ion-electron system (eV)
  ---------------------------------------------------
  alpha Z        PSCENC =        23.23977818
  Ewald energy   TEWEN  =     15198.77272812
  -Hartree energ DENC   =    -22027.33540269
  -exchange      EXHF   =         0.00000000
  -V(xc)+E(xc)   XCENC  =       670.49054618
  PAW double counting   =      4616.56910497    -4649.44647690
  entropy T*S    EENTRO =        -0.02517133
  eigenvalues    EBANDS =     -2406.55186066
  atomic energy  EATOM  =      8223.00138274
  Solvation  Ediel_sol  =         0.00000000
  ---------------------------------------------------
  free energy    TOTEN  =      -351.28537139 eV

  energy without entropy =     -351.26020005  energy(sigma->0) =     -351.27278572


--------------------------------------------------------------------------------------------------------


--------------------------------------- Iteration      4(   5)  ---------------------------------------


    POTLOK:  cpu time    0.4677: real time    0.4680
    SETDIJ:  cpu time    0.4346: real time    0.4346
    EDDIAG:  cpu time    1.1704: real time    1.1707
  RMM-DIIS:  cpu time    2.6146: real time    2.6147
    ORTHCH:  cpu time    0.2615: real time    0.2615
       DOS:  cpu time    0.0009: real time    0.0009
    CHARGE:  cpu time    0.3412: real time    0.3412
    MIXING:  cpu time    0.0134: real time    0.0134
    --------------------------------------------
      LOOP:  cpu time    5.3042: real time    5.3049

 eigenvalue-minimisations  :   472
 total energy-change (2. order) :-0.7107599E-04  (-0.3011277E-05)
 number of electron     185.0000088 magnetization      -0.9999995
 augmentation part        4.1951364 magnetization      -0.1228261

 Broyden mixing:
  rms(total) = 0.88538E-03    rms(broyden)= 0.88458E-03
  rms(prec ) = 0.91116E-03
  weight for this iteration     100.00

 eigenvalues of (default mixing * dielectric matrix)
  average eigenvalue GAMMA=   0.8625
  2.1537  0.1933  0.6761  0.4269

 Free energy of the ion-electron system (eV)
  ---------------------------------------------------
  alpha Z        PSCENC =        23.23977818
  Ewald energy   TEWEN  =     15198.77272812
  -Hartree energ DENC   =    -22027.33264998
  -exchange      EXHF   =         0.00000000
  -V(xc)+E(xc)   XCENC  =       670.49059636
  PAW double counting   =      4616.53569428    -4649.41287393
  entropy T*S    EENTRO =        -0.02525363
  eigenvalues    EBANDS =     -2406.55484460
  atomic energy  EATOM  =      8223.00138274
  Solvation  Ediel_sol  =         0.00000000
  ---------------------------------------------------
  free energy    TOTEN  =      -351.28544246 eV

  energy without entropy =     -351.26018884  energy(sigma->0) =     -351.27281565


--------------------------------------------------------------------------------------------------------


--------------------------------------- Iteration      4(   6)  ---------------------------------------


    POTLOK:  cpu time    0.4689: real time    0.4691
    SETDIJ:  cpu time    0.4347: real time    0.4347
    EDDIAG:  cpu time    1.1668: real time    1.1672
  RMM-DIIS:  cpu time    2.2655: real time    2.2664
    ORTHCH:  cpu time    0.2619: real time    0.2619
       DOS:  cpu time    0.0007: real time    0.0007
    --------------------------------------------
      LOOP:  cpu time    4.5984: real time    4.5999

 eigenvalue-minimisations  :   416
 total energy-change (2. order) :-0.3449055E-05  (-0.5634476E-06)
 number of electron     185.0000088 magnetization      -0.9999995
 augmentation part        4.1951364 magnetization      -0.1228261

 Free energy of the ion-electron system (eV)
  ---------------------------------------------------
  alpha Z        PSCENC =        23.23977818
  Ewald energy   TEWEN  =     15198.77272812
  -Hartree energ DENC   =    -22027.33267015
  -exchange      EXHF   =         0.00000000
  -V(xc)+E(xc)   XCENC  =       670.49054229
  PAW double counting   =      4616.51195597    -4649.38901213
  entropy T*S    EENTRO =        -0.02529814
  eigenvalues    EBANDS =     -2406.55485279
  atomic energy  EATOM  =      8223.00138274
  Solvation  Ediel_sol  =         0.00000000
  ---------------------------------------------------
  free energy    TOTEN  =      -351.28544591 eV

  energy without entropy =     -351.26014777  energy(sigma->0) =     -351.27279684


--------------------------------------------------------------------------------------------------------


 average (electrostatic) potential at core
  the test charge radii are     0.6991  0.5201  0.9698  0.7089  0.7215
  (the norm of the test charge is              1.0000)
       1 -59.6118       2 -59.3643       3 -59.5074       4 -60.6983       5 -59.5208
       6 -60.3091       7 -61.7128       8 -60.0952       9 -59.9562      10 -60.3644
      11 -59.0756      12 -58.8163      13 -58.9037      14 -58.9296      15 -61.5850
      16 -59.9619      17 -58.7144      18 -58.8190      19 -42.3633      20 -42.8449
      21 -42.5461      22 -42.4671      23 -42.4505      24 -41.7113      25 -41.8858
      26 -42.3676      27 -42.5368      28 -41.9823      29 -42.0769      30 -41.8929
      31 -42.6944      32 -41.9743      33 -42.1162      34 -42.1746      35 -44.7463
      36 -45.0295      37 -45.1180      38 -41.9171      39 -41.6707      40 -42.5889
      41 -41.3553      42 -97.5384      43 -99.7934      44 -97.3407      45 -98.4731
      46 -75.8397      47 -74.3310      48 -74.3120      49 -75.7271      50 -75.2000
      51 -71.5404      52 -80.3351      53 -79.7341      54 -79.5663      55 -78.5159
      56 -78.5355      57 -78.6758
 
 
 
 E-fermi :  -4.4746     XC(G=0):  -1.1823     alpha+bet : -0.6717


 spin component 1

 k-point     1 :       0.0000    0.0000    0.0000
  band No.  band energies     occupation 
      1     -28.0118      1.00000
      2     -26.6951      1.00000
      3     -26.1748      1.00000
      4     -25.6113      1.00000
      5     -24.7094      1.00000
      6     -24.6736      1.00000
      7     -24.4597      1.00000
      8     -23.3393      1.00000
      9     -23.1296      1.00000
     10     -23.0337      1.00000
     11     -22.0872      1.00000
     12     -21.8143      1.00000
     13     -21.6866      1.00000
     14     -20.9572      1.00000
     15     -20.2386      1.00000
     16     -19.5917      1.00000
     17     -19.5262      1.00000
     18     -19.2501      1.00000
     19     -19.0013      1.00000
     20     -18.6519      1.00000
     21     -18.4969      1.00000
     22     -17.8561      1.00000
     23     -16.6757      1.00000
     24     -16.4432      1.00000
     25     -16.4096      1.00000
     26     -15.9312      1.00000
     27     -15.7018      1.00000
     28     -15.1316      1.00000
     29     -14.8756      1.00000
     30     -14.7077      1.00000
     31     -14.1760      1.00000
     32     -13.8063      1.00000
     33     -13.4063      1.00000
     34     -13.3687      1.00000
     35     -13.2943      1.00000
     36     -13.2742      1.00000
     37     -12.9914      1.00000
     38     -12.9564      1.00000
     39     -12.1579      1.00000
     40     -12.0106      1.00000
     41     -11.7747      1.00000
     42     -11.6949      1.00000
     43     -11.6012      1.00000
     44     -11.5480      1.00000
     45     -11.3953      1.00000
     46     -11.2261      1.00000
     47     -11.1294      1.00000
     48     -10.9451      1.00000
     49     -10.8350      1.00000
     50     -10.6134      1.00000
     51     -10.4997      1.00000
     52     -10.4528      1.00000
     53     -10.2885      1.00000
     54     -10.2418      1.00000
     55     -10.1508      1.00000
     56     -10.0480      1.00000
     57      -9.9434      1.00000
     58      -9.9210      1.00000
     59      -9.9134      1.00000
     60      -9.8219      1.00000
     61      -9.6661      1.00000
     62      -9.5378      1.00000
     63      -9.4477      1.00000
     64      -9.2864      1.00000
     65      -9.2395      1.00000
     66      -9.1608      1.00000
     67      -8.9810      1.00000
     68      -8.9594      1.00000
     69      -8.7947      1.00000
     70      -8.7713      1.00000
     71      -8.3218      1.00000
     72      -8.2755      1.00000
     73      -8.0647      1.00000
     74      -8.0056      1.00000
     75      -7.8798      1.00000
     76      -7.7186      1.00000
     77      -7.4699      1.00000
     78      -7.1818      1.00000
     79      -7.0446      1.00000
     80      -6.8263      1.00000
     81      -6.7197      1.00000
     82      -6.6525      1.00000
     83      -6.3557      1.00000
     84      -6.2286      1.00000
     85      -6.1946      1.00000
     86      -5.9852      1.00000
     87      -5.8124      1.00000
     88      -5.7947      1.00000
     89      -5.7396      1.00000
     90      -5.3876      1.00000
     91      -4.6562      1.00000
     92      -4.4911      0.67966
     93      -4.4581      0.32034
     94      -1.9910      0.00000
     95      -1.7933      0.00000
     96      -1.5069      0.00000
     97      -1.3636      0.00000
     98      -1.2996      0.00000
     99      -1.0934      0.00000
    100      -1.0329      0.00000
    101      -1.0035      0.00000
    102      -0.6646      0.00000
    103      -0.4563      0.00000
    104      -0.2710      0.00000
    105      -0.1680      0.00000
    106      -0.0909      0.00000
    107      -0.0399      0.00000
    108       0.1388      0.00000
    109       0.2943      0.00000
    110       0.3602      0.00000
    111       0.4252      0.00000
    112       0.4554      0.00000
    113       0.5494      0.00000
    114       0.5765      0.00000
    115       0.6016      0.00000
    116       0.7634      0.00000
    117       0.7726      0.00000
    118       0.8596      0.00000
    119       0.8867      0.00000
    120       0.9628      0.00000
    121       0.9840      0.00000
    122       1.0081      0.00000
    123       1.0242      0.00000
    124       1.0999      0.00000
    125       1.1258      0.00000
    126       1.1783      0.00000
    127       1.2004      0.00000
    128       1.2783      0.00000
    129       1.3449      0.00000
    130       1.3714      0.00000
    131       1.3785      0.00000
    132       1.4092      0.00000
    133       1.4803      0.00000
    134       1.5239      0.00000
    135       1.5421      0.00000
    136       1.5569      0.00000
    137       1.5811      0.00000
    138       1.6286      0.00000
    139       1.6540      0.00000
    140       1.6810      0.00000
    141       1.6949      0.00000
    142       1.7451      0.00000
    143       1.7605      0.00000
    144       1.7803      0.00000
    145       1.8170      0.00000
    146       1.8948      0.00000
    147       1.9268      0.00000
    148       1.9308      0.00000
    149       1.9449      0.00000
    150       1.9767      0.00000
    151       1.9877      0.00000
    152       2.0601      0.00000

 spin component 2

 k-point     1 :       0.0000    0.0000    0.0000
  band No.  band energies     occupation 
      1     -28.0131      1.00000
      2     -26.7564      1.00000
      3     -26.2495      1.00000
      4     -25.6571      1.00000
      5     -24.7916      1.00000
      6     -24.6761      1.00000
      7     -24.4613      1.00000
      8     -23.3395      1.00000
      9     -23.2155      1.00000
     10     -23.1569      1.00000
     11     -22.1070      1.00000
     12     -21.8786      1.00000
     13     -21.7190      1.00000
     14     -20.9780      1.00000
     15     -20.2833      1.00000
     16     -19.7140      1.00000
     17     -19.5372      1.00000
     18     -19.2641      1.00000
     19     -19.0188      1.00000
     20     -18.6770      1.00000
     21     -18.5159      1.00000
     22     -17.8984      1.00000
     23     -16.6853      1.00000
     24     -16.4573      1.00000
     25     -16.4226      1.00000
     26     -15.9554      1.00000
     27     -15.7244      1.00000
     28     -15.1483      1.00000
     29     -14.8858      1.00000
     30     -14.7287      1.00000
     31     -14.1959      1.00000
     32     -13.8349      1.00000
     33     -13.4171      1.00000
     34     -13.3712      1.00000
     35     -13.3025      1.00000
     36     -13.2894      1.00000
     37     -13.0108      1.00000
     38     -12.9720      1.00000
     39     -12.1665      1.00000
     40     -12.0856      1.00000
     41     -11.8230      1.00000
     42     -11.7272      1.00000
     43     -11.6281      1.00000
     44     -11.5600      1.00000
     45     -11.4113      1.00000
     46     -11.2490      1.00000
     47     -11.1515      1.00000
     48     -10.9508      1.00000
     49     -10.8393      1.00000
     50     -10.6230      1.00000
     51     -10.5153      1.00000
     52     -10.4836      1.00000
     53     -10.3409      1.00000
     54     -10.2949      1.00000
     55     -10.1855      1.00000
     56     -10.1001      1.00000
     57      -9.9911      1.00000
     58      -9.9618      1.00000
     59      -9.9498      1.00000
     60      -9.8471      1.00000
     61      -9.7014      1.00000
     62      -9.5981      1.00000
     63      -9.4745      1.00000
     64      -9.3241      1.00000
     65      -9.2904      1.00000
     66      -9.1899      1.00000
     67      -9.0206      1.00000
     68      -8.9719      1.00000
     69      -8.8053      1.00000
     70      -8.7883      1.00000
     71      -8.3571      1.00000
     72      -8.3348      1.00000
     73      -8.0761      1.00000
     74      -8.0519      1.00000
     75      -7.8951      1.00000
     76      -7.8011      1.00000
     77      -7.5220      1.00000
     78      -7.2042      1.00000
     79      -7.0564      1.00000
     80      -6.9033      1.00000
     81      -6.8649      1.00000
     82      -6.7822      1.00000
     83      -6.4189      1.00000
     84      -6.2852      1.00000
     85      -6.2081      1.00000
     86      -6.0523      1.00000
     87      -5.8697      1.00000
     88      -5.8563      1.00000
     89      -5.8027      1.00000
     90      -5.4882      1.00000
     91      -4.9427      1.00000
     92      -4.7636      1.00000
     93      -4.6584      1.00000
     94      -2.0514      0.00000
     95      -1.8281      0.00000
     96      -1.5679      0.00000
     97      -1.3798      0.00000
     98      -1.3584      0.00000
     99      -1.1096      0.00000
    100      -1.1060      0.00000
    101      -1.0064      0.00000
    102      -0.6674      0.00000
    103      -0.5370      0.00000
    104      -0.3320      0.00000
    105      -0.1725      0.00000
    106      -0.1010      0.00000
    107      -0.0396      0.00000
    108       0.1380      0.00000
    109       0.2862      0.00000
    110       0.3484      0.00000
    111       0.4271      0.00000
    112       0.4503      0.00000
    113       0.5592      0.00000
    114       0.5880      0.00000
    115       0.6151      0.00000
    116       0.7497      0.00000
    117       0.7780      0.00000
    118       0.8622      0.00000
    119       0.8974      0.00000
    120       0.9533      0.00000
    121       0.9890      0.00000
    122       1.0046      0.00000
    123       1.0361      0.00000
    124       1.0894      0.00000
    125       1.1434      0.00000
    126       1.1856      0.00000
    127       1.2088      0.00000
    128       1.2748      0.00000
    129       1.3402      0.00000
    130       1.3674      0.00000
    131       1.3773      0.00000
    132       1.4123      0.00000
    133       1.4761      0.00000
    134       1.5104      0.00000
    135       1.5316      0.00000
    136       1.5387      0.00000
    137       1.5711      0.00000
    138       1.6306      0.00000
    139       1.6390      0.00000
    140       1.6822      0.00000
    141       1.6868      0.00000
    142       1.7296      0.00000
    143       1.7593      0.00000
    144       1.7650      0.00000
    145       1.8132      0.00000
    146       1.8791      0.00000
    147       1.9044      0.00000
    148       1.9177      0.00000
    149       1.9307      0.00000
    150       1.9599      0.00000
    151       1.9780      0.00000
    152       2.0518      0.00000


--------------------------------------------------------------------------------------------------------


 soft charge-density along one line, spin component           1
         0         1         2         3         4         5         6         7         8         9
 total charge-density along one line
 
 soft charge-density along one line, spin component           2
         0         1         2         3         4         5         6         7         8         9
 total charge-density along one line
 
 pseudopotential strength for first ion, spin component:           1
 10.311   0.022   0.001  -0.001   0.003   0.000   0.000   0.001
  0.022  -0.001  -0.000   0.000  -0.000   0.000  -0.000   0.000
  0.001  -0.000  -4.427   0.004   0.002  -0.018   0.001   0.001
 -0.001   0.000   0.004  -4.407   0.001   0.001  -0.013   0.000
  0.003  -0.000   0.002   0.001  -4.421   0.001   0.000  -0.017
  0.000   0.000  -0.018   0.001   0.001  -0.774   0.000   0.000
  0.000  -0.000   0.001  -0.013   0.000   0.000  -0.774   0.000
  0.001   0.000   0.001   0.000  -0.017   0.000   0.000  -0.774
 pseudopotential strength for first ion, spin component:           2
 10.315   0.022   0.001  -0.001   0.003   0.000   0.000   0.001
  0.022  -0.001  -0.000   0.000  -0.000   0.000  -0.000   0.000
  0.001  -0.000  -4.428   0.004   0.002  -0.019   0.001   0.001
 -0.001   0.000   0.004  -4.408   0.001   0.001  -0.014   0.000
  0.003  -0.000   0.002   0.001  -4.422   0.001   0.000  -0.017
  0.000   0.000  -0.019   0.001   0.001  -0.774   0.000   0.000
  0.000  -0.000   0.001  -0.014   0.000   0.000  -0.774   0.000
  0.001   0.000   0.001   0.000  -0.017   0.000   0.000  -0.774
 total augmentation occupancy for first ion, spin component:           1
  1.487  -1.064  -0.012   0.011  -0.047  -0.005   0.002  -0.030
 -1.064   1.039   0.026  -0.005   0.152   0.005  -0.000   0.033
 -0.012   0.026   1.238  -0.047  -0.032   0.231  -0.022  -0.012
  0.011  -0.005  -0.047   0.966  -0.002  -0.022   0.116  -0.008
 -0.047   0.152  -0.032  -0.002   1.108  -0.012  -0.008   0.193
 -0.005   0.005   0.231  -0.022  -0.012   0.048  -0.006  -0.003
  0.002  -0.000  -0.022   0.116  -0.008  -0.006   0.016  -0.003
 -0.030   0.033  -0.012  -0.008   0.193  -0.003  -0.003   0.040
 total augmentation occupancy for first ion, spin component:           2
 -0.001   0.000  -0.000  -0.000  -0.000   0.000  -0.000  -0.000
  0.000  -0.000  -0.000   0.000   0.000  -0.000   0.000   0.000
 -0.000  -0.000  -0.001  -0.004  -0.000  -0.000  -0.000  -0.000
 -0.000   0.000  -0.004  -0.018  -0.002  -0.000  -0.001  -0.000
 -0.000   0.000  -0.000  -0.002  -0.001  -0.000  -0.000  -0.000
  0.000  -0.000  -0.000  -0.000  -0.000   0.000   0.000  -0.000
 -0.000   0.000  -0.000  -0.001  -0.000   0.000   0.000  -0.000
 -0.000   0.000  -0.000  -0.000  -0.000  -0.000  -0.000   0.000


------------------------ aborting loop because EDIFF is reached ----------------------------------------


 


 total charge     
 
# of ion       s       p       d       tot
------------------------------------------
    1        0.869   1.750   0.000   2.619
    2        0.871   1.771   0.000   2.642
    3        0.866   1.789   0.000   2.655
    4        0.866   1.776   0.000   2.642
    5        0.869   1.782   0.000   2.650
    6        0.865   1.753   0.000   2.618
    7        0.856   1.712   0.000   2.568
    8        0.837   1.753   0.000   2.590
    9        0.866   1.748   0.000   2.614
   10        0.866   1.775   0.000   2.642
   11        0.867   1.790   0.000   2.657
   12        0.873   1.766   0.000   2.639
   13        0.874   1.734   0.000   2.608
   14        0.870   1.781   0.000   2.651
   15        0.856   1.714   0.000   2.570
   16        0.837   1.754   0.000   2.591
   17        0.842   1.797   0.000   2.640
   18        0.842   1.798   0.000   2.640
   19        0.641   0.045   0.000   0.687
   20        0.644   0.045   0.000   0.689
   21        0.637   0.046   0.000   0.682
   22        0.646   0.046   0.000   0.692
   23        0.645   0.045   0.000   0.690
   24        0.640   0.046   0.000   0.686
   25        0.635   0.046   0.000   0.681
   26        0.647   0.046   0.000   0.693
   27        0.651   0.043   0.000   0.694
   28        0.644   0.042   0.000   0.686
   29        0.642   0.042   0.000   0.684
   30        0.642   0.043   0.000   0.685
   31        0.651   0.043   0.000   0.694
   32        0.641   0.043   0.000   0.684
   33        0.644   0.042   0.000   0.686
   34        0.642   0.042   0.000   0.684
   35        0.619   0.077   0.000   0.696
   36        0.631   0.077   0.000   0.708
   37        0.634   0.076   0.000   0.711
   38        0.647   0.077   0.000   0.724
   39        0.638   0.078   0.000   0.716
   40        0.464   0.087   0.000   0.550
   41        0.621   0.080   0.000   0.702
   42        1.346   2.399   0.000   3.745
   43        1.244   2.288   0.000   3.532
   44        1.346   2.398   0.000   3.744
   45        1.243   2.296   0.000   3.539
   46        1.219   2.690   0.000   3.909
   47        1.269   2.560   0.000   3.828
   48        1.269   2.554   0.000   3.823
   49        1.220   2.688   0.000   3.908
   50        1.238   2.731   0.000   3.969
   51        1.241   2.656   0.000   3.897
   52        1.605   3.574   0.000   5.178
   53        1.617   3.551   0.000   5.167
   54        1.625   3.538   0.000   5.164
   55        1.619   3.537   0.000   5.156
   56        1.623   3.513   0.000   5.136
   57        1.619   3.521   0.000   5.140
--------------------------------------------------
tot         52.376  79.494   0.000 131.870
 


 magnetization (x)
 
# of ion       s       p       d       tot
------------------------------------------
    1       -0.001  -0.009   0.000  -0.010
    2       -0.000  -0.004   0.000  -0.004
    3       -0.000  -0.004   0.000  -0.005
    4        0.000  -0.001   0.000  -0.001
    5        0.000   0.000   0.000   0.000
    6       -0.000  -0.009   0.000  -0.009
    7        0.000  -0.009   0.000  -0.009
    8        0.000   0.000   0.000   0.001
    9       -0.001  -0.018   0.000  -0.019
   10       -0.000  -0.013   0.000  -0.013
   11        0.000  -0.002   0.000  -0.002
   12       -0.001  -0.013   0.000  -0.014
   13       -0.001  -0.018   0.000  -0.019
   14        0.001   0.005   0.000   0.006
   15        0.001   0.007   0.000   0.008
   16        0.000   0.001   0.000   0.001
   17       -0.001  -0.003   0.000  -0.003
   18       -0.001  -0.002   0.000  -0.003
   19        0.000  -0.000   0.000   0.000
   20        0.000  -0.000   0.000   0.000
   21        0.000   0.000   0.000   0.000
   22       -0.001  -0.000   0.000  -0.001
   23        0.000  -0.000   0.000   0.000
   24        0.000  -0.000   0.000   0.000
   25       -0.000   0.000   0.000  -0.000
   26       -0.001  -0.000   0.000  -0.001
   27       -0.001   0.000   0.000  -0.000
   28        0.000  -0.000   0.000  -0.000
   29       -0.000  -0.000   0.000  -0.000
   30        0.000  -0.000   0.000   0.000
   31       -0.000   0.000   0.000  -0.000
   32        0.000  -0.000   0.000   0.000
   33        0.000  -0.000   0.000  -0.000
   34       -0.000  -0.000   0.000  -0.000
   35       -0.000   0.000   0.000   0.000
   36       -0.000   0.000   0.000  -0.000
   37       -0.000   0.000   0.000  -0.000
   38        0.000  -0.001   0.000  -0.001
   39        0.001  -0.001   0.000  -0.000
   40        0.000  -0.000   0.000   0.000
   41       -0.000  -0.001   0.000  -0.001
   42       -0.001  -0.030   0.000  -0.031
   43        0.000   0.000   0.000   0.000
   44       -0.001  -0.034   0.000  -0.035
   45        0.001   0.006   0.000   0.007
   46       -0.001  -0.036   0.000  -0.038
   47       -0.002  -0.057   0.000  -0.058
   48       -0.003  -0.088   0.000  -0.091
   49       -0.002  -0.046   0.000  -0.048
   50        0.000   0.000   0.000   0.000
   51       -0.007  -0.080   0.000  -0.087
   52       -0.000  -0.001   0.000  -0.001
   53        0.000  -0.000   0.000  -0.000
   54       -0.000  -0.003   0.000  -0.003
   55       -0.000  -0.042   0.000  -0.042
   56       -0.001  -0.079   0.000  -0.080
   57       -0.001  -0.087   0.000  -0.088
--------------------------------------------------
tot         -0.022  -0.674   0.000  -0.696
 
    CHARGE:  cpu time    0.3370: real time    0.3370
    FORLOC:  cpu time    0.0593: real time    0.0593
    FORNL :  cpu time    1.2512: real time    1.2512
    STRESS:  cpu time    3.7769: real time    3.7769
    FORCOR:  cpu time    0.4199: real time    0.4199
    FORHAR:  cpu time    0.1059: real time    0.1059
    MIXING:  cpu time    0.0135: real time    0.0135
    OFIELD:  cpu time    0.0002: real time    0.0002

 ---------------------------------------------------------------------------------------------

         DFTD3 V3.0 Rev 1        
 Edisp (eV)   -2.26589

 E6    (eV) :    -1.5736
 E8    (eV) :    -0.6923
 % E8        : 30.55
    FORVDW:  cpu time    0.0824: real time    0.0824

  FORCE on cell =-STRESS in cart. coord.  units (eV):
  Direction    XX          YY          ZZ          XY          YZ          ZX
  --------------------------------------------------------------------------------------
  Alpha Z    23.23978    23.23978    23.23978
  Ewald   13285.16838  4912.69468 -2999.10285   271.99349  -288.00791  -151.28533
  Hartree 14469.17686  6623.28178   934.89681   259.89029  -180.35867  -104.16054
  E(xc)    -729.11913  -729.48640  -739.51182    -0.10135    -0.52027    -0.31156
  Local  -29968.14658-13735.08059  -334.07222  -541.37206   453.04540   246.81489
  n-local   -80.93896   -72.70322   -72.03065     1.39791     2.20772    -0.21394
  augment   -22.21853   -25.50819   -26.04064     0.49684    -0.33241    -0.61051
  Kinetic  3014.83259  2994.41313  3202.05392     7.99808    13.94451     9.75682
  Fock        0.00000     0.00000     0.00000     0.00000     0.00000     0.00000
  vdW        -1.44821    -0.70921    -0.38686    -0.11148     0.01651    -0.03830
  -------------------------------------------------------------------------------------
  Total      -9.45379    -9.85825   -10.95454     0.19172    -0.00512    -0.04847
  in kB      -2.40423    -2.50709    -2.78589     0.04876    -0.00130    -0.01233
  external pressure =       -2.57 kB  Pullay stress =        0.00 kB


 VOLUME and BASIS-vectors are now :
 -----------------------------------------------------------------------------
  energy-cutoff  :      400.00
  volume of cell :     6300.00
      direct lattice vectors                 reciprocal lattice vectors
    28.000000000  0.000000000  0.000000000     0.035714286  0.000000000  0.000000000
     0.000000000 15.000000000  0.000000000     0.000000000  0.066666667  0.000000000
     0.000000000  0.000000000 15.000000000     0.000000000  0.000000000  0.066666667

  length of vectors
    28.000000000 15.000000000 15.000000000     0.035714286  0.066666667  0.066666667


 FORCES acting on ions
    electron-ion (+dipol)            ewald-force                    non-local-force                 convergence-correction
 -----------------------------------------------------------------------------------------------
   -.695E+02 0.336E+01 0.399E+01   0.696E+02 -.361E+01 -.348E+01   -.999E-01 0.266E+00 -.521E+00   0.829E-03 -.551E-03 0.956E-03
   -.119E+03 0.203E+03 -.277E+02   0.121E+03 -.204E+03 0.277E+02   -.145E+01 0.173E+01 -.500E-01   0.753E-03 -.170E-02 0.708E-03
   -.614E+02 0.225E+03 -.492E+02   0.626E+02 -.228E+03 0.494E+02   -.113E+01 0.226E+01 -.183E+00   0.282E-02 -.176E-02 0.192E-03
   -.769E+02 0.635E+02 -.216E+02   0.823E+02 -.640E+02 0.212E+02   -.541E+01 0.617E+00 0.398E+00   0.353E-02 -.128E-02 -.334E-03
   -.539E+02 -.196E+03 0.398E+02   0.558E+02 0.198E+03 -.404E+02   -.191E+01 -.230E+01 0.577E+00   0.156E-02 0.930E-03 -.357E-03
   -.430E+02 -.147E+03 0.239E+02   0.459E+02 0.146E+03 -.240E+02   -.297E+01 0.839E+00 0.120E+00   0.240E-02 0.366E-03 -.793E-03
   -.367E+02 -.104E+03 0.685E+01   0.351E+02 0.105E+03 -.743E+01   0.161E+01 -.102E+01 0.579E+00   0.366E-02 0.104E-02 -.792E-03
   0.284E+02 0.204E+03 -.131E+03   -.321E+02 -.210E+03 0.133E+03   0.371E+01 0.564E+01 -.180E+01   0.167E-03 -.371E-02 0.705E-03
   0.453E+02 0.148E+03 0.473E+00   -.489E+02 -.147E+03 -.155E+00   0.361E+01 -.787E+00 -.317E+00   -.739E-02 -.117E-02 0.151E-02
   0.765E+02 -.659E+02 -.113E+02   -.823E+02 0.665E+02 0.117E+02   0.581E+01 -.606E+00 -.387E+00   -.652E-02 0.122E-02 0.136E-02
   0.601E+02 -.231E+03 -.921E+01   -.616E+02 0.233E+03 0.930E+01   0.153E+01 -.225E+01 -.742E-01   -.668E-02 0.123E-02 0.204E-02
   0.120E+03 -.203E+03 -.117E+02   -.122E+03 0.204E+03 0.119E+02   0.195E+01 -.150E+01 -.196E+00   -.669E-02 -.820E-03 0.290E-02
   0.731E+02 -.268E+01 -.476E+01   -.751E+02 0.247E+01 0.471E+01   0.204E+01 0.197E+00 0.634E-01   -.974E-02 -.106E-02 0.378E-02
   0.572E+02 0.199E+03 -.191E+01   -.598E+02 -.202E+03 0.210E+01   0.259E+01 0.238E+01 -.185E+00   -.802E-02 -.190E-03 0.248E-02
   0.354E+02 0.104E+03 -.585E+01   -.341E+02 -.105E+03 0.541E+01   -.129E+01 0.130E+01 0.444E+00   -.421E-02 -.113E-02 0.700E-03
   -.379E+02 -.222E+03 -.869E+02   0.416E+02 0.228E+03 0.875E+02   -.361E+01 -.589E+01 -.586E+00   -.971E-03 0.394E-02 0.257E-03
   -.124E+02 -.196E+03 0.153E+03   0.127E+02 0.196E+03 -.154E+03   -.206E+00 -.248E-01 0.119E+01   -.828E-03 0.246E-02 -.150E-02
   0.262E+02 0.218E+03 0.112E+03   -.267E+02 -.218E+03 -.114E+03   0.477E+00 0.195E+00 0.114E+01   -.109E-03 -.255E-02 -.828E-03
   -.530E+02 0.857E+02 -.924E+01   0.572E+02 -.899E+02 0.961E+01   -.413E+01 0.419E+01 -.363E+00   0.317E-04 -.146E-03 0.108E-03
   -.993E+01 0.951E+02 -.202E+02   0.843E+01 -.101E+03 0.213E+02   0.151E+01 0.547E+01 -.107E+01   0.492E-03 -.242E-03 0.273E-04
   -.184E+02 -.927E+02 0.198E+02   0.204E+02 0.982E+02 -.210E+02   -.193E+01 -.544E+01 0.114E+01   0.366E-03 0.367E-03 -.974E-04
   0.480E+02 0.349E+02 -.662E+02   -.531E+02 -.338E+02 0.690E+02   0.509E+01 -.111E+01 -.276E+01   -.338E-04 -.853E-03 0.421E-03
   0.949E+01 -.969E+02 -.139E+01   -.799E+01 0.103E+03 0.118E+01   -.151E+01 -.555E+01 0.224E+00   -.106E-02 0.145E-03 0.253E-03
   0.532E+02 -.857E+02 -.489E+01   -.574E+02 0.899E+02 0.514E+01   0.420E+01 -.417E+01 -.248E+00   -.125E-02 -.986E-03 0.469E-03
   0.198E+02 0.942E+02 -.137E+01   -.218E+02 -.997E+02 0.143E+01   0.207E+01 0.552E+01 -.705E-01   -.189E-02 0.392E-03 0.446E-03
   -.532E+02 -.454E+02 -.542E+02   0.585E+02 0.448E+02 0.567E+02   -.531E+01 0.630E+00 -.247E+01   -.296E-04 0.879E-03 0.340E-03
   0.250E+02 -.787E+02 -.611E+02   -.282E+02 0.819E+02 0.646E+02   0.317E+01 -.318E+01 -.346E+01   -.645E-03 0.694E-03 0.379E-03
   0.495E+02 -.429E+02 0.629E+02   -.544E+02 0.433E+02 -.656E+02   0.484E+01 -.386E+00 0.267E+01   -.318E-03 0.440E-03 -.242E-03
   -.220E+02 -.883E+02 0.135E+02   0.241E+02 0.934E+02 -.130E+02   -.203E+01 -.509E+01 -.476E+00   -.224E-03 0.315E-03 -.164E-03
   -.349E+02 -.976E+01 0.729E+02   0.385E+02 0.683E+01 -.760E+02   -.353E+01 0.293E+01 0.317E+01   -.296E-03 0.696E-03 -.370E-03
   -.309E+02 0.675E+02 -.722E+02   0.343E+02 -.701E+02 0.759E+02   -.342E+01 0.260E+01 -.366E+01   0.280E-03 -.613E-03 0.329E-03
   0.414E+02 0.211E+02 0.665E+02   -.452E+02 -.186E+02 -.698E+02   0.382E+01 -.244E+01 0.328E+01   0.800E-04 -.732E-03 -.274E-03
   -.431E+02 0.533E+02 0.583E+02   0.477E+02 -.542E+02 -.613E+02   -.455E+01 0.883E+00 0.299E+01   0.899E-04 -.423E-03 -.164E-03
   0.232E+02 0.887E+02 -.441E+01   -.252E+02 -.936E+02 0.589E+01   0.200E+01 0.491E+01 -.147E+01   -.144E-04 -.331E-03 -.104E-03
   -.114E+02 -.852E+02 0.840E+00   0.899E+01 0.912E+02 -.427E+01   0.240E+01 -.598E+01 0.342E+01   0.290E-03 -.248E-03 -.132E-03
   -.985E+02 -.520E+01 -.159E+02   0.106E+03 0.484E+01 0.155E+02   -.730E+01 0.357E+00 0.348E+00   0.928E-05 -.122E-03 -.188E-03
   -.279E+00 -.804E+01 -.963E+02   -.191E+01 0.792E+01 0.103E+03   0.220E+01 0.130E+00 -.696E+01   0.227E-03 -.176E-03 -.225E-03
   -.821E+01 -.116E+02 0.874E+02   0.110E+02 0.131E+02 -.937E+02   -.284E+01 -.158E+01 0.634E+01   0.135E-02 0.541E-03 -.126E-02
   -.482E+00 0.744E+02 0.612E+01   0.352E+01 -.802E+02 -.328E+01   -.305E+01 0.585E+01 -.286E+01   0.177E-02 -.142E-02 0.231E-02
   -.451E+02 0.728E+01 -.441E+02   0.452E+02 -.761E+01 0.443E+02   -.830E-01 0.308E+00 -.197E+00   0.194E-03 -.591E-04 -.282E-03
   0.306E+02 -.482E+02 -.256E+01   -.296E+02 0.534E+02 0.729E+01   -.106E+01 -.524E+01 -.474E+01   0.165E-02 0.191E-02 0.348E-02
   -.448E+02 -.400E+03 0.704E+02   0.439E+02 0.405E+03 -.716E+02   0.956E+00 -.550E+01 0.120E+01   0.267E-02 0.297E-02 -.124E-02
   -.111E+03 -.423E+01 0.677E+02   0.111E+03 0.685E+01 -.731E+02   0.395E+00 -.262E+01 0.534E+01   0.336E-02 0.217E-02 0.264E-02
   0.498E+02 0.405E+03 0.842E+01   -.490E+02 -.411E+03 -.869E+01   -.870E+00 0.555E+01 0.272E+00   -.535E-02 -.448E-02 0.765E-03
   0.132E+03 0.173E+02 -.532E+02   -.134E+03 -.185E+02 0.543E+02   0.169E+01 0.120E+01 -.103E+01   -.963E-02 -.143E-02 0.349E-02
   -.123E+02 0.938E+02 -.621E+02   0.104E+02 -.983E+02 0.638E+02   0.194E+01 0.459E+01 -.167E+01   0.333E-02 -.287E-02 0.551E-04
   -.192E+01 -.204E+03 0.287E+02   -.921E+01 0.237E+03 -.333E+02   0.111E+02 -.332E+02 0.465E+01   -.230E-02 0.366E-02 -.105E-02
   0.519E+01 0.204E+03 -.141E+01   0.540E+01 -.238E+03 0.134E+01   -.106E+02 0.338E+02 0.752E-01   0.195E-02 -.257E-02 0.655E-03
   0.854E+01 -.103E+03 -.325E+02   -.699E+01 0.108E+03 0.326E+02   -.156E+01 -.491E+01 -.545E-01   -.440E-02 0.340E-02 0.102E-02
   -.162E+03 -.609E+02 -.157E+03   0.156E+03 0.489E+02 0.149E+03   0.629E+01 0.120E+02 0.809E+01   0.109E-02 -.198E-02 -.269E-02
   0.175E+03 0.429E+02 0.151E+03   -.199E+03 -.454E+02 -.152E+03   0.238E+02 0.256E+01 0.116E+01   0.843E-02 0.145E-02 0.594E-02
   -.284E+03 0.268E+03 -.191E+03   0.298E+03 -.302E+03 0.210E+03   -.138E+02 0.335E+02 -.183E+02   0.523E-02 0.269E-02 0.509E-02
   -.171E+03 -.440E+03 0.282E+02   0.177E+03 0.489E+03 -.229E+02   -.629E+01 -.492E+02 -.531E+01   0.305E-02 -.188E-02 0.226E-02
   -.216E+03 0.136E+03 0.443E+03   0.226E+03 -.155E+03 -.491E+03   -.102E+02 0.194E+02 0.483E+02   0.323E-02 0.130E-02 -.228E-02
   0.189E+03 0.427E+03 0.526E+02   -.196E+03 -.475E+03 -.663E+02   0.690E+01 0.475E+02 0.137E+02   -.142E-02 0.383E-02 0.589E-02
   0.201E+03 -.452E+02 -.456E+03   -.207E+03 0.534E+02 0.505E+03   0.673E+01 -.821E+01 -.488E+02   -.172E-02 -.276E-03 -.128E-01
   0.324E+03 -.282E+03 0.166E+03   -.348E+03 0.315E+03 -.192E+03   0.236E+02 -.326E+02 0.257E+02   0.279E-02 -.428E-02 0.115E-01
 -----------------------------------------------------------------------------------------------
   -.360E+02 -.185E+02 -.263E+02   0.114E-12 0.171E-12 -.114E-12   0.360E+02 0.185E+02 0.263E+02   -.241E-01 -.302E-02 0.374E-01
 
 
 POSITION                                       TOTAL-FORCE (eV/Angst)
 -----------------------------------------------------------------------------------
     20.48341      7.24589      7.21063         0.007815      0.014312     -0.001540
     20.08817      5.92960      7.48566        -0.004682      0.002714      0.002453
     18.74391      5.61719      7.66604        -0.009025      0.007436     -0.000867
     17.79463      6.64063      7.55524        -0.005899      0.013423     -0.005446
     19.55214      8.27865      7.10404         0.004859     -0.005200     -0.002281
     18.20710      7.96014      7.26864        -0.000162     -0.008341     -0.004425
     15.72649      7.69953      7.46606        -0.014592     -0.009601     -0.002061
     15.79748      5.22887      8.04082        -0.004527      0.001884     -0.000714
      9.80277      7.02085      7.77006         0.009740      0.007233      0.002581
     10.22935      8.36854      7.77110         0.008267     -0.006585      0.001874
      9.28777      9.40339      7.83112         0.001999      0.009316      0.008581
      7.94361      9.06859      7.93477         0.012302     -0.002775      0.010184
      7.53110      7.72482      7.97528        -0.011035     -0.016527      0.011959
      8.45491      6.68629      7.87339        -0.001043     -0.002086      0.008294
     12.28629      7.30030      7.63017        -0.003093      0.009770      0.004467
     12.24410      9.83256      7.78949         0.009299      0.001443      0.001573
     12.39051     10.47779      6.41766         0.001827     -0.003893      0.009040
     15.53111      4.36880      6.81226         0.002028      0.003205      0.006757
     20.84460      5.14840      7.55356         0.010152     -0.008840      0.003855
     18.44411      4.59027      7.87066        -0.000897     -0.005780      0.004167
     19.88694      9.29421      6.89238         0.000442     -0.001951     -0.005243
     14.86291      5.44133      8.56761         0.002574      0.000777     -0.001153
      9.59402     10.44819      7.79015        -0.008119      0.004466      0.011669
      7.18487      9.84907      7.98279        -0.023769      0.011758      0.002378
      8.10532      5.65336      7.88599         0.000368      0.005975     -0.005900
     13.22220      9.71113      8.26339        -0.002604     -0.005526     -0.008412
     11.60804     10.43723      8.45140         0.006821      0.004891     -0.001384
     11.42279     10.54911      5.90219        -0.002085     -0.001874     -0.008224
     12.79646     11.49328      6.52925         0.005270      0.002033     -0.004978
     13.08278      9.89507      5.79555         0.008328     -0.007070     -0.004223
     16.48667      4.73243      8.73964         0.000581     -0.000603     -0.002740
     14.78615      4.85391      6.16775        -0.008502      0.002498     -0.002134
     16.44855      4.20051      6.23077        -0.002691     -0.001897     -0.004042
     15.13514      3.39135      7.12209        -0.005611     -0.003475      0.001776
     23.70674      9.33388      9.00384         0.000509     -0.018067     -0.020639
     25.05299      8.43522      9.42527         0.006924      0.001534     -0.007993
     23.73175      8.46695     10.44006         0.008771      0.009618     -0.006137
      4.41974      7.02659      4.20382        -0.007361     -0.003815     -0.000484
      4.44481      5.97242      5.49198        -0.005492      0.009095     -0.014414
     23.48489      7.56321      8.74347         0.008523     -0.004704      0.006909
      4.16079      7.56268      5.77153        -0.009150     -0.006362     -0.004407
     16.83443      9.02172      7.15246         0.006984      0.004642     -0.007152
     22.20212      7.60045      6.87542         0.007073     -0.004544      0.002737
     11.16981      5.95277      7.64917        -0.013596      0.007914      0.001231
      5.79151      7.35163      8.24352        -0.015110      0.006712      0.004554
     16.41300      6.52086      7.69636         0.003675      0.004326     -0.004059
     14.44780      8.00725      7.43493        -0.003062     -0.019244     -0.003651
     13.56479      6.98227      7.54859         0.006415      0.022617      0.001714
     11.61664      8.50253      7.71982        -0.006049     -0.014866     -0.000690
     24.03081      8.47212      9.46188         0.012934      0.008715      0.000776
      3.98952      6.80127      5.10182         0.002316      0.000992      0.001914
     22.93934      6.80198      7.95769        -0.002193     -0.015079     -0.004642
     22.39003      9.03179      7.09822         0.005106      0.005323      0.022750
     22.47582      7.06864      5.56322         0.006741      0.016672      0.019603
      5.62516      5.96271      7.82357         0.008023     -0.003238      0.003425
      5.60808      7.59592      9.67494        -0.013118      0.000760     -0.019440
      5.07673      8.33130      7.40389         0.006801     -0.020113      0.002254
 -----------------------------------------------------------------------------------
    total drift:                               -0.005367      0.016285      0.030841


--------------------------------------------------------------------------------------------------------


  FREE ENERGIE OF THE ION-ELECTRON SYSTEM (eV)
  ---------------------------------------------------
  free  energy   TOTEN  =      -353.55133343 eV

  energy  without entropy=     -353.52603529  energy(sigma->0) =     -353.53868436
 
 d Force = 0.2894397E-03[ 0.116E-03, 0.463E-03]  d Energy = 0.2884427E-03 0.997E-06
 d Force = 0.7843475E+00[ 0.785E+00, 0.784E+00]  d Ewald  = 0.7843474E+00 0.169E-06


--------------------------------------------------------------------------------------------------------


    POTLOK:  cpu time    0.8994: real time    0.8994


--------------------------------------------------------------------------------------------------------


 stress matrix after NEB project (eV)
     -9.45379      0.19173     -0.04847
      0.19172     -9.85825     -0.00512
     -0.04847     -0.00512    -10.95454
  FORCES: max atom, RMS     0.027434    0.014131
  FORCE total and by dimension    0.106684    0.023769
  Stress total and by dimension   17.511126   10.954541
 Conjugate gradient step on ions:
 trial-energy change:   -0.000288  1 .order   -0.000289   -0.000463   -0.000116
  (g-gl).g = 0.947E-03      g.g   = 0.919E-03  gl.gl    = 0.103E-02
 g(Force)  = 0.919E-03   g(Stress)= 0.000E+00 ortho     =-0.280E-04
 gamma     =   0.92217
 trial     =   0.51807
 opt step  =   0.69212  (harmonic =   0.69212) maximal distance =0.00167174
 next E    =  -353.551354   (d E  =  -0.00031)


--------------------------------------------------------------------------------------------------------


    WAVPRE:  cpu time    0.0997: real time    0.1035
    FEWALD:  cpu time    0.0012: real time    0.0012

 real space projection operators:
  total allocation   :       4195.30 KBytes
  max/ min on nodes  :       1053.32       1040.99

    ORTHCH:  cpu time    0.6629: real time    0.6662
     LOOP+:  cpu time   40.9747: real time   40.9989


--------------------------------------- Iteration      5(   1)  ---------------------------------------


    POTLOK:  cpu time    0.4516: real time    0.4610
    SETDIJ:  cpu time    0.4328: real time    0.4350
    EDDIAG:  cpu time    1.1695: real time    1.1744
  RMM-DIIS:  cpu time    3.2435: real time    3.2436
    ORTHCH:  cpu time    0.2601: real time    0.2601
       DOS:  cpu time    0.0009: real time    0.0009
    CHARGE:  cpu time    0.3386: real time    0.3386
    MIXING:  cpu time    0.0108: real time    0.0108
    --------------------------------------------
      LOOP:  cpu time    5.9078: real time    5.9245

 eigenvalue-minimisations  :   608
 total energy-change (2. order) :-0.3332485E-04  (-0.6976120E-03)
 number of electron     185.0000087 magnetization      -0.9999995
 augmentation part        4.1951273 magnetization      -0.1226574

 Broyden mixing:
  rms(total) = 0.22532E-02    rms(broyden)= 0.22315E-02
  rms(prec ) = 0.23200E-02
  weight for this iteration     100.00

 Free energy of the ion-electron system (eV)
  ---------------------------------------------------
  alpha Z        PSCENC =        23.23977818
  Ewald energy   TEWEN  =     15198.50912525
  -Hartree energ DENC   =    -22027.09061879
  -exchange      EXHF   =         0.00000000
  -V(xc)+E(xc)   XCENC  =       670.48976119
  PAW double counting   =      4616.50264838    -4649.37962995
  entropy T*S    EENTRO =        -0.02522354
  eigenvalues    EBANDS =     -2406.53269924
  atomic energy  EATOM  =      8223.00138274
  Solvation  Ediel_sol  =         0.00000000
  ---------------------------------------------------
  free energy    TOTEN  =      -351.28547579 eV

  energy without entropy =     -351.26025225  energy(sigma->0) =     -351.27286402


--------------------------------------------------------------------------------------------------------


--------------------------------------- Iteration      5(   2)  ---------------------------------------


    POTLOK:  cpu time    0.4663: real time    0.4665
    SETDIJ:  cpu time    0.4349: real time    0.4349
    EDDIAG:  cpu time    1.1761: real time    1.1765
  RMM-DIIS:  cpu time    3.0452: real time    3.0455
    ORTHCH:  cpu time    0.2624: real time    0.2624
       DOS:  cpu time    0.0006: real time    0.0006
    --------------------------------------------
      LOOP:  cpu time    5.3853: real time    5.3863

 eigenvalue-minimisations  :   552
 total energy-change (2. order) : 0.8822848E-05  (-0.9718779E-05)
 number of electron     185.0000087 magnetization      -0.9999995
 augmentation part        4.1951273 magnetization      -0.1226574

 Free energy of the ion-electron system (eV)
  ---------------------------------------------------
  alpha Z        PSCENC =        23.23977818
  Ewald energy   TEWEN  =     15198.50912525
  -Hartree energ DENC   =    -22027.10001575
  -exchange      EXHF   =         0.00000000
  -V(xc)+E(xc)   XCENC  =       670.49029876
  PAW double counting   =      4616.50351247    -4649.38058373
  entropy T*S    EENTRO =        -0.02540512
  eigenvalues    EBANDS =     -2406.52355975
  atomic energy  EATOM  =      8223.00138274
  Solvation  Ediel_sol  =         0.00000000
  ---------------------------------------------------
  free energy    TOTEN  =      -351.28546696 eV

  energy without entropy =     -351.26006184  energy(sigma->0) =     -351.27276440


--------------------------------------------------------------------------------------------------------


 average (electrostatic) potential at core
  the test charge radii are     0.6991  0.5201  0.9698  0.7089  0.7215
  (the norm of the test charge is              1.0000)
       1 -59.6121       2 -59.3652       3 -59.5081       4 -60.6983       5 -59.5211
       6 -60.3095       7 -61.7122       8 -60.0952       9 -59.9560      10 -60.3640
      11 -59.0761      12 -58.8168      13 -58.9036      14 -58.9297      15 -61.5839
      16 -59.9616      17 -58.7150      18 -58.8195      19 -42.3651      20 -42.8460
      21 -42.5463      22 -42.4671      23 -42.4506      24 -41.7135      25 -41.8853
      26 -42.3671      27 -42.5364      28 -41.9830      29 -42.0776      30 -41.8942
      31 -42.6944      32 -41.9753      33 -42.1165      34 -42.1754      35 -44.7459
      36 -45.0302      37 -45.1176      38 -41.9178      39 -41.6708      40 -42.5930
      41 -41.3550      42 -97.5395      43 -99.7935      44 -97.3410      45 -98.4712
      46 -75.8400      47 -74.3316      48 -74.3125      49 -75.7271      50 -75.2007
      51 -71.5424      52 -80.3366      53 -79.7345      54 -79.5647      55 -78.5147
      56 -78.5292      57 -78.6721
 
 
 
 E-fermi :  -4.4735     XC(G=0):  -1.1835     alpha+bet : -0.6717


 spin component 1

 k-point     1 :       0.0000    0.0000    0.0000
  band No.  band energies     occupation 
      1     -28.0119      1.00000
      2     -26.6923      1.00000
      3     -26.1738      1.00000
      4     -25.6106      1.00000
      5     -24.7087      1.00000
      6     -24.6741      1.00000
      7     -24.4597      1.00000
      8     -23.3403      1.00000
      9     -23.1272      1.00000
     10     -23.0307      1.00000
     11     -22.0875      1.00000
     12     -21.8128      1.00000
     13     -21.6862      1.00000
     14     -20.9577      1.00000
     15     -20.2376      1.00000
     16     -19.5920      1.00000
     17     -19.5263      1.00000
     18     -19.2501      1.00000
     19     -19.0015      1.00000
     20     -18.6522      1.00000
     21     -18.4973      1.00000
     22     -17.8563      1.00000
     23     -16.6760      1.00000
     24     -16.4436      1.00000
     25     -16.4099      1.00000
     26     -15.9308      1.00000
     27     -15.7015      1.00000
     28     -15.1313      1.00000
     29     -14.8770      1.00000
     30     -14.7072      1.00000
     31     -14.1765      1.00000
     32     -13.8059      1.00000
     33     -13.4066      1.00000
     34     -13.3686      1.00000
     35     -13.2945      1.00000
     36     -13.2741      1.00000
     37     -12.9912      1.00000
     38     -12.9569      1.00000
     39     -12.1582      1.00000
     40     -12.0105      1.00000
     41     -11.7748      1.00000
     42     -11.6949      1.00000
     43     -11.6008      1.00000
     44     -11.5481      1.00000
     45     -11.3954      1.00000
     46     -11.2256      1.00000
     47     -11.1291      1.00000
     48     -10.9458      1.00000
     49     -10.8354      1.00000
     50     -10.6134      1.00000
     51     -10.4997      1.00000
     52     -10.4532      1.00000
     53     -10.2888      1.00000
     54     -10.2416      1.00000
     55     -10.1511      1.00000
     56     -10.0493      1.00000
     57      -9.9430      1.00000
     58      -9.9208      1.00000
     59      -9.9137      1.00000
     60      -9.8224      1.00000
     61      -9.6662      1.00000
     62      -9.5359      1.00000
     63      -9.4477      1.00000
     64      -9.2869      1.00000
     65      -9.2396      1.00000
     66      -9.1612      1.00000
     67      -8.9815      1.00000
     68      -8.9598      1.00000
     69      -8.7951      1.00000
     70      -8.7717      1.00000
     71      -8.3218      1.00000
     72      -8.2755      1.00000
     73      -8.0648      1.00000
     74      -8.0061      1.00000
     75      -7.8801      1.00000
     76      -7.7185      1.00000
     77      -7.4699      1.00000
     78      -7.1818      1.00000
     79      -7.0449      1.00000
     80      -6.8255      1.00000
     81      -6.7179      1.00000
     82      -6.6507      1.00000
     83      -6.3559      1.00000
     84      -6.2282      1.00000
     85      -6.1943      1.00000
     86      -5.9858      1.00000
     87      -5.8112      1.00000
     88      -5.7930      1.00000
     89      -5.7406      1.00000
     90      -5.3856      1.00000
     91      -4.6555      1.00000
     92      -4.4897      0.67639
     93      -4.4574      0.32361
     94      -1.9917      0.00000
     95      -1.7935      0.00000
     96      -1.5074      0.00000
     97      -1.3637      0.00000
     98      -1.2994      0.00000
     99      -1.0938      0.00000
    100      -1.0330      0.00000
    101      -1.0030      0.00000
    102      -0.6646      0.00000
    103      -0.4570      0.00000
    104      -0.2720      0.00000
    105      -0.1683      0.00000
    106      -0.0912      0.00000
    107      -0.0400      0.00000
    108       0.1389      0.00000
    109       0.2940      0.00000
    110       0.3600      0.00000
    111       0.4250      0.00000
    112       0.4563      0.00000
    113       0.5514      0.00000
    114       0.5760      0.00000
    115       0.6013      0.00000
    116       0.7635      0.00000
    117       0.7733      0.00000
    118       0.8589      0.00000
    119       0.8869      0.00000
    120       0.9601      0.00000
    121       0.9837      0.00000
    122       1.0080      0.00000
    123       1.0244      0.00000
    124       1.0997      0.00000
    125       1.1270      0.00000
    126       1.1786      0.00000
    127       1.1998      0.00000
    128       1.2781      0.00000
    129       1.3438      0.00000
    130       1.3719      0.00000
    131       1.3790      0.00000
    132       1.4091      0.00000
    133       1.4767      0.00000
    134       1.5218      0.00000
    135       1.5415      0.00000
    136       1.5547      0.00000
    137       1.5792      0.00000
    138       1.6281      0.00000
    139       1.6530      0.00000
    140       1.6811      0.00000
    141       1.6934      0.00000
    142       1.7470      0.00000
    143       1.7601      0.00000
    144       1.7806      0.00000
    145       1.8165      0.00000
    146       1.8924      0.00000
    147       1.9247      0.00000
    148       1.9302      0.00000
    149       1.9431      0.00000
    150       1.9743      0.00000
    151       1.9867      0.00000
    152       2.0596      0.00000

 spin component 2

 k-point     1 :       0.0000    0.0000    0.0000
  band No.  band energies     occupation 
      1     -28.0132      1.00000
      2     -26.7532      1.00000
      3     -26.2486      1.00000
      4     -25.6565      1.00000
      5     -24.7910      1.00000
      6     -24.6765      1.00000
      7     -24.4614      1.00000
      8     -23.3405      1.00000
      9     -23.2123      1.00000
     10     -23.1529      1.00000
     11     -22.1073      1.00000
     12     -21.8771      1.00000
     13     -21.7187      1.00000
     14     -20.9785      1.00000
     15     -20.2825      1.00000
     16     -19.7149      1.00000
     17     -19.5373      1.00000
     18     -19.2640      1.00000
     19     -19.0189      1.00000
     20     -18.6772      1.00000
     21     -18.5163      1.00000
     22     -17.8987      1.00000
     23     -16.6856      1.00000
     24     -16.4577      1.00000
     25     -16.4229      1.00000
     26     -15.9550      1.00000
     27     -15.7240      1.00000
     28     -15.1480      1.00000
     29     -14.8872      1.00000
     30     -14.7282      1.00000
     31     -14.1964      1.00000
     32     -13.8345      1.00000
     33     -13.4173      1.00000
     34     -13.3711      1.00000
     35     -13.3027      1.00000
     36     -13.2893      1.00000
     37     -13.0106      1.00000
     38     -12.9726      1.00000
     39     -12.1667      1.00000
     40     -12.0855      1.00000
     41     -11.8230      1.00000
     42     -11.7274      1.00000
     43     -11.6277      1.00000
     44     -11.5600      1.00000
     45     -11.4114      1.00000
     46     -11.2483      1.00000
     47     -11.1513      1.00000
     48     -10.9515      1.00000
     49     -10.8397      1.00000
     50     -10.6230      1.00000
     51     -10.5152      1.00000
     52     -10.4840      1.00000
     53     -10.3409      1.00000
     54     -10.2952      1.00000
     55     -10.1861      1.00000
     56     -10.1013      1.00000
     57      -9.9902      1.00000
     58      -9.9616      1.00000
     59      -9.9504      1.00000
     60      -9.8477      1.00000
     61      -9.7014      1.00000
     62      -9.5959      1.00000
     63      -9.4747      1.00000
     64      -9.3242      1.00000
     65      -9.2907      1.00000
     66      -9.1902      1.00000
     67      -9.0211      1.00000
     68      -8.9724      1.00000
     69      -8.8057      1.00000
     70      -8.7886      1.00000
     71      -8.3572      1.00000
     72      -8.3348      1.00000
     73      -8.0764      1.00000
     74      -8.0524      1.00000
     75      -7.8953      1.00000
     76      -7.8011      1.00000
     77      -7.5220      1.00000
     78      -7.2043      1.00000
     79      -7.0568      1.00000
     80      -6.9012      1.00000
     81      -6.8630      1.00000
     82      -6.7792      1.00000
     83      -6.4191      1.00000
     84      -6.2847      1.00000
     85      -6.2080      1.00000
     86      -6.0529      1.00000
     87      -5.8683      1.00000
     88      -5.8550      1.00000
     89      -5.8034      1.00000
     90      -5.4862      1.00000
     91      -4.9434      1.00000
     92      -4.7602      1.00000
     93      -4.6581      1.00000
     94      -2.0524      0.00000
     95      -1.8284      0.00000
     96      -1.5686      0.00000
     97      -1.3797      0.00000
     98      -1.3582      0.00000
     99      -1.1098      0.00000
    100      -1.1064      0.00000
    101      -1.0055      0.00000
    102      -0.6673      0.00000
    103      -0.5384      0.00000
    104      -0.3325      0.00000
    105      -0.1720      0.00000
    106      -0.1011      0.00000
    107      -0.0396      0.00000
    108       0.1379      0.00000
    109       0.2867      0.00000
    110       0.3483      0.00000
    111       0.4271      0.00000
    112       0.4509      0.00000
    113       0.5591      0.00000
    114       0.5876      0.00000
    115       0.6126      0.00000
    116       0.7496      0.00000
    117       0.7777      0.00000
    118       0.8607      0.00000
    119       0.8970      0.00000
    120       0.9526      0.00000
    121       0.9878      0.00000
    122       1.0048      0.00000
    123       1.0352      0.00000
    124       1.0891      0.00000
    125       1.1426      0.00000
    126       1.1850      0.00000
    127       1.2083      0.00000
    128       1.2733      0.00000
    129       1.3395      0.00000
    130       1.3667      0.00000
    131       1.3766      0.00000
    132       1.4107      0.00000
    133       1.4738      0.00000
    134       1.5099      0.00000
    135       1.5307      0.00000
    136       1.5368      0.00000
    137       1.5696      0.00000
    138       1.6287      0.00000
    139       1.6381      0.00000
    140       1.6812      0.00000
    141       1.6864      0.00000
    142       1.7298      0.00000
    143       1.7579      0.00000
    144       1.7637      0.00000
    145       1.8125      0.00000
    146       1.8782      0.00000
    147       1.9040      0.00000
    148       1.9165      0.00000
    149       1.9294      0.00000
    150       1.9597      0.00000
    151       1.9769      0.00000
    152       2.0509      0.00000


--------------------------------------------------------------------------------------------------------


 soft charge-density along one line, spin component           1
         0         1         2         3         4         5         6         7         8         9
 total charge-density along one line
 
 soft charge-density along one line, spin component           2
         0         1         2         3         4         5         6         7         8         9
 total charge-density along one line
 
 pseudopotential strength for first ion, spin component:           1
 10.311   0.022   0.001  -0.001   0.003   0.000   0.000   0.001
  0.022  -0.001  -0.000   0.000  -0.000   0.000  -0.000   0.000
  0.001  -0.000  -4.427   0.004   0.002  -0.018   0.001   0.001
 -0.001   0.000   0.004  -4.407   0.001   0.001  -0.013   0.000
  0.003  -0.000   0.002   0.001  -4.421   0.001   0.000  -0.017
  0.000   0.000  -0.018   0.001   0.001  -0.774   0.000   0.000
  0.000  -0.000   0.001  -0.013   0.000   0.000  -0.774   0.000
  0.001   0.000   0.001   0.000  -0.017   0.000   0.000  -0.774
 pseudopotential strength for first ion, spin component:           2
 10.315   0.022   0.001  -0.001   0.003   0.000   0.000   0.001
  0.022  -0.001  -0.000   0.000  -0.000   0.000  -0.000   0.000
  0.001  -0.000  -4.428   0.004   0.002  -0.019   0.001   0.001
 -0.001   0.000   0.004  -4.408   0.001   0.001  -0.014   0.000
  0.003  -0.000   0.002   0.001  -4.422   0.001   0.000  -0.017
  0.000   0.000  -0.019   0.001   0.001  -0.774   0.000   0.000
  0.000  -0.000   0.001  -0.014   0.000   0.000  -0.774   0.000
  0.001   0.000   0.001   0.000  -0.017   0.000   0.000  -0.774
 total augmentation occupancy for first ion, spin component:           1
  1.487  -1.064  -0.012   0.011  -0.047  -0.006   0.002  -0.030
 -1.064   1.039   0.026  -0.005   0.153   0.005  -0.000   0.033
 -0.012   0.026   1.238  -0.047  -0.032   0.231  -0.022  -0.012
  0.011  -0.005  -0.047   0.966  -0.001  -0.022   0.116  -0.008
 -0.047   0.153  -0.032  -0.001   1.108  -0.012  -0.008   0.193
 -0.006   0.005   0.231  -0.022  -0.012   0.048  -0.006  -0.003
  0.002  -0.000  -0.022   0.116  -0.008  -0.006   0.016  -0.003
 -0.030   0.033  -0.012  -0.008   0.193  -0.003  -0.003   0.040
 total augmentation occupancy for first ion, spin component:           2
 -0.001   0.000  -0.000  -0.000  -0.000   0.000  -0.000  -0.000
  0.000  -0.000  -0.000   0.000   0.000  -0.000   0.000   0.000
 -0.000  -0.000  -0.001  -0.004  -0.000  -0.000  -0.000  -0.000
 -0.000   0.000  -0.004  -0.018  -0.002  -0.000  -0.001  -0.000
 -0.000   0.000  -0.000  -0.002  -0.001  -0.000  -0.000  -0.000
  0.000  -0.000  -0.000  -0.000  -0.000   0.000   0.000  -0.000
 -0.000   0.000  -0.000  -0.001  -0.000   0.000   0.000  -0.000
 -0.000   0.000  -0.000  -0.000  -0.000  -0.000  -0.000   0.000


------------------------ aborting loop because EDIFF is reached ----------------------------------------


 


 total charge     
 
# of ion       s       p       d       tot
------------------------------------------
    1        0.869   1.750   0.000   2.619
    2        0.871   1.772   0.000   2.642
    3        0.866   1.789   0.000   2.655
    4        0.866   1.776   0.000   2.642
    5        0.869   1.782   0.000   2.650
    6        0.865   1.753   0.000   2.618
    7        0.856   1.712   0.000   2.568
    8        0.837   1.753   0.000   2.590
    9        0.866   1.748   0.000   2.614
   10        0.866   1.775   0.000   2.641
   11        0.867   1.790   0.000   2.657
   12        0.873   1.767   0.000   2.640
   13        0.874   1.735   0.000   2.608
   14        0.870   1.781   0.000   2.651
   15        0.856   1.714   0.000   2.569
   16        0.837   1.754   0.000   2.591
   17        0.842   1.798   0.000   2.640
   18        0.842   1.798   0.000   2.640
   19        0.641   0.045   0.000   0.687
   20        0.644   0.045   0.000   0.689
   21        0.637   0.046   0.000   0.682
   22        0.646   0.046   0.000   0.692
   23        0.645   0.045   0.000   0.690
   24        0.640   0.046   0.000   0.686
   25        0.635   0.046   0.000   0.681
   26        0.647   0.046   0.000   0.693
   27        0.651   0.043   0.000   0.694
   28        0.644   0.042   0.000   0.686
   29        0.642   0.042   0.000   0.684
   30        0.642   0.043   0.000   0.685
   31        0.651   0.043   0.000   0.694
   32        0.641   0.043   0.000   0.684
   33        0.644   0.042   0.000   0.686
   34        0.642   0.042   0.000   0.684
   35        0.619   0.077   0.000   0.696
   36        0.631   0.077   0.000   0.708
   37        0.635   0.076   0.000   0.711
   38        0.647   0.077   0.000   0.724
   39        0.638   0.078   0.000   0.716
   40        0.464   0.087   0.000   0.551
   41        0.621   0.080   0.000   0.702
   42        1.346   2.399   0.000   3.745
   43        1.244   2.287   0.000   3.532
   44        1.346   2.398   0.000   3.744
   45        1.243   2.296   0.000   3.539
   46        1.219   2.690   0.000   3.909
   47        1.269   2.560   0.000   3.828
   48        1.269   2.554   0.000   3.823
   49        1.220   2.688   0.000   3.908
   50        1.238   2.731   0.000   3.969
   51        1.241   2.656   0.000   3.897
   52        1.605   3.574   0.000   5.179
   53        1.617   3.551   0.000   5.168
   54        1.625   3.538   0.000   5.163
   55        1.619   3.536   0.000   5.155
   56        1.623   3.512   0.000   5.135
   57        1.619   3.519   0.000   5.138
--------------------------------------------------
tot         52.376  79.492   0.000 131.869
 


 magnetization (x)
 
# of ion       s       p       d       tot
------------------------------------------
    1       -0.001  -0.009   0.000  -0.010
    2       -0.000  -0.004   0.000  -0.004
    3       -0.000  -0.004   0.000  -0.005
    4        0.000  -0.001   0.000  -0.001
    5        0.000   0.000   0.000   0.000
    6       -0.000  -0.009   0.000  -0.009
    7        0.000  -0.009   0.000  -0.009
    8        0.000   0.000   0.000   0.001
    9       -0.001  -0.018   0.000  -0.019
   10       -0.000  -0.013   0.000  -0.013
   11        0.000  -0.002   0.000  -0.002
   12       -0.001  -0.013   0.000  -0.014
   13       -0.001  -0.018   0.000  -0.019
   14        0.001   0.005   0.000   0.006
   15        0.001   0.007   0.000   0.008
   16        0.000   0.001   0.000   0.001
   17       -0.001  -0.003   0.000  -0.003
   18       -0.001  -0.002   0.000  -0.003
   19        0.000  -0.000   0.000   0.000
   20        0.000  -0.000   0.000   0.000
   21        0.000   0.000   0.000   0.000
   22       -0.001  -0.000   0.000  -0.001
   23        0.000  -0.000   0.000   0.000
   24        0.000  -0.000   0.000   0.000
   25       -0.000   0.000   0.000  -0.000
   26       -0.001  -0.000   0.000  -0.001
   27       -0.001   0.000   0.000  -0.000
   28        0.000  -0.000   0.000  -0.000
   29       -0.000  -0.000   0.000  -0.000
   30        0.000  -0.000   0.000   0.000
   31       -0.000   0.000   0.000  -0.000
   32        0.000  -0.000   0.000   0.000
   33        0.000  -0.000   0.000  -0.000
   34       -0.000  -0.000   0.000  -0.000
   35       -0.000   0.000   0.000   0.000
   36       -0.000   0.000   0.000  -0.000
   37       -0.000   0.000   0.000  -0.000
   38        0.000  -0.001   0.000  -0.001
   39        0.001  -0.001   0.000  -0.000
   40        0.000  -0.000   0.000   0.000
   41       -0.000  -0.001   0.000  -0.001
   42       -0.001  -0.030   0.000  -0.031
   43        0.000   0.000   0.000   0.000
   44       -0.001  -0.034   0.000  -0.035
   45        0.001   0.006   0.000   0.007
   46       -0.001  -0.036   0.000  -0.038
   47       -0.002  -0.056   0.000  -0.058
   48       -0.003  -0.087   0.000  -0.090
   49       -0.002  -0.046   0.000  -0.048
   50        0.000   0.000   0.000   0.000
   51       -0.007  -0.081   0.000  -0.088
   52       -0.000  -0.001   0.000  -0.001
   53        0.000  -0.000   0.000  -0.000
   54       -0.000  -0.003   0.000  -0.003
   55       -0.000  -0.042   0.000  -0.043
   56       -0.001  -0.080   0.000  -0.081
   57       -0.001  -0.088   0.000  -0.089
--------------------------------------------------
tot         -0.022  -0.675   0.000  -0.696
 
    CHARGE:  cpu time    0.3363: real time    0.3363
    FORLOC:  cpu time    0.0598: real time    0.0598
    FORNL :  cpu time    1.2503: real time    1.2505
    STRESS:  cpu time    3.7483: real time    3.7493
    FORCOR:  cpu time    0.4190: real time    0.4191
    FORHAR:  cpu time    0.1066: real time    0.1067
    MIXING:  cpu time    0.0104: real time    0.0104
    OFIELD:  cpu time    0.0002: real time    0.0002

 ---------------------------------------------------------------------------------------------

         DFTD3 V3.0 Rev 1        
 Edisp (eV)   -2.26589

 E6    (eV) :    -1.5736
 E8    (eV) :    -0.6923
 % E8        : 30.55
    FORVDW:  cpu time    0.0859: real time    0.0859

  FORCE on cell =-STRESS in cart. coord.  units (eV):
  Direction    XX          YY          ZZ          XY          YZ          ZX
  --------------------------------------------------------------------------------------
  Alpha Z    23.23978    23.23978    23.23978
  Ewald   13285.02055  4912.65586 -2999.17981   272.08923  -287.97023  -151.11954
  Hartree 14469.27814  6623.48925   934.65840   259.87723  -180.38398  -104.11972
  E(xc)    -729.11950  -729.48597  -739.51156    -0.10149    -0.51980    -0.31142
  Local  -29968.20979-13735.23688  -333.76875  -541.46756   453.04654   246.62571
  n-local   -80.92070   -72.67780   -72.02399     1.39502     2.20661    -0.21291
  augment   -22.22644   -25.52000   -26.05122     0.49807    -0.33297    -0.61084
  Kinetic  3014.82345  2994.33463  3202.07179     8.02036    13.92651     9.75275
  Fock        0.00000     0.00000     0.00000     0.00000     0.00000     0.00000
  vdW        -1.44845    -0.70951    -0.38694    -0.11146     0.01642    -0.03837
  -------------------------------------------------------------------------------------
  Total      -9.56296    -9.91065   -10.95230     0.19938    -0.01091    -0.03433
  in kB      -2.43199    -2.52041    -2.78532     0.05071    -0.00277    -0.00873
  external pressure =       -2.58 kB  Pullay stress =        0.00 kB


 VOLUME and BASIS-vectors are now :
 -----------------------------------------------------------------------------
  energy-cutoff  :      400.00
  volume of cell :     6300.00
      direct lattice vectors                 reciprocal lattice vectors
    28.000000000  0.000000000  0.000000000     0.035714286  0.000000000  0.000000000
     0.000000000 15.000000000  0.000000000     0.000000000  0.066666667  0.000000000
     0.000000000  0.000000000 15.000000000     0.000000000  0.000000000  0.066666667

  length of vectors
    28.000000000 15.000000000 15.000000000     0.035714286  0.066666667  0.066666667


 FORCES acting on ions
    electron-ion (+dipol)            ewald-force                    non-local-force                 convergence-correction
 -----------------------------------------------------------------------------------------------
   -.695E+02 0.334E+01 0.399E+01   0.696E+02 -.359E+01 -.347E+01   -.992E-01 0.266E+00 -.522E+00   0.990E-02 0.265E-02 -.209E-02
   -.119E+03 0.203E+03 -.277E+02   0.121E+03 -.204E+03 0.277E+02   -.145E+01 0.173E+01 -.488E-01   0.855E-02 -.428E-02 0.161E-04
   -.614E+02 0.225E+03 -.492E+02   0.626E+02 -.228E+03 0.494E+02   -.114E+01 0.226E+01 -.183E+00   0.727E-02 -.656E-02 0.126E-02
   -.769E+02 0.635E+02 -.216E+02   0.823E+02 -.640E+02 0.212E+02   -.541E+01 0.622E+00 0.397E+00   0.128E-01 -.461E-02 0.120E-02
   -.539E+02 -.196E+03 0.398E+02   0.558E+02 0.198E+03 -.404E+02   -.191E+01 -.230E+01 0.577E+00   0.113E-01 0.450E-02 -.831E-03
   -.430E+02 -.147E+03 0.239E+02   0.459E+02 0.146E+03 -.240E+02   -.297E+01 0.840E+00 0.121E+00   0.122E-01 0.285E-02 0.307E-03
   -.366E+02 -.104E+03 0.687E+01   0.350E+02 0.105E+03 -.745E+01   0.160E+01 -.102E+01 0.580E+00   0.169E-01 0.375E-03 0.765E-03
   0.284E+02 0.204E+03 -.131E+03   -.321E+02 -.210E+03 0.133E+03   0.371E+01 0.564E+01 -.180E+01   0.450E-02 -.166E-01 0.466E-02
   0.452E+02 0.148E+03 0.492E+00   -.488E+02 -.147E+03 -.172E+00   0.361E+01 -.786E+00 -.316E+00   -.236E-01 -.584E-02 0.338E-03
   0.765E+02 -.660E+02 -.112E+02   -.823E+02 0.665E+02 0.116E+02   0.581E+01 -.610E+00 -.385E+00   -.225E-01 0.590E-02 0.701E-03
   0.600E+02 -.231E+03 -.921E+01   -.616E+02 0.233E+03 0.930E+01   0.154E+01 -.225E+01 -.743E-01   -.187E-01 0.623E-02 -.118E-02
   0.121E+03 -.203E+03 -.118E+02   -.122E+03 0.204E+03 0.120E+02   0.195E+01 -.150E+01 -.198E+00   -.307E-01 -.392E-02 -.612E-03
   0.731E+02 -.266E+01 -.480E+01   -.751E+02 0.246E+01 0.475E+01   0.205E+01 0.196E+00 0.631E-01   -.473E-01 -.799E-02 0.303E-02
   0.572E+02 0.199E+03 -.197E+01   -.598E+02 -.202E+03 0.216E+01   0.259E+01 0.238E+01 -.188E+00   -.358E-01 -.536E-02 0.573E-03
   0.354E+02 0.104E+03 -.587E+01   -.341E+02 -.105E+03 0.543E+01   -.129E+01 0.130E+01 0.443E+00   -.233E-01 -.211E-04 0.328E-03
   -.379E+02 -.222E+03 -.869E+02   0.416E+02 0.228E+03 0.875E+02   -.361E+01 -.589E+01 -.585E+00   -.858E-02 0.185E-01 0.287E-02
   -.124E+02 -.196E+03 0.153E+03   0.126E+02 0.196E+03 -.154E+03   -.206E+00 -.252E-01 0.119E+01   -.838E-02 0.121E-01 -.391E-02
   0.262E+02 0.218E+03 0.112E+03   -.267E+02 -.218E+03 -.114E+03   0.477E+00 0.196E+00 0.114E+01   0.309E-02 -.120E-01 -.304E-02
   -.530E+02 0.857E+02 -.924E+01   0.572E+02 -.899E+02 0.961E+01   -.413E+01 0.419E+01 -.364E+00   0.240E-02 -.138E-02 0.127E-04
   -.992E+01 0.951E+02 -.202E+02   0.842E+01 -.101E+03 0.213E+02   0.151E+01 0.547E+01 -.107E+01   0.131E-02 -.220E-02 0.323E-03
   -.184E+02 -.927E+02 0.198E+02   0.204E+02 0.982E+02 -.210E+02   -.194E+01 -.544E+01 0.114E+01   0.229E-02 0.113E-02 -.173E-03
   0.480E+02 0.349E+02 -.662E+02   -.531E+02 -.338E+02 0.690E+02   0.509E+01 -.111E+01 -.276E+01   0.757E-03 -.435E-02 0.251E-02
   0.948E+01 -.969E+02 -.140E+01   -.798E+01 0.102E+03 0.119E+01   -.151E+01 -.555E+01 0.224E+00   -.321E-02 0.154E-02 -.310E-03
   0.532E+02 -.857E+02 -.488E+01   -.574E+02 0.899E+02 0.513E+01   0.420E+01 -.417E+01 -.246E+00   -.777E-02 -.210E-02 0.198E-03
   0.198E+02 0.942E+02 -.134E+01   -.218E+02 -.997E+02 0.141E+01   0.207E+01 0.552E+01 -.681E-01   -.784E-02 0.394E-03 0.573E-03
   -.532E+02 -.454E+02 -.542E+02   0.585E+02 0.448E+02 0.567E+02   -.530E+01 0.631E+00 -.247E+01   -.153E-02 0.473E-02 0.196E-02
   0.250E+02 -.787E+02 -.611E+02   -.282E+02 0.819E+02 0.646E+02   0.317E+01 -.318E+01 -.346E+01   -.256E-02 0.287E-02 0.107E-02
   0.495E+02 -.429E+02 0.629E+02   -.544E+02 0.432E+02 -.656E+02   0.484E+01 -.386E+00 0.267E+01   -.291E-02 0.208E-02 -.118E-02
   -.221E+02 -.883E+02 0.135E+02   0.241E+02 0.934E+02 -.130E+02   -.203E+01 -.509E+01 -.476E+00   -.131E-02 0.260E-02 -.287E-03
   -.349E+02 -.975E+01 0.729E+02   0.385E+02 0.682E+01 -.760E+02   -.353E+01 0.293E+01 0.317E+01   -.128E-02 0.264E-02 -.263E-02
   -.309E+02 0.675E+02 -.722E+02   0.343E+02 -.701E+02 0.759E+02   -.342E+01 0.260E+01 -.366E+01   0.116E-02 -.265E-02 0.140E-02
   0.414E+02 0.211E+02 0.665E+02   -.452E+02 -.186E+02 -.698E+02   0.382E+01 -.244E+01 0.328E+01   0.961E-04 -.305E-02 -.218E-02
   -.431E+02 0.533E+02 0.583E+02   0.477E+02 -.542E+02 -.613E+02   -.455E+01 0.883E+00 0.299E+01   0.119E-02 -.212E-02 -.100E-02
   0.232E+02 0.887E+02 -.442E+01   -.252E+02 -.936E+02 0.589E+01   0.200E+01 0.491E+01 -.147E+01   0.785E-04 -.252E-02 -.111E-03
   -.114E+02 -.852E+02 0.838E+00   0.900E+01 0.912E+02 -.427E+01   0.240E+01 -.598E+01 0.342E+01   0.147E-02 0.119E-02 0.919E-03
   -.985E+02 -.522E+01 -.159E+02   0.106E+03 0.487E+01 0.155E+02   -.730E+01 0.355E+00 0.347E+00   0.210E-02 0.575E-03 0.621E-03
   -.293E+00 -.807E+01 -.963E+02   -.189E+01 0.795E+01 0.103E+03   0.219E+01 0.127E+00 -.696E+01   0.121E-02 0.525E-03 0.765E-03
   -.821E+01 -.115E+02 0.874E+02   0.110E+02 0.131E+02 -.937E+02   -.284E+01 -.157E+01 0.634E+01   0.810E-03 0.443E-03 0.257E-02
   -.488E+00 0.744E+02 0.613E+01   0.352E+01 -.802E+02 -.330E+01   -.305E+01 0.585E+01 -.286E+01   0.165E-02 0.173E-02 0.515E-02
   -.451E+02 0.729E+01 -.441E+02   0.452E+02 -.762E+01 0.443E+02   -.831E-01 0.309E+00 -.198E+00   0.136E-02 0.113E-03 0.224E-03
   0.306E+02 -.482E+02 -.257E+01   -.296E+02 0.534E+02 0.730E+01   -.106E+01 -.524E+01 -.474E+01   0.468E-02 0.147E-02 0.819E-02
   -.448E+02 -.400E+03 0.704E+02   0.439E+02 0.405E+03 -.716E+02   0.958E+00 -.550E+01 0.120E+01   0.160E-01 0.157E-01 -.257E-02
   -.111E+03 -.408E+01 0.678E+02   0.111E+03 0.671E+01 -.732E+02   0.395E+00 -.264E+01 0.533E+01   0.988E-02 -.243E-02 -.344E-02
   0.499E+02 0.405E+03 0.843E+01   -.490E+02 -.411E+03 -.870E+01   -.872E+00 0.555E+01 0.273E+00   -.270E-01 -.161E-01 0.862E-03
   0.132E+03 0.174E+02 -.531E+02   -.134E+03 -.186E+02 0.542E+02   0.170E+01 0.118E+01 -.105E+01   -.525E-01 0.818E-02 0.978E-02
   -.123E+02 0.938E+02 -.621E+02   0.104E+02 -.983E+02 0.638E+02   0.194E+01 0.458E+01 -.167E+01   0.145E-01 -.123E-01 0.217E-02
   -.196E+01 -.204E+03 0.287E+02   -.916E+01 0.237E+03 -.334E+02   0.111E+02 -.332E+02 0.465E+01   0.106E-01 0.170E-01 0.144E-02
   0.525E+01 0.204E+03 -.145E+01   0.535E+01 -.238E+03 0.138E+01   -.106E+02 0.338E+02 0.720E-01   -.143E-01 -.135E-01 0.195E-03
   0.856E+01 -.103E+03 -.326E+02   -.699E+01 0.108E+03 0.326E+02   -.156E+01 -.491E+01 -.593E-01   -.187E-01 0.115E-01 -.116E-03
   -.162E+03 -.609E+02 -.157E+03   0.156E+03 0.489E+02 0.149E+03   0.629E+01 0.120E+02 0.809E+01   0.740E-02 0.719E-02 0.657E-02
   0.175E+03 0.428E+02 0.151E+03   -.199E+03 -.454E+02 -.152E+03   0.238E+02 0.255E+01 0.115E+01   0.128E-01 0.378E-02 0.228E-01
   -.284E+03 0.268E+03 -.191E+03   0.298E+03 -.302E+03 0.210E+03   -.138E+02 0.335E+02 -.183E+02   0.144E-02 -.833E-02 -.119E-01
   -.171E+03 -.440E+03 0.281E+02   0.177E+03 0.489E+03 -.228E+02   -.629E+01 -.493E+02 -.531E+01   0.575E-02 0.105E-01 -.132E-01
   -.216E+03 0.136E+03 0.443E+03   0.226E+03 -.155E+03 -.491E+03   -.102E+02 0.194E+02 0.483E+02   0.514E-02 -.640E-02 0.406E-02
   0.189E+03 0.427E+03 0.526E+02   -.196E+03 -.475E+03 -.662E+02   0.690E+01 0.475E+02 0.137E+02   -.172E-01 0.547E-01 0.117E-01
   0.201E+03 -.452E+02 -.456E+03   -.207E+03 0.534E+02 0.505E+03   0.673E+01 -.822E+01 -.488E+02   -.616E-02 -.784E-02 -.259E-01
   0.324E+03 -.282E+03 0.166E+03   -.348E+03 0.314E+03 -.192E+03   0.236E+02 -.326E+02 0.257E+02   0.119E-02 -.248E-01 0.223E-01
 -----------------------------------------------------------------------------------------------
   -.358E+02 -.184E+02 -.263E+02   0.739E-12 0.171E-12 -.568E-13   0.360E+02 0.184E+02 0.263E+02   -.189E+00 0.262E-01 0.478E-01
 
 
 POSITION                                       TOTAL-FORCE (eV/Angst)
 -----------------------------------------------------------------------------------
     20.48340      7.24587      7.21072         0.009893      0.015426     -0.002526
     20.08822      5.92961      7.48565        -0.004940      0.005076      0.002795
     18.74407      5.61716      7.66602        -0.016882      0.010405     -0.000777
     17.79467      6.64052      7.55521        -0.005925      0.019375     -0.006722
     19.55212      8.27865      7.10399         0.004744     -0.006293     -0.002060
     18.20706      7.96011      7.26854         0.002517     -0.011069     -0.003482
     15.72661      7.69964      7.46596        -0.035736     -0.008324     -0.000696
     15.79748      5.22886      8.04079        -0.005263      0.003066     -0.000448
      9.80269      7.02089      7.77010         0.012868      0.012248      0.002911
     10.22924      8.36871      7.77107         0.006228     -0.013865      0.003410
      9.28751      9.40352      7.83125         0.012517      0.005841      0.008000
      7.94351      9.06861      7.93504         0.012264     -0.007794      0.008584
      7.53109      7.72489      7.97553        -0.012860     -0.017894      0.010306
      8.45489      6.68638      7.87364         0.000310     -0.004267      0.005918
     12.28616      7.30024      7.63026         0.013785      0.007425      0.002879
     12.24413      9.83259      7.78944         0.009948      0.000183      0.002805
     12.39055     10.47779      6.41757         0.001285     -0.004946      0.012989
     15.53105      4.36877      6.81223         0.003618      0.004492      0.008922
     20.84450      5.14848      7.55362         0.013636     -0.011624      0.003901
     18.44408      4.59040      7.87070        -0.000344     -0.008946      0.004436
     19.88696      9.29420      6.89228         0.000188     -0.002368     -0.005077
     14.86292      5.44137      8.56761         0.003107      0.000163     -0.001380
      9.59397     10.44829      7.79035        -0.009420      0.004018      0.011386
      7.18487      9.84890      7.98276        -0.028329      0.015984      0.003534
      8.10536      5.65342      7.88584        -0.000077      0.006486     -0.004872
     13.22229      9.71098      8.26332        -0.004612     -0.004551     -0.009238
     11.60813     10.43731      8.45139         0.007134      0.004750     -0.001614
     11.42289     10.54907      5.90214        -0.003726     -0.001696     -0.009302
     12.79651     11.49320      6.52917         0.005671      0.003644     -0.004990
     13.08281      9.89506      5.79560         0.009536     -0.008270     -0.005796
     16.48669      4.73242      8.73961         0.000442     -0.000339     -0.003013
     14.78611      4.85389      6.16781        -0.009624      0.003176     -0.003360
     16.44845      4.20050      6.23075        -0.001893     -0.002295     -0.004762
     15.13508      3.39139      7.12209        -0.005877     -0.004726      0.001946
     23.70679      9.33361      9.00354        -0.000001     -0.017909     -0.020982
     25.05301      8.43531      9.42520         0.008358      0.000432     -0.008879
     23.73198      8.46715     10.43986         0.007227      0.008677     -0.004297
      4.41967      7.02634      4.20367        -0.007851     -0.000265     -0.000800
      4.44480      5.97245      5.49166        -0.005668      0.007513     -0.011350
     23.48502      7.56312      8.74359         0.009029     -0.004275      0.007122
      4.16055      7.56277      5.77174        -0.008404     -0.007023     -0.006548
     16.83437      9.02169      7.15238         0.010526      0.007902     -0.006636
     22.20223      7.60046      6.87564         0.005278     -0.014555     -0.010923
     11.16983      5.95270      7.64916        -0.014977      0.010355      0.001271
      5.79148      7.35153      8.24342        -0.009618     -0.002151      0.000887
     16.41298      6.52091      7.69634         0.005826      0.000829     -0.003785
     14.44760      8.00744      7.43481         0.020961     -0.027377     -0.003075
     13.56496      6.98209      7.54866        -0.016172      0.031324      0.002735
     11.61656      8.50258      7.71989        -0.002646     -0.016860     -0.002444
     24.03084      8.47188      9.46166         0.015491      0.015690      0.005141
      3.98952      6.80142      5.10181         0.003550     -0.000532      0.002452
     22.93954      6.80217      7.95796        -0.008331     -0.022540     -0.012889
     22.39015      9.03161      7.09864         0.004381      0.016374      0.019032
     22.47596      7.06886      5.56314         0.003310      0.017504      0.030969
      5.62525      5.96235      7.82364         0.007928      0.007954      0.004211
      5.60785      7.59603      9.67471        -0.013676      0.001914     -0.001320
      5.07670      8.33129      7.40391         0.001295     -0.015471     -0.004497
 -----------------------------------------------------------------------------------
    total drift:                               -0.006704      0.019826      0.034177


--------------------------------------------------------------------------------------------------------


  FREE ENERGIE OF THE ION-ELECTRON SYSTEM (eV)
  ---------------------------------------------------
  free  energy   TOTEN  =      -353.55135224 eV

  energy  without entropy=     -353.52594712  energy(sigma->0) =     -353.53864968
 
 d Force = 0.1160979E-04[-0.159E-04, 0.391E-04]  d Energy = 0.1880768E-04-0.720E-05
 d Force = 0.2636029E+00[ 0.264E+00, 0.264E+00]  d Ewald  = 0.2636029E+00-0.176E-08


--------------------------------------------------------------------------------------------------------


    POTLOK:  cpu time    0.9006: real time    0.9007


--------------------------------------------------------------------------------------------------------


 stress matrix after NEB project (eV)
     -9.56296      0.19939     -0.03433
      0.19938     -9.91065     -0.01091
     -0.03433     -0.01091    -10.95230
  FORCES: max atom, RMS     0.036699    0.017344
  FORCE total and by dimension    0.130942    0.035736
  Stress total and by dimension   17.598465   10.952297


--------------------------------------------------------------------------------------------------------


    WAVPRE:  cpu time    0.0999: real time    0.1045
    FEWALD:  cpu time    0.0012: real time    0.0012

 real space projection operators:
  total allocation   :       4195.02 KBytes
  max/ min on nodes  :       1053.28       1041.03

    ORTHCH:  cpu time    0.6646: real time    0.6664
     LOOP+:  cpu time   19.4268: real time   19.4526


--------------------------------------- Iteration      6(   1)  ---------------------------------------


    POTLOK:  cpu time    0.4586: real time    0.4590
    SETDIJ:  cpu time    0.4349: real time    0.4349
    EDDIAG:  cpu time    1.1684: real time    1.1688
  RMM-DIIS:  cpu time    3.2176: real time    3.2184
    ORTHCH:  cpu time    0.2631: real time    0.2632
       DOS:  cpu time    0.0011: real time    0.0011
    CHARGE:  cpu time    0.3332: real time    0.3333
    MIXING:  cpu time    0.0104: real time    0.0104
    --------------------------------------------
      LOOP:  cpu time    5.8873: real time    5.8892

 eigenvalue-minimisations  :   608
 total energy-change (2. order) :-0.2894812E-03  (-0.4800152E-02)
 number of electron     185.0000086 magnetization      -0.9999995
 augmentation part        4.1953530 magnetization      -0.1230831

 Broyden mixing:
  rms(total) = 0.40461E-02    rms(broyden)= 0.40102E-02
  rms(prec ) = 0.41374E-02
  weight for this iteration     100.00

 Free energy of the ion-electron system (eV)
  ---------------------------------------------------
  alpha Z        PSCENC =        23.23977818
  Ewald energy   TEWEN  =     15198.71859238
  -Hartree energ DENC   =    -22027.20740714
  -exchange      EXHF   =         0.00000000
  -V(xc)+E(xc)   XCENC  =       670.49439094
  PAW double counting   =      4616.46264898    -4649.33941604
  entropy T*S    EENTRO =        -0.02532079
  eigenvalues    EBANDS =     -2406.63041453
  atomic energy  EATOM  =      8223.00138274
  Solvation  Ediel_sol  =         0.00000000
  ---------------------------------------------------
  free energy    TOTEN  =      -351.28576527 eV

  energy without entropy =     -351.26044448  energy(sigma->0) =     -351.27310487


--------------------------------------------------------------------------------------------------------


--------------------------------------- Iteration      6(   2)  ---------------------------------------


    POTLOK:  cpu time    0.4676: real time    0.4679
    SETDIJ:  cpu time    0.4349: real time    0.4349
    EDDIAG:  cpu time    1.1726: real time    1.1731
  RMM-DIIS:  cpu time    3.2834: real time    3.2842
    ORTHCH:  cpu time    0.2635: real time    0.2636
       DOS:  cpu time    0.0011: real time    0.0011
    CHARGE:  cpu time    0.3400: real time    0.3401
    MIXING:  cpu time    0.0107: real time    0.0107
    --------------------------------------------
      LOOP:  cpu time    5.9738: real time    5.9756

 eigenvalue-minimisations  :   613
 total energy-change (2. order) : 0.3985163E-04  (-0.4907893E-04)
 number of electron     185.0000086 magnetization      -0.9999995
 augmentation part        4.1965628 magnetization      -0.1220091

 Broyden mixing:
  rms(total) = 0.76666E-02    rms(broyden)= 0.76259E-02
  rms(prec ) = 0.80757E-02
  weight for this iteration     100.00

 eigenvalues of (default mixing * dielectric matrix)
  average eigenvalue GAMMA=   0.1529
  0.1529

 Free energy of the ion-electron system (eV)
  ---------------------------------------------------
  alpha Z        PSCENC =        23.23977818
  Ewald energy   TEWEN  =     15198.71859238
  -Hartree energ DENC   =    -22027.25336682
  -exchange      EXHF   =         0.00000000
  -V(xc)+E(xc)   XCENC  =       670.49519869
  PAW double counting   =      4616.54936091    -4649.42668052
  entropy T*S    EENTRO =        -0.02493342
  eigenvalues    EBANDS =     -2406.58505755
  atomic energy  EATOM  =      8223.00138274
  Solvation  Ediel_sol  =         0.00000000
  ---------------------------------------------------
  free energy    TOTEN  =      -351.28572542 eV

  energy without entropy =     -351.26079199  energy(sigma->0) =     -351.27325870


--------------------------------------------------------------------------------------------------------


--------------------------------------- Iteration      6(   3)  ---------------------------------------


    POTLOK:  cpu time    0.4698: real time    0.4701
    SETDIJ:  cpu time    0.4345: real time    0.4345
    EDDIAG:  cpu time    1.1663: real time    1.1668
  RMM-DIIS:  cpu time    2.8483: real time    2.8494
    ORTHCH:  cpu time    0.2607: real time    0.2607
       DOS:  cpu time    0.0008: real time    0.0008
    CHARGE:  cpu time    0.3396: real time    0.3397
    MIXING:  cpu time    0.0118: real time    0.0118
    --------------------------------------------
      LOOP:  cpu time    5.5318: real time    5.5339

 eigenvalue-minimisations  :   519
 total energy-change (2. order) : 0.4396716E-04  (-0.6842534E-05)
 number of electron     185.0000086 magnetization      -0.9999996
 augmentation part        4.1954534 magnetization      -0.1228953

 Broyden mixing:
  rms(total) = 0.27512E-02    rms(broyden)= 0.27050E-02
  rms(prec ) = 0.28015E-02
  weight for this iteration     100.00

 eigenvalues of (default mixing * dielectric matrix)
  average eigenvalue GAMMA=   0.6496
  1.1191  0.1801

 Free energy of the ion-electron system (eV)
  ---------------------------------------------------
  alpha Z        PSCENC =        23.23977818
  Ewald energy   TEWEN  =     15198.71859238
  -Hartree energ DENC   =    -22027.24913890
  -exchange      EXHF   =         0.00000000
  -V(xc)+E(xc)   XCENC  =       670.49650636
  PAW double counting   =      4616.59680968    -4649.47441519
  entropy T*S    EENTRO =        -0.02527109
  eigenvalues    EBANDS =     -2406.58992561
  atomic energy  EATOM  =      8223.00138274
  Solvation  Ediel_sol  =         0.00000000
  ---------------------------------------------------
  free energy    TOTEN  =      -351.28568145 eV

  energy without entropy =     -351.26041036  energy(sigma->0) =     -351.27304590


--------------------------------------------------------------------------------------------------------


--------------------------------------- Iteration      6(   4)  ---------------------------------------


    POTLOK:  cpu time    0.4700: real time    0.4704
    SETDIJ:  cpu time    0.4350: real time    0.4350
    EDDIAG:  cpu time    1.1723: real time    1.1730
  RMM-DIIS:  cpu time    2.5862: real time    2.5869
    ORTHCH:  cpu time    0.2628: real time    0.2628
       DOS:  cpu time    0.0009: real time    0.0009
    CHARGE:  cpu time    0.3406: real time    0.3407
    MIXING:  cpu time    0.0126: real time    0.0126
    --------------------------------------------
      LOOP:  cpu time    5.2804: real time    5.2823

 eigenvalue-minimisations  :   465
 total energy-change (2. order) :-0.4220270E-04  (-0.2890234E-05)
 number of electron     185.0000086 magnetization      -0.9999996
 augmentation part        4.1949585 magnetization      -0.1232938

 Broyden mixing:
  rms(total) = 0.30068E-02    rms(broyden)= 0.29892E-02
  rms(prec ) = 0.31362E-02
  weight for this iteration     100.00

 eigenvalues of (default mixing * dielectric matrix)
  average eigenvalue GAMMA=   0.7537
  1.7422  0.2077  0.3112

 Free energy of the ion-electron system (eV)
  ---------------------------------------------------
  alpha Z        PSCENC =        23.23977818
  Ewald energy   TEWEN  =     15198.71859238
  -Hartree energ DENC   =    -22027.28300417
  -exchange      EXHF   =         0.00000000
  -V(xc)+E(xc)   XCENC  =       670.49750544
  PAW double counting   =      4616.67261864    -4649.55068541
  entropy T*S    EENTRO =        -0.02535877
  eigenvalues    EBANDS =     -2406.55655268
  atomic energy  EATOM  =      8223.00138274
  Solvation  Ediel_sol  =         0.00000000
  ---------------------------------------------------
  free energy    TOTEN  =      -351.28572365 eV

  energy without entropy =     -351.26036488  energy(sigma->0) =     -351.27304426


--------------------------------------------------------------------------------------------------------


--------------------------------------- Iteration      6(   5)  ---------------------------------------


    POTLOK:  cpu time    0.4719: real time    0.4723
    SETDIJ:  cpu time    0.4351: real time    0.4351
    EDDIAG:  cpu time    1.1700: real time    1.1705
  RMM-DIIS:  cpu time    2.4139: real time    2.4146
    ORTHCH:  cpu time    0.2624: real time    0.2624
       DOS:  cpu time    0.0006: real time    0.0006
    --------------------------------------------
      LOOP:  cpu time    4.7538: real time    4.7555

 eigenvalue-minimisations  :   443
 total energy-change (2. order) : 0.2395464E-06  (-0.1858652E-05)
 number of electron     185.0000086 magnetization      -0.9999996
 augmentation part        4.1949585 magnetization      -0.1232938

 Free energy of the ion-electron system (eV)
  ---------------------------------------------------
  alpha Z        PSCENC =        23.23977818
  Ewald energy   TEWEN  =     15198.71859238
  -Hartree energ DENC   =    -22027.28362230
  -exchange      EXHF   =         0.00000000
  -V(xc)+E(xc)   XCENC  =       670.49737117
  PAW double counting   =      4616.68936722    -4649.56744194
  entropy T*S    EENTRO =        -0.02530902
  eigenvalues    EBANDS =     -2406.55584183
  atomic energy  EATOM  =      8223.00138274
  Solvation  Ediel_sol  =         0.00000000
  ---------------------------------------------------
  free energy    TOTEN  =      -351.28572341 eV

  energy without entropy =     -351.26041439  energy(sigma->0) =     -351.27306890


--------------------------------------------------------------------------------------------------------


 average (electrostatic) potential at core
  the test charge radii are     0.6991  0.5201  0.9698  0.7089  0.7215
  (the norm of the test charge is              1.0000)
       1 -59.6112       2 -59.3643       3 -59.5069       4 -60.6970       5 -59.5204
       6 -60.3082       7 -61.7116       8 -60.0939       9 -59.9555      10 -60.3642
      11 -59.0764      12 -58.8170      13 -58.9035      14 -58.9288      15 -61.5842
      16 -59.9619      17 -58.7149      18 -58.8187      19 -42.3630      20 -42.8443
      21 -42.5446      22 -42.4674      23 -42.4520      24 -41.7086      25 -41.8862
      26 -42.3691      27 -42.5358      28 -41.9818      29 -42.0774      30 -41.8919
      31 -42.6924      32 -41.9730      33 -42.1161      34 -42.1740      35 -44.7469
      36 -45.0319      37 -45.1203      38 -41.9195      39 -41.6760      40 -42.5927
      41 -41.3584      42 -97.5370      43 -99.7933      44 -97.3406      45 -98.4732
      46 -75.8378      47 -74.3317      48 -74.3121      49 -75.7267      50 -75.1991
      51 -71.5402      52 -80.3344      53 -79.7297      54 -79.5713      55 -78.5147
      56 -78.5357      57 -78.6784
 
 
 
 E-fermi :  -4.4739     XC(G=0):  -1.1865     alpha+bet : -0.6717


 spin component 1

 k-point     1 :       0.0000    0.0000    0.0000
  band No.  band energies     occupation 
      1     -28.0131      1.00000
      2     -26.6961      1.00000
      3     -26.1743      1.00000
      4     -25.6094      1.00000
      5     -24.7100      1.00000
      6     -24.6774      1.00000
      7     -24.4581      1.00000
      8     -23.3424      1.00000
      9     -23.1295      1.00000
     10     -23.0353      1.00000
     11     -22.0865      1.00000
     12     -21.8121      1.00000
     13     -21.6854      1.00000
     14     -20.9561      1.00000
     15     -20.2382      1.00000
     16     -19.5935      1.00000
     17     -19.5254      1.00000
     18     -19.2500      1.00000
     19     -19.0003      1.00000
     20     -18.6517      1.00000
     21     -18.4966      1.00000
     22     -17.8561      1.00000
     23     -16.6750      1.00000
     24     -16.4416      1.00000
     25     -16.4082      1.00000
     26     -15.9317      1.00000
     27     -15.7009      1.00000
     28     -15.1316      1.00000
     29     -14.8765      1.00000
     30     -14.7079      1.00000
     31     -14.1759      1.00000
     32     -13.8066      1.00000
     33     -13.4079      1.00000
     34     -13.3693      1.00000
     35     -13.2943      1.00000
     36     -13.2734      1.00000
     37     -12.9899      1.00000
     38     -12.9575      1.00000
     39     -12.1575      1.00000
     40     -12.0097      1.00000
     41     -11.7743      1.00000
     42     -11.6943      1.00000
     43     -11.6012      1.00000
     44     -11.5470      1.00000
     45     -11.3957      1.00000
     46     -11.2249      1.00000
     47     -11.1296      1.00000
     48     -10.9443      1.00000
     49     -10.8344      1.00000
     50     -10.6141      1.00000
     51     -10.4996      1.00000
     52     -10.4530      1.00000
     53     -10.2887      1.00000
     54     -10.2420      1.00000
     55     -10.1507      1.00000
     56     -10.0530      1.00000
     57      -9.9430      1.00000
     58      -9.9213      1.00000
     59      -9.9138      1.00000
     60      -9.8216      1.00000
     61      -9.6664      1.00000
     62      -9.5377      1.00000
     63      -9.4476      1.00000
     64      -9.2862      1.00000
     65      -9.2413      1.00000
     66      -9.1603      1.00000
     67      -8.9804      1.00000
     68      -8.9580      1.00000
     69      -8.7942      1.00000
     70      -8.7711      1.00000
     71      -8.3210      1.00000
     72      -8.2762      1.00000
     73      -8.0649      1.00000
     74      -8.0045      1.00000
     75      -7.8799      1.00000
     76      -7.7183      1.00000
     77      -7.4703      1.00000
     78      -7.1812      1.00000
     79      -7.0428      1.00000
     80      -6.8279      1.00000
     81      -6.7204      1.00000
     82      -6.6531      1.00000
     83      -6.3554      1.00000
     84      -6.2295      1.00000
     85      -6.1948      1.00000
     86      -5.9856      1.00000
     87      -5.8123      1.00000
     88      -5.7966      1.00000
     89      -5.7398      1.00000
     90      -5.3873      1.00000
     91      -4.6560      1.00000
     92      -4.4904      0.67933
     93      -4.4574      0.32067
     94      -1.9906      0.00000
     95      -1.7924      0.00000
     96      -1.5067      0.00000
     97      -1.3632      0.00000
     98      -1.2989      0.00000
     99      -1.0937      0.00000
    100      -1.0323      0.00000
    101      -1.0006      0.00000
    102      -0.6621      0.00000
    103      -0.4548      0.00000
    104      -0.2703      0.00000
    105      -0.1655      0.00000
    106      -0.0887      0.00000
    107      -0.0375      0.00000
    108       0.1410      0.00000
    109       0.2964      0.00000
    110       0.3622      0.00000
    111       0.4269      0.00000
    112       0.4594      0.00000
    113       0.5534      0.00000
    114       0.5733      0.00000
    115       0.6007      0.00000
    116       0.7614      0.00000
    117       0.7745      0.00000
    118       0.8587      0.00000
    119       0.8890      0.00000
    120       0.9604      0.00000
    121       0.9826      0.00000
    122       1.0089      0.00000
    123       1.0259      0.00000
    124       1.0965      0.00000
    125       1.1242      0.00000
    126       1.1799      0.00000
    127       1.1985      0.00000
    128       1.2747      0.00000
    129       1.3440      0.00000
    130       1.3696      0.00000
    131       1.3763      0.00000
    132       1.4059      0.00000
    133       1.4678      0.00000
    134       1.5156      0.00000
    135       1.5338      0.00000
    136       1.5476      0.00000
    137       1.5654      0.00000
    138       1.6261      0.00000
    139       1.6483      0.00000
    140       1.6791      0.00000
    141       1.6915      0.00000
    142       1.7435      0.00000
    143       1.7532      0.00000
    144       1.7706      0.00000
    145       1.8163      0.00000
    146       1.8839      0.00000
    147       1.9163      0.00000
    148       1.9214      0.00000
    149       1.9346      0.00000
    150       1.9686      0.00000
    151       1.9834      0.00000
    152       2.0547      0.00000

 spin component 2

 k-point     1 :       0.0000    0.0000    0.0000
  band No.  band energies     occupation 
      1     -28.0145      1.00000
      2     -26.7575      1.00000
      3     -26.2491      1.00000
      4     -25.6552      1.00000
      5     -24.7921      1.00000
      6     -24.6799      1.00000
      7     -24.4597      1.00000
      8     -23.3426      1.00000
      9     -23.2159      1.00000
     10     -23.1582      1.00000
     11     -22.1063      1.00000
     12     -21.8764      1.00000
     13     -21.7178      1.00000
     14     -20.9769      1.00000
     15     -20.2829      1.00000
     16     -19.7158      1.00000
     17     -19.5364      1.00000
     18     -19.2639      1.00000
     19     -19.0178      1.00000
     20     -18.6768      1.00000
     21     -18.5155      1.00000
     22     -17.8984      1.00000
     23     -16.6845      1.00000
     24     -16.4556      1.00000
     25     -16.4212      1.00000
     26     -15.9559      1.00000
     27     -15.7235      1.00000
     28     -15.1483      1.00000
     29     -14.8867      1.00000
     30     -14.7289      1.00000
     31     -14.1959      1.00000
     32     -13.8351      1.00000
     33     -13.4185      1.00000
     34     -13.3718      1.00000
     35     -13.3021      1.00000
     36     -13.2892      1.00000
     37     -13.0093      1.00000
     38     -12.9732      1.00000
     39     -12.1661      1.00000
     40     -12.0848      1.00000
     41     -11.8225      1.00000
     42     -11.7267      1.00000
     43     -11.6281      1.00000
     44     -11.5590      1.00000
     45     -11.4118      1.00000
     46     -11.2478      1.00000
     47     -11.1516      1.00000
     48     -10.9500      1.00000
     49     -10.8387      1.00000
     50     -10.6236      1.00000
     51     -10.5151      1.00000
     52     -10.4839      1.00000
     53     -10.3411      1.00000
     54     -10.2951      1.00000
     55     -10.1853      1.00000
     56     -10.1053      1.00000
     57      -9.9907      1.00000
     58      -9.9621      1.00000
     59      -9.9503      1.00000
     60      -9.8467      1.00000
     61      -9.7018      1.00000
     62      -9.5981      1.00000
     63      -9.4744      1.00000
     64      -9.3256      1.00000
     65      -9.2906      1.00000
     66      -9.1893      1.00000
     67      -9.0197      1.00000
     68      -8.9707      1.00000
     69      -8.8049      1.00000
     70      -8.7880      1.00000
     71      -8.3575      1.00000
     72      -8.3342      1.00000
     73      -8.0757      1.00000
     74      -8.0514      1.00000
     75      -7.8952      1.00000
     76      -7.8007      1.00000
     77      -7.5225      1.00000
     78      -7.2039      1.00000
     79      -7.0541      1.00000
     80      -6.9044      1.00000
     81      -6.8669      1.00000
     82      -6.7825      1.00000
     83      -6.4187      1.00000
     84      -6.2860      1.00000
     85      -6.2084      1.00000
     86      -6.0527      1.00000
     87      -5.8711      1.00000
     88      -5.8567      1.00000
     89      -5.8028      1.00000
     90      -5.4880      1.00000
     91      -4.9418      1.00000
     92      -4.7634      1.00000
     93      -4.6578      1.00000
     94      -2.0511      0.00000
     95      -1.8273      0.00000
     96      -1.5678      0.00000
     97      -1.3794      0.00000
     98      -1.3577      0.00000
     99      -1.1095      0.00000
    100      -1.1065      0.00000
    101      -1.0029      0.00000
    102      -0.6719      0.00000
    103      -0.5372      0.00000
    104      -0.3338      0.00000
    105      -0.1752      0.00000
    106      -0.1055      0.00000
    107      -0.0446      0.00000
    108       0.1333      0.00000
    109       0.2848      0.00000
    110       0.3453      0.00000
    111       0.4253      0.00000
    112       0.4520      0.00000
    113       0.5605      0.00000
    114       0.5752      0.00000
    115       0.5998      0.00000
    116       0.7442      0.00000
    117       0.7695      0.00000
    118       0.8561      0.00000
    119       0.8859      0.00000
    120       0.9505      0.00000
    121       0.9817      0.00000
    122       1.0013      0.00000
    123       1.0240      0.00000
    124       1.0915      0.00000
    125       1.1282      0.00000
    126       1.1742      0.00000
    127       1.1996      0.00000
    128       1.2708      0.00000
    129       1.3396      0.00000
    130       1.3694      0.00000
    131       1.3763      0.00000
    132       1.4091      0.00000
    133       1.4691      0.00000
    134       1.5183      0.00000
    135       1.5346      0.00000
    136       1.5414      0.00000
    137       1.5669      0.00000
    138       1.6267      0.00000
    139       1.6401      0.00000
    140       1.6771      0.00000
    141       1.6848      0.00000
    142       1.7404      0.00000
    143       1.7561      0.00000
    144       1.7671      0.00000
    145       1.8089      0.00000
    146       1.8811      0.00000
    147       1.9103      0.00000
    148       1.9253      0.00000
    149       1.9335      0.00000
    150       1.9619      0.00000
    151       1.9772      0.00000
    152       2.0545      0.00000


--------------------------------------------------------------------------------------------------------


 soft charge-density along one line, spin component           1
         0         1         2         3         4         5         6         7         8         9
 total charge-density along one line
 
 soft charge-density along one line, spin component           2
         0         1         2         3         4         5         6         7         8         9
 total charge-density along one line
 
 pseudopotential strength for first ion, spin component:           1
 10.311   0.022   0.001  -0.001   0.003   0.000   0.000   0.001
  0.022  -0.001  -0.000   0.000  -0.000   0.000  -0.000   0.000
  0.001  -0.000  -4.427   0.004   0.002  -0.018   0.001   0.001
 -0.001   0.000   0.004  -4.407   0.001   0.001  -0.013   0.000
  0.003  -0.000   0.002   0.001  -4.421   0.001   0.000  -0.017
  0.000   0.000  -0.018   0.001   0.001  -0.774   0.000   0.000
  0.000  -0.000   0.001  -0.013   0.000   0.000  -0.774   0.000
  0.001   0.000   0.001   0.000  -0.017   0.000   0.000  -0.774
 pseudopotential strength for first ion, spin component:           2
 10.315   0.022   0.001  -0.001   0.003   0.000   0.000   0.001
  0.022  -0.001  -0.000   0.000  -0.000   0.000  -0.000   0.000
  0.001  -0.000  -4.428   0.004   0.002  -0.019   0.001   0.001
 -0.001   0.000   0.004  -4.408   0.001   0.001  -0.014   0.000
  0.003  -0.000   0.002   0.001  -4.422   0.001   0.000  -0.017
  0.000   0.000  -0.019   0.001   0.001  -0.774   0.000   0.000
  0.000  -0.000   0.001  -0.014   0.000   0.000  -0.774   0.000
  0.001   0.000   0.001   0.000  -0.017   0.000   0.000  -0.774
 total augmentation occupancy for first ion, spin component:           1
  1.487  -1.064  -0.012   0.011  -0.047  -0.005   0.002  -0.030
 -1.064   1.039   0.026  -0.005   0.153   0.005   0.000   0.033
 -0.012   0.026   1.238  -0.047  -0.032   0.231  -0.022  -0.012
  0.011  -0.005  -0.047   0.966  -0.001  -0.022   0.116  -0.008
 -0.047   0.153  -0.032  -0.001   1.108  -0.012  -0.008   0.193
 -0.005   0.005   0.231  -0.022  -0.012   0.048  -0.006  -0.003
  0.002   0.000  -0.022   0.116  -0.008  -0.006   0.016  -0.003
 -0.030   0.033  -0.012  -0.008   0.193  -0.003  -0.003   0.040
 total augmentation occupancy for first ion, spin component:           2
 -0.001   0.000  -0.000  -0.000  -0.000   0.000  -0.000  -0.000
  0.000  -0.000  -0.000   0.000   0.000  -0.000   0.000   0.000
 -0.000  -0.000  -0.001  -0.003  -0.000  -0.000  -0.000  -0.000
 -0.000   0.000  -0.003  -0.018  -0.002  -0.000  -0.001  -0.000
 -0.000   0.000  -0.000  -0.002  -0.001  -0.000  -0.000  -0.000
  0.000  -0.000  -0.000  -0.000  -0.000   0.000   0.000  -0.000
 -0.000   0.000  -0.000  -0.001  -0.000   0.000   0.000  -0.000
 -0.000   0.000  -0.000  -0.000  -0.000  -0.000  -0.000   0.000


------------------------ aborting loop because EDIFF is reached ----------------------------------------


 


 total charge     
 
# of ion       s       p       d       tot
------------------------------------------
    1        0.869   1.750   0.000   2.619
    2        0.871   1.771   0.000   2.642
    3        0.866   1.789   0.000   2.655
    4        0.866   1.776   0.000   2.642
    5        0.869   1.782   0.000   2.650
    6        0.865   1.753   0.000   2.618
    7        0.856   1.712   0.000   2.568
    8        0.837   1.753   0.000   2.590
    9        0.866   1.749   0.000   2.614
   10        0.866   1.775   0.000   2.641
   11        0.867   1.790   0.000   2.657
   12        0.873   1.767   0.000   2.640
   13        0.874   1.734   0.000   2.608
   14        0.870   1.781   0.000   2.651
   15        0.856   1.714   0.000   2.569
   16        0.837   1.754   0.000   2.590
   17        0.842   1.798   0.000   2.640
   18        0.842   1.798   0.000   2.640
   19        0.641   0.045   0.000   0.687
   20        0.644   0.045   0.000   0.689
   21        0.637   0.046   0.000   0.682
   22        0.646   0.046   0.000   0.692
   23        0.645   0.045   0.000   0.690
   24        0.640   0.046   0.000   0.686
   25        0.635   0.046   0.000   0.681
   26        0.647   0.046   0.000   0.693
   27        0.651   0.043   0.000   0.694
   28        0.644   0.042   0.000   0.686
   29        0.642   0.042   0.000   0.684
   30        0.642   0.043   0.000   0.685
   31        0.651   0.042   0.000   0.694
   32        0.641   0.043   0.000   0.684
   33        0.644   0.042   0.000   0.686
   34        0.642   0.042   0.000   0.684
   35        0.619   0.077   0.000   0.697
   36        0.632   0.077   0.000   0.708
   37        0.635   0.077   0.000   0.711
   38        0.647   0.077   0.000   0.724
   39        0.639   0.078   0.000   0.716
   40        0.464   0.087   0.000   0.551
   41        0.621   0.080   0.000   0.702
   42        1.346   2.399   0.000   3.745
   43        1.244   2.288   0.000   3.532
   44        1.346   2.398   0.000   3.744
   45        1.243   2.296   0.000   3.539
   46        1.218   2.690   0.000   3.909
   47        1.269   2.560   0.000   3.829
   48        1.269   2.554   0.000   3.823
   49        1.220   2.688   0.000   3.908
   50        1.238   2.732   0.000   3.970
   51        1.241   2.656   0.000   3.896
   52        1.605   3.574   0.000   5.179
   53        1.617   3.550   0.000   5.167
   54        1.625   3.539   0.000   5.164
   55        1.619   3.536   0.000   5.155
   56        1.623   3.514   0.000   5.137
   57        1.619   3.521   0.000   5.140
--------------------------------------------------
tot         52.377  79.496   0.000 131.873
 


 magnetization (x)
 
# of ion       s       p       d       tot
------------------------------------------
    1       -0.001  -0.009   0.000  -0.010
    2       -0.000  -0.004   0.000  -0.004
    3       -0.000  -0.004   0.000  -0.005
    4        0.000  -0.001   0.000  -0.001
    5        0.000   0.000   0.000   0.000
    6       -0.000  -0.009   0.000  -0.009
    7        0.000  -0.009   0.000  -0.009
    8        0.000   0.000   0.000   0.001
    9       -0.001  -0.018   0.000  -0.019
   10       -0.000  -0.013   0.000  -0.013
   11        0.000  -0.002   0.000  -0.002
   12       -0.001  -0.013   0.000  -0.014
   13       -0.001  -0.018   0.000  -0.019
   14        0.001   0.005   0.000   0.006
   15        0.001   0.007   0.000   0.008
   16        0.000   0.001   0.000   0.001
   17       -0.001  -0.003   0.000  -0.003
   18       -0.001  -0.002   0.000  -0.003
   19        0.000  -0.000   0.000   0.000
   20        0.000  -0.000   0.000   0.000
   21        0.000   0.000   0.000   0.000
   22       -0.001  -0.000   0.000  -0.001
   23        0.000  -0.000   0.000   0.000
   24        0.000  -0.000   0.000   0.000
   25       -0.000   0.000   0.000  -0.000
   26       -0.001  -0.000   0.000  -0.001
   27       -0.001   0.000   0.000  -0.000
   28        0.000  -0.000   0.000  -0.000
   29       -0.000  -0.000   0.000  -0.000
   30        0.000  -0.000   0.000   0.000
   31       -0.000   0.000   0.000  -0.000
   32        0.000  -0.000   0.000   0.000
   33        0.000  -0.000   0.000  -0.000
   34       -0.000  -0.000   0.000  -0.000
   35       -0.000   0.000   0.000   0.000
   36       -0.000   0.000   0.000  -0.000
   37       -0.000   0.000   0.000  -0.000
   38        0.000  -0.001   0.000  -0.001
   39        0.001  -0.001   0.000  -0.000
   40        0.000  -0.000   0.000   0.000
   41       -0.000  -0.001   0.000  -0.001
   42       -0.001  -0.030   0.000  -0.031
   43        0.000   0.000   0.000   0.000
   44       -0.001  -0.034   0.000  -0.035
   45        0.001   0.006   0.000   0.007
   46       -0.001  -0.036   0.000  -0.038
   47       -0.002  -0.057   0.000  -0.058
   48       -0.003  -0.087   0.000  -0.090
   49       -0.002  -0.046   0.000  -0.048
   50        0.000   0.000   0.000   0.000
   51       -0.007  -0.081   0.000  -0.088
   52       -0.000  -0.001   0.000  -0.001
   53        0.000  -0.000   0.000  -0.000
   54       -0.000  -0.003   0.000  -0.003
   55       -0.000  -0.041   0.000  -0.042
   56       -0.001  -0.079   0.000  -0.080
   57       -0.001  -0.087   0.000  -0.088
--------------------------------------------------
tot         -0.022  -0.674   0.000  -0.696
 
    CHARGE:  cpu time    0.3354: real time    0.3356
    FORLOC:  cpu time    0.0594: real time    0.0594
    FORNL :  cpu time    1.2393: real time    1.2396
    STRESS:  cpu time    3.7760: real time    3.7768
    FORCOR:  cpu time    0.4188: real time    0.4189
    FORHAR:  cpu time    0.1063: real time    0.1063
    MIXING:  cpu time    0.0126: real time    0.0126
    OFIELD:  cpu time    0.0002: real time    0.0002

 ---------------------------------------------------------------------------------------------

         DFTD3 V3.0 Rev 1        
 Edisp (eV)   -2.26588

 E6    (eV) :    -1.5736
 E8    (eV) :    -0.6923
 % E8        : 30.55
    FORVDW:  cpu time    0.0843: real time    0.0843

  FORCE on cell =-STRESS in cart. coord.  units (eV):
  Direction    XX          YY          ZZ          XY          YZ          ZX
  --------------------------------------------------------------------------------------
  Alpha Z    23.23978    23.23978    23.23978
  Ewald   13286.00335  4911.79780 -2999.09508   271.88219  -287.84235  -151.02041
  Hartree 14469.96452  6623.03923   934.47987   259.89301  -180.37750  -103.93606
  E(xc)    -729.12585  -729.49475  -739.51809    -0.10193    -0.51935    -0.31143
  Local  -29969.73711-13734.01222  -333.59546  -541.27750   452.93901   246.31402
  n-local   -80.94753   -72.73994   -72.03365     1.38702     2.21124    -0.22064
  augment   -22.21720   -25.50435   -26.03682     0.49672    -0.33344    -0.60900
  Kinetic  3014.80594  2994.53773  3202.07758     8.05304    13.88015     9.77735
  Fock        0.00000     0.00000     0.00000     0.00000     0.00000     0.00000
  vdW        -1.44865    -0.70948    -0.38689    -0.11141     0.01639    -0.03840
  -------------------------------------------------------------------------------------
  Total      -9.46274    -9.84620   -10.86877     0.22115    -0.02584    -0.04457
  in kB      -2.40651    -2.50402    -2.76408     0.05624    -0.00657    -0.01133
  external pressure =       -2.56 kB  Pullay stress =        0.00 kB


 VOLUME and BASIS-vectors are now :
 -----------------------------------------------------------------------------
  energy-cutoff  :      400.00
  volume of cell :     6300.00
      direct lattice vectors                 reciprocal lattice vectors
    28.000000000  0.000000000  0.000000000     0.035714286  0.000000000  0.000000000
     0.000000000 15.000000000  0.000000000     0.000000000  0.066666667  0.000000000
     0.000000000  0.000000000 15.000000000     0.000000000  0.000000000  0.066666667

  length of vectors
    28.000000000 15.000000000 15.000000000     0.035714286  0.066666667  0.066666667


 FORCES acting on ions
    electron-ion (+dipol)            ewald-force                    non-local-force                 convergence-correction
 -----------------------------------------------------------------------------------------------
   -.695E+02 0.333E+01 0.395E+01   0.696E+02 -.358E+01 -.343E+01   -.993E-01 0.257E+00 -.525E+00   0.285E-02 0.119E-03 -.122E-02
   -.119E+03 0.203E+03 -.276E+02   0.121E+03 -.204E+03 0.277E+02   -.145E+01 0.172E+01 -.473E-01   0.250E-02 -.169E-02 -.571E-03
   -.614E+02 0.225E+03 -.492E+02   0.625E+02 -.228E+03 0.494E+02   -.114E+01 0.226E+01 -.182E+00   0.229E-02 -.167E-02 -.214E-03
   -.769E+02 0.635E+02 -.216E+02   0.823E+02 -.641E+02 0.212E+02   -.541E+01 0.619E+00 0.398E+00   0.451E-02 -.133E-02 -.567E-03
   -.539E+02 -.196E+03 0.399E+02   0.558E+02 0.199E+03 -.404E+02   -.191E+01 -.230E+01 0.576E+00   0.286E-02 0.269E-03 -.123E-02
   -.430E+02 -.147E+03 0.240E+02   0.460E+02 0.146E+03 -.241E+02   -.297E+01 0.848E+00 0.121E+00   0.337E-02 -.290E-03 -.841E-03
   -.367E+02 -.104E+03 0.690E+01   0.352E+02 0.105E+03 -.748E+01   0.161E+01 -.102E+01 0.579E+00   0.425E-02 0.102E-02 -.643E-03
   0.284E+02 0.204E+03 -.131E+03   -.321E+02 -.210E+03 0.133E+03   0.372E+01 0.564E+01 -.180E+01   0.736E-03 -.513E-02 0.120E-02
   0.453E+02 0.148E+03 0.518E+00   -.489E+02 -.147E+03 -.200E+00   0.361E+01 -.792E+00 -.313E+00   -.684E-02 -.260E-02 0.535E-03
   0.766E+02 -.661E+02 -.112E+02   -.823E+02 0.666E+02 0.115E+02   0.581E+01 -.608E+00 -.380E+00   -.583E-02 0.108E-02 0.800E-03
   0.599E+02 -.231E+03 -.924E+01   -.615E+02 0.233E+03 0.932E+01   0.154E+01 -.226E+01 -.735E-01   -.474E-02 0.302E-02 0.675E-03
   0.120E+03 -.203E+03 -.119E+02   -.122E+03 0.204E+03 0.121E+02   0.194E+01 -.149E+01 -.202E+00   -.775E-02 0.120E-02 0.763E-03
   0.730E+02 -.270E+01 -.495E+01   -.751E+02 0.249E+01 0.490E+01   0.205E+01 0.200E+00 0.624E-01   -.114E-01 -.382E-02 0.648E-03
   0.571E+02 0.199E+03 -.212E+01   -.597E+02 -.202E+03 0.231E+01   0.259E+01 0.239E+01 -.195E+00   -.865E-02 -.275E-02 0.246E-03
   0.353E+02 0.104E+03 -.594E+01   -.341E+02 -.105E+03 0.551E+01   -.129E+01 0.130E+01 0.441E+00   -.737E-02 -.247E-03 0.545E-03
   -.379E+02 -.222E+03 -.869E+02   0.415E+02 0.228E+03 0.875E+02   -.362E+01 -.589E+01 -.586E+00   -.133E-02 0.611E-02 0.104E-02
   -.124E+02 -.196E+03 0.153E+03   0.126E+02 0.196E+03 -.154E+03   -.204E+00 -.263E-01 0.118E+01   -.162E-02 0.416E-02 -.166E-02
   0.262E+02 0.218E+03 0.112E+03   -.267E+02 -.218E+03 -.114E+03   0.472E+00 0.195E+00 0.113E+01   0.622E-03 -.349E-02 -.115E-02
   -.530E+02 0.857E+02 -.925E+01   0.572E+02 -.899E+02 0.962E+01   -.413E+01 0.419E+01 -.364E+00   0.725E-03 -.476E-03 -.245E-03
   -.992E+01 0.951E+02 -.202E+02   0.842E+01 -.101E+03 0.213E+02   0.151E+01 0.547E+01 -.107E+01   0.519E-03 -.642E-03 -.248E-04
   -.184E+02 -.927E+02 0.199E+02   0.204E+02 0.982E+02 -.210E+02   -.193E+01 -.544E+01 0.114E+01   0.635E-03 0.228E-03 -.336E-03
   0.480E+02 0.349E+02 -.662E+02   -.531E+02 -.338E+02 0.690E+02   0.510E+01 -.111E+01 -.276E+01   0.119E-03 -.127E-02 0.650E-03
   0.946E+01 -.969E+02 -.142E+01   -.796E+01 0.103E+03 0.121E+01   -.151E+01 -.555E+01 0.222E+00   -.765E-03 0.771E-03 -.578E-04
   0.532E+02 -.857E+02 -.483E+01   -.574E+02 0.898E+02 0.508E+01   0.420E+01 -.416E+01 -.241E+00   -.202E-02 0.580E-04 0.298E-04
   0.198E+02 0.942E+02 -.128E+01   -.218E+02 -.998E+02 0.134E+01   0.207E+01 0.553E+01 -.615E-01   -.206E-02 -.264E-04 0.222E-04
   -.532E+02 -.454E+02 -.542E+02   0.586E+02 0.448E+02 0.567E+02   -.531E+01 0.634E+00 -.247E+01   -.179E-03 0.145E-02 0.581E-03
   0.250E+02 -.787E+02 -.611E+02   -.282E+02 0.819E+02 0.645E+02   0.317E+01 -.318E+01 -.346E+01   -.665E-03 0.103E-02 0.415E-03
   0.495E+02 -.428E+02 0.629E+02   -.544E+02 0.432E+02 -.656E+02   0.484E+01 -.386E+00 0.267E+01   -.691E-03 0.786E-03 -.430E-03
   -.221E+02 -.883E+02 0.135E+02   0.241E+02 0.934E+02 -.130E+02   -.203E+01 -.509E+01 -.474E+00   -.370E-03 0.743E-03 -.776E-04
   -.349E+02 -.975E+01 0.729E+02   0.385E+02 0.683E+01 -.760E+02   -.353E+01 0.293E+01 0.317E+01   -.357E-03 0.907E-03 -.692E-03
   -.309E+02 0.675E+02 -.722E+02   0.343E+02 -.701E+02 0.759E+02   -.341E+01 0.260E+01 -.365E+01   0.256E-03 -.810E-03 0.390E-03
   0.414E+02 0.211E+02 0.665E+02   -.452E+02 -.187E+02 -.698E+02   0.382E+01 -.244E+01 0.328E+01   0.715E-04 -.896E-03 -.627E-03
   -.431E+02 0.533E+02 0.583E+02   0.476E+02 -.542E+02 -.613E+02   -.455E+01 0.884E+00 0.299E+01   0.377E-03 -.620E-03 -.355E-03
   0.232E+02 0.887E+02 -.442E+01   -.253E+02 -.936E+02 0.589E+01   0.200E+01 0.491E+01 -.147E+01   0.286E-04 -.709E-03 -.103E-03
   -.114E+02 -.852E+02 0.873E+00   0.900E+01 0.912E+02 -.432E+01   0.240E+01 -.598E+01 0.343E+01   0.801E-03 0.453E-04 0.387E-03
   -.985E+02 -.525E+01 -.159E+02   0.106E+03 0.490E+01 0.155E+02   -.731E+01 0.352E+00 0.346E+00   0.477E-03 -.468E-04 0.117E-04
   -.306E+00 -.814E+01 -.964E+02   -.188E+01 0.803E+01 0.103E+03   0.219E+01 0.121E+00 -.697E+01   0.487E-03 -.135E-03 0.572E-04
   -.819E+01 -.115E+02 0.874E+02   0.110E+02 0.130E+02 -.937E+02   -.284E+01 -.156E+01 0.634E+01   -.261E-02 -.139E-02 0.477E-02
   -.511E+00 0.744E+02 0.617E+01   0.356E+01 -.803E+02 -.333E+01   -.305E+01 0.586E+01 -.285E+01   -.263E-02 0.411E-02 -.112E-02
   -.451E+02 0.735E+01 -.441E+02   0.452E+02 -.769E+01 0.443E+02   -.812E-01 0.313E+00 -.196E+00   0.510E-03 -.246E-03 -.391E-03
   0.307E+02 -.481E+02 -.260E+01   -.296E+02 0.534E+02 0.734E+01   -.105E+01 -.524E+01 -.475E+01   -.607E-03 -.373E-02 -.201E-02
   -.448E+02 -.400E+03 0.704E+02   0.439E+02 0.405E+03 -.716E+02   0.956E+00 -.551E+01 0.120E+01   0.376E-02 0.380E-02 -.107E-02
   -.111E+03 -.406E+01 0.678E+02   0.110E+03 0.670E+01 -.731E+02   0.383E+00 -.261E+01 0.536E+01   0.370E-02 -.438E-03 -.519E-03
   0.498E+02 0.405E+03 0.848E+01   -.490E+02 -.411E+03 -.875E+01   -.868E+00 0.555E+01 0.273E+00   -.737E-02 -.495E-02 0.356E-03
   0.132E+03 0.177E+02 -.529E+02   -.134E+03 -.189E+02 0.540E+02   0.170E+01 0.116E+01 -.106E+01   -.132E-01 -.329E-02 -.620E-02
   -.123E+02 0.937E+02 -.621E+02   0.104E+02 -.983E+02 0.638E+02   0.194E+01 0.458E+01 -.168E+01   0.454E-02 -.376E-02 -.189E-03
   -.191E+01 -.204E+03 0.289E+02   -.922E+01 0.237E+03 -.335E+02   0.111E+02 -.332E+02 0.466E+01   0.924E-03 0.708E-02 -.934E-03
   0.532E+01 0.204E+03 -.156E+01   0.526E+01 -.238E+03 0.151E+01   -.106E+02 0.338E+02 0.596E-01   -.728E-03 -.338E-02 0.488E-03
   0.855E+01 -.103E+03 -.326E+02   -.699E+01 0.108E+03 0.326E+02   -.156E+01 -.491E+01 -.629E-01   -.435E-02 0.330E-02 0.621E-03
   -.162E+03 -.609E+02 -.157E+03   0.156E+03 0.488E+02 0.149E+03   0.629E+01 0.121E+02 0.808E+01   0.316E-02 -.393E-03 -.237E-03
   0.175E+03 0.427E+02 0.151E+03   -.199E+03 -.452E+02 -.152E+03   0.238E+02 0.252E+01 0.114E+01   -.875E-02 -.324E-02 0.147E-02
   -.284E+03 0.268E+03 -.191E+03   0.298E+03 -.302E+03 0.210E+03   -.138E+02 0.335E+02 -.183E+02   0.358E-02 -.118E-02 -.305E-02
   -.171E+03 -.440E+03 0.279E+02   0.177E+03 0.489E+03 -.226E+02   -.628E+01 -.492E+02 -.535E+01   0.233E-02 -.131E-02 -.759E-02
   -.216E+03 0.136E+03 0.443E+03   0.226E+03 -.155E+03 -.492E+03   -.102E+02 0.194E+02 0.484E+02   0.152E-02 -.314E-02 -.216E-02
   0.189E+03 0.427E+03 0.525E+02   -.196E+03 -.475E+03 -.662E+02   0.687E+01 0.475E+02 0.136E+02   -.896E-02 0.699E-02 -.429E-02
   0.201E+03 -.453E+02 -.456E+03   -.208E+03 0.536E+02 0.505E+03   0.675E+01 -.825E+01 -.488E+02   -.116E-02 -.156E-02 -.760E-02
   0.324E+03 -.282E+03 0.166E+03   -.348E+03 0.315E+03 -.192E+03   0.236E+02 -.327E+02 0.257E+02   -.494E-02 -.582E-02 -.947E-03
 -----------------------------------------------------------------------------------------------
   -.359E+02 -.184E+02 -.261E+02   0.682E-12 0.000E+00 0.000E+00   0.359E+02 0.184E+02 0.262E+02   -.654E-01 -.182E-01 -.327E-01
 
 
 POSITION                                       TOTAL-FORCE (eV/Angst)
 -----------------------------------------------------------------------------------
     20.48358      7.24613      7.21091         0.010831      0.003687     -0.003984
     20.08823      5.92974      7.48568        -0.001482      0.003118      0.003880
     18.74409      5.61730      7.66594        -0.016385      0.006014      0.000456
     17.79466      6.64065      7.55498        -0.009516      0.008830     -0.004191
     19.55215      8.27853      7.10385         0.004871      0.001283     -0.003465
     18.20702      7.95981      7.26822         0.005342      0.006711     -0.006326
     15.72614      7.69972      7.46570         0.003721     -0.012381     -0.001580
     15.79738      5.22890      8.04070         0.005685      0.004097      0.001422
      9.80275      7.02126      7.77024         0.000167     -0.000371      0.004438
     10.22909      8.36880      7.77107         0.003778      0.002008      0.007409
      9.28716      9.40397      7.83173         0.022238     -0.011029      0.008229
      7.94352      9.06849      7.93585        -0.008936      0.005244      0.006648
      7.53079      7.72468      7.97633        -0.002774     -0.013888      0.007185
      8.45484      6.68652      7.87433         0.004343      0.000743      0.000980
     12.28616      7.30027      7.63052         0.005706      0.003689      0.001335
     12.24441      9.83266      7.78938        -0.004679     -0.007614      0.002944
     12.39067     10.47767      6.41762         0.003092     -0.006700      0.002289
     15.53098      4.36881      6.81234        -0.004082      0.003089      0.002512
     20.84456      5.14841      7.55383         0.009919     -0.007367      0.003572
     18.44399      4.59053      7.87088         0.000919     -0.006397      0.003408
     19.88702      9.29413      6.89195        -0.001859     -0.004712     -0.003986
     14.86303      5.44148      8.56756        -0.000989      0.001002      0.000768
      9.59365     10.44860      7.79106        -0.009460      0.007838      0.010446
      7.18426      9.84884      7.98275        -0.018384      0.007106      0.005271
      8.10544      5.65370      7.88538        -0.001377     -0.000184     -0.002311
     13.22240      9.71053      8.26295         0.001822     -0.004258     -0.005647
     11.60850     10.43758      8.45134         0.008769      0.002459     -0.001935
     11.42303     10.54893      5.90182        -0.000467     -0.002171     -0.006025
     12.79675     11.49309      6.52887         0.005153      0.003520     -0.003893
     13.08308      9.89485      5.79561         0.006598     -0.006201     -0.003485
     16.48673      4.73236      8.73948        -0.001549      0.001375     -0.004208
     14.78582      4.85391      6.16789        -0.006372      0.001388     -0.000944
     16.44819      4.20043      6.23061        -0.001228     -0.002110     -0.004131
     15.13482      3.39138      7.12215        -0.004464     -0.002628      0.002032
     23.70690      9.33259      9.00240        -0.004187     -0.008829     -0.026328
     25.05322      8.43553      9.42484         0.017393     -0.000928     -0.010414
     23.73266      8.46782     10.43931         0.003278      0.008176      0.004718
      4.41932      7.02573      4.20331        -0.008568      0.009298     -0.002841
      4.44465      5.97266      5.49067        -0.000596     -0.006646      0.001323
     23.48551      7.56280      8.74401         0.009671     -0.003253      0.007012
      4.15981      7.56283      5.77210        -0.003957     -0.002909     -0.007128
     16.83445      9.02179      7.15207         0.007276      0.001834     -0.006932
     22.20260      7.60018      6.87593         0.002415      0.023301      0.027042
     11.16957      5.95276      7.64915        -0.013064      0.012052      0.002364
      5.79120      7.35125      8.24321        -0.009641     -0.013233      0.005535
     16.41306      6.52104      7.69621        -0.006768      0.000271     -0.003703
     14.44758      8.00732      7.43448         0.000319     -0.015763     -0.003077
     13.56502      6.98234      7.54887        -0.017615      0.021159      0.002531
     11.61632      8.50233      7.71999         0.005329      0.003996     -0.002488
     24.03123      8.47165      9.46125         0.016718      0.010845      0.004290
      3.98960      6.80174      5.10182        -0.006435      0.000116     -0.008583
     22.93985      6.80217      7.95835        -0.010038     -0.033227     -0.015215
     22.39053      9.03154      7.10004         0.002223      0.001817      0.017062
     22.47639      7.06975      5.56360         0.010830      0.008403      0.006817
      5.62563      5.96167      7.82390         0.008123      0.019217      0.005492
      5.60702      7.59635      9.67415        -0.013746     -0.001548     -0.005364
      5.07665      8.33095      7.40386         0.002090     -0.019342     -0.011223
 -----------------------------------------------------------------------------------
    total drift:                               -0.004075      0.019332      0.032585


--------------------------------------------------------------------------------------------------------


  FREE ENERGIE OF THE ION-ELECTRON SYSTEM (eV)
  ---------------------------------------------------
  free  energy   TOTEN  =      -353.55160702 eV

  energy  without entropy=     -353.52629800  energy(sigma->0) =     -353.53895251
 
 d Force = 0.2506003E-03[ 0.177E-03, 0.324E-03]  d Energy = 0.2547778E-03-0.418E-05
 d Force =-0.2094671E+00[-0.209E+00,-0.210E+00]  d Ewald  =-0.2094671E+00 0.275E-07


--------------------------------------------------------------------------------------------------------


    POTLOK:  cpu time    0.9015: real time    0.9031


--------------------------------------------------------------------------------------------------------


 stress matrix after NEB project (eV)
     -9.46274      0.22116     -0.04457
      0.22115     -9.84620     -0.02584
     -0.04457     -0.02584    -10.86877
  FORCES: max atom, RMS     0.037898    0.014768
  FORCE total and by dimension    0.111499    0.033227
  Stress total and by dimension   17.456355   10.868766
 Conjugate gradient step on ions:
 trial-energy change:   -0.000255  1 .order   -0.000251   -0.000324   -0.000177
  (g-gl).g = 0.866E-03      g.g   = 0.827E-03  gl.gl    = 0.919E-03
 g(Force)  = 0.827E-03   g(Stress)= 0.000E+00 ortho     =-0.911E-04
 gamma     =   0.94251
 trial     =   0.43706
 opt step  =   0.96483  (harmonic =   0.96483) maximal distance =0.00308233
 next E    =  -353.551710   (d E  =  -0.00036)


--------------------------------------------------------------------------------------------------------


    WAVPRE:  cpu time    0.1005: real time    0.1034
    FEWALD:  cpu time    0.0013: real time    0.0012

 real space projection operators:
  total allocation   :       4194.31 KBytes
  max/ min on nodes  :       1053.30       1040.84

    ORTHCH:  cpu time    0.6671: real time    0.6674
     LOOP+:  cpu time   35.5808: real time   35.5965


--------------------------------------- Iteration      7(   1)  ---------------------------------------


    POTLOK:  cpu time    0.4592: real time    0.4595
    SETDIJ:  cpu time    0.4350: real time    0.4350
    EDDIAG:  cpu time    1.1723: real time    1.1740
  RMM-DIIS:  cpu time    3.2160: real time    3.2169
    ORTHCH:  cpu time    0.2615: real time    0.2615
       DOS:  cpu time    0.0011: real time    0.0011
    CHARGE:  cpu time    0.3360: real time    0.3361
    MIXING:  cpu time    0.0120: real time    0.0120
    --------------------------------------------
      LOOP:  cpu time    5.8931: real time    5.8962

 eigenvalue-minimisations  :   608
 total energy-change (2. order) :-0.1587864E-03  (-0.6933068E-02)
 number of electron     185.0000084 magnetization      -0.9999996
 augmentation part        4.1959662 magnetization      -0.1231569

 Broyden mixing:
  rms(total) = 0.54091E-02    rms(broyden)= 0.53706E-02
  rms(prec ) = 0.56254E-02
  weight for this iteration     100.00

 Free energy of the ion-electron system (eV)
  ---------------------------------------------------
  alpha Z        PSCENC =        23.23977818
  Ewald energy   TEWEN  =     15198.96963714
  -Hartree energ DENC   =    -22027.42336395
  -exchange      EXHF   =         0.00000000
  -V(xc)+E(xc)   XCENC  =       670.50347436
  PAW double counting   =      4616.70046722    -4649.57860114
  entropy T*S    EENTRO =        -0.02539677
  eigenvalues    EBANDS =     -2406.67326023
  atomic energy  EATOM  =      8223.00138274
  Solvation  Ediel_sol  =         0.00000000
  ---------------------------------------------------
  free energy    TOTEN  =      -351.28588244 eV

  energy without entropy =     -351.26048567  energy(sigma->0) =     -351.27318405


--------------------------------------------------------------------------------------------------------


--------------------------------------- Iteration      7(   2)  ---------------------------------------


    POTLOK:  cpu time    0.4675: real time    0.4679
    SETDIJ:  cpu time    0.4349: real time    0.4349
    EDDIAG:  cpu time    1.1727: real time    1.1732
  RMM-DIIS:  cpu time    3.2841: real time    3.2851
    ORTHCH:  cpu time    0.2641: real time    0.2641
       DOS:  cpu time    0.0009: real time    0.0009
    CHARGE:  cpu time    0.3404: real time    0.3405
    MIXING:  cpu time    0.0110: real time    0.0110
    --------------------------------------------
      LOOP:  cpu time    5.9756: real time    5.9776

 eigenvalue-minimisations  :   611
 total energy-change (2. order) : 0.6869239E-04  (-0.8140804E-04)
 number of electron     185.0000084 magnetization      -0.9999996
 augmentation part        4.1979894 magnetization      -0.1213749

 Broyden mixing:
  rms(total) = 0.16368E-01    rms(broyden)= 0.16293E-01
  rms(prec ) = 0.17296E-01
  weight for this iteration     100.00

 eigenvalues of (default mixing * dielectric matrix)
  average eigenvalue GAMMA=   0.1740
  0.1740

 Free energy of the ion-electron system (eV)
  ---------------------------------------------------
  alpha Z        PSCENC =        23.23977818
  Ewald energy   TEWEN  =     15198.96963714
  -Hartree energ DENC   =    -22027.51852950
  -exchange      EXHF   =         0.00000000
  -V(xc)+E(xc)   XCENC  =       670.50393368
  PAW double counting   =      4616.81589444    -4649.69491053
  entropy T*S    EENTRO =        -0.02455624
  eigenvalues    EBANDS =     -2406.57844366
  atomic energy  EATOM  =      8223.00138274
  Solvation  Ediel_sol  =         0.00000000
  ---------------------------------------------------
  free energy    TOTEN  =      -351.28581375 eV

  energy without entropy =     -351.26125751  energy(sigma->0) =     -351.27353563


--------------------------------------------------------------------------------------------------------


--------------------------------------- Iteration      7(   3)  ---------------------------------------


    POTLOK:  cpu time    0.4672: real time    0.4676
    SETDIJ:  cpu time    0.4353: real time    0.4353
    EDDIAG:  cpu time    1.1717: real time    1.1721
  RMM-DIIS:  cpu time    3.0041: real time    3.0064
    ORTHCH:  cpu time    0.2594: real time    0.2594
       DOS:  cpu time    0.0009: real time    0.0009
    CHARGE:  cpu time    0.3395: real time    0.3396
    MIXING:  cpu time    0.0116: real time    0.0116
    --------------------------------------------
      LOOP:  cpu time    5.6896: real time    5.6930

 eigenvalue-minimisations  :   549
 total energy-change (2. order) : 0.1822233E-03  (-0.1363157E-04)
 number of electron     185.0000084 magnetization      -0.9999996
 augmentation part        4.1960044 magnetization      -0.1229888

 Broyden mixing:
  rms(total) = 0.32746E-02    rms(broyden)= 0.31273E-02
  rms(prec ) = 0.32354E-02
  weight for this iteration     100.00

 eigenvalues of (default mixing * dielectric matrix)
  average eigenvalue GAMMA=   0.3902
  0.5860  0.1944

 Free energy of the ion-electron system (eV)
  ---------------------------------------------------
  alpha Z        PSCENC =        23.23977818
  Ewald energy   TEWEN  =     15198.96963714
  -Hartree energ DENC   =    -22027.49395925
  -exchange      EXHF   =         0.00000000
  -V(xc)+E(xc)   XCENC  =       670.50617008
  PAW double counting   =      4616.88765399    -4649.76704515
  entropy T*S    EENTRO =        -0.02524151
  eigenvalues    EBANDS =     -2406.60400773
  atomic energy  EATOM  =      8223.00138274
  Solvation  Ediel_sol  =         0.00000000
  ---------------------------------------------------
  free energy    TOTEN  =      -351.28563152 eV

  energy without entropy =     -351.26039002  energy(sigma->0) =     -351.27301077


--------------------------------------------------------------------------------------------------------


--------------------------------------- Iteration      7(   4)  ---------------------------------------


    POTLOK:  cpu time    0.4676: real time    0.4678
    SETDIJ:  cpu time    0.4348: real time    0.4349
    EDDIAG:  cpu time    1.1722: real time    1.1725
  RMM-DIIS:  cpu time    2.5938: real time    2.5946
    ORTHCH:  cpu time    0.2618: real time    0.2619
       DOS:  cpu time    0.0009: real time    0.0009
    CHARGE:  cpu time    0.3380: real time    0.3381
    MIXING:  cpu time    0.0128: real time    0.0128
    --------------------------------------------
      LOOP:  cpu time    5.2819: real time    5.2834

 eigenvalue-minimisations  :   467
 total energy-change (2. order) :-0.1511271E-03  (-0.3460031E-05)
 number of electron     185.0000084 magnetization      -0.9999996
 augmentation part        4.1961185 magnetization      -0.1229225

 Broyden mixing:
  rms(total) = 0.25015E-02    rms(broyden)= 0.24787E-02
  rms(prec ) = 0.25862E-02
  weight for this iteration     100.00

 eigenvalues of (default mixing * dielectric matrix)
  average eigenvalue GAMMA=   0.7178
  1.5726  0.2019  0.3790

 Free energy of the ion-electron system (eV)
  ---------------------------------------------------
  alpha Z        PSCENC =        23.23977818
  Ewald energy   TEWEN  =     15198.96963714
  -Hartree energ DENC   =    -22027.49977180
  -exchange      EXHF   =         0.00000000
  -V(xc)+E(xc)   XCENC  =       670.50625192
  PAW double counting   =      4616.92343681    -4649.80292668
  entropy T*S    EENTRO =        -0.02529013
  eigenvalues    EBANDS =     -2406.59828083
  atomic energy  EATOM  =      8223.00138274
  Solvation  Ediel_sol  =         0.00000000
  ---------------------------------------------------
  free energy    TOTEN  =      -351.28578265 eV

  energy without entropy =     -351.26049252  energy(sigma->0) =     -351.27313758


--------------------------------------------------------------------------------------------------------


--------------------------------------- Iteration      7(   5)  ---------------------------------------


    POTLOK:  cpu time    0.4690: real time    0.4694
    SETDIJ:  cpu time    0.4348: real time    0.4349
    EDDIAG:  cpu time    1.1729: real time    1.1735
  RMM-DIIS:  cpu time    2.6024: real time    2.6031
    ORTHCH:  cpu time    0.2630: real time    0.2630
       DOS:  cpu time    0.0010: real time    0.0010
    CHARGE:  cpu time    0.3400: real time    0.3400
    MIXING:  cpu time    0.0129: real time    0.0129
    --------------------------------------------
      LOOP:  cpu time    5.2960: real time    5.2977

 eigenvalue-minimisations  :   465
 total energy-change (2. order) :-0.1364126E-04  (-0.2828682E-05)
 number of electron     185.0000084 magnetization      -0.9999996
 augmentation part        4.1960022 magnetization      -0.1229556

 Broyden mixing:
  rms(total) = 0.12471E-02    rms(broyden)= 0.12426E-02
  rms(prec ) = 0.12739E-02
  weight for this iteration     100.00

 eigenvalues of (default mixing * dielectric matrix)
  average eigenvalue GAMMA=   0.8777
  2.2747  0.6597  0.2007  0.3756

 Free energy of the ion-electron system (eV)
  ---------------------------------------------------
  alpha Z        PSCENC =        23.23977818
  Ewald energy   TEWEN  =     15198.96963714
  -Hartree energ DENC   =    -22027.53632177
  -exchange      EXHF   =         0.00000000
  -V(xc)+E(xc)   XCENC  =       670.50718638
  PAW double counting   =      4617.00947331    -4649.88950548
  entropy T*S    EENTRO =        -0.02526937
  eigenvalues    EBANDS =     -2406.56215743
  atomic energy  EATOM  =      8223.00138274
  Solvation  Ediel_sol  =         0.00000000
  ---------------------------------------------------
  free energy    TOTEN  =      -351.28579629 eV

  energy without entropy =     -351.26052692  energy(sigma->0) =     -351.27316161


--------------------------------------------------------------------------------------------------------


--------------------------------------- Iteration      7(   6)  ---------------------------------------


    POTLOK:  cpu time    0.4703: real time    0.4707
    SETDIJ:  cpu time    0.4352: real time    0.4352
    EDDIAG:  cpu time    1.1712: real time    1.1716
  RMM-DIIS:  cpu time    2.2680: real time    2.2691
    ORTHCH:  cpu time    0.2613: real time    0.2613
       DOS:  cpu time    0.0006: real time    0.0006
    --------------------------------------------
      LOOP:  cpu time    4.6065: real time    4.6084

 eigenvalue-minimisations  :   417
 total energy-change (2. order) :-0.2888020E-05  (-0.5662871E-06)
 number of electron     185.0000084 magnetization      -0.9999996
 augmentation part        4.1960022 magnetization      -0.1229556

 Free energy of the ion-electron system (eV)
  ---------------------------------------------------
  alpha Z        PSCENC =        23.23977818
  Ewald energy   TEWEN  =     15198.96963714
  -Hartree energ DENC   =    -22027.54397901
  -exchange      EXHF   =         0.00000000
  -V(xc)+E(xc)   XCENC  =       670.50716129
  PAW double counting   =      4617.03737648    -4649.91752836
  entropy T*S    EENTRO =        -0.02521768
  eigenvalues    EBANDS =     -2406.55440995
  atomic energy  EATOM  =      8223.00138274
  Solvation  Ediel_sol  =         0.00000000
  ---------------------------------------------------
  free energy    TOTEN  =      -351.28579918 eV

  energy without entropy =     -351.26058150  energy(sigma->0) =     -351.27319034


--------------------------------------------------------------------------------------------------------


 average (electrostatic) potential at core
  the test charge radii are     0.6991  0.5201  0.9698  0.7089  0.7215
  (the norm of the test charge is              1.0000)
       1 -59.6101       2 -59.3635       3 -59.5058       4 -60.6956       5 -59.5193
       6 -60.3065       7 -61.7103       8 -60.0926       9 -59.9548      10 -60.3641
      11 -59.0768      12 -58.8172      13 -58.9030      14 -58.9280      15 -61.5839
      16 -59.9623      17 -58.7155      18 -58.8181      19 -42.3605      20 -42.8422
      21 -42.5420      22 -42.4679      23 -42.4538      24 -41.7031      25 -41.8870
      26 -42.3720      27 -42.5355      28 -41.9808      29 -42.0777      30 -41.8900
      31 -42.6900      32 -41.9704      33 -42.1156      34 -42.1724      35 -44.7472
      36 -45.0334      37 -45.1226      38 -41.9237      39 -41.6841      40 -42.5937
      41 -41.3640      42 -97.5344      43 -99.7928      44 -97.3401      45 -98.4734
      46 -75.8350      47 -74.3330      48 -74.3118      49 -75.7262      50 -75.1979
      51 -71.5457      52 -80.3332      53 -79.7239      54 -79.5766      55 -78.5144
      56 -78.5347      57 -78.6804
 
 
 
 E-fermi :  -4.4741     XC(G=0):  -1.1845     alpha+bet : -0.6717


 spin component 1

 k-point     1 :       0.0000    0.0000    0.0000
  band No.  band energies     occupation 
      1     -28.0144      1.00000
      2     -26.6979      1.00000
      3     -26.1753      1.00000
      4     -25.6078      1.00000
      5     -24.7120      1.00000
      6     -24.6816      1.00000
      7     -24.4554      1.00000
      8     -23.3448      1.00000
      9     -23.1307      1.00000
     10     -23.0369      1.00000
     11     -22.0852      1.00000
     12     -21.8113      1.00000
     13     -21.6843      1.00000
     14     -20.9542      1.00000
     15     -20.2387      1.00000
     16     -19.5987      1.00000
     17     -19.5243      1.00000
     18     -19.2502      1.00000
     19     -18.9989      1.00000
     20     -18.6511      1.00000
     21     -18.4956      1.00000
     22     -17.8558      1.00000
     23     -16.6737      1.00000
     24     -16.4391      1.00000
     25     -16.4066      1.00000
     26     -15.9325      1.00000
     27     -15.7003      1.00000
     28     -15.1319      1.00000
     29     -14.8760      1.00000
     30     -14.7088      1.00000
     31     -14.1753      1.00000
     32     -13.8068      1.00000
     33     -13.4091      1.00000
     34     -13.3698      1.00000
     35     -13.2940      1.00000
     36     -13.2724      1.00000
     37     -12.9885      1.00000
     38     -12.9582      1.00000
     39     -12.1565      1.00000
     40     -12.0088      1.00000
     41     -11.7738      1.00000
     42     -11.6936      1.00000
     43     -11.6014      1.00000
     44     -11.5456      1.00000
     45     -11.3960      1.00000
     46     -11.2238      1.00000
     47     -11.1296      1.00000
     48     -10.9424      1.00000
     49     -10.8330      1.00000
     50     -10.6150      1.00000
     51     -10.4994      1.00000
     52     -10.4527      1.00000
     53     -10.2883      1.00000
     54     -10.2428      1.00000
     55     -10.1502      1.00000
     56     -10.0602      1.00000
     57      -9.9442      1.00000
     58      -9.9221      1.00000
     59      -9.9143      1.00000
     60      -9.8207      1.00000
     61      -9.6668      1.00000
     62      -9.5378      1.00000
     63      -9.4471      1.00000
     64      -9.2859      1.00000
     65      -9.2432      1.00000
     66      -9.1594      1.00000
     67      -8.9792      1.00000
     68      -8.9559      1.00000
     69      -8.7932      1.00000
     70      -8.7708      1.00000
     71      -8.3199      1.00000
     72      -8.2770      1.00000
     73      -8.0650      1.00000
     74      -8.0025      1.00000
     75      -7.8795      1.00000
     76      -7.7180      1.00000
     77      -7.4707      1.00000
     78      -7.1804      1.00000
     79      -7.0398      1.00000
     80      -6.8300      1.00000
     81      -6.7218      1.00000
     82      -6.6541      1.00000
     83      -6.3544      1.00000
     84      -6.2303      1.00000
     85      -6.1947      1.00000
     86      -5.9855      1.00000
     87      -5.8123      1.00000
     88      -5.7986      1.00000
     89      -5.7391      1.00000
     90      -5.3871      1.00000
     91      -4.6574      1.00000
     92      -4.4909      0.68208
     93      -4.4574      0.31792
     94      -1.9893      0.00000
     95      -1.7909      0.00000
     96      -1.5058      0.00000
     97      -1.3625      0.00000
     98      -1.2983      0.00000
     99      -1.0938      0.00000
    100      -1.0312      0.00000
    101      -0.9969      0.00000
    102      -0.6588      0.00000
    103      -0.4527      0.00000
    104      -0.2683      0.00000
    105      -0.1621      0.00000
    106      -0.0851      0.00000
    107      -0.0345      0.00000
    108       0.1438      0.00000
    109       0.2991      0.00000
    110       0.3648      0.00000
    111       0.4323      0.00000
    112       0.4650      0.00000
    113       0.5712      0.00000
    114       0.5750      0.00000
    115       0.6053      0.00000
    116       0.7649      0.00000
    117       0.7807      0.00000
    118       0.8627      0.00000
    119       0.8942      0.00000
    120       0.9607      0.00000
    121       0.9882      0.00000
    122       1.0127      0.00000
    123       1.0319      0.00000
    124       1.1006      0.00000
    125       1.1302      0.00000
    126       1.1914      0.00000
    127       1.2074      0.00000
    128       1.2794      0.00000
    129       1.3480      0.00000
    130       1.3714      0.00000
    131       1.3813      0.00000
    132       1.4092      0.00000
    133       1.4703      0.00000
    134       1.5173      0.00000
    135       1.5350      0.00000
    136       1.5441      0.00000
    137       1.5666      0.00000
    138       1.6302      0.00000
    139       1.6517      0.00000
    140       1.6812      0.00000
    141       1.6943      0.00000
    142       1.7443      0.00000
    143       1.7560      0.00000
    144       1.7691      0.00000
    145       1.8213      0.00000
    146       1.8818      0.00000
    147       1.9148      0.00000
    148       1.9241      0.00000
    149       1.9352      0.00000
    150       1.9707      0.00000
    151       1.9840      0.00000
    152       2.0595      0.00000

 spin component 2

 k-point     1 :       0.0000    0.0000    0.0000
  band No.  band energies     occupation 
      1     -28.0157      1.00000
      2     -26.7593      1.00000
      3     -26.2502      1.00000
      4     -25.6535      1.00000
      5     -24.7938      1.00000
      6     -24.6841      1.00000
      7     -24.4569      1.00000
      8     -23.3450      1.00000
      9     -23.2173      1.00000
     10     -23.1592      1.00000
     11     -22.1051      1.00000
     12     -21.8757      1.00000
     13     -21.7167      1.00000
     14     -20.9749      1.00000
     15     -20.2833      1.00000
     16     -19.7218      1.00000
     17     -19.5353      1.00000
     18     -19.2641      1.00000
     19     -19.0164      1.00000
     20     -18.6762      1.00000
     21     -18.5145      1.00000
     22     -17.8980      1.00000
     23     -16.6832      1.00000
     24     -16.4531      1.00000
     25     -16.4196      1.00000
     26     -15.9567      1.00000
     27     -15.7228      1.00000
     28     -15.1486      1.00000
     29     -14.8862      1.00000
     30     -14.7298      1.00000
     31     -14.1952      1.00000
     32     -13.8354      1.00000
     33     -13.4196      1.00000
     34     -13.3723      1.00000
     35     -13.3015      1.00000
     36     -13.2886      1.00000
     37     -13.0078      1.00000
     38     -12.9739      1.00000
     39     -12.1650      1.00000
     40     -12.0841      1.00000
     41     -11.8220      1.00000
     42     -11.7258      1.00000
     43     -11.6282      1.00000
     44     -11.5576      1.00000
     45     -11.4121      1.00000
     46     -11.2469      1.00000
     47     -11.1514      1.00000
     48     -10.9482      1.00000
     49     -10.8373      1.00000
     50     -10.6243      1.00000
     51     -10.5151      1.00000
     52     -10.4840      1.00000
     53     -10.3418      1.00000
     54     -10.2947      1.00000
     55     -10.1846      1.00000
     56     -10.1127      1.00000
     57      -9.9927      1.00000
     58      -9.9625      1.00000
     59      -9.9504      1.00000
     60      -9.8455      1.00000
     61      -9.7022      1.00000
     62      -9.5983      1.00000
     63      -9.4739      1.00000
     64      -9.3279      1.00000
     65      -9.2900      1.00000
     66      -9.1883      1.00000
     67      -9.0183      1.00000
     68      -8.9686      1.00000
     69      -8.8040      1.00000
     70      -8.7874      1.00000
     71      -8.3579      1.00000
     72      -8.3333      1.00000
     73      -8.0748      1.00000
     74      -8.0503      1.00000
     75      -7.8949      1.00000
     76      -7.8004      1.00000
     77      -7.5229      1.00000
     78      -7.2032      1.00000
     79      -7.0505      1.00000
     80      -6.9060      1.00000
     81      -6.8689      1.00000
     82      -6.7831      1.00000
     83      -6.4177      1.00000
     84      -6.2867      1.00000
     85      -6.2084      1.00000
     86      -6.0525      1.00000
     87      -5.8725      1.00000
     88      -5.8571      1.00000
     89      -5.8022      1.00000
     90      -5.4877      1.00000
     91      -4.9451      1.00000
     92      -4.7637      1.00000
     93      -4.6576      1.00000
     94      -2.0497      0.00000
     95      -1.8258      0.00000
     96      -1.5668      0.00000
     97      -1.3788      0.00000
     98      -1.3569      0.00000
     99      -1.1089      0.00000
    100      -1.1066      0.00000
    101      -0.9983      0.00000
    102      -0.6732      0.00000
    103      -0.5354      0.00000
    104      -0.3340      0.00000
    105      -0.1753      0.00000
    106      -0.1069      0.00000
    107      -0.0468      0.00000
    108       0.1318      0.00000
    109       0.2856      0.00000
    110       0.3440      0.00000
    111       0.4267      0.00000
    112       0.4558      0.00000
    113       0.5478      0.00000
    114       0.5639      0.00000
    115       0.6028      0.00000
    116       0.7417      0.00000
    117       0.7658      0.00000
    118       0.8550      0.00000
    119       0.8799      0.00000
    120       0.9496      0.00000
    121       0.9776      0.00000
    122       1.0007      0.00000
    123       1.0197      0.00000
    124       1.0954      0.00000
    125       1.1172      0.00000
    126       1.1675      0.00000
    127       1.1934      0.00000
    128       1.2689      0.00000
    129       1.3403      0.00000
    130       1.3657      0.00000
    131       1.3809      0.00000
    132       1.4072      0.00000
    133       1.4652      0.00000
    134       1.5155      0.00000
    135       1.5387      0.00000
    136       1.5434      0.00000
    137       1.5708      0.00000
    138       1.6229      0.00000
    139       1.6447      0.00000
    140       1.6737      0.00000
    141       1.6873      0.00000
    142       1.7407      0.00000
    143       1.7529      0.00000
    144       1.7707      0.00000
    145       1.8073      0.00000
    146       1.8839      0.00000
    147       1.9128      0.00000
    148       1.9253      0.00000
    149       1.9380      0.00000
    150       1.9644      0.00000
    151       1.9766      0.00000
    152       2.0572      0.00000


--------------------------------------------------------------------------------------------------------


 soft charge-density along one line, spin component           1
         0         1         2         3         4         5         6         7         8         9
 total charge-density along one line
 
 soft charge-density along one line, spin component           2
         0         1         2         3         4         5         6         7         8         9
 total charge-density along one line
 
 pseudopotential strength for first ion, spin component:           1
 10.311   0.022   0.001  -0.001   0.003   0.000   0.000   0.001
  0.022  -0.001  -0.000   0.000  -0.000   0.000  -0.000   0.000
  0.001  -0.000  -4.427   0.004   0.002  -0.018   0.001   0.001
 -0.001   0.000   0.004  -4.407   0.001   0.001  -0.013   0.000
  0.003  -0.000   0.002   0.001  -4.421   0.001   0.000  -0.017
  0.000   0.000  -0.018   0.001   0.001  -0.774   0.000   0.000
  0.000  -0.000   0.001  -0.013   0.000   0.000  -0.774   0.000
  0.001   0.000   0.001   0.000  -0.017   0.000   0.000  -0.774
 pseudopotential strength for first ion, spin component:           2
 10.315   0.022   0.001  -0.001   0.003   0.000   0.000   0.001
  0.022  -0.001  -0.000   0.000  -0.000   0.000  -0.000   0.000
  0.001  -0.000  -4.428   0.004   0.002  -0.019   0.001   0.001
 -0.001   0.000   0.004  -4.408   0.001   0.001  -0.014   0.000
  0.003  -0.000   0.002   0.001  -4.422   0.001   0.000  -0.017
  0.000   0.000  -0.019   0.001   0.001  -0.774   0.000   0.000
  0.000  -0.000   0.001  -0.014   0.000   0.000  -0.774   0.000
  0.001   0.000   0.001   0.000  -0.017   0.000   0.000  -0.774
 total augmentation occupancy for first ion, spin component:           1
  1.487  -1.064  -0.012   0.011  -0.047  -0.005   0.002  -0.030
 -1.064   1.039   0.026  -0.005   0.153   0.005   0.000   0.033
 -0.012   0.026   1.238  -0.047  -0.032   0.231  -0.022  -0.012
  0.011  -0.005  -0.047   0.966  -0.001  -0.022   0.116  -0.008
 -0.047   0.153  -0.032  -0.001   1.108  -0.012  -0.008   0.193
 -0.005   0.005   0.231  -0.022  -0.012   0.048  -0.006  -0.003
  0.002   0.000  -0.022   0.116  -0.008  -0.006   0.016  -0.003
 -0.030   0.033  -0.012  -0.008   0.193  -0.003  -0.003   0.040
 total augmentation occupancy for first ion, spin component:           2
 -0.001   0.000  -0.000  -0.000  -0.000   0.000  -0.000  -0.000
  0.000  -0.000  -0.000   0.000   0.000  -0.000   0.000   0.000
 -0.000  -0.000  -0.001  -0.004  -0.000  -0.000  -0.000  -0.000
 -0.000   0.000  -0.004  -0.018  -0.002  -0.000  -0.001  -0.000
 -0.000   0.000  -0.000  -0.002  -0.001  -0.000  -0.000  -0.000
  0.000  -0.000  -0.000  -0.000  -0.000   0.000   0.000  -0.000
 -0.000   0.000  -0.000  -0.001  -0.000   0.000   0.000  -0.000
 -0.000   0.000  -0.000  -0.000  -0.000  -0.000  -0.000   0.000


------------------------ aborting loop because EDIFF is reached ----------------------------------------


 


 total charge     
 
# of ion       s       p       d       tot
------------------------------------------
    1        0.869   1.750   0.000   2.619
    2        0.871   1.771   0.000   2.642
    3        0.866   1.789   0.000   2.655
    4        0.866   1.776   0.000   2.642
    5        0.869   1.782   0.000   2.650
    6        0.865   1.753   0.000   2.618
    7        0.856   1.712   0.000   2.568
    8        0.837   1.753   0.000   2.590
    9        0.866   1.749   0.000   2.614
   10        0.866   1.775   0.000   2.641
   11        0.867   1.790   0.000   2.657
   12        0.873   1.766   0.000   2.639
   13        0.874   1.734   0.000   2.608
   14        0.870   1.781   0.000   2.651
   15        0.856   1.714   0.000   2.569
   16        0.837   1.754   0.000   2.590
   17        0.842   1.797   0.000   2.639
   18        0.842   1.798   0.000   2.640
   19        0.641   0.045   0.000   0.686
   20        0.644   0.045   0.000   0.689
   21        0.636   0.046   0.000   0.682
   22        0.646   0.046   0.000   0.692
   23        0.645   0.045   0.000   0.690
   24        0.640   0.045   0.000   0.685
   25        0.635   0.046   0.000   0.681
   26        0.647   0.046   0.000   0.693
   27        0.651   0.043   0.000   0.694
   28        0.644   0.042   0.000   0.686
   29        0.642   0.042   0.000   0.684
   30        0.642   0.043   0.000   0.685
   31        0.651   0.042   0.000   0.694
   32        0.641   0.043   0.000   0.684
   33        0.644   0.042   0.000   0.686
   34        0.642   0.042   0.000   0.684
   35        0.619   0.078   0.000   0.697
   36        0.632   0.077   0.000   0.709
   37        0.635   0.077   0.000   0.712
   38        0.647   0.077   0.000   0.724
   39        0.639   0.078   0.000   0.717
   40        0.464   0.087   0.000   0.551
   41        0.621   0.080   0.000   0.702
   42        1.346   2.399   0.000   3.744
   43        1.244   2.288   0.000   3.532
   44        1.346   2.398   0.000   3.744
   45        1.243   2.296   0.000   3.539
   46        1.218   2.690   0.000   3.908
   47        1.269   2.561   0.000   3.829
   48        1.269   2.554   0.000   3.823
   49        1.220   2.687   0.000   3.907
   50        1.238   2.732   0.000   3.971
   51        1.241   2.657   0.000   3.898
   52        1.605   3.574   0.000   5.179
   53        1.617   3.550   0.000   5.167
   54        1.625   3.540   0.000   5.165
   55        1.619   3.536   0.000   5.155
   56        1.623   3.514   0.000   5.137
   57        1.619   3.522   0.000   5.141
--------------------------------------------------
tot         52.378  79.500   0.000 131.878
 


 magnetization (x)
 
# of ion       s       p       d       tot
------------------------------------------
    1       -0.001  -0.009   0.000  -0.010
    2       -0.000  -0.004   0.000  -0.004
    3       -0.000  -0.004   0.000  -0.005
    4        0.000  -0.001   0.000  -0.001
    5        0.000   0.000   0.000   0.000
    6       -0.000  -0.009   0.000  -0.009
    7        0.000  -0.009   0.000  -0.009
    8        0.000   0.000   0.000   0.001
    9       -0.001  -0.018   0.000  -0.019
   10       -0.000  -0.013   0.000  -0.013
   11        0.000  -0.002   0.000  -0.002
   12       -0.001  -0.013   0.000  -0.014
   13       -0.001  -0.019   0.000  -0.019
   14        0.001   0.005   0.000   0.006
   15        0.001   0.007   0.000   0.008
   16        0.000   0.001   0.000   0.001
   17       -0.001  -0.003   0.000  -0.003
   18       -0.001  -0.002   0.000  -0.003
   19        0.000  -0.000   0.000   0.000
   20        0.000  -0.000   0.000   0.000
   21        0.000   0.000   0.000   0.000
   22       -0.001  -0.000   0.000  -0.001
   23        0.000  -0.000   0.000   0.000
   24        0.000  -0.000   0.000   0.000
   25       -0.000   0.000   0.000  -0.000
   26       -0.001  -0.000   0.000  -0.001
   27       -0.001   0.000   0.000  -0.000
   28        0.000  -0.000   0.000  -0.000
   29       -0.000  -0.000   0.000  -0.000
   30        0.000  -0.000   0.000   0.000
   31       -0.000   0.000   0.000  -0.000
   32        0.000  -0.000   0.000   0.000
   33        0.000  -0.000   0.000  -0.000
   34       -0.000  -0.000   0.000  -0.000
   35       -0.000   0.000   0.000  -0.000
   36       -0.000   0.000   0.000  -0.000
   37       -0.000   0.000   0.000  -0.000
   38        0.000  -0.001   0.000  -0.001
   39        0.001  -0.001   0.000  -0.000
   40        0.000  -0.000   0.000   0.000
   41       -0.000  -0.001   0.000  -0.001
   42       -0.001  -0.030   0.000  -0.031
   43        0.000   0.000   0.000   0.000
   44       -0.001  -0.034   0.000  -0.035
   45        0.001   0.006   0.000   0.007
   46       -0.001  -0.037   0.000  -0.038
   47       -0.002  -0.057   0.000  -0.058
   48       -0.003  -0.088   0.000  -0.091
   49       -0.002  -0.046   0.000  -0.048
   50        0.000   0.000   0.000   0.000
   51       -0.007  -0.080   0.000  -0.087
   52       -0.000  -0.001   0.000  -0.001
   53        0.000  -0.000   0.000  -0.000
   54       -0.000  -0.003   0.000  -0.003
   55       -0.000  -0.041   0.000  -0.042
   56       -0.001  -0.079   0.000  -0.080
   57       -0.001  -0.086   0.000  -0.087
--------------------------------------------------
tot         -0.021  -0.674   0.000  -0.696
 
    CHARGE:  cpu time    0.3355: real time    0.3355
    FORLOC:  cpu time    0.0597: real time    0.0597
    FORNL :  cpu time    1.2471: real time    1.2475
    STRESS:  cpu time    3.7525: real time    3.7540
    FORCOR:  cpu time    0.4199: real time    0.4200
    FORHAR:  cpu time    0.1066: real time    0.1066
    MIXING:  cpu time    0.0137: real time    0.0137
    OFIELD:  cpu time    0.0002: real time    0.0002

 ---------------------------------------------------------------------------------------------

         DFTD3 V3.0 Rev 1        
 Edisp (eV)   -2.26588

 E6    (eV) :    -1.5736
 E8    (eV) :    -0.6923
 % E8        : 30.55
    FORVDW:  cpu time    0.0827: real time    0.0829

  FORCE on cell =-STRESS in cart. coord.  units (eV):
  Direction    XX          YY          ZZ          XY          YZ          ZX
  --------------------------------------------------------------------------------------
  Alpha Z    23.23978    23.23978    23.23978
  Ewald   13287.18846  4910.76015 -2998.99149   271.63200  -287.68916  -150.90024
  Hartree 14470.76376  6622.32505   934.16308   259.92690  -180.33770  -103.57424
  E(xc)    -729.13481  -729.50662  -739.52708    -0.10250    -0.51874    -0.31148
  Local  -29971.65855-13732.35556  -333.27410  -541.09265   452.77881   245.79130
  n-local   -80.98010   -72.79666   -72.02897     1.36830     2.21452    -0.22832
  augment   -22.21195   -25.49737   -26.03036     0.49650    -0.33367    -0.60700
  Kinetic  3014.82182  2994.71588  3202.03831     8.11342    13.82661     9.81243
  Fock        0.00000     0.00000     0.00000     0.00000     0.00000     0.00000
  vdW        -1.44889    -0.70944    -0.38684    -0.11133     0.01635    -0.03844
  -------------------------------------------------------------------------------------
  Total      -9.42048    -9.82480   -10.79767     0.23064    -0.04298    -0.05601
  in kB      -2.39576    -2.49858    -2.74600     0.05866    -0.01093    -0.01424
  external pressure =       -2.55 kB  Pullay stress =        0.00 kB


 VOLUME and BASIS-vectors are now :
 -----------------------------------------------------------------------------
  energy-cutoff  :      400.00
  volume of cell :     6300.00
      direct lattice vectors                 reciprocal lattice vectors
    28.000000000  0.000000000  0.000000000     0.035714286  0.000000000  0.000000000
     0.000000000 15.000000000  0.000000000     0.000000000  0.066666667  0.000000000
     0.000000000  0.000000000 15.000000000     0.000000000  0.000000000  0.066666667

  length of vectors
    28.000000000 15.000000000 15.000000000     0.035714286  0.066666667  0.066666667


 FORCES acting on ions
    electron-ion (+dipol)            ewald-force                    non-local-force                 convergence-correction
 -----------------------------------------------------------------------------------------------
   -.695E+02 0.331E+01 0.389E+01   0.696E+02 -.357E+01 -.337E+01   -.987E-01 0.244E+00 -.528E+00   -.351E-02 -.249E-03 -.607E-04
   -.120E+03 0.203E+03 -.276E+02   0.121E+03 -.204E+03 0.277E+02   -.145E+01 0.172E+01 -.453E-01   -.332E-02 0.158E-02 -.510E-03
   -.614E+02 0.225E+03 -.491E+02   0.625E+02 -.228E+03 0.493E+02   -.114E+01 0.226E+01 -.181E+00   -.314E-02 0.311E-02 -.106E-02
   -.769E+02 0.636E+02 -.215E+02   0.823E+02 -.642E+02 0.211E+02   -.541E+01 0.616E+00 0.399E+00   -.423E-02 0.225E-02 -.144E-02
   -.538E+02 -.196E+03 0.399E+02   0.557E+02 0.199E+03 -.405E+02   -.190E+01 -.229E+01 0.575E+00   -.392E-02 -.283E-02 -.752E-03
   -.430E+02 -.147E+03 0.241E+02   0.460E+02 0.146E+03 -.242E+02   -.296E+01 0.856E+00 0.121E+00   -.476E-02 -.250E-02 -.102E-02
   -.369E+02 -.104E+03 0.694E+01   0.354E+02 0.105E+03 -.751E+01   0.162E+01 -.101E+01 0.578E+00   -.755E-02 -.716E-04 -.952E-03
   0.284E+02 0.204E+03 -.131E+03   -.321E+02 -.210E+03 0.133E+03   0.372E+01 0.563E+01 -.180E+01   -.181E-02 0.543E-02 -.174E-02
   0.453E+02 0.148E+03 0.550E+00   -.490E+02 -.147E+03 -.234E+00   0.360E+01 -.800E+00 -.310E+00   0.758E-02 0.244E-02 0.176E-02
   0.766E+02 -.663E+02 -.110E+02   -.824E+02 0.668E+02 0.114E+02   0.582E+01 -.606E+00 -.375E+00   0.722E-02 -.357E-02 0.157E-02
   0.598E+02 -.231E+03 -.927E+01   -.614E+02 0.233E+03 0.936E+01   0.155E+01 -.227E+01 -.719E-01   0.509E-02 -.204E-02 0.293E-02
   0.121E+03 -.203E+03 -.121E+02   -.122E+03 0.204E+03 0.123E+02   0.193E+01 -.148E+01 -.206E+00   0.659E-02 -.467E-03 0.423E-02
   0.730E+02 -.274E+01 -.513E+01   -.750E+02 0.253E+01 0.507E+01   0.206E+01 0.205E+00 0.622E-01   0.719E-02 -.938E-03 0.486E-02
   0.570E+02 0.199E+03 -.230E+01   -.596E+02 -.202E+03 0.250E+01   0.259E+01 0.239E+01 -.202E+00   0.594E-02 0.160E-02 0.326E-02
   0.353E+02 0.104E+03 -.604E+01   -.340E+02 -.105E+03 0.560E+01   -.129E+01 0.130E+01 0.438E+00   0.596E-02 0.154E-02 0.650E-03
   -.378E+02 -.222E+03 -.869E+02   0.414E+02 0.228E+03 0.875E+02   -.363E+01 -.589E+01 -.588E+00   0.311E-02 -.556E-02 -.214E-03
   -.124E+02 -.196E+03 0.153E+03   0.126E+02 0.196E+03 -.154E+03   -.201E+00 -.276E-01 0.118E+01   0.295E-02 -.366E-02 0.214E-02
   0.262E+02 0.218E+03 0.112E+03   -.267E+02 -.218E+03 -.114E+03   0.465E+00 0.194E+00 0.113E+01   -.101E-02 0.425E-02 0.149E-02
   -.530E+02 0.857E+02 -.925E+01   0.571E+02 -.899E+02 0.963E+01   -.412E+01 0.419E+01 -.365E+00   -.609E-03 0.253E-03 -.193E-03
   -.992E+01 0.951E+02 -.203E+02   0.842E+01 -.101E+03 0.213E+02   0.151E+01 0.547E+01 -.107E+01   -.534E-03 0.642E-03 -.207E-03
   -.184E+02 -.927E+02 0.199E+02   0.204E+02 0.982E+02 -.210E+02   -.193E+01 -.544E+01 0.114E+01   -.863E-03 -.616E-03 -.198E-03
   0.480E+02 0.349E+02 -.663E+02   -.531E+02 -.338E+02 0.690E+02   0.510E+01 -.111E+01 -.277E+01   -.240E-03 0.131E-02 -.836E-03
   0.944E+01 -.969E+02 -.145E+01   -.795E+01 0.103E+03 0.124E+01   -.151E+01 -.555E+01 0.221E+00   0.932E-03 -.548E-03 0.398E-03
   0.532E+02 -.856E+02 -.478E+01   -.574E+02 0.898E+02 0.502E+01   0.419E+01 -.415E+01 -.234E+00   0.139E-02 0.197E-03 0.733E-03
   0.197E+02 0.942E+02 -.120E+01   -.218E+02 -.998E+02 0.125E+01   0.207E+01 0.553E+01 -.535E-01   0.111E-02 0.429E-03 0.547E-03
   -.533E+02 -.454E+02 -.542E+02   0.586E+02 0.447E+02 0.567E+02   -.531E+01 0.639E+00 -.247E+01   0.338E-03 -.129E-02 -.543E-03
   0.250E+02 -.787E+02 -.611E+02   -.282E+02 0.819E+02 0.645E+02   0.317E+01 -.318E+01 -.346E+01   0.678E-03 -.882E-03 -.165E-03
   0.495E+02 -.428E+02 0.629E+02   -.543E+02 0.432E+02 -.656E+02   0.483E+01 -.385E+00 0.267E+01   0.746E-03 -.574E-03 0.440E-03
   -.221E+02 -.883E+02 0.135E+02   0.241E+02 0.934E+02 -.130E+02   -.204E+01 -.509E+01 -.471E+00   0.434E-03 -.692E-03 0.300E-03
   -.349E+02 -.976E+01 0.728E+02   0.384E+02 0.683E+01 -.760E+02   -.353E+01 0.293E+01 0.317E+01   0.486E-03 -.842E-03 0.876E-03
   -.309E+02 0.675E+02 -.722E+02   0.343E+02 -.701E+02 0.759E+02   -.341E+01 0.260E+01 -.365E+01   -.526E-03 0.888E-03 -.521E-03
   0.414E+02 0.211E+02 0.665E+02   -.452E+02 -.187E+02 -.698E+02   0.381E+01 -.244E+01 0.327E+01   -.115E-03 0.108E-02 0.645E-03
   -.431E+02 0.533E+02 0.583E+02   0.476E+02 -.542E+02 -.614E+02   -.455E+01 0.884E+00 0.299E+01   -.258E-03 0.749E-03 0.302E-03
   0.232E+02 0.887E+02 -.441E+01   -.253E+02 -.936E+02 0.588E+01   0.201E+01 0.491E+01 -.147E+01   -.115E-03 0.723E-03 0.113E-03
   -.114E+02 -.852E+02 0.917E+00   0.901E+01 0.912E+02 -.438E+01   0.241E+01 -.598E+01 0.344E+01   -.201E-03 -.317E-03 -.349E-03
   -.986E+02 -.529E+01 -.159E+02   0.106E+03 0.494E+01 0.155E+02   -.731E+01 0.348E+00 0.346E+00   -.480E-03 -.154E-03 -.282E-03
   -.322E+00 -.822E+01 -.964E+02   -.187E+01 0.812E+01 0.103E+03   0.219E+01 0.113E+00 -.697E+01   -.253E-03 -.233E-03 -.112E-03
   -.817E+01 -.114E+02 0.874E+02   0.110E+02 0.130E+02 -.938E+02   -.284E+01 -.155E+01 0.635E+01   0.403E-02 0.165E-02 -.690E-02
   -.553E+00 0.745E+02 0.621E+01   0.361E+01 -.804E+02 -.336E+01   -.306E+01 0.588E+01 -.285E+01   0.433E-02 -.642E-02 0.316E-02
   -.451E+02 0.743E+01 -.441E+02   0.452E+02 -.776E+01 0.443E+02   -.789E-01 0.319E+00 -.195E+00   -.651E-03 -.505E-03 -.867E-03
   0.308E+02 -.482E+02 -.266E+01   -.297E+02 0.534E+02 0.739E+01   -.105E+01 -.524E+01 -.476E+01   0.146E-02 0.545E-02 0.481E-02
   -.448E+02 -.399E+03 0.705E+02   0.439E+02 0.405E+03 -.716E+02   0.953E+00 -.551E+01 0.119E+01   -.610E-02 -.479E-02 -.363E-03
   -.111E+03 -.404E+01 0.677E+02   0.110E+03 0.668E+01 -.730E+02   0.371E+00 -.257E+01 0.540E+01   -.303E-02 -.978E-03 0.198E-02
   0.498E+02 0.405E+03 0.854E+01   -.490E+02 -.411E+03 -.881E+01   -.862E+00 0.555E+01 0.274E+00   0.656E-02 0.612E-02 0.959E-03
   0.132E+03 0.180E+02 -.527E+02   -.134E+03 -.191E+02 0.538E+02   0.171E+01 0.113E+01 -.107E+01   0.102E-01 -.763E-02 0.778E-02
   -.123E+02 0.937E+02 -.621E+02   0.103E+02 -.982E+02 0.638E+02   0.193E+01 0.457E+01 -.168E+01   -.451E-02 0.438E-02 -.185E-02
   -.186E+01 -.204E+03 0.290E+02   -.929E+01 0.237E+03 -.337E+02   0.111E+02 -.332E+02 0.468E+01   0.764E-03 -.584E-02 -.122E-02
   0.541E+01 0.204E+03 -.170E+01   0.515E+01 -.238E+03 0.166E+01   -.106E+02 0.338E+02 0.449E-01   0.252E-02 0.609E-02 0.655E-03
   0.855E+01 -.104E+03 -.326E+02   -.699E+01 0.108E+03 0.326E+02   -.155E+01 -.491E+01 -.669E-01   0.516E-02 -.631E-02 0.899E-03
   -.162E+03 -.608E+02 -.158E+03   0.156E+03 0.488E+02 0.150E+03   0.629E+01 0.121E+02 0.807E+01   -.227E-03 -.181E-02 -.368E-02
   0.175E+03 0.425E+02 0.151E+03   -.199E+03 -.450E+02 -.152E+03   0.238E+02 0.250E+01 0.113E+01   0.174E-01 0.271E-02 0.253E-02
   -.284E+03 0.268E+03 -.191E+03   0.298E+03 -.302E+03 0.210E+03   -.138E+02 0.335E+02 -.183E+02   -.173E-02 0.330E-03 -.279E-03
   -.170E+03 -.440E+03 0.277E+02   0.177E+03 0.489E+03 -.223E+02   -.627E+01 -.492E+02 -.540E+01   -.150E-02 -.307E-02 0.311E-02
   -.216E+03 0.135E+03 0.443E+03   0.226E+03 -.155E+03 -.492E+03   -.102E+02 0.194E+02 0.485E+02   -.255E-02 0.384E-02 0.549E-02
   0.189E+03 0.427E+03 0.525E+02   -.195E+03 -.475E+03 -.661E+02   0.683E+01 0.475E+02 0.136E+02   0.965E-02 -.860E-02 0.950E-02
   0.201E+03 -.455E+02 -.456E+03   -.208E+03 0.537E+02 0.505E+03   0.678E+01 -.829E+01 -.488E+02   0.343E-02 0.609E-03 -.147E-02
   0.324E+03 -.282E+03 0.166E+03   -.348E+03 0.315E+03 -.192E+03   0.237E+02 -.327E+02 0.257E+02   0.676E-02 0.496E-02 0.128E-01
 -----------------------------------------------------------------------------------------------
   -.360E+02 -.183E+02 -.262E+02   0.227E-12 -.455E-12 0.142E-12   0.359E+02 0.183E+02 0.262E+02   0.723E-01 -.938E-02 0.531E-01
 
 
 POSITION                                       TOTAL-FORCE (eV/Angst)
 -----------------------------------------------------------------------------------
     20.48379      7.24644      7.21113         0.013190     -0.012020     -0.004768
     20.08825      5.92990      7.48573         0.003575     -0.000796      0.005322
     18.74412      5.61747      7.66584        -0.016184      0.001258      0.002263
     17.79464      6.64081      7.55471        -0.013813     -0.003585     -0.000990
     19.55219      8.27838      7.10368         0.004687      0.010555     -0.005172
     18.20697      7.95945      7.26784         0.009057      0.027245     -0.009952
     15.72556      7.69981      7.46538         0.050877     -0.017801     -0.002122
     15.79725      5.22894      8.04060         0.019028      0.005224      0.003803
      9.80284      7.02170      7.77042        -0.016075     -0.016391      0.006208
     10.22892      8.36892      7.77107         0.001385      0.019978      0.012255
      9.28675      9.40450      7.83231         0.035304     -0.032144      0.008734
      7.94354      9.06834      7.93683        -0.034150      0.020900      0.003562
      7.53043      7.72442      7.97730         0.006763     -0.009057      0.003077
      8.45478      6.68669      7.87518         0.010306      0.004495     -0.004082
     12.28617      7.30031      7.63084        -0.002850     -0.001135     -0.000999
     12.24476      9.83274      7.78932        -0.022819     -0.017156      0.003444
     12.39082     10.47753      6.41768         0.005220     -0.008450     -0.010917
     15.53090      4.36884      6.81248        -0.013056      0.001190     -0.005406
     20.84463      5.14833      7.55408         0.005222     -0.002080      0.003141
     18.44389      4.59068      7.87111         0.002523     -0.003270      0.002111
     19.88709      9.29405      6.89154        -0.004234     -0.007518     -0.002725
     14.86316      5.44162      8.56751        -0.005832      0.001886      0.003335
      9.59326     10.44898      7.79192        -0.009290      0.012331      0.009216
      7.18352      9.84876      7.98274        -0.006018     -0.004129      0.007388
      8.10555      5.65405      7.88483        -0.002753     -0.008171      0.000745
     13.22253      9.71000      8.26251         0.009591     -0.003832     -0.001171
     11.60894     10.43791      8.45129         0.010727     -0.000385     -0.002284
     11.42321     10.54876      5.90145         0.003691     -0.002816     -0.001915
     12.79704     11.49296      6.52851         0.004440      0.003090     -0.002658
     13.08340      9.89459      5.79563         0.002753     -0.003488     -0.000493
     16.48677      4.73230      8.73932        -0.003997      0.003323     -0.005585
     14.78547      4.85393      6.16798        -0.002162     -0.001023      0.002038
     16.44787      4.20035      6.23044        -0.000413     -0.001970     -0.003361
     15.13450      3.39137      7.12222        -0.002602     -0.000006      0.001967
     23.70703      9.33137      9.00103        -0.009127      0.001943     -0.032514
     25.05347      8.43579      9.42440         0.027815     -0.002723     -0.012218
     23.73349      8.46863     10.43864        -0.001427      0.007452      0.015437
      4.41891      7.02500      4.20287        -0.010736      0.018995      0.004844
      4.44448      5.97292      5.48946         0.004278     -0.014815      0.013351
     23.48610      7.56243      8.74452         0.010651     -0.001817      0.007140
      4.15891      7.56292      5.77253         0.003682     -0.005251     -0.014194
     16.83455      9.02191      7.15169         0.003811     -0.003188     -0.006208
     22.20305      7.59984      6.87627        -0.004240      0.070567      0.071166
     11.16925      5.95283      7.64914        -0.008262      0.014360      0.003025
      5.79086      7.35092      8.24296        -0.004774     -0.025138      0.008114
     16.41316      6.52119      7.69606        -0.022074     -0.000960     -0.003291
     14.44755      8.00717      7.43408        -0.021769     -0.002979     -0.002484
     13.56509      6.98264      7.54912        -0.022921      0.009203      0.002435
     11.61604      8.50203      7.72012         0.016477      0.028548     -0.003261
     24.03171      8.47136      9.46076         0.017420      0.006335      0.005068
      3.98970      6.80214      5.10185        -0.016221     -0.000614     -0.022529
     22.94022      6.80216      7.95881        -0.014521     -0.046656     -0.022608
     22.39099      9.03146      7.10173        -0.000805     -0.014440      0.008515
     22.47690      7.07082      5.56416         0.019205     -0.006602     -0.025304
      5.62610      5.96085      7.82421         0.007452      0.033686      0.005144
      5.60601      7.59674      9.67347        -0.014291     -0.003394      0.008469
      5.07659      8.33053      7.40380        -0.001715     -0.016764     -0.022110
 -----------------------------------------------------------------------------------
    total drift:                               -0.004200      0.024173      0.033121


--------------------------------------------------------------------------------------------------------


  FREE ENERGIE OF THE ION-ELECTRON SYSTEM (eV)
  ---------------------------------------------------
  free  energy   TOTEN  =      -353.55168052 eV

  energy  without entropy=     -353.52646284  energy(sigma->0) =     -353.53907168
 
 d Force = 0.8345980E-04[-0.471E-04, 0.214E-03]  d Energy = 0.7350377E-04 0.996E-05
 d Force =-0.2510447E+00[-0.250E+00,-0.252E+00]  d Ewald  =-0.2510448E+00 0.110E-06


--------------------------------------------------------------------------------------------------------


    POTLOK:  cpu time    0.9002: real time    0.9005


--------------------------------------------------------------------------------------------------------


 stress matrix after NEB project (eV)
     -9.42048      0.23065     -0.05601
      0.23064     -9.82480     -0.04298
     -0.05601     -0.04298    -10.79767
  FORCES: max atom, RMS     0.100311    0.025874
  FORCE total and by dimension    0.195345    0.071166
  Stress total and by dimension   17.377523   10.797670


--------------------------------------------------------------------------------------------------------


    WAVPRE:  cpu time    0.1001: real time    0.1032
    FEWALD:  cpu time    0.0012: real time    0.0012

 real space projection operators:
  total allocation   :       4194.76 KBytes
  max/ min on nodes  :       1053.24       1041.02

    ORTHCH:  cpu time    0.6657: real time    0.6665
     LOOP+:  cpu time   40.8791: real time   40.8994


--------------------------------------- Iteration      8(   1)  ---------------------------------------


    POTLOK:  cpu time    0.4606: real time    0.4609
    SETDIJ:  cpu time    0.4352: real time    0.4353
    EDDIAG:  cpu time    1.1710: real time    1.1730
  RMM-DIIS:  cpu time    3.2445: real time    3.2460
    ORTHCH:  cpu time    0.2618: real time    0.2618
       DOS:  cpu time    0.0009: real time    0.0009
    CHARGE:  cpu time    0.3392: real time    0.3392
    MIXING:  cpu time    0.0105: real time    0.0105
    --------------------------------------------
      LOOP:  cpu time    5.9239: real time    5.9277

 eigenvalue-minimisations  :   608
 total energy-change (2. order) :-0.1427861E-03  (-0.1196500E-02)
 number of electron     185.0000084 magnetization      -0.9999997
 augmentation part        4.1964705 magnetization      -0.1227510

 Broyden mixing:
  rms(total) = 0.24925E-02    rms(broyden)= 0.24705E-02
  rms(prec ) = 0.25640E-02
  weight for this iteration     100.00

 Free energy of the ion-electron system (eV)
  ---------------------------------------------------
  alpha Z        PSCENC =        23.23977818
  Ewald energy   TEWEN  =     15198.99603793
  -Hartree energ DENC   =    -22027.53155009
  -exchange      EXHF   =         0.00000000
  -V(xc)+E(xc)   XCENC  =       670.50820692
  PAW double counting   =      4617.02606262    -4649.90608742
  entropy T*S    EENTRO =        -0.02525444
  eigenvalues    EBANDS =     -2406.59451551
  atomic energy  EATOM  =      8223.00138274
  Solvation  Ediel_sol  =         0.00000000
  ---------------------------------------------------
  free energy    TOTEN  =      -351.28593908 eV

  energy without entropy =     -351.26068464  energy(sigma->0) =     -351.27331186


--------------------------------------------------------------------------------------------------------


--------------------------------------- Iteration      8(   2)  ---------------------------------------


    POTLOK:  cpu time    0.4670: real time    0.4680
    SETDIJ:  cpu time    0.4353: real time    0.4353
    EDDIAG:  cpu time    1.1721: real time    1.1728
  RMM-DIIS:  cpu time    3.1261: real time    3.1282
    ORTHCH:  cpu time    0.2617: real time    0.2624
       DOS:  cpu time    0.0008: real time    0.0008
    CHARGE:  cpu time    0.3382: real time    0.3384
    MIXING:  cpu time    0.0115: real time    0.0115
    --------------------------------------------
[truncated: 7,289,456 more chars]
