# Supplementary material for: Elucidating the catalytic mechanism of Prussian blue nanozymes with self-increasing catalytic activity
Source: Nat Commun. 2024 Jul 13;15:5908. doi: 10.1038/s41467-024-50344-7 (PMC11246500; doi:10.1038/s41467-024-50344-7)
Supplement: Supplementary file 4 — Source Data [file 41467_2024_50344_MOESM4_ESM.zip › Source data/Computational source data/ABTSox/log_3]

 running on   32 total cores
 distrk:  each k-point on   32 cores,    1 groups
 distr:  one band on    4 cores,    8 groups
 using from now: INCAR     
 vasp.5.4.4.18Apr17-6-g9f103f2a35 (build Aug 11 2022 15:12:02) complex          
  
 POSCAR found type information on POSCAR  C  H  S  N  O 
 POSCAR found :  5 types and      57 ions
 scaLAPACK will be used
 LDA part: xc-table for Pade appr. of Perdew
 POSCAR found type information on POSCAR  C  H  S  N  O 
 POSCAR found :  5 types and      57 ions
 found WAVECAR, reading the header
 POSCAR, INCAR and KPOINTS ok, starting setup
 FFT: planning ...
 reading WAVECAR
 the WAVECAR file was read successfully
 charge-density read from file: VASP                                    
 magnetization density read from file 1
 entering main loop
       N       E                     dE             d eps       ncg     rms          rms(c)
RMM:   1    -0.351285000999E+03   -0.35129E+03   -0.12895E-05   434   0.786E-03    0.123E-02
RMM:   2    -0.351285010376E+03   -0.93771E-05   -0.12018E-05   435   0.564E-03
   1 F= -.35355086E+03 E0= -.35353812E+03  d E =-.353551E+03  mag=    -1.0000
 curvature:   0.00 expect dE= 0.000E+00 dE for cont linesearch  0.000E+00
 trial: gam= 0.00000 g(F)=  0.103E-02 g(S)=  0.000E+00 ort = 0.000E+00 (trialstep = 0.100E+01)
 search vector abs. value=  0.103E-02
 bond charge predicted
       N       E                     dE             d eps       ncg     rms          rms(c)
RMM:   1    -0.351285676880E+03   -0.67588E-03   -0.14523E-01   608   0.901E-01    0.599E-01
RMM:   2    -0.351292368267E+03   -0.66914E-02   -0.34726E-02   610   0.253E-01    0.222E+00
RMM:   3    -0.351270943106E+03    0.21425E-01   -0.13181E-02   607   0.186E-01    0.632E-01
RMM:   4    -0.351278742421E+03   -0.77993E-02   -0.24486E-03   608   0.729E-02    0.941E-02
RMM:   5    -0.351284201670E+03   -0.54592E-02   -0.54260E-04   600   0.529E-02    0.147E-01
RMM:   6    -0.351284173542E+03    0.28128E-04   -0.82630E-05   552   0.212E-02    0.443E-02
RMM:   7    -0.351284379064E+03   -0.20552E-03   -0.39417E-05   461   0.108E-02    0.363E-02
RMM:   8    -0.351284426613E+03   -0.47549E-04   -0.14449E-05   444   0.604E-03    0.145E-02
RMM:   9    -0.351284507213E+03   -0.80600E-04   -0.51188E-06   421   0.485E-03    0.100E-02
RMM:  10    -0.351284545322E+03   -0.38110E-04   -0.14698E-06   388   0.298E-03    0.282E-03
RMM:  11    -0.351284572200E+03   -0.26878E-04   -0.60035E-07   315   0.182E-03    0.274E-03
RMM:  12    -0.351284596071E+03   -0.23871E-04   -0.41035E-07   304   0.156E-03    0.144E-03
RMM:  13    -0.351284608890E+03   -0.12819E-04   -0.17596E-07   271   0.132E-03    0.544E-04
RMM:  14    -0.351284620709E+03   -0.11819E-04   -0.17291E-07   262   0.126E-03    0.433E-04
RMM:  15    -0.351284634393E+03   -0.13685E-04   -0.39821E-07   297   0.138E-03    0.444E-04
RMM:  16    -0.351284639096E+03   -0.47028E-05   -0.60320E-08   241   0.114E-03
   2 F= -.35355061E+03 E0= -.35353796E+03  d E =0.251263E-03  mag=    -1.0000
 trial-energy change:    0.000251  1 .order    0.000208   -0.001027    0.001443
 step:   0.3907(harm=  0.4158)  dis= 0.00055  next Energy=  -353.551055 (dE=-0.198E-03)
 bond charge predicted
       N       E                     dE             d eps       ncg     rms          rms(c)
RMM:   1    -0.351285551261E+03   -0.91687E-03   -0.53926E-02   608   0.549E-01    0.339E-01
RMM:   2    -0.351288452407E+03   -0.29011E-02   -0.11088E-02   608   0.146E-01    0.183E+00
RMM:   3    -0.351273525383E+03    0.14927E-01   -0.52097E-03   603   0.126E-01    0.233E-01
RMM:   4    -0.351283002956E+03   -0.94776E-02   -0.61519E-04   592   0.578E-02    0.489E-02
RMM:   5    -0.351284869173E+03   -0.18662E-02   -0.17878E-04   578   0.288E-02    0.491E-02
RMM:   6    -0.351285001755E+03   -0.13258E-03   -0.37838E-05   461   0.132E-02    0.281E-02
RMM:   7    -0.351285013490E+03   -0.11735E-04   -0.57422E-06   423   0.506E-03    0.310E-02
RMM:   8    -0.351285048317E+03   -0.34827E-04   -0.55400E-06   421   0.428E-03    0.114E-02
RMM:   9    -0.351285095104E+03   -0.46786E-04   -0.28960E-06   414   0.383E-03    0.368E-03
RMM:  10    -0.351285114649E+03   -0.19546E-04   -0.78077E-07   316   0.187E-03    0.162E-03
RMM:  11    -0.351285129850E+03   -0.15201E-04   -0.24990E-07   269   0.140E-03    0.134E-03
RMM:  12    -0.351285143513E+03   -0.13662E-04   -0.24047E-07   278   0.138E-03    0.443E-04
RMM:  13    -0.351285150655E+03   -0.71420E-05   -0.10911E-07   256   0.127E-03
   3 F= -.35355104E+03 E0= -.35353841E+03  d E =-.187634E-03  mag=    -1.0000
 curvature:  -0.21 expect dE=-0.191E-03 dE for cont linesearch -0.158E-06
 trial: gam= 0.92217 g(F)=  0.919E-03 g(S)=  0.000E+00 ort =-0.280E-04 (trialstep = 0.518E+00)
 search vector abs. value=  0.174E-02
 bond charge predicted
       N       E                     dE             d eps       ncg     rms          rms(c)
RMM:   1    -0.351285537070E+03   -0.39356E-03   -0.61903E-02   608   0.572E-01    0.687E-02
RMM:   2    -0.351285525361E+03    0.11709E-04   -0.85777E-04   613   0.525E-02    0.287E-01
RMM:   3    -0.351284859926E+03    0.66544E-03   -0.19473E-04   563   0.256E-02    0.452E-02
RMM:   4    -0.351285371385E+03   -0.51146E-03   -0.50686E-05   483   0.145E-02    0.284E-02
RMM:   5    -0.351285442461E+03   -0.71076E-04   -0.30113E-05   472   0.110E-02    0.885E-03
RMM:   6    -0.351285445910E+03   -0.34491E-05   -0.56345E-06   416   0.489E-03
   4 F= -.35355133E+03 E0= -.35353868E+03  d E =-.288443E-03  mag=    -1.0000
 trial-energy change:   -0.000288  1 .order   -0.000289   -0.000463   -0.000116
 step:   0.6921(harm=  0.6921)  dis= 0.00167  next Energy=  -353.551354 (dE=-0.309E-03)
 bond charge predicted
       N       E                     dE             d eps       ncg     rms          rms(c)
RMM:   1    -0.351285475786E+03   -0.33325E-04   -0.69761E-03   608   0.192E-01    0.225E-02
RMM:   2    -0.351285466963E+03    0.88228E-05   -0.97188E-05   552   0.175E-02
   5 F= -.35355135E+03 E0= -.35353865E+03  d E =-.307250E-03  mag=    -1.0000
 curvature:  -0.67 expect dE=-0.558E-03 dE for cont linesearch -0.322E-05
 trial: gam= 0.94251 g(F)=  0.827E-03 g(S)=  0.000E+00 ort =-0.911E-04 (trialstep = 0.437E+00)
 search vector abs. value=  0.220E-02
 bond charge predicted
       N       E                     dE             d eps       ncg     rms          rms(c)
RMM:   1    -0.351285765267E+03   -0.28948E-03   -0.48002E-02   608   0.490E-01    0.405E-02
RMM:   2    -0.351285725416E+03    0.39852E-04   -0.49079E-04   613   0.402E-02    0.767E-02
RMM:   3    -0.351285681448E+03    0.43967E-04   -0.68425E-05   519   0.131E-02    0.275E-02
RMM:   4    -0.351285723651E+03   -0.42203E-04   -0.28902E-05   465   0.980E-03    0.301E-02
RMM:   5    -0.351285723412E+03    0.23955E-06   -0.18587E-05   443   0.737E-03
   6 F= -.35355161E+03 E0= -.35353895E+03  d E =-.254778E-03  mag=    -1.0000
 trial-energy change:   -0.000255  1 .order   -0.000251   -0.000324   -0.000177
 step:   0.9648(harm=  0.9648)  dis= 0.00308  next Energy=  -353.551710 (dE=-0.358E-03)
 bond charge predicted
       N       E                     dE             d eps       ncg     rms          rms(c)
RMM:   1    -0.351285882438E+03   -0.15879E-03   -0.69331E-02   608   0.589E-01    0.541E-02
RMM:   2    -0.351285813745E+03    0.68692E-04   -0.81408E-04   611   0.507E-02    0.164E-01
RMM:   3    -0.351285631522E+03    0.18222E-03   -0.13632E-04   549   0.195E-02    0.327E-02
RMM:   4    -0.351285782649E+03   -0.15113E-03   -0.34600E-05   467   0.114E-02    0.250E-02
RMM:   5    -0.351285796290E+03   -0.13641E-04   -0.28287E-05   465   0.919E-03    0.125E-02
RMM:   6    -0.351285799178E+03   -0.28880E-05   -0.56629E-06   417   0.471E-03
   7 F= -.35355168E+03 E0= -.35353907E+03  d E =-.328282E-03  mag=    -1.0000
 curvature:  -1.43 expect dE=-0.264E-02 dE for cont linesearch -0.518E-05
 trial: gam= 2.30051 g(F)=  0.184E-02 g(S)=  0.000E+00 ort =-0.892E-04 (trialstep = 0.913E-01)
 search vector abs. value=  0.131E-01
 bond charge predicted
       N       E                     dE             d eps       ncg     rms          rms(c)
RMM:   1    -0.351285939076E+03   -0.14279E-03   -0.11965E-02   608   0.239E-01    0.249E-02
RMM:   2    -0.351285924805E+03    0.14272E-04   -0.15892E-04   567   0.219E-02    0.440E-02
RMM:   3    -0.351285922489E+03    0.23157E-05   -0.23204E-05   452   0.751E-03
   8 F= -.35355181E+03 E0= -.35353916E+03  d E =-.132686E-03  mag=    -1.0000
 ZBRENT: can't locate minimum, use default step
 trial-energy change:   -0.000133  1 .order   -0.000134   -0.000149   -0.000118
 step:   0.3653(harm=  0.4342)  dis= 0.00283  next Energy=  -353.552036 (dE=-0.355E-03)
 bond charge predicted
       N       E                     dE             d eps       ncg     rms          rms(c)
RMM:   1    -0.351286286132E+03   -0.36133E-03   -0.10774E-01   608   0.717E-01    0.629E-02
RMM:   2    -0.351286128891E+03    0.15724E-03   -0.11252E-03   608   0.609E-02    0.584E-02
RMM:   3    -0.351286138297E+03   -0.94058E-05   -0.16019E-04   585   0.191E-02    0.556E-02
RMM:   4    -0.351286136602E+03    0.16948E-05   -0.46256E-05   474   0.106E-02
   9 F= -.35355206E+03 E0= -.35353935E+03  d E =-.374885E-03  mag=    -1.0000
 curvature:  -1.67 expect dE=-0.247E-02 dE for cont linesearch -0.493E-04
 ZBRENT: increasing intervall
 opt :   0.9131  next Energy=  -353.552029 (dE=-0.349E-03)
 bond charge predicted
       N       E                     dE             d eps       ncg     rms          rms(c)
RMM:   1    -0.351286451789E+03   -0.31349E-03   -0.42699E-01   608   0.143E+00    0.115E-01
RMM:   2    -0.351285870845E+03    0.58094E-03   -0.46618E-03   608   0.122E-01    0.122E-01
RMM:   3    -0.351285903586E+03   -0.32741E-04   -0.66067E-04   647   0.365E-02    0.103E-01
RMM:   4    -0.351285891407E+03    0.12178E-04   -0.11521E-04   549   0.181E-02    0.921E-02
RMM:   5    -0.351285910624E+03   -0.19217E-04   -0.14166E-04   566   0.206E-02    0.394E-02
RMM:   6    -0.351285948011E+03   -0.37387E-04   -0.33313E-05   478   0.105E-02    0.346E-02
RMM:   7    -0.351285946585E+03    0.14255E-05   -0.12982E-05   438   0.598E-03
  10 F= -.35355192E+03 E0= -.35353936E+03  d E =-.240729E-03  mag=    -1.0000
 curvature:   0.88 expect dE= 0.468E-02 dE for cont linesearch  0.695E-04
 ZBRENT: bracketing found
 ZBRENT: interpolating
 opt :   0.5733  next Energy=  -353.552120 (dE=-0.440E-03)
 bond charge predicted
       N       E                     dE             d eps       ncg     rms          rms(c)
RMM:   1    -0.351286367799E+03   -0.41979E-03   -0.16534E-01   608   0.889E-01    0.694E-02
RMM:   2    -0.351286153467E+03    0.21433E-03   -0.17731E-03   608   0.759E-02    0.757E-02
RMM:   3    -0.351286158593E+03   -0.51261E-05   -0.24467E-04   612   0.232E-02    0.603E-02
RMM:   4    -0.351286165223E+03   -0.66294E-05   -0.48057E-05   472   0.108E-02
  11 F= -.35355211E+03 E0= -.35353960E+03  d E =-.424765E-03  mag=    -1.0000
 curvature:  -0.82 expect dE=-0.176E-02 dE for cont linesearch -0.188E-05
 trial: gam= 0.95426 g(F)=  0.215E-02 g(S)=  0.000E+00 ort =-0.173E-03 (trialstep = 0.179E+00)
 search vector abs. value=  0.137E-01
 bond charge predicted
       N       E                     dE             d eps       ncg     rms          rms(c)
RMM:   1    -0.351286560512E+03   -0.40192E-03   -0.55785E-02   608   0.513E-01    0.303E-02
RMM:   2    -0.351286524173E+03    0.36340E-04   -0.59065E-04   608   0.433E-02    0.375E-02
RMM:   3    -0.351286524123E+03    0.50028E-07   -0.74206E-05   520   0.124E-02
  12 F= -.35355246E+03 E0= -.35353988E+03  d E =-.352922E-03  mag=    -1.0000
 ZBRENT: can't locate minimum, use default step
 trial-energy change:   -0.000353  1 .order   -0.000321   -0.000354   -0.000287
 step:   0.7155(harm=  0.9379)  dis= 0.00593  next Energy=  -353.553034 (dE=-0.929E-03)
 bond charge predicted
       N       E                     dE             d eps       ncg     rms          rms(c)
RMM:   1    -0.351287584666E+03   -0.10605E-02   -0.48912E-01   608   0.153E+00    0.117E-01
RMM:   2    -0.351286963788E+03    0.62088E-03   -0.48946E-03   608   0.125E-01    0.793E-02
RMM:   3    -0.351286976063E+03   -0.12274E-04   -0.58033E-04   632   0.372E-02    0.988E-02
RMM:   4    -0.351286949292E+03    0.26771E-04   -0.11746E-04   552   0.178E-02    0.872E-02
RMM:   5    -0.351286960090E+03   -0.10799E-04   -0.90298E-05   507   0.152E-02    0.335E-02
RMM:   6    -0.351286999901E+03   -0.39810E-04   -0.17303E-05   450   0.808E-03    0.113E-02
RMM:   7    -0.351287001476E+03   -0.15753E-05   -0.93159E-06   428   0.512E-03
  13 F= -.35355292E+03 E0= -.35354034E+03  d E =-.813075E-03  mag=    -1.0000
 curvature:  -2.97 expect dE=-0.852E-02 dE for cont linesearch -0.322E-05
 trial: gam= 1.32837 g(F)=  0.287E-02 g(S)=  0.000E+00 ort = 0.122E-03 (trialstep = 0.143E+00)
 search vector abs. value=  0.274E-01
 bond charge predicted
       N       E                     dE             d eps       ncg     rms          rms(c)
RMM:   1    -0.351287486315E+03   -0.48641E-03   -0.69067E-02   608   0.573E-01    0.911E-02
RMM:   2    -0.351287557937E+03   -0.71623E-04   -0.13753E-03   612   0.617E-02    0.421E-01
RMM:   3    -0.351286405172E+03    0.11528E-02   -0.35384E-04   595   0.362E-02    0.693E-02
RMM:   4    -0.351287210454E+03   -0.80528E-03   -0.76321E-05   506   0.188E-02    0.367E-02
RMM:   5    -0.351287378323E+03   -0.16787E-03   -0.37227E-05   488   0.137E-02    0.145E-02
RMM:   6    -0.351287386482E+03   -0.81583E-05   -0.66849E-06   423   0.473E-03
  14 F= -.35355331E+03 E0= -.35354065E+03  d E =-.388580E-03  mag=    -1.0000
 ZBRENT: can't locate minimum, use default step
 trial-energy change:   -0.000389  1 .order   -0.000398   -0.000434   -0.000362
 step:   0.5732(harm=  0.8564)  dis= 0.00649  next Energy=  -353.554216 (dE=-0.130E-02)
 bond charge predicted
       N       E                     dE             d eps       ncg     rms          rms(c)
RMM:   1    -0.351288832579E+03   -0.14543E-02   -0.62062E-01   608   0.172E+00    0.262E-01
RMM:   2    -0.351289541644E+03   -0.70907E-03   -0.12050E-02   611   0.183E-01    0.112E+00
RMM:   3    -0.351282551683E+03    0.69900E-02   -0.27910E-03   617   0.947E-02    0.219E-01
RMM:   4    -0.351286848196E+03   -0.42965E-02   -0.61675E-04   605   0.479E-02    0.102E-01
RMM:   5    -0.351287878924E+03   -0.10307E-02   -0.29555E-04   597   0.364E-02    0.789E-02
RMM:   6    -0.351287933178E+03   -0.54254E-04   -0.95043E-05   527   0.141E-02    0.129E-01
RMM:   7    -0.351287821546E+03    0.11163E-03   -0.31438E-05   451   0.129E-02    0.181E-02
RMM:   8    -0.351287944130E+03   -0.12258E-03   -0.18333E-05   454   0.887E-03    0.209E-02
RMM:   9    -0.351287958810E+03   -0.14680E-04   -0.57251E-06   410   0.462E-03    0.404E-03
RMM:  10    -0.351287977140E+03   -0.18330E-04   -0.16890E-06   374   0.284E-03    0.463E-03
RMM:  11    -0.351287986851E+03   -0.97114E-05   -0.43432E-07   316   0.159E-03
  15 F= -.35355392E+03 E0= -.35354127E+03  d E =-.100217E-02  mag=    -1.0000
 curvature:  -3.26 expect dE=-0.862E-02 dE for cont linesearch -0.253E-04
 trial: gam= 0.87740 g(F)=  0.264E-02 g(S)=  0.000E+00 ort = 0.461E-03 (trialstep = 0.229E+00)
 search vector abs. value=  0.246E-01
 bond charge predicted
       N       E                     dE             d eps       ncg     rms          rms(c)
RMM:   1    -0.351288757779E+03   -0.78064E-03   -0.16129E-01   608   0.874E-01    0.628E-02
RMM:   2    -0.351288554446E+03    0.20333E-03   -0.15800E-03   608   0.715E-02    0.108E-01
RMM:   3    -0.351288523732E+03    0.30713E-04   -0.23077E-04   587   0.222E-02    0.538E-02
RMM:   4    -0.351288563742E+03   -0.40010E-04   -0.46202E-05   488   0.128E-02    0.324E-02
RMM:   5    -0.351288580380E+03   -0.16638E-04   -0.47286E-05   495   0.114E-02    0.130E-02
RMM:   6    -0.351288586387E+03   -0.60071E-05   -0.79593E-06   419   0.560E-03
  16 F= -.35355454E+03 E0= -.35354189E+03  d E =-.616428E-03  mag=    -1.0000
 trial-energy change:   -0.000616  1 .order   -0.000601   -0.000698   -0.000504
 step:   0.8249(harm=  0.8249)  dis= 0.00914  next Energy=  -353.555177 (dE=-0.126E-02)
 bond charge predicted
       N       E                     dE             d eps       ncg     rms          rms(c)
RMM:   1    -0.351290354635E+03   -0.17743E-02   -0.10883E+00   608   0.227E+00    0.163E-01
RMM:   2    -0.351288910513E+03    0.14441E-02   -0.10752E-02   608   0.186E-01    0.231E-01
RMM:   3    -0.351288960712E+03   -0.50199E-04   -0.15504E-03   631   0.556E-02    0.155E-01
RMM:   4    -0.351288955904E+03    0.48078E-05   -0.27974E-04   588   0.290E-02    0.113E-01
RMM:   5    -0.351289021676E+03   -0.65773E-04   -0.29071E-04   593   0.280E-02    0.341E-02
RMM:   6    -0.351289081046E+03   -0.59369E-04   -0.89186E-05   554   0.159E-02    0.452E-02
RMM:   7    -0.351289065360E+03    0.15685E-04   -0.24329E-05   452   0.821E-03    0.285E-02
RMM:   8    -0.351289088589E+03   -0.23228E-04   -0.19541E-05   450   0.757E-03    0.105E-02
RMM:   9    -0.351289095976E+03   -0.73872E-05   -0.19646E-06   383   0.302E-03
  17 F= -.35355509E+03 E0= -.35354243E+03  d E =-.117117E-02  mag=    -1.0000
 curvature:  -3.32 expect dE=-0.137E-01 dE for cont linesearch -0.821E-05
 trial: gam= 1.96915 g(F)=  0.414E-02 g(S)=  0.000E+00 ort =-0.246E-03 (trialstep = 0.870E-01)
 search vector abs. value=  0.984E-01
 bond charge predicted
       N       E                     dE             d eps       ncg     rms          rms(c)
RMM:   1    -0.351289492712E+03   -0.40412E-03   -0.88464E-02   608   0.639E-01    0.599E-02
RMM:   2    -0.351289398491E+03    0.94222E-04   -0.98836E-04   608   0.559E-02    0.226E-01
RMM:   3    -0.351289026036E+03    0.37246E-03   -0.17892E-04   572   0.233E-02    0.372E-02
RMM:   4    -0.351289341950E+03   -0.31591E-03   -0.40449E-05   484   0.132E-02    0.305E-02
RMM:   5    -0.351289383220E+03   -0.41270E-04   -0.29911E-05   474   0.109E-02    0.356E-02
RMM:   6    -0.351289375951E+03    0.72693E-05   -0.43557E-06   418   0.507E-03
  18 F= -.35355539E+03 E0= -.35354271E+03  d E =-.301770E-03  mag=    -1.0000
 ZBRENT: can't locate minimum, use default step
 trial-energy change:   -0.000302  1 .order   -0.000297   -0.000317   -0.000276
 step:   0.3478(harm=  0.6644)  dis= 0.00779  next Energy=  -353.556304 (dE=-0.121E-02)
 bond charge predicted
       N       E                     dE             d eps       ncg     rms          rms(c)
RMM:   1    -0.351290903420E+03   -0.15202E-02   -0.79590E-01   608   0.191E+00    0.185E-01
RMM:   2    -0.351290098217E+03    0.80520E-03   -0.90662E-03   608   0.168E-01    0.716E-01
RMM:   3    -0.351287306712E+03    0.27915E-02   -0.17081E-03   623   0.692E-02    0.112E-01
RMM:   4    -0.351289541054E+03   -0.22343E-02   -0.34307E-04   586   0.360E-02    0.770E-02
RMM:   5    -0.351289850344E+03   -0.30929E-03   -0.26586E-04   593   0.297E-02    0.374E-02
RMM:   6    -0.351289870373E+03   -0.20029E-04   -0.24795E-05   470   0.925E-03    0.255E-02
RMM:   7    -0.351289878169E+03   -0.77959E-05   -0.23725E-05   460   0.716E-03
  19 F= -.35355596E+03 E0= -.35354324E+03  d E =-.870993E-03  mag=    -1.0000
 curvature:  -6.26 expect dE=-0.231E-01 dE for cont linesearch -0.920E-04
 ZBRENT: increasing intervall
 opt :   0.8696  next Energy=  -353.555562 (dE=-0.470E-03)
 bond charge predicted
       N       E                     dE             d eps       ncg     rms          rms(c)
RMM:   1    -0.351293506889E+03   -0.36365E-02   -0.31841E+00   608   0.383E+00    0.369E-01
RMM:   2    -0.351290445964E+03    0.30609E-02   -0.36029E-02   608   0.336E-01    0.145E+00
RMM:   3    -0.351281617188E+03    0.88288E-02   -0.68810E-03   624   0.136E-01    0.212E-01
RMM:   4    -0.351288294994E+03   -0.66778E-02   -0.13714E-03   610   0.719E-02    0.147E-01
RMM:   5    -0.351289259038E+03   -0.96404E-03   -0.94079E-04   608   0.546E-02    0.105E-01
RMM:   6    -0.351289297773E+03   -0.38735E-04   -0.96239E-05   536   0.181E-02    0.475E-02
RMM:   7    -0.351289358077E+03   -0.60304E-04   -0.94882E-05   511   0.137E-02    0.654E-02
RMM:   8    -0.351289360501E+03   -0.24247E-05   -0.24843E-05   462   0.877E-03
  20 F= -.35355559E+03 E0= -.35354300E+03  d E =-.494458E-03  mag=    -1.0000
 curvature:  27.28 expect dE= 0.270E+00 dE for cont linesearch  0.155E-02
 ZBRENT: bracketing found
 ZBRENT: interpolating
 opt :   0.5236  next Energy=  -353.556068 (dE=-0.977E-03)
 bond charge predicted
       N       E                     dE             d eps       ncg     rms          rms(c)
RMM:   1    -0.351291685045E+03   -0.23270E-02   -0.13976E+00   608   0.254E+00    0.276E-01
RMM:   2    -0.351290981402E+03    0.70364E-03   -0.17321E-02   608   0.230E-01    0.105E+00
RMM:   3    -0.351285014967E+03    0.59664E-02   -0.34451E-03   621   0.100E-01    0.207E-01
RMM:   4    -0.351289024854E+03   -0.40099E-02   -0.81051E-04   611   0.505E-02    0.162E-01
RMM:   5    -0.351289890834E+03   -0.86598E-03   -0.54254E-04   601   0.445E-02    0.109E-01
RMM:   6    -0.351289927274E+03   -0.36440E-04   -0.75151E-05   524   0.166E-02    0.954E-02
RMM:   7    -0.351289870845E+03    0.56429E-04   -0.49384E-05   473   0.961E-03    0.754E-02
RMM:   8    -0.351289966716E+03   -0.95871E-04   -0.28671E-05   467   0.119E-02    0.305E-02
RMM:   9    -0.351289976274E+03   -0.95578E-05   -0.61741E-06   420   0.473E-03
  21 F= -.35355611E+03 E0= -.35354344E+03  d E =-.101561E-02  mag=    -1.0000
 curvature:  -1.86 expect dE=-0.891E-02 dE for cont linesearch -0.852E-06
 trial: gam= 0.61998 g(F)=  0.480E-02 g(S)=  0.000E+00 ort = 0.213E-03 (trialstep = 0.174E+00)
 search vector abs. value=  0.429E-01
 bond charge predicted
       N       E                     dE             d eps       ncg     rms          rms(c)
RMM:   1    -0.351290849290E+03   -0.88257E-03   -0.15713E-01   608   0.867E-01    0.628E-02
RMM:   2    -0.351290639756E+03    0.20953E-03   -0.15724E-03   612   0.722E-02    0.751E-02
RMM:   3    -0.351290640683E+03   -0.92709E-06   -0.18661E-04   584   0.209E-02    0.517E-02
RMM:   4    -0.351290649410E+03   -0.87271E-05   -0.36560E-05   462   0.949E-03
  22 F= -.35355682E+03 E0= -.35354419E+03  d E =-.711035E-03  mag=    -1.0000
 trial-energy change:   -0.000711  1 .order   -0.000727   -0.000860   -0.000593
 step:   0.5612(harm=  0.5612)  dis= 0.00856  next Energy=  -353.557493 (dE=-0.139E-02)
 bond charge predicted
       N       E                     dE             d eps       ncg     rms          rms(c)
RMM:   1    -0.351292013817E+03   -0.13731E-02   -0.76955E-01   608   0.192E+00    0.162E-01
RMM:   2    -0.351290932212E+03    0.10816E-02   -0.80996E-03   612   0.163E-01    0.266E-01
RMM:   3    -0.351290736957E+03    0.19526E-03   -0.10348E-03   625   0.508E-02    0.154E-01
RMM:   4    -0.351290917345E+03   -0.18039E-03   -0.22345E-04   558   0.225E-02    0.952E-02
RMM:   5    -0.351291000381E+03   -0.83036E-04   -0.37151E-04   604   0.311E-02    0.784E-02
RMM:   6    -0.351290990676E+03    0.97051E-05   -0.12496E-04   550   0.181E-02    0.495E-02
RMM:   7    -0.351291012854E+03   -0.22178E-04   -0.21186E-05   444   0.839E-03    0.237E-02
RMM:   8    -0.351291033680E+03   -0.20825E-04   -0.99939E-06   433   0.586E-03    0.205E-02
RMM:   9    -0.351291038896E+03   -0.52166E-05   -0.25570E-06   406   0.365E-03
  23 F= -.35355729E+03 E0= -.35354457E+03  d E =-.118425E-02  mag=    -1.0000
 curvature:  -2.44 expect dE=-0.827E-02 dE for cont linesearch -0.267E-04
 ZBRENT: interpolating
 opt :   0.4964  next Energy=  -353.557314 (dE=-0.121E-02)
 bond charge predicted
       N       E                     dE             d eps       ncg     rms          rms(c)
RMM:   1    -0.351291111669E+03   -0.77989E-04   -0.21722E-02   608   0.322E-01    0.240E-02
RMM:   2    -0.351291085921E+03    0.25747E-04   -0.22004E-04   612   0.269E-02    0.296E-02
RMM:   3    -0.351291088322E+03   -0.24006E-05   -0.24659E-05   462   0.777E-03
  24 F= -.35355733E+03 E0= -.35354460E+03  d E =-.121969E-02  mag=    -1.0000
 curvature:  -2.03 expect dE=-0.521E-02 dE for cont linesearch -0.104E-06
 trial: gam= 0.58403 g(F)=  0.257E-02 g(S)=  0.000E+00 ort = 0.468E-04 (trialstep = 0.239E+00)
 search vector abs. value=  0.172E-01
 bond charge predicted
       N       E                     dE             d eps       ncg     rms          rms(c)
RMM:   1    -0.351291694742E+03   -0.60882E-03   -0.11278E-01   608   0.727E-01    0.475E-02
RMM:   2    -0.351291565103E+03    0.12964E-03   -0.11540E-03   612   0.612E-02    0.437E-02
RMM:   3    -0.351291561208E+03    0.38950E-05   -0.13322E-04   570   0.174E-02    0.518E-02
RMM:   4    -0.351291554032E+03    0.71757E-05   -0.25690E-05   452   0.887E-03
  25 F= -.35355781E+03 E0= -.35354513E+03  d E =-.482181E-03  mag=    -1.0000
 trial-energy change:   -0.000482  1 .order   -0.000509   -0.000620   -0.000399
 step:   0.6704(harm=  0.6704)  dis= 0.00651  next Energy=  -353.558197 (dE=-0.870E-03)
 bond charge predicted
       N       E                     dE             d eps       ncg     rms          rms(c)
RMM:   1    -0.351292266337E+03   -0.70513E-03   -0.36457E-01   608   0.131E+00    0.106E-01
RMM:   2    -0.351291742684E+03    0.52365E-03   -0.37837E-03   613   0.111E-01    0.124E-01
RMM:   3    -0.351291755596E+03   -0.12912E-04   -0.50562E-04   637   0.323E-02    0.772E-02
RMM:   4    -0.351291764556E+03   -0.89602E-05   -0.12360E-04   551   0.183E-02    0.120E-01
RMM:   5    -0.351291707242E+03    0.57314E-04   -0.12855E-04   566   0.196E-02    0.404E-02
RMM:   6    -0.351291783545E+03   -0.76303E-04   -0.45227E-05   496   0.121E-02    0.270E-02
RMM:   7    -0.351291797976E+03   -0.14431E-04   -0.92061E-06   430   0.592E-03    0.169E-02
RMM:   8    -0.351291804416E+03   -0.64405E-05   -0.47022E-06   415   0.416E-03
  26 F= -.35355809E+03 E0= -.35354538E+03  d E =-.762960E-03  mag=    -1.0000
 curvature:  -2.23 expect dE=-0.788E-02 dE for cont linesearch -0.102E-04
 trial: gam= 1.45776 g(F)=  0.354E-02 g(S)=  0.000E+00 ort =-0.281E-03 (trialstep = 0.142E+00)
 search vector abs. value=  0.394E-01
 bond charge predicted
       N       E                     dE             d eps       ncg     rms          rms(c)
RMM:   1    -0.351292277514E+03   -0.47954E-03   -0.88532E-02   608   0.636E-01    0.492E-02
RMM:   2    -0.351292192812E+03    0.84702E-04   -0.97987E-04   613   0.546E-02    0.125E-01
RMM:   3    -0.351292056670E+03    0.13614E-03   -0.13476E-04   553   0.184E-02    0.342E-02
RMM:   4    -0.351292155240E+03   -0.98570E-04   -0.34653E-05   478   0.111E-02    0.331E-02
RMM:   5    -0.351292174481E+03   -0.19240E-04   -0.39121E-05   487   0.110E-02    0.280E-02
RMM:   6    -0.351292172084E+03    0.23971E-05   -0.59998E-06   424   0.491E-03
  27 F= -.35355850E+03 E0= -.35354575E+03  d E =-.413891E-03  mag=    -1.0000
 ZBRENT: can't locate minimum, use default step
 trial-energy change:   -0.000414  1 .order   -0.000413   -0.000445   -0.000381
 step:   0.5696(harm=  0.9939)  dis= 0.00832  next Energy=  -353.559644 (dE=-0.155E-02)
 bond charge predicted
       N       E                     dE             d eps       ncg     rms          rms(c)
RMM:   1    -0.351293722805E+03   -0.15483E-02   -0.79586E-01   608   0.191E+00    0.160E-01
RMM:   2    -0.351293131066E+03    0.59174E-03   -0.93767E-03   614   0.168E-01    0.489E-01
RMM:   3    -0.351291495524E+03    0.16355E-02   -0.13480E-03   630   0.601E-02    0.117E-01
RMM:   4    -0.351292503590E+03   -0.10081E-02   -0.32144E-04   589   0.327E-02    0.104E-01
RMM:   5    -0.351292781378E+03   -0.27779E-03   -0.37035E-04   602   0.334E-02    0.972E-02
RMM:   6    -0.351292710639E+03    0.70739E-04   -0.53759E-05   497   0.131E-02    0.861E-02
RMM:   7    -0.351292734244E+03   -0.23606E-04   -0.17247E-05   439   0.105E-02    0.185E-02
RMM:   8    -0.351292767721E+03   -0.33476E-04   -0.23651E-05   454   0.782E-03    0.130E-02
RMM:   9    -0.351292777023E+03   -0.93019E-05   -0.46630E-06   389   0.402E-03
  28 F= -.35355925E+03 E0= -.35354660E+03  d E =-.116328E-02  mag=    -1.0000
 curvature:  -4.70 expect dE=-0.137E-01 dE for cont linesearch -0.109E-03
 ZBRENT: increasing intervall
 opt :   1.4240  next Energy=  -353.558596 (dE=-0.506E-03)
 bond charge predicted
       N       E                     dE             d eps       ncg     rms          rms(c)
RMM:   1    -0.351295600673E+03   -0.28330E-02   -0.31858E+00   608   0.381E+00    0.315E-01
RMM:   2    -0.351292995022E+03    0.26057E-02   -0.36809E-02   614   0.333E-01    0.882E-01
RMM:   3    -0.351288224075E+03    0.47709E-02   -0.52226E-03   636   0.113E-01    0.234E-01
RMM:   4    -0.351290870807E+03   -0.26467E-02   -0.12359E-03   611   0.612E-02    0.192E-01
RMM:   5    -0.351291658824E+03   -0.78802E-03   -0.14644E-03   608   0.642E-02    0.963E-02
RMM:   6    -0.351291667979E+03   -0.91551E-05   -0.14575E-04   563   0.216E-02    0.904E-02
RMM:   7    -0.351291692750E+03   -0.24771E-04   -0.86105E-05   492   0.144E-02    0.770E-02
RMM:   8    -0.351291680488E+03    0.12262E-04   -0.56594E-05   512   0.134E-02    0.380E-02
RMM:   9    -0.351291716911E+03   -0.36423E-04   -0.21522E-05   447   0.838E-03    0.254E-02
RMM:  10    -0.351291735584E+03   -0.18673E-04   -0.58745E-06   417   0.544E-03    0.733E-03
RMM:  11    -0.351291752936E+03   -0.17352E-04   -0.16063E-06   371   0.259E-03    0.349E-03
RMM:  12    -0.351291776516E+03   -0.23580E-04   -0.10704E-06   338   0.194E-03    0.161E-03
RMM:  13    -0.351291807068E+03   -0.30552E-04   -0.13255E-06   336   0.186E-03    0.132E-03
RMM:  14    -0.351291838397E+03   -0.31329E-04   -0.15304E-06   339   0.186E-03    0.181E-03
RMM:  15    -0.351291857338E+03   -0.18941E-04   -0.10883E-06   310   0.167E-03    0.485E-04
RMM:  16    -0.351291868342E+03   -0.11004E-04   -0.61675E-07   290   0.145E-03    0.520E-04
RMM:  17    -0.351291875920E+03   -0.75783E-05   -0.37648E-07   277   0.135E-03
  29 F= -.35355866E+03 E0= -.35354602E+03  d E =-.571225E-03  mag=    -1.0000
 curvature:  28.37 expect dE= 0.384E+00 dE for cont linesearch  0.441E-02
 ZBRENT: bracketing found
 ZBRENT: interpolating
 opt :   0.8075  next Energy=  -353.559367 (dE=-0.128E-02)
 bond charge predicted
       N       E                     dE             d eps       ncg     rms          rms(c)
RMM:   1    -0.351294800752E+03   -0.29324E-02   -0.16579E+00   608   0.275E+00    0.216E-01
RMM:   2    -0.351293207489E+03    0.15933E-02   -0.18576E-02   614   0.237E-01    0.563E-01
RMM:   3    -0.351291105804E+03    0.21017E-02   -0.25787E-03   641   0.782E-02    0.148E-01
RMM:   4    -0.351292531369E+03   -0.14256E-02   -0.62819E-04   605   0.446E-02    0.127E-01
RMM:   5    -0.351292819149E+03   -0.28778E-03   -0.77484E-04   608   0.456E-02    0.117E-01
RMM:   6    -0.351292736213E+03    0.82936E-04   -0.10644E-04   514   0.167E-02    0.126E-01
RMM:   7    -0.351292715548E+03    0.20665E-04   -0.28004E-05   460   0.136E-02    0.627E-02
RMM:   8    -0.351292746679E+03   -0.31131E-04   -0.50604E-05   487   0.102E-02    0.168E-02
RMM:   9    -0.351292806222E+03   -0.59543E-04   -0.93182E-06   424   0.652E-03    0.167E-02
RMM:  10    -0.351292813411E+03   -0.71893E-05   -0.21914E-06   392   0.352E-03
  30 F= -.35355937E+03 E0= -.35354670E+03  d E =-.128342E-02  mag=    -1.0000
 curvature:  -0.73 expect dE=-0.323E-02 dE for cont linesearch -0.738E-07
 trial: gam= 0.98751 g(F)=  0.442E-02 g(S)=  0.000E+00 ort = 0.631E-04 (trialstep = 0.253E+00)
 search vector abs. value=  0.429E-01
 bond charge predicted
       N       E                     dE             d eps       ncg     rms          rms(c)
RMM:   1    -0.351293746234E+03   -0.94001E-03   -0.29603E-01   608   0.118E+00    0.892E-02
RMM:   2    -0.351293429314E+03    0.31692E-03   -0.32287E-03   610   0.100E-01    0.132E-01
RMM:   3    -0.351293360969E+03    0.68346E-04   -0.45136E-04   640   0.307E-02    0.826E-02
RMM:   4    -0.351293412276E+03   -0.51308E-04   -0.10826E-04   545   0.183E-02    0.457E-02
RMM:   5    -0.351293441816E+03   -0.29539E-04   -0.94474E-05   533   0.150E-02    0.256E-02
RMM:   6    -0.351293463736E+03   -0.21920E-04   -0.20043E-05   458   0.812E-03    0.173E-02
RMM:   7    -0.351293467721E+03   -0.39857E-05   -0.10940E-05   432   0.521E-03
  31 F= -.35356030E+03 E0= -.35354763E+03  d E =-.922426E-03  mag=    -1.0000
 trial-energy change:   -0.000922  1 .order   -0.000877   -0.001133   -0.000621
 step:   0.4159(harm=  0.5592)  dis= 0.00612  next Energy=  -353.560509 (dE=-0.114E-02)
 bond charge predicted
       N       E                     dE             d eps       ncg     rms          rms(c)
RMM:   1    -0.351293728596E+03   -0.26486E-03   -0.12426E-01   608   0.762E-01    0.594E-02
RMM:   2    -0.351293604491E+03    0.12411E-03   -0.13866E-03   611   0.656E-02    0.116E-01
RMM:   3    -0.351293519328E+03    0.85162E-04   -0.19630E-04   588   0.210E-02    0.444E-02
RMM:   4    -0.351293588656E+03   -0.69327E-04   -0.50240E-05   496   0.128E-02    0.331E-02
RMM:   5    -0.351293597211E+03   -0.85554E-05   -0.41888E-05   486   0.104E-02
  32 F= -.35356060E+03 E0= -.35354792E+03  d E =-.122657E-02  mag=    -1.0000
 curvature:  -2.09 expect dE=-0.406E-02 dE for cont linesearch -0.959E-04
 ZBRENT: increasing intervall
 opt :   0.7428  next Energy=  -353.560713 (dE=-0.134E-02)
 bond charge predicted
       N       E                     dE             d eps       ncg     rms          rms(c)
RMM:   1    -0.351293774647E+03   -0.18599E-03   -0.49349E-01   608   0.152E+00    0.115E-01
RMM:   2    -0.351293226592E+03    0.54806E-03   -0.54598E-03   612   0.130E-01    0.153E-01
RMM:   3    -0.351293139057E+03    0.87535E-04   -0.75019E-04   643   0.396E-02    0.119E-01
RMM:   4    -0.351293161835E+03   -0.22777E-04   -0.15774E-04   572   0.230E-02    0.463E-02
RMM:   5    -0.351293214318E+03   -0.52483E-04   -0.18800E-04   566   0.208E-02    0.549E-02
RMM:   6    -0.351293227596E+03   -0.13278E-04   -0.34806E-05   477   0.976E-03    0.199E-02
RMM:   7    -0.351293230939E+03   -0.33425E-05   -0.23285E-05   456   0.733E-03
  33 F= -.35356058E+03 E0= -.35354789E+03  d E =-.121099E-02  mag=    -1.0000
 curvature:  -2.46 expect dE=-0.149E-01 dE for cont linesearch -0.927E-04
 ZBRENT: bracketing found
 ZBRENT: interpolating
 opt :   0.5874  next Energy=  -353.560683 (dE=-0.131E-02)
 bond charge predicted
       N       E                     dE             d eps       ncg     rms          rms(c)
RMM:   1    -0.351293627987E+03   -0.40039E-03   -0.11177E-01   608   0.723E-01    0.556E-02
RMM:   2    -0.351293498067E+03    0.12992E-03   -0.12144E-03   610   0.616E-02    0.585E-02
RMM:   3    -0.351293503775E+03   -0.57077E-05   -0.16643E-04   575   0.182E-02    0.639E-02
RMM:   4    -0.351293488495E+03    0.15280E-04   -0.34301E-05   472   0.106E-02    0.349E-02
RMM:   5    -0.351293510083E+03   -0.21588E-04   -0.32656E-05   476   0.980E-03    0.133E-02
RMM:   6    -0.351293520656E+03   -0.10573E-04   -0.99369E-06   423   0.595E-03    0.129E-02
RMM:   7    -0.351293520797E+03   -0.14011E-06   -0.30879E-06   397   0.335E-03
  34 F= -.35356071E+03 E0= -.35354803E+03  d E =-.133402E-02  mag=    -1.0000
 curvature:  -2.62 expect dE=-0.904E-02 dE for cont linesearch -0.534E-06
 trial: gam= 0.84866 g(F)=  0.345E-02 g(S)=  0.000E+00 ort =-0.935E-04 (trialstep = 0.319E+00)
 search vector abs. value=  0.342E-01
 bond charge predicted
       N       E                     dE             d eps       ncg     rms          rms(c)
RMM:   1    -0.351294521003E+03   -0.10003E-02   -0.34923E-01   608   0.127E+00    0.127E-01
RMM:   2    -0.351294310576E+03    0.21043E-03   -0.41945E-03   608   0.114E-01    0.495E-01
RMM:   3    -0.351292609959E+03    0.17006E-02   -0.77534E-04   622   0.489E-02    0.914E-02
RMM:   4    -0.351293852167E+03   -0.12422E-02   -0.21277E-04   579   0.286E-02    0.945E-02
RMM:   5    -0.351294077341E+03   -0.22517E-03   -0.14011E-04   582   0.238E-02    0.117E-01
RMM:   6    -0.351293957236E+03    0.12010E-03   -0.27095E-05   460   0.125E-02    0.245E-02
RMM:   7    -0.351294074810E+03   -0.11757E-03   -0.91043E-06   427   0.845E-03    0.279E-02
RMM:   8    -0.351294067936E+03    0.68749E-05   -0.57611E-06   417   0.484E-03
  35 F= -.35356148E+03 E0= -.35354882E+03  d E =-.776298E-03  mag=    -1.0000
 trial-energy change:   -0.000776  1 .order   -0.000780   -0.001076   -0.000485
 step:   0.5819(harm=  0.5819)  dis= 0.00697  next Energy=  -353.561687 (dE=-0.979E-03)
 bond charge predicted
       N       E                     dE             d eps       ncg     rms          rms(c)
RMM:   1    -0.351294384704E+03   -0.30989E-03   -0.23572E-01   608   0.105E+00    0.998E-02
RMM:   2    -0.351294221907E+03    0.16280E-03   -0.27564E-03   608   0.930E-02    0.371E-01
RMM:   3    -0.351293156170E+03    0.10657E-02   -0.48864E-04   623   0.388E-02    0.724E-02
RMM:   4    -0.351293955686E+03   -0.79952E-03   -0.14431E-04   563   0.234E-02    0.783E-02
RMM:   5    -0.351294074267E+03   -0.11858E-03   -0.89849E-05   561   0.192E-02    0.779E-02
RMM:   6    -0.351294034377E+03    0.39890E-04   -0.13455E-05   439   0.950E-03    0.108E-02
RMM:   7    -0.351294080043E+03   -0.45667E-04   -0.65137E-06   418   0.582E-03    0.243E-02
RMM:   8    -0.351294081041E+03   -0.99742E-06   -0.28373E-06   396   0.394E-03
  36 F= -.35356169E+03 E0= -.35354906E+03  d E =-.977999E-03  mag=    -1.0000
 curvature:  -2.96 expect dE=-0.102E-01 dE for cont linesearch -0.797E-07
 trial: gam= 0.94988 g(F)=  0.346E-02 g(S)=  0.000E+00 ort = 0.304E-04 (trialstep = 0.370E+00)
 search vector abs. value=  0.344E-01
 bond charge predicted
       N       E                     dE             d eps       ncg     rms          rms(c)
RMM:   1    -0.351295358133E+03   -0.12781E-02   -0.49416E-01   608   0.149E+00    0.119E-01
RMM:   2    -0.351294745228E+03    0.61291E-03   -0.50487E-03   610   0.125E-01    0.169E-01
RMM:   3    -0.351294656160E+03    0.89068E-04   -0.67548E-04   629   0.388E-02    0.125E-01
RMM:   4    -0.351294678678E+03   -0.22518E-04   -0.15559E-04   551   0.208E-02    0.570E-02
RMM:   5    -0.351294738774E+03   -0.60096E-04   -0.18894E-04   576   0.210E-02    0.224E-02
RMM:   6    -0.351294751802E+03   -0.13029E-04   -0.30466E-05   475   0.936E-03    0.226E-02
RMM:   7    -0.351294750984E+03    0.81814E-06   -0.11902E-05   430   0.537E-03
  37 F= -.35356254E+03 E0= -.35354987E+03  d E =-.858760E-03  mag=    -1.0000
 trial-energy change:   -0.000859  1 .order   -0.000884   -0.001292   -0.000476
 step:   0.5859(harm=  0.5859)  dis= 0.00696  next Energy=  -353.562708 (dE=-0.102E-02)
 bond charge predicted
       N       E                     dE             d eps       ncg     rms          rms(c)
RMM:   1    -0.351294995297E+03   -0.24349E-03   -0.16833E-01   608   0.869E-01    0.727E-02
RMM:   2    -0.351294798214E+03    0.19708E-03   -0.17710E-03   611   0.742E-02    0.139E-01
RMM:   3    -0.351294685883E+03    0.11233E-03   -0.24315E-04   592   0.243E-02    0.634E-02
RMM:   4    -0.351294776720E+03   -0.90837E-04   -0.57987E-05   495   0.137E-02    0.334E-02
RMM:   5    -0.351294787153E+03   -0.10432E-04   -0.74063E-05   521   0.130E-02    0.139E-02
RMM:   6    -0.351294795110E+03   -0.79567E-05   -0.10933E-05   431   0.606E-03
  38 F= -.35356270E+03 E0= -.35354997E+03  d E =-.100997E-02  mag=    -1.0000
 curvature:  -2.89 expect dE=-0.111E-01 dE for cont linesearch -0.273E-06
 trial: gam= 1.15413 g(F)=  0.385E-02 g(S)=  0.000E+00 ort = 0.570E-04 (trialstep = 0.285E+00)
 search vector abs. value=  0.498E-01
 bond charge predicted
       N       E                     dE             d eps       ncg     rms          rms(c)
RMM:   1    -0.351295872922E+03   -0.10858E-02   -0.40073E-01   608   0.134E+00    0.159E-01
RMM:   2    -0.351295772151E+03    0.10077E-03   -0.55383E-03   612   0.129E-01    0.653E-01
RMM:   3    -0.351293126958E+03    0.26452E-02   -0.10931E-03   619   0.607E-02    0.117E-01
RMM:   4    -0.351295014497E+03   -0.18875E-02   -0.38414E-04   595   0.361E-02    0.178E-01
RMM:   5    -0.351295102292E+03   -0.87796E-04   -0.17343E-04   561   0.270E-02    0.100E-01
RMM:   6    -0.351295250518E+03   -0.14823E-03   -0.43082E-05   489   0.155E-02    0.712E-02
RMM:   7    -0.351295250836E+03   -0.31788E-06   -0.21378E-05   438   0.624E-03
  39 F= -.35356344E+03 E0= -.35355063E+03  d E =-.746023E-03  mag=    -1.0000
 trial-energy change:   -0.000746  1 .order   -0.000863   -0.001118   -0.000609
 step:   0.6269(harm=  0.6269)  dis= 0.00867  next Energy=  -353.563923 (dE=-0.123E-02)
 bond charge predicted
       N       E                     dE             d eps       ncg     rms          rms(c)
RMM:   1    -0.351296105249E+03   -0.85473E-03   -0.57390E-01   608   0.161E+00    0.224E-01
RMM:   2    -0.351296399394E+03   -0.29415E-03   -0.92050E-03   611   0.164E-01    0.954E-01
RMM:   3    -0.351291024576E+03    0.53748E-02   -0.20819E-03   617   0.829E-02    0.178E-01
RMM:   4    -0.351294620928E+03   -0.35964E-02   -0.74093E-04   606   0.483E-02    0.264E-01
RMM:   5    -0.351294837059E+03   -0.21613E-03   -0.24971E-04   571   0.358E-02    0.479E-02
RMM:   6    -0.351295220900E+03   -0.38384E-03   -0.64622E-05   528   0.168E-02    0.100E-01
RMM:   7    -0.351295184692E+03    0.36208E-04   -0.34470E-05   458   0.111E-02    0.360E-02
RMM:   8    -0.351295274036E+03   -0.89344E-04   -0.13688E-05   442   0.863E-03    0.316E-02
RMM:   9    -0.351295277063E+03   -0.30273E-05   -0.41749E-06   404   0.415E-03
  40 F= -.35356380E+03 E0= -.35355102E+03  d E =-.110644E-02  mag=    -1.0000
 curvature:  -3.98 expect dE=-0.176E-01 dE for cont linesearch -0.212E-05
 trial: gam= 1.12786 g(F)=  0.442E-02 g(S)=  0.000E+00 ort =-0.163E-03 (trialstep = 0.261E+00)
 search vector abs. value=  0.674E-01
 bond charge predicted
       N       E                     dE             d eps       ncg     rms          rms(c)
RMM:   1    -0.351296424106E+03   -0.11501E-02   -0.45821E-01   608   0.144E+00    0.154E-01
RMM:   2    -0.351296036821E+03    0.38729E-03   -0.53868E-03   611   0.132E-01    0.569E-01
RMM:   3    -0.351293992375E+03    0.20444E-02   -0.10087E-03   616   0.567E-02    0.902E-02
RMM:   4    -0.351295630004E+03   -0.16376E-02   -0.23759E-04   572   0.308E-02    0.669E-02
RMM:   5    -0.351295824806E+03   -0.19480E-03   -0.19062E-04   583   0.240E-02    0.277E-02
RMM:   6    -0.351295834985E+03   -0.10179E-04   -0.33902E-05   479   0.918E-03    0.348E-02
RMM:   7    -0.351295843645E+03   -0.86604E-05   -0.15358E-05   433   0.571E-03
  41 F= -.35356464E+03 E0= -.35355178E+03  d E =-.833580E-03  mag=    -1.0000
 trial-energy change:   -0.000834  1 .order   -0.000797   -0.001107   -0.000487
 step:   0.4668(harm=  0.4668)  dis= 0.00806  next Energy=  -353.564790 (dE=-0.988E-03)
 bond charge predicted
       N       E                     dE             d eps       ncg     rms          rms(c)
RMM:   1    -0.351296236064E+03   -0.40108E-03   -0.28359E-01   608   0.113E+00    0.136E-01
RMM:   2    -0.351296060455E+03    0.17561E-03   -0.36694E-03   610   0.108E-01    0.532E-01
RMM:   3    -0.351294201464E+03    0.18590E-02   -0.77252E-04   615   0.503E-02    0.794E-02
RMM:   4    -0.351295675500E+03   -0.14740E-02   -0.16372E-04   547   0.265E-02    0.501E-02
RMM:   5    -0.351295848583E+03   -0.17308E-03   -0.13351E-04   569   0.203E-02    0.297E-02
RMM:   6    -0.351295864285E+03   -0.15701E-04   -0.30814E-05   462   0.847E-03    0.432E-02
RMM:   7    -0.351295859477E+03    0.48072E-05   -0.10551E-05   428   0.558E-03
  42 F= -.35356485E+03 E0= -.35355201E+03  d E =-.105005E-02  mag=    -1.0000
 curvature:  -3.71 expect dE=-0.940E-02 dE for cont linesearch -0.200E-05
 trial: gam= 0.49338 g(F)=  0.253E-02 g(S)=  0.000E+00 ort = 0.190E-03 (trialstep = 0.302E+00)
 search vector abs. value=  0.191E-01
 bond charge predicted
       N       E                     dE             d eps       ncg     rms          rms(c)
RMM:   1    -0.351296562992E+03   -0.69871E-03   -0.16844E-01   608   0.872E-01    0.753E-02
RMM:   2    -0.351296367302E+03    0.19569E-03   -0.16840E-03   610   0.738E-02    0.155E-01
RMM:   3    -0.351296237611E+03    0.12969E-03   -0.25324E-04   597   0.248E-02    0.569E-02
RMM:   4    -0.351296359497E+03   -0.12189E-03   -0.83677E-05   547   0.170E-02    0.242E-02
RMM:   5    -0.351296368631E+03   -0.91345E-05   -0.39478E-05   481   0.102E-02
  43 F= -.35356549E+03 E0= -.35355271E+03  d E =-.635263E-03  mag=    -1.0000
 trial-energy change:   -0.000635  1 .order   -0.000641   -0.000794   -0.000487
 step:   0.7819(harm=  0.7819)  dis= 0.00770  next Energy=  -353.565879 (dE=-0.103E-02)
 bond charge predicted
       N       E                     dE             d eps       ncg     rms          rms(c)
RMM:   1    -0.351296923838E+03   -0.56434E-03   -0.42182E-01   608   0.138E+00    0.111E-01
RMM:   2    -0.351296390407E+03    0.53343E-03   -0.41591E-03   611   0.116E-01    0.144E-01
RMM:   3    -0.351296387916E+03    0.24915E-05   -0.58152E-04   636   0.355E-02    0.115E-01
RMM:   4    -0.351296338525E+03    0.49391E-04   -0.16989E-04   571   0.227E-02    0.658E-02
RMM:   5    -0.351296396741E+03   -0.58216E-04   -0.11830E-04   553   0.180E-02    0.192E-02
RMM:   6    -0.351296419922E+03   -0.23181E-04   -0.17814E-05   455   0.787E-03    0.177E-02
RMM:   7    -0.351296425150E+03   -0.52278E-05   -0.87375E-06   428   0.518E-03
  44 F= -.35356574E+03 E0= -.35355297E+03  d E =-.883876E-03  mag=    -1.0000
 curvature:  -2.85 expect dE=-0.872E-02 dE for cont linesearch -0.136E-04
 trial: gam= 1.41877 g(F)=  0.306E-02 g(S)=  0.000E+00 ort =-0.302E-03 (trialstep = 0.187E+00)
 search vector abs. value=  0.407E-01
 bond charge predicted
       N       E                     dE             d eps       ncg     rms          rms(c)
RMM:   1    -0.351296815739E+03   -0.39582E-03   -0.13516E-01   608   0.773E-01    0.692E-02
RMM:   2    -0.351296700288E+03    0.11545E-03   -0.14490E-03   613   0.679E-02    0.141E-01
RMM:   3    -0.351296535571E+03    0.16472E-03   -0.18680E-04   587   0.228E-02    0.635E-02
RMM:   4    -0.351296651852E+03   -0.11628E-03   -0.49942E-05   468   0.118E-02    0.365E-02
RMM:   5    -0.351296690921E+03   -0.39069E-04   -0.10027E-04   553   0.156E-02    0.375E-02
RMM:   6    -0.351296687262E+03    0.36592E-05   -0.16781E-05   442   0.736E-03
  45 F= -.35356615E+03 E0= -.35355339E+03  d E =-.416890E-03  mag=    -1.0000
 trial-energy change:   -0.000417  1 .order   -0.000390   -0.000493   -0.000287
 step:   0.4478(harm=  0.4478)  dis= 0.00652  next Energy=  -353.566325 (dE=-0.589E-03)
 bond charge predicted
       N       E                     dE             d eps       ncg     rms          rms(c)
RMM:   1    -0.351296970752E+03   -0.27983E-03   -0.26183E-01   608   0.108E+00    0.966E-02
RMM:   2    -0.351296649526E+03    0.32123E-03   -0.28125E-03   613   0.942E-02    0.127E-01
RMM:   3    -0.351296594009E+03    0.55517E-04   -0.34822E-04   623   0.291E-02    0.825E-02
RMM:   4    -0.351296642989E+03   -0.48980E-04   -0.76430E-05   488   0.128E-02    0.744E-02
RMM:   5    -0.351296658410E+03   -0.15421E-04   -0.16000E-04   567   0.203E-02    0.523E-02
RMM:   6    -0.351296662890E+03   -0.44799E-05   -0.41411E-05   482   0.109E-02
  46 F= -.35356634E+03 E0= -.35355358E+03  d E =-.602709E-03  mag=    -1.0000
 curvature:  -3.46 expect dE=-0.838E-02 dE for cont linesearch -0.130E-06
 trial: gam= 0.52389 g(F)=  0.242E-02 g(S)=  0.000E+00 ort =-0.391E-04 (trialstep = 0.239E+00)
 search vector abs. value=  0.135E-01
 bond charge predicted
       N       E                     dE             d eps       ncg     rms          rms(c)
RMM:   1    -0.351297078377E+03   -0.41997E-03   -0.85575E-02   608   0.628E-01    0.543E-02
RMM:   2    -0.351296999033E+03    0.79344E-04   -0.94351E-04   610   0.535E-02    0.102E-01
RMM:   3    -0.351296937971E+03    0.61062E-04   -0.13676E-04   559   0.179E-02    0.413E-02
RMM:   4    -0.351297000145E+03   -0.62175E-04   -0.39369E-05   480   0.117E-02    0.259E-02
RMM:   5    -0.351297014090E+03   -0.13944E-04   -0.26901E-05   464   0.805E-03    0.208E-02
RMM:   6    -0.351297031436E+03   -0.17346E-04   -0.98198E-06   424   0.566E-03    0.990E-03
RMM:   7    -0.351297038299E+03   -0.68637E-05   -0.39646E-06   390   0.335E-03
  47 F= -.35356684E+03 E0= -.35355412E+03  d E =-.497050E-03  mag=    -1.0000
 trial-energy change:   -0.000497  1 .order   -0.000444   -0.000574   -0.000314
 step:   0.3437(harm=  0.5271)  dis= 0.00296  next Energy=  -353.566908 (dE=-0.570E-03)
 bond charge predicted
       N       E                     dE             d eps       ncg     rms          rms(c)
RMM:   1    -0.351297122220E+03   -0.90785E-04   -0.16336E-02   608   0.274E-01    0.248E-02
RMM:   2    -0.351297112394E+03    0.98261E-05   -0.18085E-04   598   0.238E-02    0.624E-02
RMM:   3    -0.351297081104E+03    0.31290E-04   -0.25110E-05   464   0.884E-03    0.162E-02
RMM:   4    -0.351297111094E+03   -0.29990E-04   -0.89754E-06   424   0.626E-03    0.155E-02
RMM:   5    -0.351297117214E+03   -0.61199E-05   -0.56557E-06   418   0.425E-03
  48 F= -.35356697E+03 E0= -.35355426E+03  d E =-.628531E-03  mag=    -1.0000
 curvature:  -0.88 expect dE=-0.112E-02 dE for cont linesearch -0.520E-04
 ZBRENT: increasing intervall
 opt :   0.5526  next Energy=  -353.567066 (dE=-0.728E-03)
 bond charge predicted
       N       E                     dE             d eps       ncg     rms          rms(c)
RMM:   1    -0.351297162285E+03   -0.51191E-04   -0.64725E-02   608   0.547E-01    0.444E-02
RMM:   2    -0.351297100252E+03    0.62033E-04   -0.67603E-04   610   0.456E-02    0.319E-02
RMM:   3    -0.351297101380E+03   -0.11287E-05   -0.81253E-05   529   0.141E-02
  49 F= -.35356706E+03 E0= -.35355446E+03  d E =-.716895E-03  mag=    -1.0000
 curvature:  -1.69 expect dE=-0.443E-02 dE for cont linesearch -0.875E-07
 trial: gam= 1.09633 g(F)=  0.262E-02 g(S)=  0.000E+00 ort =-0.265E-04 (trialstep = 0.217E+00)
 search vector abs. value=  0.189E-01
 bond charge predicted
       N       E                     dE             d eps       ncg     rms          rms(c)
RMM:   1    -0.351297545775E+03   -0.44552E-03   -0.96006E-02   608   0.671E-01    0.149E-01
RMM:   2    -0.351298021373E+03   -0.47560E-03   -0.28555E-03   611   0.865E-02    0.760E-01
RMM:   3    -0.351294397139E+03    0.36242E-02   -0.94355E-04   612   0.584E-02    0.121E-01
RMM:   4    -0.351296813368E+03   -0.24162E-02   -0.20449E-04   551   0.309E-02    0.481E-02
RMM:   5    -0.351297394270E+03   -0.58090E-03   -0.10648E-04   554   0.214E-02    0.465E-02
RMM:   6    -0.351297388348E+03    0.59214E-05   -0.22109E-05   446   0.870E-03
  50 F= -.35356744E+03 E0= -.35355480E+03  d E =-.384445E-03  mag=    -1.0000
 trial-energy change:   -0.000384  1 .order   -0.000451   -0.000563   -0.000339
 step:   0.5449(harm=  0.5449)  dis= 0.00535  next Energy=  -353.567762 (dE=-0.707E-03)
 bond charge predicted
       N       E                     dE             d eps       ncg     rms          rms(c)
RMM:   1    -0.351297769087E+03   -0.37482E-03   -0.21999E-01   608   0.102E+00    0.215E-01
RMM:   2    -0.351298820833E+03   -0.10517E-02   -0.64801E-03   612   0.130E-01    0.113E+00
RMM:   3    -0.351291696950E+03    0.71239E-02   -0.21023E-03   614   0.856E-02    0.172E-01
RMM:   4    -0.351296328205E+03   -0.46313E-02   -0.44131E-04   593   0.444E-02    0.849E-02
RMM:   5    -0.351297394039E+03   -0.10658E-02   -0.13857E-04   552   0.270E-02    0.337E-02
RMM:   6    -0.351297418875E+03   -0.24837E-04   -0.38264E-05   489   0.106E-02    0.247E-02
RMM:   7    -0.351297433356E+03   -0.14480E-04   -0.12157E-05   431   0.587E-03    0.376E-02
RMM:   8    -0.351297441701E+03   -0.83453E-05   -0.51240E-06   423   0.439E-03
  51 F= -.35356764E+03 E0= -.35355499E+03  d E =-.581272E-03  mag=    -1.0000
 curvature:  -1.98 expect dE=-0.503E-02 dE for cont linesearch -0.139E-05
 trial: gam= 0.91060 g(F)=  0.254E-02 g(S)=  0.000E+00 ort =-0.115E-03 (trialstep = 0.283E+00)
 search vector abs. value=  0.180E-01
 bond charge predicted
       N       E                     dE             d eps       ncg     rms          rms(c)
RMM:   1    -0.351298046806E+03   -0.61345E-03   -0.15682E-01   608   0.858E-01    0.878E-02
RMM:   2    -0.351297897328E+03    0.14948E-03   -0.18367E-03   609   0.763E-02    0.237E-01
RMM:   3    -0.351297522711E+03    0.37462E-03   -0.32224E-04   614   0.302E-02    0.607E-02
RMM:   4    -0.351297862492E+03   -0.33978E-03   -0.66810E-05   505   0.166E-02    0.329E-02
RMM:   5    -0.351297902481E+03   -0.39988E-04   -0.86302E-05   541   0.151E-02    0.253E-02
RMM:   6    -0.351297911693E+03   -0.92128E-05   -0.10145E-05   430   0.592E-03
  52 F= -.35356821E+03 E0= -.35355546E+03  d E =-.574609E-03  mag=    -1.0000
 trial-energy change:   -0.000575  1 .order   -0.000526   -0.000689   -0.000363
 step:   0.4180(harm=  0.5971)  dis= 0.00418  next Energy=  -353.568303 (dE=-0.667E-03)
 bond charge predicted
       N       E                     dE             d eps       ncg     rms          rms(c)
RMM:   1    -0.351298021077E+03   -0.11860E-03   -0.35946E-02   608   0.411E-01    0.392E-02
RMM:   2    -0.351297980515E+03    0.40562E-04   -0.42793E-04   611   0.363E-02    0.669E-02
RMM:   3    -0.351297962470E+03    0.18045E-04   -0.66304E-05   517   0.127E-02    0.428E-02
RMM:   4    -0.351297981075E+03   -0.18605E-04   -0.13304E-05   427   0.708E-03    0.165E-02
RMM:   5    -0.351297991817E+03   -0.10742E-04   -0.17276E-05   442   0.676E-03    0.924E-03
RMM:   6    -0.351297997385E+03   -0.55683E-05   -0.42957E-06   416   0.393E-03
  53 F= -.35356835E+03 E0= -.35355562E+03  d E =-.709772E-03  mag=    -1.0000
 curvature:  -1.49 expect dE=-0.222E-02 dE for cont linesearch -0.367E-04
 ZBRENT: increasing intervall
 opt :   0.6887  next Energy=  -353.568360 (dE=-0.723E-03)
 bond charge predicted
       N       E                     dE             d eps       ncg     rms          rms(c)
RMM:   1    -0.351298054741E+03   -0.62924E-04   -0.14370E-01   608   0.822E-01    0.854E-02
RMM:   2    -0.351297892385E+03    0.16236E-03   -0.17308E-03   609   0.739E-02    0.235E-01
RMM:   3    -0.351297525642E+03    0.36674E-03   -0.30608E-04   613   0.297E-02    0.589E-02
RMM:   4    -0.351297852930E+03   -0.32729E-03   -0.63064E-05   498   0.161E-02    0.315E-02
RMM:   5    -0.351297874132E+03   -0.21202E-04   -0.73932E-05   533   0.140E-02    0.231E-02
RMM:   6    -0.351297884317E+03   -0.10185E-04   -0.10397E-05   429   0.598E-03    0.268E-02
RMM:   7    -0.351297882019E+03    0.22983E-05   -0.45202E-06   418   0.436E-03
  54 F= -.35356833E+03 E0= -.35355565E+03  d E =-.692118E-03  mag=    -1.0000
 curvature:  -0.53 expect dE=-0.169E-02 dE for cont linesearch -0.103E-04
 ZBRENT: bracketing found
 ZBRENT: interpolating
 opt :   0.5616  next Energy=  -353.568366 (dE=-0.730E-03)
 bond charge predicted
       N       E                     dE             d eps       ncg     rms          rms(c)
RMM:   1    -0.351298013879E+03   -0.12956E-03   -0.31549E-02   608   0.386E-01    0.349E-02
RMM:   2    -0.351297989367E+03    0.24512E-04   -0.34205E-04   609   0.330E-02    0.810E-02
RMM:   3    -0.351297939480E+03    0.49888E-04   -0.52410E-05   497   0.120E-02    0.252E-02
RMM:   4    -0.351297988086E+03   -0.48606E-04   -0.11331E-05   428   0.772E-03    0.135E-02
RMM:   5    -0.351298000684E+03   -0.12598E-04   -0.14675E-05   443   0.667E-03    0.144E-02
RMM:   6    -0.351298002403E+03   -0.17190E-05   -0.32217E-06   415   0.326E-03
  55 F= -.35356840E+03 E0= -.35355573E+03  d E =-.766835E-03  mag=    -1.0000
 curvature:  -1.94 expect dE=-0.409E-02 dE for cont linesearch -0.142E-06
 trial: gam= 0.74155 g(F)=  0.211E-02 g(S)=  0.000E+00 ort =-0.362E-04 (trialstep = 0.338E+00)
 search vector abs. value=  0.119E-01
 bond charge predicted
       N       E                     dE             d eps       ncg     rms          rms(c)
RMM:   1    -0.351298649127E+03   -0.64844E-03   -0.15877E-01   608   0.865E-01    0.114E-01
RMM:   2    -0.351298551849E+03    0.97278E-04   -0.22795E-03   610   0.843E-02    0.375E-01
RMM:   3    -0.351297566696E+03    0.98515E-03   -0.46670E-04   614   0.390E-02    0.925E-02
RMM:   4    -0.351298335338E+03   -0.76864E-03   -0.12050E-04   510   0.206E-02    0.378E-02
RMM:   5    -0.351298421832E+03   -0.86494E-04   -0.12807E-04   556   0.172E-02    0.365E-02
RMM:   6    -0.351298438150E+03   -0.16319E-04   -0.33592E-05   474   0.971E-03    0.483E-02
RMM:   7    -0.351298418139E+03    0.20012E-04   -0.75442E-06   426   0.560E-03    0.153E-02
RMM:   8    -0.351298436214E+03   -0.18076E-04   -0.39405E-06   402   0.466E-03    0.175E-02
RMM:   9    -0.351298437368E+03   -0.11538E-05   -0.27221E-06   372   0.332E-03
  56 F= -.35356887E+03 E0= -.35355616E+03  d E =-.471379E-03  mag=    -1.0000
 trial-energy change:   -0.000471  1 .order   -0.000480   -0.000706   -0.000253
 step:   0.5273(harm=  0.5273)  dis= 0.00451  next Energy=  -353.568954 (dE=-0.550E-03)
 bond charge predicted
       N       E                     dE             d eps       ncg     rms          rms(c)
RMM:   1    -0.351298557139E+03   -0.12092E-03   -0.49539E-02   608   0.483E-01    0.621E-02
RMM:   2    -0.351298522547E+03    0.34592E-04   -0.69857E-04   610   0.468E-02    0.209E-01
RMM:   3    -0.351298185775E+03    0.33677E-03   -0.14162E-04   550   0.219E-02    0.480E-02
RMM:   4    -0.351298457961E+03   -0.27219E-03   -0.36456E-05   461   0.123E-02    0.202E-02
RMM:   5    -0.351298484042E+03   -0.26081E-04   -0.39030E-05   481   0.985E-03    0.181E-02
RMM:   6    -0.351298490122E+03   -0.60805E-05   -0.95265E-06   426   0.553E-03
  57 F= -.35356895E+03 E0= -.35355619E+03  d E =-.544090E-03  mag=    -1.0000
 curvature:  -1.51 expect dE=-0.281E-02 dE for cont linesearch -0.695E-06
 trial: gam= 0.86708 g(F)=  0.186E-02 g(S)=  0.000E+00 ort = 0.742E-04 (trialstep = 0.376E+00)
 search vector abs. value=  0.110E-01
 bond charge predicted
       N       E                     dE             d eps       ncg     rms          rms(c)
RMM:   1    -0.351299109134E+03   -0.62509E-03   -0.16652E-01   608   0.884E-01    0.691E-02
RMM:   2    -0.351298914043E+03    0.19509E-03   -0.16878E-03   610   0.743E-02    0.555E-02
RMM:   3    -0.351298925738E+03   -0.11695E-04   -0.21359E-04   601   0.219E-02    0.436E-02
RMM:   4    -0.351298929789E+03   -0.40508E-05   -0.58265E-05   519   0.131E-02
  58 F= -.35356943E+03 E0= -.35355658E+03  d E =-.478503E-03  mag=    -1.0000
 trial-energy change:   -0.000479  1 .order   -0.000509   -0.000726   -0.000292
 step:   0.6295(harm=  0.6295)  dis= 0.00485  next Energy=  -353.569555 (dE=-0.607E-03)
 bond charge predicted
       N       E                     dE             d eps       ncg     rms          rms(c)
RMM:   1    -0.351299031236E+03   -0.10550E-03   -0.74632E-02   608   0.594E-01    0.561E-02
RMM:   2    -0.351298952359E+03    0.78877E-04   -0.78163E-04   610   0.505E-02    0.731E-02
RMM:   3    -0.351298954843E+03   -0.24835E-05   -0.11543E-04   548   0.159E-02    0.513E-02
RMM:   4    -0.351298951986E+03    0.28565E-05   -0.36864E-05   474   0.108E-02
  59 F= -.35356947E+03 E0= -.35355669E+03  d E =-.526398E-03  mag=    -1.0000
 curvature:  -1.79 expect dE=-0.389E-02 dE for cont linesearch -0.477E-06
 trial: gam= 1.27958 g(F)=  0.218E-02 g(S)=  0.000E+00 ort =-0.540E-04 (trialstep = 0.234E+00)
 search vector abs. value=  0.200E-01
 bond charge predicted
       N       E                     dE             d eps       ncg     rms          rms(c)
RMM:   1    -0.351299428609E+03   -0.47377E-03   -0.12320E-01   608   0.755E-01    0.690E-02
RMM:   2    -0.351299272376E+03    0.15623E-03   -0.13008E-03   614   0.634E-02    0.155E-01
RMM:   3    -0.351299127864E+03    0.14451E-03   -0.19345E-04   574   0.219E-02    0.471E-02
RMM:   4    -0.351299269380E+03   -0.14152E-03   -0.53406E-05   504   0.144E-02    0.282E-02
RMM:   5    -0.351299275694E+03   -0.63137E-05   -0.42895E-05   485   0.107E-02
  60 F= -.35356983E+03 E0= -.35355711E+03  d E =-.357771E-03  mag=    -1.0000
 trial-energy change:   -0.000358  1 .order   -0.000386   -0.000493   -0.000278
 step:   0.5374(harm=  0.5374)  dis= 0.00581  next Energy=  -353.570040 (dE=-0.566E-03)
 bond charge predicted
       N       E                     dE             d eps       ncg     rms          rms(c)
RMM:   1    -0.351299594514E+03   -0.32513E-03   -0.20790E-01   608   0.979E-01    0.849E-02
RMM:   2    -0.351299378831E+03    0.21568E-03   -0.23138E-03   614   0.842E-02    0.234E-01
RMM:   3    -0.351298960439E+03    0.41839E-03   -0.34245E-04   601   0.305E-02    0.520E-02
RMM:   4    -0.351299324773E+03   -0.36433E-03   -0.78802E-05   528   0.177E-02    0.407E-02
RMM:   5    -0.351299341113E+03   -0.16340E-04   -0.62501E-05   509   0.130E-02    0.185E-02
RMM:   6    -0.351299354481E+03   -0.13368E-04   -0.16007E-05   444   0.722E-03    0.143E-02
RMM:   7    -0.351299360176E+03   -0.56943E-05   -0.67676E-06   420   0.421E-03
  61 F= -.35356996E+03 E0= -.35355725E+03  d E =-.485737E-03  mag=    -1.0000
 curvature:  -2.55 expect dE=-0.556E-02 dE for cont linesearch -0.444E-05
 trial: gam= 0.92843 g(F)=  0.218E-02 g(S)=  0.000E+00 ort =-0.187E-03 (trialstep = 0.295E+00)
 search vector abs. value=  0.191E-01
 bond charge predicted
       N       E                     dE             d eps       ncg     rms          rms(c)
RMM:   1    -0.351299977320E+03   -0.62284E-03   -0.17360E-01   608   0.905E-01    0.145E-01
RMM:   2    -0.351300238901E+03   -0.26158E-03   -0.33867E-03   612   0.986E-02    0.704E-01
RMM:   3    -0.351297039786E+03    0.31991E-02   -0.92244E-04   614   0.573E-02    0.106E-01
RMM:   4    -0.351299270182E+03   -0.22304E-02   -0.20553E-04   556   0.308E-02    0.566E-02
RMM:   5    -0.351299733374E+03   -0.46319E-03   -0.93072E-05   552   0.208E-02    0.211E-02
RMM:   6    -0.351299751495E+03   -0.18121E-04   -0.16022E-05   445   0.735E-03    0.226E-02
RMM:   7    -0.351299756247E+03   -0.47520E-05   -0.69970E-06   425   0.432E-03
  62 F= -.35357041E+03 E0= -.35355764E+03  d E =-.447221E-03  mag=    -1.0000
 trial-energy change:   -0.000447  1 .order   -0.000431   -0.000591   -0.000270
 step:   0.5427(harm=  0.5427)  dis= 0.00541  next Energy=  -353.570504 (dE=-0.544E-03)
 bond charge predicted
       N       E                     dE             d eps       ncg     rms          rms(c)
RMM:   1    -0.351300013560E+03   -0.26207E-03   -0.12281E-01   608   0.761E-01    0.124E-01
RMM:   2    -0.351300221500E+03   -0.20794E-03   -0.24524E-03   612   0.838E-02    0.591E-01
RMM:   3    -0.351297835546E+03    0.23860E-02   -0.66916E-04   612   0.489E-02    0.881E-02
RMM:   4    -0.351299519718E+03   -0.16842E-02   -0.14236E-04   532   0.259E-02    0.396E-02
RMM:   5    -0.351299852931E+03   -0.33321E-03   -0.71258E-05   538   0.177E-02    0.196E-02
RMM:   6    -0.351299870339E+03   -0.17408E-04   -0.14193E-05   436   0.699E-03    0.296E-02
RMM:   7    -0.351299867542E+03    0.27972E-05   -0.53309E-06   422   0.418E-03
  63 F= -.35357056E+03 E0= -.35355781E+03  d E =-.600923E-03  mag=    -1.0000
 curvature:  -2.58 expect dE=-0.450E-02 dE for cont linesearch -0.126E-05
 trial: gam= 0.60001 g(F)=  0.174E-02 g(S)=  0.000E+00 ort = 0.964E-04 (trialstep = 0.344E+00)
 search vector abs. value=  0.872E-02
 bond charge predicted
       N       E                     dE             d eps       ncg     rms          rms(c)
RMM:   1    -0.351300253340E+03   -0.38300E-03   -0.97324E-02   608   0.700E-01    0.888E-02
RMM:   2    -0.351300210838E+03    0.42503E-04   -0.14866E-03   613   0.691E-02    0.330E-01
RMM:   3    -0.351299512535E+03    0.69830E-03   -0.32948E-04   613   0.338E-02    0.460E-02
RMM:   4    -0.351300105047E+03   -0.59251E-03   -0.98032E-05   550   0.205E-02    0.652E-02
RMM:   5    -0.351300114198E+03   -0.91519E-05   -0.36193E-05   463   0.127E-02
  64 F= -.35357089E+03 E0= -.35355834E+03  d E =-.332935E-03  mag=    -1.0000
 trial-energy change:   -0.000333  1 .order   -0.000361   -0.000620   -0.000101
 step:   0.4115(harm=  0.4115)  dis= 0.00242  next Energy=  -353.570931 (dE=-0.371E-03)
 bond charge predicted
       N       E                     dE             d eps       ncg     rms          rms(c)
RMM:   1    -0.351300100342E+03    0.47046E-05   -0.36223E-03   608   0.136E-01    0.221E-02
RMM:   2    -0.351300163053E+03   -0.62711E-04   -0.84959E-05   529   0.160E-02    0.933E-02
RMM:   3    -0.351300094112E+03    0.68941E-04   -0.19874E-05   445   0.968E-03    0.150E-02
RMM:   4    -0.351300145733E+03   -0.51621E-04   -0.60400E-06   423   0.571E-03    0.822E-03
RMM:   5    -0.351300160288E+03   -0.14554E-04   -0.17391E-06   409   0.337E-03    0.589E-03
RMM:   6    -0.351300169249E+03   -0.89618E-05   -0.79705E-07   340   0.193E-03
  65 F= -.35357097E+03 E0= -.35355824E+03  d E =-.404713E-03  mag=    -1.0000
 curvature:  -1.00 expect dE=-0.811E-03 dE for cont linesearch -0.479E-06
 trial: gam= 0.51415 g(F)=  0.814E-03 g(S)=  0.000E+00 ort = 0.647E-04 (trialstep = 0.358E+00)
 search vector abs. value=  0.319E-02
 bond charge predicted
       N       E                     dE             d eps       ncg     rms          rms(c)
RMM:   1    -0.351300348881E+03   -0.18859E-03   -0.42213E-02   608   0.450E-01    0.387E-02
RMM:   2    -0.351300310764E+03    0.38117E-04   -0.47910E-04   612   0.388E-02    0.469E-02
RMM:   3    -0.351300308234E+03    0.25305E-05   -0.62161E-05   520   0.122E-02
  66 F= -.35357115E+03 E0= -.35355834E+03  d E =-.189637E-03  mag=    -1.0000
 trial-energy change:   -0.000190  1 .order   -0.000198   -0.000303   -0.000093
 step:   0.5171(harm=  0.5171)  dis= 0.00173  next Energy=  -353.571184 (dE=-0.219E-03)
 bond charge predicted
       N       E                     dE             d eps       ncg     rms          rms(c)
RMM:   1    -0.351300304688E+03    0.60761E-05   -0.80994E-03   608   0.199E-01    0.272E-02
RMM:   2    -0.351300302321E+03    0.23668E-05   -0.81883E-05   540   0.169E-02
  67 F= -.35357117E+03 E0= -.35355834E+03  d E =-.206100E-03  mag=    -1.0000
 curvature:  -0.97 expect dE=-0.882E-03 dE for cont linesearch -0.192E-05
 trial: gam= 1.22071 g(F)=  0.908E-03 g(S)=  0.000E+00 ort =-0.792E-04 (trialstep = 0.227E+00)
 search vector abs. value=  0.546E-02
 bond charge predicted
       N       E                     dE             d eps       ncg     rms          rms(c)
RMM:   1    -0.351300412027E+03   -0.10734E-03   -0.23033E-02   608   0.341E-01    0.499E-02
RMM:   2    -0.351300404072E+03    0.79554E-05   -0.32833E-04   610   0.326E-02    0.176E-01
RMM:   3    -0.351300174034E+03    0.23004E-03   -0.76503E-05   520   0.172E-02    0.340E-02
RMM:   4    -0.351300378547E+03   -0.20451E-03   -0.54164E-05   509   0.137E-02    0.736E-02
RMM:   5    -0.351300346785E+03    0.31761E-04   -0.18439E-05   436   0.101E-02    0.200E-02
RMM:   6    -0.351300389739E+03   -0.42953E-04   -0.43890E-06   415   0.602E-03    0.150E-02
RMM:   7    -0.351300395640E+03   -0.59011E-05   -0.17364E-06   370   0.252E-03
  68 F= -.35357131E+03 E0= -.35355855E+03  d E =-.137856E-03  mag=    -1.0000
 trial-energy change:   -0.000138  1 .order   -0.000145   -0.000184   -0.000106
 step:   0.5331(harm=  0.5331)  dis= 0.00210  next Energy=  -353.571388 (dE=-0.216E-03)
 bond charge predicted
       N       E                     dE             d eps       ncg     rms          rms(c)
RMM:   1    -0.351300452784E+03   -0.63045E-04   -0.41532E-02   608   0.458E-01    0.759E-02
RMM:   2    -0.351300492220E+03   -0.39436E-04   -0.81490E-04   609   0.493E-02    0.332E-01
RMM:   3    -0.351299717866E+03    0.77435E-03   -0.24124E-04   581   0.298E-02    0.493E-02
RMM:   4    -0.351300308624E+03   -0.59076E-03   -0.65823E-05   497   0.167E-02    0.542E-02
RMM:   5    -0.351300379746E+03   -0.71122E-04   -0.21934E-05   451   0.116E-02    0.112E-02
RMM:   6    -0.351300390776E+03   -0.11030E-04   -0.45310E-06   417   0.470E-03    0.252E-02
RMM:   7    -0.351300395777E+03   -0.50015E-05   -0.30418E-06   406   0.353E-03
  69 F= -.35357137E+03 E0= -.35355862E+03  d E =-.197193E-03  mag=    -1.0000
 curvature:  -1.80 expect dE=-0.170E-02 dE for cont linesearch -0.106E-05
 trial: gam= 0.92717 g(F)=  0.944E-03 g(S)=  0.000E+00 ort =-0.568E-04 (trialstep = 0.285E+00)
 search vector abs. value=  0.553E-02
 bond charge predicted
       N       E                     dE             d eps       ncg     rms          rms(c)
RMM:   1    -0.351300603294E+03   -0.21252E-03   -0.35410E-02   608   0.427E-01    0.814E-02
RMM:   2    -0.351300672848E+03   -0.69554E-04   -0.86495E-04   612   0.496E-02    0.363E-01
RMM:   3    -0.351299677627E+03    0.99522E-03   -0.26672E-04   576   0.310E-02    0.477E-02
RMM:   4    -0.351300465559E+03   -0.78793E-03   -0.56499E-05   489   0.171E-02    0.229E-02
RMM:   5    -0.351300566270E+03   -0.10071E-03   -0.26119E-05   469   0.109E-02    0.153E-02
RMM:   6    -0.351300569294E+03   -0.30235E-05   -0.75743E-06   429   0.473E-03
  70 F= -.35357156E+03 E0= -.35355888E+03  d E =-.193471E-03  mag=    -1.0000
 trial-energy change:   -0.000193  1 .order   -0.000182   -0.000254   -0.000109
 step:   0.5004(harm=  0.5004)  dis= 0.00214  next Energy=  -353.571592 (dE=-0.223E-03)
 bond charge predicted
       N       E                     dE             d eps       ncg     rms          rms(c)
RMM:   1    -0.351300601263E+03   -0.34992E-04   -0.20274E-02   608   0.323E-01    0.601E-02
RMM:   2    -0.351300633076E+03   -0.31813E-04   -0.49440E-04   612   0.377E-02    0.274E-01
RMM:   3    -0.351300006390E+03    0.62669E-03   -0.14821E-04   546   0.235E-02    0.371E-02
RMM:   4    -0.351300504945E+03   -0.49855E-03   -0.32879E-05   465   0.133E-02    0.206E-02
RMM:   5    -0.351300565774E+03   -0.60830E-04   -0.13099E-05   433   0.859E-03    0.909E-03
RMM:   6    -0.351300568359E+03   -0.25849E-05   -0.36429E-06   417   0.356E-03
  71 F= -.35357158E+03 E0= -.35355888E+03  d E =-.207230E-03  mag=    -1.0000
 curvature:  -1.55 expect dE=-0.131E-02 dE for cont linesearch -0.686E-06
 trial: gam= 0.79034 g(F)=  0.846E-03 g(S)=  0.000E+00 ort =-0.494E-04 (trialstep = 0.328E+00)
 search vector abs. value=  0.423E-02
 bond charge predicted
       N       E                     dE             d eps       ncg     rms          rms(c)
RMM:   1    -0.351300746776E+03   -0.18100E-03   -0.36966E-02   608   0.427E-01    0.600E-02
RMM:   2    -0.351300750895E+03   -0.41197E-05   -0.56419E-04   612   0.426E-02    0.254E-01
RMM:   3    -0.351300227524E+03    0.52337E-03   -0.13865E-04   543   0.225E-02    0.352E-02
RMM:   4    -0.351300666631E+03   -0.43911E-03   -0.44043E-05   487   0.139E-02    0.566E-02
RMM:   5    -0.351300684856E+03   -0.18224E-04   -0.19996E-05   443   0.104E-02    0.215E-02
RMM:   6    -0.351300703022E+03   -0.18167E-04   -0.34059E-06   417   0.520E-03    0.724E-03
RMM:   7    -0.351300709390E+03   -0.63677E-05   -0.10363E-06   334   0.200E-03
  72 F= -.35357173E+03 E0= -.35355902E+03  d E =-.157492E-03  mag=    -1.0000
 trial-energy change:   -0.000157  1 .order   -0.000163   -0.000265   -0.000062
 step:   0.4278(harm=  0.4278)  dis= 0.00175  next Energy=  -353.571749 (dE=-0.173E-03)
 bond charge predicted
       N       E                     dE             d eps       ncg     rms          rms(c)
RMM:   1    -0.351300721805E+03   -0.18783E-04   -0.34474E-03   608   0.130E-01    0.281E-02
RMM:   2    -0.351300729184E+03   -0.73791E-05   -0.91680E-05   536   0.160E-02
  73 F= -.35357176E+03 E0= -.35355878E+03  d E =-.182211E-03  mag=    -1.0000
 curvature:  -1.12 expect dE=-0.219E-02 dE for cont linesearch -0.610E-05
 trial: gam= 2.18220 g(F)=  0.195E-02 g(S)=  0.000E+00 ort =-0.152E-03 (trialstep = 0.686E-01)
 search vector abs. value=  0.214E-01
 bond charge predicted
       N       E                     dE             d eps       ncg     rms          rms(c)
RMM:   1    -0.351300645887E+03    0.75918E-04   -0.78496E-03   608   0.200E-01    0.722E-02
RMM:   2    -0.351300962547E+03   -0.31666E-03   -0.57760E-04   608   0.362E-02    0.367E-01
RMM:   3    -0.351299972621E+03    0.98993E-03   -0.23029E-04   559   0.303E-02    0.628E-02
RMM:   4    -0.351300646391E+03   -0.67377E-03   -0.65858E-05   489   0.160E-02    0.597E-02
RMM:   5    -0.351300776062E+03   -0.12967E-03   -0.18902E-05   449   0.119E-02    0.152E-02
RMM:   6    -0.351300785910E+03   -0.98476E-05   -0.18603E-06   407   0.320E-03
  74 F= -.35357183E+03 E0= -.35355915E+03  d E =-.741582E-04  mag=    -1.0000
 trial-energy change:   -0.000074  1 .order   -0.000082   -0.000111   -0.000052
 step:   0.1293(harm=  0.1293)  dis= 0.00123  next Energy=  -353.571863 (dE=-0.105E-03)
 bond charge predicted
       N       E                     dE             d eps       ncg     rms          rms(c)
RMM:   1    -0.351300822449E+03   -0.46387E-04   -0.60612E-03   608   0.176E-01    0.528E-02
RMM:   2    -0.351300902989E+03   -0.80540E-04   -0.30730E-04   592   0.269E-02    0.273E-01
RMM:   3    -0.351300331001E+03    0.57199E-03   -0.12635E-04   525   0.224E-02    0.472E-02
RMM:   4    -0.351300730981E+03   -0.39998E-03   -0.33333E-05   463   0.122E-02    0.346E-02
RMM:   5    -0.351300812667E+03   -0.81686E-04   -0.88749E-06   422   0.848E-03    0.729E-03
RMM:   6    -0.351300815782E+03   -0.31154E-05   -0.13028E-06   375   0.263E-03
  75 F= -.35357188E+03 E0= -.35355919E+03  d E =-.119379E-03  mag=    -1.0000
 curvature:  -0.85 expect dE=-0.103E-02 dE for cont linesearch -0.651E-05
 ZBRENT: increasing intervall
 opt :   0.2506  next Energy=  -353.571883 (dE=-0.125E-03)
 bond charge predicted
       N       E                     dE             d eps       ncg     rms          rms(c)
RMM:   1    -0.351300833763E+03   -0.21096E-04   -0.24232E-02   608   0.351E-01    0.102E-01
RMM:   2    -0.351301071812E+03   -0.23805E-03   -0.11292E-03   610   0.521E-02    0.506E-01
RMM:   3    -0.351299317263E+03    0.17545E-02   -0.45476E-04   588   0.407E-02    0.855E-02
RMM:   4    -0.351300543105E+03   -0.12258E-02   -0.12003E-04   518   0.216E-02    0.705E-02
RMM:   5    -0.351300760068E+03   -0.21696E-03   -0.30264E-05   467   0.152E-02    0.285E-02
RMM:   6    -0.351300771824E+03   -0.11755E-04   -0.54146E-06   422   0.538E-03    0.566E-03
RMM:   7    -0.351300778763E+03   -0.69395E-05   -0.13488E-06   372   0.251E-03
  76 F= -.35357187E+03 E0= -.35355916E+03  d E =-.112879E-03  mag=    -1.0000
 curvature:  -0.76 expect dE=-0.164E-02 dE for cont linesearch -0.369E-05
 trial: gam= 0.82573 g(F)=  0.216E-02 g(S)=  0.000E+00 ort =-0.323E-03 (trialstep = 0.105E+00)
 search vector abs. value=  0.162E-01
 bond charge predicted
       N       E                     dE             d eps       ncg     rms          rms(c)
RMM:   1    -0.351300944125E+03   -0.17230E-03   -0.12799E-02   608   0.247E-01    0.326E-02
RMM:   2    -0.351300952521E+03   -0.83960E-05   -0.17793E-04   604   0.247E-02    0.119E-01
RMM:   3    -0.351300822756E+03    0.12977E-03   -0.33176E-05   468   0.121E-02    0.223E-02
RMM:   4    -0.351300921494E+03   -0.98739E-04   -0.12070E-05   436   0.768E-03    0.140E-02
RMM:   5    -0.351300936364E+03   -0.14869E-04   -0.81719E-06   419   0.596E-03    0.111E-02
RMM:   6    -0.351300935795E+03    0.56876E-06   -0.15288E-06   364   0.250E-03
  77 F= -.35357204E+03 E0= -.35355933E+03  d E =-.173440E-03  mag=    -1.0000
 trial-energy change:   -0.000173  1 .order   -0.000165   -0.000199   -0.000130
 step:   0.3045(harm=  0.3045)  dis= 0.00252  next Energy=  -353.572159 (dE=-0.288E-03)
 bond charge predicted
       N       E                     dE             d eps       ncg     rms          rms(c)
RMM:   1    -0.351301071276E+03   -0.13491E-03   -0.46048E-02   608   0.468E-01    0.531E-02
RMM:   2    -0.351301063495E+03    0.77809E-05   -0.55802E-04   612   0.441E-02    0.182E-01
RMM:   3    -0.351300793512E+03    0.26998E-03   -0.89806E-05   545   0.192E-02    0.349E-02
RMM:   4    -0.351301000950E+03   -0.20744E-03   -0.43642E-05   488   0.130E-02    0.595E-02
RMM:   5    -0.351300995442E+03    0.55076E-05   -0.20306E-05   445   0.107E-02
  78 F= -.35357213E+03 E0= -.35355944E+03  d E =-.263906E-03  mag=    -1.0000
 curvature:  -1.30 expect dE=-0.146E-02 dE for cont linesearch -0.168E-06
 trial: gam= 0.39012 g(F)=  0.112E-02 g(S)=  0.000E+00 ort = 0.458E-04 (trialstep = 0.145E+00)
 search vector abs. value=  0.363E-02
 bond charge predicted
       N       E                     dE             d eps       ncg     rms          rms(c)
RMM:   1    -0.351301174349E+03   -0.17340E-03   -0.65444E-03   608   0.189E-01    0.891E-02
RMM:   2    -0.351301340253E+03   -0.16590E-03   -0.74850E-04   605   0.403E-02    0.469E-01
RMM:   3    -0.351299751482E+03    0.15888E-02   -0.36560E-04   575   0.361E-02    0.648E-02
RMM:   4    -0.351300927140E+03   -0.11757E-02   -0.63549E-05   490   0.191E-02    0.166E-02
RMM:   5    -0.351301134440E+03   -0.20730E-03   -0.15766E-05   439   0.105E-02    0.959E-03
RMM:   6    -0.351301141380E+03   -0.69400E-05   -0.42566E-06   422   0.391E-03
  79 F= -.35357228E+03 E0= -.35355961E+03  d E =-.147499E-03  mag=    -1.0000
 trial-energy change:   -0.000147  1 .order   -0.000137   -0.000165   -0.000109
 step:   0.4258(harm=  0.4258)  dis= 0.00144  next Energy=  -353.572378 (dE=-0.243E-03)
 bond charge predicted
       N       E                     dE             d eps       ncg     rms          rms(c)
RMM:   1    -0.351301313388E+03   -0.17895E-03   -0.24517E-02   608   0.366E-01    0.167E-01
RMM:   2    -0.351301992737E+03   -0.67935E-03   -0.27159E-03   608   0.760E-02    0.909E-01
RMM:   3    -0.351297070858E+03    0.49219E-02   -0.12765E-03   601   0.659E-02    0.128E-01
RMM:   4    -0.351300488193E+03   -0.34173E-02   -0.23510E-04   555   0.339E-02    0.660E-02
RMM:   5    -0.351301165732E+03   -0.67754E-03   -0.48994E-05   483   0.193E-02    0.118E-02
RMM:   6    -0.351301171518E+03   -0.57855E-05   -0.47915E-06   422   0.446E-03
  80 F= -.35357232E+03 E0= -.35355959E+03  d E =-.180323E-03  mag=    -1.0000
 curvature:  -0.68 expect dE=-0.631E-03 dE for cont linesearch -0.418E-05
 trial: gam= 1.01556 g(F)=  0.932E-03 g(S)=  0.000E+00 ort =-0.150E-03 (trialstep = 0.167E+00)
 search vector abs. value=  0.437E-02
 bond charge predicted
       N       E                     dE             d eps       ncg     rms          rms(c)
RMM:   1    -0.351301267691E+03   -0.10196E-03   -0.96838E-03   608   0.225E-01    0.279E-02
RMM:   2    -0.351301285738E+03   -0.18047E-04   -0.14150E-04   589   0.214E-02    0.109E-01
RMM:   3    -0.351301166421E+03    0.11932E-03   -0.27402E-05   463   0.107E-02    0.221E-02
RMM:   4    -0.351301262133E+03   -0.95713E-04   -0.94317E-06   431   0.672E-03    0.116E-02
RMM:   5    -0.351301288901E+03   -0.26767E-04   -0.63908E-06   420   0.511E-03    0.129E-02
RMM:   6    -0.351301295573E+03   -0.66723E-05   -0.25715E-06   393   0.294E-03
  81 F= -.35357248E+03 E0= -.35355979E+03  d E =-.164148E-03  mag=    -1.0000
 trial-energy change:   -0.000164  1 .order   -0.000111   -0.000130   -0.000092
 step:   0.5710(harm=  0.5710)  dis= 0.00214  next Energy=  -353.572538 (dE=-0.223E-03)
 bond charge predicted
       N       E                     dE             d eps       ncg     rms          rms(c)
RMM:   1    -0.351301337719E+03   -0.48819E-04   -0.56669E-02   608   0.543E-01    0.588E-02
RMM:   2    -0.351301354782E+03   -0.17063E-04   -0.72847E-04   614   0.489E-02    0.229E-01
RMM:   3    -0.351300881681E+03    0.47310E-03   -0.12978E-04   551   0.219E-02    0.447E-02
RMM:   4    -0.351301241775E+03   -0.36009E-03   -0.51126E-05   504   0.142E-02    0.529E-02
RMM:   5    -0.351301287912E+03   -0.46137E-04   -0.26735E-05   453   0.112E-02    0.187E-02
RMM:   6    -0.351301302951E+03   -0.15039E-04   -0.70240E-06   419   0.591E-03    0.151E-02
RMM:   7    -0.351301301732E+03    0.12189E-05   -0.19923E-06   374   0.281E-03
  82 F= -.35357258E+03 E0= -.35355988E+03  d E =-.266551E-03  mag=    -1.0000
 curvature:  -1.60 expect dE=-0.202E-02 dE for cont linesearch -0.703E-06
 trial: gam= 1.03197 g(F)=  0.127E-02 g(S)=  0.000E+00 ort =-0.438E-04 (trialstep = 0.186E+00)
 search vector abs. value=  0.583E-02
 bond charge predicted
       N       E                     dE             d eps       ncg     rms          rms(c)
RMM:   1    -0.351301426527E+03   -0.12358E-03   -0.15643E-02   608   0.286E-01    0.488E-02
RMM:   2    -0.351301437657E+03   -0.11131E-04   -0.32906E-04   611   0.316E-02    0.208E-01
RMM:   3    -0.351301120725E+03    0.31693E-03   -0.89472E-05   523   0.189E-02    0.298E-02
RMM:   4    -0.351301377816E+03   -0.25709E-03   -0.25572E-05   453   0.114E-02    0.279E-02
RMM:   5    -0.351301399496E+03   -0.21680E-04   -0.10559E-05   427   0.785E-03    0.383E-02
RMM:   6    -0.351301394029E+03    0.54677E-05   -0.55185E-06   421   0.510E-03
  83 F= -.35357273E+03 E0= -.35355999E+03  d E =-.148519E-03  mag=    -1.0000
 trial-energy change:   -0.000149  1 .order   -0.000163   -0.000227   -0.000100
 step:   0.3321(harm=  0.3321)  dis= 0.00143  next Energy=  -353.572784 (dE=-0.203E-03)
 bond charge predicted
       N       E                     dE             d eps       ncg     rms          rms(c)
RMM:   1    -0.351301407595E+03   -0.80983E-05   -0.97013E-03   608   0.226E-01    0.480E-02
RMM:   2    -0.351301437599E+03   -0.30004E-04   -0.28550E-04   609   0.282E-02    0.223E-01
RMM:   3    -0.351301062920E+03    0.37468E-03   -0.93036E-05   521   0.194E-02    0.328E-02
RMM:   4    -0.351301352338E+03   -0.28942E-03   -0.26376E-05   455   0.114E-02    0.353E-02
RMM:   5    -0.351301381121E+03   -0.28783E-04   -0.91576E-06   428   0.770E-03    0.396E-02
RMM:   6    -0.351301375888E+03    0.52330E-05   -0.41030E-06   411   0.491E-03
  84 F= -.35357276E+03 E0= -.35356005E+03  d E =-.174385E-03  mag=    -1.0000
 curvature:  -0.79 expect dE=-0.478E-03 dE for cont linesearch -0.331E-06
 trial: gam= 0.54827 g(F)=  0.603E-03 g(S)=  0.000E+00 ort =-0.493E-04 (trialstep = 0.215E+00)
 search vector abs. value=  0.230E-02
 bond charge predicted
       N       E                     dE             d eps       ncg     rms          rms(c)
RMM:   1    -0.351301502131E+03   -0.12101E-03   -0.88744E-03   608   0.218E-01    0.220E-02
RMM:   2    -0.351301496782E+03    0.53489E-05   -0.97971E-05   593   0.187E-02
  85 F= -.35357287E+03 E0= -.35356013E+03  d E =-.112931E-03  mag=    -1.0000
 trial-energy change:   -0.000113  1 .order   -0.000092   -0.000124   -0.000060
 step:   0.4179(harm=  0.4179)  dis= 0.00118  next Energy=  -353.572876 (dE=-0.120E-03)
 bond charge predicted
       N       E                     dE             d eps       ncg     rms          rms(c)
RMM:   1    -0.351301565500E+03   -0.63369E-04   -0.80101E-03   608   0.206E-01    0.311E-02
RMM:   2    -0.351301550411E+03    0.15089E-04   -0.92071E-05   583   0.181E-02    0.691E-02
RMM:   3    -0.351301532680E+03    0.17731E-04   -0.20185E-05   449   0.811E-03    0.217E-02
RMM:   4    -0.351301557012E+03   -0.24332E-04   -0.12749E-05   430   0.699E-03    0.147E-02
RMM:   5    -0.351301559056E+03   -0.20439E-05   -0.79123E-06   422   0.534E-03
  86 F= -.35357292E+03 E0= -.35356019E+03  d E =-.167491E-03  mag=    -1.0000
 curvature:  -0.83 expect dE=-0.309E-03 dE for cont linesearch -0.699E-05
 ZBRENT: increasing intervall
 opt :   0.8236  next Energy=  -353.572923 (dE=-0.167E-03)
 bond charge predicted
       N       E                     dE             d eps       ncg     rms          rms(c)
RMM:   1    -0.351301564056E+03   -0.70441E-05   -0.31566E-02   608   0.410E-01    0.419E-02
RMM:   2    -0.351301522859E+03    0.41196E-04   -0.34924E-04   610   0.351E-02    0.786E-02
RMM:   3    -0.351301517891E+03    0.49681E-05   -0.54848E-05   493   0.117E-02
  87 F= -.35357287E+03 E0= -.35356022E+03  d E =-.110312E-03  mag=    -1.0000
 curvature:   0.10 expect dE= 0.136E-03 dE for cont linesearch  0.387E-05
 ZBRENT: bracketing found
 ZBRENT: interpolating
 opt :   0.5466  next Energy=  -353.572933 (dE=-0.176E-03)
 bond charge predicted
       N       E                     dE             d eps       ncg     rms          rms(c)
RMM:   1    -0.351301563178E+03   -0.40319E-04   -0.14792E-02   608   0.281E-01    0.308E-02
RMM:   2    -0.351301565829E+03   -0.26506E-05   -0.22366E-04   608   0.266E-02    0.995E-02
RMM:   3    -0.351301527402E+03    0.38427E-04   -0.43197E-05   476   0.111E-02    0.234E-02
RMM:   4    -0.351301570918E+03   -0.43516E-04   -0.74084E-06   417   0.660E-03    0.790E-03
RMM:   5    -0.351301574077E+03   -0.31590E-05   -0.23545E-06   398   0.303E-03
  88 F= -.35357293E+03 E0= -.35356023E+03  d E =-.177514E-03  mag=    -1.0000
 curvature:  -0.23 expect dE=-0.131E-03 dE for cont linesearch -0.282E-07
 trial: gam= 0.89910 g(F)=  0.570E-03 g(S)=  0.000E+00 ort =-0.168E-04 (trialstep = 0.270E+00)
 search vector abs. value=  0.240E-02
 bond charge predicted
       N       E                     dE             d eps       ncg     rms          rms(c)
RMM:   1    -0.351301712839E+03   -0.14192E-03   -0.14975E-02   608   0.277E-01    0.398E-02
RMM:   2    -0.351301687712E+03    0.25126E-04   -0.23361E-04   607   0.264E-02    0.139E-01
RMM:   3    -0.351301578052E+03    0.10966E-03   -0.57805E-05   489   0.135E-02    0.258E-02
RMM:   4    -0.351301686515E+03   -0.10846E-03   -0.14506E-05   433   0.839E-03    0.120E-02
RMM:   5    -0.351301686835E+03   -0.32022E-06   -0.11410E-05   429   0.606E-03
  89 F= -.35357304E+03 E0= -.35356030E+03  d E =-.101440E-03  mag=    -1.0000
 trial-energy change:   -0.000101  1 .order   -0.000112   -0.000150   -0.000075
 step:   0.5413(harm=  0.5413)  dis= 0.00177  next Energy=  -353.573084 (dE=-0.150E-03)
 bond charge predicted
       N       E                     dE             d eps       ncg     rms          rms(c)
RMM:   1    -0.351301747251E+03   -0.60736E-04   -0.14924E-02   608   0.278E-01    0.559E-02
RMM:   2    -0.351301747326E+03   -0.75448E-07   -0.35236E-04   609   0.319E-02    0.254E-01
RMM:   3    -0.351301265338E+03    0.48199E-03   -0.13031E-04   531   0.212E-02    0.304E-02
RMM:   4    -0.351301674095E+03   -0.40876E-03   -0.30097E-05   458   0.121E-02    0.233E-02
RMM:   5    -0.351301706581E+03   -0.32486E-04   -0.82645E-06   421   0.738E-03    0.520E-03
RMM:   6    -0.351301707757E+03   -0.11758E-05   -0.25376E-06   407   0.308E-03
  90 F= -.35357304E+03 E0= -.35356033E+03  d E =-.110618E-03  mag=    -1.0000
 curvature:  -1.17 expect dE=-0.827E-03 dE for cont linesearch -0.248E-06
 trial: gam= 1.28815 g(F)=  0.706E-03 g(S)=  0.000E+00 ort =-0.226E-04 (trialstep = 0.168E+00)
 search vector abs. value=  0.463E-02
 bond charge predicted
       N       E                     dE             d eps       ncg     rms          rms(c)
RMM:   1    -0.351301783130E+03   -0.76549E-04   -0.10009E-02   608   0.223E-01    0.314E-02
RMM:   2    -0.351301811107E+03   -0.27976E-04   -0.16426E-04   607   0.228E-02    0.131E-01
RMM:   3    -0.351301657806E+03    0.15330E-03   -0.34516E-05   468   0.123E-02    0.229E-02
RMM:   4    -0.351301770001E+03   -0.11219E-03   -0.11938E-05   433   0.771E-03    0.188E-02
RMM:   5    -0.351301794425E+03   -0.24424E-04   -0.61756E-06   419   0.588E-03    0.661E-03
RMM:   6    -0.351301797368E+03   -0.29427E-05   -0.12539E-06   366   0.243E-03
  91 F= -.35357316E+03 E0= -.35356045E+03  d E =-.118193E-03  mag=    -1.0000
 trial-energy change:   -0.000118  1 .order   -0.000093   -0.000114   -0.000071
 step:   0.4516(harm=  0.4516)  dis= 0.00222  next Energy=  -353.573197 (dE=-0.153E-03)
 bond charge predicted
       N       E                     dE             d eps       ncg     rms          rms(c)
RMM:   1    -0.351301829778E+03   -0.35353E-04   -0.28540E-02   608   0.376E-01    0.396E-02
RMM:   2    -0.351301839174E+03   -0.93960E-05   -0.35374E-04   614   0.344E-02    0.136E-01
RMM:   3    -0.351301670290E+03    0.16888E-03   -0.51839E-05   503   0.146E-02    0.302E-02
RMM:   4    -0.351301786329E+03   -0.11604E-03   -0.25203E-05   456   0.998E-03    0.425E-02
RMM:   5    -0.351301797547E+03   -0.11218E-04   -0.13479E-05   431   0.863E-03    0.197E-02
RMM:   6    -0.351301804269E+03   -0.67217E-05   -0.30574E-06   413   0.456E-03
  92 F= -.35357322E+03 E0= -.35356050E+03  d E =-.173007E-03  mag=    -1.0000
 curvature:  -1.54 expect dE=-0.105E-02 dE for cont linesearch -0.205E-08
 trial: gam= 0.87699 g(F)=  0.683E-03 g(S)=  0.000E+00 ort =-0.248E-05 (trialstep = 0.225E+00)
 search vector abs. value=  0.424E-02
 bond charge predicted
       N       E                     dE             d eps       ncg     rms          rms(c)
RMM:   1    -0.351301889209E+03   -0.91662E-04   -0.16928E-02   608   0.289E-01    0.349E-02
RMM:   2    -0.351301898757E+03   -0.95482E-05   -0.22734E-04   611   0.271E-02    0.133E-01
RMM:   3    -0.351301758532E+03    0.14023E-03   -0.41901E-05   489   0.130E-02    0.228E-02
RMM:   4    -0.351301868608E+03   -0.11008E-03   -0.18680E-05   439   0.891E-03    0.374E-02
RMM:   5    -0.351301875311E+03   -0.67036E-05   -0.78033E-06   424   0.644E-03
  93 F= -.35357334E+03 E0= -.35356065E+03  d E =-.123463E-03  mag=    -1.0000
 trial-energy change:   -0.000123  1 .order   -0.000125   -0.000153   -0.000098
 step:   0.6212(harm=  0.6212)  dis= 0.00310  next Energy=  -353.573429 (dE=-0.211E-03)
 bond charge predicted
       N       E                     dE             d eps       ncg     rms          rms(c)
RMM:   1    -0.351301913965E+03   -0.45357E-04   -0.52504E-02   608   0.510E-01    0.541E-02
RMM:   2    -0.351301893008E+03    0.20957E-04   -0.61027E-04   610   0.454E-02    0.178E-01
RMM:   3    -0.351301656284E+03    0.23672E-03   -0.96095E-05   536   0.189E-02    0.334E-02
RMM:   4    -0.351301849177E+03   -0.19289E-03   -0.39974E-05   492   0.130E-02    0.466E-02
RMM:   5    -0.351301853327E+03   -0.41503E-05   -0.19213E-05   446   0.967E-03
  94 F= -.35357341E+03 E0= -.35356085E+03  d E =-.193313E-03  mag=    -1.0000
 curvature:  -1.94 expect dE=-0.251E-02 dE for cont linesearch -0.828E-06
 trial: gam= 1.96309 g(F)=  0.130E-02 g(S)=  0.000E+00 ort =-0.426E-04 (trialstep = 0.738E-01)
 search vector abs. value=  0.175E-01
 bond charge predicted
       N       E                     dE             d eps       ncg     rms          rms(c)
RMM:   1    -0.351301902862E+03   -0.53685E-04   -0.73968E-03   608   0.189E-01    0.452E-02
RMM:   2    -0.351301966986E+03   -0.64124E-04   -0.23558E-04   594   0.254E-02    0.225E-01
RMM:   3    -0.351301540237E+03    0.42675E-03   -0.91473E-05   515   0.188E-02    0.319E-02
RMM:   4    -0.351301876456E+03   -0.33622E-03   -0.23709E-05   451   0.110E-02    0.335E-02
RMM:   5    -0.351301916866E+03   -0.40410E-04   -0.65216E-06   424   0.719E-03    0.245E-02
RMM:   6    -0.351301917575E+03   -0.70833E-06   -0.17915E-06   383   0.348E-03
  95 F= -.35357350E+03 E0= -.35356080E+03  d E =-.846166E-04  mag=    -1.0000
 trial-energy change:   -0.000085  1 .order   -0.000076   -0.000089   -0.000063
 step:   0.2514(harm=  0.2514)  dis= 0.00260  next Energy=  -353.573563 (dE=-0.152E-03)
 bond charge predicted
       N       E                     dE             d eps       ncg     rms          rms(c)
RMM:   1    -0.351302034212E+03   -0.11735E-03   -0.43011E-02   608   0.455E-01    0.950E-02
RMM:   2    -0.351302197092E+03   -0.16288E-03   -0.10691E-03   611   0.546E-02    0.480E-01
RMM:   3    -0.351300510909E+03    0.16862E-02   -0.39620E-04   588   0.378E-02    0.718E-02
RMM:   4    -0.351301768340E+03   -0.12574E-02   -0.11324E-04   532   0.220E-02    0.812E-02
RMM:   5    -0.351301951927E+03   -0.18359E-03   -0.35328E-05   481   0.155E-02    0.450E-02
RMM:   6    -0.351301961153E+03   -0.92264E-05   -0.61569E-06   423   0.692E-03
  96 F= -.35357359E+03 E0= -.35356088E+03  d E =-.176904E-03  mag=    -1.0000
 curvature:  -1.81 expect dE=-0.175E-02 dE for cont linesearch -0.128E-04
 ZBRENT: increasing intervall
 opt :   0.6066  next Energy=  -353.573533 (dE=-0.123E-03)
 bond charge predicted
       N       E                     dE             d eps       ncg     rms          rms(c)
RMM:   1    -0.351302046544E+03   -0.94618E-04   -0.17215E-01   608   0.910E-01    0.191E-01
RMM:   2    -0.351302779539E+03   -0.73299E-03   -0.42975E-03   610   0.109E-01    0.976E-01
RMM:   3    -0.351297152296E+03    0.56272E-02   -0.15710E-03   614   0.736E-02    0.142E-01
RMM:   4    -0.351301110871E+03   -0.39586E-02   -0.42146E-04   596   0.415E-02    0.157E-01
RMM:   5    -0.351301716915E+03   -0.60604E-03   -0.11794E-04   556   0.275E-02    0.341E-02
RMM:   6    -0.351301802410E+03   -0.85495E-04   -0.15872E-05   440   0.942E-03    0.378E-02
RMM:   7    -0.351301798874E+03    0.35361E-05   -0.62804E-06   425   0.491E-03
  97 F= -.35357352E+03 E0= -.35356088E+03  d E =-.110716E-03  mag=    -1.0000
 curvature:   7.63 expect dE= 0.224E-01 dE for cont linesearch  0.138E-03
 ZBRENT: bracketing found
 ZBRENT: interpolating
 opt :   0.3882  next Energy=  -353.573612 (dE=-0.201E-03)
 bond charge predicted
       N       E                     dE             d eps       ncg     rms          rms(c)
RMM:   1    -0.351302019165E+03   -0.21676E-03   -0.64847E-02   608   0.559E-01    0.101E-01
RMM:   2    -0.351302149035E+03   -0.12987E-03   -0.12819E-03   611   0.617E-02    0.459E-01
RMM:   3    -0.351300701039E+03    0.14480E-02   -0.41747E-04   594   0.392E-02    0.753E-02
RMM:   4    -0.351301800203E+03   -0.10992E-02   -0.13545E-04   545   0.227E-02    0.934E-02
RMM:   5    -0.351301926612E+03   -0.12641E-03   -0.44347E-05   506   0.169E-02    0.327E-02
RMM:   6    -0.351301965959E+03   -0.39347E-04   -0.59459E-06   426   0.689E-03    0.633E-03
RMM:   7    -0.351301971823E+03   -0.58638E-05   -0.22148E-06   380   0.275E-03
  98 F= -.35357364E+03 E0= -.35356099E+03  d E =-.224813E-03  mag=    -1.0000
 curvature:  -1.33 expect dE=-0.189E-02 dE for cont linesearch -0.223E-06
 trial: gam= 0.76431 g(F)=  0.141E-02 g(S)=  0.000E+00 ort = 0.541E-04 (trialstep = 0.137E+00)
 search vector abs. value=  0.117E-01
 bond charge predicted
       N       E                     dE             d eps       ncg     rms          rms(c)
RMM:   1    -0.351302125111E+03   -0.15915E-03   -0.16910E-02   608   0.289E-01    0.268E-02
RMM:   2    -0.351302113532E+03    0.11580E-04   -0.16461E-04   610   0.238E-02    0.444E-02
RMM:   3    -0.351302107205E+03    0.63265E-05   -0.19859E-05   452   0.769E-03
  99 F= -.35357379E+03 E0= -.35356115E+03  d E =-.157503E-03  mag=    -1.0000
 trial-energy change:   -0.000158  1 .order   -0.000162   -0.000199   -0.000126
 step:   0.3740(harm=  0.3740)  dis= 0.00310  next Energy=  -353.573907 (dE=-0.272E-03)
 bond charge predicted
       N       E                     dE             d eps       ncg     rms          rms(c)
RMM:   1    -0.351302234756E+03   -0.12122E-03   -0.50892E-02   608   0.501E-01    0.561E-02
RMM:   2    -0.351302184094E+03    0.50663E-04   -0.48307E-04   612   0.411E-02    0.106E-01
RMM:   3    -0.351302113844E+03    0.70250E-04   -0.72155E-05   519   0.147E-02    0.392E-02
RMM:   4    -0.351302171137E+03   -0.57293E-04   -0.40410E-05   487   0.122E-02    0.271E-02
RMM:   5    -0.351302172651E+03   -0.15138E-05   -0.27166E-05   465   0.968E-03
 100 F= -.35357390E+03 E0= -.35356123E+03  d E =-.260836E-03  mag=    -1.0000
 curvature:  -1.50 expect dE=-0.113E-02 dE for cont linesearch -0.162E-06
 trial: gam= 0.59153 g(F)=  0.748E-03 g(S)=  0.000E+00 ort = 0.355E-04 (trialstep = 0.184E+00)
 search vector abs. value=  0.488E-02
 bond charge predicted
       N       E                     dE             d eps       ncg     rms          rms(c)
RMM:   1    -0.351302286459E+03   -0.11532E-03   -0.12902E-02   608   0.252E-01    0.663E-02
RMM:   2    -0.351302366877E+03   -0.80417E-04   -0.50683E-04   611   0.350E-02    0.325E-01
RMM:   3    -0.351301590978E+03    0.77590E-03   -0.18965E-04   554   0.269E-02    0.531E-02
RMM:   4    -0.351302165443E+03   -0.57447E-03   -0.41436E-05   468   0.138E-02    0.251E-02
RMM:   5    -0.351302265683E+03   -0.10024E-03   -0.13510E-05   433   0.944E-03    0.199E-02
RMM:   6    -0.351302260519E+03    0.51638E-05   -0.23438E-06   418   0.347E-03
 101 F= -.35357401E+03 E0= -.35356134E+03  d E =-.110083E-03  mag=    -1.0000
 trial-energy change:   -0.000110  1 .order   -0.000116   -0.000142   -0.000091
 step:   0.5151(harm=  0.5151)  dis= 0.00269  next Energy=  -353.574094 (dE=-0.198E-03)
 bond charge predicted
       N       E                     dE             d eps       ncg     rms          rms(c)
RMM:   1    -0.351302373542E+03   -0.10786E-03   -0.41562E-02   608   0.453E-01    0.119E-01
RMM:   2    -0.351302659903E+03   -0.28636E-03   -0.16314E-03   610   0.632E-02    0.573E-01
RMM:   3    -0.351300443320E+03    0.22166E-02   -0.59928E-04   596   0.465E-02    0.964E-02
RMM:   4    -0.351301991669E+03   -0.15483E-02   -0.14807E-04   523   0.237E-02    0.718E-02
RMM:   5    -0.351302277666E+03   -0.28600E-03   -0.41798E-05   491   0.172E-02    0.345E-02
RMM:   6    -0.351302262994E+03    0.14672E-04   -0.51551E-06   419   0.481E-03    0.222E-02
RMM:   7    -0.351302287048E+03   -0.24054E-04   -0.39238E-06   421   0.472E-03    0.820E-03
RMM:   8    -0.351302293611E+03   -0.65627E-05   -0.90369E-07   321   0.206E-03
 102 F= -.35357408E+03 E0= -.35356136E+03  d E =-.182714E-03  mag=    -1.0000
 curvature:  -1.64 expect dE=-0.128E-02 dE for cont linesearch -0.640E-06
 trial: gam= 0.96512 g(F)=  0.781E-03 g(S)=  0.000E+00 ort = 0.437E-04 (trialstep = 0.226E+00)
 search vector abs. value=  0.541E-02
 bond charge predicted
       N       E                     dE             d eps       ncg     rms          rms(c)
RMM:   1    -0.351302452848E+03   -0.16580E-03   -0.21223E-02   608   0.324E-01    0.337E-02
RMM:   2    -0.351302454761E+03   -0.19133E-05   -0.25262E-04   610   0.285E-02    0.108E-01
RMM:   3    -0.351302371444E+03    0.83317E-04   -0.36872E-05   484   0.117E-02    0.253E-02
RMM:   4    -0.351302435365E+03   -0.63921E-04   -0.14232E-05   430   0.742E-03    0.198E-02
RMM:   5    -0.351302452127E+03   -0.16762E-04   -0.12793E-05   432   0.703E-03    0.166E-02
RMM:   6    -0.351302452241E+03   -0.11418E-06   -0.21597E-06   411   0.296E-03
 103 F= -.35357425E+03 E0= -.35356156E+03  d E =-.169109E-03  mag=    -1.0000
 trial-energy change:   -0.000169  1 .order   -0.000148   -0.000186   -0.000111
 step:   0.5581(harm=  0.5581)  dis= 0.00303  next Energy=  -353.574309 (dE=-0.230E-03)
 bond charge predicted
       N       E                     dE             d eps       ncg     rms          rms(c)
RMM:   1    -0.351302548956E+03   -0.96829E-04   -0.45853E-02   608   0.477E-01    0.487E-02
RMM:   2    -0.351302534043E+03    0.14913E-04   -0.54404E-04   610   0.415E-02    0.138E-01
RMM:   3    -0.351302405951E+03    0.12809E-03   -0.79128E-05   537   0.160E-02    0.356E-02
RMM:   4    -0.351302501436E+03   -0.95485E-04   -0.26532E-05   450   0.983E-03    0.236E-02
RMM:   5    -0.351302515788E+03   -0.14352E-04   -0.28365E-05   462   0.940E-03    0.224E-02
RMM:   6    -0.351302513208E+03    0.25798E-05   -0.48797E-06   420   0.448E-03
 104 F= -.35357432E+03 E0= -.35356163E+03  d E =-.245189E-03  mag=    -1.0000
 curvature:  -1.84 expect dE=-0.166E-02 dE for cont linesearch -0.115E-08
 trial: gam= 1.22608 g(F)=  0.906E-03 g(S)=  0.000E+00 ort =-0.184E-05 (trialstep = 0.175E+00)
 search vector abs. value=  0.904E-02
 bond charge predicted
       N       E                     dE             d eps       ncg     rms          rms(c)
RMM:   1    -0.351302650802E+03   -0.13501E-03   -0.19931E-02   608   0.312E-01    0.489E-02
RMM:   2    -0.351302664867E+03   -0.14065E-04   -0.34694E-04   612   0.329E-02    0.200E-01
RMM:   3    -0.351302317379E+03    0.34749E-03   -0.93812E-05   530   0.187E-02    0.280E-02
RMM:   4    -0.351302605394E+03   -0.28801E-03   -0.22642E-05   448   0.112E-02    0.184E-02
RMM:   5    -0.351302630718E+03   -0.25324E-04   -0.12632E-05   433   0.769E-03    0.799E-03
RMM:   6    -0.351302631601E+03   -0.88299E-06   -0.20181E-06   418   0.306E-03
 105 F= -.35357445E+03 E0= -.35356178E+03  d E =-.126338E-03  mag=    -1.0000
 trial-energy change:   -0.000126  1 .order   -0.000129   -0.000158   -0.000101
 step:   0.4821(harm=  0.4821)  dis= 0.00348  next Energy=  -353.574542 (dE=-0.218E-03)
 bond charge predicted
       N       E                     dE             d eps       ncg     rms          rms(c)
RMM:   1    -0.351302734594E+03   -0.10388E-03   -0.61279E-02   608   0.547E-01    0.707E-02
RMM:   2    -0.351302723196E+03    0.11397E-04   -0.86593E-04   612   0.529E-02    0.260E-01
RMM:   3    -0.351302189238E+03    0.53396E-03   -0.18755E-04   581   0.257E-02    0.394E-02
RMM:   4    -0.351302633856E+03   -0.44462E-03   -0.49984E-05   499   0.157E-02    0.330E-02
RMM:   5    -0.351302657795E+03   -0.23939E-04   -0.31881E-05   479   0.114E-02    0.149E-02
RMM:   6    -0.351302660731E+03   -0.29360E-05   -0.32672E-06   418   0.438E-03
 106 F= -.35357449E+03 E0= -.35356182E+03  d E =-.168892E-03  mag=    -1.0000
 curvature:  -2.41 expect dE=-0.229E-02 dE for cont linesearch -0.606E-06
 trial: gam= 1.01575 g(F)=  0.949E-03 g(S)=  0.000E+00 ort =-0.477E-04 (trialstep = 0.210E+00)
 search vector abs. value=  0.102E-01
 bond charge predicted
       N       E                     dE             d eps       ncg     rms          rms(c)
RMM:   1    -0.351302806758E+03   -0.14896E-03   -0.31118E-02   608   0.387E-01    0.440E-02
RMM:   2    -0.351302817224E+03   -0.10466E-04   -0.40014E-04   613   0.351E-02    0.136E-01
RMM:   3    -0.351302686737E+03    0.13049E-03   -0.65677E-05   518   0.150E-02    0.247E-02
RMM:   4    -0.351302797785E+03   -0.11105E-03   -0.22524E-05   449   0.992E-03    0.250E-02
RMM:   5    -0.351302812596E+03   -0.14812E-04   -0.14166E-05   439   0.733E-03    0.172E-02
RMM:   6    -0.351302817764E+03   -0.51680E-05   -0.21782E-06   411   0.369E-03
 107 F= -.35357468E+03 E0= -.35356202E+03  d E =-.184543E-03  mag=    -1.0000
 trial-energy change:   -0.000185  1 .order   -0.000154   -0.000189   -0.000120
 step:   0.5718(harm=  0.5718)  dis= 0.00466  next Energy=  -353.574750 (dE=-0.257E-03)
 bond charge predicted
       N       E                     dE             d eps       ncg     rms          rms(c)
RMM:   1    -0.351302925725E+03   -0.11313E-03   -0.92409E-02   608   0.666E-01    0.640E-02
RMM:   2    -0.351302876851E+03    0.48873E-04   -0.10055E-03   612   0.569E-02    0.135E-01
RMM:   3    -0.351302771714E+03    0.10514E-03   -0.13293E-04   576   0.195E-02    0.449E-02
RMM:   4    -0.351302863261E+03   -0.91548E-04   -0.53157E-05   505   0.138E-02    0.313E-02
RMM:   5    -0.351302866047E+03   -0.27861E-05   -0.35302E-05   478   0.103E-02
 108 F= -.35357477E+03 E0= -.35356212E+03  d E =-.279796E-03  mag=    -1.0000
 curvature:  -3.23 expect dE=-0.393E-02 dE for cont linesearch -0.251E-06
 trial: gam= 1.15601 g(F)=  0.121E-02 g(S)=  0.000E+00 ort = 0.281E-04 (trialstep = 0.193E+00)
 search vector abs. value=  0.149E-01
 bond charge predicted
       N       E                     dE             d eps       ncg     rms          rms(c)
RMM:   1    -0.351303046171E+03   -0.18291E-03   -0.38620E-02   608   0.429E-01    0.376E-02
RMM:   2    -0.351303024256E+03    0.21915E-04   -0.39025E-04   610   0.359E-02    0.303E-02
RMM:   3    -0.351303028305E+03   -0.40492E-05   -0.43552E-05   495   0.111E-02
 109 F= -.35357496E+03 E0= -.35356218E+03  d E =-.190139E-03  mag=    -1.0000
 trial-energy change:   -0.000190  1 .order   -0.000188   -0.000241   -0.000135
 step:   0.4378(harm=  0.4378)  dis= 0.00453  next Energy=  -353.575046 (dE=-0.273E-03)
 bond charge predicted
       N       E                     dE             d eps       ncg     rms          rms(c)
RMM:   1    -0.351303114336E+03   -0.90080E-04   -0.61783E-02   608   0.543E-01    0.559E-02
RMM:   2    -0.351303070252E+03    0.44084E-04   -0.57016E-04   610   0.445E-02    0.417E-02
RMM:   3    -0.351303084715E+03   -0.14463E-04   -0.80534E-05   538   0.155E-02    0.928E-02
RMM:   4    -0.351303005267E+03    0.79448E-04   -0.32488E-05   460   0.107E-02    0.151E-02
RMM:   5    -0.351303063292E+03   -0.58025E-04   -0.10744E-05   428   0.798E-03    0.201E-02
RMM:   6    -0.351303068741E+03   -0.54492E-05   -0.62935E-06   422   0.405E-03
 110 F= -.35357504E+03 E0= -.35356231E+03  d E =-.265533E-03  mag=    -1.0000
 curvature:  -2.61 expect dE=-0.261E-02 dE for cont linesearch -0.790E-06
 trial: gam= 0.81340 g(F)=  0.100E-02 g(S)=  0.000E+00 ort = 0.671E-04 (trialstep = 0.242E+00)
 search vector abs. value=  0.110E-01
 bond charge predicted
       N       E                     dE             d eps       ncg     rms          rms(c)
RMM:   1    -0.351303257911E+03   -0.19462E-03   -0.42656E-02   608   0.450E-01    0.511E-02
RMM:   2    -0.351303250267E+03    0.76440E-05   -0.51205E-04   609   0.400E-02    0.164E-01
RMM:   3    -0.351303071578E+03    0.17869E-03   -0.78679E-05   524   0.168E-02    0.371E-02
RMM:   4    -0.351303210744E+03   -0.13917E-03   -0.27731E-05   448   0.101E-02    0.249E-02
RMM:   5    -0.351303237897E+03   -0.27154E-04   -0.26983E-05   462   0.938E-03    0.358E-02
RMM:   6    -0.351303232633E+03    0.52643E-05   -0.84847E-06   426   0.504E-03
 111 F= -.35357524E+03 E0= -.35356253E+03  d E =-.205082E-03  mag=    -1.0000
 trial-energy change:   -0.000205  1 .order   -0.000203   -0.000255   -0.000150
 step:   0.5885(harm=  0.5885)  dis= 0.00544  next Energy=  -353.575349 (dE=-0.311E-03)
 bond charge predicted
       N       E                     dE             d eps       ncg     rms          rms(c)
RMM:   1    -0.351303344043E+03   -0.10615E-03   -0.87290E-02   608   0.644E-01    0.649E-02
RMM:   2    -0.351303300085E+03    0.43958E-04   -0.93880E-04   609   0.551E-02    0.168E-01
RMM:   3    -0.351303128230E+03    0.17185E-03   -0.12382E-04   568   0.200E-02    0.479E-02
RMM:   4    -0.351303265068E+03   -0.13684E-03   -0.46999E-05   464   0.123E-02    0.353E-02
RMM:   5    -0.351303293410E+03   -0.28342E-04   -0.52505E-05   512   0.125E-02    0.419E-02
RMM:   6    -0.351303284284E+03    0.91260E-05   -0.13868E-05   430   0.630E-03
 112 F= -.35357535E+03 E0= -.35356263E+03  d E =-.315232E-03  mag=    -1.0000
 curvature:  -3.05 expect dE=-0.302E-02 dE for cont linesearch -0.117E-08
 trial: gam= 1.07704 g(F)=  0.989E-03 g(S)=  0.000E+00 ort = 0.205E-05 (trialstep = 0.249E+00)
 search vector abs. value=  0.137E-01
 bond charge predicted
       N       E                     dE             d eps       ncg     rms          rms(c)
RMM:   1    -0.351303468181E+03   -0.17477E-03   -0.58333E-02   608   0.526E-01    0.458E-02
RMM:   2    -0.351303431252E+03    0.36929E-04   -0.53674E-04   609   0.428E-02    0.444E-02
RMM:   3    -0.351303430788E+03    0.46362E-06   -0.57281E-05   503   0.117E-02
 113 F= -.35357555E+03 E0= -.35356275E+03  d E =-.192134E-03  mag=    -1.0000
 trial-energy change:   -0.000192  1 .order   -0.000189   -0.000247   -0.000131
 step:   0.5319(harm=  0.5319)  dis= 0.00557  next Energy=  -353.575617 (dE=-0.264E-03)
 bond charge predicted
       N       E                     dE             d eps       ncg     rms          rms(c)
RMM:   1    -0.351303501413E+03   -0.70161E-04   -0.74718E-02   608   0.597E-01    0.734E-02
RMM:   2    -0.351303427774E+03    0.73639E-04   -0.71064E-04   609   0.500E-02    0.718E-02
RMM:   3    -0.351303428084E+03   -0.30970E-06   -0.86505E-05   527   0.157E-02
 114 F= -.35357559E+03 E0= -.35356296E+03  d E =-.240811E-03  mag=    -1.0000
 curvature:  -3.68 expect dE=-0.449E-02 dE for cont linesearch -0.688E-06
 trial: gam= 1.22781 g(F)=  0.122E-02 g(S)=  0.000E+00 ort =-0.506E-04 (trialstep = 0.192E+00)
 search vector abs. value=  0.218E-01
 bond charge predicted
       N       E                     dE             d eps       ncg     rms          rms(c)
RMM:   1    -0.351303624943E+03   -0.19717E-03   -0.53026E-02   608   0.495E-01    0.775E-02
RMM:   2    -0.351303590504E+03    0.34438E-04   -0.65412E-04   609   0.441E-02    0.120E-01
RMM:   3    -0.351303543297E+03    0.47207E-04   -0.11667E-04   526   0.165E-02    0.801E-02
RMM:   4    -0.351303565736E+03   -0.22439E-04   -0.44843E-05   473   0.125E-02    0.350E-02
RMM:   5    -0.351303602323E+03   -0.36586E-04   -0.49104E-05   514   0.120E-02    0.341E-02
RMM:   6    -0.351303588790E+03    0.13533E-04   -0.92170E-06   434   0.519E-03    0.140E-02
RMM:   7    -0.351303602189E+03   -0.13399E-04   -0.19021E-06   364   0.326E-03    0.304E-03
RMM:   8    -0.351303609297E+03   -0.71076E-05   -0.16894E-06   376   0.244E-03
 115 F= -.35357579E+03 E0= -.35356310E+03  d E =-.194114E-03  mag=    -1.0000
 trial-energy change:   -0.000194  1 .order   -0.000181   -0.000223   -0.000138
 step:   0.5039(harm=  0.5039)  dis= 0.00661  next Energy=  -353.575886 (dE=-0.292E-03)
 bond charge predicted
       N       E                     dE             d eps       ncg     rms          rms(c)
RMM:   1    -0.351303843018E+03   -0.24083E-03   -0.14172E-01   608   0.806E-01    0.117E-01
RMM:   2    -0.351303909166E+03   -0.66148E-04   -0.19658E-03   610   0.781E-02    0.500E-01
RMM:   3    -0.351302135552E+03    0.17736E-02   -0.49071E-04   603   0.421E-02    0.718E-02
RMM:   4    -0.351303572845E+03   -0.14373E-02   -0.21721E-04   582   0.289E-02    0.138E-01
RMM:   5    -0.351303595742E+03   -0.22897E-04   -0.73096E-05   529   0.200E-02    0.644E-02
RMM:   6    -0.351303681701E+03   -0.85959E-04   -0.13255E-05   441   0.106E-02    0.289E-02
RMM:   7    -0.351303697934E+03   -0.16232E-04   -0.39245E-06   418   0.353E-03    0.134E-02
RMM:   8    -0.351303720196E+03   -0.22262E-04   -0.28793E-06   392   0.392E-03    0.108E-02
RMM:   9    -0.351303725490E+03   -0.52944E-05   -0.78256E-07   319   0.182E-03
 116 F= -.35357592E+03 E0= -.35356324E+03  d E =-.330488E-03  mag=    -1.0000
 curvature:  -4.73 expect dE=-0.664E-02 dE for cont linesearch -0.335E-05
 trial: gam= 0.84219 g(F)=  0.140E-02 g(S)=  0.000E+00 ort = 0.124E-03 (trialstep = 0.255E+00)
 search vector abs. value=  0.170E-01
 bond charge predicted
       N       E                     dE             d eps       ncg     rms          rms(c)
RMM:   1    -0.351304028834E+03   -0.30864E-03   -0.68774E-02   608   0.581E-01    0.588E-02
RMM:   2    -0.351303986169E+03    0.42665E-04   -0.69444E-04   610   0.495E-02    0.966E-02
RMM:   3    -0.351303940191E+03    0.45978E-04   -0.82267E-05   540   0.160E-02    0.553E-02
RMM:   4    -0.351303978353E+03   -0.38162E-04   -0.32072E-05   445   0.925E-03    0.327E-02
RMM:   5    -0.351303995540E+03   -0.17187E-04   -0.44489E-05   505   0.119E-02    0.294E-02
RMM:   6    -0.351303995891E+03   -0.35160E-06   -0.12324E-05   437   0.580E-03
 117 F= -.35357621E+03 E0= -.35356352E+03  d E =-.285414E-03  mag=    -1.0000
 trial-energy change:   -0.000285  1 .order   -0.000265   -0.000384   -0.000145
 step:   0.4094(harm=  0.4094)  dis= 0.00472  next Energy=  -353.576234 (dE=-0.309E-03)
 bond charge predicted
       N       E                     dE             d eps       ncg     rms          rms(c)
RMM:   1    -0.351304049004E+03   -0.53465E-04   -0.25386E-02   608   0.353E-01    0.362E-02
RMM:   2    -0.351304029331E+03    0.19674E-04   -0.26109E-04   610   0.301E-02    0.435E-02
RMM:   3    -0.351304028199E+03    0.11315E-05   -0.28809E-05   467   0.902E-03
 118 F= -.35357625E+03 E0= -.35356357E+03  d E =-.326490E-03  mag=    -1.0000
 curvature:  -2.31 expect dE=-0.215E-02 dE for cont linesearch -0.115E-06
 trial: gam= 0.80176 g(F)=  0.931E-03 g(S)=  0.000E+00 ort =-0.292E-04 (trialstep = 0.286E+00)
 search vector abs. value=  0.118E-01
 bond charge predicted
       N       E                     dE             d eps       ncg     rms          rms(c)
RMM:   1    -0.351304258499E+03   -0.22917E-03   -0.62457E-02   608   0.546E-01    0.850E-02
RMM:   2    -0.351304206424E+03    0.52076E-04   -0.96035E-04   612   0.533E-02    0.204E-01
RMM:   3    -0.351303964229E+03    0.24220E-03   -0.17736E-04   568   0.232E-02    0.899E-02
RMM:   4    -0.351304161678E+03   -0.19745E-03   -0.61385E-05   464   0.133E-02    0.358E-02
RMM:   5    -0.351304202776E+03   -0.41097E-04   -0.88554E-05   530   0.141E-02    0.520E-02
RMM:   6    -0.351304196499E+03    0.62766E-05   -0.26244E-05   450   0.839E-03
 119 F= -.35357644E+03 E0= -.35356371E+03  d E =-.191356E-03  mag=    -1.0000
 trial-energy change:   -0.000191  1 .order   -0.000198   -0.000259   -0.000136
 step:   0.6020(harm=  0.6020)  dis= 0.00577  next Energy=  -353.576524 (dE=-0.273E-03)
 bond charge predicted
       N       E                     dE             d eps       ncg     rms          rms(c)
RMM:   1    -0.351304279446E+03   -0.76670E-04   -0.77480E-02   608   0.606E-01    0.673E-02
RMM:   2    -0.351304256998E+03    0.22448E-04   -0.86959E-04   611   0.534E-02    0.160E-01
RMM:   3    -0.351304075616E+03    0.18138E-03   -0.11635E-04   559   0.196E-02    0.594E-02
RMM:   4    -0.351304223267E+03   -0.14765E-03   -0.43005E-05   458   0.114E-02    0.290E-02
RMM:   5    -0.351304245833E+03   -0.22566E-04   -0.59260E-05   523   0.122E-02    0.332E-02
RMM:   6    -0.351304242636E+03    0.31970E-05   -0.12879E-05   437   0.644E-03
 120 F= -.35357651E+03 E0= -.35356382E+03  d E =-.262483E-03  mag=    -1.0000
 curvature:  -3.93 expect dE=-0.446E-02 dE for cont linesearch -0.852E-06
 trial: gam= 1.17844 g(F)=  0.114E-02 g(S)=  0.000E+00 ort =-0.507E-04 (trialstep = 0.237E+00)
 search vector abs. value=  0.175E-01
 bond charge predicted
       N       E                     dE             d eps       ncg     rms          rms(c)
RMM:   1    -0.351304470282E+03   -0.22445E-03   -0.64388E-02   608   0.547E-01    0.611E-02
RMM:   2    -0.351304449312E+03    0.20970E-04   -0.65238E-04   608   0.462E-02    0.182E-01
RMM:   3    -0.351304208475E+03    0.24084E-03   -0.11107E-04   541   0.196E-02    0.332E-02
RMM:   4    -0.351304428213E+03   -0.21974E-03   -0.49911E-05   502   0.147E-02    0.268E-02
RMM:   5    -0.351304433068E+03   -0.48546E-05   -0.11529E-05   432   0.720E-03
 121 F= -.35357671E+03 E0= -.35356394E+03  d E =-.194525E-03  mag=    -1.0000
 trial-energy change:   -0.000195  1 .order   -0.000199   -0.000255   -0.000143
 step:   0.5386(harm=  0.5386)  dis= 0.00635  next Energy=  -353.576804 (dE=-0.290E-03)
 bond charge predicted
       N       E                     dE             d eps       ncg     rms          rms(c)
RMM:   1    -0.351304555802E+03   -0.12759E-03   -0.10464E-01   608   0.698E-01    0.670E-02
RMM:   2    -0.351304496461E+03    0.59341E-04   -0.94203E-04   608   0.562E-02    0.133E-01
RMM:   3    -0.351304397162E+03    0.99298E-04   -0.12401E-04   564   0.189E-02    0.461E-02
RMM:   4    -0.351304493652E+03   -0.96490E-04   -0.65448E-05   532   0.154E-02    0.139E-02
RMM:   5    -0.351304498741E+03   -0.50884E-05   -0.11783E-05   433   0.637E-03
 122 F= -.35357678E+03 E0= -.35356408E+03  d E =-.264718E-03  mag=    -1.0000
 curvature:  -4.37 expect dE=-0.588E-02 dE for cont linesearch -0.197E-06
 trial: gam= 1.04576 g(F)=  0.134E-02 g(S)=  0.000E+00 ort = 0.281E-04 (trialstep = 0.253E+00)
 search vector abs. value=  0.205E-01
 bond charge predicted
       N       E                     dE             d eps       ncg     rms          rms(c)
RMM:   1    -0.351304780894E+03   -0.28724E-03   -0.81571E-02   608   0.624E-01    0.668E-02
RMM:   2    -0.351304745673E+03    0.35221E-04   -0.84927E-04   611   0.534E-02    0.155E-01
RMM:   3    -0.351304562587E+03    0.18309E-03   -0.11832E-04   558   0.197E-02    0.492E-02
RMM:   4    -0.351304724378E+03   -0.16179E-03   -0.51132E-05   468   0.127E-02    0.385E-02
RMM:   5    -0.351304748779E+03   -0.24401E-04   -0.48253E-05   514   0.119E-02    0.294E-02
RMM:   6    -0.351304751277E+03   -0.24985E-05   -0.13575E-05   436   0.591E-03
 123 F= -.35357704E+03 E0= -.35356439E+03  d E =-.264381E-03  mag=    -1.0000
 trial-energy change:   -0.000264  1 .order   -0.000249   -0.000348   -0.000151
 step:   0.4462(harm=  0.4462)  dis= 0.00584  next Energy=  -353.577085 (dE=-0.307E-03)
 bond charge predicted
       N       E                     dE             d eps       ncg     rms          rms(c)
RMM:   1    -0.351304829461E+03   -0.80682E-04   -0.47601E-02   608   0.477E-01    0.450E-02
RMM:   2    -0.351304809057E+03    0.20404E-04   -0.45300E-04   608   0.392E-02    0.500E-02
RMM:   3    -0.351304803600E+03    0.54571E-05   -0.46641E-05   495   0.116E-02
 124 F= -.35357710E+03 E0= -.35356448E+03  d E =-.325382E-03  mag=    -1.0000
 curvature:  -3.33 expect dE=-0.290E-02 dE for cont linesearch -0.115E-06
 trial: gam= 0.69673 g(F)=  0.871E-03 g(S)=  0.000E+00 ort = 0.267E-04 (trialstep = 0.292E+00)
 search vector abs. value=  0.109E-01
 bond charge predicted
       N       E                     dE             d eps       ncg     rms          rms(c)
RMM:   1    -0.351304988531E+03   -0.17947E-03   -0.54488E-02   608   0.503E-01    0.654E-02
RMM:   2    -0.351304957612E+03    0.30919E-04   -0.54776E-04   612   0.422E-02    0.977E-02
RMM:   3    -0.351304905309E+03    0.52303E-04   -0.76340E-05   524   0.149E-02    0.620E-02
RMM:   4    -0.351304953633E+03   -0.48324E-04   -0.48731E-05   459   0.110E-02    0.343E-02
RMM:   5    -0.351304981709E+03   -0.28076E-04   -0.48426E-05   510   0.114E-02    0.367E-02
RMM:   6    -0.351304971464E+03    0.10245E-04   -0.76581E-06   429   0.515E-03    0.196E-02
RMM:   7    -0.351304984653E+03   -0.13189E-04   -0.24584E-06   367   0.310E-03    0.654E-03
RMM:   8    -0.351304990993E+03   -0.63405E-05   -0.16495E-06   386   0.285E-03
 125 F= -.35357733E+03 E0= -.35356468E+03  d E =-.228358E-03  mag=    -1.0000
 trial-energy change:   -0.000228  1 .order   -0.000200   -0.000259   -0.000141
 step:   0.6417(harm=  0.6417)  dis= 0.00624  next Energy=  -353.577389 (dE=-0.285E-03)
 bond charge predicted
       N       E                     dE             d eps       ncg     rms          rms(c)
RMM:   1    -0.351305078309E+03   -0.93657E-04   -0.79445E-02   608   0.605E-01    0.806E-02
RMM:   2    -0.351305145462E+03   -0.67153E-04   -0.10046E-03   612   0.559E-02    0.329E-01
RMM:   3    -0.351304261571E+03    0.88389E-03   -0.21705E-04   575   0.292E-02    0.589E-02
RMM:   4    -0.351304962390E+03   -0.70082E-03   -0.12799E-04   561   0.214E-02    0.109E-01
RMM:   5    -0.351304973422E+03   -0.11033E-04   -0.46347E-05   486   0.161E-02    0.234E-02
RMM:   6    -0.351305037091E+03   -0.63668E-04   -0.78604E-06   426   0.746E-03    0.173E-02
RMM:   7    -0.351305035612E+03    0.14782E-05   -0.24628E-06   393   0.319E-03
 126 F= -.35357743E+03 E0= -.35356477E+03  d E =-.321736E-03  mag=    -1.0000
 curvature:  -3.92 expect dE=-0.436E-02 dE for cont linesearch -0.227E-06
 trial: gam= 1.25953 g(F)=  0.111E-02 g(S)=  0.000E+00 ort = 0.251E-04 (trialstep = 0.213E+00)
 search vector abs. value=  0.184E-01
 bond charge predicted
       N       E                     dE             d eps       ncg     rms          rms(c)
RMM:   1    -0.351305223125E+03   -0.18603E-03   -0.49702E-02   608   0.477E-01    0.480E-02
RMM:   2    -0.351305197265E+03    0.25860E-04   -0.44181E-04   608   0.383E-02    0.707E-02
RMM:   3    -0.351305179709E+03    0.17556E-04   -0.55391E-05   500   0.119E-02    0.453E-02
RMM:   4    -0.351305191187E+03   -0.11478E-04   -0.26099E-05   447   0.919E-03    0.274E-02
RMM:   5    -0.351305197767E+03   -0.65805E-05   -0.30585E-05   473   0.950E-03
 127 F= -.35357762E+03 E0= -.35356496E+03  d E =-.191441E-03  mag=    -1.0000
 trial-energy change:   -0.000191  1 .order   -0.000193   -0.000244   -0.000142
 step:   0.5127(harm=  0.5127)  dis= 0.00655  next Energy=  -353.577719 (dE=-0.293E-03)
 bond charge predicted
       N       E                     dE             d eps       ncg     rms          rms(c)
RMM:   1    -0.351305276184E+03   -0.84997E-04   -0.97425E-02   608   0.668E-01    0.622E-02
RMM:   2    -0.351305228017E+03    0.48167E-04   -0.84269E-04   609   0.532E-02    0.563E-02
RMM:   3    -0.351305224366E+03    0.36509E-05   -0.10426E-04   541   0.152E-02    0.742E-02
RMM:   4    -0.351305211517E+03    0.12849E-04   -0.49870E-05   487   0.123E-02    0.416E-02
RMM:   5    -0.351305224904E+03   -0.13387E-04   -0.34835E-05   482   0.110E-02    0.124E-02
RMM:   6    -0.351305230727E+03   -0.58227E-05   -0.41225E-06   417   0.422E-03
 128 F= -.35357769E+03 E0= -.35356503E+03  d E =-.264887E-03  mag=    -1.0000
 curvature:  -4.12 expect dE=-0.446E-02 dE for cont linesearch -0.330E-05
 trial: gam= 1.10477 g(F)=  0.108E-02 g(S)=  0.000E+00 ort =-0.121E-03 (trialstep = 0.216E+00)
 search vector abs. value=  0.233E-01
 bond charge predicted
       N       E                     dE             d eps       ncg     rms          rms(c)
RMM:   1    -0.351305446976E+03   -0.22207E-03   -0.64493E-02   608   0.533E-01    0.572E-02
RMM:   2    -0.351305441254E+03    0.57227E-05   -0.61875E-04   609   0.446E-02    0.138E-01
RMM:   3    -0.351305298057E+03    0.14320E-03   -0.74522E-05   521   0.162E-02    0.383E-02
RMM:   4    -0.351305411693E+03   -0.11364E-03   -0.38834E-05   465   0.117E-02    0.335E-02
RMM:   5    -0.351305421485E+03   -0.97924E-05   -0.32227E-05   473   0.987E-03
 129 F= -.35357786E+03 E0= -.35356515E+03  d E =-.172006E-03  mag=    -1.0000
 trial-energy change:   -0.000172  1 .order   -0.000174   -0.000205   -0.000143
 step:   0.7129(harm=  0.7129)  dis= 0.01033  next Energy=  -353.578028 (dE=-0.338E-03)
 bond charge predicted
       N       E                     dE             d eps       ncg     rms          rms(c)
RMM:   1    -0.351305712098E+03   -0.30041E-03   -0.34048E-01   608   0.122E+00    0.122E-01
RMM:   2    -0.351305649493E+03    0.62605E-04   -0.31267E-03   608   0.100E-01    0.267E-01
RMM:   3    -0.351305111381E+03    0.53811E-03   -0.34180E-04   618   0.331E-02    0.787E-02
RMM:   4    -0.351305560175E+03   -0.44879E-03   -0.25108E-04   580   0.276E-02    0.126E-01
RMM:   5    -0.351305440038E+03    0.12014E-03   -0.98709E-05   555   0.196E-02    0.428E-02
RMM:   6    -0.351305565960E+03   -0.12592E-03   -0.15242E-05   437   0.103E-02    0.210E-02
RMM:   7    -0.351305565563E+03    0.39704E-06   -0.43276E-06   402   0.417E-03
 130 F= -.35357796E+03 E0= -.35356529E+03  d E =-.271642E-03  mag=    -1.0000
 curvature:  -8.75 expect dE=-0.170E-01 dE for cont linesearch -0.207E-04
 trial: gam= 1.60108 g(F)=  0.194E-02 g(S)=  0.000E+00 ort =-0.235E-03 (trialstep = 0.121E+00)
 search vector abs. value=  0.608E-01
 bond charge predicted
       N       E                     dE             d eps       ncg     rms          rms(c)
RMM:   1    -0.351305776141E+03   -0.21018E-03   -0.51954E-02   608   0.480E-01    0.492E-02
RMM:   2    -0.351305778916E+03   -0.27747E-05   -0.48181E-04   608   0.394E-02    0.123E-01
RMM:   3    -0.351305665792E+03    0.11312E-03   -0.55142E-05   505   0.141E-02    0.307E-02
RMM:   4    -0.351305769237E+03   -0.10344E-03   -0.53389E-05   517   0.134E-02    0.768E-02
RMM:   5    -0.351305726158E+03    0.43079E-04   -0.20644E-05   445   0.967E-03    0.370E-02
RMM:   6    -0.351305770488E+03   -0.44330E-04   -0.65667E-06   413   0.737E-03    0.136E-02
RMM:   7    -0.351305773457E+03   -0.29690E-05   -0.15168E-06   347   0.221E-03
 131 F= -.35357816E+03 E0= -.35356544E+03  d E =-.197078E-03  mag=    -1.0000
 ZBRENT: can't locate minimum, use default step
 trial-energy change:   -0.000197  1 .order   -0.000169   -0.000189   -0.000150
 step:   0.4826(harm=  0.5880)  dis= 0.01133  next Energy=  -353.578422 (dE=-0.460E-03)
 bond charge predicted
       N       E                     dE             d eps       ncg     rms          rms(c)
RMM:   1    -0.351306251723E+03   -0.48124E-03   -0.46485E-01   608   0.144E+00    0.141E-01
RMM:   2    -0.351306155049E+03    0.96674E-04   -0.42012E-03   608   0.116E-01    0.300E-01
RMM:   3    -0.351305491909E+03    0.66314E-03   -0.45386E-04   623   0.373E-02    0.917E-02
RMM:   4    -0.351306012605E+03   -0.52070E-03   -0.39624E-04   593   0.322E-02    0.177E-01
RMM:   5    -0.351305845773E+03    0.16683E-03   -0.17982E-04   560   0.241E-02    0.706E-02
RMM:   6    -0.351305949075E+03   -0.10330E-03   -0.33875E-05   461   0.100E-02    0.425E-02
RMM:   7    -0.351306038612E+03   -0.89536E-04   -0.18539E-05   441   0.983E-03    0.142E-02
RMM:   8    -0.351306043019E+03   -0.44076E-05   -0.42420E-06   403   0.419E-03
 132 F= -.35357839E+03 E0= -.35356565E+03  d E =-.432314E-03  mag=    -1.0000
 curvature: -10.86 expect dE=-0.210E-01 dE for cont linesearch -0.205E-06
 trial: gam= 0.78897 g(F)=  0.193E-02 g(S)=  0.000E+00 ort = 0.339E-04 (trialstep = 0.193E+00)
 search vector abs. value=  0.399E-01
 bond charge predicted
       N       E                     dE             d eps       ncg     rms          rms(c)
RMM:   1    -0.351306376832E+03   -0.33822E-03   -0.88049E-02   608   0.630E-01    0.716E-02
RMM:   2    -0.351306391345E+03   -0.14513E-04   -0.92583E-04   609   0.534E-02    0.224E-01
RMM:   3    -0.351306023560E+03    0.36779E-03   -0.13374E-04   559   0.223E-02    0.497E-02
RMM:   4    -0.351306303522E+03   -0.27996E-03   -0.76014E-05   480   0.147E-02    0.554E-02
RMM:   5    -0.351306342853E+03   -0.39331E-04   -0.52449E-05   521   0.142E-02    0.422E-02
RMM:   6    -0.351306328206E+03    0.14647E-04   -0.98221E-06   429   0.513E-03    0.178E-02
RMM:   7    -0.351306350392E+03   -0.22185E-04   -0.46645E-06   400   0.516E-03    0.116E-02
RMM:   8    -0.351306350500E+03   -0.10803E-06   -0.11771E-06   365   0.229E-03
 133 F= -.35357872E+03 E0= -.35356601E+03  d E =-.328361E-03  mag=    -1.0000
 trial-energy change:   -0.000328  1 .order   -0.000307   -0.000378   -0.000236
 step:   0.5144(harm=  0.5144)  dis= 0.00963  next Energy=  -353.578898 (dE=-0.504E-03)
 bond charge predicted
       N       E                     dE             d eps       ncg     rms          rms(c)
RMM:   1    -0.351306636745E+03   -0.28635E-03   -0.24376E-01   608   0.105E+00    0.125E-01
RMM:   2    -0.351306691004E+03   -0.54259E-04   -0.27217E-03   609   0.906E-02    0.418E-01
RMM:   3    -0.351305504873E+03    0.11861E-02   -0.43044E-04   609   0.395E-02    0.903E-02
RMM:   4    -0.351306355837E+03   -0.85096E-03   -0.21445E-04   546   0.239E-02    0.893E-02
RMM:   5    -0.351306494407E+03   -0.13857E-03   -0.15224E-04   586   0.238E-02    0.755E-02
RMM:   6    -0.351306439101E+03    0.55306E-04   -0.27836E-05   443   0.814E-03    0.310E-02
RMM:   7    -0.351306500734E+03   -0.61633E-04   -0.12411E-05   429   0.830E-03    0.234E-02
RMM:   8    -0.351306494733E+03    0.60014E-05   -0.32591E-06   415   0.372E-03
 134 F= -.35357890E+03 E0= -.35356617E+03  d E =-.505989E-03  mag=    -1.0000
 curvature:  -5.24 expect dE=-0.720E-02 dE for cont linesearch -0.121E-05
 trial: gam= 0.92067 g(F)=  0.137E-02 g(S)=  0.000E+00 ort =-0.960E-04 (trialstep = 0.257E+00)
 search vector abs. value=  0.350E-01
 bond charge predicted
       N       E                     dE             d eps       ncg     rms          rms(c)
RMM:   1    -0.351306864693E+03   -0.36396E-03   -0.14107E-01   608   0.785E-01    0.815E-02
RMM:   2    -0.351306806443E+03    0.58250E-04   -0.12763E-03   608   0.642E-02    0.203E-01
RMM:   3    -0.351306493439E+03    0.31300E-03   -0.16652E-04   575   0.235E-02    0.498E-02
RMM:   4    -0.351306780943E+03   -0.28750E-03   -0.11790E-04   561   0.199E-02    0.627E-02
RMM:   5    -0.351306767303E+03    0.13640E-04   -0.39570E-05   479   0.121E-02    0.132E-02
RMM:   6    -0.351306788221E+03   -0.20918E-04   -0.46652E-06   415   0.519E-03    0.125E-02
RMM:   7    -0.351306794444E+03   -0.62233E-05   -0.35874E-06   392   0.355E-03
 135 F= -.35357917E+03 E0= -.35356649E+03  d E =-.270437E-03  mag=    -1.0000
 trial-energy change:   -0.000270  1 .order   -0.000258   -0.000331   -0.000185
 step:   0.5841(harm=  0.5841)  dis= 0.01034  next Energy=  -353.579276 (dE=-0.376E-03)
 bond charge predicted
       N       E                     dE             d eps       ncg     rms          rms(c)
RMM:   1    -0.351307080122E+03   -0.29190E-03   -0.22739E-01   608   0.996E-01    0.109E-01
RMM:   2    -0.351307024017E+03    0.56105E-04   -0.21504E-03   608   0.832E-02    0.309E-01
RMM:   3    -0.351306292174E+03    0.73184E-03   -0.30949E-04   606   0.330E-02    0.650E-02
RMM:   4    -0.351306918810E+03   -0.62664E-03   -0.19442E-04   577   0.260E-02    0.875E-02
RMM:   5    -0.351306914916E+03    0.38946E-05   -0.74157E-05   529   0.167E-02
 136 F= -.35357925E+03 E0= -.35356662E+03  d E =-.352421E-03  mag=    -1.0000
 curvature:  -7.94 expect dE=-0.122E-01 dE for cont linesearch -0.574E-06
 trial: gam= 0.87652 g(F)=  0.154E-02 g(S)=  0.000E+00 ort = 0.503E-04 (trialstep = 0.323E+00)
 search vector abs. value=  0.285E-01
 bond charge predicted
       N       E                     dE             d eps       ncg     rms          rms(c)
RMM:   1    -0.351307375717E+03   -0.45691E-03   -0.18282E-01   608   0.918E-01    0.908E-02
RMM:   2    -0.351307320646E+03    0.55071E-04   -0.17241E-03   608   0.750E-02    0.210E-01
RMM:   3    -0.351307032724E+03    0.28792E-03   -0.22997E-04   606   0.261E-02    0.610E-02
RMM:   4    -0.351307274347E+03   -0.24162E-03   -0.10651E-04   530   0.180E-02    0.507E-02
RMM:   5    -0.351307312733E+03   -0.38386E-04   -0.79975E-05   558   0.158E-02    0.303E-02
RMM:   6    -0.351307317455E+03   -0.47221E-05   -0.93778E-06   430   0.560E-03
 137 F= -.35357960E+03 E0= -.35356694E+03  d E =-.350082E-03  mag=    -1.0000
 trial-energy change:   -0.000350  1 .order   -0.000305   -0.000510   -0.000100
 step:   0.3674(harm=  0.4008)  dis= 0.00609  next Energy=  -353.579610 (dE=-0.357E-03)
 bond charge predicted
       N       E                     dE             d eps       ncg     rms          rms(c)
RMM:   1    -0.351307344074E+03   -0.31341E-04   -0.35542E-03   608   0.128E-01    0.160E-02
RMM:   2    -0.351307347495E+03   -0.34208E-05   -0.42267E-05   484   0.114E-02
 138 F= -.35357963E+03 E0= -.35356693E+03  d E =-.372760E-03  mag=    -1.0000
 curvature:  -2.95 expect dE=-0.268E-02 dE for cont linesearch -0.983E-09
 trial: gam= 0.53567 g(F)=  0.909E-03 g(S)=  0.000E+00 ort = 0.308E-05 (trialstep = 0.332E+00)
 search vector abs. value=  0.909E-02
 bond charge predicted
       N       E                     dE             d eps       ncg     rms          rms(c)
RMM:   1    -0.351307612658E+03   -0.26858E-03   -0.63307E-02   608   0.546E-01    0.137E-01
RMM:   2    -0.351307893580E+03   -0.28092E-03   -0.20466E-03   611   0.707E-02    0.619E-01
RMM:   3    -0.351305349574E+03    0.25440E-02   -0.72368E-04   604   0.501E-02    0.102E-01
RMM:   4    -0.351307232475E+03   -0.18829E-02   -0.25039E-04   565   0.278E-02    0.130E-01
RMM:   5    -0.351307425872E+03   -0.19340E-03   -0.68242E-05   519   0.216E-02    0.700E-02
RMM:   6    -0.351307405361E+03    0.20510E-04   -0.10774E-05   432   0.579E-03    0.302E-02
RMM:   7    -0.351307499710E+03   -0.94349E-04   -0.10152E-05   429   0.809E-03    0.100E-02
RMM:   8    -0.351307514484E+03   -0.14774E-04   -0.21487E-06   377   0.273E-03    0.156E-02
RMM:   9    -0.351307529469E+03   -0.14985E-04   -0.17684E-06   384   0.283E-03    0.190E-03
RMM:  10    -0.351307544175E+03   -0.14706E-04   -0.59420E-07   330   0.206E-03    0.114E-03
RMM:  11    -0.351307552440E+03   -0.82650E-05   -0.11722E-07   263   0.119E-03
 139 F= -.35357985E+03 E0= -.35356717E+03  d E =-.223236E-03  mag=    -1.0000
 trial-energy change:   -0.000223  1 .order   -0.000200   -0.000302   -0.000098
 step:   0.4916(harm=  0.4916)  dis= 0.00483  next Energy=  -353.579850 (dE=-0.224E-03)
 bond charge predicted
       N       E                     dE             d eps       ncg     rms          rms(c)
RMM:   1    -0.351307593993E+03   -0.49818E-04   -0.14711E-02   608   0.263E-01    0.705E-02
RMM:   2    -0.351307664415E+03   -0.70422E-04   -0.53626E-04   610   0.362E-02    0.331E-01
RMM:   3    -0.351306870375E+03    0.79404E-03   -0.20490E-04   558   0.276E-02    0.481E-02
RMM:   4    -0.351307496267E+03   -0.62589E-03   -0.63169E-05   488   0.160E-02    0.675E-02
RMM:   5    -0.351307531043E+03   -0.34776E-04   -0.15868E-05   443   0.113E-02    0.100E-02
RMM:   6    -0.351307549758E+03   -0.18716E-04   -0.25446E-06   411   0.406E-03    0.148E-02
RMM:   7    -0.351307559300E+03   -0.95421E-05   -0.14683E-06   361   0.284E-03
 140 F= -.35357986E+03 E0= -.35356717E+03  d E =-.238762E-03  mag=    -1.0000
 curvature:  -2.45 expect dE=-0.219E-02 dE for cont linesearch -0.237E-07
 trial: gam= 1.09493 g(F)=  0.893E-03 g(S)=  0.000E+00 ort =-0.938E-05 (trialstep = 0.281E+00)
 search vector abs. value=  0.118E-01
 bond charge predicted
       N       E                     dE             d eps       ncg     rms          rms(c)
RMM:   1    -0.351307788664E+03   -0.23891E-03   -0.63935E-02   608   0.536E-01    0.487E-02
RMM:   2    -0.351307751949E+03    0.36715E-04   -0.56812E-04   608   0.424E-02    0.445E-02
RMM:   3    -0.351307753697E+03   -0.17484E-05   -0.69149E-05   516   0.124E-02
 141 F= -.35358006E+03 E0= -.35356724E+03  d E =-.192925E-03  mag=    -1.0000
 trial-energy change:   -0.000193  1 .order   -0.000188   -0.000248   -0.000127
 step:   0.5769(harm=  0.5769)  dis= 0.00654  next Energy=  -353.580119 (dE=-0.255E-03)
 bond charge predicted
       N       E                     dE             d eps       ncg     rms          rms(c)
RMM:   1    -0.351307846349E+03   -0.94401E-04   -0.69842E-02   608   0.562E-01    0.698E-02
RMM:   2    -0.351307798766E+03    0.47583E-04   -0.71999E-04   608   0.474E-02    0.767E-02
RMM:   3    -0.351307797007E+03    0.17592E-05   -0.85228E-05   521   0.148E-02
 142 F= -.35358010E+03 E0= -.35356746E+03  d E =-.234398E-03  mag=    -1.0000
 curvature:  -3.85 expect dE=-0.390E-02 dE for cont linesearch -0.206E-06
 trial: gam= 0.91741 g(F)=  0.101E-02 g(S)=  0.000E+00 ort =-0.251E-04 (trialstep = 0.340E+00)
 search vector abs. value=  0.109E-01
 bond charge predicted
       N       E                     dE             d eps       ncg     rms          rms(c)
RMM:   1    -0.351308121572E+03   -0.32281E-03   -0.93091E-02   608   0.664E-01    0.152E-01
RMM:   2    -0.351308502964E+03   -0.38139E-03   -0.23840E-03   612   0.796E-02    0.761E-01
RMM:   3    -0.351304651618E+03    0.38513E-02   -0.89463E-04   606   0.571E-02    0.133E-01
RMM:   4    -0.351307431198E+03   -0.27796E-02   -0.32643E-04   582   0.350E-02    0.129E-01
RMM:   5    -0.351307896369E+03   -0.46517E-03   -0.10831E-04   565   0.257E-02    0.203E-02
RMM:   6    -0.351307940934E+03   -0.44565E-04   -0.74653E-06   428   0.607E-03    0.164E-02
RMM:   7    -0.351307968858E+03   -0.27924E-04   -0.64627E-06   425   0.502E-03    0.202E-02
RMM:   8    -0.351307977793E+03   -0.89356E-05   -0.28205E-06   386   0.298E-03
 143 F= -.35358024E+03 E0= -.35356759E+03  d E =-.141390E-03  mag=    -1.0000
 trial-energy change:   -0.000141  1 .order   -0.000175   -0.000337   -0.000013
 step:   0.3542(harm=  0.3542)  dis= 0.00374  next Energy=  -353.580274 (dE=-0.176E-03)
 bond charge predicted
       N       E                     dE             d eps       ncg     rms          rms(c)
RMM:   1    -0.351307994622E+03   -0.25764E-04   -0.16997E-04   577   0.282E-02    0.921E-03
RMM:   2    -0.351308003512E+03   -0.88901E-05   -0.82280E-06   423   0.483E-03
 144 F= -.35358026E+03 E0= -.35356748E+03  d E =-.165463E-03  mag=    -1.0000
 curvature:  -1.94 expect dE=-0.199E-02 dE for cont linesearch -0.512E-05
 trial: gam= 1.05578 g(F)=  0.102E-02 g(S)=  0.000E+00 ort =-0.169E-03 (trialstep = 0.292E+00)
 search vector abs. value=  0.128E-01
 bond charge predicted
       N       E                     dE             d eps       ncg     rms          rms(c)
RMM:   1    -0.351308214746E+03   -0.22012E-03   -0.74371E-02   608   0.590E-01    0.616E-02
RMM:   2    -0.351308224937E+03   -0.10192E-04   -0.76415E-04   609   0.495E-02    0.169E-01
RMM:   3    -0.351308001964E+03    0.22297E-03   -0.10114E-04   541   0.190E-02    0.395E-02
RMM:   4    -0.351308170467E+03   -0.16850E-03   -0.51046E-05   500   0.138E-02    0.514E-02
RMM:   5    -0.351308181781E+03   -0.11313E-04   -0.31931E-05   479   0.114E-02    0.821E-03
RMM:   6    -0.351308199050E+03   -0.17269E-04   -0.34873E-06   418   0.459E-03    0.764E-03
RMM:   7    -0.351308201422E+03   -0.23723E-05   -0.13886E-06   351   0.237E-03
 145 F= -.35358044E+03 E0= -.35356779E+03  d E =-.176934E-03  mag=    -1.0000
 trial-energy change:   -0.000177  1 .order   -0.000156   -0.000246   -0.000065
 step:   0.3970(harm=  0.3970)  dis= 0.00450  next Energy=  -353.580432 (dE=-0.168E-03)
 bond charge predicted
       N       E                     dE             d eps       ncg     rms          rms(c)
RMM:   1    -0.351308230453E+03   -0.31403E-04   -0.97670E-03   608   0.214E-01    0.268E-02
RMM:   2    -0.351308236052E+03   -0.55991E-05   -0.12101E-04   558   0.194E-02    0.911E-02
RMM:   3    -0.351308170913E+03    0.65140E-04   -0.20544E-05   446   0.937E-03    0.179E-02
RMM:   4    -0.351308220723E+03   -0.49810E-04   -0.78069E-06   422   0.636E-03    0.113E-02
RMM:   5    -0.351308230352E+03   -0.96293E-05   -0.63841E-06   416   0.498E-03
 146 F= -.35358046E+03 E0= -.35356776E+03  d E =-.198201E-03  mag=    -1.0000
 curvature:  -3.00 expect dE=-0.250E-02 dE for cont linesearch -0.404E-06
 trial: gam= 0.55232 g(F)=  0.834E-03 g(S)=  0.000E+00 ort = 0.415E-04 (trialstep = 0.313E+00)
 search vector abs. value=  0.478E-02
 bond charge predicted
       N       E                     dE             d eps       ncg     rms          rms(c)
RMM:   1    -0.351308488983E+03   -0.26826E-03   -0.37778E-02   608   0.433E-01    0.934E-02
RMM:   2    -0.351308658611E+03   -0.16963E-03   -0.10628E-03   612   0.527E-02    0.438E-01
RMM:   3    -0.351307259955E+03    0.13987E-02   -0.34422E-04   581   0.361E-02    0.747E-02
RMM:   4    -0.351308256994E+03   -0.99704E-03   -0.80841E-05   502   0.187E-02    0.305E-02
RMM:   5    -0.351308428374E+03   -0.17138E-03   -0.38520E-05   492   0.139E-02    0.146E-02
RMM:   6    -0.351308438482E+03   -0.10108E-04   -0.83300E-06   429   0.464E-03    0.379E-02
RMM:   7    -0.351308422208E+03    0.16274E-04   -0.26142E-06   400   0.390E-03    0.528E-03
RMM:   8    -0.351308438611E+03   -0.16403E-04   -0.17266E-06   362   0.305E-03    0.496E-03
RMM:   9    -0.351308443549E+03   -0.49382E-05   -0.90206E-07   333   0.198E-03
 147 F= -.35358063E+03 E0= -.35356794E+03  d E =-.172117E-03  mag=    -1.0000
 trial-energy change:   -0.000172  1 .order   -0.000171   -0.000268   -0.000074
 step:   0.4324(harm=  0.4324)  dis= 0.00275  next Energy=  -353.580648 (dE=-0.185E-03)
 bond charge predicted
       N       E                     dE             d eps       ncg     rms          rms(c)
RMM:   1    -0.351308484885E+03   -0.46274E-04   -0.55680E-03   608   0.166E-01    0.336E-02
RMM:   2    -0.351308503059E+03   -0.18174E-04   -0.13819E-04   558   0.193E-02    0.156E-01
RMM:   3    -0.351308317808E+03    0.18525E-03   -0.44156E-05   474   0.138E-02    0.249E-02
RMM:   4    -0.351308456365E+03   -0.13856E-03   -0.11540E-05   432   0.814E-03    0.960E-03
RMM:   5    -0.351308476706E+03   -0.20342E-04   -0.69036E-06   419   0.575E-03    0.708E-03
RMM:   6    -0.351308478586E+03   -0.18798E-05   -0.16472E-06   363   0.232E-03
 148 F= -.35358065E+03 E0= -.35356793E+03  d E =-.191349E-03  mag=    -1.0000
 curvature:  -1.21 expect dE=-0.550E-03 dE for cont linesearch -0.469E-06
 trial: gam= 0.62311 g(F)=  0.456E-03 g(S)=  0.000E+00 ort = 0.431E-04 (trialstep = 0.337E+00)
 search vector abs. value=  0.237E-02
 bond charge predicted
       N       E                     dE             d eps       ncg     rms          rms(c)
RMM:   1    -0.351308667056E+03   -0.19035E-03   -0.23468E-02   608   0.334E-01    0.552E-02
RMM:   2    -0.351308669336E+03   -0.22799E-05   -0.36723E-04   609   0.331E-02    0.239E-01
RMM:   3    -0.351308223463E+03    0.44587E-03   -0.11899E-04   529   0.210E-02    0.303E-02
RMM:   4    -0.351308602726E+03   -0.37926E-03   -0.41344E-05   471   0.138E-02    0.422E-02
RMM:   5    -0.351308620549E+03   -0.17824E-04   -0.10310E-05   430   0.865E-03    0.289E-02
RMM:   6    -0.351308627992E+03   -0.74426E-05   -0.29011E-06   408   0.465E-03
 149 F= -.35358075E+03 E0= -.35356805E+03  d E =-.966638E-04  mag=    -1.0000
 trial-energy change:   -0.000097  1 .order   -0.000111   -0.000163   -0.000060
 step:   0.5342(harm=  0.5342)  dis= 0.00223  next Energy=  -353.580783 (dE=-0.129E-03)
 bond charge predicted
       N       E                     dE             d eps       ncg     rms          rms(c)
RMM:   1    -0.351308694015E+03   -0.73466E-04   -0.81064E-03   608   0.196E-01    0.301E-02
RMM:   2    -0.351308691105E+03    0.29105E-05   -0.11619E-04   562   0.186E-02    0.127E-01
RMM:   3    -0.351308563755E+03    0.12735E-03   -0.33505E-05   457   0.115E-02    0.189E-02
RMM:   4    -0.351308671626E+03   -0.10787E-03   -0.11063E-05   428   0.730E-03    0.115E-02
RMM:   5    -0.351308683197E+03   -0.11571E-04   -0.49165E-06   415   0.510E-03    0.311E-03
RMM:   6    -0.351308685522E+03   -0.23244E-05   -0.64525E-07   338   0.185E-03
 150 F= -.35358078E+03 E0= -.35356809E+03  d E =-.123107E-03  mag=    -1.0000
 curvature:  -1.31 expect dE=-0.435E-03 dE for cont linesearch -0.327E-10
 trial: gam= 0.80387 g(F)=  0.332E-03 g(S)=  0.000E+00 ort =-0.243E-06 (trialstep = 0.376E+00)
 search vector abs. value=  0.186E-02
 bond charge predicted
       N       E                     dE             d eps       ncg     rms          rms(c)
RMM:   1    -0.351308779852E+03   -0.96655E-04   -0.20096E-02   608   0.314E-01    0.521E-02
RMM:   2    -0.351308795856E+03   -0.16004E-04   -0.34302E-04   611   0.315E-02    0.236E-01
RMM:   3    -0.351308329880E+03    0.46598E-03   -0.10711E-04   526   0.205E-02    0.350E-02
RMM:   4    -0.351308715020E+03   -0.38514E-03   -0.43386E-05   479   0.137E-02    0.537E-02
RMM:   5    -0.351308737256E+03   -0.22236E-04   -0.12364E-05   430   0.947E-03    0.938E-03
RMM:   6    -0.351308755117E+03   -0.17861E-04   -0.21778E-06   394   0.390E-03    0.875E-03
RMM:   7    -0.351308758507E+03   -0.33896E-05   -0.77379E-07   324   0.191E-03
 151 F= -.35358085E+03 E0= -.35356817E+03  d E =-.766337E-04  mag=    -1.0000
 trial-energy change:   -0.000077  1 .order   -0.000076   -0.000125   -0.000028
 step:   0.4825(harm=  0.4825)  dis= 0.00182  next Energy=  -353.580857 (dE=-0.801E-04)
 bond charge predicted
       N       E                     dE             d eps       ncg     rms          rms(c)
RMM:   1    -0.351308765995E+03   -0.10877E-04   -0.16145E-03   608   0.891E-02    0.221E-02
RMM:   2    -0.351308776057E+03   -0.10062E-04   -0.49395E-05   479   0.114E-02    0.107E-01
RMM:   3    -0.351308677545E+03    0.98511E-04   -0.21004E-05   447   0.948E-03    0.151E-02
RMM:   4    -0.351308757451E+03   -0.79906E-04   -0.65588E-06   423   0.581E-03    0.194E-02
RMM:   5    -0.351308765917E+03   -0.84663E-05   -0.19739E-06   391   0.404E-03
 152 F= -.35358086E+03 E0= -.35356819E+03  d E =-.850523E-04  mag=    -1.0000
 curvature:  -1.35 expect dE=-0.424E-03 dE for cont linesearch -0.492E-07
 trial: gam= 0.86543 g(F)=  0.314E-03 g(S)=  0.000E+00 ort = 0.823E-05 (trialstep = 0.397E+00)
 search vector abs. value=  0.172E-02
 bond charge predicted
       N       E                     dE             d eps       ncg     rms          rms(c)
RMM:   1    -0.351308853936E+03   -0.96485E-04   -0.20614E-02   608   0.313E-01    0.365E-02
RMM:   2    -0.351308842517E+03    0.11419E-04   -0.23780E-04   610   0.276E-02    0.104E-01
RMM:   3    -0.351308771759E+03    0.70758E-04   -0.36699E-05   472   0.115E-02    0.236E-02
RMM:   4    -0.351308834812E+03   -0.63053E-04   -0.12981E-05   435   0.793E-03    0.142E-02
RMM:   5    -0.351308838101E+03   -0.32886E-05   -0.11942E-05   429   0.640E-03
 153 F= -.35358095E+03 E0= -.35356827E+03  d E =-.837567E-04  mag=    -1.0000
 trial-energy change:   -0.000084  1 .order   -0.000084   -0.000128   -0.000041
 step:   0.5869(harm=  0.5869)  dis= 0.00218  next Energy=  -353.580956 (dE=-0.943E-04)
 bond charge predicted
       N       E                     dE             d eps       ncg     rms          rms(c)
RMM:   1    -0.351308844801E+03   -0.99885E-05   -0.46750E-03   608   0.149E-01    0.200E-02
RMM:   2    -0.351308847345E+03   -0.25448E-05   -0.65853E-05   515   0.142E-02
 154 F= -.35358096E+03 E0= -.35356846E+03  d E =-.984259E-04  mag=    -1.0000
 curvature:  -1.57 expect dE=-0.111E-02 dE for cont linesearch -0.479E-05
 ZBRENT: interpolating
 opt :   0.5090  next Energy=  -353.580963 (dE=-0.101E-03)
 bond charge predicted
       N       E                     dE             d eps       ncg     rms          rms(c)
RMM:   1    -0.351308799224E+03    0.45577E-04   -0.78332E-04   603   0.610E-02    0.148E-02
RMM:   2    -0.351308853867E+03   -0.54644E-04   -0.32965E-05   458   0.102E-02    0.768E-02
RMM:   3    -0.351308805464E+03    0.48403E-04   -0.97375E-06   427   0.755E-03    0.135E-02
RMM:   4    -0.351308840362E+03   -0.34898E-04   -0.27838E-06   373   0.385E-03    0.116E-02
RMM:   5    -0.351308847525E+03   -0.71625E-05   -0.83749E-07   357   0.289E-03
 155 F= -.35358096E+03 E0= -.35356827E+03  d E =-.963791E-04  mag=    -1.0000
 curvature:  -0.93 expect dE=-0.273E-03 dE for cont linesearch -0.634E-06
 trial: gam= 0.85690 g(F)=  0.294E-03 g(S)=  0.000E+00 ort = 0.343E-04 (trialstep = 0.420E+00)
 search vector abs. value=  0.162E-02
 bond charge predicted
       N       E                     dE             d eps       ncg     rms          rms(c)
RMM:   1    -0.351308999664E+03   -0.15930E-03   -0.22252E-02   608   0.316E-01    0.384E-02
RMM:   2    -0.351308972541E+03    0.27123E-04   -0.23326E-04   603   0.267E-02    0.115E-01
RMM:   3    -0.351308889802E+03    0.82738E-04   -0.43134E-05   472   0.118E-02    0.283E-02
RMM:   4    -0.351308969376E+03   -0.79574E-04   -0.16304E-05   436   0.807E-03    0.157E-02
RMM:   5    -0.351308977358E+03   -0.79815E-05   -0.18474E-05   441   0.717E-03
 156 F= -.35358105E+03 E0= -.35356836E+03  d E =-.878002E-04  mag=    -1.0000
 trial-energy change:   -0.000088  1 .order   -0.000094   -0.000136   -0.000052
 step:   0.6777(harm=  0.6777)  dis= 0.00251  next Energy=  -353.581068 (dE=-0.110E-03)
 reached required accuracy - stopping structural energy minimisation
 writing wavefunctions
