# Supplementary material for: Elucidating the catalytic mechanism of Prussian blue nanozymes with self-increasing catalytic activity
Source: Nat Commun. 2024 Jul 13;15:5908. doi: 10.1038/s41467-024-50344-7 (PMC11246500; doi:10.1038/s41467-024-50344-7)
Supplement: Supplementary file 4 — Source Data [file 41467_2024_50344_MOESM4_ESM.zip › Source data/Computational source data/B2/CONTCAR.cif]

#======================================================================

# CRYSTAL DATA

#----------------------------------------------------------------------

data_VESTA_phase_1


_chemical_name_common                  'Fe    C    N    K    O    H          '
_cell_length_a                         10.26050
_cell_length_b                         10.26050
_cell_length_c                         23.35460
_cell_angle_alpha                      90
_cell_angle_beta                       90
_cell_angle_gamma                      90
_space_group_name_H-M_alt              'P 1'
_space_group_IT_number                 1

loop_
_space_group_symop_operation_xyz
   'x, y, z'

loop_
   _atom_site_label
   _atom_site_occupancy
   _atom_site_fract_x
   _atom_site_fract_y
   _atom_site_fract_z
   _atom_site_adp_type
   _atom_site_B_iso_or_equiv
   _atom_site_type_symbol
   Fe1        1.0     0.283464      0.787334      0.385286     Biso  1.000000 Fe
   Fe2        1.0     0.280000      0.290000      0.138060     Biso  1.000000 Fe
   Fe3        1.0     0.780000      0.790000      0.138060     Biso  1.000000 Fe
   Fe4        1.0     0.781457      0.290768      0.380043     Biso  1.000000 Fe
   Fe5        1.0     0.780000      0.290000      0.138060     Biso  1.000000 Fe
   Fe6        1.0     0.783997      0.790795      0.360759     Biso  1.000000 Fe
   Fe7        1.0     0.280000      0.790000      0.138060     Biso  1.000000 Fe
   Fe8        1.0     0.279237      0.285787      0.360274     Biso  1.000000 Fe
   C1         1.0     0.094232      0.814790      0.376828     Biso  1.000000 C
   C2         1.0     0.094240      0.290000      0.138060     Biso  1.000000 C
   C3         1.0     0.594240      0.790000      0.138060     Biso  1.000000 C
   C4         1.0     0.591798      0.316952      0.377515     Biso  1.000000 C
   C5         1.0     0.472547      0.762588      0.373567     Biso  1.000000 C
   C6         1.0     0.465760      0.290000      0.138060     Biso  1.000000 C
   C7         1.0     0.965760      0.790000      0.138060     Biso  1.000000 C
   C8         1.0     0.969694      0.262032      0.382648     Biso  1.000000 C
   C9         1.0     0.755175      0.101532      0.380037     Biso  1.000000 C
   C10        1.0     0.780000      0.604240      0.138060     Biso  1.000000 C
   C11        1.0     0.280000      0.104240      0.138060     Biso  1.000000 C
   C12        1.0     0.256815      0.596963      0.374475     Biso  1.000000 C
   C13        1.0     0.808962      0.480068      0.382463     Biso  1.000000 C
   C14        1.0     0.780000      0.975760      0.138060     Biso  1.000000 C
   C15        1.0     0.280000      0.475760      0.138060     Biso  1.000000 C
   C16        1.0     0.308990      0.978815      0.381524     Biso  1.000000 C
   C17        1.0     0.780000      0.790000      0.056450     Biso  1.000000 C
   C18        1.0     0.785487      0.291975      0.288432     Biso  1.000000 C
   C19        1.0     0.280196      0.796360      0.278121     Biso  1.000000 C
   C20        1.0     0.280000      0.290000      0.056450     Biso  1.000000 C
   C21        1.0     0.785970      0.789477      0.221045     Biso  1.000000 C
   C22        1.0     0.780000      0.290000      0.000000     Biso  1.000000 C
   C23        1.0     0.280000      0.790000      0.000000     Biso  1.000000 C
   C24        1.0     0.277375      0.282310      0.221111     Biso  1.000000 C
   N1         1.0     0.979790      0.290000      0.138060     Biso  1.000000 N
   N2         1.0     0.981504      0.828345      0.371931     Biso  1.000000 N
   N3         1.0     0.480005      0.326468      0.369029     Biso  1.000000 N
   N4         1.0     0.479790      0.790000      0.138060     Biso  1.000000 N
   N5         1.0     0.580210      0.290000      0.138060     Biso  1.000000 N
   N6         1.0     0.585095      0.751645      0.366853     Biso  1.000000 N
   N7         1.0     0.081104      0.248612      0.374453     Biso  1.000000 N
   N8         1.0     0.080210      0.790000      0.138060     Biso  1.000000 N
   N9         1.0     0.280000      0.989790      0.138060     Biso  1.000000 N
   N10        1.0     0.248398      0.483760      0.370223     Biso  1.000000 N
   N11        1.0     0.747486      0.989267      0.372946     Biso  1.000000 N
   N12        1.0     0.780000      0.489790      0.138060     Biso  1.000000 N
   N13        1.0     0.280000      0.590210      0.138060     Biso  1.000000 N
   N14        1.0     0.316048      0.092618      0.380489     Biso  1.000000 N
   N15        1.0     0.818054      0.592824      0.377362     Biso  1.000000 N
   N16        1.0     0.780000      0.090210      0.138060     Biso  1.000000 N
   N17        1.0     0.280000      0.290000      0.006160     Biso  1.000000 N
   N18        1.0     0.280194      0.792086      0.227728     Biso  1.000000 N
   N19        1.0     0.784921      0.289882      0.238301     Biso  1.000000 N
   N20        1.0     0.780000      0.790000      0.006160     Biso  1.000000 N
   N21        1.0     0.275277      0.275536      0.271157     Biso  1.000000 N
   N22        1.0     0.280000      0.790000      0.050290     Biso  1.000000 N
   N23        1.0     0.780000      0.290000      0.050290     Biso  1.000000 N
   N24        1.0     0.789694      0.788523      0.271157     Biso  1.000000 N
   K1         1.0     0.027304      0.039875      0.258015     Biso  1.000000 K
   K2         1.0     0.537014      0.544613      0.253804     Biso  1.000000 K
   K3         1.0     0.530000      0.040000      0.028220     Biso  1.000000 K
   K4         1.0     0.030000      0.540000      0.028220     Biso  1.000000 K
   O1         1.0     0.284986      0.775455      0.466020     Biso  1.000000 O
   O2         1.0     0.770807      0.291589      0.480204     Biso  1.000000 O
   O3         1.0     0.647067      0.258375      0.507511     Biso  1.000000 O
   H1         1.0     0.273196      0.852169      0.489853     Biso  1.000000 H
   H2         1.0     0.584061      0.286459      0.478112     Biso  1.000000 H
   H3         1.0     0.793990      0.372997      0.499817     Biso  1.000000 H
