# Supplementary material for: Elucidating the catalytic mechanism of Prussian blue nanozymes with self-increasing catalytic activity
Source: Nat Commun. 2024 Jul 13;15:5908. doi: 10.1038/s41467-024-50344-7 (PMC11246500; doi:10.1038/s41467-024-50344-7)
Supplement: Supplementary file 4 — Source Data [file 41467_2024_50344_MOESM4_ESM.zip › Source data/Computational source data/B2/OUTCAR]

 vasp.5.4.4.18Apr17-6-g9f103f2a35 (build Aug 11 2022 15:12:02) complex          
  
 executed on             LinuxIFC date 2024.04.02  16:12:09
 running on   32 total cores
 distrk:  each k-point on   32 cores,    1 groups
 distr:  one band on NCORES_PER_BAND=   4 cores,    8 groups


--------------------------------------------------------------------------------------------------------


 INCAR:
 POTCAR:   PAW_PBE Fe 06Sep2000                   
 POTCAR:   PAW_PBE C 08Apr2002                    
 POTCAR:   PAW_PBE N 08Apr2002                    
 POTCAR:   PAW_PBE K_sv 06Sep2000                 
 POTCAR:   PAW_PBE O 08Apr2002                    
 POTCAR:   PAW_PBE H 15Jun2001                    
 POTCAR:   PAW_PBE Fe 06Sep2000                   
   VRHFIN =Fe:  d7 s1                                                           
   LEXCH  = PE                                                                  
   EATOM  =   594.4687 eV,   43.6922 Ry                                         
                                                                                
   TITEL  = PAW_PBE Fe 06Sep2000                                                
   LULTRA =        F    use ultrasoft PP ?                                      
   IUNSCR =        1    unscreen: 0-lin 1-nonlin 2-no                           
   RPACOR =    2.000    partial core radius                                     
   POMASS =   55.847; ZVAL   =    8.000    mass and valenz                      
   RCORE  =    2.300    outmost cutoff radius                                   
   RWIGS  =    2.460; RWIGS  =    1.302    wigner-seitz radius (au A)           
   ENMAX  =  267.883; ENMIN  =  200.912 eV                                      
   RCLOC  =    1.701    cutoff for local pot                                    
   LCOR   =        T    correct aug charges                                     
   LPAW   =        T    paw PP                                                  
   EAUG   =  511.368                                                            
   DEXC   =    -.022                                                            
   RMAX   =    2.817    core radius for proj-oper                               
   RAUG   =    1.300    factor for augmentation sphere                          
   RDEP   =    2.442    radius for radial grids                                 
   QCUT   =   -4.437; QGAM   =    8.874    optimization parameters              
                                                                                
   Description                                                                  
     l     E      TYP  RCUT    TYP  RCUT                                        
     2   .000     23  2.300                                                     
     2   .000     23  2.300                                                     
     0   .000     23  2.300                                                     
     0   .000     23  2.300                                                     
     1  -.200     23  2.300                                                     
     1   .000     23  2.300                                                     
     3   .000      7   .000                                                     
  local pseudopotential read in
  partial core-charges read in
  atomic valenz-charges read in
  non local Contribution for L=           2  read in
    real space projection operators read in
  non local Contribution for L=           2  read in
    real space projection operators read in
  non local Contribution for L=           0  read in
    real space projection operators read in
  non local Contribution for L=           0  read in
    real space projection operators read in
  non local Contribution for L=           1  read in
    real space projection operators read in
  non local Contribution for L=           1  read in
    real space projection operators read in
    PAW grid and wavefunctions read in
 
   number of l-projection  operators is LMAX  =           6
   number of lm-projection operators is LMMAX =          18
 
 POTCAR:   PAW_PBE C 08Apr2002                    
   VRHFIN =C: s2p2                                                              
   LEXCH  = PE                                                                  
   EATOM  =   147.1560 eV,   10.8157 Ry                                         
                                                                                
   TITEL  = PAW_PBE C 08Apr2002                                                 
   LULTRA =        F    use ultrasoft PP ?                                      
   IUNSCR =        0    unscreen: 0-lin 1-nonlin 2-no                           
   RPACOR =     .000    partial core radius                                     
   POMASS =   12.011; ZVAL   =    4.000    mass and valenz                      
   RCORE  =    1.500    outmost cutoff radius                                   
   RWIGS  =    1.630; RWIGS  =     .863    wigner-seitz radius (au A)           
   ENMAX  =  400.000; ENMIN  =  300.000 eV                                      
   ICORE  =        2    local potential                                         
   LCOR   =        T    correct aug charges                                     
   LPAW   =        T    paw PP                                                  
   EAUG   =  644.873                                                            
   DEXC   =     .000                                                            
   RMAX   =    2.266    core radius for proj-oper                               
   RAUG   =    1.300    factor for augmentation sphere                          
   RDEP   =    1.501    radius for radial grids                                 
   RDEPT  =    1.300    core radius for aug-charge                              
   QCUT   =   -5.516; QGAM   =   11.032    optimization parameters              
                                                                                
   Description                                                                  
     l     E      TYP  RCUT    TYP  RCUT                                        
     0   .000     23  1.200                                                     
     0   .000     23  1.200                                                     
     1   .000     23  1.500                                                     
     1  2.500     23  1.500                                                     
     2   .000      7  1.500                                                     
  local pseudopotential read in
  atomic valenz-charges read in
  non local Contribution for L=           0  read in
    real space projection operators read in
  non local Contribution for L=           0  read in
    real space projection operators read in
  non local Contribution for L=           1  read in
    real space projection operators read in
  non local Contribution for L=           1  read in
    real space projection operators read in
    PAW grid and wavefunctions read in
 
   number of l-projection  operators is LMAX  =           4
   number of lm-projection operators is LMMAX =           8
 
 POTCAR:   PAW_PBE N 08Apr2002                    
   VRHFIN =N: s2p3                                                              
   LEXCH  = PE                                                                  
   EATOM  =   264.5486 eV,   19.4438 Ry                                         
                                                                                
   TITEL  = PAW_PBE N 08Apr2002                                                 
   LULTRA =        F    use ultrasoft PP ?                                      
   IUNSCR =        0    unscreen: 0-lin 1-nonlin 2-no                           
   RPACOR =     .000    partial core radius                                     
   POMASS =   14.001; ZVAL   =    5.000    mass and valenz                      
   RCORE  =    1.500    outmost cutoff radius                                   
   RWIGS  =    1.400; RWIGS  =     .741    wigner-seitz radius (au A)           
   ENMAX  =  400.000; ENMIN  =  300.000 eV                                      
   ICORE  =        2    local potential                                         
   LCOR   =        T    correct aug charges                                     
   LPAW   =        T    paw PP                                                  
   EAUG   =  627.112                                                            
   DEXC   =     .000                                                            
   RMAX   =    2.247    core radius for proj-oper                               
   RAUG   =    1.300    factor for augmentation sphere                          
   RDEP   =    1.514    radius for radial grids                                 
   QCUT   =   -5.562; QGAM   =   11.124    optimization parameters              
                                                                                
   Description                                                                  
     l     E      TYP  RCUT    TYP  RCUT                                        
     0   .000     23  1.200                                                     
     0   .000     23  1.200                                                     
     1   .000     23  1.500                                                     
     1   .700     23  1.500                                                     
     2   .000      7  1.500                                                     
  local pseudopotential read in
  atomic valenz-charges read in
  non local Contribution for L=           0  read in
    real space projection operators read in
  non local Contribution for L=           0  read in
    real space projection operators read in
  non local Contribution for L=           1  read in
    real space projection operators read in
  non local Contribution for L=           1  read in
    real space projection operators read in
    PAW grid and wavefunctions read in
 
   number of l-projection  operators is LMAX  =           4
   number of lm-projection operators is LMMAX =           8
 
 POTCAR:   PAW_PBE K_sv 06Sep2000                 
   VRHFIN =K:  3s3p4s                                                           
   LEXCH  = PE                                                                  
   EATOM  =   774.7423 eV,   56.9420 Ry                                         
                                                                                
   TITEL  = PAW_PBE K_sv 06Sep2000                                              
   LULTRA =        F    use ultrasoft PP ?                                      
   IUNSCR =        1    unscreen: 0-lin 1-nonlin 2-no                           
   RPACOR =    2.200    partial core radius                                     
   POMASS =   39.098; ZVAL   =    9.000    mass and valenz                      
   RCORE  =    2.300    outmost cutoff radius                                   
   RWIGS  =    3.000; RWIGS  =    1.588    wigner-seitz radius (au A)           
   ENMAX  =  259.216; ENMIN  =  194.412 eV                                      
   RCLOC  =    2.005    cutoff for local pot                                    
   LCOR   =        T    correct aug charges                                     
   LPAW   =        T    paw PP                                                  
   EAUG   =  427.853                                                            
   DEXC   =     .000                                                            
   RMAX   =    2.864    core radius for proj-oper                               
   RAUG   =    1.300    factor for augmentation sphere                          
   RDEP   =    2.372    radius for radial grids                                 
   QCUT   =   -4.365; QGAM   =    8.730    optimization parameters              
                                                                                
   Description                                                                  
     l     E      TYP  RCUT    TYP  RCUT                                        
     0   .000     23  2.300                                                     
     0   .000     23  2.300                                                     
     1   .000     23  2.300                                                     
     1 -1.500     23  2.300                                                     
     2   .000     23  2.300                                                     
  local pseudopotential read in
  partial core-charges read in
  atomic valenz-charges read in
  non local Contribution for L=           0  read in
    real space projection operators read in
  non local Contribution for L=           0  read in
    real space projection operators read in
  non local Contribution for L=           1  read in
    real space projection operators read in
  non local Contribution for L=           1  read in
    real space projection operators read in
  non local Contribution for L=           2  read in
    real space projection operators read in
    PAW grid and wavefunctions read in
 
   number of l-projection  operators is LMAX  =           5
   number of lm-projection operators is LMMAX =          13
 
 POTCAR:   PAW_PBE O 08Apr2002                    
   VRHFIN =O: s2p4                                                              
   LEXCH  = PE                                                                  
   EATOM  =   432.3788 eV,   31.7789 Ry                                         
                                                                                
   TITEL  = PAW_PBE O 08Apr2002                                                 
   LULTRA =        F    use ultrasoft PP ?                                      
   IUNSCR =        0    unscreen: 0-lin 1-nonlin 2-no                           
   RPACOR =     .000    partial core radius                                     
   POMASS =   16.000; ZVAL   =    6.000    mass and valenz                      
   RCORE  =    1.520    outmost cutoff radius                                   
   RWIGS  =    1.550; RWIGS  =     .820    wigner-seitz radius (au A)           
   ENMAX  =  400.000; ENMIN  =  300.000 eV                                      
   ICORE  =        2    local potential                                         
   LCOR   =        T    correct aug charges                                     
   LPAW   =        T    paw PP                                                  
   EAUG   =  605.392                                                            
   DEXC   =     .000                                                            
   RMAX   =    2.264    core radius for proj-oper                               
   RAUG   =    1.300    factor for augmentation sphere                          
   RDEP   =    1.550    radius for radial grids                                 
   QCUT   =   -5.520; QGAM   =   11.041    optimization parameters              
                                                                                
   Description                                                                  
     l     E      TYP  RCUT    TYP  RCUT                                        
     0   .000     23  1.200                                                     
     0  -.700     23  1.200                                                     
     1   .000     23  1.520                                                     
     1   .600     23  1.520                                                     
     2   .000      7  1.500                                                     
  local pseudopotential read in
  atomic valenz-charges read in
  non local Contribution for L=           0  read in
    real space projection operators read in
  non local Contribution for L=           0  read in
    real space projection operators read in
  non local Contribution for L=           1  read in
    real space projection operators read in
  non local Contribution for L=           1  read in
    real space projection operators read in
    PAW grid and wavefunctions read in
 
   number of l-projection  operators is LMAX  =           4
   number of lm-projection operators is LMMAX =           8
 
 POTCAR:   PAW_PBE H 15Jun2001                    
   VRHFIN =H: ultrasoft test                                                    
   LEXCH  = PE                                                                  
   EATOM  =    12.4884 eV,     .9179 Ry                                         
                                                                                
   TITEL  = PAW_PBE H 15Jun2001                                                 
   LULTRA =        F    use ultrasoft PP ?                                      
   IUNSCR =        0    unscreen: 0-lin 1-nonlin 2-no                           
   RPACOR =     .000    partial core radius                                     
   POMASS =    1.000; ZVAL   =    1.000    mass and valenz                      
   RCORE  =    1.100    outmost cutoff radius                                   
   RWIGS  =     .700; RWIGS  =     .370    wigner-seitz radius (au A)           
   ENMAX  =  250.000; ENMIN  =  200.000 eV                                      
   RCLOC  =     .701    cutoff for local pot                                    
   LCOR   =        T    correct aug charges                                     
   LPAW   =        T    paw PP                                                  
   EAUG   =  400.000                                                            
   RMAX   =    2.174    core radius for proj-oper                               
   RAUG   =    1.200    factor for augmentation sphere                          
   RDEP   =    1.112    radius for radial grids                                 
   QCUT   =   -5.749; QGAM   =   11.498    optimization parameters              
                                                                                
   Description                                                                  
     l     E      TYP  RCUT    TYP  RCUT                                        
     0   .000     23  1.100                                                     
     0   .500     23  1.100                                                     
     1  -.300     23  1.100                                                     
  local pseudopotential read in
  atomic valenz-charges read in
  non local Contribution for L=           0  read in
    real space projection operators read in
  non local Contribution for L=           0  read in
    real space projection operators read in
  non local Contribution for L=           1  read in
    real space projection operators read in
    PAW grid and wavefunctions read in
 
   number of l-projection  operators is LMAX  =           3
   number of lm-projection operators is LMMAX =           5
 
 Optimization of the real space projectors (new method)

 maximal supplied QI-value         = 16.25
 optimisation between [QCUT,QGAM] = [ 10.24, 20.48] = [ 29.35,117.42] Ry 
 Optimized for a Real-space Cutoff    1.51 Angstroem

   l    n(q)    QCUT    max X(q) W(low)/X(q) W(high)/X(q)  e(spline) 
   2      8    10.239     4.378    0.29E-04    0.57E-04    0.52E-07
   2      8    10.239    23.237    0.44E-03    0.68E-03    0.20E-06
   0      9    10.239    17.641    0.18E-04    0.41E-06    0.72E-08
   0      9    10.239    50.908    0.75E-04    0.38E-04    0.65E-07
   1      9    10.239     6.148    0.18E-04    0.27E-04    0.19E-07
   1      9    10.239     8.345    0.39E-04    0.13E-03    0.98E-07
 Optimization of the real space projectors (new method)

 maximal supplied QI-value         = 25.13
 optimisation between [QCUT,QGAM] = [ 10.05, 20.36] = [ 28.30,116.06] Ry 
 Optimized for a Real-space Cutoff    1.30 Angstroem

   l    n(q)    QCUT    max X(q) W(low)/X(q) W(high)/X(q)  e(spline) 
   0      8    10.053     5.582    0.43E-04    0.44E-04    0.61E-07
   0      8    10.053    69.432    0.49E-03    0.71E-03    0.18E-06
   1      7    10.053     2.780    0.78E-04    0.13E-03    0.11E-06
   1      7    10.053     4.549    0.23E-03    0.19E-03    0.20E-06
 Optimization of the real space projectors (new method)

 maximal supplied QI-value         = 25.13
 optimisation between [QCUT,QGAM] = [ 10.05, 20.36] = [ 28.30,116.06] Ry 
 Optimized for a Real-space Cutoff    1.65 Angstroem

   l    n(q)    QCUT    max X(q) W(low)/X(q) W(high)/X(q)  e(spline) 
   0     10    10.053     4.511    0.24E-04    0.33E-05    0.17E-06
   0     10    10.053    37.799    0.76E-04    0.72E-04    0.55E-06
   1     10    10.053     2.478    0.11E-04    0.27E-04    0.17E-06
   1     10    10.053     4.765    0.27E-03    0.10E-02    0.45E-05
 Optimization of the real space projectors (new method)

 maximal supplied QI-value         = 16.25
 optimisation between [QCUT,QGAM] = [ 10.24, 20.48] = [ 29.35,117.42] Ry 
 Optimized for a Real-space Cutoff    1.38 Angstroem

   l    n(q)    QCUT    max X(q) W(low)/X(q) W(high)/X(q)  e(spline) 
   0      8    10.239     6.336    0.16E-04    0.11E-04    0.51E-08
   0      8    10.239    13.439    0.29E-04    0.86E-04    0.43E-07
   1      8    10.239     3.724    0.47E-04    0.52E-05    0.24E-07
   1      8    10.239    38.716    0.34E-03    0.60E-03    0.28E-06
   2      7    10.239     3.434    0.78E-04    0.80E-04    0.43E-07
 Optimization of the real space projectors (new method)

 maximal supplied QI-value         = 24.76
 optimisation between [QCUT,QGAM] = [ 10.15, 20.30] = [ 28.85,115.39] Ry 
 Optimized for a Real-space Cutoff    1.30 Angstroem

   l    n(q)    QCUT    max X(q) W(low)/X(q) W(high)/X(q)  e(spline) 
   0      8    10.150     4.192    0.55E-04    0.58E-04    0.78E-07
   0      8    10.150     8.473    0.46E-03    0.68E-03    0.23E-06
   1      7    10.150     2.474    0.11E-03    0.93E-04    0.33E-07
   1      7    10.150     3.912    0.46E-03    0.50E-03    0.15E-06
 Optimization of the real space projectors (new method)

 maximal supplied QI-value         = 34.20
 optimisation between [QCUT,QGAM] = [  9.92, 20.18] = [ 27.55,114.04] Ry 
 Optimized for a Real-space Cutoff    1.26 Angstroem

   l    n(q)    QCUT    max X(q) W(low)/X(q) W(high)/X(q)  e(spline) 
   0      8     9.919     4.436    0.80E-04    0.66E-04    0.52E-07
   0      8     9.919    16.131    0.48E-03    0.23E-03    0.28E-06
   1      7     9.919     4.654    0.17E-03    0.75E-03    0.30E-06
 PAW_PBE Fe 06Sep2000                   :
 energy of atom  1       EATOM= -594.4687
 kinetic energy error for atom=    0.0088 (will be added to EATOM!!)
 PAW_PBE C 08Apr2002                    :
 energy of atom  2       EATOM= -147.1560
 kinetic energy error for atom=    0.0288 (will be added to EATOM!!)
 PAW_PBE N 08Apr2002                    :
 energy of atom  3       EATOM= -264.5486
 kinetic energy error for atom=    0.0736 (will be added to EATOM!!)
 PAW_PBE K_sv 06Sep2000                 :
 energy of atom  4       EATOM= -774.7423
 kinetic energy error for atom=    0.0031 (will be added to EATOM!!)
 PAW_PBE O 08Apr2002                    :
 energy of atom  5       EATOM= -432.3788
 kinetic energy error for atom=    0.1156 (will be added to EATOM!!)
 PAW_PBE H 15Jun2001                    :
 energy of atom  6       EATOM=  -12.4884
 kinetic energy error for atom=    0.0098 (will be added to EATOM!!)
 
 
 POSCAR:    Fe    C    N    K    O    H          
  positions in direct lattice
  velocities in cartesian coordinates
 exchange correlation table for  LEXCH =        8
   RHO(1)=    0.500       N(1)  =     2000
   RHO(2)=  100.500       N(2)  =     4000

 VTST: version 3.2, (02/03/18)

 CHAIN: initializing optimizer
 
 OPT: Using VASP Conjugate-Gradient optimizer
 CHAIN: Read ICHAIN            0
 
 POSCAR:    Fe    C    N    K    O    H          
  positions in direct lattice
  velocities in cartesian coordinates
 


--------------------------------------------------------------------------------------------------------


 ion  position               nearest neighbor table
   1  0.283  0.788  0.385-  61 1.89   9 1.97  13 1.98  24 1.99  20 1.99  27 2.50
   2  0.280  0.290  0.138-  28 1.91  14 1.91  19 1.91  23 1.91  10 1.91  32 1.94
   3  0.780  0.790  0.138-  25 1.91  15 1.91  18 1.91  22 1.91  11 1.91  29 1.94
   4  0.781  0.291  0.380-  16 1.96  17 1.96  21 1.97  12 1.97  26 2.14  62 2.34
   5  0.780  0.290  0.138-  55 2.05  33 2.05  44 2.05  48 2.05  37 2.05  51 2.34
   6  0.784  0.791  0.361-  34 2.08  38 2.08  43 2.09  47 2.09  56 2.09
   7  0.280  0.790  0.138-  54 2.05  41 2.05  40 2.05  45 2.05  36 2.05  50 2.09
   8  0.279  0.286  0.360-  42 2.07  46 2.07  53 2.08  39 2.09  35 2.11
   9  0.094  0.815  0.377-  34 1.17   1 1.97
  10  0.094  0.290  0.138-  33 1.17   2 1.91
  11  0.594  0.790  0.138-  36 1.17   3 1.91
  12  0.592  0.317  0.377-  35 1.17   4 1.97
  13  0.473  0.763  0.374-  38 1.17   1 1.98
  14  0.466  0.290  0.138-  37 1.17   2 1.91
  15  0.966  0.790  0.138-  40 1.17   3 1.91
  16  0.970  0.262  0.383-  39 1.17   4 1.96
  17  0.755  0.101  0.380-  43 1.17   4 1.96
  18  0.780  0.604  0.138-  44 1.17   3 1.91
  19  0.280  0.104  0.138-  41 1.17   2 1.91
  20  0.257  0.597  0.374-  42 1.17   1 1.99
  21  0.809  0.480  0.383-  47 1.17   4 1.97
  22  0.780  0.976  0.138-  48 1.17   3 1.91
  23  0.280  0.476  0.138-  45 1.17   2 1.91
  24  0.309  0.979  0.381-  46 1.17   1 1.99
  25  0.780  0.790  0.056-  52 1.17   3 1.91
  26  0.786  0.292  0.288-  51 1.17   4 2.14
  27  0.280  0.797  0.278-  50 1.18   1 2.50
  28  0.280  0.290  0.056-  49 1.17   2 1.91
  29  0.787  0.789  0.221-  56 1.17   3 1.94
  30  0.780  0.290  0.000-  55 1.17
  31  0.280  0.790  0.000-  54 1.17
  32  0.277  0.282  0.221-  53 1.17   2 1.94
  33  0.980  0.290  0.138-  10 1.17   5 2.05
  34  0.981  0.828  0.372-   9 1.17   6 2.08
  35  0.480  0.326  0.369-  12 1.17   8 2.11
  36  0.480  0.790  0.138-  11 1.17   7 2.05
  37  0.580  0.290  0.138-  14 1.17   5 2.05
  38  0.585  0.752  0.367-  13 1.17   6 2.08
  39  0.081  0.249  0.374-  16 1.17   8 2.09
  40  0.080  0.790  0.138-  15 1.17   7 2.05
  41  0.280  0.990  0.138-  19 1.17   7 2.05
  42  0.249  0.484  0.370-  20 1.17   8 2.07
  43  0.748  0.989  0.372-  17 1.17   6 2.09
  44  0.780  0.490  0.138-  18 1.17   5 2.05
  45  0.280  0.590  0.138-  23 1.17   7 2.05
  46  0.316  0.093  0.380-  24 1.17   8 2.07
  47  0.817  0.593  0.377-  21 1.17   6 2.09
  48  0.780  0.090  0.138-  22 1.17   5 2.05
  49  0.280  0.290  0.006-  28 1.17
  50  0.280  0.792  0.228-  27 1.18   7 2.09
  51  0.785  0.289  0.238-  26 1.17   5 2.34
  52  0.780  0.790  0.006-  25 1.17
  53  0.275  0.275  0.271-  32 1.17   8 2.08
  54  0.280  0.790  0.050-  31 1.17   7 2.05
  55  0.780  0.290  0.050-  30 1.17   5 2.05
  56  0.790  0.788  0.271-  29 1.17   6 2.09
  57  0.027  0.040  0.258-
  58  0.537  0.545  0.254-
  59  0.530  0.040  0.028-
  60  0.030  0.540  0.028-
  61  0.285  0.775  0.466-  64 0.97   1 1.89
  62  0.771  0.291  0.480-  66 0.98  63 1.46   4 2.34
  63  0.647  0.258  0.508-  65 0.99  62 1.46
  64  0.273  0.852  0.490-  61 0.97
  65  0.584  0.287  0.478-  63 0.99
  66  0.795  0.372  0.500-  62 0.98
 

IMPORTANT INFORMATION: All symmetrisations will be switched off!
NOSYMM: (Re-)initialisation of all symmetry stuff for point group C_1.

 
 
 KPOINTS: Automatic generation                    

Automatic generation of k-mesh.
Space group operators:
 irot       det(A)        alpha          n_x          n_y          n_z        tau_x        tau_y        tau_z
    1     1.000000     0.000000     1.000000     0.000000     0.000000     0.000000     0.000000     0.000000
 
 Subroutine IBZKPT returns following result:
 ===========================================
 
 Found      5 irreducible k-points:
 
 Following reciprocal coordinates:
            Coordinates               Weight
  0.000000  0.000000  0.000000      1.000000
  0.333333  0.000000  0.000000      2.000000
  0.000000  0.333333  0.000000      2.000000
  0.333333  0.333333  0.000000      2.000000
 -0.333333  0.333333  0.000000      2.000000
 
 Following cartesian coordinates:
            Coordinates               Weight
  0.000000  0.000000  0.000000      1.000000
  0.032487  0.000000  0.000000      2.000000
  0.000000  0.032487  0.000000      2.000000
  0.032487  0.032487  0.000000      2.000000
 -0.032487  0.032487  0.000000      2.000000
 


--------------------------------------------------------------------------------------------------------


 Dimension of arrays:
   k-points           NKPTS =      5   k-points in BZ     NKDIM =      5   number of bands    NBANDS=    224
   number of dos      NEDOS =    301   number of ions     NIONS =     66
   non local maximal  LDIM  =      6   non local SUM 2l+1 LMDIM =     18
   total plane-waves  NPLWV = 300000
   max r-space proj   IRMAX =   2339   max aug-charges    IRDMAX=   5878
   dimension x,y,z NGX =    50 NGY =   50 NGZ =  120
   dimension x,y,z NGXF=   100 NGYF=  100 NGZF=  240
   support grid    NGXF=   100 NGYF=  100 NGZF=  240
   ions per type =               8  24  24   4   3   3
   NGX,Y,Z   is equivalent  to a cutoff of   8.10,  8.10,  8.54 a.u.
   NGXF,Y,Z  is equivalent  to a cutoff of  16.20, 16.20, 17.08 a.u.

 SYSTEM =  VASP                                    
 POSCAR =     Fe    C    N    K    O    H          

 Startparameter for this run:
   NWRITE =      2    write-flag & timer
   PREC   = normal    normal or accurate (medium, high low for compatibility)
   ISTART =      1    job   : 0-new  1-cont  2-samecut
   ICHARG =      1    charge: 1-file 2-atom 10-const
   ISPIN  =      2    spin polarized calculation?
   LNONCOLLINEAR =      F non collinear calculations
   LSORBIT =      F    spin-orbit coupling
   INIWAV =      1    electr: 0-lowe 1-rand  2-diag
   LASPH  =      T    aspherical Exc in radial PAW
   METAGGA=      F    non-selfconsistent MetaGGA calc.

 Electronic Relaxation 1
   ENCUT  =  400.0 eV  29.40 Ry    5.42 a.u.  16.73 16.73 38.09*2*pi/ulx,y,z
   ENINI  =  400.0     initial cutoff
   ENAUG  =  644.9 eV  augmentation charge cutoff
   NELM   =     60;   NELMIN=  2; NELMDL=  0     # of ELM steps 
   EDIFF  = 0.1E-04   stopping-criterion for ELM
   LREAL  =      T    real-space projection
   NLSPLINE    = F    spline interpolate recip. space projectors
   LCOMPAT=      F    compatible to vasp.4.4
   GGA_COMPAT  = T    GGA compatible to vasp.4.4-vasp.4.6
   LMAXPAW     = -100 max onsite density
   LMAXMIX     =    4 max onsite mixed and CHGCAR
   VOSKOWN=      0    Vosko Wilk Nusair interpolation
   ROPT   =   -0.00050  -0.00050  -0.00050  -0.00050
   ROPT   =   -0.00050  -0.00050
 Ionic relaxation
   EDIFFG = -.2E-01   stopping-criterion for IOM
   NSW    =    200    number of steps for IOM
   NBLOCK =      1;   KBLOCK =    200    inner block; outer block 
   IBRION =      2    ionic relax: 0-MD 1-quasi-New 2-CG
   NFREE  =      1    steps in history (QN), initial steepest desc. (CG)
   ISIF   =      2    stress and relaxation
   IWAVPR =     11    prediction:  0-non 1-charg 2-wave 3-comb
   ISYM   =      0    0-nonsym 1-usesym 2-fastsym
   LCORR  =      T    Harris-Foulkes like correction to forces

   POTIM  = 0.5000    time-step for ionic-motion
   TEIN   =    0.0    initial temperature
   TEBEG  =    0.0;   TEEND  =   0.0 temperature during run
   SMASS  =  -3.00    Nose mass-parameter (am)
   estimated Nose-frequenzy (Omega)   =  0.10E-29 period in steps =****** mass=  -0.241E-26a.u.
   SCALEE = 1.0000    scale energy and forces
   NPACO  =    256;   APACO  = 16.0  distance and # of slots for P.C.
   PSTRESS=    0.0 pullay stress

  Mass of Ions in am
   POMASS =  55.85 12.01 14.00 39.10 16.00  1.00
  Ionic Valenz
   ZVAL   =   8.00  4.00  5.00  9.00  6.00  1.00
  Atomic Wigner-Seitz radii
   RWIGS  =  -1.00 -1.00 -1.00 -1.00 -1.00 -1.00
  virtual crystal weights 
   VCA    =   1.00  1.00  1.00  1.00  1.00  1.00
   NELECT =     337.0000    total number of electrons
   NUPDOWN=      -1.0000    fix difference up-down

 DOS related values:
   EMIN   =  10.00;   EMAX   =-10.00  energy-range for DOS
   EFERMI =   0.00
   ISMEAR =     0;   SIGMA  =   0.05  broadening in eV -4-tet -1-fermi 0-gaus

 Electronic relaxation 2 (details)
   IALGO  =     48    algorithm
   LDIAG  =      T    sub-space diagonalisation (order eigenvalues)
   LSUBROT=      F    optimize rotation matrix (better conditioning)
   TURBO    =      0    0=normal 1=particle mesh
   IRESTART =      0    0=no restart 2=restart with 2 vectors
   NREBOOT  =      0    no. of reboots
   NMIN     =      0    reboot dimension
   EREF     =   0.00    reference energy to select bands
   IMIX   =      4    mixing-type and parameters
     AMIX     =   0.40;   BMIX     =  1.00
     AMIX_MAG =   1.60;   BMIX_MAG =  1.00
     AMIN     =   0.10
     WC   =   100.;   INIMIX=   1;  MIXPRE=   1;  MAXMIX= -45

 Intra band minimization:
   WEIMIN = 0.0010     energy-eigenvalue tresh-hold
   EBREAK =  0.11E-07  absolut break condition
   DEPER  =   0.30     relativ break condition  

   TIME   =   0.40     timestep for ELM

  volume/ion in A,a.u.               =      37.25       251.40
  Fermi-wavevector in a.u.,A,eV,Ry     =   0.844076  1.595073  9.693669  0.712465
  Thomas-Fermi vector in A             =   1.959046
 
 Write flags
   LWAVE        =      T    write WAVECAR
   LDOWNSAMPLE  =      F    k-point downsampling of WAVECAR
   LCHARG       =      T    write CHGCAR
   LVTOT        =      F    write LOCPOT, total local potential
   LVHAR        =      F    write LOCPOT, Hartree potential only
   LELF         =      F    write electronic localiz. function (ELF)
   LORBIT       =     11    0 simple, 1 ext, 2 COOP (PROOUT), +10 PAW based schemes


 Dipole corrections
   LMONO  =      F    monopole corrections only (constant potential shift)
   LDIPOL =      F    correct potential (dipole corrections)
   IDIPOL =      0    1-x, 2-y, 3-z, 4-all directions 
   EPSILON=  1.0000000 bulk dielectric constant

 LDA+U is selected, type is set to LDAUTYPE =  2
   angular momentum for each species LDAUL =     2   -1   -1   -1   -1   -1
   U (eV)           for each species LDAUU =   6.0  0.0  0.0  0.0  0.0  0.0
   J (eV)           for each species LDAUJ =   0.0  0.0  0.0  0.0  0.0  0.0
 Exchange correlation treatment:
   GGA     =    --    GGA type
   LEXCH   =     8    internal setting for exchange type
   VOSKOWN=      0    Vosko Wilk Nusair interpolation
   LHFCALC =     F    Hartree Fock is set to
   LHFONE  =     F    Hartree Fock one center treatment
   AEXX    =    0.0000 exact exchange contribution

 Linear response parameters
   LEPSILON=     F    determine dielectric tensor
   LRPA    =     F    only Hartree local field effects (RPA)
   LNABLA  =     F    use nabla operator in PAW spheres
   LVEL    =     F    velocity operator in full k-point grid
   LINTERFAST=   F  fast interpolation
   KINTER  =     0    interpolate to denser k-point grid
   CSHIFT  =0.1000    complex shift for real part using Kramers Kronig
   OMEGAMAX=  -1.0    maximum frequency
   DEG_THRESHOLD= 0.2000000E-02 threshold for treating states as degnerate
   RTIME   =   -0.100 relaxation time in fs
  (WPLASMAI=    0.000 imaginary part of plasma frequency in eV, 0.658/RTIME)
   DFIELD  = 0.0000000 0.0000000 0.0000000 field for delta impulse in time
 
 Orbital magnetization related:
   ORBITALMAG=     F  switch on orbital magnetization
   LCHIMAG   =     F  perturbation theory with respect to B field
   DQ        =  0.001000  dq finite difference perturbation B field
   LLRAUG    =     F  two centre corrections for induced B field


--------------------------------------------------------------------------------------------------------


 conjugate gradient relaxation of ions
   using selective dynamics as specified on POSCAR
 charge density and potential will be updated during run
 spin polarized calculation
 RMM-DIIS sequential band-by-band
 perform sub-space diagonalisation
    before iterative eigenvector-optimisation
 modified Broyden-mixing scheme, WC =      100.0
 initial mixing is a Kerker type mixing with AMIX =  0.4000 and BMIX =      1.0000
 Hartree-type preconditioning will be used
 using additional bands           55
 real space projection scheme for non local part
 use partial core corrections
 calculate Harris-corrections to forces 
   (improved forces if not selfconsistent)
 use gradient corrections 
 use of overlap-Matrix (Vanderbilt PP)
 Gauss-broadening in eV      SIGMA  =   0.05


--------------------------------------------------------------------------------------------------------


  energy-cutoff  :      400.00
  volume of cell :     2458.72
      direct lattice vectors                 reciprocal lattice vectors
    10.260500000  0.000000000  0.000000000     0.097461137  0.000000000  0.000000000
     0.000000000 10.260500000  0.000000000     0.000000000  0.097461137  0.000000000
     0.000000000  0.000000000 23.354600000     0.000000000  0.000000000  0.042818117

  length of vectors
    10.260500000 10.260500000 23.354600000     0.097461137  0.097461137  0.042818117


 
 old parameters found on file WAVECAR:
  energy-cutoff  :      400.00
  volume of cell :     2458.72
      direct lattice vectors                 reciprocal lattice vectors
    10.260500000  0.000000000  0.000000000     0.097461137  0.000000000  0.000000000
     0.000000000 10.260500000  0.000000000     0.000000000  0.097461137  0.000000000
     0.000000000  0.000000000 23.354600000     0.000000000  0.000000000  0.042818117

  length of vectors

 
 k-points in units of 2pi/SCALE and weight: Automatic generation                    
   0.00000000  0.00000000  0.00000000       0.111
   0.03248705  0.00000000  0.00000000       0.222
   0.00000000  0.03248705  0.00000000       0.222
   0.03248705  0.03248705  0.00000000       0.222
  -0.03248705  0.03248705  0.00000000       0.222
 
 k-points in reciprocal lattice and weights: Automatic generation                    
   0.00000000  0.00000000  0.00000000       0.111
   0.33333333  0.00000000  0.00000000       0.222
   0.00000000  0.33333333  0.00000000       0.222
   0.33333333  0.33333333  0.00000000       0.222
  -0.33333333  0.33333333  0.00000000       0.222
 
 position of ions in fractional coordinates (direct lattice) 
   0.28342540  0.78752636  0.38514241
   0.28000000  0.29000000  0.13806000
   0.78000000  0.79000000  0.13806000
   0.78144331  0.29077760  0.38018824
   0.78000000  0.29000000  0.13806000
   0.78400954  0.79079601  0.36066161
   0.28000000  0.79000000  0.13806000
   0.27934012  0.28592782  0.36013022
   0.09408334  0.81499582  0.37673748
   0.09424000  0.29000000  0.13806000
   0.59424000  0.79000000  0.13806000
   0.59156374  0.31712299  0.37746433
   0.47262970  0.76268714  0.37353742
   0.46576000  0.29000000  0.13806000
   0.96576000  0.79000000  0.13806000
   0.96996751  0.26201853  0.38272500
   0.75508987  0.10136244  0.37996511
   0.78000000  0.60424000  0.13806000
   0.28000000  0.10424000  0.13806000
   0.25666586  0.59708098  0.37425330
   0.80901890  0.48029900  0.38268630
   0.78000000  0.97576000  0.13806000
   0.28000000  0.47576000  0.13806000
   0.30921382  0.97913658  0.38140943
   0.78000000  0.79000000  0.05645000
   0.78560632  0.29198937  0.28839044
   0.28022186  0.79657562  0.27804006
   0.28000000  0.29000000  0.05645000
   0.78671298  0.78932582  0.22094610
   0.78000000  0.29000000  0.00000000
   0.28000000  0.79000000  0.00000000
   0.27715142  0.28154928  0.22100273
   0.97979000  0.29000000  0.13806000
   0.98121948  0.82803873  0.37211827
   0.47980439  0.32624750  0.36864193
   0.47979000  0.79000000  0.13806000
   0.58021000  0.29000000  0.13806000
   0.58529700  0.75198334  0.36708256
   0.08144825  0.24931184  0.37433152
   0.08021000  0.79000000  0.13806000
   0.28000000  0.98979000  0.13806000
   0.24866551  0.48382321  0.37012621
   0.74806512  0.98919337  0.37234556
   0.78000000  0.48979000  0.13806000
   0.28000000  0.59021000  0.13806000
   0.31600182  0.09295551  0.38045013
   0.81749399  0.59296523  0.37686336
   0.78000000  0.09021000  0.13806000
   0.28000000  0.29000000  0.00616000
   0.28008378  0.79230752  0.22765083
   0.78544649  0.28949202  0.23825266
   0.78000000  0.79000000  0.00616000
   0.27499551  0.27508568  0.27107017
   0.28000000  0.79000000  0.05029000
   0.78000000  0.29000000  0.05029000
   0.79018123  0.78824697  0.27107424
   0.02702967  0.04014287  0.25803937
   0.53742631  0.54460314  0.25423151
   0.53000000  0.04000000  0.02822000
   0.03000000  0.54000000  0.02822000
   0.28479255  0.77530062  0.46588964
   0.77088214  0.29093184  0.48026480
   0.64695805  0.25846236  0.50759483
   0.27277097  0.85184701  0.48981528
   0.58411237  0.28713431  0.47824170
   0.79466568  0.37204391  0.49997489
 
 position of ions in cartesian coordinates  (Angst):
   2.90808633  8.08041421  8.99484703
   2.87294000  2.97554500  3.22433608
   8.00319000  8.10579500  3.22433608
   8.01799908  2.98352353  8.87914436
   8.00319000  2.97554500  3.22433608
   8.04432984  8.11396247  8.42310762
   2.87294000  8.10579500  3.22433608
   2.86616931  2.93376237  8.41069718
   0.96534207  8.36226464  8.79855315
   0.96694952  2.97554500  3.22433608
   6.09719952  8.10579500  3.22433608
   6.06973974  3.25384041  8.81552842
   4.84941700  7.82555143  8.72381710
   4.77893048  2.97554500  3.22433608
   9.90918048  8.10579500  3.22433608
   9.95235164  2.68844117  8.93838922
   7.74759960  1.04002932  8.87393327
   8.00319000  6.19980452  3.22433608
   2.87294000  1.06955452  3.22433608
   2.63352008  6.12634935  8.74053608
   8.30093842  4.92810790  8.93748547
   8.00319000 10.01178548  3.22433608
   2.87294000  4.88153548  3.22433608
   3.17268837 10.04643086  8.90766475
   8.00319000  8.10579500  1.31836717
   8.06071368  2.99595689  6.73524327
   2.87521643  8.17326419  6.49351438
   2.87294000  2.97554500  1.31836717
   8.07206850  8.09887761  5.16010780
   8.00319000  2.97554500  0.00000000
   2.87294000  8.10579500  0.00000000
   2.84371210  2.88883641  5.16143028
  10.05313529  2.97554500  3.22433608
  10.06780243  8.49609135  8.69067337
   4.92303292  3.34746246  8.60948479
   4.92288530  8.10579500  3.22433608
   5.95324470  2.97554500  3.22433608
   6.00543987  7.71572501  8.57306627
   0.83569975  2.55806417  8.74236289
   0.82299471  8.10579500  3.22433608
   2.87294000 10.15574029  3.22433608
   2.55143251  4.96426800  8.64414956
   7.67552214 10.14961861  8.69598170
   8.00319000  5.02549030  3.22433608
   2.87294000  6.05584970  3.22433608
   3.24233667  0.95377000  8.88526057
   8.38789713  6.08411973  8.80149292
   8.00319000  0.92559970  3.22433608
   2.87294000  2.97554500  0.14386434
   2.87379958  8.12947127  5.31669418
   8.05907370  2.97033286  5.56429552
   8.00319000  8.10579500  0.14386434
   2.82159143  2.82251664  6.33073543
   2.87294000  8.10579500  1.17450283
   8.00319000  2.97554500  1.17450283
   8.10765447  8.08780802  6.33083054
   0.27733792  0.41188596  6.02640617
   5.51426265  5.58790047  5.93747511
   5.43806500  0.41042000  0.65906681
   0.30781500  5.54067000  0.65906681
   2.92211399  7.95497202 10.88066630
   7.90963621  2.98510611 11.21639241
   6.63811311  2.65195305 11.85467422
   2.79876655  8.74037623 11.43944001
   5.99328500  2.94614158 11.16914372
   8.15366725  3.81735654 11.67671358
 


--------------------------------------------------------------------------------------------------------


 k-point  1 :   0.0000 0.0000 0.0000  plane waves:   44673
 k-point  2 :   0.3333 0.0000 0.0000  plane waves:   44654
 k-point  3 :   0.0000 0.3333 0.0000  plane waves:   44654
 k-point  4 :   0.3333 0.3333 0.0000  plane waves:   44648
 k-point  5 :  -0.3333 0.3333 0.0000  plane waves:   44648

 maximum and minimum number of plane-waves per node :     11199    11132

 maximum number of plane-waves:     44673
 maximum index in each direction: 
   IXMAX=   17   IYMAX=   16   IZMAX=   38
   IXMIN=  -17   IYMIN=  -17   IZMIN=  -38


 real space projection operators:
  total allocation   :       7734.13 KBytes
  max/ min on nodes  :       1986.27       1883.94


 parallel 3D FFT for wavefunctions:
    minimum data exchange during FFTs selected (reduces bandwidth)
 parallel 3D FFT for charge:
    minimum data exchange during FFTs selected (reduces bandwidth)


 total amount of memory used by VASP MPI-rank0   108851. kBytes
=======================================================================

   base      :      30000. kBytes
   nonlr-proj:       5028. kBytes
   fftplans  :       5457. kBytes
   grid      :      17089. kBytes
   one-center:        528. kBytes
   wavefun   :      50749. kBytes
 
     INWAV:  cpu time    5.4979: real time    5.7294
 Broyden mixing: mesh for mixing (old mesh)
   NGX = 33   NGY = 33   NGZ = 77
  (NGX  =100   NGY  =100   NGZ  =240)
  gives a total of  83853 points

 initial charge density was supplied:
 number of electron     336.9999760 magnetization      24.9999927
 keeping initial charge density in first step


--------------------------------------------------------------------------------------------------------


 Maximum index for non-local projection operator          668
 Maximum index for augmentation-charges          597 (set IRDMAX)


--------------------------------------------------------------------------------------------------------


 First call to EWALD:  gamma=   0.131
 Maximum number of real-space cells 3x 3x 2
 Maximum number of reciprocal cells 2x 2x 4

    FEWALD:  cpu time    0.0050: real time    0.0063


--------------------------------------- Iteration      1(   1)  ---------------------------------------


    POTLOK:  cpu time    0.1830: real time    0.2094
    SETDIJ:  cpu time    0.9631: real time    1.0017
    EDDIAG:  cpu time    3.0532: real time    3.1061
  RMM-DIIS:  cpu time    5.6877: real time    5.7054
    ORTHCH:  cpu time    1.0979: real time    1.1027
       DOS:  cpu time    0.0022: real time    0.0918
    CHARGE:  cpu time    0.3610: real time    0.3795
    MIXING:  cpu time    0.0052: real time    0.0079
    --------------------------------------------
      LOOP:  cpu time   11.3537: real time   11.6046

 eigenvalue-minimisations  :  4092
 total energy-change (2. order) :-0.4751994E+03  (-0.4911401E+02)
 number of electron     336.9999756 magnetization      24.9999927
 augmentation part       47.8484643 magnetization      18.0069261

 Broyden mixing:
  rms(total) = 0.17339E+00    rms(broyden)= 0.17320E+00
  rms(prec ) = 0.18438E+00
  weight for this iteration     100.00

 Free energy of the ion-electron system (eV)
  ---------------------------------------------------
  alpha Z        PSCENC =       318.62458629
  Ewald energy   TEWEN  =     41121.66458237
  -Hartree energ DENC   =    -58222.24779658
  -exchange      EXHF   =         0.00000000
  -V(xc)+E(xc)   XCENC  =      1087.50117381
  PAW double counting   =     12438.42392115   -12448.52852531
  entropy T*S    EENTRO =        -0.00000000
  eigenvalues    EBANDS =     -3837.95230815
  atomic energy  EATOM  =     19067.31494413
  Solvation  Ediel_sol  =         0.00000000
  ---------------------------------------------------
  free energy    TOTEN  =      -475.19942229 eV

  energy without entropy =     -475.19942229  energy(sigma->0) =     -475.19942229


--------------------------------------------------------------------------------------------------------


--------------------------------------- Iteration      1(   2)  ---------------------------------------


    POTLOK:  cpu time    0.1884: real time    0.1960
    SETDIJ:  cpu time    0.9097: real time    0.9629
    EDDIAG:  cpu time    3.4040: real time    3.4210
  RMM-DIIS:  cpu time    6.3987: real time    6.4057
    ORTHCH:  cpu time    1.1090: real time    1.1125
       DOS:  cpu time    0.0011: real time    0.0011
    CHARGE:  cpu time    0.3915: real time    0.3917
    MIXING:  cpu time    0.0041: real time    0.0056
    --------------------------------------------
      LOOP:  cpu time   12.4064: real time   12.4965

 eigenvalue-minimisations  :  4555
 total energy-change (2. order) :-0.2778753E+01  (-0.2945061E+01)
 number of electron     336.9999764 magnetization      24.9999927
 augmentation part       47.0641063 magnetization      17.9864119

 Broyden mixing:
  rms(total) = 0.28354E+00    rms(broyden)= 0.28338E+00
  rms(prec ) = 0.30559E+00
  weight for this iteration     100.00

 eigenvalues of (default mixing * dielectric matrix)
  average eigenvalue GAMMA=   0.3758
  0.3758

 Free energy of the ion-electron system (eV)
  ---------------------------------------------------
  alpha Z        PSCENC =       318.62458629
  Ewald energy   TEWEN  =     41121.66458237
  -Hartree energ DENC   =    -58225.25598633
  -exchange      EXHF   =         0.00000000
  -V(xc)+E(xc)   XCENC  =      1086.93207829
  PAW double counting   =     12441.97214891   -12455.09589242
  entropy T*S    EENTRO =        -0.00000000
  eigenvalues    EBANDS =     -3834.13463633
  atomic energy  EATOM  =     19067.31494413
  Solvation  Ediel_sol  =         0.00000000
  ---------------------------------------------------
  free energy    TOTEN  =      -477.97817510 eV

  energy without entropy =     -477.97817510  energy(sigma->0) =     -477.97817510


--------------------------------------------------------------------------------------------------------


--------------------------------------- Iteration      1(   3)  ---------------------------------------


    POTLOK:  cpu time    0.1890: real time    0.1911
    SETDIJ:  cpu time    0.9629: real time    0.9631
    EDDIAG:  cpu time    3.0423: real time    3.0571
  RMM-DIIS:  cpu time    8.2335: real time    8.2435
    ORTHCH:  cpu time    1.1693: real time    1.2288
       DOS:  cpu time    0.0011: real time    0.0011
    CHARGE:  cpu time    0.4722: real time    0.4760
    MIXING:  cpu time    0.0041: real time    0.0042
    --------------------------------------------
      LOOP:  cpu time   14.0745: real time   14.1648

 eigenvalue-minimisations  :  5775
 total energy-change (2. order) :-0.4902764E+00  (-0.5128855E+00)
 number of electron     336.9999760 magnetization      24.9999927
 augmentation part       47.4153397 magnetization      17.9965714

 Broyden mixing:
  rms(total) = 0.92926E-01    rms(broyden)= 0.92882E-01
  rms(prec ) = 0.98866E-01
  weight for this iteration     100.00

 eigenvalues of (default mixing * dielectric matrix)
  average eigenvalue GAMMA=   0.4582
  0.4582  0.4582

 Free energy of the ion-electron system (eV)
  ---------------------------------------------------
  alpha Z        PSCENC =       318.62458629
  Ewald energy   TEWEN  =     41121.66458237
  -Hartree energ DENC   =    -58220.52932162
  -exchange      EXHF   =         0.00000000
  -V(xc)+E(xc)   XCENC  =      1087.03563940
  PAW double counting   =     12433.23780852   -12444.59860392
  entropy T*S    EENTRO =        -0.00000000
  eigenvalues    EBANDS =     -3841.21808669
  atomic energy  EATOM  =     19067.31494413
  Solvation  Ediel_sol  =         0.00000000
  ---------------------------------------------------
  free energy    TOTEN  =      -478.46845151 eV

  energy without entropy =     -478.46845151  energy(sigma->0) =     -478.46845151


--------------------------------------------------------------------------------------------------------


--------------------------------------- Iteration      1(   4)  ---------------------------------------


    POTLOK:  cpu time    0.2392: real time    0.2411
    SETDIJ:  cpu time    0.9609: real time    0.9612
    EDDIAG:  cpu time    3.0247: real time    3.0373
  RMM-DIIS:  cpu time    8.1100: real time    8.1157
    ORTHCH:  cpu time    1.1102: real time    1.1137
       DOS:  cpu time    0.0017: real time    0.0017
    CHARGE:  cpu time    0.3904: real time    0.3907
    MIXING:  cpu time    0.0042: real time    0.0042
    --------------------------------------------
      LOOP:  cpu time   13.8413: real time   13.8655

 eigenvalue-minimisations  :  5619
 total energy-change (2. order) : 0.1007339E-01  (-0.3166467E-01)
 number of electron     336.9999760 magnetization      24.9999927
 augmentation part       47.4474793 magnetization      17.9956673

 Broyden mixing:
  rms(total) = 0.63813E-01    rms(broyden)= 0.63802E-01
  rms(prec ) = 0.68232E-01
  weight for this iteration     100.00

 eigenvalues of (default mixing * dielectric matrix)
  average eigenvalue GAMMA=   0.5131
  0.5898  0.5898  0.3598

 Free energy of the ion-electron system (eV)
  ---------------------------------------------------
  alpha Z        PSCENC =       318.62458629
  Ewald energy   TEWEN  =     41121.66458237
  -Hartree energ DENC   =    -58221.71000767
  -exchange      EXHF   =         0.00000000
  -V(xc)+E(xc)   XCENC  =      1087.20512629
  PAW double counting   =     12436.03330296   -12446.80991045
  entropy T*S    EENTRO =        -0.00000000
  eigenvalues    EBANDS =     -3840.78100206
  atomic energy  EATOM  =     19067.31494413
  Solvation  Ediel_sol  =         0.00000000
  ---------------------------------------------------
  free energy    TOTEN  =      -478.45837813 eV

  energy without entropy =     -478.45837813  energy(sigma->0) =     -478.45837813


--------------------------------------------------------------------------------------------------------


--------------------------------------- Iteration      1(   5)  ---------------------------------------


    POTLOK:  cpu time    0.1811: real time    0.1834
    SETDIJ:  cpu time    0.9609: real time    0.9613
    EDDIAG:  cpu time    3.0319: real time    3.0454
  RMM-DIIS:  cpu time    8.7439: real time    8.7583
    ORTHCH:  cpu time    1.1133: real time    1.1172
       DOS:  cpu time    0.0013: real time    0.0013
    CHARGE:  cpu time    0.3836: real time    0.3844
    MIXING:  cpu time    0.0043: real time    0.0043
    --------------------------------------------
      LOOP:  cpu time   14.4203: real time   14.4557

 eigenvalue-minimisations  :  6145
 total energy-change (2. order) :-0.3036550E-02  (-0.8490667E-02)
 number of electron     336.9999760 magnetization      24.9999928
 augmentation part       47.4737000 magnetization      17.9973400

 Broyden mixing:
  rms(total) = 0.43259E-01    rms(broyden)= 0.43252E-01
  rms(prec ) = 0.46072E-01
  weight for this iteration     100.00

 eigenvalues of (default mixing * dielectric matrix)
  average eigenvalue GAMMA=   0.6412
  0.8286  0.8286  0.4538  0.4538

 Free energy of the ion-electron system (eV)
  ---------------------------------------------------
  alpha Z        PSCENC =       318.62458629
  Ewald energy   TEWEN  =     41121.66458237
  -Hartree energ DENC   =    -58222.44421881
  -exchange      EXHF   =         0.00000000
  -V(xc)+E(xc)   XCENC  =      1087.28700978
  PAW double counting   =     12437.63311222   -12448.18335975
  entropy T*S    EENTRO =        -0.00000000
  eigenvalues    EBANDS =     -3840.35807092
  atomic energy  EATOM  =     19067.31494413
  Solvation  Ediel_sol  =         0.00000000
  ---------------------------------------------------
  free energy    TOTEN  =      -478.46141468 eV

  energy without entropy =     -478.46141468  energy(sigma->0) =     -478.46141468


--------------------------------------------------------------------------------------------------------


--------------------------------------- Iteration      1(   6)  ---------------------------------------


    POTLOK:  cpu time    0.1810: real time    0.1826
    SETDIJ:  cpu time    0.9602: real time    0.9607
    EDDIAG:  cpu time    3.1319: real time    3.1527
  RMM-DIIS:  cpu time    7.5516: real time    7.5586
    ORTHCH:  cpu time    1.1121: real time    1.1179
       DOS:  cpu time    0.0010: real time    0.0010
    CHARGE:  cpu time    0.3907: real time    0.3910
    MIXING:  cpu time    0.0050: real time    0.0050
    --------------------------------------------
      LOOP:  cpu time   13.3334: real time   13.3694

 eigenvalue-minimisations  :  5291
 total energy-change (2. order) : 0.1863721E-03  (-0.2623560E-02)
 number of electron     336.9999759 magnetization      24.9999928
 augmentation part       47.5080152 magnetization      17.9962154

 Broyden mixing:
  rms(total) = 0.22904E-01    rms(broyden)= 0.22890E-01
  rms(prec ) = 0.24243E-01
  weight for this iteration     100.00

 eigenvalues of (default mixing * dielectric matrix)
  average eigenvalue GAMMA=   0.7657
  1.2680  0.8027  0.8027  0.5310  0.4242

 Free energy of the ion-electron system (eV)
  ---------------------------------------------------
  alpha Z        PSCENC =       318.62458629
  Ewald energy   TEWEN  =     41121.66458237
  -Hartree energ DENC   =    -58223.16386779
  -exchange      EXHF   =         0.00000000
  -V(xc)+E(xc)   XCENC  =      1087.36438292
  PAW double counting   =     12439.38182882   -12449.60046966
  entropy T*S    EENTRO =        -0.00000000
  eigenvalues    EBANDS =     -3840.04721538
  atomic energy  EATOM  =     19067.31494413
  Solvation  Ediel_sol  =         0.00000000
  ---------------------------------------------------
  free energy    TOTEN  =      -478.46122831 eV

  energy without entropy =     -478.46122831  energy(sigma->0) =     -478.46122831


--------------------------------------------------------------------------------------------------------


--------------------------------------- Iteration      1(   7)  ---------------------------------------


    POTLOK:  cpu time    0.1841: real time    0.1857
    SETDIJ:  cpu time    0.9620: real time    0.9623
    EDDIAG:  cpu time    3.0196: real time    3.0336
  RMM-DIIS:  cpu time    8.0381: real time    8.0455
    ORTHCH:  cpu time    1.1215: real time    1.1247
       DOS:  cpu time    0.0012: real time    0.0012
    CHARGE:  cpu time    0.3884: real time    0.3888
    MIXING:  cpu time    0.0047: real time    0.0047
    --------------------------------------------
      LOOP:  cpu time   13.7196: real time   13.7464

 eigenvalue-minimisations  :  5533
 total energy-change (2. order) :-0.1187281E-02  (-0.1600245E-02)
 number of electron     336.9999759 magnetization      24.9999928
 augmentation part       47.5322131 magnetization      17.9960123

 Broyden mixing:
  rms(total) = 0.77367E-02    rms(broyden)= 0.76640E-02
  rms(prec ) = 0.79120E-02
  weight for this iteration     100.00

 eigenvalues of (default mixing * dielectric matrix)
  average eigenvalue GAMMA=   0.8300
  1.2637  1.2637  0.7534  0.7534  0.4279  0.5177

 Free energy of the ion-electron system (eV)
  ---------------------------------------------------
  alpha Z        PSCENC =       318.62458629
  Ewald energy   TEWEN  =     41121.66458237
  -Hartree energ DENC   =    -58224.23295988
  -exchange      EXHF   =         0.00000000
  -V(xc)+E(xc)   XCENC  =      1087.44783482
  PAW double counting   =     12441.93064608   -12451.77648320
  entropy T*S    EENTRO =        -0.00000000
  eigenvalues    EBANDS =     -3839.43556621
  atomic energy  EATOM  =     19067.31494413
  Solvation  Ediel_sol  =         0.00000000
  ---------------------------------------------------
  free energy    TOTEN  =      -478.46241559 eV

  energy without entropy =     -478.46241559  energy(sigma->0) =     -478.46241559


--------------------------------------------------------------------------------------------------------


--------------------------------------- Iteration      1(   8)  ---------------------------------------


    POTLOK:  cpu time    0.1790: real time    0.1831
    SETDIJ:  cpu time    0.9607: real time    0.9609
    EDDIAG:  cpu time    3.0131: real time    3.0275
  RMM-DIIS:  cpu time    8.3441: real time    8.3514
    ORTHCH:  cpu time    1.1089: real time    1.1120
       DOS:  cpu time    0.0011: real time    0.0011
    CHARGE:  cpu time    0.3917: real time    0.3919
    MIXING:  cpu time    0.0051: real time    0.0051
    --------------------------------------------
      LOOP:  cpu time   14.0039: real time   14.0331

 eigenvalue-minimisations  :  5879
 total energy-change (2. order) :-0.1154650E-02  (-0.7984252E-03)
 number of electron     336.9999759 magnetization      24.9999929
 augmentation part       47.5327113 magnetization      17.9955460

 Broyden mixing:
  rms(total) = 0.66097E-02    rms(broyden)= 0.65713E-02
  rms(prec ) = 0.67647E-02
  weight for this iteration     100.00

 eigenvalues of (default mixing * dielectric matrix)
  average eigenvalue GAMMA=   0.9498
  2.3695  0.9767  0.9767  0.4284  0.6783  0.6783  0.5408

 Free energy of the ion-electron system (eV)
  ---------------------------------------------------
  alpha Z        PSCENC =       318.62458629
  Ewald energy   TEWEN  =     41121.66458237
  -Hartree energ DENC   =    -58224.36488721
  -exchange      EXHF   =         0.00000000
  -V(xc)+E(xc)   XCENC  =      1087.45150312
  PAW double counting   =     12442.36411562   -12452.14575550
  entropy T*S    EENTRO =        -0.00000000
  eigenvalues    EBANDS =     -3839.37265907
  atomic energy  EATOM  =     19067.31494413
  Solvation  Ediel_sol  =         0.00000000
  ---------------------------------------------------
  free energy    TOTEN  =      -478.46357024 eV

  energy without entropy =     -478.46357024  energy(sigma->0) =     -478.46357024


--------------------------------------------------------------------------------------------------------


--------------------------------------- Iteration      1(   9)  ---------------------------------------


    POTLOK:  cpu time    0.1864: real time    0.1881
    SETDIJ:  cpu time    0.9617: real time    0.9618
    EDDIAG:  cpu time    3.0037: real time    3.0184
  RMM-DIIS:  cpu time    7.4893: real time    7.4921
    ORTHCH:  cpu time    1.1174: real time    1.1224
       DOS:  cpu time    0.0010: real time    0.0010
    CHARGE:  cpu time    0.3888: real time    0.3894
    MIXING:  cpu time    0.0052: real time    0.0052
    --------------------------------------------
      LOOP:  cpu time   13.1534: real time   13.1785

 eigenvalue-minimisations  :  5279
 total energy-change (2. order) :-0.9210931E-03  (-0.4904921E-03)
 number of electron     336.9999759 magnetization      24.9999929
 augmentation part       47.5352250 magnetization      17.9950567

 Broyden mixing:
  rms(total) = 0.59924E-02    rms(broyden)= 0.59348E-02
  rms(prec ) = 0.60925E-02
  weight for this iteration     100.00

 eigenvalues of (default mixing * dielectric matrix)
  average eigenvalue GAMMA=   1.0364
  3.1250  1.0974  1.0974  0.7336  0.7336  0.4270  0.5387  0.5387

 Free energy of the ion-electron system (eV)
  ---------------------------------------------------
  alpha Z        PSCENC =       318.62458629
  Ewald energy   TEWEN  =     41121.66458237
  -Hartree energ DENC   =    -58224.44565683
  -exchange      EXHF   =         0.00000000
  -V(xc)+E(xc)   XCENC  =      1087.45414543
  PAW double counting   =     12442.64470333   -12452.34469799
  entropy T*S    EENTRO =        -0.00000000
  eigenvalues    EBANDS =     -3839.37709806
  atomic energy  EATOM  =     19067.31494413
  Solvation  Ediel_sol  =         0.00000000
  ---------------------------------------------------
  free energy    TOTEN  =      -478.46449133 eV

  energy without entropy =     -478.46449133  energy(sigma->0) =     -478.46449133


--------------------------------------------------------------------------------------------------------


--------------------------------------- Iteration      1(  10)  ---------------------------------------


    POTLOK:  cpu time    0.1828: real time    0.1885
    SETDIJ:  cpu time    0.9616: real time    0.9617
    EDDIAG:  cpu time    3.0474: real time    3.0606
  RMM-DIIS:  cpu time    7.1775: real time    7.1814
    ORTHCH:  cpu time    1.1074: real time    1.1108
       DOS:  cpu time    0.0022: real time    0.0022
    CHARGE:  cpu time    0.3882: real time    0.3885
    MIXING:  cpu time    0.0077: real time    0.0077
    --------------------------------------------
      LOOP:  cpu time   12.8745: real time   12.9013

 eigenvalue-minimisations  :  4961
 total energy-change (2. order) :-0.6503405E-03  (-0.3200492E-03)
 number of electron     336.9999759 magnetization      24.9999929
 augmentation part       47.5359236 magnetization      17.9946743

 Broyden mixing:
  rms(total) = 0.56804E-02    rms(broyden)= 0.56340E-02
  rms(prec ) = 0.57607E-02
  weight for this iteration     100.00

 eigenvalues of (default mixing * dielectric matrix)
  average eigenvalue GAMMA=   1.1194
  3.9536  1.2603  1.2603  0.7883  0.7883  0.5662  0.5662  0.4328  0.4586

 Free energy of the ion-electron system (eV)
  ---------------------------------------------------
  alpha Z        PSCENC =       318.62458629
  Ewald energy   TEWEN  =     41121.66458237
  -Hartree energ DENC   =    -58224.47215653
  -exchange      EXHF   =         0.00000000
  -V(xc)+E(xc)   XCENC  =      1087.45191717
  PAW double counting   =     12442.69057484   -12452.36335756
  entropy T*S    EENTRO =        -0.00000000
  eigenvalues    EBANDS =     -3839.37623238
  atomic energy  EATOM  =     19067.31494413
  Solvation  Ediel_sol  =         0.00000000
  ---------------------------------------------------
  free energy    TOTEN  =      -478.46514167 eV

  energy without entropy =     -478.46514167  energy(sigma->0) =     -478.46514167


--------------------------------------------------------------------------------------------------------


--------------------------------------- Iteration      1(  11)  ---------------------------------------


    POTLOK:  cpu time    0.1812: real time    0.1829
    SETDIJ:  cpu time    0.9612: real time    0.9613
    EDDIAG:  cpu time    3.0318: real time    3.0447
  RMM-DIIS:  cpu time    6.8729: real time    6.8770
    ORTHCH:  cpu time    1.1180: real time    1.1216
       DOS:  cpu time    0.0011: real time    0.0011
    CHARGE:  cpu time    0.3928: real time    0.3933
    MIXING:  cpu time    0.0060: real time    0.0060
    --------------------------------------------
      LOOP:  cpu time   12.5650: real time   12.5878

 eigenvalue-minimisations  :  4772
 total energy-change (2. order) :-0.5953446E-03  (-0.2378638E-03)
 number of electron     336.9999759 magnetization      24.9999930
 augmentation part       47.5353554 magnetization      17.9944299

 Broyden mixing:
  rms(total) = 0.53881E-02    rms(broyden)= 0.53279E-02
  rms(prec ) = 0.54409E-02
  weight for this iteration     100.00

 eigenvalues of (default mixing * dielectric matrix)
  average eigenvalue GAMMA=   1.6147
  8.3204  1.8177  1.5187  0.8566  0.8566  0.6898  0.6898  0.5403  0.4286  0.4286

 Free energy of the ion-electron system (eV)
  ---------------------------------------------------
  alpha Z        PSCENC =       318.62458629
  Ewald energy   TEWEN  =     41121.66458237
  -Hartree energ DENC   =    -58224.47372488
  -exchange      EXHF   =         0.00000000
  -V(xc)+E(xc)   XCENC  =      1087.44764390
  PAW double counting   =     12442.58987609   -12452.26693660
  entropy T*S    EENTRO =        -0.00000000
  eigenvalues    EBANDS =     -3839.36670832
  atomic energy  EATOM  =     19067.31494413
  Solvation  Ediel_sol  =         0.00000000
  ---------------------------------------------------
  free energy    TOTEN  =      -478.46573702 eV

  energy without entropy =     -478.46573702  energy(sigma->0) =     -478.46573702


--------------------------------------------------------------------------------------------------------


--------------------------------------- Iteration      1(  12)  ---------------------------------------


    POTLOK:  cpu time    0.1945: real time    0.1964
    SETDIJ:  cpu time    0.9619: real time    0.9620
    EDDIAG:  cpu time    3.0222: real time    3.0349
  RMM-DIIS:  cpu time    6.7426: real time    6.7450
    ORTHCH:  cpu time    1.0959: real time    1.1006
       DOS:  cpu time    0.0012: real time    0.0012
    CHARGE:  cpu time    0.3899: real time    0.3900
    MIXING:  cpu time    0.0102: real time    0.0107
    --------------------------------------------
      LOOP:  cpu time   12.4182: real time   12.4409

 eigenvalue-minimisations  :  4819
 total energy-change (2. order) :-0.1177909E-02  (-0.9523768E-03)
 number of electron     336.9999758 magnetization      24.9999931
 augmentation part       47.5365567 magnetization      17.9932515

 Broyden mixing:
  rms(total) = 0.53083E-02    rms(broyden)= 0.46450E-02
  rms(prec ) = 0.47616E-02
  weight for this iteration     100.00
  WARNING: grid for Broyden might be to small

 eigenvalues of (default mixing * dielectric matrix)
  average eigenvalue GAMMA=   2.3429
 16.7563  2.4413  1.3174  0.8857  0.8857  0.7368  0.7368  0.5998  0.5635  0.4241
  0.4241

 Free energy of the ion-electron system (eV)
  ---------------------------------------------------
  alpha Z        PSCENC =       318.62458629
  Ewald energy   TEWEN  =     41121.66458237
  -Hartree energ DENC   =    -58224.60888387
  -exchange      EXHF   =         0.00000000
  -V(xc)+E(xc)   XCENC  =      1087.44794386
  PAW double counting   =     12442.40981038   -12452.08998934
  entropy T*S    EENTRO =        -0.00000000
  eigenvalues    EBANDS =     -3839.22990874
  atomic energy  EATOM  =     19067.31494413
  Solvation  Ediel_sol  =         0.00000000
  ---------------------------------------------------
  free energy    TOTEN  =      -478.46691492 eV

  energy without entropy =     -478.46691492  energy(sigma->0) =     -478.46691492


--------------------------------------------------------------------------------------------------------


--------------------------------------- Iteration      1(  13)  ---------------------------------------


    POTLOK:  cpu time    0.1801: real time    0.1822
    SETDIJ:  cpu time    0.9596: real time    0.9606
    EDDIAG:  cpu time    3.0024: real time    3.0207
  RMM-DIIS:  cpu time    6.8542: real time    6.8571
    ORTHCH:  cpu time    1.1444: real time    1.1477
       DOS:  cpu time    0.0012: real time    0.0012
    CHARGE:  cpu time    0.3868: real time    0.3874
    MIXING:  cpu time    0.0065: real time    0.0065
    --------------------------------------------
      LOOP:  cpu time   12.5351: real time   12.5632

 eigenvalue-minimisations  :  4861
 total energy-change (2. order) :-0.1151339E-02  (-0.1808505E-02)
 number of electron     336.9999758 magnetization      24.9999932
 augmentation part       47.5367830 magnetization      17.9914242

 Broyden mixing:
  rms(total) = 0.53111E-02    rms(broyden)= 0.38341E-02
  rms(prec ) = 0.39735E-02
  weight for this iteration     100.00
  WARNING: grid for Broyden might be to small

 eigenvalues of (default mixing * dielectric matrix)
  average eigenvalue GAMMA=   2.7190
 22.4316  2.7262  1.2232  1.2232  0.8281  0.8281  0.6925  0.6925  0.5665  0.5665
  0.4244  0.4244

 Free energy of the ion-electron system (eV)
  ---------------------------------------------------
  alpha Z        PSCENC =       318.62458629
  Ewald energy   TEWEN  =     41121.66458237
  -Hartree energ DENC   =    -58224.93755753
  -exchange      EXHF   =         0.00000000
  -V(xc)+E(xc)   XCENC  =      1087.45160783
  PAW double counting   =     12442.42508782   -12452.11678049
  entropy T*S    EENTRO =        -0.00000000
  eigenvalues    EBANDS =     -3838.89453669
  atomic energy  EATOM  =     19067.31494413
  Solvation  Ediel_sol  =         0.00000000
  ---------------------------------------------------
  free energy    TOTEN  =      -478.46806626 eV

  energy without entropy =     -478.46806626  energy(sigma->0) =     -478.46806626


--------------------------------------------------------------------------------------------------------


--------------------------------------- Iteration      1(  14)  ---------------------------------------


    POTLOK:  cpu time    0.1824: real time    0.1838
    SETDIJ:  cpu time    0.9615: real time    0.9616
    EDDIAG:  cpu time    3.1397: real time    3.1517
  RMM-DIIS:  cpu time    6.8170: real time    6.8191
    ORTHCH:  cpu time    1.1086: real time    1.1127
       DOS:  cpu time    0.0012: real time    0.0012
    CHARGE:  cpu time    0.3872: real time    0.3878
    MIXING:  cpu time    0.0067: real time    0.0067
    --------------------------------------------
      LOOP:  cpu time   12.6043: real time   12.6246

 eigenvalue-minimisations  :  4820
 total energy-change (2. order) :-0.1079847E-02  (-0.1222145E-02)
 number of electron     336.9999758 magnetization      24.9999932
 augmentation part       47.5336650 magnetization      17.9907860

 Broyden mixing:
  rms(total) = 0.46998E-02    rms(broyden)= 0.36706E-02
  rms(prec ) = 0.38184E-02
  weight for this iteration     100.00
  WARNING: grid for Broyden might be to small

 eigenvalues of (default mixing * dielectric matrix)
  average eigenvalue GAMMA=   3.1990
 29.8073  2.9748  1.4000  1.4000  0.9321  0.9321  0.7518  0.7518  0.6256  0.6256
  0.5376  0.4242  0.4242

 Free energy of the ion-electron system (eV)
  ---------------------------------------------------
  alpha Z        PSCENC =       318.62458629
  Ewald energy   TEWEN  =     41121.66458237
  -Hartree energ DENC   =    -58225.16589226
  -exchange      EXHF   =         0.00000000
  -V(xc)+E(xc)   XCENC  =      1087.44512878
  PAW double counting   =     12442.37434123   -12452.10240336
  entropy T*S    EENTRO =        -0.00000000
  eigenvalues    EBANDS =     -3838.62443329
  atomic energy  EATOM  =     19067.31494413
  Solvation  Ediel_sol  =         0.00000000
  ---------------------------------------------------
  free energy    TOTEN  =      -478.46914611 eV

  energy without entropy =     -478.46914611  energy(sigma->0) =     -478.46914611


--------------------------------------------------------------------------------------------------------


--------------------------------------- Iteration      1(  15)  ---------------------------------------


    POTLOK:  cpu time    0.1835: real time    0.1893
    SETDIJ:  cpu time    0.9611: real time    0.9615
    EDDIAG:  cpu time    3.0699: real time    3.0847
  RMM-DIIS:  cpu time    6.6997: real time    6.7048
    ORTHCH:  cpu time    1.1075: real time    1.1110
       DOS:  cpu time    0.0010: real time    0.0010
    CHARGE:  cpu time    0.3883: real time    0.3886
    MIXING:  cpu time    0.0075: real time    0.0075
    --------------------------------------------
      LOOP:  cpu time   12.4186: real time   12.4485

 eigenvalue-minimisations  :  4789
 total energy-change (2. order) :-0.6800313E-03  (-0.1204162E-02)
 number of electron     336.9999757 magnetization      24.9999933
 augmentation part       47.5334585 magnetization      17.9900666

 Broyden mixing:
  rms(total) = 0.44371E-02    rms(broyden)= 0.33459E-02
  rms(prec ) = 0.35075E-02
  weight for this iteration     100.00
  WARNING: grid for Broyden might be to small

 eigenvalues of (default mixing * dielectric matrix)
  average eigenvalue GAMMA=   3.4611
 34.4139  3.5927  2.1295  1.2205  1.2205  0.8606  0.8606  0.7468  0.7468  0.6351
  0.6351  0.5452  0.4242  0.4242

 Free energy of the ion-electron system (eV)
  ---------------------------------------------------
  alpha Z        PSCENC =       318.62458629
  Ewald energy   TEWEN  =     41121.66458237
  -Hartree energ DENC   =    -58225.45207747
  -exchange      EXHF   =         0.00000000
  -V(xc)+E(xc)   XCENC  =      1087.44545852
  PAW double counting   =     12442.45272948   -12452.17389294
  entropy T*S    EENTRO =        -0.00000000
  eigenvalues    EBANDS =     -3838.34615651
  atomic energy  EATOM  =     19067.31494413
  Solvation  Ediel_sol  =         0.00000000
  ---------------------------------------------------
  free energy    TOTEN  =      -478.46982614 eV

  energy without entropy =     -478.46982614  energy(sigma->0) =     -478.46982614


--------------------------------------------------------------------------------------------------------


--------------------------------------- Iteration      1(  16)  ---------------------------------------


    POTLOK:  cpu time    0.1865: real time    0.1889
    SETDIJ:  cpu time    0.9612: real time    0.9627
    EDDIAG:  cpu time    3.0111: real time    3.0254
  RMM-DIIS:  cpu time    6.7263: real time    6.7299
    ORTHCH:  cpu time    1.1037: real time    1.1083
       DOS:  cpu time    0.0011: real time    0.0011
    CHARGE:  cpu time    0.3915: real time    0.3919
    MIXING:  cpu time    0.0078: real time    0.0078
    --------------------------------------------
      LOOP:  cpu time   12.3891: real time   12.4158

 eigenvalue-minimisations  :  4783
 total energy-change (2. order) :-0.4894770E-03  (-0.1291220E-02)
 number of electron     336.9999757 magnetization      24.9999933
 augmentation part       47.5370842 magnetization      17.9896397

 Broyden mixing:
  rms(total) = 0.35332E-02    rms(broyden)= 0.18693E-02
  rms(prec ) = 0.19504E-02
  weight for this iteration     100.00
  WARNING: grid for Broyden might be to small

 eigenvalues of (default mixing * dielectric matrix)
  average eigenvalue GAMMA=   3.8236
 41.2459  4.3518  2.2073  1.5684  1.1219  1.1219  0.8215  0.8215  0.7241  0.7241
  0.6267  0.6267  0.5439  0.4242  0.4242

 Free energy of the ion-electron system (eV)
  ---------------------------------------------------
  alpha Z        PSCENC =       318.62458629
  Ewald energy   TEWEN  =     41121.66458237
  -Hartree energ DENC   =    -58225.94917038
  -exchange      EXHF   =         0.00000000
  -V(xc)+E(xc)   XCENC  =      1087.45669964
  PAW double counting   =     12442.95229063   -12452.61516242
  entropy T*S    EENTRO =        -0.00000000
  eigenvalues    EBANDS =     -3837.91908589
  atomic energy  EATOM  =     19067.31494413
  Solvation  Ediel_sol  =         0.00000000
  ---------------------------------------------------
  free energy    TOTEN  =      -478.47031562 eV

  energy without entropy =     -478.47031562  energy(sigma->0) =     -478.47031562


--------------------------------------------------------------------------------------------------------


--------------------------------------- Iteration      1(  17)  ---------------------------------------


    POTLOK:  cpu time    0.1837: real time    0.1856
    SETDIJ:  cpu time    0.9614: real time    0.9615
    EDDIAG:  cpu time    3.0238: real time    3.0416
  RMM-DIIS:  cpu time    6.7026: real time    6.7042
    ORTHCH:  cpu time    1.1005: real time    1.1038
       DOS:  cpu time    0.0012: real time    0.0012
    CHARGE:  cpu time    0.3866: real time    0.3871
    MIXING:  cpu time    0.0077: real time    0.0077
    --------------------------------------------
      LOOP:  cpu time   12.3674: real time   12.3928

 eigenvalue-minimisations  :  4763
 total energy-change (2. order) :-0.3194569E-03  (-0.1272277E-02)
 number of electron     336.9999757 magnetization      24.9999933
 augmentation part       47.5368134 magnetization      17.9889466

 Broyden mixing:
  rms(total) = 0.33848E-02    rms(broyden)= 0.16301E-02
  rms(prec ) = 0.16754E-02
  weight for this iteration     100.00
  WARNING: grid for Broyden might be to small

 eigenvalues of (default mixing * dielectric matrix)
  average eigenvalue GAMMA=   3.8226
 43.5192  5.1235  2.3664  1.6551  1.1138  1.1138  0.8203  0.8203  0.7491  0.7491
  0.6375  0.6375  0.5450  0.4242  0.4242  0.4620

 Free energy of the ion-electron system (eV)
  ---------------------------------------------------
  alpha Z        PSCENC =       318.62458629
  Ewald energy   TEWEN  =     41121.66458237
  -Hartree energ DENC   =    -58226.27892912
  -exchange      EXHF   =         0.00000000
  -V(xc)+E(xc)   XCENC  =      1087.45742958
  PAW double counting   =     12442.98562585   -12452.63138920
  entropy T*S    EENTRO =        -0.00000000
  eigenvalues    EBANDS =     -3837.60748498
  atomic energy  EATOM  =     19067.31494413
  Solvation  Ediel_sol  =         0.00000000
  ---------------------------------------------------
  free energy    TOTEN  =      -478.47063508 eV

  energy without entropy =     -478.47063508  energy(sigma->0) =     -478.47063508


--------------------------------------------------------------------------------------------------------


--------------------------------------- Iteration      1(  18)  ---------------------------------------


    POTLOK:  cpu time    0.2381: real time    0.2393
    SETDIJ:  cpu time    0.9548: real time    0.9627
    EDDIAG:  cpu time    3.0118: real time    3.0262
  RMM-DIIS:  cpu time    6.5637: real time    6.5683
    ORTHCH:  cpu time    1.1087: real time    1.1118
       DOS:  cpu time    0.0012: real time    0.0012
    CHARGE:  cpu time    0.3876: real time    0.3878
    MIXING:  cpu time    0.0083: real time    0.0083
    --------------------------------------------
      LOOP:  cpu time   12.2741: real time   12.3056

 eigenvalue-minimisations  :  4690
 total energy-change (2. order) :-0.4995870E-03  (-0.2944369E-03)
 number of electron     336.9999757 magnetization      24.9999933
 augmentation part       47.5363580 magnetization      17.9891054

 Broyden mixing:
  rms(total) = 0.15953E-02    rms(broyden)= 0.97926E-03
  rms(prec ) = 0.10208E-02
  weight for this iteration     100.00
  WARNING: grid for Broyden might be to small

 eigenvalues of (default mixing * dielectric matrix)
  average eigenvalue GAMMA=   3.8520
 45.9427  5.5705  2.4805  2.0212  1.1354  1.1354  0.8288  0.8288  0.7936  0.7936
  0.7021  0.7021  0.4242  0.4242  0.5901  0.5737  0.5367

 Free energy of the ion-electron system (eV)
  ---------------------------------------------------
  alpha Z        PSCENC =       318.62458629
  Ewald energy   TEWEN  =     41121.66458237
  -Hartree energ DENC   =    -58226.38067618
  -exchange      EXHF   =         0.00000000
  -V(xc)+E(xc)   XCENC  =      1087.45626189
  PAW double counting   =     12442.98004416   -12452.63067370
  entropy T*S    EENTRO =        -0.00000000
  eigenvalues    EBANDS =     -3837.50020362
  atomic energy  EATOM  =     19067.31494413
  Solvation  Ediel_sol  =         0.00000000
  ---------------------------------------------------
  free energy    TOTEN  =      -478.47113466 eV

  energy without entropy =     -478.47113466  energy(sigma->0) =     -478.47113466


--------------------------------------------------------------------------------------------------------


--------------------------------------- Iteration      1(  19)  ---------------------------------------


    POTLOK:  cpu time    0.1812: real time    0.1828
    SETDIJ:  cpu time    0.9616: real time    0.9617
    EDDIAG:  cpu time    3.0137: real time    3.0310
  RMM-DIIS:  cpu time    5.9371: real time    5.9389
    ORTHCH:  cpu time    1.0993: real time    1.1033
       DOS:  cpu time    0.0012: real time    0.0012
    CHARGE:  cpu time    0.3886: real time    0.3889
    MIXING:  cpu time    0.0093: real time    0.0093
    --------------------------------------------
      LOOP:  cpu time   11.5920: real time   11.6171

 eigenvalue-minimisations  :  4212
 total energy-change (2. order) :-0.1358370E-03  (-0.1404895E-03)
 number of electron     336.9999757 magnetization      24.9999933
 augmentation part       47.5363338 magnetization      17.9889715

 Broyden mixing:
  rms(total) = 0.11347E-02    rms(broyden)= 0.74146E-03
  rms(prec ) = 0.77049E-03
  weight for this iteration     100.00
  WARNING: grid for Broyden might be to small

 eigenvalues of (default mixing * dielectric matrix)
  average eigenvalue GAMMA=   3.8430
 47.8980  5.9611  2.7129  2.2170  1.2484  0.9827  0.9827  0.8517  0.8517  0.8160
  0.7667  0.7667  0.6194  0.6194  0.4242  0.4242  0.5450  0.4866

 Free energy of the ion-electron system (eV)
  ---------------------------------------------------
  alpha Z        PSCENC =       318.62458629
  Ewald energy   TEWEN  =     41121.66458237
  -Hartree energ DENC   =    -58226.42166830
  -exchange      EXHF   =         0.00000000
  -V(xc)+E(xc)   XCENC  =      1087.45578061
  PAW double counting   =     12442.92089851   -12452.57026478
  entropy T*S    EENTRO =        -0.00000000
  eigenvalues    EBANDS =     -3837.46012933
  atomic energy  EATOM  =     19067.31494413
  Solvation  Ediel_sol  =         0.00000000
  ---------------------------------------------------
  free energy    TOTEN  =      -478.47127050 eV

  energy without entropy =     -478.47127050  energy(sigma->0) =     -478.47127050


--------------------------------------------------------------------------------------------------------


--------------------------------------- Iteration      1(  20)  ---------------------------------------


    POTLOK:  cpu time    0.1830: real time    0.1847
    SETDIJ:  cpu time    0.9612: real time    0.9613
    EDDIAG:  cpu time    3.0606: real time    3.0758
  RMM-DIIS:  cpu time    5.9316: real time    5.9333
    ORTHCH:  cpu time    1.0898: real time    1.0963
       DOS:  cpu time    0.0011: real time    0.0011
    CHARGE:  cpu time    0.3875: real time    0.3876
    MIXING:  cpu time    0.0097: real time    0.0097
    --------------------------------------------
      LOOP:  cpu time   11.6244: real time   11.6498

 eigenvalue-minimisations  :  4149
 total energy-change (2. order) :-0.6392995E-04  (-0.1153510E-03)
 number of electron     336.9999757 magnetization      24.9999933
 augmentation part       47.5367259 magnetization      17.9887029

 Broyden mixing:
  rms(total) = 0.10871E-02    rms(broyden)= 0.71221E-03
  rms(prec ) = 0.73433E-03
  weight for this iteration     100.00
  WARNING: grid for Broyden might be to small

 eigenvalues of (default mixing * dielectric matrix)
  average eigenvalue GAMMA=   3.8277
 49.9401  6.3717  2.9080  2.2573  1.4354  1.0881  1.0881  0.8580  0.8580  0.7514
  0.7514  0.4242  0.4242  0.6657  0.6657  0.5463  0.5980  0.5474  0.5474

 Free energy of the ion-electron system (eV)
  ---------------------------------------------------
  alpha Z        PSCENC =       318.62458629
  Ewald energy   TEWEN  =     41121.66458237
  -Hartree energ DENC   =    -58226.47503988
  -exchange      EXHF   =         0.00000000
  -V(xc)+E(xc)   XCENC  =      1087.45645847
  PAW double counting   =     12442.90922973   -12452.55519880
  entropy T*S    EENTRO =        -0.00000000
  eigenvalues    EBANDS =     -3837.41089675
  atomic energy  EATOM  =     19067.31494413
  Solvation  Ediel_sol  =         0.00000000
  ---------------------------------------------------
  free energy    TOTEN  =      -478.47133443 eV

  energy without entropy =     -478.47133443  energy(sigma->0) =     -478.47133443


--------------------------------------------------------------------------------------------------------


--------------------------------------- Iteration      1(  21)  ---------------------------------------


    POTLOK:  cpu time    0.1839: real time    0.1853
    SETDIJ:  cpu time    0.9610: real time    0.9611
    EDDIAG:  cpu time    3.1148: real time    3.1321
  RMM-DIIS:  cpu time    5.7826: real time    5.7842
    ORTHCH:  cpu time    1.1413: real time    1.1449
       DOS:  cpu time    0.0012: real time    0.0012
    CHARGE:  cpu time    0.3868: real time    0.3870
    MIXING:  cpu time    0.0097: real time    0.0097
    --------------------------------------------
      LOOP:  cpu time   11.5814: real time   11.6054

 eigenvalue-minimisations  :  3974
 total energy-change (2. order) :-0.4614282E-04  (-0.7315104E-04)
 number of electron     336.9999757 magnetization      24.9999933
 augmentation part       47.5368700 magnetization      17.9884983

 Broyden mixing:
  rms(total) = 0.96264E-03    rms(broyden)= 0.69269E-03
  rms(prec ) = 0.71331E-03
  weight for this iteration     100.00
  WARNING: grid for Broyden might be to small

 eigenvalues of (default mixing * dielectric matrix)
  average eigenvalue GAMMA=   3.7740
 50.9407  7.0047  2.9117  2.4494  1.2591  1.2591  0.9892  0.9892  0.8144  0.8144
  0.7556  0.7556  0.7103  0.7103  0.6187  0.6187  0.4242  0.4242  0.5439  0.4867

 Free energy of the ion-electron system (eV)
  ---------------------------------------------------
  alpha Z        PSCENC =       318.62458629
  Ewald energy   TEWEN  =     41121.66458237
  -Hartree energ DENC   =    -58226.52827298
  -exchange      EXHF   =         0.00000000
  -V(xc)+E(xc)   XCENC  =      1087.45707426
  PAW double counting   =     12442.92743391   -12452.57063745
  entropy T*S    EENTRO =        -0.00000000
  eigenvalues    EBANDS =     -3837.36109110
  atomic energy  EATOM  =     19067.31494413
  Solvation  Ediel_sol  =         0.00000000
  ---------------------------------------------------
  free energy    TOTEN  =      -478.47138057 eV

  energy without entropy =     -478.47138057  energy(sigma->0) =     -478.47138057


--------------------------------------------------------------------------------------------------------


--------------------------------------- Iteration      1(  22)  ---------------------------------------


    POTLOK:  cpu time    0.1821: real time    0.1838
    SETDIJ:  cpu time    0.9644: real time    0.9645
    EDDIAG:  cpu time    3.0806: real time    3.0949
  RMM-DIIS:  cpu time    4.9893: real time    4.9906
    ORTHCH:  cpu time    1.1331: real time    1.1358
       DOS:  cpu time    0.0012: real time    0.0012
    CHARGE:  cpu time    0.3858: real time    0.3862
    MIXING:  cpu time    0.0096: real time    0.0096
    --------------------------------------------
      LOOP:  cpu time   10.7462: real time   10.7665

 eigenvalue-minimisations  :  3436
 total energy-change (2. order) :-0.4188414E-04  (-0.2163242E-04)
 number of electron     336.9999757 magnetization      24.9999933
 augmentation part       47.5365767 magnetization      17.9885062

 Broyden mixing:
  rms(total) = 0.65136E-03    rms(broyden)= 0.56308E-03
  rms(prec ) = 0.58365E-03
  weight for this iteration     100.00
  WARNING: grid for Broyden might be to small

 eigenvalues of (default mixing * dielectric matrix)
  average eigenvalue GAMMA=   3.6656
 51.3352  6.9884  2.9226  2.5471  1.2750  1.2750  1.0922  1.0922  0.8388  0.8388
  0.8058  0.8058  0.7014  0.7014  0.4242  0.4242  0.6305  0.6305  0.5901  0.5520
  0.5057

 Free energy of the ion-electron system (eV)
  ---------------------------------------------------
  alpha Z        PSCENC =       318.62458629
  Ewald energy   TEWEN  =     41121.66458237
  -Hartree energ DENC   =    -58226.53717079
  -exchange      EXHF   =         0.00000000
  -V(xc)+E(xc)   XCENC  =      1087.45625660
  PAW double counting   =     12442.92345500   -12452.57122055
  entropy T*S    EENTRO =        -0.00000000
  eigenvalues    EBANDS =     -3837.34685551
  atomic energy  EATOM  =     19067.31494413
  Solvation  Ediel_sol  =         0.00000000
  ---------------------------------------------------
  free energy    TOTEN  =      -478.47142246 eV

  energy without entropy =     -478.47142246  energy(sigma->0) =     -478.47142246


--------------------------------------------------------------------------------------------------------


--------------------------------------- Iteration      1(  23)  ---------------------------------------


    POTLOK:  cpu time    0.1935: real time    0.1958
    SETDIJ:  cpu time    0.9611: real time    0.9621
    EDDIAG:  cpu time    3.0603: real time    3.0750
  RMM-DIIS:  cpu time    4.6649: real time    4.6690
    ORTHCH:  cpu time    1.1032: real time    1.1096
       DOS:  cpu time    0.0011: real time    0.0011
    CHARGE:  cpu time    0.3894: real time    0.3897
    MIXING:  cpu time    0.0101: real time    0.0101
    --------------------------------------------
      LOOP:  cpu time   10.3836: real time   10.4124

 eigenvalue-minimisations  :  3129
 total energy-change (2. order) :-0.1687926E-04  (-0.1033662E-04)
 number of electron     336.9999757 magnetization      24.9999933
 augmentation part       47.5365752 magnetization      17.9884841

 Broyden mixing:
  rms(total) = 0.60267E-03    rms(broyden)= 0.56009E-03
  rms(prec ) = 0.57712E-03
  weight for this iteration     100.00

 eigenvalues of (default mixing * dielectric matrix)
  average eigenvalue GAMMA=   3.6399
 51.8023  7.2658  2.9999  2.9999  1.7644  1.7644  1.1836  1.1836  0.8672  0.8672
  0.8010  0.8010  0.6803  0.6803  0.6709  0.6709  0.6011  0.6011  0.5441  0.4242
  0.4242  0.4813

 Free energy of the ion-electron system (eV)
  ---------------------------------------------------
  alpha Z        PSCENC =       318.62458629
  Ewald energy   TEWEN  =     41121.66458237
  -Hartree energ DENC   =    -58226.53646042
  -exchange      EXHF   =         0.00000000
  -V(xc)+E(xc)   XCENC  =      1087.45580132
  PAW double counting   =     12442.93147878   -12452.57873903
  entropy T*S    EENTRO =        -0.00000000
  eigenvalues    EBANDS =     -3837.34763278
  atomic energy  EATOM  =     19067.31494413
  Solvation  Ediel_sol  =         0.00000000
  ---------------------------------------------------
  free energy    TOTEN  =      -478.47143934 eV

  energy without entropy =     -478.47143934  energy(sigma->0) =     -478.47143934


--------------------------------------------------------------------------------------------------------


--------------------------------------- Iteration      1(  24)  ---------------------------------------


    POTLOK:  cpu time    0.1922: real time    0.1942
    SETDIJ:  cpu time    0.9611: real time    0.9615
    EDDIAG:  cpu time    3.0122: real time    3.0268
  RMM-DIIS:  cpu time    4.6227: real time    4.6236
    ORTHCH:  cpu time    1.1023: real time    1.1047
       DOS:  cpu time    0.0012: real time    0.0012
    CHARGE:  cpu time    0.3868: real time    0.3869
    MIXING:  cpu time    0.0105: real time    0.0105
    --------------------------------------------
      LOOP:  cpu time   10.2891: real time   10.3095

 eigenvalue-minimisations  :  3163
 total energy-change (2. order) :-0.1976393E-04  (-0.1035683E-04)
 number of electron     336.9999757 magnetization      24.9999933
 augmentation part       47.5366195 magnetization      17.9884950

 Broyden mixing:
  rms(total) = 0.54525E-03    rms(broyden)= 0.49499E-03
  rms(prec ) = 0.50704E-03
  weight for this iteration     100.00

 eigenvalues of (default mixing * dielectric matrix)
  average eigenvalue GAMMA=   3.6009
 52.1649  6.9487  4.5881  3.0976  2.2053  1.5850  1.1316  1.1316  1.0005  0.7766
  0.7766  0.8067  0.8067  0.7171  0.7171  0.4242  0.4242  0.6883  0.5448  0.6294
  0.5950  0.5950  0.4649

 Free energy of the ion-electron system (eV)
  ---------------------------------------------------
  alpha Z        PSCENC =       318.62458629
  Ewald energy   TEWEN  =     41121.66458237
  -Hartree energ DENC   =    -58226.52235653
  -exchange      EXHF   =         0.00000000
  -V(xc)+E(xc)   XCENC  =      1087.45523690
  PAW double counting   =     12442.95708296   -12452.60625112
  entropy T*S    EENTRO =        -0.00000000
  eigenvalues    EBANDS =     -3837.35928409
  atomic energy  EATOM  =     19067.31494413
  Solvation  Ediel_sol  =         0.00000000
  ---------------------------------------------------
  free energy    TOTEN  =      -478.47145910 eV

  energy without entropy =     -478.47145910  energy(sigma->0) =     -478.47145910


--------------------------------------------------------------------------------------------------------


--------------------------------------- Iteration      1(  25)  ---------------------------------------


    POTLOK:  cpu time    0.1852: real time    0.1868
    SETDIJ:  cpu time    0.9609: real time    0.9611
    EDDIAG:  cpu time    3.0680: real time    3.0815
  RMM-DIIS:  cpu time    4.2125: real time    4.2135
    ORTHCH:  cpu time    1.1042: real time    1.1078
       DOS:  cpu time    0.0025: real time    0.0025
    --------------------------------------------
      LOOP:  cpu time    9.5332: real time    9.5531

 eigenvalue-minimisations  :  2773
 total energy-change (2. order) :-0.8383115E-05  (-0.3259025E-05)
 number of electron     336.9999757 magnetization      24.9999933
 augmentation part       47.5366195 magnetization      17.9884950

 Free energy of the ion-electron system (eV)
  ---------------------------------------------------
  alpha Z        PSCENC =       318.62458629
  Ewald energy   TEWEN  =     41121.66458237
  -Hartree energ DENC   =    -58226.52638463
  -exchange      EXHF   =         0.00000000
  -V(xc)+E(xc)   XCENC  =      1087.45578478
  PAW double counting   =     12442.98140685   -12452.62829175
  entropy T*S    EENTRO =        -0.00000000
  eigenvalues    EBANDS =     -3837.35809552
  atomic energy  EATOM  =     19067.31494413
  Solvation  Ediel_sol  =         0.00000000
  ---------------------------------------------------
  free energy    TOTEN  =      -478.47146748 eV

  energy without entropy =     -478.47146748  energy(sigma->0) =     -478.47146748


--------------------------------------------------------------------------------------------------------


 average (electrostatic) potential at core
  the test charge radii are     1.0103  0.6991  0.7089  1.1045  0.7215  0.5201
  (the norm of the test charge is              1.0000)
       1 -53.2097       2 -52.7686       3 -52.7655       4 -54.6297       5 -51.8547
       6 -53.1142       7 -56.4503       8 -53.1740       9 -58.1359      10 -57.9461
      11 -58.4114      12 -58.7354      13 -58.1606      14 -57.9607      15 -58.4181
      16 -58.6093      17 -58.4754      18 -57.9661      19 -58.4233      20 -58.0668
      21 -58.5148      22 -57.9428      23 -58.4109      24 -58.0972      25 -57.1424
      26 -57.8127      27 -57.6570      28 -57.1454      29 -58.4303      30 -55.5081
      31 -56.5470      32 -58.4471      33 -71.7735      34 -72.0198      35 -72.7063
      36 -72.2561      37 -71.7990      38 -72.0528      39 -72.5210      40 -72.2452
      41 -72.2498      42 -72.0044      43 -72.3993      44 -71.8066      45 -72.2552
      46 -72.0172      47 -72.4635      48 -71.7832      49 -70.7821      50 -72.0265
      51 -71.9712      52 -70.7762      53 -72.3321      54 -71.1474      55 -70.0392
      56 -72.3183      57 -41.3827      58 -41.4645      59 -40.6589      60 -40.6563
      61 -76.9823      62 -81.4574      63 -80.8251      64 -41.3682      65 -43.8040
      66 -44.3624
 
 
 
 E-fermi :  -3.1881     XC(G=0):  -4.0849     alpha+bet : -2.8671


 spin component 1

 k-point     1 :       0.0000    0.0000    0.0000
  band No.  band energies     occupation 
      1     -34.0753      1.00000
      2     -33.9948      1.00000
      3     -33.2682      1.00000
      4     -33.2655      1.00000
      5     -27.4005      1.00000
      6     -21.7927      1.00000
      7     -21.7271      1.00000
      8     -21.5520      1.00000
      9     -21.4695      1.00000
     10     -21.4447      1.00000
     11     -21.4005      1.00000
     12     -21.3819      1.00000
     13     -21.3612      1.00000
     14     -21.2855      1.00000
     15     -21.2825      1.00000
     16     -21.2682      1.00000
     17     -21.1340      1.00000
     18     -21.0700      1.00000
     19     -21.0353      1.00000
     20     -21.0107      1.00000
     21     -20.9984      1.00000
     22     -20.9588      1.00000
     23     -20.9573      1.00000
     24     -20.8927      1.00000
     25     -20.8101      1.00000
     26     -20.7993      1.00000
     27     -20.7727      1.00000
     28     -20.1294      1.00000
     29     -19.8734      1.00000
     30     -19.8677      1.00000
     31     -19.0499      1.00000
     32     -17.5735      1.00000
     33     -17.5692      1.00000
     34     -17.5441      1.00000
     35     -17.4912      1.00000
     36     -17.4886      1.00000
     37     -17.4684      1.00000
     38     -16.7874      1.00000
     39     -16.7848      1.00000
     40     -16.7503      1.00000
     41     -16.7454      1.00000
     42     -16.7242      1.00000
     43     -16.7191      1.00000
     44     -14.1248      1.00000
     45     -13.8672      1.00000
     46     -12.9082      1.00000
     47     -12.7652      1.00000
     48     -12.6025      1.00000
     49     -12.5867      1.00000
     50     -12.5085      1.00000
     51     -12.5044      1.00000
     52     -12.2572      1.00000
     53     -12.1369      1.00000
     54     -11.9903      1.00000
     55     -11.8737      1.00000
     56     -11.8218      1.00000
     57     -11.7562      1.00000
     58     -11.2769      1.00000
     59     -11.2019      1.00000
     60     -11.1053      1.00000
     61     -10.8955      1.00000
     62     -10.7545      1.00000
     63     -10.7081      1.00000
     64     -10.6992      1.00000
     65     -10.6927      1.00000
     66     -10.6846      1.00000
     67     -10.6130      1.00000
     68     -10.6065      1.00000
     69     -10.5681      1.00000
     70     -10.5315      1.00000
     71     -10.4777      1.00000
     72     -10.3568      1.00000
     73     -10.3463      1.00000
     74     -10.1999      1.00000
     75     -10.0285      1.00000
     76     -10.0244      1.00000
     77      -9.9878      1.00000
     78      -9.9432      1.00000
     79      -9.7603      1.00000
     80      -9.6947      1.00000
     81      -9.6104      1.00000
     82      -9.5791      1.00000
     83      -9.5482      1.00000
     84      -9.4818      1.00000
     85      -9.2999      1.00000
     86      -9.2810      1.00000
     87      -9.2491      1.00000
     88      -9.2291      1.00000
     89      -9.2173      1.00000
     90      -9.1784      1.00000
     91      -9.1736      1.00000
     92      -9.1549      1.00000
     93      -8.9425      1.00000
     94      -8.9285      1.00000
     95      -8.8709      1.00000
     96      -8.8038      1.00000
     97      -8.6788      1.00000
     98      -8.5901      1.00000
     99      -8.5795      1.00000
    100      -8.5572      1.00000
    101      -8.5285      1.00000
    102      -8.5062      1.00000
    103      -8.4638      1.00000
    104      -8.3930      1.00000
    105      -8.3843      1.00000
    106      -8.3534      1.00000
    107      -8.3143      1.00000
    108      -8.2593      1.00000
    109      -8.2352      1.00000
    110      -8.1212      1.00000
    111      -7.9783      1.00000
    112      -7.8255      1.00000
    113      -7.8227      1.00000
    114      -7.7597      1.00000
    115      -7.6285      1.00000
    116      -7.6169      1.00000
    117      -7.5800      1.00000
    118      -7.3487      1.00000
    119      -7.2915      1.00000
    120      -7.2807      1.00000
    121      -7.2144      1.00000
    122      -7.2048      1.00000
    123      -7.1659      1.00000
    124      -7.1483      1.00000
    125      -7.1288      1.00000
    126      -7.1132      1.00000
    127      -7.0787      1.00000
    128      -7.0460      1.00000
    129      -7.0270      1.00000
    130      -6.9683      1.00000
    131      -6.9386      1.00000
    132      -6.9187      1.00000
    133      -6.9170      1.00000
    134      -6.8994      1.00000
    135      -6.8671      1.00000
    136      -6.8252      1.00000
    137      -6.8136      1.00000
    138      -6.8000      1.00000
    139      -6.7627      1.00000
    140      -6.7433      1.00000
    141      -6.7267      1.00000
    142      -6.6924      1.00000
    143      -6.6492      1.00000
    144      -6.6220      1.00000
    145      -6.5844      1.00000
    146      -6.5593      1.00000
    147      -6.5339      1.00000
    148      -6.4973      1.00000
    149      -6.4845      1.00000
    150      -6.4636      1.00000
    151      -6.4198      1.00000
    152      -6.3941      1.00000
    153      -6.3679      1.00000
    154      -6.3277      1.00000
    155      -6.2946      1.00000
    156      -6.2753      1.00000
    157      -6.2455      1.00000
    158      -6.1727      1.00000
    159      -6.1028      1.00000
    160      -6.0511      1.00000
    161      -5.9983      1.00000
    162      -5.8699      1.00000
    163      -5.8279      1.00000
    164      -5.8205      1.00000
    165      -5.7795      1.00000
    166      -5.7290      1.00000
    167      -5.6729      1.00000
    168      -5.6598      1.00000
    169      -5.6392      1.00000
    170      -5.5789      1.00000
    171      -5.5248      1.00000
    172      -5.4908      1.00000
    173      -5.2625      1.00000
    174      -5.1461      1.00000
    175      -5.0964      1.00000
    176      -4.9149      1.00000
    177      -4.6360      1.00000
    178      -4.4534      1.00000
    179      -3.9089      1.00000
    180      -3.6171      1.00000
    181      -3.4845      1.00000
    182      -2.6871      0.00000
    183      -1.7026      0.00000
    184      -0.8212      0.00000
    185      -0.5908      0.00000
    186      -0.4674      0.00000
    187      -0.2928      0.00000
    188      -0.2098      0.00000
    189      -0.1061      0.00000
    190      -0.0910      0.00000
    191       0.0265      0.00000
    192       0.0614      0.00000
    193       0.1229      0.00000
    194       0.1533      0.00000
    195       0.2417      0.00000
    196       0.3889      0.00000
    197       0.5044      0.00000
    198       0.5439      0.00000
    199       0.5559      0.00000
    200       0.5858      0.00000
    201       0.6731      0.00000
    202       0.7731      0.00000
    203       0.8179      0.00000
    204       0.8558      0.00000
    205       0.8982      0.00000
    206       0.9209      0.00000
    207       1.0262      0.00000
    208       1.0423      0.00000
    209       1.0814      0.00000
    210       1.1120      0.00000
    211       1.2266      0.00000
    212       1.3032      0.00000
    213       1.3295      0.00000
    214       1.3543      0.00000
    215       1.3737      0.00000
    216       1.3859      0.00000
    217       1.4326      0.00000
    218       1.4855      0.00000
    219       1.5675      0.00000
    220       1.6047      0.00000
    221       1.6427      0.00000
    222       1.6537      0.00000
    223       1.6720      0.00000
    224       1.7061      0.00000

 k-point     2 :       0.3333    0.0000    0.0000
  band No.  band energies     occupation 
      1     -34.0753      1.00000
      2     -33.9948      1.00000
      3     -33.2682      1.00000
      4     -33.2655      1.00000
      5     -27.4004      1.00000
      6     -21.7936      1.00000
      7     -21.7235      1.00000
      8     -21.5565      1.00000
      9     -21.4675      1.00000
     10     -21.4376      1.00000
     11     -21.4011      1.00000
     12     -21.3800      1.00000
     13     -21.3701      1.00000
     14     -21.2864      1.00000
     15     -21.2828      1.00000
     16     -21.2673      1.00000
     17     -21.1263      1.00000
     18     -21.0842      1.00000
     19     -21.0299      1.00000
     20     -21.0101      1.00000
     21     -20.9978      1.00000
     22     -20.9586      1.00000
     23     -20.9566      1.00000
     24     -20.8912      1.00000
     25     -20.8106      1.00000
     26     -20.8025      1.00000
     27     -20.7710      1.00000
     28     -20.1293      1.00000
     29     -19.8732      1.00000
     30     -19.8677      1.00000
     31     -19.0499      1.00000
     32     -17.5735      1.00000
     33     -17.5692      1.00000
     34     -17.5441      1.00000
     35     -17.4912      1.00000
     36     -17.4887      1.00000
     37     -17.4684      1.00000
     38     -16.7874      1.00000
     39     -16.7848      1.00000
     40     -16.7495      1.00000
     41     -16.7462      1.00000
     42     -16.7234      1.00000
     43     -16.7199      1.00000
     44     -14.1149      1.00000
     45     -13.8597      1.00000
     46     -12.8675      1.00000
     47     -12.7495      1.00000
     48     -12.5867      1.00000
     49     -12.5169      1.00000
     50     -12.5068      1.00000
     51     -12.5031      1.00000
     52     -12.2383      1.00000
     53     -12.1751      1.00000
     54     -11.9832      1.00000
     55     -11.8790      1.00000
     56     -11.8328      1.00000
     57     -11.7627      1.00000
     58     -11.5140      1.00000
     59     -11.2692      1.00000
     60     -11.1808      1.00000
     61     -11.0974      1.00000
     62     -10.9281      1.00000
     63     -10.8996      1.00000
     64     -10.8477      1.00000
     65     -10.7319      1.00000
     66     -10.6954      1.00000
     67     -10.6254      1.00000
     68     -10.5586      1.00000
     69     -10.5417      1.00000
     70     -10.5054      1.00000
     71     -10.3563      1.00000
     72     -10.1478      1.00000
     73     -10.0552      1.00000
     74     -10.0305      1.00000
     75     -10.0040      1.00000
     76      -9.8911      1.00000
     77      -9.8135      1.00000
     78      -9.7805      1.00000
     79      -9.7387      1.00000
     80      -9.7224      1.00000
     81      -9.5931      1.00000
     82      -9.5780      1.00000
     83      -9.5443      1.00000
     84      -9.4688      1.00000
     85      -9.4097      1.00000
     86      -9.2582      1.00000
     87      -9.2392      1.00000
     88      -9.2181      1.00000
     89      -9.2042      1.00000
     90      -9.1776      1.00000
     91      -9.0167      1.00000
     92      -8.9778      1.00000
     93      -8.9473      1.00000
     94      -8.8730      1.00000
     95      -8.7950      1.00000
     96      -8.7760      1.00000
     97      -8.7148      1.00000
     98      -8.6446      1.00000
     99      -8.6204      1.00000
    100      -8.5797      1.00000
    101      -8.5493      1.00000
    102      -8.5178      1.00000
    103      -8.4930      1.00000
    104      -8.4521      1.00000
    105      -8.4306      1.00000
    106      -8.4009      1.00000
    107      -8.3613      1.00000
    108      -8.2536      1.00000
    109      -8.1526      1.00000
    110      -8.1214      1.00000
    111      -8.0556      1.00000
    112      -7.9852      1.00000
    113      -7.8883      1.00000
    114      -7.8299      1.00000
    115      -7.7802      1.00000
    116      -7.6757      1.00000
    117      -7.6158      1.00000
    118      -7.3786      1.00000
    119      -7.3105      1.00000
    120      -7.2679      1.00000
    121      -7.2522      1.00000
    122      -7.2161      1.00000
    123      -7.1756      1.00000
    124      -7.1374      1.00000
    125      -7.1255      1.00000
    126      -7.1187      1.00000
    127      -7.0729      1.00000
    128      -7.0396      1.00000
    129      -7.0225      1.00000
    130      -7.0129      1.00000
    131      -6.9886      1.00000
    132      -6.9722      1.00000
    133      -6.9132      1.00000
    134      -6.8980      1.00000
    135      -6.8741      1.00000
    136      -6.8568      1.00000
    137      -6.8247      1.00000
    138      -6.7950      1.00000
    139      -6.7696      1.00000
    140      -6.7348      1.00000
    141      -6.6940      1.00000
    142      -6.6574      1.00000
    143      -6.6510      1.00000
    144      -6.6370      1.00000
    145      -6.5993      1.00000
    146      -6.5819      1.00000
    147      -6.5507      1.00000
    148      -6.5362      1.00000
    149      -6.4667      1.00000
    150      -6.4580      1.00000
    151      -6.4499      1.00000
    152      -6.4262      1.00000
    153      -6.3972      1.00000
    154      -6.3253      1.00000
    155      -6.2964      1.00000
    156      -6.2591      1.00000
    157      -6.1827      1.00000
    158      -6.1226      1.00000
    159      -6.0398      1.00000
    160      -5.9348      1.00000
    161      -5.9062      1.00000
    162      -5.8785      1.00000
    163      -5.8608      1.00000
    164      -5.8023      1.00000
    165      -5.7559      1.00000
    166      -5.7357      1.00000
    167      -5.6786      1.00000
    168      -5.6551      1.00000
    169      -5.6299      1.00000
    170      -5.5633      1.00000
    171      -5.5185      1.00000
    172      -5.4863      1.00000
    173      -5.2638      1.00000
    174      -5.1511      1.00000
    175      -5.1013      1.00000
    176      -4.9181      1.00000
    177      -4.5108      1.00000
    178      -4.4479      1.00000
    179      -3.9072      1.00000
    180      -3.6197      1.00000
    181      -3.4773      1.00000
    182      -2.6950      0.00000
    183      -1.7167      0.00000
    184      -0.8118      0.00000
    185      -0.5711      0.00000
    186      -0.5074      0.00000
    187      -0.2846      0.00000
    188      -0.1958      0.00000
    189      -0.1383      0.00000
    190      -0.0945      0.00000
    191       0.0285      0.00000
    192       0.1224      0.00000
    193       0.1653      0.00000
    194       0.1912      0.00000
    195       0.2312      0.00000
    196       0.3377      0.00000
    197       0.4171      0.00000
    198       0.4782      0.00000
    199       0.5277      0.00000
    200       0.5669      0.00000
    201       0.6027      0.00000
    202       0.7316      0.00000
    203       0.7904      0.00000
    204       0.8526      0.00000
    205       0.9204      0.00000
    206       1.0174      0.00000
    207       1.0460      0.00000
    208       1.0928      0.00000
    209       1.1063      0.00000
    210       1.1740      0.00000
    211       1.2017      0.00000
    212       1.2335      0.00000
    213       1.3395      0.00000
    214       1.3556      0.00000
    215       1.3874      0.00000
    216       1.4186      0.00000
    217       1.4461      0.00000
    218       1.5176      0.00000
    219       1.5355      0.00000
    220       1.5731      0.00000
    221       1.6449      0.00000
    222       1.6710      0.00000
    223       1.7055      0.00000
    224       1.8015      0.00000

 k-point     3 :       0.0000    0.3333    0.0000
  band No.  band energies     occupation 
      1     -34.0753      1.00000
      2     -33.9948      1.00000
      3     -33.2682      1.00000
      4     -33.2655      1.00000
      5     -27.4005      1.00000
      6     -21.7926      1.00000
      7     -21.7265      1.00000
      8     -21.5506      1.00000
      9     -21.4705      1.00000
     10     -21.4361      1.00000
     11     -21.4018      1.00000
     12     -21.3879      1.00000
     13     -21.3637      1.00000
     14     -21.2862      1.00000
     15     -21.2838      1.00000
     16     -21.2669      1.00000
     17     -21.1298      1.00000
     18     -21.0692      1.00000
     19     -21.0410      1.00000
     20     -21.0136      1.00000
     21     -20.9977      1.00000
     22     -20.9578      1.00000
     23     -20.9539      1.00000
     24     -20.8910      1.00000
     25     -20.8134      1.00000
     26     -20.7996      1.00000
     27     -20.7712      1.00000
     28     -20.1293      1.00000
     29     -19.8732      1.00000
     30     -19.8677      1.00000
     31     -19.0499      1.00000
     32     -17.5735      1.00000
     33     -17.5692      1.00000
     34     -17.5441      1.00000
     35     -17.4912      1.00000
     36     -17.4887      1.00000
     37     -17.4684      1.00000
     38     -16.7874      1.00000
     39     -16.7848      1.00000
     40     -16.7495      1.00000
     41     -16.7462      1.00000
     42     -16.7234      1.00000
     43     -16.7199      1.00000
     44     -14.1148      1.00000
     45     -13.8597      1.00000
     46     -12.8786      1.00000
     47     -12.7539      1.00000
     48     -12.5867      1.00000
     49     -12.5172      1.00000
     50     -12.5068      1.00000
     51     -12.5031      1.00000
     52     -12.2435      1.00000
     53     -12.1690      1.00000
     54     -11.9902      1.00000
     55     -11.8744      1.00000
     56     -11.8347      1.00000
     57     -11.7233      1.00000
     58     -11.4665      1.00000
     59     -11.2581      1.00000
     60     -11.1761      1.00000
     61     -11.1080      1.00000
     62     -10.9565      1.00000
     63     -10.8927      1.00000
     64     -10.8507      1.00000
     65     -10.7306      1.00000
     66     -10.6939      1.00000
     67     -10.6801      1.00000
     68     -10.6195      1.00000
     69     -10.5669      1.00000
     70     -10.3959      1.00000
     71     -10.3607      1.00000
     72     -10.1683      1.00000
     73     -10.1185      1.00000
     74     -10.0317      1.00000
     75     -10.0091      1.00000
     76      -9.9165      1.00000
     77      -9.8184      1.00000
     78      -9.7730      1.00000
     79      -9.7306      1.00000
     80      -9.6964      1.00000
     81      -9.5996      1.00000
     82      -9.5729      1.00000
     83      -9.5213      1.00000
     84      -9.4733      1.00000
     85      -9.3355      1.00000
     86      -9.2964      1.00000
     87      -9.2512      1.00000
     88      -9.2185      1.00000
     89      -9.2104      1.00000
     90      -9.1676      1.00000
     91      -9.0239      1.00000
     92      -8.9832      1.00000
     93      -8.9424      1.00000
     94      -8.8583      1.00000
     95      -8.7910      1.00000
     96      -8.7702      1.00000
     97      -8.7156      1.00000
     98      -8.6341      1.00000
     99      -8.6175      1.00000
    100      -8.5765      1.00000
    101      -8.5479      1.00000
    102      -8.5275      1.00000
    103      -8.4888      1.00000
    104      -8.4781      1.00000
    105      -8.4308      1.00000
    106      -8.3721      1.00000
    107      -8.3382      1.00000
    108      -8.2873      1.00000
    109      -8.1898      1.00000
    110      -8.1388      1.00000
    111      -8.0671      1.00000
    112      -7.9709      1.00000
    113      -7.8622      1.00000
    114      -7.8388      1.00000
    115      -7.7024      1.00000
    116      -7.6577      1.00000
    117      -7.6023      1.00000
    118      -7.3719      1.00000
    119      -7.3367      1.00000
    120      -7.2933      1.00000
    121      -7.2556      1.00000
    122      -7.1928      1.00000
    123      -7.1848      1.00000
    124      -7.1626      1.00000
    125      -7.1453      1.00000
    126      -7.1127      1.00000
    127      -7.0735      1.00000
    128      -7.0442      1.00000
    129      -7.0210      1.00000
    130      -7.0141      1.00000
    131      -6.9739      1.00000
    132      -6.9494      1.00000
    133      -6.9163      1.00000
    134      -6.9011      1.00000
    135      -6.8733      1.00000
    136      -6.8436      1.00000
    137      -6.8125      1.00000
    138      -6.7952      1.00000
    139      -6.7737      1.00000
    140      -6.7516      1.00000
    141      -6.6852      1.00000
    142      -6.6772      1.00000
    143      -6.6559      1.00000
    144      -6.6347      1.00000
    145      -6.6022      1.00000
    146      -6.5756      1.00000
    147      -6.5454      1.00000
    148      -6.5287      1.00000
    149      -6.4755      1.00000
    150      -6.4653      1.00000
    151      -6.4426      1.00000
    152      -6.4284      1.00000
    153      -6.3968      1.00000
    154      -6.3367      1.00000
    155      -6.3095      1.00000
    156      -6.2817      1.00000
    157      -6.1753      1.00000
    158      -6.1259      1.00000
    159      -6.0374      1.00000
    160      -5.9393      1.00000
    161      -5.8993      1.00000
    162      -5.8697      1.00000
    163      -5.8521      1.00000
    164      -5.7929      1.00000
    165      -5.7570      1.00000
    166      -5.7451      1.00000
    167      -5.6796      1.00000
    168      -5.6652      1.00000
    169      -5.6171      1.00000
    170      -5.5658      1.00000
    171      -5.5122      1.00000
    172      -5.4954      1.00000
    173      -5.2692      1.00000
    174      -5.1507      1.00000
    175      -5.1089      1.00000
    176      -4.9187      1.00000
    177      -4.5064      1.00000
    178      -4.4480      1.00000
    179      -3.9091      1.00000
    180      -3.6170      1.00000
    181      -3.4767      1.00000
    182      -2.6947      0.00000
    183      -1.7097      0.00000
    184      -0.8142      0.00000
    185      -0.5736      0.00000
    186      -0.5050      0.00000
    187      -0.2665      0.00000
    188      -0.2006      0.00000
    189      -0.1456      0.00000
    190      -0.0797      0.00000
    191       0.0388      0.00000
    192       0.1187      0.00000
    193       0.1556      0.00000
    194       0.1857      0.00000
    195       0.2348      0.00000
    196       0.3599      0.00000
    197       0.3991      0.00000
    198       0.4471      0.00000
    199       0.5289      0.00000
    200       0.5497      0.00000
    201       0.6048      0.00000
    202       0.7294      0.00000
    203       0.7858      0.00000
    204       0.8468      0.00000
    205       0.8963      0.00000
    206       0.9954      0.00000
    207       1.0625      0.00000
    208       1.1009      0.00000
    209       1.1620      0.00000
    210       1.1799      0.00000
    211       1.2008      0.00000
    212       1.2389      0.00000
    213       1.3380      0.00000
    214       1.3811      0.00000
    215       1.4139      0.00000
    216       1.4330      0.00000
    217       1.4622      0.00000
    218       1.5047      0.00000
    219       1.5249      0.00000
    220       1.6067      0.00000
    221       1.6423      0.00000
    222       1.6730      0.00000
    223       1.7307      0.00000
    224       1.7717      0.00000

 k-point     4 :       0.3333    0.3333    0.0000
  band No.  band energies     occupation 
      1     -34.0753      1.00000
      2     -33.9948      1.00000
      3     -33.2682      1.00000
      4     -33.2655      1.00000
      5     -27.4005      1.00000
      6     -21.7935      1.00000
      7     -21.7231      1.00000
      8     -21.5549      1.00000
      9     -21.4690      1.00000
     10     -21.4280      1.00000
     11     -21.4012      1.00000
     12     -21.3884      1.00000
     13     -21.3725      1.00000
     14     -21.2866      1.00000
     15     -21.2843      1.00000
     16     -21.2659      1.00000
     17     -21.1226      1.00000
     18     -21.0829      1.00000
     19     -21.0392      1.00000
     20     -21.0094      1.00000
     21     -20.9977      1.00000
     22     -20.9576      1.00000
     23     -20.9536      1.00000
     24     -20.8899      1.00000
     25     -20.8134      1.00000
     26     -20.8030      1.00000
     27     -20.7693      1.00000
     28     -20.1293      1.00000
     29     -19.8733      1.00000
     30     -19.8676      1.00000
     31     -19.0499      1.00000
     32     -17.5735      1.00000
     33     -17.5692      1.00000
     34     -17.5441      1.00000
     35     -17.4912      1.00000
     36     -17.4887      1.00000
     37     -17.4684      1.00000
     38     -16.7874      1.00000
     39     -16.7848      1.00000
     40     -16.7503      1.00000
     41     -16.7455      1.00000
     42     -16.7234      1.00000
     43     -16.7199      1.00000
     44     -14.1041      1.00000
     45     -13.8533      1.00000
     46     -12.8440      1.00000
     47     -12.7255      1.00000
     48     -12.5867      1.00000
     49     -12.5089      1.00000
     50     -12.5045      1.00000
     51     -12.4252      1.00000
     52     -12.2149      1.00000
     53     -12.0718      1.00000
     54     -12.0075      1.00000
     55     -11.9762      1.00000
     56     -11.8813      1.00000
     57     -11.7322      1.00000
     58     -11.6273      1.00000
     59     -11.4491      1.00000
     60     -11.2870      1.00000
     61     -11.0949      1.00000
     62     -11.0315      1.00000
     63     -11.0143      1.00000
     64     -10.9656      1.00000
     65     -10.9213      1.00000
     66     -10.7277      1.00000
     67     -10.6170      1.00000
     68     -10.4589      1.00000
     69     -10.4166      1.00000
     70     -10.3911      1.00000
     71     -10.3519      1.00000
     72     -10.1695      1.00000
     73      -9.9902      1.00000
     74      -9.8709      1.00000
     75      -9.7991      1.00000
     76      -9.7744      1.00000
     77      -9.7402      1.00000
     78      -9.7343      1.00000
     79      -9.7017      1.00000
     80      -9.6584      1.00000
     81      -9.6305      1.00000
     82      -9.5774      1.00000
     83      -9.5065      1.00000
     84      -9.4412      1.00000
     85      -9.3813      1.00000
     86      -9.2640      1.00000
     87      -9.2365      1.00000
     88      -9.1911      1.00000
     89      -9.0744      1.00000
     90      -9.0124      1.00000
     91      -8.9824      1.00000
     92      -8.9434      1.00000
     93      -8.8999      1.00000
     94      -8.8475      1.00000
     95      -8.8126      1.00000
     96      -8.7732      1.00000
     97      -8.7297      1.00000
     98      -8.6700      1.00000
     99      -8.6525      1.00000
    100      -8.6143      1.00000
    101      -8.5610      1.00000
    102      -8.5106      1.00000
    103      -8.4961      1.00000
    104      -8.4654      1.00000
    105      -8.4479      1.00000
    106      -8.4066      1.00000
    107      -8.3865      1.00000
    108      -8.3377      1.00000
    109      -8.2865      1.00000
    110      -8.1887      1.00000
    111      -8.1116      1.00000
    112      -8.0456      1.00000
    113      -8.0037      1.00000
    114      -7.8970      1.00000
    115      -7.7874      1.00000
    116      -7.6924      1.00000
    117      -7.6493      1.00000
    118      -7.4484      1.00000
    119      -7.3315      1.00000
    120      -7.3177      1.00000
    121      -7.2818      1.00000
    122      -7.2331      1.00000
    123      -7.2028      1.00000
    124      -7.1626      1.00000
    125      -7.1256      1.00000
    126      -7.1094      1.00000
    127      -7.0754      1.00000
    128      -7.0346      1.00000
    129      -7.0242      1.00000
    130      -6.9995      1.00000
    131      -6.9774      1.00000
    132      -6.9347      1.00000
    133      -6.9103      1.00000
    134      -6.8833      1.00000
    135      -6.8419      1.00000
    136      -6.8295      1.00000
    137      -6.7942      1.00000
    138      -6.7825      1.00000
    139      -6.7623      1.00000
    140      -6.7382      1.00000
    141      -6.7127      1.00000
    142      -6.7029      1.00000
    143      -6.6691      1.00000
    144      -6.6240      1.00000
    145      -6.6046      1.00000
    146      -6.5798      1.00000
    147      -6.5627      1.00000
    148      -6.5596      1.00000
    149      -6.5282      1.00000
    150      -6.4878      1.00000
    151      -6.4692      1.00000
    152      -6.4325      1.00000
    153      -6.3906      1.00000
    154      -6.3749      1.00000
    155      -6.3466      1.00000
    156      -6.3116      1.00000
    157      -6.1321      1.00000
    158      -6.0661      1.00000
    159      -6.0494      1.00000
    160      -5.9663      1.00000
    161      -5.8975      1.00000
    162      -5.8508      1.00000
    163      -5.8177      1.00000
    164      -5.7935      1.00000
    165      -5.7136      1.00000
    166      -5.6942      1.00000
    167      -5.6598      1.00000
    168      -5.6119      1.00000
    169      -5.5921      1.00000
    170      -5.5396      1.00000
    171      -5.5086      1.00000
    172      -5.4756      1.00000
    173      -5.2699      1.00000
    174      -5.1567      1.00000
    175      -5.0944      1.00000
    176      -4.9226      1.00000
    177      -4.4432      1.00000
    178      -4.3912      1.00000
    179      -3.9061      1.00000
    180      -3.6199      1.00000
    181      -3.4711      1.00000
    182      -2.7161      0.00000
    183      -1.7175      0.00000
    184      -0.8063      0.00000
    185      -0.5700      0.00000
    186      -0.5314      0.00000
    187      -0.2684      0.00000
    188      -0.2036      0.00000
    189      -0.1654      0.00000
    190      -0.0900      0.00000
    191       0.0179      0.00000
    192       0.1162      0.00000
    193       0.2006      0.00000
    194       0.2428      0.00000
    195       0.2791      0.00000
    196       0.3267      0.00000
    197       0.3810      0.00000
    198       0.4255      0.00000
    199       0.5029      0.00000
    200       0.5512      0.00000
    201       0.5841      0.00000
    202       0.6612      0.00000
    203       0.7913      0.00000
    204       0.8067      0.00000
    205       0.8922      0.00000
    206       0.9194      0.00000
    207       0.9932      0.00000
    208       1.0332      0.00000
    209       1.1359      0.00000
    210       1.1784      0.00000
    211       1.2329      0.00000
    212       1.2861      0.00000
    213       1.3622      0.00000
    214       1.4289      0.00000
    215       1.4702      0.00000
    216       1.4965      0.00000
    217       1.5085      0.00000
    218       1.5588      0.00000
    219       1.5812      0.00000
    220       1.6428      0.00000
    221       1.6662      0.00000
    222       1.7158      0.00000
    223       1.8374      0.00000
    224       1.9801      0.00000

 k-point     5 :      -0.3333    0.3333    0.0000
  band No.  band energies     occupation 
      1     -34.0753      1.00000
      2     -33.9948      1.00000
      3     -33.2682      1.00000
      4     -33.2655      1.00000
      5     -27.4004      1.00000
      6     -21.7936      1.00000
      7     -21.7231      1.00000
      8     -21.5548      1.00000
      9     -21.4692      1.00000
     10     -21.4276      1.00000
     11     -21.4022      1.00000
     12     -21.3873      1.00000
     13     -21.3726      1.00000
     14     -21.2865      1.00000
     15     -21.2845      1.00000
     16     -21.2659      1.00000
     17     -21.1226      1.00000
     18     -21.0828      1.00000
     19     -21.0395      1.00000
     20     -21.0093      1.00000
     21     -20.9976      1.00000
     22     -20.9577      1.00000
     23     -20.9536      1.00000
     24     -20.8899      1.00000
     25     -20.8132      1.00000
     26     -20.8031      1.00000
     27     -20.7693      1.00000
     28     -20.1293      1.00000
     29     -19.8732      1.00000
     30     -19.8676      1.00000
     31     -19.0499      1.00000
     32     -17.5735      1.00000
     33     -17.5692      1.00000
     34     -17.5441      1.00000
     35     -17.4912      1.00000
     36     -17.4887      1.00000
     37     -17.4684      1.00000
     38     -16.7874      1.00000
     39     -16.7848      1.00000
     40     -16.7495      1.00000
     41     -16.7462      1.00000
     42     -16.7242      1.00000
     43     -16.7191      1.00000
     44     -14.1041      1.00000
     45     -13.8533      1.00000
     46     -12.8441      1.00000
     47     -12.7254      1.00000
     48     -12.5867      1.00000
     49     -12.5089      1.00000
     50     -12.5045      1.00000
     51     -12.4246      1.00000
     52     -12.2164      1.00000
     53     -12.0735      1.00000
     54     -12.0075      1.00000
     55     -11.9784      1.00000
     56     -11.8725      1.00000
     57     -11.7276      1.00000
     58     -11.6365      1.00000
     59     -11.4517      1.00000
     60     -11.2866      1.00000
     61     -11.0951      1.00000
     62     -11.0294      1.00000
     63     -11.0149      1.00000
     64     -10.9649      1.00000
     65     -10.9188      1.00000
     66     -10.7278      1.00000
     67     -10.6168      1.00000
     68     -10.4547      1.00000
     69     -10.4230      1.00000
     70     -10.3905      1.00000
     71     -10.3503      1.00000
     72     -10.1726      1.00000
     73      -9.9926      1.00000
     74      -9.8676      1.00000
     75      -9.8056      1.00000
     76      -9.7763      1.00000
     77      -9.7413      1.00000
     78      -9.7183      1.00000
     79      -9.6869      1.00000
     80      -9.6724      1.00000
     81      -9.6265      1.00000
     82      -9.5635      1.00000
     83      -9.5429      1.00000
     84      -9.4373      1.00000
     85      -9.3762      1.00000
     86      -9.2660      1.00000
     87      -9.2399      1.00000
     88      -9.1893      1.00000
     89      -9.0781      1.00000
     90      -9.0138      1.00000
     91      -8.9936      1.00000
     92      -8.9325      1.00000
     93      -8.8934      1.00000
     94      -8.8346      1.00000
     95      -8.7992      1.00000
     96      -8.7943      1.00000
     97      -8.6972      1.00000
     98      -8.6774      1.00000
     99      -8.6549      1.00000
    100      -8.6232      1.00000
    101      -8.5520      1.00000
    102      -8.5096      1.00000
    103      -8.4995      1.00000
    104      -8.4770      1.00000
    105      -8.4435      1.00000
    106      -8.4320      1.00000
    107      -8.3682      1.00000
    108      -8.3430      1.00000
    109      -8.2998      1.00000
    110      -8.1739      1.00000
    111      -8.0918      1.00000
    112      -8.0592      1.00000
    113      -8.0106      1.00000
    114      -7.9033      1.00000
    115      -7.7955      1.00000
    116      -7.7115      1.00000
    117      -7.6235      1.00000
    118      -7.4434      1.00000
    119      -7.3416      1.00000
    120      -7.3052      1.00000
    121      -7.2827      1.00000
    122      -7.2286      1.00000
    123      -7.2004      1.00000
    124      -7.1567      1.00000
    125      -7.1352      1.00000
    126      -7.0956      1.00000
    127      -7.0741      1.00000
    128      -7.0445      1.00000
    129      -7.0277      1.00000
    130      -7.0021      1.00000
    131      -6.9845      1.00000
    132      -6.9184      1.00000
    133      -6.9049      1.00000
    134      -6.8833      1.00000
    135      -6.8544      1.00000
    136      -6.8288      1.00000
    137      -6.8216      1.00000
    138      -6.7917      1.00000
    139      -6.7647      1.00000
    140      -6.7395      1.00000
    141      -6.7061      1.00000
    142      -6.6865      1.00000
    143      -6.6544      1.00000
    144      -6.6208      1.00000
    145      -6.6052      1.00000
    146      -6.5920      1.00000
    147      -6.5732      1.00000
    148      -6.5460      1.00000
    149      -6.5156      1.00000
    150      -6.4990      1.00000
    151      -6.4453      1.00000
    152      -6.4353      1.00000
    153      -6.3878      1.00000
    154      -6.3700      1.00000
    155      -6.3443      1.00000
    156      -6.3272      1.00000
    157      -6.1434      1.00000
    158      -6.1088      1.00000
    159      -6.0125      1.00000
    160      -5.9353      1.00000
    161      -5.9150      1.00000
    162      -5.8578      1.00000
    163      -5.8244      1.00000
    164      -5.7788      1.00000
    165      -5.7243      1.00000
    166      -5.6792      1.00000
    167      -5.6541      1.00000
    168      -5.6383      1.00000
    169      -5.5992      1.00000
    170      -5.5506      1.00000
    171      -5.4910      1.00000
    172      -5.4756      1.00000
    173      -5.2651      1.00000
    174      -5.1549      1.00000
    175      -5.0957      1.00000
    176      -4.9213      1.00000
    177      -4.4433      1.00000
    178      -4.3914      1.00000
    179      -3.9065      1.00000
    180      -3.6199      1.00000
    181      -3.4711      1.00000
    182      -2.7155      0.00000
    183      -1.7178      0.00000
    184      -0.8059      0.00000
    185      -0.5638      0.00000
    186      -0.5375      0.00000
    187      -0.2729      0.00000
    188      -0.1892      0.00000
    189      -0.1722      0.00000
    190      -0.0959      0.00000
    191       0.0184      0.00000
    192       0.1253      0.00000
    193       0.1759      0.00000
    194       0.2476      0.00000
    195       0.2666      0.00000
    196       0.3611      0.00000
    197       0.4009      0.00000
    198       0.4362      0.00000
    199       0.4738      0.00000
    200       0.5192      0.00000
    201       0.6176      0.00000
    202       0.6444      0.00000
    203       0.7653      0.00000
    204       0.8019      0.00000
    205       0.8899      0.00000
    206       0.9435      0.00000
    207       1.0068      0.00000
    208       1.0419      0.00000
    209       1.1522      0.00000
    210       1.1851      0.00000
    211       1.2338      0.00000
    212       1.2899      0.00000
    213       1.3892      0.00000
    214       1.4328      0.00000
    215       1.4414      0.00000
    216       1.4831      0.00000
    217       1.5273      0.00000
    218       1.5520      0.00000
    219       1.6132      0.00000
    220       1.6349      0.00000
    221       1.6663      0.00000
    222       1.7099      0.00000
    223       1.7538      0.00000
    224       1.9400      0.00000

 spin component 2

 k-point     1 :       0.0000    0.0000    0.0000
  band No.  band energies     occupation 
      1     -34.0753      1.00000
      2     -33.9946      1.00000
      3     -33.2680      1.00000
      4     -33.2654      1.00000
      5     -27.3652      1.00000
      6     -21.7581      1.00000
      7     -21.6946      1.00000
      8     -21.5227      1.00000
      9     -21.4390      1.00000
     10     -21.3853      1.00000
     11     -21.3739      1.00000
     12     -21.3407      1.00000
     13     -21.3144      1.00000
     14     -21.2274      1.00000
     15     -21.2252      1.00000
     16     -21.1759      1.00000
     17     -21.0901      1.00000
     18     -21.0530      1.00000
     19     -21.0017      1.00000
     20     -20.9851      1.00000
     21     -20.9331      1.00000
     22     -20.8545      1.00000
     23     -20.8349      1.00000
     24     -20.7711      1.00000
     25     -20.7620      1.00000
     26     -20.7121      1.00000
     27     -20.4999      1.00000
     28     -19.9920      1.00000
     29     -19.8497      1.00000
     30     -19.8451      1.00000
     31     -18.9855      1.00000
     32     -17.5733      1.00000
     33     -17.5690      1.00000
     34     -17.5438      1.00000
     35     -17.4910      1.00000
     36     -17.4884      1.00000
     37     -17.4681      1.00000
     38     -16.7873      1.00000
     39     -16.7846      1.00000
     40     -16.7501      1.00000
     41     -16.7452      1.00000
     42     -16.7239      1.00000
     43     -16.7187      1.00000
     44     -12.7732      1.00000
     45     -12.5004      1.00000
     46     -12.2940      1.00000
     47     -12.1235      1.00000
     48     -11.5173      1.00000
     49     -11.4975      1.00000
     50     -11.2442      1.00000
     51     -11.1554      1.00000
     52     -10.7340      1.00000
     53     -10.6460      1.00000
     54     -10.5699      1.00000
     55     -10.5622      1.00000
     56     -10.4783      1.00000
     57     -10.2493      1.00000
     58     -10.1682      1.00000
     59     -10.1176      1.00000
     60     -10.1116      1.00000
     61      -9.9895      1.00000
     62      -9.9809      1.00000
     63      -9.9734      1.00000
     64      -9.9701      1.00000
     65      -9.8653      1.00000
     66      -9.7486      1.00000
     67      -9.6282      1.00000
     68      -9.4580      1.00000
     69      -9.2779      1.00000
     70      -9.2350      1.00000
     71      -8.8431      1.00000
     72      -8.8319      1.00000
     73      -8.5965      1.00000
     74      -8.5679      1.00000
     75      -8.5519      1.00000
     76      -8.5077      1.00000
     77      -8.4878      1.00000
     78      -8.4479      1.00000
     79      -8.3959      1.00000
     80      -8.3745      1.00000
     81      -8.3221      1.00000
     82      -8.2726      1.00000
     83      -8.2484      1.00000
     84      -8.2030      1.00000
     85      -8.1705      1.00000
     86      -8.1546      1.00000
     87      -8.0889      1.00000
     88      -8.0763      1.00000
     89      -8.0136      1.00000
     90      -7.9464      1.00000
     91      -7.9414      1.00000
     92      -7.8239      1.00000
     93      -7.7639      1.00000
     94      -7.7373      1.00000
     95      -7.6742      1.00000
     96      -7.6559      1.00000
     97      -7.6363      1.00000
     98      -7.5889      1.00000
     99      -7.5510      1.00000
    100      -7.5041      1.00000
    101      -7.4692      1.00000
    102      -7.4432      1.00000
    103      -7.3917      1.00000
    104      -7.3838      1.00000
    105      -7.3509      1.00000
    106      -7.3370      1.00000
    107      -7.2568      1.00000
    108      -7.2088      1.00000
    109      -7.1773      1.00000
    110      -7.1369      1.00000
    111      -7.1031      1.00000
    112      -7.0250      1.00000
    113      -7.0121      1.00000
    114      -7.0001      1.00000
    115      -6.9829      1.00000
    116      -6.9654      1.00000
    117      -6.8946      1.00000
    118      -6.8660      1.00000
    119      -6.7985      1.00000
    120      -6.7262      1.00000
    121      -6.7012      1.00000
    122      -6.5975      1.00000
    123      -6.5781      1.00000
    124      -6.5642      1.00000
    125      -6.5143      1.00000
    126      -6.4948      1.00000
    127      -6.4906      1.00000
    128      -6.4650      1.00000
    129      -6.4153      1.00000
    130      -6.3550      1.00000
    131      -6.2879      1.00000
    132      -6.2751      1.00000
    133      -6.2473      1.00000
    134      -6.2002      1.00000
    135      -6.0667      1.00000
    136      -5.9813      1.00000
    137      -5.8606      1.00000
    138      -5.8248      1.00000
    139      -5.8058      1.00000
    140      -5.7820      1.00000
    141      -5.6815      1.00000
    142      -5.6561      1.00000
    143      -5.6534      1.00000
    144      -5.5217      1.00000
    145      -5.3527      1.00000
    146      -5.2883      1.00000
    147      -5.2758      1.00000
    148      -5.2482      1.00000
    149      -5.1766      1.00000
    150      -5.1615      1.00000
    151      -4.9915      1.00000
    152      -4.5863      1.00000
    153      -4.5505      1.00000
    154      -4.0114      1.00000
    155      -3.8379      1.00000
    156      -3.6879      1.00000
    157      -2.5645      0.00000
    158      -2.4386      0.00000
    159      -2.4248      0.00000
    160      -2.2906      0.00000
    161      -2.2088      0.00000
    162      -1.9773      0.00000
    163      -1.8866      0.00000
    164      -1.8250      0.00000
    165      -1.8046      0.00000
    166      -1.7232      0.00000
    167      -1.1239      0.00000
    168      -1.0535      0.00000
    169      -1.0218      0.00000
    170      -0.6438      0.00000
    171      -0.5298      0.00000
    172      -0.4241      0.00000
    173      -0.3249      0.00000
    174      -0.1708      0.00000
    175      -0.1394      0.00000
    176      -0.0684      0.00000
    177      -0.0530      0.00000
    178       0.0214      0.00000
    179       0.1247      0.00000
    180       0.2111      0.00000
    181       0.3459      0.00000
    182       0.4518      0.00000
    183       0.5409      0.00000
    184       0.6047      0.00000
    185       0.6086      0.00000
    186       0.6674      0.00000
    187       0.7504      0.00000
    188       0.7525      0.00000
    189       0.8130      0.00000
    190       0.8214      0.00000
    191       0.8938      0.00000
    192       0.9507      0.00000
    193       0.9708      0.00000
    194       1.0079      0.00000
    195       1.0418      0.00000
    196       1.0899      0.00000
    197       1.0950      0.00000
    198       1.1201      0.00000
    199       1.2038      0.00000
    200       1.2096      0.00000
    201       1.2840      0.00000
    202       1.2930      0.00000
    203       1.3189      0.00000
    204       1.3361      0.00000
    205       1.3423      0.00000
    206       1.4006      0.00000
    207       1.4166      0.00000
    208       1.4423      0.00000
    209       1.4806      0.00000
    210       1.5104      0.00000
    211       1.5412      0.00000
    212       1.5775      0.00000
    213       1.6146      0.00000
    214       1.6421      0.00000
    215       1.6548      0.00000
    216       1.7412      0.00000
    217       1.8502      0.00000
    218       1.8646      0.00000
    219       1.9199      0.00000
    220       1.9413      0.00000
    221       1.9776      0.00000
    222       2.0376      0.00000
    223       2.0935      0.00000
    224       2.1399      0.00000

 k-point     2 :       0.3333    0.0000    0.0000
  band No.  band energies     occupation 
      1     -34.0752      1.00000
      2     -33.9946      1.00000
      3     -33.2680      1.00000
      4     -33.2654      1.00000
      5     -27.3651      1.00000
      6     -21.7588      1.00000
      7     -21.6924      1.00000
      8     -21.5255      1.00000
      9     -21.4379      1.00000
     10     -21.3794      1.00000
     11     -21.3735      1.00000
     12     -21.3390      1.00000
     13     -21.3225      1.00000
     14     -21.2300      1.00000
     15     -21.2253      1.00000
     16     -21.1735      1.00000
     17     -21.0905      1.00000
     18     -21.0525      1.00000
     19     -21.0017      1.00000
     20     -20.9851      1.00000
     21     -20.9324      1.00000
     22     -20.8530      1.00000
     23     -20.8350      1.00000
     24     -20.7716      1.00000
     25     -20.7647      1.00000
     26     -20.7105      1.00000
     27     -20.4998      1.00000
     28     -19.9920      1.00000
     29     -19.8496      1.00000
     30     -19.8450      1.00000
     31     -18.9854      1.00000
     32     -17.5733      1.00000
     33     -17.5690      1.00000
     34     -17.5438      1.00000
     35     -17.4910      1.00000
     36     -17.4884      1.00000
     37     -17.4681      1.00000
     38     -16.7873      1.00000
     39     -16.7846      1.00000
     40     -16.7493      1.00000
     41     -16.7460      1.00000
     42     -16.7231      1.00000
     43     -16.7195      1.00000
     44     -12.7721      1.00000
     45     -12.4083      1.00000
     46     -12.2574      1.00000
     47     -12.1565      1.00000
     48     -11.6244      1.00000
     49     -11.5150      1.00000
     50     -11.2920      1.00000
     51     -11.1229      1.00000
     52     -10.9073      1.00000
     53     -10.7530      1.00000
     54     -10.5665      1.00000
     55     -10.4757      1.00000
     56     -10.4125      1.00000
     57     -10.2708      1.00000
     58     -10.2082      1.00000
     59     -10.1474      1.00000
     60     -10.0975      1.00000
     61     -10.0318      1.00000
     62      -9.9808      1.00000
     63      -9.9505      1.00000
     64      -9.9146      1.00000
     65      -9.6897      1.00000
     66      -9.6440      1.00000
     67      -9.6097      1.00000
     68      -9.4141      1.00000
     69      -9.2746      1.00000
     70      -9.1674      1.00000
     71      -8.8546      1.00000
     72      -8.8124      1.00000
     73      -8.7616      1.00000
     74      -8.6095      1.00000
     75      -8.5461      1.00000
     76      -8.4976      1.00000
     77      -8.4811      1.00000
     78      -8.4443      1.00000
     79      -8.4159      1.00000
     80      -8.3493      1.00000
     81      -8.3249      1.00000
     82      -8.2890      1.00000
     83      -8.2177      1.00000
     84      -8.1775      1.00000
     85      -8.1554      1.00000
     86      -8.0953      1.00000
     87      -8.0836      1.00000
     88      -8.0519      1.00000
     89      -7.9920      1.00000
     90      -7.9289      1.00000
     91      -7.8895      1.00000
     92      -7.8445      1.00000
     93      -7.7791      1.00000
     94      -7.7586      1.00000
     95      -7.7119      1.00000
     96      -7.6945      1.00000
     97      -7.6761      1.00000
     98      -7.5916      1.00000
     99      -7.5603      1.00000
    100      -7.4770      1.00000
    101      -7.4690      1.00000
    102      -7.4361      1.00000
    103      -7.4237      1.00000
    104      -7.3948      1.00000
    105      -7.3453      1.00000
    106      -7.3004      1.00000
    107      -7.2759      1.00000
    108      -7.2491      1.00000
    109      -7.1882      1.00000
    110      -7.1701      1.00000
    111      -7.1437      1.00000
    112      -7.0781      1.00000
    113      -7.0381      1.00000
    114      -7.0152      1.00000
    115      -6.9834      1.00000
    116      -6.9204      1.00000
    117      -6.9088      1.00000
    118      -6.8528      1.00000
    119      -6.7710      1.00000
    120      -6.7218      1.00000
    121      -6.6832      1.00000
    122      -6.6402      1.00000
    123      -6.6043      1.00000
    124      -6.5672      1.00000
    125      -6.5462      1.00000
    126      -6.5151      1.00000
    127      -6.4876      1.00000
    128      -6.4662      1.00000
    129      -6.3953      1.00000
    130      -6.3459      1.00000
    131      -6.3247      1.00000
    132      -6.2870      1.00000
    133      -6.2335      1.00000
    134      -6.1354      1.00000
    135      -6.0583      1.00000
    136      -5.9329      1.00000
    137      -5.8424      1.00000
    138      -5.8223      1.00000
    139      -5.7999      1.00000
    140      -5.7650      1.00000
    141      -5.6771      1.00000
    142      -5.6498      1.00000
    143      -5.6026      1.00000
    144      -5.5313      1.00000
    145      -5.4055      1.00000
    146      -5.2945      1.00000
    147      -5.2852      1.00000
    148      -5.2343      1.00000
    149      -5.1835      1.00000
    150      -5.1567      1.00000
    151      -4.9873      1.00000
    152      -4.5849      1.00000
    153      -4.5484      1.00000
    154      -4.0110      1.00000
    155      -3.8431      1.00000
    156      -3.6899      1.00000
    157      -2.5733      0.00000
    158      -2.4383      0.00000
    159      -2.4368      0.00000
    160      -2.3650      0.00000
    161      -2.2138      0.00000
    162      -1.9658      0.00000
    163      -1.9047      0.00000
    164      -1.8078      0.00000
    165      -1.7844      0.00000
    166      -1.6753      0.00000
    167      -1.1097      0.00000
    168      -0.9940      0.00000
    169      -0.8879      0.00000
    170      -0.6344      0.00000
    171      -0.6172      0.00000
    172      -0.5118      0.00000
    173      -0.4623      0.00000
    174      -0.2452      0.00000
    175      -0.1593      0.00000
    176      -0.0590      0.00000
    177      -0.0042      0.00000
    178       0.0808      0.00000
    179       0.1808      0.00000
    180       0.1919      0.00000
    181       0.3442      0.00000
    182       0.3842      0.00000
    183       0.4438      0.00000
    184       0.5224      0.00000
    185       0.6048      0.00000
    186       0.6694      0.00000
    187       0.7119      0.00000
    188       0.7452      0.00000
    189       0.7743      0.00000
    190       0.8187      0.00000
    191       0.8918      0.00000
    192       0.9044      0.00000
    193       0.9724      0.00000
    194       1.0209      0.00000
    195       1.0706      0.00000
    196       1.0995      0.00000
    197       1.1192      0.00000
    198       1.1685      0.00000
    199       1.1840      0.00000
    200       1.2330      0.00000
    201       1.2780      0.00000
    202       1.2963      0.00000
    203       1.3178      0.00000
    204       1.3484      0.00000
    205       1.3738      0.00000
    206       1.4144      0.00000
    207       1.4524      0.00000
    208       1.5108      0.00000
    209       1.5343      0.00000
    210       1.5583      0.00000
    211       1.6044      0.00000
    212       1.6202      0.00000
    213       1.6589      0.00000
    214       1.7003      0.00000
    215       1.7265      0.00000
    216       1.7468      0.00000
    217       1.8442      0.00000
    218       1.9507      0.00000
    219       1.9794      0.00000
    220       2.0069      0.00000
    221       2.0504      0.00000
    222       2.0757      0.00000
    223       2.1340      0.00000
    224       2.2554      0.00000

 k-point     3 :       0.0000    0.3333    0.0000
  band No.  band energies     occupation 
      1     -34.0752      1.00000
      2     -33.9946      1.00000
      3     -33.2680      1.00000
      4     -33.2654      1.00000
      5     -27.3652      1.00000
      6     -21.7580      1.00000
      7     -21.6942      1.00000
      8     -21.5215      1.00000
      9     -21.4409      1.00000
     10     -21.3817      1.00000
     11     -21.3680      1.00000
     12     -21.3472      1.00000
     13     -21.3171      1.00000
     14     -21.2290      1.00000
     15     -21.2269      1.00000
     16     -21.1734      1.00000
     17     -21.0887      1.00000
     18     -21.0526      1.00000
     19     -21.0047      1.00000
     20     -20.9836      1.00000
     21     -20.9324      1.00000
     22     -20.8530      1.00000
     23     -20.8349      1.00000
     24     -20.7740      1.00000
     25     -20.7622      1.00000
     26     -20.7107      1.00000
     27     -20.4998      1.00000
     28     -19.9920      1.00000
     29     -19.8496      1.00000
     30     -19.8450      1.00000
     31     -18.9854      1.00000
     32     -17.5733      1.00000
     33     -17.5690      1.00000
     34     -17.5438      1.00000
     35     -17.4910      1.00000
     36     -17.4884      1.00000
     37     -17.4681      1.00000
     38     -16.7873      1.00000
     39     -16.7846      1.00000
     40     -16.7493      1.00000
     41     -16.7460      1.00000
     42     -16.7231      1.00000
     43     -16.7195      1.00000
     44     -12.7726      1.00000
     45     -12.4089      1.00000
     46     -12.2692      1.00000
     47     -12.1529      1.00000
     48     -11.6218      1.00000
     49     -11.5007      1.00000
     50     -11.2808      1.00000
     51     -11.1174      1.00000
     52     -10.8688      1.00000
     53     -10.7277      1.00000
     54     -10.6376      1.00000
     55     -10.5646      1.00000
     56     -10.3856      1.00000
     57     -10.2727      1.00000
     58     -10.1903      1.00000
     59     -10.1559      1.00000
     60     -10.0897      1.00000
     61     -10.0309      1.00000
     62      -9.9803      1.00000
     63      -9.9485      1.00000
     64      -9.8811      1.00000
     65      -9.6891      1.00000
     66      -9.6413      1.00000
     67      -9.6207      1.00000
     68      -9.4187      1.00000
     69      -9.2753      1.00000
     70      -9.1717      1.00000
     71      -8.8731      1.00000
     72      -8.8113      1.00000
     73      -8.7639      1.00000
     74      -8.5895      1.00000
     75      -8.5482      1.00000
     76      -8.5021      1.00000
     77      -8.4737      1.00000
     78      -8.4327      1.00000
     79      -8.3950      1.00000
     80      -8.3524      1.00000
     81      -8.3391      1.00000
     82      -8.2611      1.00000
     83      -8.2344      1.00000
     84      -8.1701      1.00000
     85      -8.1541      1.00000
     86      -8.0975      1.00000
     87      -8.0864      1.00000
     88      -8.0611      1.00000
     89      -8.0097      1.00000
     90      -7.9244      1.00000
     91      -7.8912      1.00000
     92      -7.8406      1.00000
     93      -7.7820      1.00000
     94      -7.7445      1.00000
     95      -7.7114      1.00000
     96      -7.6972      1.00000
     97      -7.6634      1.00000
     98      -7.6036      1.00000
     99      -7.5645      1.00000
    100      -7.4759      1.00000
    101      -7.4533      1.00000
    102      -7.4447      1.00000
    103      -7.4039      1.00000
    104      -7.3974      1.00000
    105      -7.3627      1.00000
    106      -7.3266      1.00000
    107      -7.2741      1.00000
    108      -7.2326      1.00000
    109      -7.1879      1.00000
    110      -7.1416      1.00000
    111      -7.1229      1.00000
    112      -7.0668      1.00000
    113      -7.0484      1.00000
    114      -7.0341      1.00000
    115      -7.0058      1.00000
    116      -6.9552      1.00000
    117      -6.9034      1.00000
    118      -6.8593      1.00000
    119      -6.7634      1.00000
    120      -6.7360      1.00000
    121      -6.6830      1.00000
    122      -6.6357      1.00000
    123      -6.6057      1.00000
    124      -6.5580      1.00000
    125      -6.5290      1.00000
    126      -6.5042      1.00000
    127      -6.4897      1.00000
    128      -6.4695      1.00000
    129      -6.3922      1.00000
    130      -6.3649      1.00000
    131      -6.3237      1.00000
    132      -6.2851      1.00000
    133      -6.2311      1.00000
    134      -6.1372      1.00000
    135      -6.0539      1.00000
    136      -5.9366      1.00000
    137      -5.8414      1.00000
    138      -5.8210      1.00000
    139      -5.7966      1.00000
    140      -5.7611      1.00000
    141      -5.6800      1.00000
    142      -5.6571      1.00000
    143      -5.5989      1.00000
    144      -5.5293      1.00000
    145      -5.4077      1.00000
    146      -5.3086      1.00000
    147      -5.2742      1.00000
    148      -5.2567      1.00000
    149      -5.1744      1.00000
    150      -5.1453      1.00000
    151      -4.9865      1.00000
    152      -4.5840      1.00000
    153      -4.5481      1.00000
    154      -4.0109      1.00000
    155      -3.8323      1.00000
    156      -3.6900      1.00000
    157      -2.5699      0.00000
    158      -2.4435      0.00000
    159      -2.4246      0.00000
    160      -2.3065      0.00000
    161      -2.2567      0.00000
    162      -1.9857      0.00000
    163      -1.9222      0.00000
    164      -1.8076      0.00000
    165      -1.7923      0.00000
    166      -1.6753      0.00000
    167      -1.1079      0.00000
    168      -1.0344      0.00000
    169      -0.8971      0.00000
    170      -0.6590      0.00000
    171      -0.6211      0.00000
    172      -0.5268      0.00000
    173      -0.4409      0.00000
    174      -0.1729      0.00000
    175      -0.1172      0.00000
    176      -0.0427      0.00000
    177      -0.0283      0.00000
    178       0.0384      0.00000
    179       0.1617      0.00000
    180       0.2610      0.00000
    181       0.3757      0.00000
    182       0.4242      0.00000
    183       0.4707      0.00000
    184       0.5409      0.00000
    185       0.6030      0.00000
    186       0.6785      0.00000
    187       0.7005      0.00000
    188       0.7231      0.00000
    189       0.7457      0.00000
    190       0.7891      0.00000
    191       0.8712      0.00000
    192       0.9171      0.00000
    193       0.9695      0.00000
    194       1.0120      0.00000
    195       1.0578      0.00000
    196       1.0885      0.00000
    197       1.1258      0.00000
    198       1.1606      0.00000
    199       1.1775      0.00000
    200       1.2238      0.00000
    201       1.2642      0.00000
    202       1.2864      0.00000
    203       1.3123      0.00000
    204       1.3458      0.00000
    205       1.3939      0.00000
    206       1.4208      0.00000
    207       1.4806      0.00000
    208       1.5009      0.00000
    209       1.5339      0.00000
    210       1.5645      0.00000
    211       1.5768      0.00000
    212       1.6202      0.00000
    213       1.6370      0.00000
    214       1.6874      0.00000
    215       1.7313      0.00000
    216       1.7664      0.00000
    217       1.8953      0.00000
    218       1.9055      0.00000
    219       2.0121      0.00000
    220       2.0211      0.00000
    221       2.0310      0.00000
    222       2.0685      0.00000
    223       2.1357      0.00000
    224       2.2672      0.00000

 k-point     4 :       0.3333    0.3333    0.0000
  band No.  band energies     occupation 
      1     -34.0752      1.00000
      2     -33.9946      1.00000
      3     -33.2680      1.00000
      4     -33.2654      1.00000
      5     -27.3651      1.00000
      6     -21.7587      1.00000
      7     -21.6921      1.00000
      8     -21.5243      1.00000
      9     -21.4399      1.00000
     10     -21.3783      1.00000
     11     -21.3638      1.00000
     12     -21.3442      1.00000
     13     -21.3279      1.00000
     14     -21.2301      1.00000
     15     -21.2283      1.00000
     16     -21.1706      1.00000
     17     -21.0900      1.00000
     18     -21.0519      1.00000
     19     -21.0045      1.00000
     20     -20.9832      1.00000
     21     -20.9323      1.00000
     22     -20.8522      1.00000
     23     -20.8344      1.00000
     24     -20.7743      1.00000
     25     -20.7652      1.00000
     26     -20.7087      1.00000
     27     -20.4997      1.00000
     28     -19.9919      1.00000
     29     -19.8497      1.00000
     30     -19.8449      1.00000
     31     -18.9854      1.00000
     32     -17.5733      1.00000
     33     -17.5690      1.00000
     34     -17.5438      1.00000
     35     -17.4910      1.00000
     36     -17.4884      1.00000
     37     -17.4681      1.00000
     38     -16.7873      1.00000
     39     -16.7846      1.00000
     40     -16.7501      1.00000
     41     -16.7453      1.00000
     42     -16.7231      1.00000
     43     -16.7195      1.00000
     44     -12.7717      1.00000
     45     -12.3094      1.00000
     46     -12.2211      1.00000
     47     -12.1532      1.00000
     48     -11.7909      1.00000
     49     -11.4401      1.00000
     50     -11.3203      1.00000
     51     -11.1926      1.00000
     52     -11.0346      1.00000
     53     -10.8782      1.00000
     54     -10.4857      1.00000
     55     -10.4585      1.00000
     56     -10.3565      1.00000
     57     -10.2866      1.00000
     58     -10.1586      1.00000
     59     -10.1230      1.00000
     60     -10.0935      1.00000
     61     -10.0628      1.00000
     62     -10.0467      1.00000
     63      -9.9286      1.00000
     64      -9.7888      1.00000
     65      -9.6879      1.00000
     66      -9.6173      1.00000
     67      -9.5629      1.00000
     68      -9.3845      1.00000
     69      -9.2876      1.00000
     70      -9.1075      1.00000
     71      -8.8805      1.00000
     72      -8.7455      1.00000
     73      -8.7159      1.00000
     74      -8.6954      1.00000
     75      -8.5616      1.00000
     76      -8.5161      1.00000
     77      -8.4946      1.00000
     78      -8.4125      1.00000
     79      -8.3832      1.00000
     80      -8.3247      1.00000
     81      -8.3116      1.00000
     82      -8.2590      1.00000
     83      -8.2311      1.00000
     84      -8.1787      1.00000
     85      -8.1515      1.00000
     86      -8.0971      1.00000
     87      -8.0640      1.00000
     88      -8.0299      1.00000
     89      -7.9869      1.00000
     90      -7.9466      1.00000
     91      -7.8842      1.00000
     92      -7.8651      1.00000
     93      -7.8499      1.00000
     94      -7.8085      1.00000
     95      -7.7454      1.00000
     96      -7.7023      1.00000
     97      -7.6389      1.00000
     98      -7.6051      1.00000
     99      -7.5439      1.00000
    100      -7.4968      1.00000
    101      -7.4711      1.00000
    102      -7.4410      1.00000
    103      -7.4334      1.00000
    104      -7.4007      1.00000
    105      -7.3720      1.00000
    106      -7.3097      1.00000
    107      -7.2792      1.00000
    108      -7.2445      1.00000
    109      -7.2310      1.00000
    110      -7.1825      1.00000
    111      -7.1323      1.00000
    112      -7.1053      1.00000
    113      -7.0710      1.00000
    114      -6.9848      1.00000
    115      -6.9601      1.00000
    116      -6.9378      1.00000
    117      -6.8759      1.00000
    118      -6.8334      1.00000
    119      -6.7574      1.00000
    120      -6.7306      1.00000
    121      -6.6515      1.00000
    122      -6.6325      1.00000
    123      -6.6037      1.00000
    124      -6.5903      1.00000
    125      -6.5725      1.00000
    126      -6.5509      1.00000
    127      -6.4880      1.00000
    128      -6.4499      1.00000
    129      -6.4414      1.00000
    130      -6.3762      1.00000
    131      -6.3455      1.00000
    132      -6.2444      1.00000
    133      -6.2129      1.00000
    134      -6.0726      1.00000
    135      -6.0533      1.00000
    136      -5.9726      1.00000
    137      -5.8677      1.00000
    138      -5.8213      1.00000
    139      -5.7814      1.00000
    140      -5.7497      1.00000
    141      -5.6711      1.00000
    142      -5.6664      1.00000
    143      -5.5410      1.00000
    144      -5.5273      1.00000
    145      -5.4456      1.00000
    146      -5.3112      1.00000
    147      -5.2795      1.00000
    148      -5.2356      1.00000
    149      -5.1786      1.00000
    150      -5.1371      1.00000
    151      -4.9825      1.00000
    152      -4.5829      1.00000
    153      -4.5461      1.00000
    154      -4.0108      1.00000
    155      -3.8406      1.00000
    156      -3.6925      1.00000
    157      -2.5664      0.00000
    158      -2.4440      0.00000
    159      -2.4384      0.00000
    160      -2.3678      0.00000
    161      -2.2731      0.00000
    162      -2.0000      0.00000
    163      -1.9257      0.00000
    164      -1.7855      0.00000
    165      -1.7656      0.00000
    166      -1.6354      0.00000
    167      -1.0603      0.00000
    168      -0.9848      0.00000
    169      -0.8061      0.00000
    170      -0.6977      0.00000
    171      -0.5919      0.00000
    172      -0.5817      0.00000
    173      -0.4724      0.00000
    174      -0.4381      0.00000
    175      -0.0660      0.00000
    176      -0.0304      0.00000
    177       0.0564      0.00000
    178       0.1426      0.00000
    179       0.1715      0.00000
    180       0.2201      0.00000
    181       0.2982      0.00000
    182       0.3331      0.00000
    183       0.4311      0.00000
    184       0.4935      0.00000
    185       0.5620      0.00000
    186       0.5756      0.00000
    187       0.6401      0.00000
    188       0.6943      0.00000
    189       0.7365      0.00000
    190       0.7405      0.00000
    191       0.8613      0.00000
    192       0.9108      0.00000
    193       0.9452      0.00000
    194       0.9880      0.00000
    195       1.0466      0.00000
    196       1.1055      0.00000
    197       1.1500      0.00000
    198       1.1957      0.00000
    199       1.2366      0.00000
    200       1.2629      0.00000
    201       1.2885      0.00000
    202       1.3316      0.00000
    203       1.3609      0.00000
    204       1.4298      0.00000
    205       1.4538      0.00000
    206       1.4934      0.00000
    207       1.5077      0.00000
    208       1.5417      0.00000
    209       1.5657      0.00000
    210       1.5878      0.00000
    211       1.6346      0.00000
    212       1.6707      0.00000
    213       1.7409      0.00000
    214       1.7899      0.00000
    215       1.8257      0.00000
    216       1.8516      0.00000
    217       1.9111      0.00000
    218       1.9655      0.00000
    219       2.0364      0.00000
    220       2.0847      0.00000
    221       2.1401      0.00000
    222       2.1660      0.00000
    223       2.1740      0.00000
    224       2.3143      0.00000

 k-point     5 :      -0.3333    0.3333    0.0000
  band No.  band energies     occupation 
      1     -34.0752      1.00000
      2     -33.9946      1.00000
      3     -33.2680      1.00000
      4     -33.2654      1.00000
      5     -27.3651      1.00000
      6     -21.7588      1.00000
      7     -21.6921      1.00000
      8     -21.5242      1.00000
      9     -21.4401      1.00000
     10     -21.3775      1.00000
     11     -21.3649      1.00000
     12     -21.3438      1.00000
     13     -21.3279      1.00000
     14     -21.2299      1.00000
     15     -21.2285      1.00000
     16     -21.1706      1.00000
     17     -21.0900      1.00000
     18     -21.0520      1.00000
     19     -21.0044      1.00000
     20     -20.9833      1.00000
     21     -20.9323      1.00000
     22     -20.8523      1.00000
     23     -20.8344      1.00000
     24     -20.7741      1.00000
     25     -20.7654      1.00000
     26     -20.7087      1.00000
     27     -20.4997      1.00000
     28     -19.9919      1.00000
     29     -19.8496      1.00000
     30     -19.8450      1.00000
     31     -18.9854      1.00000
     32     -17.5733      1.00000
     33     -17.5690      1.00000
     34     -17.5438      1.00000
     35     -17.4910      1.00000
     36     -17.4884      1.00000
     37     -17.4681      1.00000
     38     -16.7873      1.00000
     39     -16.7846      1.00000
     40     -16.7493      1.00000
     41     -16.7461      1.00000
     42     -16.7239      1.00000
     43     -16.7187      1.00000
     44     -12.7717      1.00000
     45     -12.3086      1.00000
     46     -12.2210      1.00000
     47     -12.1543      1.00000
     48     -11.7904      1.00000
     49     -11.4467      1.00000
     50     -11.3198      1.00000
     51     -11.1811      1.00000
     52     -11.0389      1.00000
     53     -10.8773      1.00000
     54     -10.4863      1.00000
     55     -10.4490      1.00000
     56     -10.3638      1.00000
     57     -10.2831      1.00000
     58     -10.1905      1.00000
     59     -10.1081      1.00000
     60     -10.0999      1.00000
     61     -10.0572      1.00000
     62     -10.0432      1.00000
     63      -9.9238      1.00000
     64      -9.7902      1.00000
     65      -9.6843      1.00000
     66      -9.6233      1.00000
     67      -9.5611      1.00000
     68      -9.3625      1.00000
     69      -9.3097      1.00000
     70      -9.0573      1.00000
     71      -8.9487      1.00000
     72      -8.7611      1.00000
     73      -8.7175      1.00000
     74      -8.6508      1.00000
     75      -8.5799      1.00000
     76      -8.5365      1.00000
     77      -8.4513      1.00000
     78      -8.4132      1.00000
     79      -8.3744      1.00000
     80      -8.3268      1.00000
     81      -8.3106      1.00000
     82      -8.2670      1.00000
     83      -8.2474      1.00000
     84      -8.1572      1.00000
     85      -8.1413      1.00000
     86      -8.1047      1.00000
     87      -8.0669      1.00000
     88      -8.0457      1.00000
     89      -7.9903      1.00000
     90      -7.9374      1.00000
     91      -7.8934      1.00000
     92      -7.8650      1.00000
     93      -7.8386      1.00000
     94      -7.8089      1.00000
     95      -7.7489      1.00000
     96      -7.7065      1.00000
     97      -7.6521      1.00000
     98      -7.6101      1.00000
     99      -7.5427      1.00000
    100      -7.4889      1.00000
    101      -7.4609      1.00000
    102      -7.4433      1.00000
    103      -7.4224      1.00000
    104      -7.3938      1.00000
    105      -7.3790      1.00000
    106      -7.3165      1.00000
    107      -7.3043      1.00000
    108      -7.2607      1.00000
    109      -7.1886      1.00000
    110      -7.1793      1.00000
    111      -7.1353      1.00000
    112      -7.1016      1.00000
    113      -7.0322      1.00000
    114      -7.0197      1.00000
    115      -6.9753      1.00000
    116      -6.9300      1.00000
    117      -6.8934      1.00000
    118      -6.7876      1.00000
    119      -6.7694      1.00000
    120      -6.7532      1.00000
    121      -6.6652      1.00000
    122      -6.6384      1.00000
    123      -6.6288      1.00000
    124      -6.5742      1.00000
    125      -6.5502      1.00000
    126      -6.5297      1.00000
    127      -6.4987      1.00000
    128      -6.4437      1.00000
    129      -6.4245      1.00000
    130      -6.3765      1.00000
    131      -6.3661      1.00000
    132      -6.2434      1.00000
    133      -6.1645      1.00000
    134      -6.1618      1.00000
    135      -6.0384      1.00000
    136      -5.9285      1.00000
    137      -5.8823      1.00000
    138      -5.8220      1.00000
    139      -5.7942      1.00000
    140      -5.7459      1.00000
    141      -5.6716      1.00000
    142      -5.6636      1.00000
    143      -5.5501      1.00000
    144      -5.5279      1.00000
    145      -5.4348      1.00000
    146      -5.3093      1.00000
    147      -5.2811      1.00000
    148      -5.2359      1.00000
    149      -5.1783      1.00000
    150      -5.1369      1.00000
    151      -4.9831      1.00000
    152      -4.5830      1.00000
    153      -4.5461      1.00000
    154      -4.0109      1.00000
    155      -3.8417      1.00000
    156      -3.6920      1.00000
    157      -2.5671      0.00000
    158      -2.4435      0.00000
    159      -2.4382      0.00000
    160      -2.3678      0.00000
    161      -2.2744      0.00000
    162      -1.9729      0.00000
    163      -1.9524      0.00000
    164      -1.7864      0.00000
    165      -1.7649      0.00000
    166      -1.6354      0.00000
    167      -1.0619      0.00000
    168      -0.9760      0.00000
    169      -0.7974      0.00000
    170      -0.6966      0.00000
    171      -0.6072      0.00000
    172      -0.5971      0.00000
    173      -0.4684      0.00000
    174      -0.4416      0.00000
    175      -0.0476      0.00000
    176      -0.0411      0.00000
    177       0.0858      0.00000
    178       0.1538      0.00000
    179       0.1726      0.00000
    180       0.2350      0.00000
    181       0.2783      0.00000
    182       0.3052      0.00000
    183       0.4477      0.00000
    184       0.4700      0.00000
    185       0.5652      0.00000
    186       0.5848      0.00000
    187       0.6280      0.00000
    188       0.7074      0.00000
    189       0.7131      0.00000
    190       0.7288      0.00000
    191       0.8660      0.00000
    192       0.8729      0.00000
    193       0.9600      0.00000
    194       1.0056      0.00000
    195       1.0675      0.00000
    196       1.1256      0.00000
    197       1.1620      0.00000
    198       1.2083      0.00000
    199       1.2234      0.00000
    200       1.2717      0.00000
    201       1.2906      0.00000
    202       1.3305      0.00000
    203       1.3770      0.00000
    204       1.4003      0.00000
    205       1.4514      0.00000
    206       1.4784      0.00000
    207       1.4982      0.00000
    208       1.5332      0.00000
    209       1.5951      0.00000
    210       1.6184      0.00000
    211       1.6269      0.00000
    212       1.6817      0.00000
    213       1.7298      0.00000
    214       1.7743      0.00000
    215       1.7916      0.00000
    216       1.8279      0.00000
    217       1.8973      0.00000
    218       1.9397      0.00000
    219       2.0229      0.00000
    220       2.0978      0.00000
    221       2.1472      0.00000
    222       2.1541      0.00000
    223       2.2386      0.00000
    224       2.2605      0.00000


--------------------------------------------------------------------------------------------------------


 soft charge-density along one line, spin component           1
         0         1         2         3         4         5         6         7         8         9
 total charge-density along one line
 
 soft charge-density along one line, spin component           2
         0         1         2         3         4         5         6         7         8         9
 total charge-density along one line
 
 pseudopotential strength for first ion, spin component:           1
-13.897   0.020   0.010   0.051  -0.442   1.429  -0.002  -0.002
  0.020 -14.974   0.057   0.008  -0.109  -0.002   1.692  -0.012
  0.010   0.057 -15.341  -0.009  -0.040  -0.002  -0.012   1.723
  0.051   0.008  -0.009 -14.941  -0.047  -0.011  -0.003   0.002
 -0.442  -0.109  -0.040  -0.047 -12.489   0.046   0.018   0.007
  1.429  -0.002  -0.002  -0.011   0.046   0.151   0.002   0.001
 -0.002   1.692  -0.012  -0.003   0.018   0.002   0.049   0.006
 -0.002  -0.012   1.723   0.002   0.007   0.001   0.006   0.003
 -0.011  -0.003   0.002   1.676   0.007   0.005   0.001  -0.001
  0.046   0.018   0.007   0.007   1.275  -0.055  -0.012  -0.004
 -0.001  -0.010   0.111   0.001  -0.007   0.000   0.002  -0.027
  0.000   0.001  -0.009  -0.000   0.001  -0.000  -0.000   0.003
 -0.000  -0.034  -0.001   0.000  -0.002   0.000   0.008   0.000
  0.000   0.003  -0.016  -0.000  -0.000  -0.000  -0.001   0.001
  0.002   0.000   0.000  -0.035  -0.000  -0.001  -0.000  -0.000
 -0.000   0.023   0.000   0.000   0.001   0.000  -0.006  -0.000
  0.000  -0.001   0.023  -0.000   0.000   0.000   0.000  -0.005
 -0.001   0.000   0.000   0.024   0.000   0.000   0.000   0.000
 pseudopotential strength for first ion, spin component:           2
-12.173   0.033  -0.048  -0.116  -0.901   0.980  -0.004   0.008
  0.033  -7.551  -0.139  -0.050   0.072  -0.004   0.295   0.022
 -0.048  -0.139  -8.923   0.028  -0.039   0.008   0.022   0.507
 -0.116  -0.050   0.028  -7.934  -0.007   0.016   0.007  -0.004
 -0.901   0.072  -0.039  -0.007  -9.745   0.128  -0.010   0.008
  0.980  -0.004   0.008   0.016   0.128   0.312   0.004  -0.005
 -0.004   0.295   0.022   0.007  -0.010   0.004   0.844  -0.016
  0.008   0.022   0.507  -0.004   0.008  -0.005  -0.016   0.689
  0.016   0.007  -0.004   0.350   0.000  -0.014  -0.006   0.003
  0.128  -0.010   0.008   0.000   0.640  -0.105   0.008  -0.004
 -0.001   0.010  -0.100  -0.002   0.002   0.000  -0.001   0.017
  0.000  -0.000   0.002   0.000   0.000  -0.000  -0.000  -0.001
  0.000  -0.022  -0.001  -0.000  -0.001   0.000   0.005   0.000
 -0.000   0.000  -0.051   0.000  -0.000   0.000  -0.000   0.019
  0.001  -0.000   0.000  -0.023  -0.000  -0.000   0.000   0.000
 -0.000   0.018   0.000   0.000   0.000   0.000  -0.004  -0.000
  0.000  -0.000   0.034  -0.000   0.000  -0.000   0.000  -0.010
 -0.000   0.000   0.000   0.019  -0.000   0.000  -0.000  -0.000
 total augmentation occupancy for first ion, spin component:           1
  1.884  -0.010   0.007   0.021   0.241   0.008   0.006  -0.000   0.009  -0.191  -0.005  -0.004   0.000   0.001   0.002   0.000
 -0.010   1.041   0.028   0.010  -0.004   0.007  -0.149  -0.004   0.003  -0.031   0.022  -0.014  -0.030   0.008   0.002  -0.006
  0.007   0.028   1.322  -0.005   0.007   0.004   0.001   0.085  -0.000  -0.007  -0.033   0.111  -0.002   0.065   0.001   0.001
  0.021   0.010  -0.005   1.126   0.008   0.006   0.003   0.000  -0.115  -0.017  -0.005   0.003   0.002  -0.001  -0.033  -0.000
  0.241  -0.004   0.007   0.008   1.204  -0.187  -0.030  -0.007  -0.016   0.609   0.008  -0.009  -0.001  -0.006  -0.002   0.000
  0.008   0.007   0.004   0.006  -0.187   0.165   0.003   0.000  -0.006  -0.082  -0.004   0.005  -0.002   0.002   0.006   0.000
  0.006  -0.149   0.001   0.003  -0.030   0.003   0.224  -0.069   0.005  -0.010   0.037   0.013  -0.074  -0.012   0.005   0.006
 -0.000  -0.004   0.085   0.000  -0.007   0.000  -0.069   1.273   0.012   0.006  -0.245   0.014  -0.018   0.286   0.006   0.002
  0.009   0.003  -0.000  -0.115  -0.016  -0.006   0.005   0.012   0.295  -0.007  -0.011   0.000   0.005   0.002  -0.092  -0.000
 -0.191  -0.031  -0.007  -0.017   0.609  -0.082  -0.010   0.006  -0.007   0.440   0.006  -0.005  -0.005  -0.006  -0.001   0.001
 -0.005   0.022  -0.033  -0.005   0.008  -0.004   0.037  -0.245  -0.011   0.006   1.261  -0.421   0.003   0.056  -0.002  -0.000
 -0.004  -0.014   0.111   0.003  -0.009   0.005   0.013   0.014   0.000  -0.005  -0.421   0.199   0.001  -0.019   0.000  -0.000
  0.000  -0.030  -0.002   0.002  -0.001  -0.002  -0.074  -0.018   0.005  -0.005   0.003   0.001   0.326   0.008  -0.001  -0.027
  0.001   0.008   0.065  -0.001  -0.006   0.002  -0.012   0.286   0.002  -0.006   0.056  -0.019   0.008   0.220  -0.003  -0.000
  0.002   0.002   0.001  -0.033  -0.002   0.006   0.005   0.006  -0.092  -0.001  -0.002   0.000  -0.001  -0.003   0.334   0.000
  0.000  -0.006   0.001  -0.000   0.000   0.000   0.006   0.002  -0.000   0.001  -0.000  -0.000  -0.027  -0.000   0.000   0.002
 -0.000   0.000  -0.033   0.000   0.000  -0.000   0.003  -0.013  -0.000   0.001  -0.011   0.005  -0.000  -0.017   0.000  -0.000
 -0.000  -0.000  -0.000  -0.006   0.000  -0.001  -0.000  -0.000   0.008   0.000   0.000  -0.000   0.000   0.000  -0.027  -0.000
 total augmentation occupancy for first ion, spin component:           2
  0.039   0.003  -0.008  -0.026  -0.077  -0.129   0.001   0.004   0.004  -0.014  -0.001  -0.001   0.000   0.001  -0.001   0.000
  0.003   0.921  -0.028  -0.011   0.028   0.001  -0.243   0.004  -0.005  -0.008  -0.028  -0.013   0.021  -0.008  -0.002  -0.009
 -0.008  -0.028   0.650   0.005  -0.001   0.001   0.001  -0.418  -0.000  -0.006   0.044   0.060   0.003  -0.104  -0.001   0.000
 -0.026  -0.011   0.005   0.839   0.006   0.007  -0.005  -0.001  -0.277  -0.003   0.006   0.002  -0.002   0.002   0.021   0.000
 -0.077   0.028  -0.001   0.006   0.222  -0.021  -0.006  -0.003  -0.004  -0.062  -0.003  -0.002   0.001  -0.000   0.000  -0.000
 -0.129   0.001   0.001   0.007  -0.021   0.011  -0.002  -0.004  -0.009   0.043   0.001   0.001  -0.000  -0.001   0.001  -0.000
  0.001  -0.243   0.001  -0.005  -0.006  -0.002   0.144  -0.035   0.005   0.011   0.013   0.011  -0.024  -0.003   0.001   0.003
  0.004   0.004  -0.418  -0.001  -0.003  -0.004  -0.035   0.827   0.006   0.010  -0.069  -0.049  -0.008   0.149   0.003  -0.000
  0.004  -0.005  -0.000  -0.277  -0.004  -0.009   0.005   0.006   0.194   0.005  -0.004  -0.002   0.002   0.000  -0.030   0.000
 -0.014  -0.008  -0.006  -0.003  -0.062   0.043   0.011   0.010   0.005  -0.132  -0.004   0.000  -0.001   0.002   0.000   0.000
 -0.001  -0.028   0.044   0.006  -0.003   0.001   0.013  -0.069  -0.004  -0.004   0.094   0.098  -0.001  -0.012   0.000   0.000
 -0.001  -0.013   0.060   0.002  -0.002   0.001   0.011  -0.049  -0.002   0.000   0.098  -0.065   0.000   0.001  -0.000   0.000
  0.000   0.021   0.003  -0.002   0.001  -0.000  -0.024  -0.008   0.002  -0.001  -0.001   0.000   0.017  -0.002  -0.000   0.003
  0.001  -0.008  -0.104   0.002  -0.000  -0.001  -0.003   0.149   0.000   0.002  -0.012   0.001  -0.002   0.036   0.000   0.000
 -0.001  -0.002  -0.001   0.021   0.000   0.001   0.001   0.003  -0.030   0.000   0.000  -0.000  -0.000   0.000   0.016   0.000
  0.000  -0.009   0.000   0.000  -0.000  -0.000   0.003  -0.000   0.000   0.000   0.000   0.000   0.003   0.000   0.000  -0.001
  0.000   0.000  -0.010   0.000  -0.000   0.000   0.001   0.010  -0.000   0.000  -0.000  -0.002   0.000   0.005  -0.000   0.000
  0.000   0.000  -0.000  -0.009  -0.000  -0.000   0.000   0.000   0.004   0.000  -0.000  -0.000   0.000  -0.000   0.003  -0.000


------------------------ aborting loop because EDIFF is reached ----------------------------------------


 


 total charge     
 
# of ion       s       p       d       tot
------------------------------------------
    1        0.448   0.731   6.143   7.322
    2        0.526   1.002   6.502   8.030
    3        0.526   1.002   6.504   8.032
    4        0.454   0.745   6.085   7.284
    5        0.317   0.470   6.125   6.912
    6        0.302   0.412   6.069   6.783
    7        0.371   0.577   5.715   6.662
    8        0.305   0.416   6.070   6.791
    9        0.968   1.615   0.000   2.583
   10        0.957   1.648   0.000   2.605
   11        0.964   1.614   0.000   2.578
   12        0.962   1.648   0.000   2.611
   13        0.968   1.614   0.000   2.582
   14        0.958   1.648   0.000   2.605
   15        0.964   1.614   0.000   2.578
   16        0.961   1.646   0.000   2.607
   17        0.960   1.649   0.000   2.609
   18        0.957   1.649   0.000   2.606
   19        0.964   1.615   0.000   2.578
   20        0.967   1.618   0.000   2.585
   21        0.960   1.651   0.000   2.610
   22        0.957   1.648   0.000   2.606
   23        0.964   1.614   0.000   2.578
   24        0.966   1.618   0.000   2.584
   25        0.957   1.671   0.000   2.628
   26        0.968   1.633   0.000   2.601
   27        0.980   1.554   0.000   2.534
   28        0.957   1.671   0.000   2.628
   29        0.963   1.632   0.000   2.595
   30        0.990   1.534   0.000   2.524
   31        1.001   1.507   0.000   2.508
   32        0.963   1.629   0.000   2.592
   33        1.330   2.512   0.000   3.842
   34        1.320   2.545   0.000   3.865
   35        1.330   2.510   0.000   3.840
   36        1.316   2.551   0.000   3.868
   37        1.330   2.512   0.000   3.842
   38        1.320   2.544   0.000   3.865
   39        1.328   2.516   0.000   3.844
   40        1.316   2.551   0.000   3.867
   41        1.316   2.551   0.000   3.867
   42        1.321   2.545   0.000   3.866
   43        1.328   2.516   0.000   3.844
   44        1.330   2.511   0.000   3.841
   45        1.316   2.551   0.000   3.868
   46        1.320   2.543   0.000   3.864
   47        1.329   2.512   0.000   3.841
   48        1.330   2.510   0.000   3.841
   49        1.346   2.423   0.000   3.769
   50        1.322   2.540   0.000   3.862
   51        1.333   2.485   0.000   3.819
   52        1.346   2.423   0.000   3.769
   53        1.320   2.532   0.000   3.852
   54        1.324   2.564   0.000   3.889
   55        1.328   2.559   0.000   3.888
   56        1.321   2.529   0.000   3.850
   57        1.946   5.568   0.005   7.518
   58        1.946   5.567   0.004   7.517
   59        1.946   5.566   0.004   7.516
   60        1.946   5.566   0.004   7.516
   61        1.590   3.516   0.000   5.106
   62        1.602   3.444   0.000   5.045
   63        1.615   3.398   0.000   5.014
   64        0.627   0.116   0.000   0.743
   65        0.614   0.108   0.000   0.722
   66        0.612   0.109   0.000   0.721
--------------------------------------------------
tot         72.690 137.790  49.231 259.711
 


 magnetization (x)
 
# of ion       s       p       d       tot
------------------------------------------
    1        0.015   0.038   2.820   2.872
    2        0.008   0.016   1.082   1.105
    3        0.008   0.016   1.081   1.104
    4        0.024   0.036   2.941   3.002
    5        0.017   0.024   3.795   3.836
    6        0.021   0.027   3.768   3.817
    7        0.018   0.025   4.410   4.453
    8        0.021   0.029   3.768   3.818
    9       -0.009  -0.011   0.000  -0.021
   10       -0.005  -0.017   0.000  -0.022
   11       -0.004   0.003   0.000  -0.002
   12       -0.011  -0.030   0.000  -0.041
   13       -0.010  -0.013   0.000  -0.022
   14       -0.004  -0.017   0.000  -0.022
   15       -0.004   0.003   0.000  -0.002
   16       -0.013  -0.035   0.000  -0.048
   17       -0.013  -0.034   0.000  -0.047
   18       -0.004  -0.019   0.000  -0.023
   19       -0.004   0.002   0.000  -0.002
   20       -0.011  -0.012   0.000  -0.023
   21       -0.012  -0.032   0.000  -0.044
   22       -0.005  -0.019   0.000  -0.023
   23       -0.004   0.003   0.000  -0.002
   24       -0.009  -0.009   0.000  -0.018
   25       -0.007  -0.023   0.000  -0.030
   26        0.018   0.026   0.000   0.044
   27        0.020   0.044   0.000   0.064
   28       -0.007  -0.023   0.000  -0.030
   29       -0.004  -0.013   0.000  -0.018
   30        0.002   0.019   0.000   0.021
   31        0.000   0.038   0.000   0.038
   32       -0.004  -0.012   0.000  -0.017
   33        0.007   0.024   0.000   0.031
   34        0.004  -0.003   0.000   0.001
   35        0.006   0.020   0.000   0.026
   36        0.013   0.028   0.000   0.041
   37        0.007   0.024   0.000   0.031
   38        0.004  -0.002   0.000   0.002
   39        0.006   0.021   0.000   0.028
   40        0.013   0.028   0.000   0.041
   41        0.013   0.029   0.000   0.042
   42        0.004   0.001   0.000   0.005
   43        0.006   0.018   0.000   0.024
   44        0.007   0.025   0.000   0.032
   45        0.013   0.029   0.000   0.042
   46        0.004  -0.001   0.000   0.003
   47        0.006   0.017   0.000   0.022
   48        0.007   0.026   0.000   0.033
   49        0.001   0.024   0.000   0.025
   50        0.013   0.033   0.000   0.045
   51        0.007   0.026   0.000   0.033
   52        0.001   0.024   0.000   0.024
   53        0.005   0.018   0.000   0.022
   54        0.011   0.058   0.000   0.069
   55        0.006   0.015   0.000   0.021
   56        0.005   0.019   0.000   0.024
   57        0.000   0.000   0.000   0.000
   58        0.000   0.000   0.000   0.000
   59        0.000   0.000   0.000   0.000
   60        0.000   0.000   0.000   0.000
   61        0.010   0.229   0.000   0.239
   62        0.007   0.028   0.000   0.035
   63       -0.000   0.006   0.000   0.006
   64        0.005   0.004   0.000   0.009
   65        0.000  -0.000   0.000   0.000
   66        0.001   0.000   0.000   0.002
--------------------------------------------------
tot          0.218   0.795  23.665  24.678
 
    CHARGE:  cpu time    0.3895: real time    0.3900
    FORLOC:  cpu time    0.0217: real time    0.0222
    FORNL :  cpu time    2.2437: real time    2.2451
    STRESS:  cpu time    6.9182: real time    6.9243
    FORCOR:  cpu time    0.1671: real time    0.1698
    FORHAR:  cpu time    0.0395: real time    0.0407
    MIXING:  cpu time    0.0112: real time    0.0112
    OFIELD:  cpu time    0.0003: real time    0.0013

 ---------------------------------------------------------------------------------------------

         DFTD3 V3.0 Rev 1        
 IVDW         = 12
 DF pbe       
 parameters
 VDW_S6       =    1.0000
 VDW_S8       =    0.7875
 VDW_A1       =    0.4289
 VDW_A2       =    4.4407
 k1-k3        =   16.0000    1.3333   -4.0000
 VDW_RADIUS   =   50.2022 A
 VDW_CNRADIUS =   21.1671 A
 Edisp (eV)   -5.89883

 E6    (eV) :    -3.8171
 E8    (eV) :    -2.0817
 % E8        : 35.29
    FORVDW:  cpu time    0.2894: real time    0.3393

  FORCE on cell =-STRESS in cart. coord.  units (eV):
  Direction    XX          YY          ZZ          XY          YZ          ZX
  --------------------------------------------------------------------------------------
  Alpha Z   318.62459   318.62459   318.62459
  Ewald   47182.19537 46975.99446-53036.59335   100.30449    -6.47521  -138.87609
  Hartree 52037.75813 51884.21237-45695.46299    72.92878   -42.45960  -104.41471
  E(xc)   -1418.87951 -1418.96021 -1417.83610    -0.31062     0.02655     0.35075
  Local  ************************ 95021.87143  -168.45885    61.44038   239.21223
  n-local  -776.50729  -784.37092  -786.76552     2.38135    -1.83819    -2.26230
  augment   390.56637   394.05761   383.78944     0.16510     0.32043    -0.39477
  Kinetic  5172.97190  5187.82394  5201.44059    -7.83851   -11.17262     6.38772
  Fock        0.00000     0.00000     0.00000     0.00000     0.00000     0.00000
  vdW        -3.63851    -3.59925    -1.75531     0.18927     0.00445     0.00512
  -------------------------------------------------------------------------------------
  Total     -10.92557   -13.31805   -12.68721    -0.63900    -0.15381     0.00794
  in kB      -7.11943    -8.67844    -8.26737    -0.41639    -0.10023     0.00517
  external pressure =       -8.02 kB  Pullay stress =        0.00 kB


 VOLUME and BASIS-vectors are now :
 -----------------------------------------------------------------------------
  energy-cutoff  :      400.00
  volume of cell :     2458.72
      direct lattice vectors                 reciprocal lattice vectors
    10.260500000  0.000000000  0.000000000     0.097461137  0.000000000  0.000000000
     0.000000000 10.260500000  0.000000000     0.000000000  0.097461137  0.000000000
     0.000000000  0.000000000 23.354600000     0.000000000  0.000000000  0.042818117

  length of vectors
    10.260500000 10.260500000 23.354600000     0.097461137  0.097461137  0.042818117


 FORCES acting on ions
    electron-ion (+dipol)            ewald-force                    non-local-force                 convergence-correction
 -----------------------------------------------------------------------------------------------
   0.171E+01 0.165E+01 -.614E+03   -.178E+01 -.158E+01 0.619E+03   0.682E-01 -.630E-01 -.514E+01   0.477E-05 -.295E-04 -.516E-04
   -.274E+01 -.746E+01 0.419E+03   0.271E+01 0.760E+01 -.420E+03   -.402E-01 -.339E+00 0.123E+01   -.452E-05 0.504E-04 0.200E-03
   0.416E+01 -.132E+01 0.423E+03   -.426E+01 0.139E+01 -.424E+03   0.288E+00 -.348E-01 0.125E+01   0.151E-04 -.517E-04 0.353E-03
   -.273E+02 -.657E+01 -.615E+03   0.275E+02 0.652E+01 0.612E+03   -.209E+00 0.512E-01 0.271E+01   -.646E-04 0.312E-04 0.541E-04
   0.251E+01 0.352E+00 0.380E+03   -.251E+01 -.332E+00 -.385E+03   0.358E-01 -.180E-01 0.464E+01   0.336E-04 0.195E-03 0.176E-03
   0.202E+00 0.249E+01 -.666E+03   -.682E-03 -.243E+01 0.663E+03   -.204E+00 -.607E-01 0.308E+01   0.134E-04 0.460E-04 -.176E-04
   0.175E-01 0.292E+01 0.414E+03   -.458E-01 -.286E+01 -.416E+03   0.155E-01 -.429E-01 0.137E+01   -.226E-05 -.354E-05 -.181E-03
   0.770E+01 -.707E+01 -.644E+03   -.805E+01 0.697E+01 0.641E+03   0.347E+00 0.101E+00 0.262E+01   0.171E-03 0.419E-04 -.394E-03
   -.580E+02 0.131E+02 -.342E+03   0.717E+02 -.152E+02 0.344E+03   -.137E+02 0.216E+01 -.137E+01   0.173E-03 -.818E-04 -.430E-04
   -.488E+02 0.113E+01 0.212E+03   0.598E+02 -.109E+01 -.211E+03   -.119E+02 0.546E-01 -.960E-01   0.462E-03 0.258E-03 0.226E-03
   -.479E+02 0.152E+01 0.211E+03   0.617E+02 -.152E+01 -.211E+03   -.142E+02 0.498E-02 -.564E-02   -.915E-04 -.486E-04 0.225E-03
   -.492E+02 -.295E+01 -.330E+03   0.614E+02 0.153E+01 0.332E+03   -.123E+02 0.141E+01 -.235E+01   0.282E-03 -.860E-04 0.112E-04
   0.603E+02 -.904E+01 -.335E+03   -.741E+02 0.109E+02 0.337E+03   0.138E+02 -.184E+01 -.206E+01   -.180E-03 0.425E-04 -.292E-04
   0.487E+02 -.370E+01 0.209E+03   -.598E+02 0.369E+01 -.209E+03   0.120E+02 -.228E-01 -.621E-01   -.484E-03 -.248E-03 -.163E-04
   0.466E+02 -.239E+01 0.213E+03   -.602E+02 0.240E+01 -.213E+03   0.140E+02 -.231E-01 0.400E-01   0.912E-04 0.101E-04 -.990E-04
   0.448E+02 -.937E+01 -.380E+03   -.565E+02 0.112E+02 0.382E+03   0.118E+02 -.180E+01 -.238E+01   -.355E-03 0.973E-04 -.777E-04
   0.172E+02 -.423E+02 -.350E+03   -.164E+02 0.540E+02 0.352E+03   -.825E+00 -.118E+02 -.220E+01   -.293E-04 0.311E-03 -.659E-04
   0.229E+01 -.480E+02 0.212E+03   -.230E+01 0.590E+02 -.212E+03   -.347E-02 -.119E+02 -.385E-01   -.217E-04 0.770E-04 0.194E-03
   0.215E+01 -.476E+02 0.213E+03   -.209E+01 0.612E+02 -.213E+03   0.247E-01 -.140E+02 0.493E-01   0.281E-03 0.685E-04 0.804E-04
   0.257E+02 -.609E+02 -.322E+03   -.245E+02 0.748E+02 0.324E+03   -.118E+01 -.139E+02 -.137E+01   -.173E-04 -.617E-04 -.718E-04
   -.308E+02 0.450E+02 -.357E+03   0.297E+02 -.569E+02 0.359E+03   0.104E+01 0.119E+02 -.151E+01   -.159E-05 -.322E-03 0.239E-04
   -.143E+01 0.480E+02 0.211E+03   0.143E+01 -.590E+02 -.211E+03   -.463E-01 0.119E+02 -.872E-01   0.508E-04 -.135E-03 0.853E-04
   -.295E+01 0.485E+02 0.208E+03   0.291E+01 -.623E+02 -.208E+03   -.141E-01 0.141E+02 -.252E-01   -.263E-03 -.853E-04 -.113E-04
   -.213E+02 0.622E+02 -.336E+03   0.203E+02 -.761E+02 0.336E+03   0.103E+01 0.139E+02 -.237E-01   0.427E-04 0.481E-04 -.886E-04
   0.194E-01 -.953E-01 0.381E+03   -.145E+00 0.938E-01 -.373E+03   -.335E-01 -.101E-01 -.869E+01   0.197E-03 0.290E-06 0.515E-03
   -.431E+01 -.794E+01 -.207E+03   0.434E+01 0.829E+01 0.221E+03   -.254E-01 -.356E+00 -.143E+02   0.240E-04 -.187E-04 0.146E-03
   -.100E+01 -.778E+01 -.230E+03   0.102E+01 0.856E+01 0.249E+03   -.244E-01 -.773E+00 -.188E+02   0.127E-05 -.327E-05 -.281E-03
   -.151E+00 -.303E+00 0.381E+03   0.164E+00 0.431E+00 -.372E+03   0.135E-01 0.321E-01 -.871E+01   0.172E-03 0.352E-04 0.640E-03
   0.192E+01 -.332E+00 0.593E+02   -.250E+01 0.487E+00 -.724E+02   0.552E+00 -.156E+00 0.131E+02   -.125E-03 -.444E-04 -.155E-03
   0.173E-01 0.110E-01 0.670E+03   -.307E-01 -.102E-02 -.692E+03   0.183E-01 -.124E-01 0.208E+02   0.725E-05 -.128E-04 0.364E-03
   -.117E-02 0.110E+00 0.670E+03   0.889E-03 -.111E+00 -.693E+03   0.421E-03 0.447E-03 0.220E+02   -.990E-05 0.119E-04 0.576E-03
   -.494E+01 -.934E+01 0.586E+02   0.532E+01 0.104E+02 -.717E+02   -.376E+00 -.101E+01 0.132E+02   -.934E-04 -.166E-05 -.461E-03
   0.492E+02 0.255E+01 0.261E+03   -.784E+02 -.264E+01 -.261E+03   0.305E+02 0.622E-01 0.533E+00   0.116E-03 0.539E-05 0.317E-03
   0.729E+02 -.239E+02 -.423E+03   -.100E+03 0.277E+02 0.421E+03   0.272E+02 -.385E+01 0.190E+01   0.898E-04 -.273E-03 -.247E-04
   0.919E+02 -.286E+02 -.365E+03   -.121E+03 0.314E+02 0.359E+03   0.293E+02 -.275E+01 0.570E+01   -.119E-03 -.689E-04 -.105E-03
   0.473E+02 0.298E+01 0.263E+03   -.733E+02 -.303E+01 -.263E+03   0.263E+02 0.433E-01 0.339E+00   -.304E-03 0.862E-05 0.708E-04
   -.492E+02 -.309E+01 0.258E+03   0.784E+02 0.319E+01 -.258E+03   -.304E+02 -.851E-01 0.482E+00   -.138E-03 0.330E-04 -.469E-05
   -.717E+02 0.211E+02 -.392E+03   0.988E+02 -.242E+02 0.388E+03   -.272E+02 0.316E+01 0.325E+01   -.135E-03 0.246E-03 -.336E-04
   -.829E+02 0.245E+02 -.417E+03   0.112E+03 -.283E+02 0.412E+03   -.289E+02 0.381E+01 0.493E+01   0.334E-04 0.697E-04 -.205E-03
   -.484E+02 -.248E+01 0.263E+03   0.744E+02 0.257E+01 -.264E+03   -.264E+02 -.981E-01 0.257E+00   0.279E-03 -.174E-04 -.237E-04
   0.310E+01 0.475E+02 0.264E+03   -.318E+01 -.735E+02 -.264E+03   0.772E-01 0.264E+02 0.233E+00   0.689E-04 -.276E-03 -.101E-04
   0.591E+02 0.668E+02 -.399E+03   -.620E+02 -.937E+02 0.397E+03   0.296E+01 0.269E+02 0.188E+01   0.244E-04 -.332E-03 -.157E-03
   0.530E+02 0.889E+02 -.395E+03   -.558E+02 -.118E+03 0.390E+03   0.277E+01 0.288E+02 0.472E+01   -.295E-03 -.171E-03 -.145E-03
   0.284E+01 0.508E+02 0.261E+03   -.292E+01 -.801E+02 -.261E+03   0.715E-01 0.305E+02 0.538E+00   -.262E-04 -.739E-04 0.496E-03
   -.315E+01 -.456E+02 0.260E+03   0.321E+01 0.716E+02 -.260E+03   -.530E-01 -.263E+02 0.314E+00   -.687E-04 0.250E-03 0.261E-04
   -.460E+02 -.729E+02 -.452E+03   0.486E+02 0.100E+03 0.452E+03   -.264E+01 -.272E+02 -.413E+00   0.762E-04 0.340E-03 -.213E-03
   -.605E+02 -.872E+02 -.423E+03   0.636E+02 0.116E+03 0.419E+03   -.313E+01 -.291E+02 0.357E+01   0.294E-03 0.138E-03 -.141E-03
   -.208E+01 -.500E+02 0.260E+03   0.217E+01 0.793E+02 -.260E+03   -.783E-01 -.305E+02 0.533E+00   0.899E-04 0.443E-04 -.127E-03
   -.532E-01 -.180E+00 0.787E+03   0.510E-01 0.193E+00 -.824E+03   -.258E-03 -.426E-01 0.372E+02   0.149E-03 0.895E-05 0.382E-03
   -.252E+00 0.677E+01 0.202E+02   0.204E+00 -.779E+01 -.443E+02   0.502E-01 0.101E+01 0.241E+02   -.656E-06 -.298E-04 -.762E-03
   -.679E+00 0.113E+01 0.478E+02   0.616E+00 -.183E+01 -.788E+02   0.473E-01 0.706E+00 0.307E+02   0.128E-03 0.203E-03 -.200E-03
   0.221E-01 -.200E-01 0.787E+03   -.346E-01 0.212E-01 -.824E+03   0.412E-01 -.844E-03 0.372E+02   0.509E-04 -.849E-04 0.166E-03
   0.238E+00 0.119E+02 -.195E+03   -.717E+00 -.137E+02 0.223E+03   0.477E+00 0.182E+01 -.283E+02   0.317E-05 -.241E-05 -.112E-03
   -.374E-01 0.316E+00 0.516E+03   0.356E-01 -.315E+00 -.494E+03   0.280E-02 -.945E-03 -.203E+02   -.102E-04 0.213E-04 0.943E-03
   0.239E+00 0.150E-01 0.515E+03   -.175E+00 -.444E-01 -.491E+03   -.108E+00 0.520E-01 -.232E+02   -.152E-03 -.206E-03 0.100E-02
   -.104E+02 0.709E+01 -.198E+03   0.114E+02 -.751E+01 0.227E+03   -.103E+01 0.421E+00 -.286E+02   -.327E-05 -.868E-05 0.201E-03
   -.457E+01 0.156E+01 -.147E+03   0.453E+01 -.159E+01 0.147E+03   0.391E-01 0.212E-01 -.790E-01   0.266E-03 0.342E-03 -.409E-03
   0.118E+02 0.704E+01 -.133E+03   -.117E+02 -.684E+01 0.133E+03   -.137E+00 -.188E+00 0.422E-02   -.226E-03 -.299E-03 -.453E-03
   -.241E+00 -.441E+00 0.105E+04   0.670E+00 0.862E+00 -.105E+04   -.324E+00 -.319E+00 0.135E+00   -.612E-03 0.208E-03 0.711E-03
   -.296E+00 0.413E+00 0.105E+04   -.128E+00 -.850E+00 -.105E+04   0.321E+00 0.330E+00 0.130E+00   0.605E-03 -.741E-04 0.688E-03
   -.396E+01 0.567E+02 -.862E+03   0.906E+01 -.898E+02 0.856E+03   -.510E+01 0.331E+02 0.583E+01   0.211E-05 -.761E-04 0.498E-04
   -.180E+03 -.737E+01 -.706E+03   0.201E+03 -.209E+02 0.681E+03   -.213E+02 0.283E+02 0.248E+02   -.117E-03 0.127E-04 -.284E-03
   0.174E+03 0.764E+02 -.826E+03   -.178E+03 -.987E+02 0.870E+03   0.436E+01 0.223E+02 -.435E+02   0.201E-03 0.462E-04 -.120E-03
   0.118E+02 -.677E+02 -.178E+03   -.128E+02 0.742E+02 0.183E+03   0.102E+01 -.648E+01 -.479E+01   0.746E-05 -.194E-04 -.107E-04
   0.796E+02 -.216E+02 -.740E+02   -.851E+02 0.239E+02 0.685E+02   0.546E+01 -.232E+01 0.549E+01   0.448E-04 -.218E-05 -.119E-04
   -.401E+02 -.848E+02 -.160E+03   0.422E+02 0.918E+02 0.164E+03   -.218E+01 -.697E+01 -.391E+01   -.163E-04 -.326E-04 -.391E-04
 -----------------------------------------------------------------------------------------------
   0.181E+02 -.692E+02 -.585E+02   0.639E-13 0.369E-12 0.568E-12   -.180E+02 0.692E+02 0.585E+02   0.585E-03 0.207E-04 0.329E-02
 
 
 POSITION                                       TOTAL-FORCE (eV/Angst)
 -----------------------------------------------------------------------------------
      2.90809      8.08041      8.99485         0.001950      0.001015     -0.004850
      2.87294      2.97554      3.22434        -0.073674     -0.200449      0.366576
      8.00319      8.10579      3.22434         0.189017      0.028432      0.346286
      8.01800      2.98352      8.87914         0.005396      0.003376     -0.008084
      8.00319      2.97554      3.22434         0.029600     -0.002728     -0.227141
      8.04433      8.11396      8.42311        -0.000071      0.000183     -0.014808
      2.87294      8.10579      3.22434        -0.015610      0.014189     -0.485506
      2.86617      2.93376      8.41070        -0.004414     -0.000268     -0.007679
      0.96534      8.36226      8.79855         0.000179     -0.005170      0.010626
      0.96695      2.97554      3.22434        -0.847851      0.095027     -0.000239
      6.09720      8.10579      3.22434        -0.323537      0.008002     -0.117468
      6.06974      3.25384      8.81553        -0.033216     -0.005444     -0.011624
      4.84942      7.82555      8.72382         0.000825     -0.000325      0.008548
      4.77893      2.97554      3.22434         0.845625     -0.028871     -0.008993
      9.90918      8.10579      3.22434         0.391392     -0.013106      0.019418
      9.95235      2.68844      8.93839         0.030241      0.002585     -0.017540
      7.74760      1.04003      8.87393         0.006533     -0.026425     -0.016451
      8.00319      6.19980      3.22434        -0.017297     -0.804796     -0.022872
      2.87294      1.06955      3.22434         0.074815     -0.402340      0.010503
      2.63352      6.12635      8.74054         0.006653      0.004141      0.012694
      8.30094      4.92811      8.93749        -0.006519      0.027460     -0.028402
      8.00319     10.01179      3.22434        -0.038129      0.809446      0.010293
      2.87294      4.88154      3.22434        -0.049303      0.331517     -0.086924
      3.17269     10.04643      8.90766        -0.009208     -0.010813      0.008385
      8.00319      8.10579      1.31837        -0.159058     -0.011334     -0.334843
      8.06071      2.99596      6.73524         0.000368      0.000733      0.019797
      2.87522      8.17326      6.49351        -0.000584     -0.002030      0.000062
      2.87294      2.97554      1.31837         0.027217      0.160022     -0.328898
      8.07207      8.09888      5.16011        -0.034685     -0.000609      0.045627
      8.00319      2.97554      0.00000         0.004461     -0.002234     -0.985512
      2.87294      8.10579      0.00000        -0.000235     -0.000217     -1.166583
      2.84371      2.88884      5.16143         0.002192      0.031505      0.040879
     10.05314      2.97554      3.22434         1.484518     -0.023851      0.271636
     10.06780      8.49609      8.69067         0.031985      0.005814     -0.003605
      4.92303      3.34746      8.60948         0.084479      0.006156      0.023556
      4.92289      8.10579      3.22434         0.360835     -0.005639      0.119374
      5.95324      2.97554      3.22434        -1.457209      0.010242      0.280843
      6.00544      7.71573      8.57307        -0.031150     -0.003086     -0.006259
      0.83570      2.55806      8.74236        -0.088147     -0.007628      0.020722
      0.82299      8.10579      3.22434        -0.396151     -0.005985      0.095368
      2.87294     10.15574      3.22434        -0.003160      0.438705      0.077944
      2.55143      4.96427      8.64415        -0.005962      0.018786      0.000608
      7.67552     10.14962      8.69598        -0.011682      0.068425      0.032526
      8.00319      5.02549      3.22434        -0.004272      1.443843      0.280360
      2.87294      6.05585      3.22434         0.006972     -0.379327      0.127664
      3.24234      0.95377      8.88526         0.005410     -0.022972      0.002479
      8.38790      6.08412      8.80149         0.009478     -0.077389      0.033256
      8.00319      0.92560      3.22434         0.020876     -1.466305      0.279436
      2.87294      2.97554      0.14386        -0.002684     -0.029266     -0.033026
      2.87380      8.12947      5.31669         0.001843     -0.003460      0.014194
      8.05907      2.97033      5.56430        -0.006698      0.003957      0.050583
      8.00319      8.10579      0.14386         0.028473      0.000418     -0.028842
      2.82159      2.82252      6.33074         0.004143     -0.004216     -0.025260
      2.87294      8.10579      1.17450         0.000572      0.000123      1.492869
      8.00319      2.97554      1.17450        -0.043989      0.022500      0.205468
      8.10765      8.08781      6.33083         0.005059      0.004200     -0.028402
      0.27734      0.41189      6.02641         0.006417     -0.005767     -0.001865
      5.51426      5.58790      5.93748        -0.005645      0.001344     -0.011992
      5.43807      0.41042      0.65907         0.075259      0.075532     -0.138754
      0.30782      5.54067      0.65907        -0.072682     -0.078634     -0.137031
      2.92211      7.95497     10.88067         0.002865     -0.003835     -0.012958
      7.90964      2.98511     11.21639         0.003662      0.008853     -0.001911
      6.63811      2.65195     11.85467         0.000407     -0.006407      0.003189
      2.79877      8.74038     11.43944         0.003346      0.009196      0.004588
      5.99329      2.94614     11.16914        -0.006218     -0.005077     -0.007316
      8.15367      3.81736     11.67671        -0.004022      0.010276     -0.004718
 -----------------------------------------------------------------------------------
    total drift:                                0.023487     -0.008071      0.002239


--------------------------------------------------------------------------------------------------------


  FREE ENERGIE OF THE ION-ELECTRON SYSTEM (eV)
  ---------------------------------------------------
  free  energy   TOTEN  =      -484.37030110 eV

  energy  without entropy=     -484.37030110  energy(sigma->0) =     -484.37030110
 


--------------------------------------------------------------------------------------------------------


    POTLOK:  cpu time    1.1277: real time    1.1297


--------------------------------------------------------------------------------------------------------


 stress matrix after NEB project (eV)
    -10.92557     -0.64237      0.00794
     -0.63900    -13.31805     -0.16863
      0.02249     -0.15381    -12.68721
  FORCES: max atom, RMS     0.090871    0.027530
  FORCE total and by dimension    0.223657    0.088147
  Stress total and by dimension   21.414426   13.318051


--------------------------------------------------------------------------------------------------------


    WAVPRE:  cpu time   12.1562: real time   12.2237
    FEWALD:  cpu time    0.0016: real time    0.0016

 real space projection operators:
  total allocation   :       7733.57 KBytes
  max/ min on nodes  :       1986.60       1883.66

    ORTHCH:  cpu time    1.8340: real time    1.8388
     LOOP+:  cpu time  334.7094: real time  335.9327


--------------------------------------- Iteration      2(   1)  ---------------------------------------


    POTLOK:  cpu time    0.1841: real time    0.1857
    SETDIJ:  cpu time    0.9618: real time    0.9619
    EDDIAG:  cpu time    3.0200: real time    3.0390
  RMM-DIIS:  cpu time    6.1747: real time    6.1776
    ORTHCH:  cpu time    1.0895: real time    1.0966
       DOS:  cpu time    0.0011: real time    0.0011
    CHARGE:  cpu time    0.3888: real time    0.3900
    MIXING:  cpu time    0.0038: real time    0.0038
    --------------------------------------------
      LOOP:  cpu time   11.8241: real time   11.8559

 eigenvalue-minimisations  :  4417
 total energy-change (2. order) : 0.9823245E-02  (-0.4590028E-01)
 number of electron     336.9999751 magnetization      24.9999933
 augmentation part       47.5376578 magnetization      17.9945238

 Broyden mixing:
  rms(total) = 0.24334E-01    rms(broyden)= 0.24238E-01
  rms(prec ) = 0.25552E-01
  weight for this iteration     100.00

 Free energy of the ion-electron system (eV)
  ---------------------------------------------------
  alpha Z        PSCENC =       318.62458629
  Ewald energy   TEWEN  =     41125.18682574
  -Hartree energ DENC   =    -58227.56851396
  -exchange      EXHF   =         0.00000000
  -V(xc)+E(xc)   XCENC  =      1087.55981236
  PAW double counting   =     12442.99658318   -12452.64498876
  entropy T*S    EENTRO =        -0.00000000
  eigenvalues    EBANDS =     -3839.93088483
  atomic energy  EATOM  =     19067.31494413
  Solvation  Ediel_sol  =         0.00000000
  ---------------------------------------------------
  free energy    TOTEN  =      -478.46163585 eV

  energy without entropy =     -478.46163585  energy(sigma->0) =     -478.46163585


--------------------------------------------------------------------------------------------------------


--------------------------------------- Iteration      2(   2)  ---------------------------------------


    POTLOK:  cpu time    0.1784: real time    0.1798
    SETDIJ:  cpu time    0.9599: real time    0.9599
    EDDIAG:  cpu time    3.0032: real time    3.0161
  RMM-DIIS:  cpu time    6.0286: real time    6.0301
    ORTHCH:  cpu time    1.1425: real time    1.1458
       DOS:  cpu time    0.0012: real time    0.0012
    CHARGE:  cpu time    0.3869: real time    0.3873
    MIXING:  cpu time    0.0037: real time    0.0037
    --------------------------------------------
      LOOP:  cpu time   11.7043: real time   11.7239

 eigenvalue-minimisations  :  4342
 total energy-change (2. order) :-0.2318294E-02  (-0.3124731E-02)
 number of electron     336.9999751 magnetization      24.9999933
 augmentation part       47.5702520 magnetization      17.9907901

 Broyden mixing:
  rms(total) = 0.18082E-01    rms(broyden)= 0.18071E-01
  rms(prec ) = 0.19017E-01
  weight for this iteration     100.00

 eigenvalues of (default mixing * dielectric matrix)
  average eigenvalue GAMMA=   0.6126
  0.6126

 Free energy of the ion-electron system (eV)
  ---------------------------------------------------
  alpha Z        PSCENC =       318.62458629
  Ewald energy   TEWEN  =     41125.18682574
  -Hartree energ DENC   =    -58228.29705449
  -exchange      EXHF   =         0.00000000
  -V(xc)+E(xc)   XCENC  =      1087.64009441
  PAW double counting   =     12445.77017220   -12455.30724195
  entropy T*S    EENTRO =        -0.00000000
  eigenvalues    EBANDS =     -3839.39628048
  atomic energy  EATOM  =     19067.31494413
  Solvation  Ediel_sol  =         0.00000000
  ---------------------------------------------------
  free energy    TOTEN  =      -478.46395415 eV

  energy without entropy =     -478.46395415  energy(sigma->0) =     -478.46395415


--------------------------------------------------------------------------------------------------------


--------------------------------------- Iteration      2(   3)  ---------------------------------------


    POTLOK:  cpu time    0.1783: real time    0.1845
    SETDIJ:  cpu time    0.9608: real time    0.9609
    EDDIAG:  cpu time    3.0800: real time    3.0941
  RMM-DIIS:  cpu time    6.2180: real time    6.2194
    ORTHCH:  cpu time    1.1045: real time    1.1098
       DOS:  cpu time    0.0011: real time    0.0011
    CHARGE:  cpu time    0.3853: real time    0.3856
    MIXING:  cpu time    0.0038: real time    0.0038
    --------------------------------------------
      LOOP:  cpu time   11.9318: real time   11.9592

 eigenvalue-minimisations  :  4374
 total energy-change (2. order) : 0.1261026E-03  (-0.1902418E-03)
 number of electron     336.9999751 magnetization      24.9999933
 augmentation part       47.5491410 magnetization      17.9892624

 Broyden mixing:
  rms(total) = 0.96181E-02    rms(broyden)= 0.96144E-02
  rms(prec ) = 0.10140E-01
  weight for this iteration     100.00

 eigenvalues of (default mixing * dielectric matrix)
  average eigenvalue GAMMA=   0.9295
  1.3000  0.5590

 Free energy of the ion-electron system (eV)
  ---------------------------------------------------
  alpha Z        PSCENC =       318.62458629
  Ewald energy   TEWEN  =     41125.18682574
  -Hartree energ DENC   =    -58229.02046949
  -exchange      EXHF   =         0.00000000
  -V(xc)+E(xc)   XCENC  =      1087.65140151
  PAW double counting   =     12447.65645427   -12457.31125369
  entropy T*S    EENTRO =        -0.00000000
  eigenvalues    EBANDS =     -3838.56631682
  atomic energy  EATOM  =     19067.31494413
  Solvation  Ediel_sol  =         0.00000000
  ---------------------------------------------------
  free energy    TOTEN  =      -478.46382805 eV

  energy without entropy =     -478.46382805  energy(sigma->0) =     -478.46382805


--------------------------------------------------------------------------------------------------------


--------------------------------------- Iteration      2(   4)  ---------------------------------------


    POTLOK:  cpu time    0.1780: real time    0.1816
    SETDIJ:  cpu time    0.9609: real time    0.9610
    EDDIAG:  cpu time    3.0218: real time    3.0357
  RMM-DIIS:  cpu time    6.4036: real time    6.4099
    ORTHCH:  cpu time    1.1513: real time    1.1582
       DOS:  cpu time    0.0010: real time    0.0010
    CHARGE:  cpu time    0.3887: real time    0.3894
    MIXING:  cpu time    0.0041: real time    0.0041
    --------------------------------------------
      LOOP:  cpu time   12.1095: real time   12.1409

 eigenvalue-minimisations  :  4519
 total energy-change (2. order) : 0.8386415E-04  (-0.1213639E-03)
 number of electron     336.9999751 magnetization      24.9999933
 augmentation part       47.5549891 magnetization      17.9888235

 Broyden mixing:
  rms(total) = 0.61829E-02    rms(broyden)= 0.61803E-02
  rms(prec ) = 0.65931E-02
  weight for this iteration     100.00

 eigenvalues of (default mixing * dielectric matrix)
  average eigenvalue GAMMA=   0.9745
  1.8310  0.6031  0.4895

 Free energy of the ion-electron system (eV)
  ---------------------------------------------------
  alpha Z        PSCENC =       318.62458629
  Ewald energy   TEWEN  =     41125.18682574
  -Hartree energ DENC   =    -58229.49799708
  -exchange      EXHF   =         0.00000000
  -V(xc)+E(xc)   XCENC  =      1087.67696631
  PAW double counting   =     12449.18841613   -12458.85074855
  entropy T*S    EENTRO =        -0.00000000
  eigenvalues    EBANDS =     -3838.10673715
  atomic energy  EATOM  =     19067.31494413
  Solvation  Ediel_sol  =         0.00000000
  ---------------------------------------------------
  free energy    TOTEN  =      -478.46374418 eV

  energy without entropy =     -478.46374418  energy(sigma->0) =     -478.46374418


--------------------------------------------------------------------------------------------------------


--------------------------------------- Iteration      2(   5)  ---------------------------------------


    POTLOK:  cpu time    0.1808: real time    0.1832
    SETDIJ:  cpu time    0.9610: real time    0.9614
    EDDIAG:  cpu time    3.1735: real time    3.1868
  RMM-DIIS:  cpu time    5.8222: real time    5.8249
    ORTHCH:  cpu time    1.1073: real time    1.1116
       DOS:  cpu time    0.0011: real time    0.0011
    CHARGE:  cpu time    0.3851: real time    0.3853
    MIXING:  cpu time    0.0068: real time    0.0068
    --------------------------------------------
      LOOP:  cpu time   11.6378: real time   11.6612

 eigenvalue-minimisations  :  4120
 total energy-change (2. order) : 0.2714876E-04  (-0.2119426E-04)
 number of electron     336.9999751 magnetization      24.9999933
 augmentation part       47.5484666 magnetization      17.9884673

 Broyden mixing:
  rms(total) = 0.27841E-02    rms(broyden)= 0.27823E-02
  rms(prec ) = 0.29588E-02
  weight for this iteration     100.00

 eigenvalues of (default mixing * dielectric matrix)
  average eigenvalue GAMMA=   0.9133
  1.8403  0.6970  0.6970  0.4191

 Free energy of the ion-electron system (eV)
  ---------------------------------------------------
  alpha Z        PSCENC =       318.62458629
  Ewald energy   TEWEN  =     41125.18682574
  -Hartree energ DENC   =    -58229.67797880
  -exchange      EXHF   =         0.00000000
  -V(xc)+E(xc)   XCENC  =      1087.68722283
  PAW double counting   =     12449.82860426   -12459.49868220
  entropy T*S    EENTRO =        -0.00000000
  eigenvalues    EBANDS =     -3837.92923928
  atomic energy  EATOM  =     19067.31494413
  Solvation  Ediel_sol  =         0.00000000
  ---------------------------------------------------
  free energy    TOTEN  =      -478.46371703 eV

  energy without entropy =     -478.46371703  energy(sigma->0) =     -478.46371703


--------------------------------------------------------------------------------------------------------


--------------------------------------- Iteration      2(   6)  ---------------------------------------


    POTLOK:  cpu time    0.1854: real time    0.1869
    SETDIJ:  cpu time    0.9620: real time    0.9623
    EDDIAG:  cpu time    3.0629: real time    3.0751
  RMM-DIIS:  cpu time    4.4744: real time    4.4758
    ORTHCH:  cpu time    1.1052: real time    1.1082
       DOS:  cpu time    0.0010: real time    0.0010
    --------------------------------------------
      LOOP:  cpu time    9.7907: real time    9.8092

 eigenvalue-minimisations  :  3103
 total energy-change (2. order) : 0.7159320E-05  (-0.3035548E-05)
 number of electron     336.9999751 magnetization      24.9999933
 augmentation part       47.5484666 magnetization      17.9884673

 Free energy of the ion-electron system (eV)
  ---------------------------------------------------
  alpha Z        PSCENC =       318.62458629
  Ewald energy   TEWEN  =     41125.18682574
  -Hartree energ DENC   =    -58229.56934741
  -exchange      EXHF   =         0.00000000
  -V(xc)+E(xc)   XCENC  =      1087.68445705
  PAW double counting   =     12449.73348917   -12459.39345287
  entropy T*S    EENTRO =        -0.00000000
  eigenvalues    EBANDS =     -3838.04521197
  atomic energy  EATOM  =     19067.31494413
  Solvation  Ediel_sol  =         0.00000000
  ---------------------------------------------------
  free energy    TOTEN  =      -478.46370987 eV

  energy without entropy =     -478.46370987  energy(sigma->0) =     -478.46370987


--------------------------------------------------------------------------------------------------------


 average (electrostatic) potential at core
  the test charge radii are     1.0103  0.6991  0.7089  1.1045  0.7215  0.5201
  (the norm of the test charge is              1.0000)
       1 -53.2063       2 -52.7686       3 -52.7654       4 -54.6169       5 -51.8556
       6 -53.1152       7 -56.4514       8 -53.1734       9 -58.1289      10 -57.9465
      11 -58.4118      12 -58.7079      13 -58.1536      14 -57.9611      15 -58.4174
      16 -58.5818      17 -58.4516      18 -57.9660      19 -58.4225      20 -58.0636
      21 -58.4899      22 -57.9426      23 -58.4111      24 -58.0939      25 -57.1430
      26 -57.8012      27 -57.6529      28 -57.1464      29 -58.4190      30 -55.5087
      31 -56.5479      32 -58.4370      33 -71.7743      34 -72.0175      35 -72.6942
      36 -72.2567      37 -71.7996      38 -72.0507      39 -72.5092      40 -72.2454
      41 -72.2498      42 -72.0032      43 -72.3886      44 -71.8069      45 -72.2557
      46 -72.0156      47 -72.4523      48 -71.7834      49 -70.7830      50 -72.0256
      51 -71.9651      52 -70.7766      53 -72.3328      54 -71.1484      55 -70.0400
      56 -72.3191      57 -41.3858      58 -41.4672      59 -40.6597      60 -40.6570
      61 -76.9800      62 -81.4542      63 -80.8237      64 -41.3549      65 -43.7963
      66 -44.3622
 
 
 
 E-fermi :  -3.1949     XC(G=0):  -4.0828     alpha+bet : -2.8671


 spin component 1

 k-point     1 :       0.0000    0.0000    0.0000
  band No.  band energies     occupation 
      1     -34.0780      1.00000
      2     -33.9978      1.00000
      3     -33.2689      1.00000
      4     -33.2662      1.00000
      5     -27.3932      1.00000
      6     -21.8108      1.00000
      7     -21.7546      1.00000
      8     -21.5988      1.00000
      9     -21.5102      1.00000
     10     -21.4551      1.00000
     11     -21.4375      1.00000
     12     -21.4136      1.00000
     13     -21.3878      1.00000
     14     -21.2861      1.00000
     15     -21.2829      1.00000
     16     -21.2705      1.00000
     17     -21.1437      1.00000
     18     -21.0810      1.00000
     19     -21.0424      1.00000
     20     -21.0157      1.00000
     21     -21.0069      1.00000
     22     -20.9630      1.00000
     23     -20.9529      1.00000
     24     -20.8950      1.00000
     25     -20.8105      1.00000
     26     -20.7999      1.00000
     27     -20.7733      1.00000
     28     -20.1303      1.00000
     29     -19.8743      1.00000
     30     -19.8682      1.00000
     31     -19.0507      1.00000
     32     -17.5763      1.00000
     33     -17.5719      1.00000
     34     -17.5467      1.00000
     35     -17.4942      1.00000
     36     -17.4918      1.00000
     37     -17.4713      1.00000
     38     -16.7882      1.00000
     39     -16.7855      1.00000
     40     -16.7510      1.00000
     41     -16.7462      1.00000
     42     -16.7249      1.00000
     43     -16.7198      1.00000
     44     -14.1256      1.00000
     45     -13.8671      1.00000
     46     -12.8825      1.00000
     47     -12.7536      1.00000
     48     -12.6002      1.00000
     49     -12.5877      1.00000
     50     -12.5095      1.00000
     51     -12.5053      1.00000
     52     -12.2505      1.00000
     53     -12.1316      1.00000
     54     -11.9819      1.00000
     55     -11.8584      1.00000
     56     -11.8193      1.00000
     57     -11.7332      1.00000
     58     -11.2676      1.00000
     59     -11.1923      1.00000
     60     -11.1004      1.00000
     61     -10.8908      1.00000
     62     -10.7436      1.00000
     63     -10.6995      1.00000
     64     -10.6987      1.00000
     65     -10.6918      1.00000
     66     -10.6565      1.00000
     67     -10.6068      1.00000
     68     -10.6010      1.00000
     69     -10.5540      1.00000
     70     -10.5304      1.00000
     71     -10.4613      1.00000
     72     -10.3444      1.00000
     73     -10.3311      1.00000
     74     -10.1979      1.00000
     75     -10.0288      1.00000
     76     -10.0246      1.00000
     77      -9.9854      1.00000
     78      -9.9380      1.00000
     79      -9.7586      1.00000
     80      -9.6921      1.00000
     81      -9.6097      1.00000
     82      -9.5753      1.00000
     83      -9.5405      1.00000
     84      -9.4806      1.00000
     85      -9.2976      1.00000
     86      -9.2771      1.00000
     87      -9.2472      1.00000
     88      -9.2293      1.00000
     89      -9.2177      1.00000
     90      -9.1769      1.00000
     91      -9.1730      1.00000
     92      -9.1530      1.00000
     93      -8.9387      1.00000
     94      -8.9281      1.00000
     95      -8.8676      1.00000
     96      -8.8037      1.00000
     97      -8.6741      1.00000
     98      -8.5907      1.00000
     99      -8.5794      1.00000
    100      -8.5590      1.00000
    101      -8.5289      1.00000
    102      -8.5066      1.00000
    103      -8.4650      1.00000
    104      -8.3955      1.00000
    105      -8.3849      1.00000
    106      -8.3548      1.00000
    107      -8.3146      1.00000
    108      -8.2611      1.00000
    109      -8.2359      1.00000
    110      -8.1243      1.00000
    111      -7.9888      1.00000
    112      -7.8292      1.00000
    113      -7.8253      1.00000
    114      -7.7691      1.00000
    115      -7.6295      1.00000
    116      -7.6184      1.00000
    117      -7.5822      1.00000
    118      -7.3656      1.00000
    119      -7.3065      1.00000
    120      -7.2843      1.00000
    121      -7.2251      1.00000
    122      -7.2185      1.00000
    123      -7.1763      1.00000
    124      -7.1594      1.00000
    125      -7.1395      1.00000
    126      -7.1178      1.00000
    127      -7.0869      1.00000
    128      -7.0536      1.00000
    129      -7.0386      1.00000
    130      -6.9742      1.00000
    131      -6.9441      1.00000
    132      -6.9272      1.00000
    133      -6.9226      1.00000
    134      -6.9020      1.00000
    135      -6.8676      1.00000
    136      -6.8281      1.00000
    137      -6.8230      1.00000
    138      -6.8032      1.00000
    139      -6.7681      1.00000
    140      -6.7458      1.00000
    141      -6.7313      1.00000
    142      -6.6974      1.00000
    143      -6.6539      1.00000
    144      -6.6292      1.00000
    145      -6.5874      1.00000
    146      -6.5659      1.00000
    147      -6.5409      1.00000
    148      -6.5007      1.00000
    149      -6.4918      1.00000
    150      -6.4656      1.00000
    151      -6.4236      1.00000
    152      -6.3967      1.00000
    153      -6.3691      1.00000
    154      -6.3295      1.00000
    155      -6.2962      1.00000
    156      -6.2776      1.00000
    157      -6.2485      1.00000
    158      -6.1745      1.00000
    159      -6.1073      1.00000
    160      -6.0548      1.00000
    161      -5.9994      1.00000
    162      -5.8707      1.00000
    163      -5.8278      1.00000
    164      -5.8208      1.00000
    165      -5.7803      1.00000
    166      -5.7297      1.00000
    167      -5.6738      1.00000
    168      -5.6611      1.00000
    169      -5.6397      1.00000
    170      -5.5815      1.00000
    171      -5.5255      1.00000
    172      -5.4914      1.00000
    173      -5.2617      1.00000
    174      -5.1468      1.00000
    175      -5.0955      1.00000
    176      -4.9157      1.00000
    177      -4.6366      1.00000
    178      -4.4543      1.00000
    179      -3.9058      1.00000
    180      -3.6132      1.00000
    181      -3.4854      1.00000
    182      -2.6772      0.00000
    183      -1.6955      0.00000
    184      -0.8166      0.00000
    185      -0.5934      0.00000
    186      -0.4705      0.00000
    187      -0.2720      0.00000
    188      -0.1957      0.00000
    189      -0.0911      0.00000
    190      -0.0627      0.00000
    191       0.0446      0.00000
    192       0.0696      0.00000
    193       0.1352      0.00000
    194       0.1670      0.00000
    195       0.2608      0.00000
    196       0.4021      0.00000
    197       0.5211      0.00000
    198       0.5542      0.00000
    199       0.5690      0.00000
    200       0.5960      0.00000
    201       0.6838      0.00000
    202       0.7840      0.00000
    203       0.8467      0.00000
    204       0.8858      0.00000
    205       0.9097      0.00000
    206       0.9214      0.00000
    207       1.0294      0.00000
    208       1.0816      0.00000
    209       1.0837      0.00000
    210       1.1218      0.00000
    211       1.2362      0.00000
    212       1.3057      0.00000
    213       1.3324      0.00000
    214       1.3580      0.00000
    215       1.3808      0.00000
    216       1.3954      0.00000
    217       1.4402      0.00000
    218       1.4852      0.00000
    219       1.5770      0.00000
    220       1.6138      0.00000
    221       1.6485      0.00000
    222       1.6594      0.00000
    223       1.6905      0.00000
    224       1.7170      0.00000

 k-point     2 :       0.3333    0.0000    0.0000
  band No.  band energies     occupation 
      1     -34.0780      1.00000
      2     -33.9978      1.00000
      3     -33.2689      1.00000
      4     -33.2662      1.00000
      5     -27.3932      1.00000
      6     -21.8114      1.00000
      7     -21.7514      1.00000
      8     -21.6031      1.00000
      9     -21.5087      1.00000
     10     -21.4477      1.00000
     11     -21.4383      1.00000
     12     -21.4119      1.00000
     13     -21.3948      1.00000
     14     -21.2892      1.00000
     15     -21.2833      1.00000
     16     -21.2689      1.00000
     17     -21.1355      1.00000
     18     -21.0954      1.00000
     19     -21.0371      1.00000
     20     -21.0152      1.00000
     21     -21.0063      1.00000
     22     -20.9626      1.00000
     23     -20.9525      1.00000
     24     -20.8934      1.00000
     25     -20.8110      1.00000
     26     -20.8031      1.00000
     27     -20.7716      1.00000
     28     -20.1303      1.00000
     29     -19.8742      1.00000
     30     -19.8682      1.00000
     31     -19.0506      1.00000
     32     -17.5763      1.00000
     33     -17.5719      1.00000
     34     -17.5467      1.00000
     35     -17.4942      1.00000
     36     -17.4918      1.00000
     37     -17.4713      1.00000
     38     -16.7882      1.00000
     39     -16.7855      1.00000
     40     -16.7503      1.00000
     41     -16.7470      1.00000
     42     -16.7241      1.00000
     43     -16.7206      1.00000
     44     -14.1157      1.00000
     45     -13.8597      1.00000
     46     -12.8478      1.00000
     47     -12.7333      1.00000
     48     -12.5877      1.00000
     49     -12.5156      1.00000
     50     -12.5073      1.00000
     51     -12.5035      1.00000
     52     -12.2337      1.00000
     53     -12.1693      1.00000
     54     -11.9746      1.00000
     55     -11.8656      1.00000
     56     -11.8278      1.00000
     57     -11.7378      1.00000
     58     -11.4899      1.00000
     59     -11.2643      1.00000
     60     -11.1757      1.00000
     61     -11.0930      1.00000
     62     -10.9175      1.00000
     63     -10.8966      1.00000
     64     -10.8474      1.00000
     65     -10.7212      1.00000
     66     -10.6955      1.00000
     67     -10.6144      1.00000
     68     -10.5447      1.00000
     69     -10.5236      1.00000
     70     -10.4891      1.00000
     71     -10.3528      1.00000
     72     -10.1459      1.00000
     73     -10.0506      1.00000
     74     -10.0305      1.00000
     75     -10.0010      1.00000
     76      -9.8855      1.00000
     77      -9.8119      1.00000
     78      -9.7726      1.00000
     79      -9.7358      1.00000
     80      -9.7194      1.00000
     81      -9.5879      1.00000
     82      -9.5758      1.00000
     83      -9.5382      1.00000
     84      -9.4669      1.00000
     85      -9.4060      1.00000
     86      -9.2564      1.00000
     87      -9.2388      1.00000
     88      -9.2184      1.00000
     89      -9.2031      1.00000
     90      -9.1757      1.00000
     91      -9.0159      1.00000
     92      -8.9757      1.00000
     93      -8.9433      1.00000
     94      -8.8692      1.00000
     95      -8.7946      1.00000
     96      -8.7753      1.00000
     97      -8.7115      1.00000
     98      -8.6429      1.00000
     99      -8.6184      1.00000
    100      -8.5803      1.00000
    101      -8.5498      1.00000
    102      -8.5179      1.00000
    103      -8.4933      1.00000
    104      -8.4534      1.00000
    105      -8.4318      1.00000
    106      -8.4013      1.00000
    107      -8.3612      1.00000
    108      -8.2569      1.00000
    109      -8.1533      1.00000
    110      -8.1228      1.00000
    111      -8.0562      1.00000
    112      -7.9848      1.00000
    113      -7.8978      1.00000
    114      -7.8327      1.00000
    115      -7.7921      1.00000
    116      -7.6800      1.00000
    117      -7.6179      1.00000
    118      -7.3890      1.00000
    119      -7.3192      1.00000
    120      -7.2833      1.00000
    121      -7.2595      1.00000
    122      -7.2284      1.00000
    123      -7.1895      1.00000
    124      -7.1446      1.00000
    125      -7.1385      1.00000
    126      -7.1263      1.00000
    127      -7.0798      1.00000
    128      -7.0518      1.00000
    129      -7.0327      1.00000
    130      -7.0209      1.00000
    131      -6.9938      1.00000
    132      -6.9784      1.00000
    133      -6.9180      1.00000
    134      -6.9045      1.00000
    135      -6.8785      1.00000
    136      -6.8626      1.00000
    137      -6.8297      1.00000
    138      -6.7994      1.00000
    139      -6.7744      1.00000
    140      -6.7427      1.00000
    141      -6.6994      1.00000
    142      -6.6621      1.00000
    143      -6.6551      1.00000
    144      -6.6413      1.00000
    145      -6.6034      1.00000
    146      -6.5849      1.00000
    147      -6.5548      1.00000
    148      -6.5394      1.00000
    149      -6.4713      1.00000
    150      -6.4605      1.00000
    151      -6.4536      1.00000
    152      -6.4296      1.00000
    153      -6.3990      1.00000
    154      -6.3276      1.00000
    155      -6.2995      1.00000
    156      -6.2617      1.00000
    157      -6.1847      1.00000
    158      -6.1236      1.00000
    159      -6.0409      1.00000
    160      -5.9351      1.00000
    161      -5.9087      1.00000
    162      -5.8819      1.00000
    163      -5.8619      1.00000
    164      -5.8035      1.00000
    165      -5.7567      1.00000
    166      -5.7382      1.00000
    167      -5.6802      1.00000
    168      -5.6563      1.00000
    169      -5.6315      1.00000
    170      -5.5657      1.00000
    171      -5.5192      1.00000
    172      -5.4869      1.00000
    173      -5.2631      1.00000
    174      -5.1518      1.00000
    175      -5.1002      1.00000
    176      -4.9190      1.00000
    177      -4.5114      1.00000
    178      -4.4488      1.00000
    179      -3.9040      1.00000
    180      -3.6157      1.00000
    181      -3.4781      1.00000
    182      -2.6847      0.00000
    183      -1.7091      0.00000
    184      -0.8083      0.00000
    185      -0.5738      0.00000
    186      -0.5101      0.00000
    187      -0.2592      0.00000
    188      -0.1869      0.00000
    189      -0.1353      0.00000
    190      -0.0487      0.00000
    191       0.0555      0.00000
    192       0.1311      0.00000
    193       0.1759      0.00000
    194       0.2037      0.00000
    195       0.2452      0.00000
    196       0.3510      0.00000
    197       0.4309      0.00000
    198       0.4884      0.00000
    199       0.5330      0.00000
    200       0.5821      0.00000
    201       0.6109      0.00000
    202       0.7399      0.00000
    203       0.7949      0.00000
    204       0.8879      0.00000
    205       0.9360      0.00000
    206       1.0315      0.00000
    207       1.0778      0.00000
    208       1.1016      0.00000
    209       1.1179      0.00000
    210       1.1788      0.00000
    211       1.2053      0.00000
    212       1.2367      0.00000
    213       1.3469      0.00000
    214       1.3628      0.00000
    215       1.3932      0.00000
    216       1.4255      0.00000
    217       1.4476      0.00000
    218       1.5213      0.00000
    219       1.5393      0.00000
    220       1.5825      0.00000
    221       1.6493      0.00000
    222       1.6763      0.00000
    223       1.7032      0.00000
    224       1.8061      0.00000

 k-point     3 :       0.0000    0.3333    0.0000
  band No.  band energies     occupation 
      1     -34.0780      1.00000
      2     -33.9978      1.00000
      3     -33.2689      1.00000
      4     -33.2662      1.00000
      5     -27.3932      1.00000
      6     -21.8107      1.00000
      7     -21.7541      1.00000
      8     -21.5978      1.00000
      9     -21.5108      1.00000
     10     -21.4492      1.00000
     11     -21.4355      1.00000
     12     -21.4177      1.00000
     13     -21.3916      1.00000
     14     -21.2882      1.00000
     15     -21.2847      1.00000
     16     -21.2686      1.00000
     17     -21.1400      1.00000
     18     -21.0802      1.00000
     19     -21.0469      1.00000
     20     -21.0188      1.00000
     21     -21.0062      1.00000
     22     -20.9626      1.00000
     23     -20.9495      1.00000
     24     -20.8932      1.00000
     25     -20.8138      1.00000
     26     -20.8003      1.00000
     27     -20.7717      1.00000
     28     -20.1303      1.00000
     29     -19.8742      1.00000
     30     -19.8682      1.00000
     31     -19.0506      1.00000
     32     -17.5763      1.00000
     33     -17.5719      1.00000
     34     -17.5467      1.00000
     35     -17.4942      1.00000
     36     -17.4918      1.00000
     37     -17.4713      1.00000
     38     -16.7882      1.00000
     39     -16.7855      1.00000
     40     -16.7503      1.00000
     41     -16.7470      1.00000
     42     -16.7241      1.00000
     43     -16.7206      1.00000
     44     -14.1156      1.00000
     45     -13.8597      1.00000
     46     -12.8569      1.00000
     47     -12.7388      1.00000
     48     -12.5877      1.00000
     49     -12.5158      1.00000
     50     -12.5073      1.00000
     51     -12.5034      1.00000
     52     -12.2392      1.00000
     53     -12.1618      1.00000
     54     -11.9813      1.00000
     55     -11.8651      1.00000
     56     -11.8303      1.00000
     57     -11.6967      1.00000
     58     -11.4458      1.00000
     59     -11.2528      1.00000
     60     -11.1713      1.00000
     61     -11.1037      1.00000
     62     -10.9446      1.00000
     63     -10.8909      1.00000
     64     -10.8501      1.00000
     65     -10.7197      1.00000
     66     -10.6941      1.00000
     67     -10.6511      1.00000
     68     -10.6056      1.00000
     69     -10.5504      1.00000
     70     -10.3929      1.00000
     71     -10.3530      1.00000
     72     -10.1666      1.00000
     73     -10.1163      1.00000
     74     -10.0321      1.00000
     75     -10.0051      1.00000
     76      -9.9107      1.00000
     77      -9.8172      1.00000
     78      -9.7699      1.00000
     79      -9.7266      1.00000
     80      -9.6945      1.00000
     81      -9.5943      1.00000
     82      -9.5665      1.00000
     83      -9.5148      1.00000
     84      -9.4711      1.00000
     85      -9.3322      1.00000
     86      -9.2939      1.00000
     87      -9.2504      1.00000
     88      -9.2187      1.00000
     89      -9.2096      1.00000
     90      -9.1663      1.00000
     91      -9.0225      1.00000
     92      -8.9818      1.00000
     93      -8.9383      1.00000
     94      -8.8560      1.00000
     95      -8.7909      1.00000
     96      -8.7697      1.00000
     97      -8.7129      1.00000
     98      -8.6329      1.00000
     99      -8.6158      1.00000
    100      -8.5769      1.00000
    101      -8.5478      1.00000
    102      -8.5278      1.00000
    103      -8.4893      1.00000
    104      -8.4791      1.00000
    105      -8.4310      1.00000
    106      -8.3728      1.00000
    107      -8.3395      1.00000
    108      -8.2880      1.00000
    109      -8.1894      1.00000
    110      -8.1394      1.00000
    111      -8.0687      1.00000
    112      -7.9810      1.00000
    113      -7.8647      1.00000
    114      -7.8434      1.00000
    115      -7.7049      1.00000
    116      -7.6648      1.00000
    117      -7.6059      1.00000
    118      -7.3840      1.00000
    119      -7.3495      1.00000
    120      -7.3043      1.00000
    121      -7.2686      1.00000
    122      -7.2044      1.00000
    123      -7.1936      1.00000
    124      -7.1731      1.00000
    125      -7.1534      1.00000
    126      -7.1202      1.00000
    127      -7.0784      1.00000
    128      -7.0548      1.00000
    129      -7.0336      1.00000
    130      -7.0221      1.00000
    131      -6.9793      1.00000
    132      -6.9549      1.00000
    133      -6.9230      1.00000
    134      -6.9081      1.00000
    135      -6.8772      1.00000
    136      -6.8488      1.00000
    137      -6.8176      1.00000
    138      -6.7995      1.00000
    139      -6.7806      1.00000
    140      -6.7583      1.00000
    141      -6.6912      1.00000
    142      -6.6818      1.00000
    143      -6.6595      1.00000
    144      -6.6389      1.00000
    145      -6.6061      1.00000
    146      -6.5782      1.00000
    147      -6.5514      1.00000
    148      -6.5324      1.00000
    149      -6.4814      1.00000
    150      -6.4676      1.00000
    151      -6.4450      1.00000
    152      -6.4315      1.00000
    153      -6.3990      1.00000
    154      -6.3389      1.00000
    155      -6.3119      1.00000
    156      -6.2845      1.00000
    157      -6.1770      1.00000
    158      -6.1271      1.00000
    159      -6.0385      1.00000
    160      -5.9396      1.00000
    161      -5.8999      1.00000
    162      -5.8706      1.00000
    163      -5.8546      1.00000
    164      -5.7967      1.00000
    165      -5.7584      1.00000
    166      -5.7470      1.00000
    167      -5.6809      1.00000
    168      -5.6666      1.00000
    169      -5.6183      1.00000
    170      -5.5683      1.00000
    171      -5.5129      1.00000
    172      -5.4960      1.00000
    173      -5.2685      1.00000
    174      -5.1513      1.00000
    175      -5.1079      1.00000
    176      -4.9195      1.00000
    177      -4.5070      1.00000
    178      -4.4489      1.00000
    179      -3.9060      1.00000
    180      -3.6131      1.00000
    181      -3.4776      1.00000
    182      -2.6844      0.00000
    183      -1.7022      0.00000
    184      -0.8103      0.00000
    185      -0.5762      0.00000
    186      -0.5080      0.00000
    187      -0.2447      0.00000
    188      -0.1849      0.00000
    189      -0.1442      0.00000
    190      -0.0359      0.00000
    191       0.0652      0.00000
    192       0.1291      0.00000
    193       0.1672      0.00000
    194       0.2000      0.00000
    195       0.2460      0.00000
    196       0.3722      0.00000
    197       0.4125      0.00000
    198       0.4563      0.00000
    199       0.5360      0.00000
    200       0.5605      0.00000
    201       0.6168      0.00000
    202       0.7399      0.00000
    203       0.7968      0.00000
    204       0.8796      0.00000
    205       0.9154      0.00000
    206       1.0011      0.00000
    207       1.0757      0.00000
    208       1.1101      0.00000
    209       1.1729      0.00000
    210       1.1907      0.00000
    211       1.2101      0.00000
    212       1.2433      0.00000
    213       1.3460      0.00000
    214       1.3903      0.00000
    215       1.4207      0.00000
    216       1.4374      0.00000
    217       1.4650      0.00000
    218       1.5084      0.00000
    219       1.5336      0.00000
    220       1.6105      0.00000
    221       1.6451      0.00000
    222       1.6772      0.00000
    223       1.7340      0.00000
    224       1.7744      0.00000

 k-point     4 :       0.3333    0.3333    0.0000
  band No.  band energies     occupation 
      1     -34.0780      1.00000
      2     -33.9978      1.00000
      3     -33.2689      1.00000
      4     -33.2662      1.00000
      5     -27.3932      1.00000
      6     -21.8114      1.00000
      7     -21.7510      1.00000
      8     -21.6018      1.00000
      9     -21.5098      1.00000
     10     -21.4431      1.00000
     11     -21.4330      1.00000
     12     -21.4154      1.00000
     13     -21.4011      1.00000
     14     -21.2894      1.00000
     15     -21.2869      1.00000
     16     -21.2667      1.00000
     17     -21.1322      1.00000
     18     -21.0940      1.00000
     19     -21.0450      1.00000
     20     -21.0152      1.00000
     21     -21.0062      1.00000
     22     -20.9622      1.00000
     23     -20.9493      1.00000
     24     -20.8920      1.00000
     25     -20.8138      1.00000
     26     -20.8036      1.00000
     27     -20.7698      1.00000
     28     -20.1303      1.00000
     29     -19.8742      1.00000
     30     -19.8681      1.00000
     31     -19.0506      1.00000
     32     -17.5763      1.00000
     33     -17.5719      1.00000
     34     -17.5467      1.00000
     35     -17.4942      1.00000
     36     -17.4918      1.00000
     37     -17.4713      1.00000
     38     -16.7882      1.00000
     39     -16.7855      1.00000
     40     -16.7510      1.00000
     41     -16.7462      1.00000
     42     -16.7241      1.00000
     43     -16.7206      1.00000
     44     -14.1050      1.00000
     45     -13.8533      1.00000
     46     -12.8296      1.00000
     47     -12.7048      1.00000
     48     -12.5877      1.00000
     49     -12.5099      1.00000
     50     -12.5054      1.00000
     51     -12.4227      1.00000
     52     -12.2098      1.00000
     53     -12.0661      1.00000
     54     -12.0036      1.00000
     55     -11.9676      1.00000
     56     -11.8693      1.00000
     57     -11.7059      1.00000
     58     -11.6057      1.00000
     59     -11.4390      1.00000
     60     -11.2858      1.00000
     61     -11.0911      1.00000
     62     -11.0124      1.00000
     63     -10.9991      1.00000
     64     -10.9643      1.00000
     65     -10.9121      1.00000
     66     -10.7174      1.00000
     67     -10.6069      1.00000
     68     -10.4541      1.00000
     69     -10.4169      1.00000
     70     -10.3909      1.00000
     71     -10.3491      1.00000
     72     -10.1614      1.00000
     73      -9.9878      1.00000
     74      -9.8647      1.00000
     75      -9.7920      1.00000
     76      -9.7694      1.00000
     77      -9.7362      1.00000
     78      -9.7306      1.00000
     79      -9.6991      1.00000
     80      -9.6565      1.00000
     81      -9.6265      1.00000
     82      -9.5720      1.00000
     83      -9.4979      1.00000
     84      -9.4374      1.00000
     85      -9.3785      1.00000
     86      -9.2629      1.00000
     87      -9.2366      1.00000
     88      -9.1913      1.00000
     89      -9.0723      1.00000
     90      -9.0110      1.00000
     91      -8.9818      1.00000
     92      -8.9395      1.00000
     93      -8.8986      1.00000
     94      -8.8428      1.00000
     95      -8.8095      1.00000
     96      -8.7714      1.00000
     97      -8.7296      1.00000
     98      -8.6679      1.00000
     99      -8.6522      1.00000
    100      -8.6128      1.00000
    101      -8.5607      1.00000
    102      -8.5114      1.00000
    103      -8.4965      1.00000
    104      -8.4646      1.00000
    105      -8.4485      1.00000
    106      -8.4071      1.00000
    107      -8.3866      1.00000
    108      -8.3382      1.00000
    109      -8.2867      1.00000
    110      -8.1885      1.00000
    111      -8.1130      1.00000
    112      -8.0459      1.00000
    113      -8.0038      1.00000
    114      -7.9054      1.00000
    115      -7.7934      1.00000
    116      -7.7008      1.00000
    117      -7.6537      1.00000
    118      -7.4606      1.00000
    119      -7.3453      1.00000
    120      -7.3250      1.00000
    121      -7.2902      1.00000
    122      -7.2460      1.00000
    123      -7.2126      1.00000
    124      -7.1706      1.00000
    125      -7.1385      1.00000
    126      -7.1181      1.00000
    127      -7.0861      1.00000
    128      -7.0468      1.00000
    129      -7.0324      1.00000
    130      -7.0141      1.00000
    131      -6.9848      1.00000
    132      -6.9414      1.00000
    133      -6.9161      1.00000
    134      -6.8895      1.00000
    135      -6.8491      1.00000
    136      -6.8353      1.00000
    137      -6.7987      1.00000
    138      -6.7863      1.00000
    139      -6.7666      1.00000
    140      -6.7429      1.00000
    141      -6.7181      1.00000
    142      -6.7085      1.00000
    143      -6.6735      1.00000
    144      -6.6278      1.00000
    145      -6.6091      1.00000
    146      -6.5857      1.00000
    147      -6.5668      1.00000
    148      -6.5627      1.00000
    149      -6.5306      1.00000
    150      -6.4903      1.00000
    151      -6.4714      1.00000
    152      -6.4339      1.00000
    153      -6.3928      1.00000
    154      -6.3771      1.00000
    155      -6.3500      1.00000
    156      -6.3146      1.00000
    157      -6.1328      1.00000
    158      -6.0668      1.00000
    159      -6.0505      1.00000
    160      -5.9668      1.00000
    161      -5.8985      1.00000
    162      -5.8504      1.00000
    163      -5.8176      1.00000
    164      -5.7937      1.00000
    165      -5.7143      1.00000
    166      -5.6971      1.00000
    167      -5.6623      1.00000
    168      -5.6161      1.00000
    169      -5.5968      1.00000
    170      -5.5439      1.00000
    171      -5.5097      1.00000
    172      -5.4761      1.00000
    173      -5.2695      1.00000
    174      -5.1573      1.00000
    175      -5.0936      1.00000
    176      -4.9234      1.00000
    177      -4.4441      1.00000
    178      -4.3918      1.00000
    179      -3.9030      1.00000
    180      -3.6159      1.00000
    181      -3.4719      1.00000
    182      -2.7048      0.00000
    183      -1.7098      0.00000
    184      -0.8034      0.00000
    185      -0.5726      0.00000
    186      -0.5342      0.00000
    187      -0.2441      0.00000
    188      -0.1968      0.00000
    189      -0.1572      0.00000
    190      -0.0448      0.00000
    191       0.0447      0.00000
    192       0.1353      0.00000
    193       0.2156      0.00000
    194       0.2549      0.00000
    195       0.2829      0.00000
    196       0.3384      0.00000
    197       0.3934      0.00000
    198       0.4338      0.00000
    199       0.5085      0.00000
    200       0.5624      0.00000
    201       0.5960      0.00000
    202       0.6666      0.00000
    203       0.8025      0.00000
    204       0.8337      0.00000
    205       0.9165      0.00000
    206       0.9262      0.00000
    207       1.0056      0.00000
    208       1.0371      0.00000
    209       1.1460      0.00000
    210       1.1871      0.00000
    211       1.2415      0.00000
    212       1.2925      0.00000
    213       1.3694      0.00000
    214       1.4371      0.00000
    215       1.4789      0.00000
    216       1.4965      0.00000
    217       1.5185      0.00000
    218       1.5642      0.00000
    219       1.5889      0.00000
    220       1.6481      0.00000
    221       1.6729      0.00000
    222       1.7182      0.00000
    223       1.8289      0.00000
    224       1.9742      0.00000

 k-point     5 :      -0.3333    0.3333    0.0000
  band No.  band energies     occupation 
      1     -34.0780      1.00000
      2     -33.9978      1.00000
      3     -33.2689      1.00000
      4     -33.2662      1.00000
      5     -27.3932      1.00000
      6     -21.8114      1.00000
      7     -21.7510      1.00000
      8     -21.6017      1.00000
      9     -21.5100      1.00000
     10     -21.4420      1.00000
     11     -21.4344      1.00000
     12     -21.4151      1.00000
     13     -21.4010      1.00000
     14     -21.2893      1.00000
     15     -21.2870      1.00000
     16     -21.2667      1.00000
     17     -21.1322      1.00000
     18     -21.0938      1.00000
     19     -21.0453      1.00000
     20     -21.0150      1.00000
     21     -21.0062      1.00000
     22     -20.9623      1.00000
     23     -20.9493      1.00000
     24     -20.8920      1.00000
     25     -20.8137      1.00000
     26     -20.8038      1.00000
     27     -20.7698      1.00000
     28     -20.1303      1.00000
     29     -19.8741      1.00000
     30     -19.8681      1.00000
     31     -19.0506      1.00000
     32     -17.5763      1.00000
     33     -17.5719      1.00000
     34     -17.5467      1.00000
     35     -17.4942      1.00000
     36     -17.4918      1.00000
     37     -17.4713      1.00000
     38     -16.7882      1.00000
     39     -16.7855      1.00000
     40     -16.7502      1.00000
     41     -16.7470      1.00000
     42     -16.7249      1.00000
     43     -16.7198      1.00000
     44     -14.1050      1.00000
     45     -13.8533      1.00000
     46     -12.8297      1.00000
     47     -12.7047      1.00000
     48     -12.5877      1.00000
     49     -12.5098      1.00000
     50     -12.5055      1.00000
     51     -12.4221      1.00000
     52     -12.2113      1.00000
     53     -12.0677      1.00000
     54     -12.0037      1.00000
     55     -11.9695      1.00000
     56     -11.8611      1.00000
     57     -11.7015      1.00000
     58     -11.6143      1.00000
     59     -11.4420      1.00000
     60     -11.2854      1.00000
     61     -11.0913      1.00000
     62     -11.0111      1.00000
     63     -10.9997      1.00000
     64     -10.9636      1.00000
     65     -10.9090      1.00000
     66     -10.7175      1.00000
     67     -10.6068      1.00000
     68     -10.4498      1.00000
     69     -10.4232      1.00000
     70     -10.3902      1.00000
     71     -10.3475      1.00000
     72     -10.1643      1.00000
     73      -9.9901      1.00000
     74      -9.8616      1.00000
     75      -9.7978      1.00000
     76      -9.7729      1.00000
     77      -9.7392      1.00000
     78      -9.7145      1.00000
     79      -9.6847      1.00000
     80      -9.6672      1.00000
     81      -9.6226      1.00000
     82      -9.5556      1.00000
     83      -9.5371      1.00000
     84      -9.4338      1.00000
     85      -9.3731      1.00000
     86      -9.2652      1.00000
     87      -9.2403      1.00000
     88      -9.1892      1.00000
     89      -9.0765      1.00000
     90      -9.0131      1.00000
     91      -8.9914      1.00000
     92      -8.9285      1.00000
     93      -8.8930      1.00000
     94      -8.8318      1.00000
     95      -8.7949      1.00000
     96      -8.7923      1.00000
     97      -8.6972      1.00000
     98      -8.6751      1.00000
     99      -8.6543      1.00000
    100      -8.6206      1.00000
    101      -8.5522      1.00000
    102      -8.5088      1.00000
    103      -8.4999      1.00000
    104      -8.4774      1.00000
    105      -8.4441      1.00000
    106      -8.4324      1.00000
    107      -8.3683      1.00000
    108      -8.3433      1.00000
    109      -8.3003      1.00000
    110      -8.1748      1.00000
    111      -8.0926      1.00000
    112      -8.0596      1.00000
    113      -8.0107      1.00000
    114      -7.9117      1.00000
    115      -7.8023      1.00000
    116      -7.7196      1.00000
    117      -7.6277      1.00000
    118      -7.4550      1.00000
    119      -7.3533      1.00000
    120      -7.3146      1.00000
    121      -7.2907      1.00000
    122      -7.2425      1.00000
    123      -7.2113      1.00000
    124      -7.1670      1.00000
    125      -7.1433      1.00000
    126      -7.1071      1.00000
    127      -7.0838      1.00000
    128      -7.0571      1.00000
    129      -7.0383      1.00000
    130      -7.0112      1.00000
    131      -6.9941      1.00000
    132      -6.9247      1.00000
    133      -6.9110      1.00000
    134      -6.8897      1.00000
    135      -6.8589      1.00000
    136      -6.8357      1.00000
    137      -6.8255      1.00000
    138      -6.7969      1.00000
    139      -6.7697      1.00000
    140      -6.7443      1.00000
    141      -6.7119      1.00000
    142      -6.6917      1.00000
    143      -6.6601      1.00000
    144      -6.6250      1.00000
    145      -6.6085      1.00000
    146      -6.5957      1.00000
    147      -6.5758      1.00000
    148      -6.5520      1.00000
    149      -6.5188      1.00000
    150      -6.5010      1.00000
    151      -6.4472      1.00000
    152      -6.4366      1.00000
    153      -6.3901      1.00000
    154      -6.3731      1.00000
    155      -6.3472      1.00000
    156      -6.3299      1.00000
    157      -6.1445      1.00000
    158      -6.1092      1.00000
    159      -6.0136      1.00000
    160      -5.9361      1.00000
    161      -5.9158      1.00000
    162      -5.8574      1.00000
    163      -5.8243      1.00000
    164      -5.7787      1.00000
    165      -5.7250      1.00000
    166      -5.6828      1.00000
    167      -5.6588      1.00000
    168      -5.6410      1.00000
    169      -5.6018      1.00000
    170      -5.5540      1.00000
    171      -5.4929      1.00000
    172      -5.4765      1.00000
    173      -5.2650      1.00000
    174      -5.1556      1.00000
    175      -5.0949      1.00000
    176      -4.9221      1.00000
    177      -4.4442      1.00000
    178      -4.3920      1.00000
    179      -3.9034      1.00000
    180      -3.6159      1.00000
    181      -3.4720      1.00000
    182      -2.7043      0.00000
    183      -1.7100      0.00000
    184      -0.8030      0.00000
    185      -0.5664      0.00000
    186      -0.5404      0.00000
    187      -0.2494      0.00000
    188      -0.1812      0.00000
    189      -0.1648      0.00000
    190      -0.0508      0.00000
    191       0.0455      0.00000
    192       0.1424      0.00000
    193       0.1944      0.00000
    194       0.2508      0.00000
    195       0.2782      0.00000
    196       0.3739      0.00000
    197       0.4109      0.00000
    198       0.4473      0.00000
    199       0.4771      0.00000
    200       0.5303      0.00000
    201       0.6280      0.00000
    202       0.6541      0.00000
    203       0.7934      0.00000
    204       0.8151      0.00000
    205       0.8925      0.00000
    206       0.9716      0.00000
    207       1.0118      0.00000
    208       1.0508      0.00000
    209       1.1602      0.00000
    210       1.1940      0.00000
    211       1.2440      0.00000
    212       1.2925      0.00000
    213       1.3977      0.00000
    214       1.4421      0.00000
    215       1.4532      0.00000
    216       1.4935      0.00000
    217       1.5241      0.00000
    218       1.5571      0.00000
    219       1.6192      0.00000
    220       1.6406      0.00000
    221       1.6651      0.00000
    222       1.7094      0.00000
    223       1.7547      0.00000
    224       1.9360      0.00000

 spin component 2

 k-point     1 :       0.0000    0.0000    0.0000
  band No.  band energies     occupation 
      1     -34.0779      1.00000
      2     -33.9976      1.00000
      3     -33.2688      1.00000
      4     -33.2661      1.00000
      5     -27.3580      1.00000
      6     -21.7780      1.00000
      7     -21.7216      1.00000
      8     -21.5702      1.00000
      9     -21.4810      1.00000
     10     -21.4173      1.00000
     11     -21.3985      1.00000
     12     -21.3737      1.00000
     13     -21.3329      1.00000
     14     -21.2279      1.00000
     15     -21.2255      1.00000
     16     -21.1775      1.00000
     17     -21.1022      1.00000
     18     -21.0645      1.00000
     19     -21.0073      1.00000
     20     -20.9916      1.00000
     21     -20.9408      1.00000
     22     -20.8600      1.00000
     23     -20.8382      1.00000
     24     -20.7715      1.00000
     25     -20.7627      1.00000
     26     -20.7127      1.00000
     27     -20.4923      1.00000
     28     -19.9930      1.00000
     29     -19.8506      1.00000
     30     -19.8456      1.00000
     31     -18.9862      1.00000
     32     -17.5762      1.00000
     33     -17.5717      1.00000
     34     -17.5464      1.00000
     35     -17.4939      1.00000
     36     -17.4916      1.00000
     37     -17.4710      1.00000
     38     -16.7880      1.00000
     39     -16.7854      1.00000
     40     -16.7509      1.00000
     41     -16.7460      1.00000
     42     -16.7247      1.00000
     43     -16.7195      1.00000
     44     -12.7670      1.00000
     45     -12.4970      1.00000
     46     -12.2688      1.00000
     47     -12.1184      1.00000
     48     -11.5150      1.00000
     49     -11.4912      1.00000
     50     -11.2257      1.00000
     51     -11.1459      1.00000
     52     -10.7271      1.00000
     53     -10.6137      1.00000
     54     -10.5698      1.00000
     55     -10.5624      1.00000
     56     -10.4501      1.00000
     57     -10.2373      1.00000
     58     -10.1618      1.00000
     59     -10.1115      1.00000
     60     -10.1078      1.00000
     61      -9.9874      1.00000
     62      -9.9779      1.00000
     63      -9.9731      1.00000
     64      -9.9698      1.00000
     65      -9.8499      1.00000
     66      -9.7385      1.00000
     67      -9.6247      1.00000
     68      -9.4569      1.00000
     69      -9.2735      1.00000
     70      -9.2346      1.00000
     71      -8.8428      1.00000
     72      -8.8369      1.00000
     73      -8.5971      1.00000
     74      -8.5672      1.00000
     75      -8.5535      1.00000
     76      -8.5041      1.00000
     77      -8.4885      1.00000
     78      -8.4513      1.00000
     79      -8.3990      1.00000
     80      -8.3777      1.00000
     81      -8.3150      1.00000
     82      -8.2734      1.00000
     83      -8.2508      1.00000
     84      -8.2059      1.00000
     85      -8.1711      1.00000
     86      -8.1563      1.00000
     87      -8.0950      1.00000
     88      -8.0752      1.00000
     89      -8.0202      1.00000
     90      -7.9466      1.00000
     91      -7.9423      1.00000
     92      -7.8316      1.00000
     93      -7.7737      1.00000
     94      -7.7425      1.00000
     95      -7.6790      1.00000
     96      -7.6580      1.00000
     97      -7.6369      1.00000
     98      -7.5935      1.00000
     99      -7.5598      1.00000
    100      -7.5157      1.00000
    101      -7.4823      1.00000
    102      -7.4456      1.00000
    103      -7.3935      1.00000
    104      -7.3886      1.00000
    105      -7.3577      1.00000
    106      -7.3409      1.00000
    107      -7.2647      1.00000
    108      -7.2164      1.00000
    109      -7.1833      1.00000
    110      -7.1471      1.00000
    111      -7.1121      1.00000
    112      -7.0275      1.00000
    113      -7.0194      1.00000
    114      -7.0045      1.00000
    115      -6.9862      1.00000
    116      -6.9695      1.00000
    117      -6.8983      1.00000
    118      -6.8677      1.00000
    119      -6.8038      1.00000
    120      -6.7278      1.00000
    121      -6.7063      1.00000
    122      -6.5988      1.00000
    123      -6.5846      1.00000
    124      -6.5729      1.00000
    125      -6.5183      1.00000
    126      -6.5017      1.00000
    127      -6.4940      1.00000
    128      -6.4698      1.00000
    129      -6.4180      1.00000
    130      -6.3569      1.00000
    131      -6.2897      1.00000
    132      -6.2761      1.00000
    133      -6.2495      1.00000
    134      -6.2025      1.00000
    135      -6.0668      1.00000
    136      -5.9813      1.00000
    137      -5.8614      1.00000
    138      -5.8241      1.00000
    139      -5.8065      1.00000
    140      -5.7825      1.00000
    141      -5.6824      1.00000
    142      -5.6572      1.00000
    143      -5.6544      1.00000
    144      -5.5223      1.00000
    145      -5.3531      1.00000
    146      -5.2893      1.00000
    147      -5.2781      1.00000
    148      -5.2528      1.00000
    149      -5.1795      1.00000
    150      -5.1660      1.00000
    151      -4.9923      1.00000
    152      -4.5856      1.00000
    153      -4.5499      1.00000
    154      -4.0090      1.00000
    155      -3.8390      1.00000
    156      -3.6886      1.00000
    157      -2.5649      0.00000
    158      -2.4389      0.00000
    159      -2.4254      0.00000
    160      -2.2722      0.00000
    161      -2.1916      0.00000
    162      -1.9736      0.00000
    163      -1.8837      0.00000
    164      -1.8222      0.00000
    165      -1.7917      0.00000
    166      -1.7241      0.00000
    167      -1.1193      0.00000
    168      -1.0474      0.00000
    169      -0.9995      0.00000
    170      -0.6234      0.00000
    171      -0.5222      0.00000
    172      -0.4230      0.00000
    173      -0.3171      0.00000
    174      -0.1674      0.00000
    175      -0.1367      0.00000
    176      -0.0605      0.00000
    177      -0.0515      0.00000
    178       0.0219      0.00000
    179       0.1408      0.00000
    180       0.2130      0.00000
    181       0.3569      0.00000
    182       0.4576      0.00000
    183       0.5452      0.00000
    184       0.6083      0.00000
    185       0.6265      0.00000
    186       0.6789      0.00000
    187       0.7562      0.00000
    188       0.7883      0.00000
    189       0.8243      0.00000
    190       0.8336      0.00000
    191       0.8967      0.00000
    192       0.9695      0.00000
    193       0.9853      0.00000
    194       1.0173      0.00000
    195       1.0509      0.00000
    196       1.0925      0.00000
    197       1.1038      0.00000
    198       1.1224      0.00000
    199       1.2114      0.00000
    200       1.2134      0.00000
    201       1.2954      0.00000
    202       1.3002      0.00000
    203       1.3206      0.00000
    204       1.3396      0.00000
    205       1.3571      0.00000
    206       1.4034      0.00000
    207       1.4198      0.00000
    208       1.4534      0.00000
    209       1.4914      0.00000
    210       1.5198      0.00000
    211       1.5571      0.00000
    212       1.5877      0.00000
    213       1.6213      0.00000
    214       1.6524      0.00000
    215       1.6647      0.00000
    216       1.7454      0.00000
    217       1.8511      0.00000
    218       1.8776      0.00000
    219       1.9276      0.00000
    220       1.9552      0.00000
    221       1.9915      0.00000
    222       2.0507      0.00000
    223       2.0991      0.00000
    224       2.1561      0.00000

 k-point     2 :       0.3333    0.0000    0.0000
  band No.  band energies     occupation 
      1     -34.0779      1.00000
      2     -33.9976      1.00000
      3     -33.2688      1.00000
      4     -33.2661      1.00000
      5     -27.3580      1.00000
      6     -21.7785      1.00000
      7     -21.7196      1.00000
      8     -21.5728      1.00000
      9     -21.4801      1.00000
     10     -21.4165      1.00000
     11     -21.3946      1.00000
     12     -21.3731      1.00000
     13     -21.3368      1.00000
     14     -21.2324      1.00000
     15     -21.2257      1.00000
     16     -21.1745      1.00000
     17     -21.1020      1.00000
     18     -21.0648      1.00000
     19     -21.0071      1.00000
     20     -20.9915      1.00000
     21     -20.9402      1.00000
     22     -20.8586      1.00000
     23     -20.8381      1.00000
     24     -20.7720      1.00000
     25     -20.7654      1.00000
     26     -20.7111      1.00000
     27     -20.4922      1.00000
     28     -19.9929      1.00000
     29     -19.8505      1.00000
     30     -19.8456      1.00000
     31     -18.9862      1.00000
     32     -17.5762      1.00000
     33     -17.5717      1.00000
     34     -17.5464      1.00000
     35     -17.4940      1.00000
     36     -17.4916      1.00000
     37     -17.4711      1.00000
     38     -16.7880      1.00000
     39     -16.7854      1.00000
     40     -16.7501      1.00000
     41     -16.7468      1.00000
     42     -16.7239      1.00000
     43     -16.7203      1.00000
     44     -12.7660      1.00000
     45     -12.4047      1.00000
     46     -12.2338      1.00000
     47     -12.1507      1.00000
     48     -11.6212      1.00000
     49     -11.5045      1.00000
     50     -11.2779      1.00000
     51     -11.1106      1.00000
     52     -10.8959      1.00000
     53     -10.7450      1.00000
     54     -10.5664      1.00000
     55     -10.4470      1.00000
     56     -10.4008      1.00000
     57     -10.2582      1.00000
     58     -10.2006      1.00000
     59     -10.1429      1.00000
     60     -10.0872      1.00000
     61     -10.0286      1.00000
     62      -9.9808      1.00000
     63      -9.9465      1.00000
     64      -9.9042      1.00000
     65      -9.6796      1.00000
     66      -9.6424      1.00000
     67      -9.6068      1.00000
     68      -9.4139      1.00000
     69      -9.2744      1.00000
     70      -9.1626      1.00000
     71      -8.8533      1.00000
     72      -8.8173      1.00000
     73      -8.7593      1.00000
     74      -8.6087      1.00000
     75      -8.5469      1.00000
     76      -8.4983      1.00000
     77      -8.4846      1.00000
     78      -8.4460      1.00000
     79      -8.4195      1.00000
     80      -8.3501      1.00000
     81      -8.3244      1.00000
     82      -8.2855      1.00000
     83      -8.2208      1.00000
     84      -8.1782      1.00000
     85      -8.1569      1.00000
     86      -8.0984      1.00000
     87      -8.0867      1.00000
     88      -8.0518      1.00000
     89      -7.9951      1.00000
     90      -7.9314      1.00000
     91      -7.8927      1.00000
     92      -7.8512      1.00000
     93      -7.7856      1.00000
     94      -7.7648      1.00000
     95      -7.7155      1.00000
     96      -7.6974      1.00000
     97      -7.6788      1.00000
     98      -7.6008      1.00000
     99      -7.5692      1.00000
    100      -7.4827      1.00000
    101      -7.4740      1.00000
    102      -7.4397      1.00000
    103      -7.4348      1.00000
    104      -7.3971      1.00000
    105      -7.3504      1.00000
    106      -7.3064      1.00000
    107      -7.2809      1.00000
    108      -7.2625      1.00000
    109      -7.1934      1.00000
    110      -7.1754      1.00000
    111      -7.1472      1.00000
    112      -7.0846      1.00000
    113      -7.0403      1.00000
    114      -7.0174      1.00000
    115      -6.9881      1.00000
    116      -6.9300      1.00000
    117      -6.9151      1.00000
    118      -6.8576      1.00000
    119      -6.7753      1.00000
    120      -6.7230      1.00000
    121      -6.6887      1.00000
    122      -6.6454      1.00000
    123      -6.6084      1.00000
    124      -6.5725      1.00000
    125      -6.5500      1.00000
    126      -6.5213      1.00000
    127      -6.4911      1.00000
    128      -6.4684      1.00000
    129      -6.3976      1.00000
    130      -6.3526      1.00000
    131      -6.3270      1.00000
    132      -6.2885      1.00000
    133      -6.2353      1.00000
    134      -6.1375      1.00000
    135      -6.0586      1.00000
    136      -5.9337      1.00000
    137      -5.8428      1.00000
    138      -5.8218      1.00000
    139      -5.8003      1.00000
    140      -5.7654      1.00000
    141      -5.6783      1.00000
    142      -5.6507      1.00000
    143      -5.6031      1.00000
    144      -5.5311      1.00000
    145      -5.4056      1.00000
    146      -5.2954      1.00000
    147      -5.2861      1.00000
    148      -5.2419      1.00000
    149      -5.1854      1.00000
    150      -5.1622      1.00000
    151      -4.9881      1.00000
    152      -4.5840      1.00000
    153      -4.5480      1.00000
    154      -4.0087      1.00000
    155      -3.8445      1.00000
    156      -3.6906      1.00000
    157      -2.5736      0.00000
    158      -2.4390      0.00000
    159      -2.4373      0.00000
    160      -2.3430      0.00000
    161      -2.1969      0.00000
    162      -1.9617      0.00000
    163      -1.9022      0.00000
    164      -1.8089      0.00000
    165      -1.7687      0.00000
    166      -1.6763      0.00000
    167      -1.1059      0.00000
    168      -0.9865      0.00000
    169      -0.8673      0.00000
    170      -0.6246      0.00000
    171      -0.5998      0.00000
    172      -0.5004      0.00000
    173      -0.4616      0.00000
    174      -0.2402      0.00000
    175      -0.1561      0.00000
    176      -0.0595      0.00000
    177      -0.0030      0.00000
    178       0.0972      0.00000
    179       0.1847      0.00000
    180       0.1962      0.00000
    181       0.3462      0.00000
    182       0.4035      0.00000
    183       0.4603      0.00000
    184       0.5402      0.00000
    185       0.6082      0.00000
    186       0.6716      0.00000
    187       0.7170      0.00000
    188       0.7487      0.00000
    189       0.7873      0.00000
    190       0.8282      0.00000
    191       0.9041      0.00000
    192       0.9168      0.00000
    193       0.9830      0.00000
    194       1.0327      0.00000
    195       1.0753      0.00000
    196       1.1081      0.00000
    197       1.1263      0.00000
    198       1.1751      0.00000
    199       1.1909      0.00000
    200       1.2410      0.00000
    201       1.2800      0.00000
    202       1.3141      0.00000
    203       1.3315      0.00000
    204       1.3561      0.00000
    205       1.3816      0.00000
    206       1.4174      0.00000
    207       1.4574      0.00000
    208       1.5218      0.00000
    209       1.5406      0.00000
    210       1.5657      0.00000
    211       1.6067      0.00000
    212       1.6299      0.00000
    213       1.6708      0.00000
    214       1.7076      0.00000
    215       1.7355      0.00000
    216       1.7571      0.00000
    217       1.8596      0.00000
    218       1.9604      0.00000
    219       1.9886      0.00000
    220       2.0167      0.00000
    221       2.0536      0.00000
    222       2.0809      0.00000
    223       2.1446      0.00000
    224       2.2513      0.00000

 k-point     3 :       0.0000    0.3333    0.0000
  band No.  band energies     occupation 
      1     -34.0779      1.00000
      2     -33.9976      1.00000
      3     -33.2688      1.00000
      4     -33.2661      1.00000
      5     -27.3580      1.00000
      6     -21.7779      1.00000
      7     -21.7212      1.00000
      8     -21.5693      1.00000
      9     -21.4825      1.00000
     10     -21.4177      1.00000
     11     -21.3909      1.00000
     12     -21.3771      1.00000
     13     -21.3354      1.00000
     14     -21.2308      1.00000
     15     -21.2275      1.00000
     16     -21.1745      1.00000
     17     -21.1010      1.00000
     18     -21.0641      1.00000
     19     -21.0103      1.00000
     20     -20.9900      1.00000
     21     -20.9401      1.00000
     22     -20.8586      1.00000
     23     -20.8380      1.00000
     24     -20.7744      1.00000
     25     -20.7629      1.00000
     26     -20.7113      1.00000
     27     -20.4922      1.00000
     28     -19.9929      1.00000
     29     -19.8505      1.00000
     30     -19.8456      1.00000
     31     -18.9862      1.00000
     32     -17.5762      1.00000
     33     -17.5717      1.00000
     34     -17.5464      1.00000
     35     -17.4940      1.00000
     36     -17.4916      1.00000
     37     -17.4711      1.00000
     38     -16.7880      1.00000
     39     -16.7854      1.00000
     40     -16.7501      1.00000
     41     -16.7468      1.00000
     42     -16.7239      1.00000
     43     -16.7203      1.00000
     44     -12.7664      1.00000
     45     -12.4051      1.00000
     46     -12.2456      1.00000
     47     -12.1471      1.00000
     48     -11.6188      1.00000
     49     -11.4909      1.00000
     50     -11.2684      1.00000
     51     -11.1049      1.00000
     52     -10.8611      1.00000
     53     -10.7184      1.00000
     54     -10.6063      1.00000
     55     -10.5647      1.00000
     56     -10.3754      1.00000
     57     -10.2621      1.00000
     58     -10.1813      1.00000
     59     -10.1483      1.00000
     60     -10.0761      1.00000
     61     -10.0283      1.00000
     62      -9.9805      1.00000
     63      -9.9469      1.00000
     64      -9.8687      1.00000
     65      -9.6794      1.00000
     66      -9.6399      1.00000
     67      -9.6178      1.00000
     68      -9.4186      1.00000
     69      -9.2750      1.00000
     70      -9.1673      1.00000
     71      -8.8722      1.00000
     72      -8.8162      1.00000
     73      -8.7616      1.00000
     74      -8.5895      1.00000
     75      -8.5492      1.00000
     76      -8.5044      1.00000
     77      -8.4737      1.00000
     78      -8.4358      1.00000
     79      -8.3975      1.00000
     80      -8.3518      1.00000
     81      -8.3380      1.00000
     82      -8.2565      1.00000
     83      -8.2401      1.00000
     84      -8.1742      1.00000
     85      -8.1551      1.00000
     86      -8.0993      1.00000
     87      -8.0891      1.00000
     88      -8.0608      1.00000
     89      -8.0123      1.00000
     90      -7.9264      1.00000
     91      -7.8931      1.00000
     92      -7.8474      1.00000
     93      -7.7867      1.00000
     94      -7.7517      1.00000
     95      -7.7167      1.00000
     96      -7.6994      1.00000
     97      -7.6700      1.00000
     98      -7.6098      1.00000
     99      -7.5738      1.00000
    100      -7.4814      1.00000
    101      -7.4589      1.00000
    102      -7.4524      1.00000
    103      -7.4104      1.00000
    104      -7.4025      1.00000
    105      -7.3701      1.00000
    106      -7.3296      1.00000
    107      -7.2811      1.00000
    108      -7.2409      1.00000
    109      -7.1939      1.00000
    110      -7.1474      1.00000
    111      -7.1272      1.00000
    112      -7.0723      1.00000
    113      -7.0579      1.00000
    114      -7.0381      1.00000
    115      -7.0078      1.00000
    116      -6.9586      1.00000
    117      -6.9102      1.00000
    118      -6.8630      1.00000
    119      -6.7680      1.00000
    120      -6.7368      1.00000
    121      -6.6875      1.00000
    122      -6.6407      1.00000
    123      -6.6101      1.00000
    124      -6.5616      1.00000
    125      -6.5334      1.00000
    126      -6.5112      1.00000
    127      -6.4938      1.00000
    128      -6.4756      1.00000
    129      -6.3939      1.00000
    130      -6.3706      1.00000
    131      -6.3256      1.00000
    132      -6.2867      1.00000
    133      -6.2332      1.00000
    134      -6.1391      1.00000
    135      -6.0542      1.00000
    136      -5.9374      1.00000
    137      -5.8415      1.00000
    138      -5.8206      1.00000
    139      -5.7969      1.00000
    140      -5.7615      1.00000
    141      -5.6809      1.00000
    142      -5.6582      1.00000
    143      -5.5994      1.00000
    144      -5.5290      1.00000
    145      -5.4078      1.00000
    146      -5.3095      1.00000
    147      -5.2755      1.00000
    148      -5.2627      1.00000
    149      -5.1755      1.00000
    150      -5.1530      1.00000
    151      -4.9873      1.00000
    152      -4.5832      1.00000
    153      -4.5476      1.00000
    154      -4.0086      1.00000
    155      -3.8335      1.00000
    156      -3.6907      1.00000
    157      -2.5705      0.00000
    158      -2.4441      0.00000
    159      -2.4252      0.00000
    160      -2.2877      0.00000
    161      -2.2371      0.00000
    162      -1.9824      0.00000
    163      -1.9189      0.00000
    164      -1.8082      0.00000
    165      -1.7768      0.00000
    166      -1.6763      0.00000
    167      -1.1023      0.00000
    168      -1.0289      0.00000
    169      -0.8755      0.00000
    170      -0.6521      0.00000
    171      -0.6035      0.00000
    172      -0.5139      0.00000
    173      -0.4416      0.00000
    174      -0.1658      0.00000
    175      -0.1125      0.00000
    176      -0.0407      0.00000
    177      -0.0270      0.00000
    178       0.0488      0.00000
    179       0.1637      0.00000
    180       0.2708      0.00000
    181       0.3875      0.00000
    182       0.4310      0.00000
    183       0.4788      0.00000
    184       0.5645      0.00000
    185       0.6066      0.00000
    186       0.6846      0.00000
    187       0.7051      0.00000
    188       0.7392      0.00000
    189       0.7577      0.00000
    190       0.8027      0.00000
    191       0.8775      0.00000
    192       0.9247      0.00000
    193       0.9790      0.00000
    194       1.0228      0.00000
    195       1.0645      0.00000
    196       1.0931      0.00000
    197       1.1330      0.00000
    198       1.1674      0.00000
    199       1.1887      0.00000
    200       1.2308      0.00000
    201       1.2691      0.00000
    202       1.2923      0.00000
    203       1.3169      0.00000
    204       1.3569      0.00000
    205       1.4027      0.00000
    206       1.4257      0.00000
    207       1.4885      0.00000
    208       1.5124      0.00000
    209       1.5481      0.00000
    210       1.5733      0.00000
    211       1.5854      0.00000
    212       1.6296      0.00000
    213       1.6434      0.00000
    214       1.6965      0.00000
    215       1.7315      0.00000
    216       1.7820      0.00000
    217       1.9075      0.00000
    218       1.9175      0.00000
    219       2.0174      0.00000
    220       2.0259      0.00000
    221       2.0348      0.00000
    222       2.0727      0.00000
    223       2.1477      0.00000
    224       2.2623      0.00000

 k-point     4 :       0.3333    0.3333    0.0000
  band No.  band energies     occupation 
      1     -34.0779      1.00000
      2     -33.9976      1.00000
      3     -33.2688      1.00000
      4     -33.2661      1.00000
      5     -27.3580      1.00000
      6     -21.7784      1.00000
      7     -21.7193      1.00000
      8     -21.5719      1.00000
      9     -21.4817      1.00000
     10     -21.4165      1.00000
     11     -21.3881      1.00000
     12     -21.3743      1.00000
     13     -21.3409      1.00000
     14     -21.2324      1.00000
     15     -21.2303      1.00000
     16     -21.1712      1.00000
     17     -21.1015      1.00000
     18     -21.0643      1.00000
     19     -21.0101      1.00000
     20     -20.9895      1.00000
     21     -20.9400      1.00000
     22     -20.8579      1.00000
     23     -20.8374      1.00000
     24     -20.7748      1.00000
     25     -20.7660      1.00000
     26     -20.7092      1.00000
     27     -20.4921      1.00000
     28     -19.9929      1.00000
     29     -19.8506      1.00000
     30     -19.8455      1.00000
     31     -18.9862      1.00000
     32     -17.5762      1.00000
     33     -17.5717      1.00000
     34     -17.5464      1.00000
     35     -17.4939      1.00000
     36     -17.4916      1.00000
     37     -17.4710      1.00000
     38     -16.7880      1.00000
     39     -16.7854      1.00000
     40     -16.7509      1.00000
     41     -16.7460      1.00000
     42     -16.7238      1.00000
     43     -16.7203      1.00000
     44     -12.7656      1.00000
     45     -12.3044      1.00000
     46     -12.1980      1.00000
     47     -12.1483      1.00000
     48     -11.7891      1.00000
     49     -11.4282      1.00000
     50     -11.3009      1.00000
     51     -11.1835      1.00000
     52     -11.0230      1.00000
     53     -10.8749      1.00000
     54     -10.4841      1.00000
     55     -10.4318      1.00000
     56     -10.3449      1.00000
     57     -10.2749      1.00000
     58     -10.1501      1.00000
     59     -10.1133      1.00000
     60     -10.0899      1.00000
     61     -10.0526      1.00000
     62     -10.0440      1.00000
     63      -9.9190      1.00000
     64      -9.7889      1.00000
     65      -9.6773      1.00000
     66      -9.6133      1.00000
     67      -9.5633      1.00000
     68      -9.3844      1.00000
     69      -9.2874      1.00000
     70      -9.1039      1.00000
     71      -8.8805      1.00000
     72      -8.7455      1.00000
     73      -8.7155      1.00000
     74      -8.6970      1.00000
     75      -8.5633      1.00000
     76      -8.5169      1.00000
     77      -8.4951      1.00000
     78      -8.4123      1.00000
     79      -8.3872      1.00000
     80      -8.3261      1.00000
     81      -8.3106      1.00000
     82      -8.2591      1.00000
     83      -8.2324      1.00000
     84      -8.1782      1.00000
     85      -8.1521      1.00000
     86      -8.0991      1.00000
     87      -8.0640      1.00000
     88      -8.0361      1.00000
     89      -7.9889      1.00000
     90      -7.9508      1.00000
     91      -7.8869      1.00000
     92      -7.8697      1.00000
     93      -7.8532      1.00000
     94      -7.8161      1.00000
     95      -7.7506      1.00000
     96      -7.7055      1.00000
     97      -7.6463      1.00000
     98      -7.6174      1.00000
     99      -7.5537      1.00000
    100      -7.4995      1.00000
    101      -7.4756      1.00000
    102      -7.4459      1.00000
    103      -7.4379      1.00000
    104      -7.4045      1.00000
    105      -7.3782      1.00000
    106      -7.3152      1.00000
    107      -7.2874      1.00000
    108      -7.2480      1.00000
    109      -7.2327      1.00000
    110      -7.1867      1.00000
    111      -7.1358      1.00000
    112      -7.1098      1.00000
    113      -7.0761      1.00000
    114      -6.9906      1.00000
    115      -6.9726      1.00000
    116      -6.9446      1.00000
    117      -6.8838      1.00000
    118      -6.8399      1.00000
    119      -6.7580      1.00000
    120      -6.7361      1.00000
    121      -6.6537      1.00000
    122      -6.6376      1.00000
    123      -6.6067      1.00000
    124      -6.5942      1.00000
    125      -6.5756      1.00000
    126      -6.5549      1.00000
    127      -6.4933      1.00000
    128      -6.4531      1.00000
    129      -6.4484      1.00000
    130      -6.3826      1.00000
    131      -6.3470      1.00000
    132      -6.2453      1.00000
    133      -6.2151      1.00000
    134      -6.0737      1.00000
    135      -6.0547      1.00000
    136      -5.9730      1.00000
    137      -5.8685      1.00000
    138      -5.8207      1.00000
    139      -5.7817      1.00000
    140      -5.7499      1.00000
    141      -5.6723      1.00000
    142      -5.6674      1.00000
    143      -5.5412      1.00000
    144      -5.5266      1.00000
    145      -5.4457      1.00000
    146      -5.3121      1.00000
    147      -5.2802      1.00000
    148      -5.2431      1.00000
    149      -5.1797      1.00000
    150      -5.1449      1.00000
    151      -4.9832      1.00000
    152      -4.5820      1.00000
    153      -4.5457      1.00000
    154      -4.0084      1.00000
    155      -3.8420      1.00000
    156      -3.6932      1.00000
    157      -2.5671      0.00000
    158      -2.4444      0.00000
    159      -2.4390      0.00000
    160      -2.3461      0.00000
    161      -2.2531      0.00000
    162      -1.9967      0.00000
    163      -1.9224      0.00000
    164      -1.7871      0.00000
    165      -1.7504      0.00000
    166      -1.6363      0.00000
    167      -1.0565      0.00000
    168      -0.9786      0.00000
    169      -0.7859      0.00000
    170      -0.6900      0.00000
    171      -0.5780      0.00000
    172      -0.5651      0.00000
    173      -0.4685      0.00000
    174      -0.4365      0.00000
    175      -0.0671      0.00000
    176      -0.0314      0.00000
    177       0.0659      0.00000
    178       0.1586      0.00000
    179       0.1808      0.00000
    180       0.2327      0.00000
    181       0.3009      0.00000
    182       0.3552      0.00000
    183       0.4458      0.00000
    184       0.5044      0.00000
    185       0.5642      0.00000
    186       0.5788      0.00000
    187       0.6435      0.00000
    188       0.6985      0.00000
    189       0.7386      0.00000
    190       0.7485      0.00000
    191       0.8654      0.00000
    192       0.9187      0.00000
    193       0.9526      0.00000
    194       0.9954      0.00000
    195       1.0528      0.00000
    196       1.1171      0.00000
    197       1.1532      0.00000
    198       1.2114      0.00000
    199       1.2465      0.00000
    200       1.2724      0.00000
    201       1.2994      0.00000
    202       1.3371      0.00000
    203       1.3662      0.00000
    204       1.4441      0.00000
    205       1.4591      0.00000
    206       1.5018      0.00000
    207       1.5176      0.00000
    208       1.5523      0.00000
    209       1.5776      0.00000
    210       1.5963      0.00000
    211       1.6437      0.00000
    212       1.6854      0.00000
    213       1.7464      0.00000
    214       1.7902      0.00000
    215       1.8300      0.00000
    216       1.8563      0.00000
    217       1.9226      0.00000
    218       1.9722      0.00000
    219       2.0478      0.00000
    220       2.0930      0.00000
    221       2.1452      0.00000
    222       2.1686      0.00000
    223       2.1770      0.00000
    224       2.3068      0.00000

 k-point     5 :      -0.3333    0.3333    0.0000
  band No.  band energies     occupation 
      1     -34.0779      1.00000
      2     -33.9976      1.00000
      3     -33.2688      1.00000
      4     -33.2661      1.00000
      5     -27.3579      1.00000
      6     -21.7784      1.00000
      7     -21.7193      1.00000
      8     -21.5718      1.00000
      9     -21.4819      1.00000
     10     -21.4163      1.00000
     11     -21.3884      1.00000
     12     -21.3743      1.00000
     13     -21.3408      1.00000
     14     -21.2323      1.00000
     15     -21.2304      1.00000
     16     -21.1712      1.00000
     17     -21.1014      1.00000
     18     -21.0644      1.00000
     19     -21.0100      1.00000
     20     -20.9896      1.00000
     21     -20.9400      1.00000
     22     -20.8580      1.00000
     23     -20.8374      1.00000
     24     -20.7746      1.00000
     25     -20.7662      1.00000
     26     -20.7092      1.00000
     27     -20.4921      1.00000
     28     -19.9929      1.00000
     29     -19.8506      1.00000
     30     -19.8455      1.00000
     31     -18.9862      1.00000
     32     -17.5762      1.00000
     33     -17.5717      1.00000
     34     -17.5464      1.00000
     35     -17.4940      1.00000
     36     -17.4916      1.00000
     37     -17.4710      1.00000
     38     -16.7880      1.00000
     39     -16.7854      1.00000
     40     -16.7501      1.00000
     41     -16.7468      1.00000
     42     -16.7246      1.00000
     43     -16.7195      1.00000
     44     -12.7656      1.00000
     45     -12.3036      1.00000
     46     -12.1979      1.00000
     47     -12.1494      1.00000
     48     -11.7886      1.00000
     49     -11.4347      1.00000
     50     -11.3006      1.00000
     51     -11.1721      1.00000
     52     -11.0272      1.00000
     53     -10.8739      1.00000
     54     -10.4854      1.00000
     55     -10.4222      1.00000
     56     -10.3506      1.00000
     57     -10.2720      1.00000
     58     -10.1807      1.00000
     59     -10.1009      1.00000
     60     -10.0961      1.00000
     61     -10.0474      1.00000
     62     -10.0403      1.00000
     63      -9.9135      1.00000
     64      -9.7903      1.00000
     65      -9.6738      1.00000
     66      -9.6193      1.00000
     67      -9.5615      1.00000
     68      -9.3625      1.00000
     69      -9.3095      1.00000
     70      -9.0537      1.00000
     71      -8.9483      1.00000
     72      -8.7614      1.00000
     73      -8.7184      1.00000
     74      -8.6507      1.00000
     75      -8.5803      1.00000
     76      -8.5387      1.00000
     77      -8.4511      1.00000
     78      -8.4144      1.00000
     79      -8.3781      1.00000
     80      -8.3272      1.00000
     81      -8.3114      1.00000
     82      -8.2676      1.00000
     83      -8.2455      1.00000
     84      -8.1582      1.00000
     85      -8.1430      1.00000
     86      -8.1073      1.00000
     87      -8.0676      1.00000
     88      -8.0471      1.00000
     89      -7.9952      1.00000
     90      -7.9405      1.00000
     91      -7.8973      1.00000
     92      -7.8684      1.00000
     93      -7.8420      1.00000
     94      -7.8154      1.00000
     95      -7.7548      1.00000
     96      -7.7102      1.00000
     97      -7.6594      1.00000
     98      -7.6223      1.00000
     99      -7.5532      1.00000
    100      -7.4914      1.00000
    101      -7.4660      1.00000
    102      -7.4471      1.00000
    103      -7.4255      1.00000
    104      -7.3984      1.00000
    105      -7.3865      1.00000
    106      -7.3207      1.00000
    107      -7.3123      1.00000
    108      -7.2655      1.00000
    109      -7.1919      1.00000
    110      -7.1826      1.00000
    111      -7.1394      1.00000
    112      -7.1039      1.00000
    113      -7.0374      1.00000
    114      -7.0253      1.00000
    115      -6.9815      1.00000
    116      -6.9455      1.00000
    117      -6.9004      1.00000
    118      -6.7931      1.00000
    119      -6.7742      1.00000
    120      -6.7547      1.00000
    121      -6.6689      1.00000
    122      -6.6423      1.00000
    123      -6.6325      1.00000
    124      -6.5787      1.00000
    125      -6.5526      1.00000
    126      -6.5328      1.00000
    127      -6.5044      1.00000
    128      -6.4495      1.00000
    129      -6.4282      1.00000
    130      -6.3832      1.00000
    131      -6.3681      1.00000
    132      -6.2443      1.00000
    133      -6.1670      1.00000
    134      -6.1632      1.00000
    135      -6.0386      1.00000
    136      -5.9296      1.00000
    137      -5.8831      1.00000
    138      -5.8214      1.00000
    139      -5.7943      1.00000
    140      -5.7464      1.00000
    141      -5.6727      1.00000
    142      -5.6646      1.00000
    143      -5.5503      1.00000
    144      -5.5271      1.00000
    145      -5.4349      1.00000
    146      -5.3102      1.00000
    147      -5.2819      1.00000
    148      -5.2435      1.00000
    149      -5.1792      1.00000
    150      -5.1447      1.00000
    151      -4.9839      1.00000
    152      -4.5820      1.00000
    153      -4.5457      1.00000
    154      -4.0086      1.00000
    155      -3.8431      1.00000
    156      -3.6927      1.00000
    157      -2.5678      0.00000
    158      -2.4441      0.00000
    159      -2.4388      0.00000
    160      -2.3460      0.00000
    161      -2.2545      0.00000
    162      -1.9697      0.00000
    163      -1.9490      0.00000
    164      -1.7876      0.00000
    165      -1.7500      0.00000
    166      -1.6363      0.00000
    167      -1.0580      0.00000
    168      -0.9694      0.00000
    169      -0.7782      0.00000
    170      -0.6893      0.00000
    171      -0.5932      0.00000
    172      -0.5798      0.00000
    173      -0.4635      0.00000
    174      -0.4402      0.00000
    175      -0.0489      0.00000
    176      -0.0424      0.00000
    177       0.0941      0.00000
    178       0.1630      0.00000
    179       0.1801      0.00000
    180       0.2608      0.00000
    181       0.2976      0.00000
    182       0.3096      0.00000
    183       0.4596      0.00000
    184       0.4816      0.00000
    185       0.5669      0.00000
    186       0.5887      0.00000
    187       0.6323      0.00000
    188       0.7095      0.00000
    189       0.7193      0.00000
    190       0.7353      0.00000
    191       0.8691      0.00000
    192       0.8760      0.00000
    193       0.9659      0.00000
    194       1.0158      0.00000
    195       1.0779      0.00000
    196       1.1376      0.00000
    197       1.1683      0.00000
    198       1.2224      0.00000
    199       1.2337      0.00000
    200       1.2799      0.00000
    201       1.2990      0.00000
    202       1.3360      0.00000
    203       1.3831      0.00000
    204       1.4176      0.00000
    205       1.4588      0.00000
    206       1.4824      0.00000
    207       1.5093      0.00000
    208       1.5431      0.00000
    209       1.6041      0.00000
    210       1.6313      0.00000
    211       1.6364      0.00000
    212       1.6898      0.00000
    213       1.7319      0.00000
    214       1.7804      0.00000
    215       1.7952      0.00000
    216       1.8362      0.00000
    217       1.9080      0.00000
    218       1.9501      0.00000
    219       2.0310      0.00000
    220       2.1056      0.00000
    221       2.1535      0.00000
    222       2.1625      0.00000
    223       2.2358      0.00000
    224       2.2559      0.00000


--------------------------------------------------------------------------------------------------------


 soft charge-density along one line, spin component           1
         0         1         2         3         4         5         6         7         8         9
 total charge-density along one line
 
 soft charge-density along one line, spin component           2
         0         1         2         3         4         5         6         7         8         9
 total charge-density along one line
 
 pseudopotential strength for first ion, spin component:           1
-13.895   0.020   0.010   0.051  -0.443   1.428  -0.002  -0.002
  0.020 -14.972   0.057   0.008  -0.109  -0.002   1.691  -0.012
  0.010   0.057 -15.339  -0.009  -0.040  -0.002  -0.012   1.722
  0.051   0.008  -0.009 -14.939  -0.048  -0.011  -0.003   0.002
 -0.443  -0.109  -0.040  -0.048 -12.485   0.046   0.018   0.007
  1.428  -0.002  -0.002  -0.011   0.046   0.151   0.002   0.001
 -0.002   1.691  -0.012  -0.003   0.018   0.002   0.050   0.006
 -0.002  -0.012   1.722   0.002   0.007   0.001   0.006   0.003
 -0.011  -0.003   0.002   1.675   0.007   0.005   0.001  -0.001
  0.046   0.018   0.007   0.007   1.274  -0.055  -0.012  -0.004
 -0.001  -0.010   0.111   0.001  -0.007   0.000   0.002  -0.027
  0.000   0.001  -0.009  -0.000   0.001  -0.000  -0.000   0.003
 -0.000  -0.034  -0.001   0.000  -0.002   0.000   0.008   0.000
  0.000   0.003  -0.016  -0.000  -0.000  -0.000  -0.001   0.001
  0.002   0.000   0.000  -0.035  -0.000  -0.001  -0.000  -0.000
 -0.000   0.023   0.000   0.000   0.001   0.000  -0.006  -0.000
  0.000  -0.001   0.023  -0.000   0.000   0.000   0.000  -0.005
 -0.001   0.000   0.000   0.024   0.000   0.000   0.000   0.000
 pseudopotential strength for first ion, spin component:           2
-12.173   0.033  -0.048  -0.116  -0.900   0.980  -0.004   0.008
  0.033  -7.550  -0.139  -0.050   0.071  -0.004   0.294   0.022
 -0.048  -0.139  -8.922   0.028  -0.039   0.008   0.022   0.506
 -0.116  -0.050   0.028  -7.932  -0.007   0.016   0.007  -0.004
 -0.900   0.071  -0.039  -0.007  -9.744   0.128  -0.010   0.008
  0.980  -0.004   0.008   0.016   0.128   0.312   0.004  -0.005
 -0.004   0.294   0.022   0.007  -0.010   0.004   0.844  -0.016
  0.008   0.022   0.506  -0.004   0.008  -0.005  -0.016   0.689
  0.016   0.007  -0.004   0.349   0.000  -0.014  -0.006   0.003
  0.128  -0.010   0.008   0.000   0.640  -0.105   0.008  -0.004
 -0.001   0.010  -0.100  -0.002   0.002   0.000  -0.001   0.017
  0.000  -0.000   0.002   0.000   0.000  -0.000  -0.000  -0.001
  0.000  -0.023  -0.001  -0.000  -0.001  -0.000   0.005   0.000
 -0.000   0.000  -0.051   0.000  -0.000   0.000  -0.000   0.019
  0.001  -0.000   0.000  -0.024   0.000  -0.000   0.000   0.000
 -0.000   0.018   0.000   0.000   0.000   0.000  -0.004  -0.000
  0.000  -0.000   0.034  -0.000   0.000  -0.000   0.000  -0.010
 -0.000   0.000   0.000   0.019  -0.000   0.000  -0.000  -0.000
 total augmentation occupancy for first ion, spin component:           1
  1.885  -0.010   0.007   0.021   0.241   0.009   0.006  -0.000   0.009  -0.191  -0.005  -0.004   0.000   0.001   0.002   0.000
 -0.010   1.041   0.028   0.010  -0.004   0.007  -0.149  -0.004   0.003  -0.031   0.022  -0.014  -0.030   0.008   0.002  -0.006
  0.007   0.028   1.323  -0.005   0.008   0.004   0.001   0.085  -0.000  -0.007  -0.033   0.111  -0.002   0.065   0.001   0.001
  0.021   0.010  -0.005   1.126   0.008   0.006   0.003   0.000  -0.115  -0.017  -0.005   0.003   0.002  -0.001  -0.033  -0.000
  0.241  -0.004   0.008   0.008   1.204  -0.187  -0.030  -0.006  -0.016   0.610   0.008  -0.009  -0.001  -0.006  -0.002   0.000
  0.009   0.007   0.004   0.006  -0.187   0.165   0.003   0.000  -0.006  -0.082  -0.004   0.005  -0.002   0.002   0.006   0.000
  0.006  -0.149   0.001   0.003  -0.030   0.003   0.224  -0.069   0.005  -0.010   0.037   0.013  -0.074  -0.012   0.005   0.006
 -0.000  -0.004   0.085   0.000  -0.006   0.000  -0.069   1.275   0.012   0.007  -0.245   0.014  -0.018   0.286   0.006   0.002
  0.009   0.003  -0.000  -0.115  -0.016  -0.006   0.005   0.012   0.295  -0.007  -0.011   0.000   0.005   0.002  -0.092  -0.000
 -0.191  -0.031  -0.007  -0.017   0.610  -0.082  -0.010   0.007  -0.007   0.441   0.006  -0.005  -0.005  -0.006  -0.001   0.001
 -0.005   0.022  -0.033  -0.005   0.008  -0.004   0.037  -0.245  -0.011   0.006   1.262  -0.421   0.003   0.056  -0.002  -0.000
 -0.004  -0.014   0.111   0.003  -0.009   0.005   0.013   0.014   0.000  -0.005  -0.421   0.199   0.001  -0.020   0.000  -0.000
  0.000  -0.030  -0.002   0.002  -0.001  -0.002  -0.074  -0.018   0.005  -0.005   0.003   0.001   0.326   0.008  -0.001  -0.027
  0.001   0.008   0.065  -0.001  -0.006   0.002  -0.012   0.286   0.002  -0.006   0.056  -0.020   0.008   0.220  -0.003  -0.000
  0.002   0.002   0.001  -0.033  -0.002   0.006   0.005   0.006  -0.092  -0.001  -0.002   0.000  -0.001  -0.003   0.334   0.000
  0.000  -0.006   0.001  -0.000   0.000   0.000   0.006   0.002  -0.000   0.001  -0.000  -0.000  -0.027  -0.000   0.000   0.002
 -0.000   0.000  -0.033   0.000   0.000  -0.000   0.003  -0.013  -0.000   0.001  -0.011   0.005  -0.000  -0.017   0.000  -0.000
 -0.000  -0.000  -0.000  -0.006   0.000  -0.001  -0.000  -0.000   0.008   0.000   0.000  -0.000   0.000   0.000  -0.027  -0.000
 total augmentation occupancy for first ion, spin component:           2
  0.039   0.003  -0.008  -0.026  -0.077  -0.129   0.001   0.004   0.004  -0.014  -0.001  -0.001   0.000   0.001  -0.001   0.000
  0.003   0.921  -0.028  -0.011   0.028   0.001  -0.243   0.004  -0.005  -0.008  -0.028  -0.013   0.021  -0.008  -0.002  -0.009
 -0.008  -0.028   0.649   0.005  -0.001   0.001   0.001  -0.418  -0.000  -0.006   0.044   0.060   0.004  -0.104  -0.001   0.000
 -0.026  -0.011   0.005   0.839   0.006   0.007  -0.005  -0.001  -0.277  -0.003   0.006   0.002  -0.002   0.002   0.021   0.000
 -0.077   0.028  -0.001   0.006   0.222  -0.021  -0.006  -0.003  -0.004  -0.062  -0.003  -0.002   0.001  -0.000   0.000  -0.000
 -0.129   0.001   0.001   0.007  -0.021   0.011  -0.002  -0.004  -0.009   0.043   0.001   0.001  -0.000  -0.001   0.001  -0.000
  0.001  -0.243   0.001  -0.005  -0.006  -0.002   0.144  -0.035   0.005   0.011   0.013   0.011  -0.024  -0.003   0.001   0.003
  0.004   0.004  -0.418  -0.001  -0.003  -0.004  -0.035   0.828   0.006   0.010  -0.069  -0.049  -0.008   0.149   0.003  -0.000
  0.004  -0.005  -0.000  -0.277  -0.004  -0.009   0.005   0.006   0.193   0.005  -0.004  -0.002   0.002   0.000  -0.030   0.000
 -0.014  -0.008  -0.006  -0.003  -0.062   0.043   0.011   0.010   0.005  -0.132  -0.004   0.000  -0.001   0.002   0.000   0.000
 -0.001  -0.028   0.044   0.006  -0.003   0.001   0.013  -0.069  -0.004  -0.004   0.094   0.098  -0.001  -0.012   0.000   0.000
 -0.001  -0.013   0.060   0.002  -0.002   0.001   0.011  -0.049  -0.002   0.000   0.098  -0.065   0.000   0.001  -0.000   0.000
  0.000   0.021   0.004  -0.002   0.001  -0.000  -0.024  -0.008   0.002  -0.001  -0.001   0.000   0.017  -0.002  -0.000   0.003
  0.001  -0.008  -0.104   0.002  -0.000  -0.001  -0.003   0.149   0.000   0.002  -0.012   0.001  -0.002   0.036   0.000   0.000
 -0.001  -0.002  -0.001   0.021   0.000   0.001   0.001   0.003  -0.030   0.000   0.000  -0.000  -0.000   0.000   0.016   0.000
  0.000  -0.009   0.000   0.000  -0.000  -0.000   0.003  -0.000   0.000   0.000   0.000   0.000   0.003   0.000   0.000  -0.001
  0.000   0.000  -0.010   0.000  -0.000   0.000   0.001   0.010  -0.000   0.000  -0.000  -0.002   0.000   0.005  -0.000   0.000
  0.000   0.000  -0.000  -0.009  -0.000  -0.000   0.000   0.000   0.004   0.000  -0.000  -0.000   0.000  -0.000   0.003  -0.000


------------------------ aborting loop because EDIFF is reached ----------------------------------------


 


 total charge     
 
# of ion       s       p       d       tot
------------------------------------------
    1        0.448   0.732   6.144   7.323
    2        0.526   1.001   6.502   8.028
    3        0.526   1.002   6.503   8.031
    4        0.454   0.743   6.084   7.281
    5        0.317   0.470   6.125   6.912
    6        0.301   0.410   6.068   6.779
    7        0.371   0.577   5.715   6.662
    8        0.303   0.413   6.069   6.786
    9        0.968   1.618   0.000   2.586
   10        0.957   1.648   0.000   2.605
   11        0.964   1.614   0.000   2.578
   12        0.965   1.658   0.000   2.623
   13        0.969   1.616   0.000   2.585
   14        0.958   1.648   0.000   2.605
   15        0.964   1.614   0.000   2.578
   16        0.963   1.656   0.000   2.619
   17        0.961   1.657   0.000   2.619
   18        0.957   1.649   0.000   2.606
   19        0.964   1.615   0.000   2.578
   20        0.967   1.619   0.000   2.586
   21        0.962   1.660   0.000   2.622
   22        0.957   1.648   0.000   2.606
   23        0.964   1.614   0.000   2.578
   24        0.966   1.619   0.000   2.585
   25        0.957   1.671   0.000   2.628
   26        0.969   1.636   0.000   2.605
   27        0.981   1.555   0.000   2.536
   28        0.957   1.671   0.000   2.628
   29        0.964   1.638   0.000   2.602
   30        0.990   1.534   0.000   2.524
   31        1.001   1.507   0.000   2.508
   32        0.964   1.635   0.000   2.598
   33        1.330   2.512   0.000   3.842
   34        1.321   2.546   0.000   3.867
   35        1.332   2.517   0.000   3.849
   36        1.316   2.551   0.000   3.868
   37        1.330   2.512   0.000   3.842
   38        1.321   2.546   0.000   3.867
   39        1.330   2.524   0.000   3.853
   40        1.316   2.551   0.000   3.867
   41        1.316   2.551   0.000   3.867
   42        1.321   2.546   0.000   3.866
   43        1.329   2.522   0.000   3.851
   44        1.330   2.510   0.000   3.841
   45        1.316   2.551   0.000   3.868
   46        1.320   2.544   0.000   3.864
   47        1.330   2.519   0.000   3.849
   48        1.330   2.510   0.000   3.841
   49        1.346   2.423   0.000   3.769
   50        1.322   2.540   0.000   3.863
   51        1.334   2.487   0.000   3.821
   52        1.346   2.423   0.000   3.769
   53        1.321   2.536   0.000   3.857
   54        1.324   2.564   0.000   3.889
   55        1.328   2.559   0.000   3.888
   56        1.322   2.534   0.000   3.856
   57        1.946   5.568   0.005   7.518
   58        1.946   5.567   0.004   7.517
   59        1.946   5.566   0.004   7.516
   60        1.946   5.566   0.004   7.516
   61        1.590   3.515   0.000   5.105
   62        1.602   3.444   0.000   5.045
   63        1.616   3.397   0.000   5.013
   64        0.626   0.115   0.000   0.742
   65        0.613   0.108   0.000   0.721
   66        0.612   0.110   0.000   0.722
--------------------------------------------------
tot         72.707 137.882  49.226 259.815
 


 magnetization (x)
 
# of ion       s       p       d       tot
------------------------------------------
    1        0.015   0.038   2.819   2.872
    2        0.008   0.016   1.082   1.105
    3        0.008   0.016   1.081   1.104
    4        0.024   0.037   2.941   3.002
    5        0.017   0.024   3.795   3.835
    6        0.021   0.027   3.769   3.817
    7        0.018   0.025   4.410   4.453
    8        0.021   0.029   3.768   3.818
    9       -0.009  -0.011   0.000  -0.021
   10       -0.005  -0.017   0.000  -0.022
   11       -0.004   0.003   0.000  -0.002
   12       -0.011  -0.030   0.000  -0.041
   13       -0.010  -0.013   0.000  -0.023
   14       -0.004  -0.017   0.000  -0.022
   15       -0.004   0.003   0.000  -0.002
   16       -0.013  -0.035   0.000  -0.048
   17       -0.013  -0.034   0.000  -0.047
   18       -0.004  -0.019   0.000  -0.023
   19       -0.004   0.002   0.000  -0.002
   20       -0.011  -0.012   0.000  -0.023
   21       -0.012  -0.032   0.000  -0.044
   22       -0.005  -0.019   0.000  -0.023
   23       -0.004   0.003   0.000  -0.002
   24       -0.009  -0.009   0.000  -0.018
   25       -0.007  -0.023   0.000  -0.030
   26        0.018   0.026   0.000   0.044
   27        0.020   0.043   0.000   0.064
   28       -0.007  -0.023   0.000  -0.030
   29       -0.004  -0.013   0.000  -0.018
   30        0.002   0.019   0.000   0.021
   31        0.000   0.038   0.000   0.038
   32       -0.004  -0.012   0.000  -0.017
   33        0.007   0.024   0.000   0.031
   34        0.004  -0.003   0.000   0.001
   35        0.006   0.019   0.000   0.026
   36        0.013   0.028   0.000   0.041
   37        0.007   0.024   0.000   0.031
   38        0.004  -0.002   0.000   0.002
   39        0.006   0.021   0.000   0.027
   40        0.013   0.028   0.000   0.041
   41        0.013   0.029   0.000   0.042
   42        0.004   0.001   0.000   0.005
   43        0.005   0.018   0.000   0.024
   44        0.007   0.025   0.000   0.032
   45        0.013   0.029   0.000   0.042
   46        0.004  -0.001   0.000   0.003
   47        0.006   0.017   0.000   0.022
   48        0.007   0.026   0.000   0.033
   49        0.001   0.024   0.000   0.025
   50        0.013   0.033   0.000   0.045
   51        0.007   0.026   0.000   0.033
   52        0.001   0.024   0.000   0.024
   53        0.004   0.017   0.000   0.022
   54        0.011   0.058   0.000   0.069
   55        0.006   0.015   0.000   0.021
   56        0.005   0.019   0.000   0.024
   57        0.000   0.000   0.000   0.000
   58        0.000   0.000   0.000   0.000
   59        0.000   0.000   0.000   0.000
   60        0.000   0.000   0.000   0.000
   61        0.010   0.229   0.000   0.239
   62        0.007   0.028   0.000   0.035
   63       -0.000   0.006   0.000   0.006
   64        0.005   0.004   0.000   0.009
   65        0.000  -0.000   0.000   0.000
   66        0.001   0.000   0.000   0.002
--------------------------------------------------
tot          0.217   0.794  23.666  24.676
 
    CHARGE:  cpu time    0.3900: real time    0.3907
    FORLOC:  cpu time    0.0220: real time    0.0220
    FORNL :  cpu time    2.2716: real time    2.2763
    STRESS:  cpu time    6.7000: real time    6.7008
    FORCOR:  cpu time    0.1719: real time    0.1734
    FORHAR:  cpu time    0.0388: real time    0.0390
    MIXING:  cpu time    0.0043: real time    0.0043
    OFIELD:  cpu time    0.0002: real time    0.0002

 ---------------------------------------------------------------------------------------------

         DFTD3 V3.0 Rev 1        
 Edisp (eV)   -5.89999

 E6    (eV) :    -3.8178
 E8    (eV) :    -2.0822
 % E8        : 35.29
    FORVDW:  cpu time    0.2889: real time    0.2923

  FORCE on cell =-STRESS in cart. coord.  units (eV):
  Direction    XX          YY          ZZ          XY          YZ          ZX
  --------------------------------------------------------------------------------------
  Alpha Z   318.62459   318.62459   318.62459
  Ewald   47183.44050 46976.97452-53035.29632    99.74310    -6.45885  -138.52819
  Hartree 52038.66688 51885.05272-45694.28284    72.48678   -42.41175  -104.39397
  E(xc)   -1419.11120 -1419.19322 -1418.07026    -0.31426     0.02714     0.35284
  Local  ************************ 95019.84242  -167.52246    61.35749   238.89829
  n-local  -777.14534  -784.97891  -787.33585     2.36225    -1.83180    -2.27373
  augment   390.53268   394.02881   383.76105     0.18950     0.31347    -0.39149
  Kinetic  5174.50247  5189.23750  5202.85885    -7.84082   -11.16210     6.35325
  Fock        0.00000     0.00000     0.00000     0.00000     0.00000     0.00000
  vdW        -3.87032    -3.83247    -2.10267     0.18070     0.00296     0.00151
  -------------------------------------------------------------------------------------
  Total      -9.57520   -12.32505   -12.00105    -0.71521    -0.16343     0.01851
  in kB      -6.23949    -8.03137    -7.82025    -0.46605    -0.10650     0.01206
  external pressure =       -7.36 kB  Pullay stress =        0.00 kB


 VOLUME and BASIS-vectors are now :
 -----------------------------------------------------------------------------
  energy-cutoff  :      400.00
  volume of cell :     2458.72
      direct lattice vectors                 reciprocal lattice vectors
    10.260500000  0.000000000  0.000000000     0.097461137  0.000000000  0.000000000
     0.000000000 10.260500000  0.000000000     0.000000000  0.097461137  0.000000000
     0.000000000  0.000000000 23.354600000     0.000000000  0.000000000  0.042818117

  length of vectors
    10.260500000 10.260500000 23.354600000     0.097461137  0.097461137  0.042818117


 FORCES acting on ions
    electron-ion (+dipol)            ewald-force                    non-local-force                 convergence-correction
 -----------------------------------------------------------------------------------------------
   0.172E+01 0.165E+01 -.614E+03   -.179E+01 -.158E+01 0.619E+03   0.661E-01 -.649E-01 -.514E+01   0.143E-03 -.800E-03 -.310E-03
   -.271E+01 -.736E+01 0.419E+03   0.268E+01 0.749E+01 -.420E+03   -.406E-01 -.329E+00 0.122E+01   -.221E-03 0.266E-03 0.347E-02
   0.405E+01 -.134E+01 0.423E+03   -.415E+01 0.140E+01 -.423E+03   0.277E+00 -.345E-01 0.124E+01   -.220E-03 -.127E-04 0.417E-02
   -.272E+02 -.653E+01 -.615E+03   0.274E+02 0.648E+01 0.613E+03   -.217E+00 0.473E-01 0.273E+01   0.106E-02 0.118E-02 -.585E-02
   0.248E+01 0.373E+00 0.380E+03   -.248E+01 -.352E+00 -.385E+03   0.367E-01 -.175E-01 0.465E+01   0.315E-03 0.542E-04 -.519E-03
   0.172E+00 0.256E+01 -.666E+03   0.291E-01 -.249E+01 0.663E+03   -.203E+00 -.648E-01 0.309E+01   0.327E-03 -.664E-03 -.597E-02
   0.421E-01 0.289E+01 0.414E+03   -.711E-01 -.283E+01 -.416E+03   0.158E-01 -.429E-01 0.138E+01   0.133E-03 -.198E-03 0.126E-02
   0.769E+01 -.703E+01 -.644E+03   -.804E+01 0.693E+01 0.641E+03   0.348E+00 0.100E+00 0.262E+01   -.981E-03 0.160E-03 -.481E-02
   -.582E+02 0.132E+02 -.343E+03   0.720E+02 -.154E+02 0.344E+03   -.137E+02 0.217E+01 -.138E+01   -.324E-02 0.321E-03 -.948E-03
   -.488E+02 0.115E+01 0.212E+03   0.598E+02 -.111E+01 -.211E+03   -.119E+02 0.544E-01 -.984E-01   -.200E-02 0.286E-03 0.616E-03
   -.479E+02 0.151E+01 0.211E+03   0.618E+02 -.151E+01 -.211E+03   -.142E+02 0.490E-02 -.578E-02   -.293E-02 -.192E-04 0.769E-03
   -.510E+02 -.257E+01 -.330E+03   0.638E+02 0.110E+01 0.332E+03   -.121E+02 0.142E+01 -.232E+01   0.124E-02 -.139E-03 -.156E-02
   0.605E+02 -.911E+01 -.335E+03   -.744E+02 0.110E+02 0.337E+03   0.137E+02 -.185E+01 -.206E+01   0.332E-02 -.668E-03 -.121E-02
   0.487E+02 -.368E+01 0.209E+03   -.598E+02 0.367E+01 -.209E+03   0.120E+02 -.228E-01 -.636E-01   0.185E-02 -.162E-03 0.183E-03
   0.466E+02 -.240E+01 0.213E+03   -.603E+02 0.240E+01 -.213E+03   0.141E+02 -.231E-01 0.372E-01   0.296E-02 0.192E-04 0.811E-03
   0.466E+02 -.977E+01 -.380E+03   -.589E+02 0.117E+02 0.382E+03   0.117E+02 -.181E+01 -.234E+01   -.622E-03 0.422E-03 -.168E-02
   0.169E+02 -.438E+02 -.350E+03   -.161E+02 0.560E+02 0.352E+03   -.834E+00 -.117E+02 -.216E+01   0.220E-03 0.145E-02 -.165E-02
   0.227E+01 -.480E+02 0.212E+03   -.228E+01 0.590E+02 -.212E+03   -.345E-02 -.119E+02 -.408E-01   -.533E-04 -.277E-02 0.623E-03
   0.215E+01 -.476E+02 0.213E+03   -.210E+01 0.612E+02 -.213E+03   0.246E-01 -.140E+02 0.466E-01   0.185E-03 -.226E-02 0.798E-03
   0.256E+02 -.609E+02 -.323E+03   -.244E+02 0.749E+02 0.324E+03   -.118E+01 -.139E+02 -.138E+01   -.765E-03 -.276E-02 -.106E-02
   -.304E+02 0.467E+02 -.357E+03   0.293E+02 -.591E+02 0.358E+03   0.104E+01 0.118E+02 -.147E+01   -.264E-04 -.920E-03 -.174E-02
   -.145E+01 0.480E+02 0.211E+03   0.145E+01 -.590E+02 -.211E+03   -.462E-01 0.119E+02 -.893E-01   0.329E-04 0.280E-02 0.519E-03
   -.294E+01 0.485E+02 0.208E+03   0.290E+01 -.623E+02 -.208E+03   -.140E-01 0.141E+02 -.253E-01   -.324E-03 0.226E-02 0.486E-03
   -.212E+02 0.622E+02 -.337E+03   0.202E+02 -.761E+02 0.337E+03   0.104E+01 0.139E+02 -.269E-01   0.576E-03 0.262E-02 -.681E-03
   0.137E-01 -.979E-01 0.381E+03   -.138E+00 0.965E-01 -.373E+03   -.334E-01 -.102E-01 -.869E+01   -.111E-03 0.213E-04 -.243E-02
   -.436E+01 -.791E+01 -.207E+03   0.440E+01 0.827E+01 0.221E+03   -.287E-01 -.354E+00 -.143E+02   0.858E-04 0.109E-03 0.141E-02
   -.973E+00 -.781E+01 -.230E+03   0.991E+00 0.859E+01 0.249E+03   -.222E-01 -.774E+00 -.188E+02   -.560E-04 -.644E-04 -.313E-02
   -.147E+00 -.298E+00 0.381E+03   0.161E+00 0.425E+00 -.372E+03   0.137E-01 0.319E-01 -.871E+01   0.107E-03 0.242E-03 -.172E-02
   0.234E+01 -.357E+00 0.605E+02   -.295E+01 0.513E+00 -.739E+02   0.574E+00 -.153E+00 0.131E+02   0.277E-03 -.108E-03 0.481E-02
   0.154E-01 0.123E-01 0.670E+03   -.289E-01 -.251E-02 -.692E+03   0.182E-01 -.121E-01 0.208E+02   0.145E-04 -.243E-04 0.322E-03
   0.944E-03 0.108E+00 0.670E+03   -.129E-02 -.109E+00 -.693E+03   0.446E-03 0.428E-03 0.220E+02   0.259E-04 -.221E-04 0.245E-03
   -.492E+01 -.976E+01 0.596E+02   0.530E+01 0.108E+02 -.730E+02   -.373E+00 -.103E+01 0.131E+02   -.322E-03 -.279E-03 0.341E-02
   0.492E+02 0.256E+01 0.261E+03   -.784E+02 -.265E+01 -.261E+03   0.305E+02 0.624E-01 0.534E+00   -.342E-04 0.226E-04 0.149E-03
   0.737E+02 -.239E+02 -.423E+03   -.101E+03 0.278E+02 0.421E+03   0.272E+02 -.387E+01 0.193E+01   0.190E-02 -.103E-02 -.545E-03
   0.945E+02 -.288E+02 -.365E+03   -.124E+03 0.316E+02 0.359E+03   0.293E+02 -.278E+01 0.568E+01   0.675E-02 -.142E-02 -.657E-03
   0.473E+02 0.296E+01 0.263E+03   -.733E+02 -.301E+01 -.263E+03   0.263E+02 0.428E-01 0.340E+00   -.518E-03 0.352E-04 0.704E-03
   -.492E+02 -.308E+01 0.258E+03   0.784E+02 0.317E+01 -.258E+03   -.304E+02 -.844E-01 0.483E+00   0.819E-04 0.685E-05 -.349E-03
   -.725E+02 0.210E+02 -.391E+03   0.999E+02 -.242E+02 0.388E+03   -.272E+02 0.316E+01 0.327E+01   -.181E-02 0.289E-03 -.716E-03
   -.855E+02 0.247E+02 -.417E+03   0.115E+03 -.286E+02 0.412E+03   -.290E+02 0.385E+01 0.491E+01   -.648E-02 0.227E-02 -.526E-03
   -.484E+02 -.249E+01 0.263E+03   0.744E+02 0.258E+01 -.264E+03   -.264E+02 -.979E-01 0.257E+00   0.420E-03 -.111E-03 0.803E-03
   0.311E+01 0.475E+02 0.264E+03   -.319E+01 -.735E+02 -.264E+03   0.774E-01 0.264E+02 0.233E+00   0.102E-03 -.416E-03 0.705E-03
   0.591E+02 0.673E+02 -.399E+03   -.621E+02 -.943E+02 0.397E+03   0.298E+01 0.269E+02 0.189E+01   -.312E-03 0.524E-03 -.105E-02
   0.531E+02 0.911E+02 -.395E+03   -.560E+02 -.121E+03 0.390E+03   0.280E+01 0.289E+02 0.467E+01   0.979E-03 0.437E-02 -.143E-02
   0.282E+01 0.508E+02 0.261E+03   -.290E+01 -.801E+02 -.261E+03   0.709E-01 0.305E+02 0.540E+00   0.580E-04 -.102E-03 0.324E-03
   -.313E+01 -.456E+02 0.260E+03   0.319E+01 0.716E+02 -.260E+03   -.526E-01 -.263E+02 0.315E+00   -.152E-03 0.453E-03 0.636E-03
   -.460E+02 -.735E+02 -.451E+03   0.487E+02 0.101E+03 0.452E+03   -.267E+01 -.272E+02 -.404E+00   0.870E-05 -.268E-03 -.921E-03
   -.607E+02 -.897E+02 -.423E+03   0.639E+02 0.119E+03 0.419E+03   -.317E+01 -.292E+02 0.349E+01   -.819E-03 -.540E-02 -.175E-02
   -.209E+01 -.501E+02 0.260E+03   0.219E+01 0.793E+02 -.260E+03   -.784E-01 -.305E+02 0.533E+00   0.136E-03 0.747E-04 -.330E-03
   -.509E-01 -.177E+00 0.787E+03   0.486E-01 0.190E+00 -.824E+03   -.140E-03 -.421E-01 0.372E+02   0.183E-05 0.647E-04 0.559E-03
   -.250E+00 0.678E+01 0.205E+02   0.205E+00 -.780E+01 -.447E+02   0.471E-01 0.101E+01 0.241E+02   -.125E-03 0.669E-04 -.519E-04
   -.640E+00 0.114E+01 0.484E+02   0.567E+00 -.184E+01 -.797E+02   0.579E-01 0.703E+00 0.307E+02   0.508E-03 0.252E-03 -.340E-04
   0.188E-01 -.218E-01 0.787E+03   -.310E-01 0.231E-01 -.824E+03   0.407E-01 -.932E-03 0.372E+02   -.693E-04 0.708E-05 0.328E-03
   0.214E+00 0.122E+02 -.196E+03   -.698E+00 -.141E+02 0.225E+03   0.475E+00 0.189E+01 -.283E+02   -.134E-03 0.893E-03 -.572E-02
   -.322E-01 0.311E+00 0.516E+03   0.302E-01 -.310E+00 -.494E+03   0.289E-02 -.100E-02 -.203E+02   0.737E-04 -.721E-04 0.111E-02
   0.234E+00 0.186E-01 0.515E+03   -.170E+00 -.480E-01 -.491E+03   -.108E+00 0.516E-01 -.232E+02   -.595E-04 -.295E-03 0.784E-03
   -.107E+02 0.707E+01 -.199E+03   0.118E+02 -.748E+01 0.228E+03   -.110E+01 0.415E+00 -.286E+02   -.547E-03 -.231E-03 -.584E-02
   -.458E+01 0.156E+01 -.147E+03   0.454E+01 -.159E+01 0.147E+03   0.379E-01 0.231E-01 -.757E-01   -.502E-03 -.771E-04 -.286E-02
   0.118E+02 0.703E+01 -.133E+03   -.117E+02 -.683E+01 0.132E+03   -.135E+00 -.188E+00 0.927E-02   0.443E-03 0.117E-02 -.483E-03
   -.245E+00 -.447E+00 0.105E+04   0.673E+00 0.867E+00 -.105E+04   -.324E+00 -.319E+00 0.135E+00   0.447E-04 0.505E-03 0.503E-03
   -.289E+00 0.417E+00 0.105E+04   -.135E+00 -.853E+00 -.105E+04   0.321E+00 0.330E+00 0.130E+00   0.998E-04 -.578E-03 0.527E-03
   -.394E+01 0.566E+02 -.862E+03   0.903E+01 -.896E+02 0.857E+03   -.509E+01 0.330E+02 0.583E+01   -.378E-03 -.404E-03 0.620E-02
   -.180E+03 -.744E+01 -.706E+03   0.201E+03 -.209E+02 0.681E+03   -.213E+02 0.283E+02 0.248E+02   0.102E-02 -.147E-02 -.119E-02
   0.174E+03 0.764E+02 -.826E+03   -.178E+03 -.988E+02 0.870E+03   0.434E+01 0.223E+02 -.435E+02   -.187E-02 0.254E-04 0.828E-03
   0.117E+02 -.676E+02 -.178E+03   -.128E+02 0.740E+02 0.183E+03   0.101E+01 -.646E+01 -.477E+01   0.637E-05 -.528E-03 0.131E-03
   0.796E+02 -.216E+02 -.740E+02   -.850E+02 0.239E+02 0.686E+02   0.545E+01 -.232E+01 0.548E+01   -.585E-03 0.237E-03 -.503E-03
   -.400E+02 -.849E+02 -.160E+03   0.422E+02 0.918E+02 0.164E+03   -.218E+01 -.698E+01 -.391E+01   0.307E-03 0.509E-03 0.239E-03
 -----------------------------------------------------------------------------------------------
   0.181E+02 -.692E+02 -.584E+02   0.853E-13 -.185E-12 -.142E-12   -.181E+02 0.692E+02 0.584E+02   -.440E-03 -.280E-03 -.218E-01
 
 
 POSITION                                       TOTAL-FORCE (eV/Angst)
 -----------------------------------------------------------------------------------
      2.90818      8.08046      8.99461        -0.000494     -0.003084     -0.004446
      2.87294      2.97554      3.22434        -0.074038     -0.194237      0.380377
      8.00319      8.10579      3.22434         0.182195      0.028384      0.362224
      8.01826      2.98369      8.87875        -0.002884     -0.001657     -0.001809
      8.00319      2.97554      3.22434         0.031172     -0.002067     -0.182527
      8.04433      8.11397      8.42239         0.001158     -0.000941     -0.006176
      2.87294      8.10579      3.22434        -0.015962      0.014413     -0.482592
      2.86596      2.93375      8.41033        -0.004493     -0.002286     -0.002084
      0.96535      8.36202      8.79907         0.155548     -0.020652      0.020860
      0.96695      2.97554      3.22434        -0.850847      0.094046     -0.000293
      6.09720      8.10579      3.22434        -0.323261      0.008171     -0.118627
      6.06814      3.25358      8.81497         0.644010     -0.058711      0.107906
      4.84946      7.82554      8.72423        -0.155566      0.014477      0.024670
      4.77893      2.97554      3.22434         0.848435     -0.029143     -0.008816
      9.90918      8.10579      3.22434         0.389382     -0.013206      0.022783
      9.95381      2.68857      8.93754        -0.647156      0.078180      0.097331
      7.74791      1.03875      8.87314         0.041335      0.543319      0.071737
      8.00319      6.19980      3.22434        -0.016663     -0.807250     -0.022944
      2.87294      1.06955      3.22434         0.074192     -0.400165      0.013106
      2.63384      6.12655      8.74115         0.009947      0.070564      0.015025
      8.30062      4.92943      8.93612        -0.050115     -0.592904      0.047410
      8.00319     10.01179      3.22434        -0.037712      0.811827      0.010501
      2.87294      4.88154      3.22434        -0.049158      0.330689     -0.087605
      3.17224     10.04591      8.90807        -0.009564     -0.065840      0.007479
      8.00319      8.10579      1.31837        -0.157935     -0.011431     -0.332046
      8.06073      2.99599      6.73620         0.001593      0.004031      0.175119
      2.87519      8.17317      6.49352        -0.000436      0.000532      0.073324
      2.87294      2.97554      1.31837         0.027144      0.158646     -0.326516
      8.07040      8.09885      5.16231        -0.035514      0.003096     -0.371285
      8.00319      2.97554      0.00000         0.004395     -0.002235     -0.982938
      2.87294      8.10579      0.00000        -0.000268     -0.000235     -1.166573
      2.84382      2.89036      5.16340         0.009355      0.040104     -0.324349
     10.05314      2.97554      3.22434         1.445035     -0.023762      0.272826
     10.06935      8.49637      8.69050        -0.139107      0.019801     -0.019338
      4.92711      3.34776      8.61062        -0.600395      0.052830     -0.097259
      4.92289      8.10579      3.22434         0.359982     -0.005783      0.119862
      5.95324      2.97554      3.22434        -1.418195      0.010379      0.281551
      6.00394      7.71558      8.57276         0.142415     -0.015958     -0.026788
      0.83145      2.55770      8.74336         0.603045     -0.076668     -0.097313
      0.82299      8.10579      3.22434        -0.394511     -0.005979      0.095490
      2.87294     10.15574      3.22434        -0.003119      0.436768      0.078225
      2.55114      4.96517      8.64418        -0.007856     -0.063055     -0.005460
      7.67496     10.15292      8.69755        -0.040575     -0.507695     -0.056991
      8.00319      5.02549      3.22434        -0.004437      1.403982      0.281473
      2.87294      6.05585      3.22434         0.007013     -0.378266      0.128036
      3.24260      0.95266      8.88538         0.005011      0.050577     -0.000964
      8.38835      6.08039      8.80310         0.048092      0.559935     -0.045660
      8.00319      0.92560      3.22434         0.020877     -1.426477      0.280158
      2.87294      2.97554      0.14386        -0.002799     -0.028955     -0.033265
      2.87389      8.12930      5.31738         0.001552     -0.005841     -0.063793
      8.05875      2.97052      5.56674        -0.008531      0.000848     -0.209119
      8.00319      8.10579      0.14386         0.028127      0.000476     -0.029276
      2.82179      2.82231      6.32952        -0.002392     -0.018272      0.327994
      2.87294      8.10579      1.17450         0.000583      0.000060      1.492787
      8.00319      2.97554      1.17450        -0.043945      0.021999      0.245045
      8.10790      8.08801      6.32946         0.011753     -0.000106      0.372871
      0.27765      0.41161      6.02632         0.002474     -0.001682     -0.006270
      5.51399      5.58797      5.93690        -0.000825     -0.003329     -0.015186
      5.43807      0.41042      0.65907         0.080973      0.081085     -0.133098
      0.30782      5.54067      0.65907        -0.078451     -0.084240     -0.131365
      2.92225      7.95479     10.88004        -0.002835      0.034175      0.023749
      7.90981      2.98553     11.21630        -0.005540      0.002925     -0.003322
      6.63813      2.65164     11.85483        -0.007173      0.005847     -0.020071
      2.79893      8.74082     11.43966         0.009300     -0.029855     -0.023288
      5.99299      2.94590     11.16879         0.011204     -0.013285      0.011337
      8.15347      3.81785     11.67649        -0.004543      0.013086     -0.001805
 -----------------------------------------------------------------------------------
    total drift:                                0.025539     -0.006252     -0.000275


--------------------------------------------------------------------------------------------------------


  FREE ENERGIE OF THE ION-ELECTRON SYSTEM (eV)
  ---------------------------------------------------
  free  energy   TOTEN  =      -484.36369691 eV

  energy  without entropy=     -484.36369691  energy(sigma->0) =     -484.36369691
 
 d Force =-0.6692914E-02[-0.158E-01, 0.241E-02]  d Energy =-0.6604192E-02-0.887E-04
 d Force =-0.3522285E+01[-0.356E+01,-0.349E+01]  d Ewald  =-0.3522243E+01-0.420E-04


--------------------------------------------------------------------------------------------------------


    POTLOK:  cpu time    1.1240: real time    1.1259


--------------------------------------------------------------------------------------------------------


 stress matrix after NEB project (eV)
     -9.57520     -0.71858      0.01851
     -0.71521    -12.32505     -0.17830
      0.03311     -0.16343    -12.00105
  FORCES: max atom, RMS     0.659087    0.231749
  FORCE total and by dimension    1.882734    0.647156
  Stress total and by dimension   19.715588   12.325050
 Steepest descent step on ions:
 trial-energy change:    0.006604  1 .order    0.006693   -0.002413    0.015799
  (g-gl).g = 0.241E-02      g.g   = 0.241E-02  gl.gl    = 0.000E+00
 g(Force)  = 0.241E-02   g(Stress)= 0.000E+00 ortho     = 0.000E+00
 gamma     =   0.00000
 trial     =   1.00000
 opt step  =   0.13594  (harmonic =   0.13250) maximal distance =0.00055402
 next E    =  -484.370465   (d E  =  -0.00016)


--------------------------------------------------------------------------------------------------------


    WAVPRE:  cpu time    0.0441: real time    0.0582
    FEWALD:  cpu time    0.0018: real time    0.0017

 real space projection operators:
  total allocation   :       7734.45 KBytes
  max/ min on nodes  :       1986.45       1884.06

    ORTHCH:  cpu time    1.8242: real time    1.8275
     LOOP+:  cpu time   82.8712: real time   83.0540


--------------------------------------- Iteration      3(   1)  ---------------------------------------


    POTLOK:  cpu time    0.1869: real time    0.1887
    SETDIJ:  cpu time    0.9608: real time    0.9610
    EDDIAG:  cpu time    3.0039: real time    3.0191
  RMM-DIIS:  cpu time    6.1526: real time    6.1541
    ORTHCH:  cpu time    1.1023: real time    1.1073
       DOS:  cpu time    0.0011: real time    0.0010
    CHARGE:  cpu time    0.3882: real time    0.3887
    MIXING:  cpu time    0.0037: real time    0.0037
    --------------------------------------------
      LOOP:  cpu time   11.7997: real time   11.8238

 eigenvalue-minimisations  :  4351
 total energy-change (2. order) :-0.6301949E-02  (-0.3424371E-01)
 number of electron     336.9999756 magnetization      24.9999933
 augmentation part       47.5502729 magnetization      17.9833801

 Broyden mixing:
  rms(total) = 0.21065E-01    rms(broyden)= 0.20983E-01
  rms(prec ) = 0.22134E-01
  weight for this iteration     100.00

 Free energy of the ion-electron system (eV)
  ---------------------------------------------------
  alpha Z        PSCENC =       318.62458629
  Ewald energy   TEWEN  =     41122.13901558
  -Hartree energ DENC   =    -58228.55985830
  -exchange      EXHF   =         0.00000000
  -V(xc)+E(xc)   XCENC  =      1087.58920125
  PAW double counting   =     12449.71814715   -12459.37258586
  entropy T*S    EENTRO =        -0.00000000
  eigenvalues    EBANDS =     -3835.92346923
  atomic energy  EATOM  =     19067.31494413
  Solvation  Ediel_sol  =         0.00000000
  ---------------------------------------------------
  free energy    TOTEN  =      -478.47001898 eV

  energy without entropy =     -478.47001898  energy(sigma->0) =     -478.47001898


--------------------------------------------------------------------------------------------------------


--------------------------------------- Iteration      3(   2)  ---------------------------------------


    POTLOK:  cpu time    0.1829: real time    0.1852
    SETDIJ:  cpu time    0.9614: real time    0.9615
    EDDIAG:  cpu time    3.0139: real time    3.0309
  RMM-DIIS:  cpu time    5.9944: real time    5.9953
    ORTHCH:  cpu time    1.1081: real time    1.1123
       DOS:  cpu time    0.0011: real time    0.0011
    CHARGE:  cpu time    0.3849: real time    0.3851
    MIXING:  cpu time    0.0043: real time    0.0043
    --------------------------------------------
      LOOP:  cpu time   11.6509: real time   11.6756

 eigenvalue-minimisations  :  4305
 total energy-change (2. order) :-0.1643257E-02  (-0.2300991E-02)
 number of electron     336.9999756 magnetization      24.9999933
 augmentation part       47.5217247 magnetization      17.9869367

 Broyden mixing:
  rms(total) = 0.15582E-01    rms(broyden)= 0.15572E-01
  rms(prec ) = 0.16401E-01
  weight for this iteration     100.00

 eigenvalues of (default mixing * dielectric matrix)
  average eigenvalue GAMMA=   0.6089
  0.6089

 Free energy of the ion-electron system (eV)
  ---------------------------------------------------
  alpha Z        PSCENC =       318.62458629
  Ewald energy   TEWEN  =     41122.13901558
  -Hartree energ DENC   =    -58227.91772192
  -exchange      EXHF   =         0.00000000
  -V(xc)+E(xc)   XCENC  =      1087.51801371
  PAW double counting   =     12447.34067942   -12457.09317499
  entropy T*S    EENTRO =        -0.00000000
  eigenvalues    EBANDS =     -3836.39800446
  atomic energy  EATOM  =     19067.31494413
  Solvation  Ediel_sol  =         0.00000000
  ---------------------------------------------------
  free energy    TOTEN  =      -478.47166224 eV

  energy without entropy =     -478.47166224  energy(sigma->0) =     -478.47166224


--------------------------------------------------------------------------------------------------------


--------------------------------------- Iteration      3(   3)  ---------------------------------------


    POTLOK:  cpu time    0.1823: real time    0.1840
    SETDIJ:  cpu time    0.9612: real time    0.9613
    EDDIAG:  cpu time    3.0202: real time    3.0363
  RMM-DIIS:  cpu time    6.1454: real time    6.1461
    ORTHCH:  cpu time    1.1162: real time    1.1196
       DOS:  cpu time    0.0012: real time    0.0012
    CHARGE:  cpu time    0.3874: real time    0.3878
    MIXING:  cpu time    0.0038: real time    0.0038
    --------------------------------------------
      LOOP:  cpu time   11.8178: real time   11.8402

 eigenvalue-minimisations  :  4319
 total energy-change (2. order) : 0.8854627E-04  (-0.1443597E-03)
 number of electron     336.9999756 magnetization      24.9999933
 augmentation part       47.5405784 magnetization      17.9882731

 Broyden mixing:
  rms(total) = 0.81409E-02    rms(broyden)= 0.81377E-02
  rms(prec ) = 0.85912E-02
  weight for this iteration     100.00

 eigenvalues of (default mixing * dielectric matrix)
  average eigenvalue GAMMA=   0.9068
  1.2496  0.5640

 Free energy of the ion-electron system (eV)
  ---------------------------------------------------
  alpha Z        PSCENC =       318.62458629
  Ewald energy   TEWEN  =     41122.13901558
  -Hartree energ DENC   =    -58227.29864501
  -exchange      EXHF   =         0.00000000
  -V(xc)+E(xc)   XCENC  =      1087.50959324
  PAW double counting   =     12445.73252941   -12455.38216594
  entropy T*S    EENTRO =        -0.00000000
  eigenvalues    EBANDS =     -3837.11143140
  atomic energy  EATOM  =     19067.31494413
  Solvation  Ediel_sol  =         0.00000000
  ---------------------------------------------------
  free energy    TOTEN  =      -478.47157369 eV

  energy without entropy =     -478.47157369  energy(sigma->0) =     -478.47157369


--------------------------------------------------------------------------------------------------------


--------------------------------------- Iteration      3(   4)  ---------------------------------------


    POTLOK:  cpu time    0.1862: real time    0.1880
    SETDIJ:  cpu time    0.9612: real time    0.9612
    EDDIAG:  cpu time    3.0634: real time    3.0777
  RMM-DIIS:  cpu time    6.2913: real time    6.2959
    ORTHCH:  cpu time    1.1036: real time    1.1064
       DOS:  cpu time    0.0011: real time    0.0011
    CHARGE:  cpu time    0.3908: real time    0.3912
    MIXING:  cpu time    0.0041: real time    0.0041
    --------------------------------------------
      LOOP:  cpu time   12.0016: real time   12.0256

 eigenvalue-minimisations  :  4435
 total energy-change (2. order) : 0.5886944E-04  (-0.8308263E-04)
 number of electron     336.9999756 magnetization      24.9999933
 augmentation part       47.5350154 magnetization      17.9885902

 Broyden mixing:
  rms(total) = 0.53947E-02    rms(broyden)= 0.53925E-02
  rms(prec ) = 0.57541E-02
  weight for this iteration     100.00

 eigenvalues of (default mixing * dielectric matrix)
  average eigenvalue GAMMA=   0.9587
  1.7866  0.6106  0.4790

 Free energy of the ion-electron system (eV)
  ---------------------------------------------------
  alpha Z        PSCENC =       318.62458629
  Ewald energy   TEWEN  =     41122.13901558
  -Hartree energ DENC   =    -58226.93694458
  -exchange      EXHF   =         0.00000000
  -V(xc)+E(xc)   XCENC  =      1087.49023847
  PAW double counting   =     12444.54072610   -12454.18737481
  entropy T*S    EENTRO =        -0.00000000
  eigenvalues    EBANDS =     -3837.45670601
  atomic energy  EATOM  =     19067.31494413
  Solvation  Ediel_sol  =         0.00000000
  ---------------------------------------------------
  free energy    TOTEN  =      -478.47151482 eV

  energy without entropy =     -478.47151482  energy(sigma->0) =     -478.47151482


--------------------------------------------------------------------------------------------------------


--------------------------------------- Iteration      3(   5)  ---------------------------------------


    POTLOK:  cpu time    0.1809: real time    0.1824
    SETDIJ:  cpu time    0.9645: real time    0.9646
    EDDIAG:  cpu time    3.0404: real time    3.0545
  RMM-DIIS:  cpu time    5.7274: real time    5.7345
    ORTHCH:  cpu time    1.1083: real time    1.1126
       DOS:  cpu time    0.0013: real time    0.0013
    CHARGE:  cpu time    0.3836: real time    0.3841
    MIXING:  cpu time    0.0043: real time    0.0043
    --------------------------------------------
      LOOP:  cpu time   11.4106: real time   11.4382

 eigenvalue-minimisations  :  4035
 total energy-change (2. order) : 0.2199952E-04  (-0.1572713E-04)
 number of electron     336.9999756 magnetization      24.9999933
 augmentation part       47.5407651 magnetization      17.9889187

 Broyden mixing:
  rms(total) = 0.23382E-02    rms(broyden)= 0.23365E-02
  rms(prec ) = 0.24815E-02
  weight for this iteration     100.00

 eigenvalues of (default mixing * dielectric matrix)
  average eigenvalue GAMMA=   0.9088
  1.8134  0.7028  0.7028  0.4161

 Free energy of the ion-electron system (eV)
  ---------------------------------------------------
  alpha Z        PSCENC =       318.62458629
  Ewald energy   TEWEN  =     41122.13901558
  -Hartree energ DENC   =    -58226.77047790
  -exchange      EXHF   =         0.00000000
  -V(xc)+E(xc)   XCENC  =      1087.48103488
  PAW double counting   =     12443.95731270   -12453.59676269
  entropy T*S    EENTRO =        -0.00000000
  eigenvalues    EBANDS =     -3837.62114582
  atomic energy  EATOM  =     19067.31494413
  Solvation  Ediel_sol  =         0.00000000
  ---------------------------------------------------
  free energy    TOTEN  =      -478.47149283 eV

  energy without entropy =     -478.47149283  energy(sigma->0) =     -478.47149283


--------------------------------------------------------------------------------------------------------


--------------------------------------- Iteration      3(   6)  ---------------------------------------


    POTLOK:  cpu time    0.1752: real time    0.1796
    SETDIJ:  cpu time    0.9613: real time    0.9617
    EDDIAG:  cpu time    3.0286: real time    3.0416
  RMM-DIIS:  cpu time    4.1960: real time    4.1965
    ORTHCH:  cpu time    1.1902: real time    1.1948
       DOS:  cpu time    0.0009: real time    0.0009
    --------------------------------------------
      LOOP:  cpu time    9.5521: real time    9.5749

 eigenvalue-minimisations  :  2844
 total energy-change (2. order) : 0.3499455E-05  (-0.2070853E-05)
 number of electron     336.9999756 magnetization      24.9999933
 augmentation part       47.5407651 magnetization      17.9889187

 Free energy of the ion-electron system (eV)
  ---------------------------------------------------
  alpha Z        PSCENC =       318.62458629
  Ewald energy   TEWEN  =     41122.13901558
  -Hartree energ DENC   =    -58226.85257171
  -exchange      EXHF   =         0.00000000
  -V(xc)+E(xc)   XCENC  =      1087.48291829
  PAW double counting   =     12444.00630489   -12453.65317636
  entropy T*S    EENTRO =        -0.00000000
  eigenvalues    EBANDS =     -3837.53351044
  atomic energy  EATOM  =     19067.31494413
  Solvation  Ediel_sol  =         0.00000000
  ---------------------------------------------------
  free energy    TOTEN  =      -478.47148933 eV

  energy without entropy =     -478.47148933  energy(sigma->0) =     -478.47148933


--------------------------------------------------------------------------------------------------------


 average (electrostatic) potential at core
  the test charge radii are     1.0103  0.6991  0.7089  1.1045  0.7215  0.5201
  (the norm of the test charge is              1.0000)
       1 -53.2081       2 -52.7688       3 -52.7653       4 -54.6301       5 -51.8549
       6 -53.1148       7 -56.4506       8 -53.1745       9 -58.1351      10 -57.9469
      11 -58.4118      12 -58.7339      13 -58.1598      14 -57.9615      15 -58.4185
      16 -58.6077      17 -58.4742      18 -57.9662      19 -58.4232      20 -58.0665
      21 -58.5136      22 -57.9429      23 -58.4110      24 -58.0968      25 -57.1425
      26 -57.8119      27 -57.6567      28 -57.1462      29 -58.4302      30 -55.5082
      31 -56.5471      32 -58.4475      33 -71.7743      34 -72.0196      35 -72.7063
      36 -72.2566      37 -71.7997      38 -72.0527      39 -72.5211      40 -72.2456
      41 -72.2498      42 -72.0044      43 -72.3995      44 -71.8069      45 -72.2554
      46 -72.0171      47 -72.4637      48 -71.7833      49 -70.7830      50 -72.0267
      51 -71.9710      52 -70.7763      53 -72.3338      54 -71.1477      55 -70.0395
      56 -72.3197      57 -41.3835      58 -41.4652      59 -40.6592      60 -40.6565
      61 -76.9821      62 -81.4560      63 -80.8239      64 -41.3660      65 -43.8018
      66 -44.3609
 
 
 
 E-fermi :  -3.2033     XC(G=0):  -4.0858     alpha+bet : -2.8671


 spin component 1

 k-point     1 :       0.0000    0.0000    0.0000
  band No.  band energies     occupation 
      1     -34.0761      1.00000
      2     -33.9956      1.00000
      3     -33.2684      1.00000
      4     -33.2657      1.00000
      5     -27.3984      1.00000
      6     -21.7936      1.00000
      7     -21.7323      1.00000
      8     -21.5593      1.00000
      9     -21.4759      1.00000
     10     -21.4462      1.00000
     11     -21.4066      1.00000
     12     -21.3873      1.00000
     13     -21.3662      1.00000
     14     -21.2858      1.00000
     15     -21.2826      1.00000
     16     -21.2688      1.00000
     17     -21.1352      1.00000
     18     -21.0714      1.00000
     19     -21.0362      1.00000
     20     -21.0113      1.00000
     21     -20.9998      1.00000
     22     -20.9586      1.00000
     23     -20.9575      1.00000
     24     -20.8934      1.00000
     25     -20.8104      1.00000
     26     -20.7999      1.00000
     27     -20.7731      1.00000
     28     -20.1296      1.00000
     29     -19.8742      1.00000
     30     -19.8678      1.00000
     31     -19.0502      1.00000
     32     -17.5743      1.00000
     33     -17.5699      1.00000
     34     -17.5448      1.00000
     35     -17.4920      1.00000
     36     -17.4895      1.00000
     37     -17.4692      1.00000
     38     -16.7877      1.00000
     39     -16.7850      1.00000
     40     -16.7505      1.00000
     41     -16.7457      1.00000
     42     -16.7244      1.00000
     43     -16.7193      1.00000
     44     -14.1251      1.00000
     45     -13.8673      1.00000
     46     -12.9052      1.00000
     47     -12.7632      1.00000
     48     -12.6025      1.00000
     49     -12.5870      1.00000
     50     -12.5088      1.00000
     51     -12.5047      1.00000
     52     -12.2559      1.00000
     53     -12.1367      1.00000
     54     -11.9892      1.00000
     55     -11.8715      1.00000
     56     -11.8218      1.00000
     57     -11.7536      1.00000
     58     -11.2759      1.00000
     59     -11.2012      1.00000
     60     -11.1052      1.00000
     61     -10.8947      1.00000
     62     -10.7538      1.00000
     63     -10.7076      1.00000
     64     -10.6993      1.00000
     65     -10.6927      1.00000
     66     -10.6816      1.00000
     67     -10.6126      1.00000
     68     -10.6067      1.00000
     69     -10.5666      1.00000
     70     -10.5316      1.00000
     71     -10.4761      1.00000
     72     -10.3550      1.00000
     73     -10.3446      1.00000
     74     -10.1996      1.00000
     75     -10.0290      1.00000
     76     -10.0247      1.00000
     77      -9.9878      1.00000
     78      -9.9435      1.00000
     79      -9.7599      1.00000
     80      -9.6949      1.00000
     81      -9.6105      1.00000
     82      -9.5781      1.00000
     83      -9.5481      1.00000
     84      -9.4818      1.00000
     85      -9.2986      1.00000
     86      -9.2802      1.00000
     87      -9.2484      1.00000
     88      -9.2296      1.00000
     89      -9.2174      1.00000
     90      -9.1781      1.00000
     91      -9.1734      1.00000
     92      -9.1550      1.00000
     93      -8.9424      1.00000
     94      -8.9285      1.00000
     95      -8.8709      1.00000
     96      -8.8038      1.00000
     97      -8.6786      1.00000
     98      -8.5901      1.00000
     99      -8.5792      1.00000
    100      -8.5580      1.00000
    101      -8.5287      1.00000
    102      -8.5067      1.00000
    103      -8.4641      1.00000
    104      -8.3938      1.00000
    105      -8.3851      1.00000
    106      -8.3540      1.00000
    107      -8.3147      1.00000
    108      -8.2602      1.00000
    109      -8.2355      1.00000
    110      -8.1217      1.00000
    111      -7.9802      1.00000
    112      -7.8262      1.00000
    113      -7.8235      1.00000
    114      -7.7614      1.00000
    115      -7.6287      1.00000
    116      -7.6173      1.00000
    117      -7.5804      1.00000
    118      -7.3518      1.00000
    119      -7.2942      1.00000
    120      -7.2814      1.00000
    121      -7.2162      1.00000
    122      -7.2072      1.00000
    123      -7.1677      1.00000
    124      -7.1502      1.00000
    125      -7.1305      1.00000
    126      -7.1143      1.00000
    127      -7.0801      1.00000
    128      -7.0470      1.00000
    129      -7.0294      1.00000
    130      -6.9695      1.00000
    131      -6.9396      1.00000
    132      -6.9201      1.00000
    133      -6.9180      1.00000
    134      -6.9000      1.00000
    135      -6.8673      1.00000
    136      -6.8259      1.00000
    137      -6.8151      1.00000
    138      -6.8005      1.00000
    139      -6.7636      1.00000
    140      -6.7438      1.00000
    141      -6.7274      1.00000
    142      -6.6930      1.00000
    143      -6.6499      1.00000
    144      -6.6234      1.00000
    145      -6.5849      1.00000
    146      -6.5600      1.00000
    147      -6.5352      1.00000
    148      -6.4981      1.00000
    149      -6.4855      1.00000
    150      -6.4640      1.00000
    151      -6.4206      1.00000
    152      -6.3945      1.00000
    153      -6.3683      1.00000
    154      -6.3284      1.00000
    155      -6.2951      1.00000
    156      -6.2761      1.00000
    157      -6.2462      1.00000
    158      -6.1735      1.00000
    159      -6.1037      1.00000
    160      -6.0519      1.00000
    161      -5.9986      1.00000
    162      -5.8701      1.00000
    163      -5.8270      1.00000
    164      -5.8206      1.00000
    165      -5.7798      1.00000
    166      -5.7292      1.00000
    167      -5.6737      1.00000
    168      -5.6603      1.00000
    169      -5.6394      1.00000
    170      -5.5797      1.00000
    171      -5.5252      1.00000
    172      -5.4910      1.00000
    173      -5.2623      1.00000
    174      -5.1463      1.00000
    175      -5.0968      1.00000
    176      -4.9153      1.00000
    177      -4.6362      1.00000
    178      -4.4536      1.00000
    179      -3.9082      1.00000
    180      -3.6163      1.00000
    181      -3.4848      1.00000
    182      -2.6868      0.00000
    183      -1.7012      0.00000
    184      -0.8199      0.00000
    185      -0.5914      0.00000
    186      -0.4682      0.00000
    187      -0.2896      0.00000
    188      -0.2081      0.00000
    189      -0.1009      0.00000
    190      -0.0908      0.00000
    191       0.0292      0.00000
    192       0.0619      0.00000
    193       0.1244      0.00000
    194       0.1549      0.00000
    195       0.2438      0.00000
    196       0.3907      0.00000
    197       0.5061      0.00000
    198       0.5454      0.00000
    199       0.5572      0.00000
    200       0.5872      0.00000
    201       0.6744      0.00000
    202       0.7746      0.00000
    203       0.8217      0.00000
    204       0.8604      0.00000
    205       0.8985      0.00000
    206       0.9208      0.00000
    207       1.0294      0.00000
    208       1.0475      0.00000
    209       1.0814      0.00000
    210       1.1128      0.00000
    211       1.2279      0.00000
    212       1.3033      0.00000
    213       1.3296      0.00000
    214       1.3546      0.00000
    215       1.3744      0.00000
    216       1.3869      0.00000
    217       1.4336      0.00000
    218       1.4854      0.00000
    219       1.5687      0.00000
    220       1.6055      0.00000
    221       1.6432      0.00000
    222       1.6542      0.00000
    223       1.6744      0.00000
    224       1.7071      0.00000

 k-point     2 :       0.3333    0.0000    0.0000
  band No.  band energies     occupation 
      1     -34.0761      1.00000
      2     -33.9956      1.00000
      3     -33.2684      1.00000
      4     -33.2657      1.00000
      5     -27.3984      1.00000
      6     -21.7945      1.00000
      7     -21.7288      1.00000
      8     -21.5638      1.00000
      9     -21.4741      1.00000
     10     -21.4390      1.00000
     11     -21.4072      1.00000
     12     -21.3853      1.00000
     13     -21.3750      1.00000
     14     -21.2872      1.00000
     15     -21.2829      1.00000
     16     -21.2678      1.00000
     17     -21.1275      1.00000
     18     -21.0857      1.00000
     19     -21.0308      1.00000
     20     -21.0108      1.00000
     21     -20.9992      1.00000
     22     -20.9585      1.00000
     23     -20.9568      1.00000
     24     -20.8918      1.00000
     25     -20.8109      1.00000
     26     -20.8030      1.00000
     27     -20.7715      1.00000
     28     -20.1295      1.00000
     29     -19.8741      1.00000
     30     -19.8678      1.00000
     31     -19.0502      1.00000
     32     -17.5742      1.00000
     33     -17.5699      1.00000
     34     -17.5448      1.00000
     35     -17.4920      1.00000
     36     -17.4895      1.00000
     37     -17.4692      1.00000
     38     -16.7877      1.00000
     39     -16.7850      1.00000
     40     -16.7497      1.00000
     41     -16.7464      1.00000
     42     -16.7236      1.00000
     43     -16.7201      1.00000
     44     -14.1152      1.00000
     45     -13.8598      1.00000
     46     -12.8649      1.00000
     47     -12.7474      1.00000
     48     -12.5870      1.00000
     49     -12.5169      1.00000
     50     -12.5071      1.00000
     51     -12.5034      1.00000
     52     -12.2380      1.00000
     53     -12.1741      1.00000
     54     -11.9821      1.00000
     55     -11.8770      1.00000
     56     -11.8324      1.00000
     57     -11.7597      1.00000
     58     -11.5113      1.00000
     59     -11.2689      1.00000
     60     -11.1801      1.00000
     61     -11.0974      1.00000
     62     -10.9270      1.00000
     63     -10.8997      1.00000
     64     -10.8479      1.00000
     65     -10.7318      1.00000
     66     -10.6954      1.00000
     67     -10.6253      1.00000
     68     -10.5571      1.00000
     69     -10.5399      1.00000
     70     -10.5040      1.00000
     71     -10.3554      1.00000
     72     -10.1479      1.00000
     73     -10.0548      1.00000
     74     -10.0305      1.00000
     75     -10.0036      1.00000
     76      -9.8914      1.00000
     77      -9.8138      1.00000
     78      -9.7796      1.00000
     79      -9.7389      1.00000
     80      -9.7219      1.00000
     81      -9.5932      1.00000
     82      -9.5777      1.00000
     83      -9.5433      1.00000
     84      -9.4689      1.00000
     85      -9.4084      1.00000
     86      -9.2578      1.00000
     87      -9.2391      1.00000
     88      -9.2186      1.00000
     89      -9.2039      1.00000
     90      -9.1771      1.00000
     91      -9.0168      1.00000
     92      -8.9777      1.00000
     93      -8.9472      1.00000
     94      -8.8727      1.00000
     95      -8.7951      1.00000
     96      -8.7760      1.00000
     97      -8.7147      1.00000
     98      -8.6444      1.00000
     99      -8.6201      1.00000
    100      -8.5801      1.00000
    101      -8.5496      1.00000
    102      -8.5183      1.00000
    103      -8.4934      1.00000
    104      -8.4529      1.00000
    105      -8.4315      1.00000
    106      -8.4010      1.00000
    107      -8.3615      1.00000
    108      -8.2545      1.00000
    109      -8.1529      1.00000
    110      -8.1218      1.00000
    111      -8.0560      1.00000
    112      -7.9850      1.00000
    113      -7.8900      1.00000
    114      -7.8305      1.00000
    115      -7.7823      1.00000
    116      -7.6765      1.00000
    117      -7.6162      1.00000
    118      -7.3804      1.00000
    119      -7.3122      1.00000
    120      -7.2706      1.00000
    121      -7.2535      1.00000
    122      -7.2183      1.00000
    123      -7.1780      1.00000
    124      -7.1383      1.00000
    125      -7.1277      1.00000
    126      -7.1203      1.00000
    127      -7.0742      1.00000
    128      -7.0417      1.00000
    129      -7.0242      1.00000
    130      -7.0145      1.00000
    131      -6.9896      1.00000
    132      -6.9735      1.00000
    133      -6.9140      1.00000
    134      -6.8991      1.00000
    135      -6.8750      1.00000
    136      -6.8578      1.00000
    137      -6.8256      1.00000
    138      -6.7957      1.00000
    139      -6.7704      1.00000
    140      -6.7363      1.00000
    141      -6.6949      1.00000
    142      -6.6582      1.00000
    143      -6.6517      1.00000
    144      -6.6378      1.00000
    145      -6.5999      1.00000
    146      -6.5823      1.00000
    147      -6.5514      1.00000
    148      -6.5368      1.00000
    149      -6.4674      1.00000
    150      -6.4586      1.00000
    151      -6.4507      1.00000
    152      -6.4271      1.00000
    153      -6.3981      1.00000
    154      -6.3258      1.00000
    155      -6.2971      1.00000
    156      -6.2596      1.00000
    157      -6.1831      1.00000
    158      -6.1230      1.00000
    159      -6.0401      1.00000
    160      -5.9349      1.00000
    161      -5.9066      1.00000
    162      -5.8791      1.00000
    163      -5.8611      1.00000
    164      -5.8019      1.00000
    165      -5.7562      1.00000
    166      -5.7367      1.00000
    167      -5.6792      1.00000
    168      -5.6553      1.00000
    169      -5.6305      1.00000
    170      -5.5640      1.00000
    171      -5.5189      1.00000
    172      -5.4865      1.00000
    173      -5.2636      1.00000
    174      -5.1513      1.00000
    175      -5.1016      1.00000
    176      -4.9185      1.00000
    177      -4.5110      1.00000
    178      -4.4481      1.00000
    179      -3.9065      1.00000
    180      -3.6188      1.00000
    181      -3.4775      1.00000
    182      -2.6947      0.00000
    183      -1.7152      0.00000
    184      -0.8105      0.00000
    185      -0.5719      0.00000
    186      -0.5079      0.00000
    187      -0.2809      0.00000
    188      -0.1947      0.00000
    189      -0.1377      0.00000
    190      -0.0890      0.00000
    191       0.0319      0.00000
    192       0.1236      0.00000
    193       0.1666      0.00000
    194       0.1925      0.00000
    195       0.2327      0.00000
    196       0.3391      0.00000
    197       0.4187      0.00000
    198       0.4792      0.00000
    199       0.5283      0.00000
    200       0.5685      0.00000
    201       0.6036      0.00000
    202       0.7325      0.00000
    203       0.7908      0.00000
    204       0.8560      0.00000
    205       0.9220      0.00000
    206       1.0193      0.00000
    207       1.0493      0.00000
    208       1.0940      0.00000
    209       1.1077      0.00000
    210       1.1727      0.00000
    211       1.2017      0.00000
    212       1.2324      0.00000
    213       1.3379      0.00000
    214       1.3533      0.00000
    215       1.3845      0.00000
    216       1.4180      0.00000
    217       1.4445      0.00000
    218       1.5129      0.00000
    219       1.5327      0.00000
    220       1.5700      0.00000
    221       1.6423      0.00000
    222       1.6641      0.00000
    223       1.6962      0.00000
    224       1.7925      0.00000

 k-point     3 :       0.0000    0.3333    0.0000
  band No.  band energies     occupation 
      1     -34.0761      1.00000
      2     -33.9956      1.00000
      3     -33.2684      1.00000
      4     -33.2657      1.00000
      5     -27.3984      1.00000
      6     -21.7935      1.00000
      7     -21.7318      1.00000
      8     -21.5580      1.00000
      9     -21.4769      1.00000
     10     -21.4377      1.00000
     11     -21.4076      1.00000
     12     -21.3931      1.00000
     13     -21.3688      1.00000
     14     -21.2867      1.00000
     15     -21.2843      1.00000
     16     -21.2675      1.00000
     17     -21.1312      1.00000
     18     -21.0706      1.00000
     19     -21.0418      1.00000
     20     -21.0143      1.00000
     21     -20.9991      1.00000
     22     -20.9585      1.00000
     23     -20.9534      1.00000
     24     -20.8917      1.00000
     25     -20.8137      1.00000
     26     -20.8002      1.00000
     27     -20.7716      1.00000
     28     -20.1295      1.00000
     29     -19.8741      1.00000
     30     -19.8678      1.00000
     31     -19.0502      1.00000
     32     -17.5742      1.00000
     33     -17.5699      1.00000
     34     -17.5448      1.00000
     35     -17.4920      1.00000
     36     -17.4895      1.00000
     37     -17.4692      1.00000
     38     -16.7877      1.00000
     39     -16.7850      1.00000
     40     -16.7497      1.00000
     41     -16.7464      1.00000
     42     -16.7236      1.00000
     43     -16.7201      1.00000
     44     -14.1151      1.00000
     45     -13.8598      1.00000
     46     -12.8758      1.00000
     47     -12.7517      1.00000
     48     -12.5870      1.00000
     49     -12.5172      1.00000
     50     -12.5071      1.00000
     51     -12.5033      1.00000
     52     -12.2434      1.00000
     53     -12.1675      1.00000
     54     -11.9890      1.00000
     55     -11.8730      1.00000
     56     -11.8343      1.00000
     57     -11.7205      1.00000
     58     -11.4640      1.00000
     59     -11.2577      1.00000
     60     -11.1753      1.00000
     61     -11.1079      1.00000
     62     -10.9553      1.00000
     63     -10.8929      1.00000
     64     -10.8509      1.00000
     65     -10.7304      1.00000
     66     -10.6942      1.00000
     67     -10.6768      1.00000
     68     -10.6189      1.00000
     69     -10.5653      1.00000
     70     -10.3952      1.00000
     71     -10.3592      1.00000
     72     -10.1683      1.00000
     73     -10.1184      1.00000
     74     -10.0324      1.00000
     75     -10.0090      1.00000
     76      -9.9167      1.00000
     77      -9.8185      1.00000
     78      -9.7727      1.00000
     79      -9.7309      1.00000
     80      -9.6967      1.00000
     81      -9.5989      1.00000
     82      -9.5726      1.00000
     83      -9.5202      1.00000
     84      -9.4729      1.00000
     85      -9.3344      1.00000
     86      -9.2951      1.00000
     87      -9.2513      1.00000
     88      -9.2186      1.00000
     89      -9.2107      1.00000
     90      -9.1679      1.00000
     91      -9.0238      1.00000
     92      -8.9833      1.00000
     93      -8.9422      1.00000
     94      -8.8583      1.00000
     95      -8.7911      1.00000
     96      -8.7701      1.00000
     97      -8.7154      1.00000
     98      -8.6338      1.00000
     99      -8.6174      1.00000
    100      -8.5769      1.00000
    101      -8.5480      1.00000
    102      -8.5278      1.00000
    103      -8.4891      1.00000
    104      -8.4783      1.00000
    105      -8.4310      1.00000
    106      -8.3732      1.00000
    107      -8.3389      1.00000
    108      -8.2879      1.00000
    109      -8.1898      1.00000
    110      -8.1391      1.00000
    111      -8.0675      1.00000
    112      -7.9727      1.00000
    113      -7.8629      1.00000
    114      -7.8396      1.00000
    115      -7.7028      1.00000
    116      -7.6590      1.00000
    117      -7.6029      1.00000
    118      -7.3739      1.00000
    119      -7.3389      1.00000
    120      -7.2953      1.00000
    121      -7.2580      1.00000
    122      -7.1948      1.00000
    123      -7.1864      1.00000
    124      -7.1645      1.00000
    125      -7.1468      1.00000
    126      -7.1141      1.00000
    127      -7.0745      1.00000
    128      -7.0459      1.00000
    129      -7.0233      1.00000
    130      -7.0158      1.00000
    131      -6.9750      1.00000
    132      -6.9504      1.00000
    133      -6.9174      1.00000
    134      -6.9024      1.00000
    135      -6.8741      1.00000
    136      -6.8445      1.00000
    137      -6.8134      1.00000
    138      -6.7958      1.00000
    139      -6.7749      1.00000
    140      -6.7528      1.00000
    141      -6.6861      1.00000
    142      -6.6782      1.00000
    143      -6.6566      1.00000
    144      -6.6352      1.00000
    145      -6.6025      1.00000
    146      -6.5758      1.00000
    147      -6.5464      1.00000
    148      -6.5292      1.00000
    149      -6.4764      1.00000
    150      -6.4658      1.00000
    151      -6.4432      1.00000
    152      -6.4290      1.00000
    153      -6.3973      1.00000
    154      -6.3374      1.00000
    155      -6.3102      1.00000
    156      -6.2826      1.00000
    157      -6.1759      1.00000
    158      -6.1265      1.00000
    159      -6.0377      1.00000
    160      -5.9396      1.00000
    161      -5.8995      1.00000
    162      -5.8699      1.00000
    163      -5.8520      1.00000
    164      -5.7933      1.00000
    165      -5.7571      1.00000
    166      -5.7455      1.00000
    167      -5.6802      1.00000
    168      -5.6662      1.00000
    169      -5.6174      1.00000
    170      -5.5666      1.00000
    171      -5.5126      1.00000
    172      -5.4957      1.00000
    173      -5.2690      1.00000
    174      -5.1509      1.00000
    175      -5.1093      1.00000
    176      -4.9191      1.00000
    177      -4.5066      1.00000
    178      -4.4482      1.00000
    179      -3.9084      1.00000
    180      -3.6162      1.00000
    181      -3.4770      1.00000
    182      -2.6944      0.00000
    183      -1.7082      0.00000
    184      -0.8129      0.00000
    185      -0.5740      0.00000
    186      -0.5060      0.00000
    187      -0.2631      0.00000
    188      -0.1989      0.00000
    189      -0.1452      0.00000
    190      -0.0745      0.00000
    191       0.0420      0.00000
    192       0.1199      0.00000
    193       0.1573      0.00000
    194       0.1870      0.00000
    195       0.2360      0.00000
    196       0.3614      0.00000
    197       0.4006      0.00000
    198       0.4481      0.00000
    199       0.5297      0.00000
    200       0.5503      0.00000
    201       0.6061      0.00000
    202       0.7309      0.00000
    203       0.7874      0.00000
    204       0.8507      0.00000
    205       0.8986      0.00000
    206       0.9955      0.00000
    207       1.0631      0.00000
    208       1.1014      0.00000
    209       1.1623      0.00000
    210       1.1801      0.00000
    211       1.2013      0.00000
    212       1.2382      0.00000
    213       1.3372      0.00000
    214       1.3796      0.00000
    215       1.4124      0.00000
    216       1.4296      0.00000
    217       1.4587      0.00000
    218       1.5014      0.00000
    219       1.5205      0.00000
    220       1.6035      0.00000
    221       1.6406      0.00000
    222       1.6667      0.00000
    223       1.7209      0.00000
    224       1.7599      0.00000

 k-point     4 :       0.3333    0.3333    0.0000
  band No.  band energies     occupation 
      1     -34.0761      1.00000
      2     -33.9956      1.00000
      3     -33.2684      1.00000
      4     -33.2657      1.00000
      5     -27.3984      1.00000
      6     -21.7944      1.00000
      7     -21.7284      1.00000
      8     -21.5622      1.00000
      9     -21.4755      1.00000
     10     -21.4292      1.00000
     11     -21.4071      1.00000
     12     -21.3932      1.00000
     13     -21.3777      1.00000
     14     -21.2874      1.00000
     15     -21.2850      1.00000
     16     -21.2662      1.00000
     17     -21.1238      1.00000
     18     -21.0844      1.00000
     19     -21.0400      1.00000
     20     -21.0102      1.00000
     21     -20.9991      1.00000
     22     -20.9583      1.00000
     23     -20.9531      1.00000
     24     -20.8905      1.00000
     25     -20.8137      1.00000
     26     -20.8036      1.00000
     27     -20.7698      1.00000
     28     -20.1295      1.00000
     29     -19.8741      1.00000
     30     -19.8677      1.00000
     31     -19.0502      1.00000
     32     -17.5742      1.00000
     33     -17.5699      1.00000
     34     -17.5448      1.00000
     35     -17.4920      1.00000
     36     -17.4895      1.00000
     37     -17.4692      1.00000
     38     -16.7877      1.00000
     39     -16.7850      1.00000
     40     -16.7505      1.00000
     41     -16.7457      1.00000
     42     -16.7236      1.00000
     43     -16.7201      1.00000
     44     -14.1044      1.00000
     45     -13.8534      1.00000
     46     -12.8417      1.00000
     47     -12.7231      1.00000
     48     -12.5870      1.00000
     49     -12.5092      1.00000
     50     -12.5048      1.00000
     51     -12.4252      1.00000
     52     -12.2147      1.00000
     53     -12.0708      1.00000
     54     -12.0070      1.00000
     55     -11.9750      1.00000
     56     -11.8794      1.00000
     57     -11.7291      1.00000
     58     -11.6248      1.00000
     59     -11.4477      1.00000
     60     -11.2872      1.00000
     61     -11.0948      1.00000
     62     -11.0284      1.00000
     63     -11.0141      1.00000
     64     -10.9658      1.00000
     65     -10.9203      1.00000
     66     -10.7277      1.00000
     67     -10.6169      1.00000
     68     -10.4582      1.00000
     69     -10.4169      1.00000
     70     -10.3912      1.00000
     71     -10.3512      1.00000
     72     -10.1689      1.00000
     73      -9.9899      1.00000
     74      -9.8710      1.00000
     75      -9.7986      1.00000
     76      -9.7742      1.00000
     77      -9.7400      1.00000
     78      -9.7344      1.00000
     79      -9.7018      1.00000
     80      -9.6585      1.00000
     81      -9.6305      1.00000
     82      -9.5765      1.00000
     83      -9.5052      1.00000
     84      -9.4400      1.00000
     85      -9.3803      1.00000
     86      -9.2640      1.00000
     87      -9.2369      1.00000
     88      -9.1914      1.00000
     89      -9.0741      1.00000
     90      -9.0123      1.00000
     91      -8.9825      1.00000
     92      -8.9432      1.00000
     93      -8.9000      1.00000
     94      -8.8471      1.00000
     95      -8.8123      1.00000
     96      -8.7732      1.00000
     97      -8.7298      1.00000
     98      -8.6698      1.00000
     99      -8.6526      1.00000
    100      -8.6144      1.00000
    101      -8.5610      1.00000
    102      -8.5109      1.00000
    103      -8.4965      1.00000
    104      -8.4655      1.00000
    105      -8.4484      1.00000
    106      -8.4069      1.00000
    107      -8.3868      1.00000
    108      -8.3382      1.00000
    109      -8.2869      1.00000
    110      -8.1887      1.00000
    111      -8.1121      1.00000
    112      -8.0459      1.00000
    113      -8.0036      1.00000
    114      -7.8984      1.00000
    115      -7.7884      1.00000
    116      -7.6938      1.00000
    117      -7.6502      1.00000
    118      -7.4506      1.00000
    119      -7.3338      1.00000
    120      -7.3192      1.00000
    121      -7.2834      1.00000
    122      -7.2355      1.00000
    123      -7.2046      1.00000
    124      -7.1641      1.00000
    125      -7.1279      1.00000
    126      -7.1110      1.00000
    127      -7.0773      1.00000
    128      -7.0367      1.00000
    129      -7.0257      1.00000
    130      -7.0019      1.00000
    131      -6.9788      1.00000
    132      -6.9360      1.00000
    133      -6.9113      1.00000
    134      -6.8844      1.00000
    135      -6.8432      1.00000
    136      -6.8306      1.00000
    137      -6.7949      1.00000
    138      -6.7832      1.00000
    139      -6.7630      1.00000
    140      -6.7389      1.00000
    141      -6.7134      1.00000
    142      -6.7038      1.00000
    143      -6.6700      1.00000
    144      -6.6246      1.00000
    145      -6.6054      1.00000
    146      -6.5807      1.00000
    147      -6.5633      1.00000
    148      -6.5601      1.00000
    149      -6.5286      1.00000
    150      -6.4883      1.00000
    151      -6.4697      1.00000
    152      -6.4329      1.00000
    153      -6.3911      1.00000
    154      -6.3756      1.00000
    155      -6.3475      1.00000
    156      -6.3123      1.00000
    157      -6.1324      1.00000
    158      -6.0664      1.00000
    159      -6.0497      1.00000
    160      -5.9664      1.00000
    161      -5.8978      1.00000
    162      -5.8504      1.00000
    163      -5.8176      1.00000
    164      -5.7935      1.00000
    165      -5.7141      1.00000
    166      -5.6949      1.00000
    167      -5.6605      1.00000
    168      -5.6129      1.00000
    169      -5.5929      1.00000
    170      -5.5405      1.00000
    171      -5.5091      1.00000
    172      -5.4758      1.00000
    173      -5.2697      1.00000
    174      -5.1569      1.00000
    175      -5.0948      1.00000
    176      -4.9230      1.00000
    177      -4.4434      1.00000
    178      -4.3914      1.00000
    179      -3.9054      1.00000
    180      -3.6191      1.00000
    181      -3.4714      1.00000
    182      -2.7156      0.00000
    183      -1.7160      0.00000
    184      -0.8051      0.00000
    185      -0.5705      0.00000
    186      -0.5322      0.00000
    187      -0.2648      0.00000
    188      -0.2028      0.00000
    189      -0.1644      0.00000
    190      -0.0846      0.00000
    191       0.0213      0.00000
    192       0.1185      0.00000
    193       0.2023      0.00000
    194       0.2442      0.00000
    195       0.2794      0.00000
    196       0.3281      0.00000
    197       0.3821      0.00000
    198       0.4264      0.00000
    199       0.5033      0.00000
    200       0.5517      0.00000
    201       0.5853      0.00000
    202       0.6615      0.00000
    203       0.7935      0.00000
    204       0.8069      0.00000
    205       0.8937      0.00000
    206       0.9195      0.00000
    207       0.9930      0.00000
    208       1.0326      0.00000
    209       1.1368      0.00000
    210       1.1784      0.00000
    211       1.2320      0.00000
    212       1.2856      0.00000
    213       1.3614      0.00000
    214       1.4243      0.00000
    215       1.4676      0.00000
    216       1.4935      0.00000
    217       1.5058      0.00000
    218       1.5548      0.00000
    219       1.5765      0.00000
    220       1.6356      0.00000
    221       1.6589      0.00000
    222       1.7054      0.00000
    223       1.8147      0.00000
    224       1.9636      0.00000

 k-point     5 :      -0.3333    0.3333    0.0000
  band No.  band energies     occupation 
      1     -34.0761      1.00000
      2     -33.9956      1.00000
      3     -33.2684      1.00000
      4     -33.2657      1.00000
      5     -27.3984      1.00000
      6     -21.7945      1.00000
      7     -21.7284      1.00000
      8     -21.5621      1.00000
      9     -21.4757      1.00000
     10     -21.4288      1.00000
     11     -21.4082      1.00000
     12     -21.3923      1.00000
     13     -21.3779      1.00000
     14     -21.2872      1.00000
     15     -21.2851      1.00000
     16     -21.2662      1.00000
     17     -21.1238      1.00000
     18     -21.0842      1.00000
     19     -21.0403      1.00000
     20     -21.0100      1.00000
     21     -20.9990      1.00000
     22     -20.9583      1.00000
     23     -20.9531      1.00000
     24     -20.8905      1.00000
     25     -20.8135      1.00000
     26     -20.8037      1.00000
     27     -20.7697      1.00000
     28     -20.1295      1.00000
     29     -19.8740      1.00000
     30     -19.8677      1.00000
     31     -19.0502      1.00000
     32     -17.5743      1.00000
     33     -17.5699      1.00000
     34     -17.5448      1.00000
     35     -17.4920      1.00000
     36     -17.4895      1.00000
     37     -17.4692      1.00000
     38     -16.7877      1.00000
     39     -16.7850      1.00000
     40     -16.7497      1.00000
     41     -16.7465      1.00000
     42     -16.7244      1.00000
     43     -16.7193      1.00000
     44     -14.1044      1.00000
     45     -13.8534      1.00000
     46     -12.8418      1.00000
     47     -12.7230      1.00000
     48     -12.5870      1.00000
     49     -12.5092      1.00000
     50     -12.5048      1.00000
     51     -12.4246      1.00000
     52     -12.2162      1.00000
     53     -12.0725      1.00000
     54     -12.0071      1.00000
     55     -11.9772      1.00000
     56     -11.8707      1.00000
     57     -11.7245      1.00000
     58     -11.6340      1.00000
     59     -11.4503      1.00000
     60     -11.2868      1.00000
     61     -11.0951      1.00000
     62     -11.0261      1.00000
     63     -11.0149      1.00000
     64     -10.9651      1.00000
     65     -10.9178      1.00000
     66     -10.7277      1.00000
     67     -10.6168      1.00000
     68     -10.4539      1.00000
     69     -10.4232      1.00000
     70     -10.3906      1.00000
     71     -10.3496      1.00000
     72     -10.1719      1.00000
     73      -9.9923      1.00000
     74      -9.8678      1.00000
     75      -9.8049      1.00000
     76      -9.7765      1.00000
     77      -9.7413      1.00000
     78      -9.7184      1.00000
     79      -9.6872      1.00000
     80      -9.6722      1.00000
     81      -9.6265      1.00000
     82      -9.5623      1.00000
     83      -9.5419      1.00000
     84      -9.4362      1.00000
     85      -9.3750      1.00000
     86      -9.2660      1.00000
     87      -9.2403      1.00000
     88      -9.1896      1.00000
     89      -9.0779      1.00000
     90      -9.0137      1.00000
     91      -8.9937      1.00000
     92      -8.9323      1.00000
     93      -8.8937      1.00000
     94      -8.8345      1.00000
     95      -8.7988      1.00000
     96      -8.7942      1.00000
     97      -8.6974      1.00000
     98      -8.6771      1.00000
     99      -8.6549      1.00000
    100      -8.6231      1.00000
    101      -8.5523      1.00000
    102      -8.5097      1.00000
    103      -8.4998      1.00000
    104      -8.4773      1.00000
    105      -8.4440      1.00000
    106      -8.4323      1.00000
    107      -8.3685      1.00000
    108      -8.3434      1.00000
    109      -8.3002      1.00000
    110      -8.1742      1.00000
    111      -8.0923      1.00000
    112      -8.0595      1.00000
    113      -8.0104      1.00000
    114      -7.9047      1.00000
    115      -7.7967      1.00000
    116      -7.7129      1.00000
    117      -7.6242      1.00000
    118      -7.4455      1.00000
    119      -7.3436      1.00000
    120      -7.3070      1.00000
    121      -7.2843      1.00000
    122      -7.2310      1.00000
    123      -7.2025      1.00000
    124      -7.1586      1.00000
    125      -7.1367      1.00000
    126      -7.0977      1.00000
    127      -7.0757      1.00000
    128      -7.0467      1.00000
    129      -7.0295      1.00000
    130      -7.0036      1.00000
    131      -6.9863      1.00000
    132      -6.9195      1.00000
    133      -6.9059      1.00000
    134      -6.8845      1.00000
    135      -6.8552      1.00000
    136      -6.8300      1.00000
    137      -6.8224      1.00000
    138      -6.7927      1.00000
    139      -6.7654      1.00000
    140      -6.7402      1.00000
    141      -6.7072      1.00000
    142      -6.6873      1.00000
    143      -6.6555      1.00000
    144      -6.6214      1.00000
    145      -6.6059      1.00000
    146      -6.5927      1.00000
    147      -6.5734      1.00000
    148      -6.5469      1.00000
    149      -6.5161      1.00000
    150      -6.4994      1.00000
    151      -6.4458      1.00000
    152      -6.4357      1.00000
    153      -6.3884      1.00000
    154      -6.3707      1.00000
    155      -6.3450      1.00000
    156      -6.3280      1.00000
    157      -6.1437      1.00000
    158      -6.1090      1.00000
    159      -6.0128      1.00000
    160      -5.9355      1.00000
    161      -5.9153      1.00000
    162      -5.8575      1.00000
    163      -5.8240      1.00000
    164      -5.7788      1.00000
    165      -5.7248      1.00000
    166      -5.6800      1.00000
    167      -5.6551      1.00000
    168      -5.6392      1.00000
    169      -5.5997      1.00000
    170      -5.5514      1.00000
    171      -5.4916      1.00000
    172      -5.4759      1.00000
    173      -5.2650      1.00000
    174      -5.1551      1.00000
    175      -5.0961      1.00000
    176      -4.9216      1.00000
    177      -4.4435      1.00000
    178      -4.3916      1.00000
    179      -3.9058      1.00000
    180      -3.6190      1.00000
    181      -3.4714      1.00000
    182      -2.7151      0.00000
    183      -1.7163      0.00000
    184      -0.8047      0.00000
    185      -0.5643      0.00000
    186      -0.5384      0.00000
    187      -0.2694      0.00000
    188      -0.1880      0.00000
    189      -0.1714      0.00000
    190      -0.0905      0.00000
    191       0.0218      0.00000
    192       0.1275      0.00000
    193       0.1780      0.00000
    194       0.2479      0.00000
    195       0.2677      0.00000
    196       0.3627      0.00000
    197       0.4021      0.00000
    198       0.4371      0.00000
    199       0.4740      0.00000
    200       0.5200      0.00000
    201       0.6187      0.00000
    202       0.6451      0.00000
    203       0.7682      0.00000
    204       0.8012      0.00000
    205       0.8897      0.00000
    206       0.9455      0.00000
    207       1.0070      0.00000
    208       1.0420      0.00000
    209       1.1527      0.00000
    210       1.1840      0.00000
    211       1.2347      0.00000
    212       1.2882      0.00000
    213       1.3855      0.00000
    214       1.4323      0.00000
    215       1.4382      0.00000
    216       1.4817      0.00000
    217       1.5190      0.00000
    218       1.5469      0.00000
    219       1.6082      0.00000
    220       1.6280      0.00000
    221       1.6482      0.00000
    222       1.6974      0.00000
    223       1.7480      0.00000
    224       1.9231      0.00000

 spin component 2

 k-point     1 :       0.0000    0.0000    0.0000
  band No.  band energies     occupation 
      1     -34.0760      1.00000
      2     -33.9955      1.00000
      3     -33.2683      1.00000
      4     -33.2656      1.00000
      5     -27.3631      1.00000
      6     -21.7591      1.00000
      7     -21.6999      1.00000
      8     -21.5301      1.00000
      9     -21.4457      1.00000
     10     -21.3890      1.00000
     11     -21.3791      1.00000
     12     -21.3462      1.00000
     13     -21.3183      1.00000
     14     -21.2278      1.00000
     15     -21.2253      1.00000
     16     -21.1764      1.00000
     17     -21.0917      1.00000
     18     -21.0545      1.00000
     19     -21.0024      1.00000
     20     -20.9860      1.00000
     21     -20.9344      1.00000
     22     -20.8555      1.00000
     23     -20.8357      1.00000
     24     -20.7713      1.00000
     25     -20.7626      1.00000
     26     -20.7125      1.00000
     27     -20.4987      1.00000
     28     -19.9922      1.00000
     29     -19.8504      1.00000
     30     -19.8451      1.00000
     31     -18.9857      1.00000
     32     -17.5741      1.00000
     33     -17.5697      1.00000
     34     -17.5445      1.00000
     35     -17.4918      1.00000
     36     -17.4893      1.00000
     37     -17.4689      1.00000
     38     -16.7875      1.00000
     39     -16.7848      1.00000
     40     -16.7504      1.00000
     41     -16.7455      1.00000
     42     -16.7241      1.00000
     43     -16.7189      1.00000
     44     -12.7713      1.00000
     45     -12.5003      1.00000
     46     -12.2909      1.00000
     47     -12.1232      1.00000
     48     -11.5172      1.00000
     49     -11.4964      1.00000
     50     -11.2420      1.00000
     51     -11.1537      1.00000
     52     -10.7335      1.00000
     53     -10.6423      1.00000
     54     -10.5700      1.00000
     55     -10.5624      1.00000
     56     -10.4752      1.00000
     57     -10.2483      1.00000
     58     -10.1671      1.00000
     59     -10.1167      1.00000
     60     -10.1114      1.00000
     61      -9.9895      1.00000
     62      -9.9807      1.00000
     63      -9.9735      1.00000
     64      -9.9705      1.00000
     65      -9.8633      1.00000
     66      -9.7476      1.00000
     67      -9.6268      1.00000
     68      -9.4580      1.00000
     69      -9.2776      1.00000
     70      -9.2352      1.00000
     71      -8.8432      1.00000
     72      -8.8334      1.00000
     73      -8.5969      1.00000
     74      -8.5682      1.00000
     75      -8.5527      1.00000
     76      -8.5073      1.00000
     77      -8.4883      1.00000
     78      -8.4488      1.00000
     79      -8.3969      1.00000
     80      -8.3755      1.00000
     81      -8.3215      1.00000
     82      -8.2729      1.00000
     83      -8.2489      1.00000
     84      -8.2035      1.00000
     85      -8.1707      1.00000
     86      -8.1551      1.00000
     87      -8.0902      1.00000
     88      -8.0764      1.00000
     89      -8.0148      1.00000
     90      -7.9466      1.00000
     91      -7.9418      1.00000
     92      -7.8254      1.00000
     93      -7.7657      1.00000
     94      -7.7383      1.00000
     95      -7.6750      1.00000
     96      -7.6564      1.00000
     97      -7.6366      1.00000
     98      -7.5898      1.00000
     99      -7.5526      1.00000
    100      -7.5062      1.00000
    101      -7.4713      1.00000
    102      -7.4436      1.00000
    103      -7.3922      1.00000
    104      -7.3847      1.00000
    105      -7.3522      1.00000
    106      -7.3376      1.00000
    107      -7.2583      1.00000
    108      -7.2100      1.00000
    109      -7.1784      1.00000
    110      -7.1387      1.00000
    111      -7.1048      1.00000
    112      -7.0255      1.00000
    113      -7.0133      1.00000
    114      -7.0010      1.00000
    115      -6.9838      1.00000
    116      -6.9661      1.00000
    117      -6.8954      1.00000
    118      -6.8665      1.00000
    119      -6.7995      1.00000
    120      -6.7259      1.00000
    121      -6.7021      1.00000
    122      -6.5981      1.00000
    123      -6.5795      1.00000
    124      -6.5659      1.00000
    125      -6.5150      1.00000
    126      -6.4965      1.00000
    127      -6.4915      1.00000
    128      -6.4658      1.00000
    129      -6.4157      1.00000
    130      -6.3555      1.00000
    131      -6.2884      1.00000
    132      -6.2755      1.00000
    133      -6.2479      1.00000
    134      -6.2009      1.00000
    135      -6.0667      1.00000
    136      -5.9814      1.00000
    137      -5.8609      1.00000
    138      -5.8237      1.00000
    139      -5.8060      1.00000
    140      -5.7823      1.00000
    141      -5.6822      1.00000
    142      -5.6567      1.00000
    143      -5.6537      1.00000
    144      -5.5211      1.00000
    145      -5.3528      1.00000
    146      -5.2888      1.00000
    147      -5.2765      1.00000
    148      -5.2496      1.00000
    149      -5.1774      1.00000
    150      -5.1629      1.00000
    151      -4.9917      1.00000
    152      -4.5861      1.00000
    153      -4.5503      1.00000
    154      -4.0107      1.00000
    155      -3.8382      1.00000
    156      -3.6881      1.00000
    157      -2.5645      0.00000
    158      -2.4386      0.00000
    159      -2.4251      0.00000
    160      -2.2891      0.00000
    161      -2.2077      0.00000
    162      -1.9774      0.00000
    163      -1.8873      0.00000
    164      -1.8246      0.00000
    165      -1.8036      0.00000
    166      -1.7235      0.00000
    167      -1.1228      0.00000
    168      -1.0521      0.00000
    169      -1.0193      0.00000
    170      -0.6419      0.00000
    171      -0.5289      0.00000
    172      -0.4235      0.00000
    173      -0.3243      0.00000
    174      -0.1704      0.00000
    175      -0.1391      0.00000
    176      -0.0669      0.00000
    177      -0.0531      0.00000
    178       0.0209      0.00000
    179       0.1271      0.00000
    180       0.2116      0.00000
    181       0.3476      0.00000
    182       0.4532      0.00000
    183       0.5420      0.00000
    184       0.6058      0.00000
    185       0.6104      0.00000
    186       0.6691      0.00000
    187       0.7527      0.00000
    188       0.7556      0.00000
    189       0.8136      0.00000
    190       0.8227      0.00000
    191       0.8939      0.00000
    192       0.9535      0.00000
    193       0.9719      0.00000
    194       1.0092      0.00000
    195       1.0423      0.00000
    196       1.0900      0.00000
    197       1.0950      0.00000
    198       1.1208      0.00000
    199       1.2047      0.00000
    200       1.2100      0.00000
    201       1.2855      0.00000
    202       1.2936      0.00000
    203       1.3190      0.00000
    204       1.3362      0.00000
    205       1.3437      0.00000
    206       1.4005      0.00000
    207       1.4166      0.00000
    208       1.4435      0.00000
    209       1.4819      0.00000
    210       1.5111      0.00000
    211       1.5428      0.00000
    212       1.5784      0.00000
    213       1.6149      0.00000
    214       1.6431      0.00000
    215       1.6557      0.00000
    216       1.7412      0.00000
    217       1.8499      0.00000
    218       1.8660      0.00000
    219       1.9207      0.00000
    220       1.9426      0.00000
    221       1.9791      0.00000
    222       2.0389      0.00000
    223       2.0939      0.00000
    224       2.1405      0.00000

 k-point     2 :       0.3333    0.0000    0.0000
  band No.  band energies     occupation 
      1     -34.0760      1.00000
      2     -33.9955      1.00000
      3     -33.2683      1.00000
      4     -33.2656      1.00000
      5     -27.3631      1.00000
      6     -21.7599      1.00000
      7     -21.6976      1.00000
      8     -21.5329      1.00000
      9     -21.4446      1.00000
     10     -21.3847      1.00000
     11     -21.3774      1.00000
     12     -21.3446      1.00000
     13     -21.3259      1.00000
     14     -21.2307      1.00000
     15     -21.2254      1.00000
     16     -21.1739      1.00000
     17     -21.0920      1.00000
     18     -21.0541      1.00000
     19     -21.0023      1.00000
     20     -20.9860      1.00000
     21     -20.9338      1.00000
     22     -20.8539      1.00000
     23     -20.8358      1.00000
     24     -20.7719      1.00000
     25     -20.7653      1.00000
     26     -20.7109      1.00000
     27     -20.4986      1.00000
     28     -19.9922      1.00000
     29     -19.8503      1.00000
     30     -19.8451      1.00000
     31     -18.9857      1.00000
     32     -17.5741      1.00000
     33     -17.5697      1.00000
     34     -17.5445      1.00000
     35     -17.4918      1.00000
     36     -17.4893      1.00000
     37     -17.4690      1.00000
     38     -16.7875      1.00000
     39     -16.7848      1.00000
     40     -16.7496      1.00000
     41     -16.7463      1.00000
     42     -16.7233      1.00000
     43     -16.7197      1.00000
     44     -12.7703      1.00000
     45     -12.4081      1.00000
     46     -12.2545      1.00000
     47     -12.1561      1.00000
     48     -11.6243      1.00000
     49     -11.5136      1.00000
     50     -11.2900      1.00000
     51     -11.1210      1.00000
     52     -10.9060      1.00000
     53     -10.7523      1.00000
     54     -10.5666      1.00000
     55     -10.4726      1.00000
     56     -10.4114      1.00000
     57     -10.2697      1.00000
     58     -10.2075      1.00000
     59     -10.1468      1.00000
     60     -10.0963      1.00000
     61     -10.0315      1.00000
     62      -9.9809      1.00000
     63      -9.9501      1.00000
     64      -9.9133      1.00000
     65      -9.6886      1.00000
     66      -9.6437      1.00000
     67      -9.6090      1.00000
     68      -9.4142      1.00000
     69      -9.2749      1.00000
     70      -9.1671      1.00000
     71      -8.8546      1.00000
     72      -8.8138      1.00000
     73      -8.7615      1.00000
     74      -8.6095      1.00000
     75      -8.5465      1.00000
     76      -8.4982      1.00000
     77      -8.4821      1.00000
     78      -8.4450      1.00000
     79      -8.4169      1.00000
     80      -8.3496      1.00000
     81      -8.3252      1.00000
     82      -8.2889      1.00000
     83      -8.2187      1.00000
     84      -8.1778      1.00000
     85      -8.1559      1.00000
     86      -8.0960      1.00000
     87      -8.0845      1.00000
     88      -8.0523      1.00000
     89      -7.9925      1.00000
     90      -7.9296      1.00000
     91      -7.8900      1.00000
     92      -7.8458      1.00000
     93      -7.7803      1.00000
     94      -7.7597      1.00000
     95      -7.7126      1.00000
     96      -7.6950      1.00000
     97      -7.6767      1.00000
     98      -7.5933      1.00000
     99      -7.5619      1.00000
    100      -7.4781      1.00000
    101      -7.4700      1.00000
    102      -7.4366      1.00000
    103      -7.4257      1.00000
    104      -7.3952      1.00000
    105      -7.3464      1.00000
    106      -7.3015      1.00000
    107      -7.2768      1.00000
    108      -7.2514      1.00000
    109      -7.1890      1.00000
    110      -7.1710      1.00000
    111      -7.1445      1.00000
    112      -7.0793      1.00000
    113      -7.0387      1.00000
    114      -7.0157      1.00000
    115      -6.9844      1.00000
    116      -6.9222      1.00000
    117      -6.9099      1.00000
    118      -6.8537      1.00000
    119      -6.7717      1.00000
    120      -6.7215      1.00000
    121      -6.6843      1.00000
    122      -6.6412      1.00000
    123      -6.6052      1.00000
    124      -6.5682      1.00000
    125      -6.5472      1.00000
    126      -6.5162      1.00000
    127      -6.4884      1.00000
    128      -6.4665      1.00000
    129      -6.3960      1.00000
    130      -6.3474      1.00000
    131      -6.3254      1.00000
    132      -6.2874      1.00000
    133      -6.2340      1.00000
    134      -6.1359      1.00000
    135      -6.0584      1.00000
    136      -5.9332      1.00000
    137      -5.8425      1.00000
    138      -5.8214      1.00000
    139      -5.8000      1.00000
    140      -5.7652      1.00000
    141      -5.6778      1.00000
    142      -5.6500      1.00000
    143      -5.6031      1.00000
    144      -5.5306      1.00000
    145      -5.4056      1.00000
    146      -5.2950      1.00000
    147      -5.2855      1.00000
    148      -5.2363      1.00000
    149      -5.1841      1.00000
    150      -5.1582      1.00000
    151      -4.9875      1.00000
    152      -4.5846      1.00000
    153      -4.5483      1.00000
    154      -4.0103      1.00000
    155      -3.8438      1.00000
    156      -3.6901      1.00000
    157      -2.5731      0.00000
    158      -2.4386      0.00000
    159      -2.4369      0.00000
    160      -2.3630      0.00000
    161      -2.2128      0.00000
    162      -1.9655      0.00000
    163      -1.9056      0.00000
    164      -1.8081      0.00000
    165      -1.7829      0.00000
    166      -1.6757      0.00000
    167      -1.1089      0.00000
    168      -0.9925      0.00000
    169      -0.8855      0.00000
    170      -0.6330      0.00000
    171      -0.6156      0.00000
    172      -0.5105      0.00000
    173      -0.4617      0.00000
    174      -0.2445      0.00000
    175      -0.1590      0.00000
    176      -0.0587      0.00000
    177      -0.0050      0.00000
    178       0.0829      0.00000
    179       0.1816      0.00000
    180       0.1927      0.00000
    181       0.3434      0.00000
    182       0.3867      0.00000
    183       0.4460      0.00000
    184       0.5251      0.00000
    185       0.6053      0.00000
    186       0.6703      0.00000
    187       0.7125      0.00000
    188       0.7454      0.00000
    189       0.7759      0.00000
    190       0.8196      0.00000
    191       0.8941      0.00000
    192       0.9047      0.00000
    193       0.9737      0.00000
    194       1.0222      0.00000
    195       1.0712      0.00000
    196       1.1005      0.00000
    197       1.1198      0.00000
    198       1.1689      0.00000
    199       1.1844      0.00000
    200       1.2330      0.00000
    201       1.2775      0.00000
    202       1.2983      0.00000
    203       1.3188      0.00000
    204       1.3486      0.00000
    205       1.3737      0.00000
    206       1.4140      0.00000
    207       1.4525      0.00000
    208       1.5112      0.00000
    209       1.5331      0.00000
    210       1.5577      0.00000
    211       1.6018      0.00000
    212       1.6199      0.00000
    213       1.6572      0.00000
    214       1.6985      0.00000
    215       1.7252      0.00000
    216       1.7453      0.00000
    217       1.8429      0.00000
    218       1.9478      0.00000
    219       1.9778      0.00000
    220       2.0046      0.00000
    221       2.0461      0.00000
    222       2.0698      0.00000
    223       2.1302      0.00000
    224       2.2419      0.00000

 k-point     3 :       0.0000    0.3333    0.0000
  band No.  band energies     occupation 
      1     -34.0760      1.00000
      2     -33.9955      1.00000
      3     -33.2683      1.00000
      4     -33.2656      1.00000
      5     -27.3631      1.00000
      6     -21.7591      1.00000
      7     -21.6995      1.00000
      8     -21.5290      1.00000
      9     -21.4476      1.00000
     10     -21.3870      1.00000
     11     -21.3719      1.00000
     12     -21.3522      1.00000
     13     -21.3211      1.00000
     14     -21.2294      1.00000
     15     -21.2273      1.00000
     16     -21.1737      1.00000
     17     -21.0904      1.00000
     18     -21.0541      1.00000
     19     -21.0054      1.00000
     20     -20.9844      1.00000
     21     -20.9337      1.00000
     22     -20.8539      1.00000
     23     -20.8357      1.00000
     24     -20.7742      1.00000
     25     -20.7629      1.00000
     26     -20.7111      1.00000
     27     -20.4985      1.00000
     28     -19.9922      1.00000
     29     -19.8504      1.00000
     30     -19.8451      1.00000
[truncated: 5,676,458 more chars]
