# Supplementary material for: Elucidating the catalytic mechanism of Prussian blue nanozymes with self-increasing catalytic activity
Source: Nat Commun. 2024 Jul 13;15:5908. doi: 10.1038/s41467-024-50344-7 (PMC11246500; doi:10.1038/s41467-024-50344-7)
Supplement: Supplementary file 4 — Source Data [file 41467_2024_50344_MOESM4_ESM.zip › Source data/Computational source data/B2/log.9349791t]

 running on   32 total cores
 distrk:  each k-point on   32 cores,    1 groups
 distr:  one band on    4 cores,    8 groups
 using from now: INCAR     
 vasp.5.4.4.18Apr17-6-g9f103f2a35 (build Aug 11 2022 15:12:02) complex          
  
 POSCAR found type information on POSCAR  Fe C  N  K  O  H 
 POSCAR found :  6 types and      66 ions
 scaLAPACK will be used
 LDA part: xc-table for Pade appr. of Perdew
 POSCAR found type information on POSCAR  Fe C  N  K  O  H 
 POSCAR found :  6 types and      66 ions
 found WAVECAR, reading the header
  number of k-points has changed, file:     1 present:     5
  trying to continue reading WAVECAR, but it might fail
 POSCAR, INCAR and KPOINTS ok, starting setup
 FFT: planning ...
 reading WAVECAR
 the WAVECAR file was read successfully
 charge-density read from file: VASP                                    
 magnetization density read from file 1
 entering main loop
       N       E                     dE             d eps       ncg     rms          rms(c)
RMM:   1    -0.475199422295E+03   -0.47520E+03   -0.49114E+02  4092   0.362E+01    0.173E+00
RMM:   2    -0.477978175097E+03   -0.27788E+01   -0.29451E+01  4555   0.217E+01    0.284E+00
RMM:   3    -0.478468451515E+03   -0.49028E+00   -0.51289E+00  5775   0.418E+00    0.929E-01
RMM:   4    -0.478458378129E+03    0.10073E-01   -0.31665E-01  5619   0.120E+00    0.638E-01
RMM:   5    -0.478461414679E+03   -0.30365E-02   -0.84907E-02  6145   0.443E-01    0.433E-01
RMM:   6    -0.478461228307E+03    0.18637E-03   -0.26236E-02  5291   0.298E-01    0.229E-01
RMM:   7    -0.478462415588E+03   -0.11873E-02   -0.16002E-02  5533   0.215E-01    0.774E-02
RMM:   8    -0.478463570238E+03   -0.11547E-02   -0.79843E-03  5879   0.109E-01    0.661E-02
RMM:   9    -0.478464491331E+03   -0.92109E-03   -0.49049E-03  5279   0.834E-02    0.599E-02
RMM:  10    -0.478465141671E+03   -0.65034E-03   -0.32005E-03  4961   0.598E-02    0.568E-02
RMM:  11    -0.478465737016E+03   -0.59534E-03   -0.23786E-03  4772   0.566E-02    0.539E-02
RMM:  12    -0.478466914924E+03   -0.11779E-02   -0.95238E-03  4819   0.117E-01    0.531E-02
RMM:  13    -0.478468066264E+03   -0.11513E-02   -0.18085E-02  4861   0.157E-01    0.531E-02
RMM:  14    -0.478469146111E+03   -0.10798E-02   -0.12221E-02  4820   0.123E-01    0.470E-02
RMM:  15    -0.478469826142E+03   -0.68003E-03   -0.12042E-02  4789   0.124E-01    0.444E-02
RMM:  16    -0.478470315619E+03   -0.48948E-03   -0.12912E-02  4783   0.126E-01    0.353E-02
RMM:  17    -0.478470635076E+03   -0.31946E-03   -0.12723E-02  4763   0.125E-01    0.338E-02
RMM:  18    -0.478471134663E+03   -0.49959E-03   -0.29444E-03  4690   0.631E-02    0.160E-02
RMM:  19    -0.478471270500E+03   -0.13584E-03   -0.14049E-03  4212   0.426E-02    0.113E-02
RMM:  20    -0.478471334430E+03   -0.63930E-04   -0.11535E-03  4149   0.374E-02    0.109E-02
RMM:  21    -0.478471380573E+03   -0.46143E-04   -0.73151E-04  3974   0.309E-02    0.963E-03
RMM:  22    -0.478471422457E+03   -0.41884E-04   -0.21632E-04  3436   0.180E-02    0.651E-03
RMM:  23    -0.478471439336E+03   -0.16879E-04   -0.10337E-04  3129   0.134E-02    0.603E-03
RMM:  24    -0.478471459100E+03   -0.19764E-04   -0.10357E-04  3163   0.134E-02    0.545E-03
RMM:  25    -0.478471467483E+03   -0.83831E-05   -0.32590E-05  2773   0.916E-03
   1 F= -.48437030E+03 E0= -.48437030E+03  d E =-.484370E+03  mag=    25.0000
 curvature:   0.00 expect dE= 0.000E+00 dE for cont linesearch  0.000E+00
 trial: gam= 0.00000 g(F)=  0.241E-02 g(S)=  0.000E+00 ort = 0.000E+00 (trialstep = 0.100E+01)
 search vector abs. value=  0.241E-02
 bond charge predicted
       N       E                     dE             d eps       ncg     rms          rms(c)
RMM:   1    -0.478461635855E+03    0.98232E-02   -0.45900E-01  4417   0.136E+00    0.243E-01
RMM:   2    -0.478463954149E+03   -0.23183E-02   -0.31247E-02  4342   0.697E-01    0.181E-01
RMM:   3    -0.478463828047E+03    0.12610E-03   -0.19024E-03  4374   0.143E-01    0.962E-02
RMM:   4    -0.478463744183E+03    0.83864E-04   -0.12136E-03  4519   0.786E-02    0.618E-02
RMM:   5    -0.478463717034E+03    0.27149E-04   -0.21194E-04  4120   0.391E-02    0.278E-02
RMM:   6    -0.478463709875E+03    0.71593E-05   -0.30355E-05  3103   0.176E-02
   2 F= -.48436370E+03 E0= -.48436370E+03  d E =0.660419E-02  mag=    25.0000
 trial-energy change:    0.006604  1 .order    0.006693   -0.002413    0.015799
 step:   0.1359(harm=  0.1325)  dis= 0.00055  next Energy=  -484.370465 (dE=-0.164E-03)
 bond charge predicted
       N       E                     dE             d eps       ncg     rms          rms(c)
RMM:   1    -0.478470018983E+03   -0.63019E-02   -0.34244E-01  4351   0.118E+00    0.211E-01
RMM:   2    -0.478471662240E+03   -0.16433E-02   -0.23010E-02  4305   0.597E-01    0.156E-01
RMM:   3    -0.478471573694E+03    0.88546E-04   -0.14436E-03  4319   0.124E-01    0.814E-02
RMM:   4    -0.478471514825E+03    0.58869E-04   -0.83083E-04  4435   0.663E-02    0.539E-02
RMM:   5    -0.478471492825E+03    0.22000E-04   -0.15727E-04  4035   0.332E-02    0.234E-02
RMM:   6    -0.478471489326E+03    0.34995E-05   -0.20709E-05  2844   0.148E-02
   3 F= -.48437049E+03 E0= -.48437049E+03  d E =-.191201E-03  mag=    25.0000
 curvature:  -0.07 expect dE=-0.780E-04 dE for cont linesearch -0.239E-08
 trial: gam= 0.48426 g(F)=  0.118E-02 g(S)=  0.000E+00 ort = 0.932E-05 (trialstep = 0.827E+00)
 search vector abs. value=  0.175E-02
 bond charge predicted
       N       E                     dE             d eps       ncg     rms          rms(c)
RMM:   1    -0.478470731356E+03    0.76147E-03   -0.13877E-01  4326   0.794E-01    0.127E-01
RMM:   2    -0.478471569163E+03   -0.83781E-03   -0.82027E-03  4243   0.362E-01    0.122E-01
RMM:   3    -0.478471528853E+03    0.40310E-04   -0.57985E-04  4264   0.736E-02    0.474E-02
RMM:   4    -0.478471540163E+03   -0.11310E-04   -0.10562E-04  3976   0.256E-02    0.294E-02
RMM:   5    -0.478471547689E+03   -0.75259E-05   -0.34254E-05  3017   0.158E-02
   4 F= -.48437117E+03 E0= -.48437117E+03  d E =-.678568E-03  mag=    25.0000
 trial-energy change:   -0.000679  1 .order   -0.000673   -0.000978   -0.000367
 step:   1.3247(harm=  1.3247)  dis= 0.00319  next Energy=  -484.371276 (dE=-0.783E-03)
 bond charge predicted
       N       E                     dE             d eps       ncg     rms          rms(c)
RMM:   1    -0.478471022738E+03    0.51743E-03   -0.50049E-02  4302   0.478E-01    0.770E-02
RMM:   2    -0.478471334530E+03   -0.31179E-03   -0.30540E-03  4209   0.224E-01    0.735E-02
RMM:   3    -0.478471320604E+03    0.13927E-04   -0.21870E-04  4090   0.452E-02    0.300E-02
RMM:   4    -0.478471324093E+03   -0.34893E-05   -0.40015E-05  3143   0.170E-02
   5 F= -.48437128E+03 E0= -.48437128E+03  d E =-.788457E-03  mag=    25.0000
 curvature:  -0.98 expect dE=-0.736E-03 dE for cont linesearch -0.954E-06
 trial: gam= 0.66057 g(F)=  0.750E-03 g(S)=  0.000E+00 ort =-0.413E-04 (trialstep = 0.927E+00)
 search vector abs. value=  0.146E-02
 bond charge predicted
       N       E                     dE             d eps       ncg     rms          rms(c)
RMM:   1    -0.478469684223E+03    0.16364E-02   -0.17702E-01  4314   0.872E-01    0.130E-01
RMM:   2    -0.478470191334E+03   -0.50711E-03   -0.83027E-03  4265   0.359E-01    0.860E-02
RMM:   3    -0.478470229891E+03   -0.38557E-04   -0.55271E-04  4321   0.715E-02    0.468E-02
RMM:   4    -0.478470232595E+03   -0.27046E-05   -0.17866E-04  4296   0.298E-02    0.251E-02
RMM:   5    -0.478470242737E+03   -0.10142E-04   -0.43346E-05  3273   0.163E-02    0.156E-02
RMM:   6    -0.478470244899E+03   -0.21625E-05   -0.17501E-05  2762   0.125E-02
   6 F= -.48437054E+03 E0= -.48437054E+03  d E =0.736537E-03  mag=    25.0000
 trial-energy change:    0.000737  1 .order    0.000778   -0.000669    0.002225
 step:   0.2291(harm=  0.2143)  dis= 0.00047  next Energy=  -484.371364 (dE=-0.834E-04)
 bond charge predicted
       N       E                     dE             d eps       ncg     rms          rms(c)
RMM:   1    -0.478471054761E+03   -0.81202E-03   -0.10057E-01  4283   0.658E-01    0.981E-02
RMM:   2    -0.478471338368E+03   -0.28361E-03   -0.47083E-03  4212   0.272E-01    0.644E-02
RMM:   3    -0.478471355813E+03   -0.17445E-04   -0.30632E-04  4212   0.544E-02    0.353E-02
RMM:   4    -0.478471351433E+03    0.43797E-05   -0.96621E-05  4041   0.236E-02
   7 F= -.48437140E+03 E0= -.48437140E+03  d E =-.115668E-03  mag=    25.0000
 curvature:  -0.22 expect dE=-0.169E-03 dE for cont linesearch -0.164E-06
 trial: gam= 1.13579 g(F)=  0.783E-03 g(S)=  0.000E+00 ort =-0.333E-04 (trialstep = 0.444E+00)
 search vector abs. value=  0.259E-02
 bond charge predicted
       N       E                     dE             d eps       ncg     rms          rms(c)
RMM:   1    -0.478471618484E+03   -0.26267E-03   -0.69849E-02  4291   0.544E-01    0.775E-02
RMM:   2    -0.478471809159E+03   -0.19068E-03   -0.26158E-03  4186   0.199E-01    0.501E-02
RMM:   3    -0.478471833903E+03   -0.24744E-04   -0.16927E-04  4086   0.399E-02    0.265E-02
RMM:   4    -0.478471836101E+03   -0.21975E-05   -0.45019E-05  3211   0.168E-02
   8 F= -.48437144E+03 E0= -.48437144E+03  d E =-.458081E-04  mag=    25.0000
 trial-energy change:   -0.000046  1 .order   -0.000041   -0.000331    0.000249
 step:   0.2529(harm=  0.2529)  dis= 0.00073  next Energy=  -484.371491 (dE=-0.942E-04)
 bond charge predicted
       N       E                     dE             d eps       ncg     rms          rms(c)
RMM:   1    -0.478471653087E+03    0.18082E-03   -0.13032E-02  4247   0.235E-01    0.325E-02
RMM:   2    -0.478471690753E+03   -0.37666E-04   -0.49678E-04  4043   0.905E-02    0.213E-02
RMM:   3    -0.478471696534E+03   -0.57810E-05   -0.28740E-05  2960   0.171E-02
   9 F= -.48437150E+03 E0= -.48437150E+03  d E =-.101556E-03  mag=    25.0000
 curvature:  -0.44 expect dE=-0.235E-03 dE for cont linesearch -0.160E-05
 trial: gam= 0.50410 g(F)=  0.534E-03 g(S)=  0.000E+00 ort = 0.971E-04 (trialstep = 0.405E+00)
 search vector abs. value=  0.129E-02
 bond charge predicted
       N       E                     dE             d eps       ncg     rms          rms(c)
RMM:   1    -0.478472062254E+03   -0.37150E-03   -0.28696E-02  4286   0.346E-01    0.579E-02
RMM:   2    -0.478472147880E+03   -0.85626E-04   -0.10564E-03  4149   0.127E-01    0.351E-02
RMM:   3    -0.478472165762E+03   -0.17882E-04   -0.65849E-05  3452   0.246E-02    0.162E-02
RMM:   4    -0.478472166691E+03   -0.92899E-06   -0.19005E-05  2772   0.112E-02
  10 F= -.48437163E+03 E0= -.48437163E+03  d E =-.132148E-03  mag=    25.0000
 trial-energy change:   -0.000132  1 .order   -0.000137   -0.000236   -0.000038
 step:   0.4840(harm=  0.4840)  dis= 0.00102  next Energy=  -484.371639 (dE=-0.141E-03)
 bond charge predicted
       N       E                     dE             d eps       ncg     rms          rms(c)
RMM:   1    -0.478472240458E+03   -0.74696E-04   -0.10801E-03  4159   0.680E-02    0.138E-02
RMM:   2    -0.478472244038E+03   -0.35792E-05   -0.45031E-05  3133   0.262E-02
  11 F= -.48437164E+03 E0= -.48437164E+03  d E =-.140444E-03  mag=    25.0000
 curvature:  -0.54 expect dE=-0.178E-03 dE for cont linesearch -0.112E-06
 trial: gam= 0.65608 g(F)=  0.332E-03 g(S)=  0.000E+00 ort =-0.164E-04 (trialstep = 0.421E+00)
 search vector abs. value=  0.865E-03
 bond charge predicted
       N       E                     dE             d eps       ncg     rms          rms(c)
RMM:   1    -0.478472300953E+03   -0.60495E-04   -0.22721E-02  4278   0.306E-01    0.612E-02
RMM:   2    -0.478472350120E+03   -0.49166E-04   -0.77964E-04  4163   0.112E-01    0.327E-02
RMM:   3    -0.478472365924E+03   -0.15805E-04   -0.53642E-05  3420   0.212E-02    0.173E-02
RMM:   4    -0.478472365904E+03    0.20336E-07   -0.29236E-05  2921   0.140E-02
  12 F= -.48437163E+03 E0= -.48437163E+03  d E =0.999871E-05  mag=    25.0000
 trial-energy change:    0.000010  1 .order    0.000014   -0.000135    0.000162
 step:   0.1912(harm=  0.1912)  dis= 0.00035  next Energy=  -484.371669 (dE=-0.307E-04)
 bond charge predicted
       N       E                     dE             d eps       ncg     rms          rms(c)
RMM:   1    -0.478472317698E+03    0.48227E-04   -0.68287E-03  4220   0.168E-01    0.329E-02
RMM:   2    -0.478472336660E+03   -0.18962E-04   -0.25356E-04  3983   0.660E-02    0.190E-02
RMM:   3    -0.478472346234E+03   -0.95737E-05   -0.17150E-05  2740   0.131E-02
  13 F= -.48437168E+03 E0= -.48437168E+03  d E =-.424751E-04  mag=    25.0000
 curvature:  -0.26 expect dE=-0.958E-04 dE for cont linesearch -0.183E-06
 trial: gam= 1.25641 g(F)=  0.372E-03 g(S)=  0.000E+00 ort = 0.248E-04 (trialstep = 0.180E+00)
 search vector abs. value=  0.180E-02
 bond charge predicted
       N       E                     dE             d eps       ncg     rms          rms(c)
RMM:   1    -0.478472526983E+03   -0.19032E-03   -0.88809E-03  4215   0.188E-01    0.358E-02
RMM:   2    -0.478472555983E+03   -0.29000E-04   -0.28910E-04  3949   0.680E-02    0.211E-02
RMM:   3    -0.478472565087E+03   -0.91036E-05   -0.16796E-05  2693   0.129E-02
  14 F= -.48437174E+03 E0= -.48437174E+03  d E =-.639426E-04  mag=    25.0000
 trial-energy change:   -0.000064  1 .order   -0.000054   -0.000073   -0.000035
 step:   0.3440(harm=  0.3440)  dis= 0.00096  next Energy=  -484.371750 (dE=-0.693E-04)
 bond charge predicted
       N       E                     dE             d eps       ncg     rms          rms(c)
RMM:   1    -0.478472721071E+03   -0.16509E-03   -0.74522E-03  4224   0.172E-01    0.369E-02
RMM:   2    -0.478472739442E+03   -0.18372E-04   -0.21489E-04  3905   0.564E-02    0.241E-02
RMM:   3    -0.478472744931E+03   -0.54883E-05   -0.20596E-05  2726   0.126E-02
  15 F= -.48437178E+03 E0= -.48437178E+03  d E =-.100034E-03  mag=    25.0000
 curvature:  -0.77 expect dE=-0.292E-03 dE for cont linesearch -0.682E-05
 ZBRENT: increasing intervall
 opt :   0.6714  next Energy=  -484.371801 (dE=-0.120E-03)
 bond charge predicted
       N       E                     dE             d eps       ncg     rms          rms(c)
RMM:   1    -0.478472971074E+03   -0.23163E-03   -0.29563E-02  4281   0.342E-01    0.721E-02
RMM:   2    -0.478473039521E+03   -0.68447E-04   -0.83443E-04  4109   0.111E-01    0.461E-02
RMM:   3    -0.478473061056E+03   -0.21535E-04   -0.79282E-05  3519   0.239E-02    0.200E-02
RMM:   4    -0.478473060117E+03    0.93934E-06   -0.21423E-05  2704   0.118E-02
  16 F= -.48437180E+03 E0= -.48437180E+03  d E =-.118167E-03  mag=    25.0000
 curvature:  -2.26 expect dE=-0.188E-02 dE for cont linesearch -0.959E-06
 trial: gam= 1.66206 g(F)=  0.835E-03 g(S)=  0.000E+00 ort =-0.277E-04 (trialstep = 0.877E-01)
 search vector abs. value=  0.571E-02
 bond charge predicted
       N       E                     dE             d eps       ncg     rms          rms(c)
RMM:   1    -0.478473152179E+03   -0.91123E-04   -0.65634E-03  4227   0.163E-01    0.315E-02
RMM:   2    -0.478473168842E+03   -0.16664E-04   -0.18127E-04  3921   0.539E-02    0.177E-02
RMM:   3    -0.478473175590E+03   -0.67471E-05   -0.15378E-05  2704   0.111E-02
  17 F= -.48437186E+03 E0= -.48437186E+03  d E =-.625977E-04  mag=    25.0000
 trial-energy change:   -0.000063  1 .order   -0.000051   -0.000069   -0.000032
 step:   0.1638(harm=  0.1638)  dis= 0.00083  next Energy=  -484.371864 (dE=-0.646E-04)
 bond charge predicted
       N       E                     dE             d eps       ncg     rms          rms(c)
RMM:   1    -0.478473232960E+03   -0.64117E-04   -0.50350E-03  4226   0.143E-01    0.296E-02
RMM:   2    -0.478473245408E+03   -0.12448E-04   -0.14048E-04  3861   0.476E-02    0.188E-02
RMM:   3    -0.478473250246E+03   -0.48386E-05   -0.15285E-05  2722   0.107E-02
  18 F= -.48437189E+03 E0= -.48437189E+03  d E =-.910498E-04  mag=    25.0000
 curvature:  -0.59 expect dE=-0.271E-03 dE for cont linesearch -0.415E-06
 trial: gam= 0.40406 g(F)=  0.457E-03 g(S)=  0.000E+00 ort = 0.632E-04 (trialstep = 0.103E+00)
 search vector abs. value=  0.144E-02
 bond charge predicted
       N       E                     dE             d eps       ncg     rms          rms(c)
RMM:   1    -0.478473264315E+03   -0.18908E-04   -0.22353E-03  4154   0.942E-02    0.189E-02
RMM:   2    -0.478473269941E+03   -0.56254E-05   -0.63415E-05  3364   0.325E-02
  19 F= -.48437194E+03 E0= -.48437194E+03  d E =-.515997E-04  mag=    25.0000
 trial-energy change:   -0.000052  1 .order   -0.000043   -0.000050   -0.000036
 step:   0.3782(harm=  0.3782)  dis= 0.00095  next Energy=  -484.371981 (dE=-0.913E-04)
 bond charge predicted
       N       E                     dE             d eps       ncg     rms          rms(c)
RMM:   1    -0.478473223940E+03    0.40376E-04   -0.15904E-02  4275   0.251E-01    0.446E-02
RMM:   2    -0.478473248331E+03   -0.24392E-04   -0.46749E-04  4011   0.831E-02    0.242E-02
RMM:   3    -0.478473260285E+03   -0.11954E-04   -0.30264E-05  2940   0.155E-02    0.138E-02
RMM:   4    -0.478473266883E+03   -0.65983E-05   -0.16423E-05  2683   0.101E-02
  20 F= -.48437202E+03 E0= -.48437202E+03  d E =-.131021E-03  mag=    25.0000
 curvature:  -0.56 expect dE=-0.160E-03 dE for cont linesearch -0.364E-05
 ZBRENT: extrapolating
 opt :   0.4823  next Energy=  -484.372026 (dE=-0.136E-03)
 bond charge predicted
       N       E                     dE             d eps       ncg     rms          rms(c)
RMM:   1    -0.478473240306E+03    0.19979E-04   -0.22247E-03  4167   0.947E-02    0.169E-02
RMM:   2    -0.478473247669E+03   -0.73628E-05   -0.80886E-05  3400   0.370E-02
  21 F= -.48437203E+03 E0= -.48437203E+03  d E =-.141932E-03  mag=    25.0000
 curvature:  -0.78 expect dE=-0.409E-03 dE for cont linesearch -0.386E-05
 ZBRENT: bracketing found
 ZBRENT: interpolating
 opt :   0.4337  next Energy=  -484.372034 (dE=-0.144E-03)
 bond charge predicted
       N       E                     dE             d eps       ncg     rms          rms(c)
RMM:   1    -0.478473264211E+03   -0.23904E-04   -0.47583E-04  4003   0.436E-02    0.790E-03
RMM:   2    -0.478473268573E+03   -0.43617E-05   -0.15559E-05  2643   0.161E-02
  22 F= -.48437204E+03 E0= -.48437204E+03  d E =-.148831E-03  mag=    25.0000
 curvature:  -0.41 expect dE=-0.172E-03 dE for cont linesearch -0.162E-05
 trial: gam= 1.04428 g(F)=  0.415E-03 g(S)=  0.000E+00 ort = 0.749E-04 (trialstep = 0.114E+00)
 search vector abs. value=  0.214E-02
 bond charge predicted
       N       E                     dE             d eps       ncg     rms          rms(c)
RMM:   1    -0.478473295440E+03   -0.31229E-04   -0.41253E-03  4207   0.128E-01    0.195E-02
RMM:   2    -0.478473304504E+03   -0.90641E-05   -0.12312E-04  3583   0.448E-02    0.120E-02
RMM:   3    -0.478473308315E+03   -0.38110E-05   -0.94456E-06  2589   0.923E-03
  23 F= -.48437209E+03 E0= -.48437209E+03  d E =-.518952E-04  mag=    25.0000
 trial-energy change:   -0.000052  1 .order   -0.000044   -0.000056   -0.000032
 step:   0.2612(harm=  0.2612)  dis= 0.00080  next Energy=  -484.372103 (dE=-0.644E-04)
 bond charge predicted
       N       E                     dE             d eps       ncg     rms          rms(c)
RMM:   1    -0.478473320455E+03   -0.15951E-04   -0.70776E-03  4225   0.167E-01    0.270E-02
RMM:   2    -0.478473330325E+03   -0.98700E-05   -0.18879E-04  3925   0.548E-02    0.175E-02
RMM:   3    -0.478473334687E+03   -0.43623E-05   -0.16748E-05  2715   0.117E-02
  24 F= -.48437213E+03 E0= -.48437213E+03  d E =-.933916E-04  mag=    25.0000
 curvature:  -0.57 expect dE=-0.212E-03 dE for cont linesearch -0.291E-05
 ZBRENT: increasing intervall
 opt :   0.5561  next Energy=  -484.372112 (dE=-0.730E-04)
 bond charge predicted
       N       E                     dE             d eps       ncg     rms          rms(c)
RMM:   1    -0.478473261570E+03    0.68755E-04   -0.28242E-02  4276   0.334E-01    0.527E-02
RMM:   2    -0.478473289266E+03   -0.27696E-04   -0.73335E-04  4119   0.107E-01    0.338E-02
RMM:   3    -0.478473302151E+03   -0.12885E-04   -0.65754E-05  3523   0.224E-02    0.194E-02
RMM:   4    -0.478473305003E+03   -0.28527E-05   -0.23270E-05  2787   0.128E-02
  25 F= -.48437213E+03 E0= -.48437213E+03  d E =-.917799E-04  mag=    25.0000
 curvature:   3.97 expect dE= 0.691E-02 dE for cont linesearch  0.793E-04
 ZBRENT: bracketing found
 ZBRENT: interpolating
 opt :   0.3604  next Energy=  -484.372138 (dE=-0.986E-04)
 bond charge predicted
       N       E                     dE             d eps       ncg     rms          rms(c)
RMM:   1    -0.478473317965E+03   -0.15815E-04   -0.12514E-02  4227   0.223E-01    0.329E-02
RMM:   2    -0.478473340646E+03   -0.22680E-04   -0.41039E-04  4003   0.817E-02    0.219E-02
RMM:   3    -0.478473347346E+03   -0.67002E-05   -0.26370E-05  2858   0.158E-02
  26 F= -.48437215E+03 E0= -.48437215E+03  d E =-.115811E-03  mag=    25.0000
 curvature:  -0.26 expect dE=-0.204E-03 dE for cont linesearch -0.925E-06
 ZBRENT: bisectioning
 opt :   0.4583  next Energy=  -484.372162 (dE=-0.124E-03)
 bond charge predicted
       N       E                     dE             d eps       ncg     rms          rms(c)
RMM:   1    -0.478473331142E+03    0.95039E-05   -0.30865E-03  4168   0.111E-01    0.141E-02
RMM:   2    -0.478473339496E+03   -0.83539E-05   -0.10363E-04  3504   0.423E-02    0.796E-03
RMM:   3    -0.478473342138E+03   -0.26428E-05   -0.60113E-06  2492   0.762E-03
  27 F= -.48437216E+03 E0= -.48437216E+03  d E =-.119915E-03  mag=    25.0000
 curvature:  -2.17 expect dE=-0.245E-02 dE for cont linesearch -0.173E-04
 ZBRENT: interpolating
 opt :   0.3995  next Energy=  -484.372156 (dE=-0.118E-03)
 bond charge predicted
       N       E                     dE             d eps       ncg     rms          rms(c)
RMM:   1    -0.478473349160E+03   -0.96641E-05   -0.10878E-03  4104   0.664E-02    0.101E-02
RMM:   2    -0.478473353396E+03   -0.42360E-05   -0.44724E-05  3052   0.281E-02
  28 F= -.48437216E+03 E0= -.48437216E+03  d E =-.125621E-03  mag=    25.0000
 curvature:  -0.21 expect dE=-0.195E-03 dE for cont linesearch -0.342E-06
 trial: gam= 2.26291 g(F)=  0.915E-03 g(S)=  0.000E+00 ort = 0.587E-04 (trialstep = 0.301E-01)
 search vector abs. value=  0.122E-01
 bond charge predicted
       N       E                     dE             d eps       ncg     rms          rms(c)
RMM:   1    -0.478473330973E+03    0.18187E-04   -0.16731E-03  4125   0.814E-02    0.106E-02
RMM:   2    -0.478473333550E+03   -0.25769E-05   -0.34675E-05  3034   0.239E-02
  29 F= -.48437219E+03 E0= -.48437219E+03  d E =-.273778E-04  mag=    25.0000
 trial-energy change:   -0.000027  1 .order   -0.000024   -0.000032   -0.000017
 step:   0.0639(harm=  0.0639)  dis= 0.00048  next Energy=  -484.372198 (dE=-0.335E-04)
 bond charge predicted
       N       E                     dE             d eps       ncg     rms          rms(c)
RMM:   1    -0.478473300925E+03    0.30048E-04   -0.21904E-03  4171   0.940E-02    0.149E-02
RMM:   2    -0.478473306492E+03   -0.55678E-05   -0.79750E-05  3263   0.352E-02
  30 F= -.48437222E+03 E0= -.48437222E+03  d E =-.521187E-04  mag=    25.0000
 curvature:  -0.37 expect dE=-0.201E-03 dE for cont linesearch -0.511E-05
 ZBRENT: increasing intervall
 opt :   0.1315  next Energy=  -484.372235 (dE=-0.700E-04)
 bond charge predicted
       N       E                     dE             d eps       ncg     rms          rms(c)
RMM:   1    -0.478473215857E+03    0.85068E-04   -0.85723E-03  4258   0.187E-01    0.286E-02
RMM:   2    -0.478473237742E+03   -0.21885E-04   -0.34047E-04  3888   0.720E-02    0.196E-02
RMM:   3    -0.478473242230E+03   -0.44878E-05   -0.20783E-05  2751   0.145E-02
  31 F= -.48437225E+03 E0= -.48437225E+03  d E =-.877312E-04  mag=    25.0000
 curvature:  -1.30 expect dE=-0.504E-03 dE for cont linesearch -0.454E-05
 ZBRENT: increasing intervall
 opt :   0.2667  next Energy=  -484.372253 (dE=-0.881E-04)
 bond charge predicted
       N       E                     dE             d eps       ncg     rms          rms(c)
RMM:   1    -0.478473007225E+03    0.23052E-03   -0.34213E-02  4286   0.370E-01    0.532E-02
RMM:   2    -0.478473059047E+03   -0.51821E-04   -0.10381E-03  4155   0.128E-01    0.388E-02
RMM:   3    -0.478473070485E+03   -0.11438E-04   -0.83519E-05  3678   0.260E-02    0.199E-02
RMM:   4    -0.478473073225E+03   -0.27405E-05   -0.24614E-05  2819   0.123E-02
  32 F= -.48437227E+03 E0= -.48437227E+03  d E =-.104180E-03  mag=    25.0000
 curvature:  -0.12 expect dE=-0.560E-04 dE for cont linesearch -0.372E-06
 ZBRENT: bracketing found
 ZBRENT: interpolating
 opt :   0.2010  next Energy=  -484.372275 (dE=-0.111E-03)
 bond charge predicted
       N       E                     dE             d eps       ncg     rms          rms(c)
RMM:   1    -0.478473145099E+03   -0.74614E-04   -0.81935E-03  4227   0.182E-01    0.243E-02
RMM:   2    -0.478473167329E+03   -0.22230E-04   -0.31580E-04  3932   0.723E-02    0.192E-02
RMM:   3    -0.478473170192E+03   -0.28624E-05   -0.17304E-05  2656   0.136E-02
  33 F= -.48437228E+03 E0= -.48437228E+03  d E =-.113289E-03  mag=    25.0000
 curvature:  -2.05 expect dE=-0.709E-03 dE for cont linesearch -0.922E-05
 ZBRENT: interpolating
 opt :   0.2368  next Energy=  -484.372272 (dE=-0.107E-03)
 bond charge predicted
       N       E                     dE             d eps       ncg     rms          rms(c)
RMM:   1    -0.478473117843E+03    0.49486E-04   -0.23799E-03  4164   0.980E-02    0.112E-02
RMM:   2    -0.478473125630E+03   -0.77865E-05   -0.88591E-05  3369   0.390E-02
  34 F= -.48437228E+03 E0= -.48437228E+03  d E =-.117165E-03  mag=    25.0000
 curvature:  -0.65 expect dE=-0.269E-03 dE for cont linesearch -0.528E-05
 ZBRENT: interpolating
 opt :   0.2163  next Energy=  -484.372280 (dE=-0.115E-03)
 bond charge predicted
       N       E                     dE             d eps       ncg     rms          rms(c)
RMM:   1    -0.478473155047E+03   -0.37204E-04   -0.75668E-04  4051   0.550E-02    0.763E-03
RMM:   2    -0.478473156826E+03   -0.17787E-05   -0.16921E-05  2536   0.171E-02
  35 F= -.48437229E+03 E0= -.48437229E+03  d E =-.120732E-03  mag=    25.0000
 curvature:  -0.22 expect dE=-0.801E-04 dE for cont linesearch -0.589E-06
 ZBRENT: bisectioning
 opt :   0.2266  next Energy=  -484.372287 (dE=-0.122E-03)
 bond charge predicted
       N       E                     dE             d eps       ncg     rms          rms(c)
RMM:   1    -0.478473143386E+03    0.11661E-04   -0.18076E-04  3839   0.278E-02    0.543E-03
RMM:   2    -0.478473145641E+03   -0.22551E-05   -0.10213E-05  2400   0.133E-02
  36 F= -.48437229E+03 E0= -.48437229E+03  d E =-.123423E-03  mag=    25.0000
 curvature:  -0.62 expect dE=-0.240E-03 dE for cont linesearch -0.637E-06
 ZBRENT: interpolating
 opt :   0.2226  next Energy=  -484.372288 (dE=-0.124E-03)
 bond charge predicted
       N       E                     dE             d eps       ncg     rms          rms(c)
RMM:   1    -0.478473151736E+03   -0.83493E-05   -0.26133E-05  2946   0.108E-02    0.437E-03
RMM:   2    -0.478473153274E+03   -0.15381E-05   -0.31754E-06  2204   0.563E-03
  37 F= -.48437229E+03 E0= -.48437229E+03  d E =-.125776E-03  mag=    25.0000
 curvature:  -0.21 expect dE=-0.799E-04 dE for cont linesearch -0.759E-07
 trial: gam= 0.16903 g(F)=  0.374E-03 g(S)=  0.000E+00 ort = 0.657E-04 (trialstep = 0.686E-01)
 search vector abs. value=  0.743E-03
 bond charge predicted
       N       E                     dE             d eps       ncg     rms          rms(c)
RMM:   1    -0.478473182975E+03   -0.31240E-04   -0.55137E-04  4024   0.455E-02    0.741E-03
RMM:   2    -0.478473184770E+03   -0.17948E-05   -0.18676E-05  2637   0.176E-02
  38 F= -.48437232E+03 E0= -.48437232E+03  d E =-.252949E-04  mag=    25.0000
 trial-energy change:   -0.000025  1 .order   -0.000023   -0.000026   -0.000019
 step:   0.2495(harm=  0.2495)  dis= 0.00044  next Energy=  -484.372338 (dE=-0.480E-04)
 bond charge predicted
       N       E                     dE             d eps       ncg     rms          rms(c)
RMM:   1    -0.478473233829E+03   -0.50853E-04   -0.38883E-03  4191   0.121E-01    0.182E-02
RMM:   2    -0.478473239266E+03   -0.54373E-05   -0.13526E-04  3488   0.453E-02    0.105E-02
RMM:   3    -0.478473241683E+03   -0.24167E-05   -0.10414E-05  2618   0.928E-03
  39 F= -.48437236E+03 E0= -.48437236E+03  d E =-.658407E-04  mag=    25.0000
 curvature:  -0.24 expect dE=-0.900E-04 dE for cont linesearch -0.321E-05
 ZBRENT: increasing intervall
 opt :   0.6113  next Energy=  -484.372327 (dE=-0.370E-04)
 bond charge predicted
       N       E                     dE             d eps       ncg     rms          rms(c)
RMM:   1    -0.478473239194E+03    0.72316E-07   -0.15529E-02  4252   0.240E-01    0.333E-02
RMM:   2    -0.478473244366E+03   -0.51719E-05   -0.41404E-04  4038   0.792E-02    0.189E-02
RMM:   3    -0.478473249189E+03   -0.48232E-05   -0.33418E-05  2994   0.158E-02
  40 F= -.48437233E+03 E0= -.48437233E+03  d E =-.405149E-04  mag=    25.0000
 curvature:   2.17 expect dE= 0.500E-02 dE for cont linesearch  0.233E-03
 ZBRENT: bracketing found
 ZBRENT: interpolating
 opt :   0.3437  next Energy=  -484.372361 (dE=-0.705E-04)
 bond charge predicted
       N       E                     dE             d eps       ncg     rms          rms(c)
RMM:   1    -0.478473250434E+03   -0.60682E-05   -0.85602E-03  4194   0.179E-01    0.232E-02
RMM:   2    -0.478473260518E+03   -0.10084E-04   -0.27766E-04  3879   0.680E-02    0.121E-02
RMM:   3    -0.478473264561E+03   -0.40430E-05   -0.17020E-05  2669   0.119E-02
  41 F= -.48437237E+03 E0= -.48437237E+03  d E =-.801847E-04  mag=    25.0000
 curvature:  -0.04 expect dE=-0.342E-04 dE for cont linesearch -0.790E-07
 trial: gam= 2.04301 g(F)=  0.786E-03 g(S)=  0.000E+00 ort = 0.367E-04 (trialstep = 0.228E-01)
 search vector abs. value=  0.404E-02
 bond charge predicted
       N       E                     dE             d eps       ncg     rms          rms(c)
RMM:   1    -0.478473308667E+03   -0.48149E-04   -0.31938E-04  3940   0.350E-02    0.637E-03
RMM:   2    -0.478473311439E+03   -0.27719E-05   -0.19638E-05  2680   0.189E-02
  42 F= -.48437239E+03 E0= -.48437239E+03  d E =-.215159E-04  mag=    25.0000
 ZBRENT: can't locate minimum, use default step
 trial-energy change:   -0.000022  1 .order   -0.000017   -0.000020   -0.000015
 step:   0.0910(harm=  0.0918)  dis= 0.00039  next Energy=  -484.372410 (dE=-0.395E-04)
 bond charge predicted
       N       E                     dE             d eps       ncg     rms          rms(c)
RMM:   1    -0.478473426710E+03   -0.11804E-03   -0.29823E-03  4187   0.104E-01    0.151E-02
RMM:   2    -0.478473430784E+03   -0.40737E-05   -0.92945E-05  3292   0.379E-02
  43 F= -.48437243E+03 E0= -.48437243E+03  d E =-.641275E-04  mag=    25.0000
 curvature:  -0.22 expect dE=-0.661E-04 dE for cont linesearch -0.786E-05
 ZBRENT: increasing intervall
 opt :   0.2276  next Energy=  -484.372451 (dE=-0.805E-04)
 bond charge predicted
       N       E                     dE             d eps       ncg     rms          rms(c)
RMM:   1    -0.478473606422E+03   -0.17971E-03   -0.11795E-02  4254   0.207E-01    0.317E-02
RMM:   2    -0.478473623721E+03   -0.17299E-04   -0.41398E-04  3908   0.770E-02    0.184E-02
RMM:   3    -0.478473629657E+03   -0.59361E-05   -0.28923E-05  2897   0.156E-02
  44 F= -.48437248E+03 E0= -.48437248E+03  d E =-.106595E-03  mag=    25.0000
 curvature:  -0.45 expect dE=-0.843E-04 dE for cont linesearch -0.761E-07
 trial: gam= 0.14634 g(F)=  0.187E-03 g(S)=  0.000E+00 ort = 0.261E-04 (trialstep = 0.637E-01)
 search vector abs. value=  0.281E-03
 bond charge predicted
       N       E                     dE             d eps       ncg     rms          rms(c)
RMM:   1    -0.478473655215E+03   -0.31494E-04   -0.18864E-04  3957   0.286E-02    0.968E-03
RMM:   2    -0.478473657821E+03   -0.26066E-05   -0.16610E-05  2746   0.161E-02
  45 F= -.48437249E+03 E0= -.48437249E+03  d E =-.177579E-04  mag=    25.0000
 ZBRENT: can't locate minimum, use default step
 trial-energy change:   -0.000018  1 .order   -0.000011   -0.000012   -0.000010
 step:   0.2549(harm=  0.3962)  dis= 0.00023  next Energy=  -484.372515 (dE=-0.379E-04)
 bond charge predicted
       N       E                     dE             d eps       ncg     rms          rms(c)
RMM:   1    -0.478473712089E+03   -0.56874E-04   -0.16587E-03  4124   0.795E-02    0.139E-02
RMM:   2    -0.478473715181E+03   -0.30920E-05   -0.58405E-05  3251   0.317E-02
  46 F= -.48437252E+03 E0= -.48437252E+03  d E =-.437873E-04  mag=    25.0000
 curvature:  -0.24 expect dE=-0.443E-04 dE for cont linesearch -0.338E-05
 ZBRENT: increasing intervall
 opt :   0.6372  next Energy=  -484.372508 (dE=-0.307E-04)
 bond charge predicted
       N       E                     dE             d eps       ncg     rms          rms(c)
RMM:   1    -0.478473764729E+03   -0.52640E-04   -0.65416E-03  4241   0.158E-01    0.280E-02
RMM:   2    -0.478473774878E+03   -0.10149E-04   -0.25083E-04  3812   0.623E-02    0.169E-02
RMM:   3    -0.478473778171E+03   -0.32934E-05   -0.18641E-05  2787   0.138E-02
  47 F= -.48437252E+03 E0= -.48437252E+03  d E =-.436072E-04  mag=    25.0000
 curvature:   0.92 expect dE= 0.103E-02 dE for cont linesearch  0.354E-04
 ZBRENT: bracketing found
 ZBRENT: interpolating
 opt :   0.3993  next Energy=  -484.372525 (dE=-0.483E-04)
 bond charge predicted
       N       E                     dE             d eps       ncg     rms          rms(c)
RMM:   1    -0.478473745996E+03    0.28882E-04   -0.25552E-03  4146   0.984E-02    0.146E-02
RMM:   2    -0.478473750841E+03   -0.48451E-05   -0.10148E-04  3407   0.417E-02    0.845E-03
RMM:   3    -0.478473753131E+03   -0.22900E-05   -0.68316E-06  2459   0.862E-03
  48 F= -.48437254E+03 E0= -.48437254E+03  d E =-.579433E-04  mag=    25.0000
 curvature:  -0.12 expect dE=-0.604E-04 dE for cont linesearch -0.270E-06
 trial: gam= 2.71772 g(F)=  0.508E-03 g(S)=  0.000E+00 ort = 0.253E-04 (trialstep = 0.135E-01)
 search vector abs. value=  0.272E-02
 bond charge predicted
       N       E                     dE             d eps       ncg     rms          rms(c)
RMM:   1    -0.478473777628E+03   -0.26787E-04   -0.75372E-05  3498   0.176E-02    0.522E-03
RMM:   2    -0.478473780195E+03   -0.25672E-05   -0.80720E-06  2428   0.112E-02
  49 F= -.48437255E+03 E0= -.48437255E+03  d E =-.117805E-04  mag=    25.0000
 ZBRENT: can't locate minimum, use default step
 trial-energy change:   -0.000012  1 .order   -0.000007   -0.000008   -0.000006
 step:   0.0541(harm=  0.0657)  dis= 0.00016  next Energy=  -484.372554 (dE=-0.190E-04)
 bond charge predicted
       N       E                     dE             d eps       ncg     rms          rms(c)
RMM:   1    -0.478473843896E+03   -0.66268E-04   -0.71743E-04  4034   0.513E-02    0.854E-03
RMM:   2    -0.478473846376E+03   -0.24798E-05   -0.26376E-05  2756   0.210E-02
  50 F= -.48437257E+03 E0= -.48437257E+03  d E =-.318601E-04  mag=    25.0000
 curvature:  -0.15 expect dE=-0.446E-04 dE for cont linesearch -0.700E-05
 ZBRENT: increasing intervall
 opt :   0.1352  next Energy=  -484.372588 (dE=-0.530E-04)
 bond charge predicted
       N       E                     dE             d eps       ncg     rms          rms(c)
RMM:   1    -0.478473961932E+03   -0.11804E-03   -0.28330E-03  4161   0.101E-01    0.170E-02
RMM:   2    -0.478473967289E+03   -0.53574E-05   -0.10190E-04  3254   0.385E-02    0.102E-02
RMM:   3    -0.478473969567E+03   -0.22773E-05   -0.76993E-06  2451   0.838E-03
  51 F= -.48437260E+03 E0= -.48437260E+03  d E =-.617072E-04  mag=    25.0000
 curvature:  -0.45 expect dE=-0.821E-04 dE for cont linesearch -0.757E-05
 trial: gam=-0.13774 g(F)=  0.184E-03 g(S)=  0.000E+00 ort = 0.215E-03 (trialstep = 0.378E-01)
 search vector abs. value=  0.177E-03
 reached required accuracy - stopping structural energy minimisation
 writing wavefunctions
