# Supplementary material for: Elucidating the catalytic mechanism of Prussian blue nanozymes with self-increasing catalytic activity
Source: Nat Commun. 2024 Jul 13;15:5908. doi: 10.1038/s41467-024-50344-7 (PMC11246500; doi:10.1038/s41467-024-50344-7)
Supplement: Supplementary file 4 — Source Data [file 41467_2024_50344_MOESM4_ESM.zip › Source data/Computational source data/B3/CONTCAR]

   Fe    C    N    K    O    H          
   1.00000000000000     
    10.2605000000000004    0.0000000000000000    0.0000000000000000
     0.0000000000000000   10.2605000000000004    0.0000000000000000
     0.0000000000000000    0.0000000000000000   23.3546000000000014
   Fe   C    N    K    O    H 
     8    24    24     4     3     3
Selective dynamics
Direct
  0.2840891417226775  0.7895596872516337  0.3669314590004372   T   T   T
  0.2800000000000011  0.2899999999999991  0.1380600001712722   F   F   F
  0.7800000000000011  0.7899999999999991  0.1380600001712722   F   F   F
  0.7783936243733619  0.2859728692749550  0.3682343792279489   T   T   T
  0.7800000000000011  0.2899999999999991  0.1380600001712722   F   F   F
  0.7836996129209475  0.7862621433540216  0.3546238507998116   T   T   T
  0.2800000000000011  0.7899999999999991  0.1380600001712722   F   F   F
  0.2804192545903318  0.2872569549262840  0.3595212339123308   T   T   T
  0.0976790593776999  0.8093211202379025  0.3654076490649025   T   T   T
  0.0942399999999992  0.2899999999999991  0.1380600001712722   F   F   F
  0.5942399999999992  0.7899999999999991  0.1380600001712722   F   F   F
  0.5950002954223179  0.3130096736184217  0.3576514999510620   T   T   T
  0.4697193671784475  0.7614365198002733  0.3593000448724155   T   T   T
  0.4657600000000031  0.2899999999999991  0.1380600001712722   F   F   F
  0.9657600000000031  0.7899999999999991  0.1380600001712722   F   F   F
  0.9650572760345575  0.2618022612794896  0.3620902164607055   T   T   T
  0.7577600162609832  0.0987774707313183  0.3660597217140878   T   T   T
  0.7800000000000011  0.6042399999999972  0.1380600001712722   F   F   F
  0.2800000000000011  0.1042399999999972  0.1380600001712722   F   F   F
  0.2578527741175001  0.6027151750706089  0.3637606992865774   T   T   T
  0.8035849997107457  0.4735536051518542  0.3662979558691133   T   T   T
  0.7800000000000011  0.9757600000000011  0.1380600001712722   F   F   F
  0.2800000000000011  0.4757600000000011  0.1380600001712722   F   F   F
  0.3090235814194722  0.9733331608843999  0.3560774740621442   T   T   T
  0.7800000000000011  0.7899999999999991  0.0564499999999981   F   F   F
  0.7802655720836960  0.2860772851320734  0.2829034936935256   T   T   T
  0.2777034020804250  0.7869974049317784  0.2819326081576142   T   T   T
  0.2800000000000011  0.2899999999999991  0.0564499999999981   F   F   F
  0.7844331704681518  0.7934639053098035  0.2185406601492970   T   T   T
  0.7800000000000011  0.2899999999999991  0.0000000000000000   F   F   F
  0.2800000000000011  0.7899999999999991  0.0000000000000000   F   F   F
  0.2776376529134753  0.2926501460710665  0.2200619895193371   T   T   T
  0.9797899995126969  0.2899999999999991  0.1380600001712722   F   F   F
  0.9843120163953450  0.8156879177004948  0.3666666679305762   T   T   T
  0.4828967752705620  0.3259002670625288  0.3520338632616911   T   T   T
  0.4797900004873057  0.7899999999999991  0.1380600001712722   F   F   F
  0.5802099995126966  0.2899999999999991  0.1380600001712722   F   F   F
  0.5826094631330649  0.7491781912805791  0.3576583558446397   T   T   T
  0.0775879200724609  0.2512486717937887  0.3571571554245315   T   T   T
  0.0802100004873054  0.7899999999999991  0.1380600001712722   F   F   F
  0.2800000000000011  0.9897899995126949  0.1380600001712722   F   F   F
  0.2466059004092760  0.4898216264596811  0.3616698002619783   T   T   T
  0.7514793626998979  0.9856062950420015  0.3696029119008077   T   T   T
  0.7800000000000011  0.4897900004873037  0.1380600001712722   F   F   F
  0.2800000000000011  0.5902099995126946  0.1380600001712722   F   F   F
  0.3168528440919551  0.0860687704670226  0.3514234654326172   T   T   T
  0.8115051857991653  0.5866530625721157  0.3693102414507106   T   T   T
  0.7800000000000011  0.0902099995126946  0.1380600001712722   F   F   F
  0.2800000000000011  0.2899999999999991  0.0061600001712705   F   F   F
  0.2777649113065734  0.7874634753397829  0.2318833192290601   T   T   T
  0.7809533176967022  0.2878200296641662  0.2328320575439689   T   T   T
  0.7800000000000011  0.7899999999999991  0.0061600001712705   F   F   F
  0.2743002087775998  0.2965380656616028  0.2704558960884753   T   T   T
  0.2800000000000011  0.7899999999999991  0.0502899998287276   F   F   F
  0.7800000000000011  0.2899999999999991  0.0502899998287276   F   F   F
  0.7916819841160359  0.7991343287516667  0.2686680060490946   T   T   T
  0.0287198281147229  0.0391412340000824  0.2112320595492514   T   T   T
  0.5295941651627866  0.5411511935550507  0.2112526833700657   T   T   T
  0.5300000000000011  0.0399999999999991  0.0282199999143629   F   F   F
  0.0300000000000011  0.5399999999999991  0.0282199999143629   F   F   F
  0.2919734821244012  0.7999413611154893  0.4434790222138962   T   T   T
  0.7710271162933712  0.2856011019732306  0.4449498296102531   T   T   T
  0.2899512480996937  0.2737258408196722  0.4380046158906103   T   T   T
  0.2466732825160873  0.8766584825211939  0.4584635119796417   T   T   T
  0.6883466437593663  0.2513302337395170  0.4594700726632950   T   T   T
  0.2542101375539231  0.3420617211462785  0.4622352655253895   T   T   T
 
  0.00000000E+00  0.00000000E+00  0.00000000E+00
  0.00000000E+00  0.00000000E+00  0.00000000E+00
  0.00000000E+00  0.00000000E+00  0.00000000E+00
  0.00000000E+00  0.00000000E+00  0.00000000E+00
  0.00000000E+00  0.00000000E+00  0.00000000E+00
  0.00000000E+00  0.00000000E+00  0.00000000E+00
  0.00000000E+00  0.00000000E+00  0.00000000E+00
  0.00000000E+00  0.00000000E+00  0.00000000E+00
  0.00000000E+00  0.00000000E+00  0.00000000E+00
  0.00000000E+00  0.00000000E+00  0.00000000E+00
  0.00000000E+00  0.00000000E+00  0.00000000E+00
  0.00000000E+00  0.00000000E+00  0.00000000E+00
  0.00000000E+00  0.00000000E+00  0.00000000E+00
  0.00000000E+00  0.00000000E+00  0.00000000E+00
  0.00000000E+00  0.00000000E+00  0.00000000E+00
  0.00000000E+00  0.00000000E+00  0.00000000E+00
  0.00000000E+00  0.00000000E+00  0.00000000E+00
  0.00000000E+00  0.00000000E+00  0.00000000E+00
  0.00000000E+00  0.00000000E+00  0.00000000E+00
  0.00000000E+00  0.00000000E+00  0.00000000E+00
  0.00000000E+00  0.00000000E+00  0.00000000E+00
  0.00000000E+00  0.00000000E+00  0.00000000E+00
  0.00000000E+00  0.00000000E+00  0.00000000E+00
  0.00000000E+00  0.00000000E+00  0.00000000E+00
  0.00000000E+00  0.00000000E+00  0.00000000E+00
  0.00000000E+00  0.00000000E+00  0.00000000E+00
  0.00000000E+00  0.00000000E+00  0.00000000E+00
  0.00000000E+00  0.00000000E+00  0.00000000E+00
  0.00000000E+00  0.00000000E+00  0.00000000E+00
  0.00000000E+00  0.00000000E+00  0.00000000E+00
  0.00000000E+00  0.00000000E+00  0.00000000E+00
  0.00000000E+00  0.00000000E+00  0.00000000E+00
  0.00000000E+00  0.00000000E+00  0.00000000E+00
  0.00000000E+00  0.00000000E+00  0.00000000E+00
  0.00000000E+00  0.00000000E+00  0.00000000E+00
  0.00000000E+00  0.00000000E+00  0.00000000E+00
  0.00000000E+00  0.00000000E+00  0.00000000E+00
  0.00000000E+00  0.00000000E+00  0.00000000E+00
  0.00000000E+00  0.00000000E+00  0.00000000E+00
  0.00000000E+00  0.00000000E+00  0.00000000E+00
  0.00000000E+00  0.00000000E+00  0.00000000E+00
  0.00000000E+00  0.00000000E+00  0.00000000E+00
  0.00000000E+00  0.00000000E+00  0.00000000E+00
  0.00000000E+00  0.00000000E+00  0.00000000E+00
  0.00000000E+00  0.00000000E+00  0.00000000E+00
  0.00000000E+00  0.00000000E+00  0.00000000E+00
  0.00000000E+00  0.00000000E+00  0.00000000E+00
  0.00000000E+00  0.00000000E+00  0.00000000E+00
  0.00000000E+00  0.00000000E+00  0.00000000E+00
  0.00000000E+00  0.00000000E+00  0.00000000E+00
  0.00000000E+00  0.00000000E+00  0.00000000E+00
  0.00000000E+00  0.00000000E+00  0.00000000E+00
  0.00000000E+00  0.00000000E+00  0.00000000E+00
  0.00000000E+00  0.00000000E+00  0.00000000E+00
  0.00000000E+00  0.00000000E+00  0.00000000E+00
  0.00000000E+00  0.00000000E+00  0.00000000E+00
  0.00000000E+00  0.00000000E+00  0.00000000E+00
  0.00000000E+00  0.00000000E+00  0.00000000E+00
  0.00000000E+00  0.00000000E+00  0.00000000E+00
  0.00000000E+00  0.00000000E+00  0.00000000E+00
  0.00000000E+00  0.00000000E+00  0.00000000E+00
  0.00000000E+00  0.00000000E+00  0.00000000E+00
  0.00000000E+00  0.00000000E+00  0.00000000E+00
  0.00000000E+00  0.00000000E+00  0.00000000E+00
  0.00000000E+00  0.00000000E+00  0.00000000E+00
  0.00000000E+00  0.00000000E+00  0.00000000E+00
