# Supplementary material for: Elucidating the catalytic mechanism of Prussian blue nanozymes with self-increasing catalytic activity
Source: Nat Commun. 2024 Jul 13;15:5908. doi: 10.1038/s41467-024-50344-7 (PMC11246500; doi:10.1038/s41467-024-50344-7)
Supplement: Supplementary file 4 — Source Data [file 41467_2024_50344_MOESM4_ESM.zip › Source data/Computational source data/B3/CONTCAR.cif]

#======================================================================

# CRYSTAL DATA

#----------------------------------------------------------------------

data_VESTA_phase_1


_chemical_name_common                  'Fe    C    N    K    O    H          '
_cell_length_a                         10.26050
_cell_length_b                         10.26050
_cell_length_c                         23.35460
_cell_angle_alpha                      90
_cell_angle_beta                       90
_cell_angle_gamma                      90
_space_group_name_H-M_alt              'P 1'
_space_group_IT_number                 1

loop_
_space_group_symop_operation_xyz
   'x, y, z'

loop_
   _atom_site_label
   _atom_site_occupancy
   _atom_site_fract_x
   _atom_site_fract_y
   _atom_site_fract_z
   _atom_site_adp_type
   _atom_site_B_iso_or_equiv
   _atom_site_type_symbol
   Fe1        1.0     0.284089      0.789560      0.366931     Biso  1.000000 Fe
   Fe2        1.0     0.280000      0.290000      0.138060     Biso  1.000000 Fe
   Fe3        1.0     0.780000      0.790000      0.138060     Biso  1.000000 Fe
   Fe4        1.0     0.778394      0.285973      0.368234     Biso  1.000000 Fe
   Fe5        1.0     0.780000      0.290000      0.138060     Biso  1.000000 Fe
   Fe6        1.0     0.783700      0.786262      0.354624     Biso  1.000000 Fe
   Fe7        1.0     0.280000      0.790000      0.138060     Biso  1.000000 Fe
   Fe8        1.0     0.280419      0.287257      0.359521     Biso  1.000000 Fe
   C1         1.0     0.097679      0.809321      0.365408     Biso  1.000000 C
   C2         1.0     0.094240      0.290000      0.138060     Biso  1.000000 C
   C3         1.0     0.594240      0.790000      0.138060     Biso  1.000000 C
   C4         1.0     0.595000      0.313010      0.357652     Biso  1.000000 C
   C5         1.0     0.469719      0.761437      0.359300     Biso  1.000000 C
   C6         1.0     0.465760      0.290000      0.138060     Biso  1.000000 C
   C7         1.0     0.965760      0.790000      0.138060     Biso  1.000000 C
   C8         1.0     0.965057      0.261802      0.362090     Biso  1.000000 C
   C9         1.0     0.757760      0.098777      0.366060     Biso  1.000000 C
   C10        1.0     0.780000      0.604240      0.138060     Biso  1.000000 C
   C11        1.0     0.280000      0.104240      0.138060     Biso  1.000000 C
   C12        1.0     0.257853      0.602715      0.363761     Biso  1.000000 C
   C13        1.0     0.803585      0.473554      0.366298     Biso  1.000000 C
   C14        1.0     0.780000      0.975760      0.138060     Biso  1.000000 C
   C15        1.0     0.280000      0.475760      0.138060     Biso  1.000000 C
   C16        1.0     0.309024      0.973333      0.356077     Biso  1.000000 C
   C17        1.0     0.780000      0.790000      0.056450     Biso  1.000000 C
   C18        1.0     0.780266      0.286077      0.282903     Biso  1.000000 C
   C19        1.0     0.277703      0.786997      0.281933     Biso  1.000000 C
   C20        1.0     0.280000      0.290000      0.056450     Biso  1.000000 C
   C21        1.0     0.784433      0.793464      0.218541     Biso  1.000000 C
   C22        1.0     0.780000      0.290000      0.000000     Biso  1.000000 C
   C23        1.0     0.280000      0.790000      0.000000     Biso  1.000000 C
   C24        1.0     0.277638      0.292650      0.220062     Biso  1.000000 C
   N1         1.0     0.979790      0.290000      0.138060     Biso  1.000000 N
   N2         1.0     0.984312      0.815688      0.366667     Biso  1.000000 N
   N3         1.0     0.482897      0.325900      0.352034     Biso  1.000000 N
   N4         1.0     0.479790      0.790000      0.138060     Biso  1.000000 N
   N5         1.0     0.580210      0.290000      0.138060     Biso  1.000000 N
   N6         1.0     0.582609      0.749178      0.357658     Biso  1.000000 N
   N7         1.0     0.077588      0.251249      0.357157     Biso  1.000000 N
   N8         1.0     0.080210      0.790000      0.138060     Biso  1.000000 N
   N9         1.0     0.280000      0.989790      0.138060     Biso  1.000000 N
   N10        1.0     0.246606      0.489822      0.361670     Biso  1.000000 N
   N11        1.0     0.751479      0.985606      0.369603     Biso  1.000000 N
   N12        1.0     0.780000      0.489790      0.138060     Biso  1.000000 N
   N13        1.0     0.280000      0.590210      0.138060     Biso  1.000000 N
   N14        1.0     0.316853      0.086069      0.351423     Biso  1.000000 N
   N15        1.0     0.811505      0.586653      0.369310     Biso  1.000000 N
   N16        1.0     0.780000      0.090210      0.138060     Biso  1.000000 N
   N17        1.0     0.280000      0.290000      0.006160     Biso  1.000000 N
   N18        1.0     0.277765      0.787463      0.231883     Biso  1.000000 N
   N19        1.0     0.780953      0.287820      0.232832     Biso  1.000000 N
   N20        1.0     0.780000      0.790000      0.006160     Biso  1.000000 N
   N21        1.0     0.274300      0.296538      0.270456     Biso  1.000000 N
   N22        1.0     0.280000      0.790000      0.050290     Biso  1.000000 N
   N23        1.0     0.780000      0.290000      0.050290     Biso  1.000000 N
   N24        1.0     0.791682      0.799134      0.268668     Biso  1.000000 N
   K1         1.0     0.028720      0.039141      0.211232     Biso  1.000000 K
   K2         1.0     0.529594      0.541151      0.211253     Biso  1.000000 K
   K3         1.0     0.530000      0.040000      0.028220     Biso  1.000000 K
   K4         1.0     0.030000      0.540000      0.028220     Biso  1.000000 K
   O1         1.0     0.291973      0.799941      0.443479     Biso  1.000000 O
   O2         1.0     0.771027      0.285601      0.444950     Biso  1.000000 O
   O3         1.0     0.289951      0.273726      0.438005     Biso  1.000000 O
   H1         1.0     0.246673      0.876658      0.458464     Biso  1.000000 H
   H2         1.0     0.688347      0.251330      0.459470     Biso  1.000000 H
   H3         1.0     0.254210      0.342062      0.462235     Biso  1.000000 H
