# Supplementary material for: Elucidating the catalytic mechanism of Prussian blue nanozymes with self-increasing catalytic activity
Source: Nat Commun. 2024 Jul 13;15:5908. doi: 10.1038/s41467-024-50344-7 (PMC11246500; doi:10.1038/s41467-024-50344-7)
Supplement: Supplementary file 4 — Source Data [file 41467_2024_50344_MOESM4_ESM.zip › Source data/Computational source data/B3/INCAR]

 SYSTEM = VASP
 ENCUT = 400      #cutoff energy
 ISTART = 1      # 0 = no WAVECAR, 1 = WAVECAR exists
 ICHARG = 1     #  0 = charge from initial orbitals; 1 = from CHGCAR file; 2 = charge from atom 


 #Geom OPT
 NSW = 200      # ionic steps in ions
 IBRION = 2      # use CG algorithm

 LASPH=.TRUE.   
 ISYM          = 0
 LMAXMIX       = 4  
 ISMEAR = 0 # -5 for semiconductors and insulators; 0 for large semiconductors and insulators, 1 for metals
 SIGMA = 0.05 # 0.05 for semiconductors and insulators; 0.2 for metals

 LREAL = Auto      # not real space projection
 ALGO = VeryFast      # RMM-DIIS algorithm for electrons
 IALGO = 48        # probably the same with ALGO = VeryFast
 # EDIFF/EDIFFG = 1E-3/-0.3, 1E-4/-0.05, 1E-7/-0.01
 EDIFF = 1E-5
 EDIFFG = -0.02
 PREC = Normal
 LWAVE = .T.         # not write WAVECAR
 LCHARGE = .T.         # not write CHGCAR or CHG
 ISPIN = 2     # 1 non spin polarized; 2 spin polarized
 NPAR = 8           # parralel for bands
 #NISM = 4
 
 # POSCAR contains the following atoms:
 #  Fe  C  N  K  O  H
 #   8 24 24  4  3  3


 LORBIT=11

 ISIF=2 # 2, not relax volume and shape; 3, relax volume and shape

 IVDW = 12   # VDW-D3-BJ
 LDAU=.TRUE.
 LDAUTYPE=2
 LDAUL=2 -1 -1 -1 -1 -1
 LDAUU=6.0 0.0 0.0 0.0 0.0 0.0
 LDAUJ=0.0 0.0 0.0 0.0 0.0 0.0
 
 MAGMOM = 5.0 2*0.0 5.0 4*5.0 52*0.0 6*0.5 
 
