# Supplementary material for: Elucidating the catalytic mechanism of Prussian blue nanozymes with self-increasing catalytic activity
Source: Nat Commun. 2024 Jul 13;15:5908. doi: 10.1038/s41467-024-50344-7 (PMC11246500; doi:10.1038/s41467-024-50344-7)
Supplement: Supplementary file 4 — Source Data [file 41467_2024_50344_MOESM4_ESM.zip › Source data/Computational source data/B3/OUTCAR]

 vasp.5.4.4.18Apr17-6-g9f103f2a35 (build Aug 11 2022 15:12:02) complex          
  
 executed on             LinuxIFC date 2024.03.19  10:10:48
 running on   32 total cores
 distrk:  each k-point on   32 cores,    1 groups
 distr:  one band on NCORES_PER_BAND=   4 cores,    8 groups


--------------------------------------------------------------------------------------------------------


 INCAR:
 POTCAR:   PAW_PBE Fe 06Sep2000                   
 POTCAR:   PAW_PBE C 08Apr2002                    
 POTCAR:   PAW_PBE N 08Apr2002                    
 POTCAR:   PAW_PBE K_sv 06Sep2000                 
 POTCAR:   PAW_PBE O 08Apr2002                    
 POTCAR:   PAW_PBE H 15Jun2001                    
 POTCAR:   PAW_PBE Fe 06Sep2000                   
   VRHFIN =Fe:  d7 s1                                                           
   LEXCH  = PE                                                                  
   EATOM  =   594.4687 eV,   43.6922 Ry                                         
                                                                                
   TITEL  = PAW_PBE Fe 06Sep2000                                                
   LULTRA =        F    use ultrasoft PP ?                                      
   IUNSCR =        1    unscreen: 0-lin 1-nonlin 2-no                           
   RPACOR =    2.000    partial core radius                                     
   POMASS =   55.847; ZVAL   =    8.000    mass and valenz                      
   RCORE  =    2.300    outmost cutoff radius                                   
   RWIGS  =    2.460; RWIGS  =    1.302    wigner-seitz radius (au A)           
   ENMAX  =  267.883; ENMIN  =  200.912 eV                                      
   RCLOC  =    1.701    cutoff for local pot                                    
   LCOR   =        T    correct aug charges                                     
   LPAW   =        T    paw PP                                                  
   EAUG   =  511.368                                                            
   DEXC   =    -.022                                                            
   RMAX   =    2.817    core radius for proj-oper                               
   RAUG   =    1.300    factor for augmentation sphere                          
   RDEP   =    2.442    radius for radial grids                                 
   QCUT   =   -4.437; QGAM   =    8.874    optimization parameters              
                                                                                
   Description                                                                  
     l     E      TYP  RCUT    TYP  RCUT                                        
     2   .000     23  2.300                                                     
     2   .000     23  2.300                                                     
     0   .000     23  2.300                                                     
     0   .000     23  2.300                                                     
     1  -.200     23  2.300                                                     
     1   .000     23  2.300                                                     
     3   .000      7   .000                                                     
  local pseudopotential read in
  partial core-charges read in
  atomic valenz-charges read in
  non local Contribution for L=           2  read in
    real space projection operators read in
  non local Contribution for L=           2  read in
    real space projection operators read in
  non local Contribution for L=           0  read in
    real space projection operators read in
  non local Contribution for L=           0  read in
    real space projection operators read in
  non local Contribution for L=           1  read in
    real space projection operators read in
  non local Contribution for L=           1  read in
    real space projection operators read in
    PAW grid and wavefunctions read in
 
   number of l-projection  operators is LMAX  =           6
   number of lm-projection operators is LMMAX =          18
 
 POTCAR:   PAW_PBE C 08Apr2002                    
   VRHFIN =C: s2p2                                                              
   LEXCH  = PE                                                                  
   EATOM  =   147.1560 eV,   10.8157 Ry                                         
                                                                                
   TITEL  = PAW_PBE C 08Apr2002                                                 
   LULTRA =        F    use ultrasoft PP ?                                      
   IUNSCR =        0    unscreen: 0-lin 1-nonlin 2-no                           
   RPACOR =     .000    partial core radius                                     
   POMASS =   12.011; ZVAL   =    4.000    mass and valenz                      
   RCORE  =    1.500    outmost cutoff radius                                   
   RWIGS  =    1.630; RWIGS  =     .863    wigner-seitz radius (au A)           
   ENMAX  =  400.000; ENMIN  =  300.000 eV                                      
   ICORE  =        2    local potential                                         
   LCOR   =        T    correct aug charges                                     
   LPAW   =        T    paw PP                                                  
   EAUG   =  644.873                                                            
   DEXC   =     .000                                                            
   RMAX   =    2.266    core radius for proj-oper                               
   RAUG   =    1.300    factor for augmentation sphere                          
   RDEP   =    1.501    radius for radial grids                                 
   RDEPT  =    1.300    core radius for aug-charge                              
   QCUT   =   -5.516; QGAM   =   11.032    optimization parameters              
                                                                                
   Description                                                                  
     l     E      TYP  RCUT    TYP  RCUT                                        
     0   .000     23  1.200                                                     
     0   .000     23  1.200                                                     
     1   .000     23  1.500                                                     
     1  2.500     23  1.500                                                     
     2   .000      7  1.500                                                     
  local pseudopotential read in
  atomic valenz-charges read in
  non local Contribution for L=           0  read in
    real space projection operators read in
  non local Contribution for L=           0  read in
    real space projection operators read in
  non local Contribution for L=           1  read in
    real space projection operators read in
  non local Contribution for L=           1  read in
    real space projection operators read in
    PAW grid and wavefunctions read in
 
   number of l-projection  operators is LMAX  =           4
   number of lm-projection operators is LMMAX =           8
 
 POTCAR:   PAW_PBE N 08Apr2002                    
   VRHFIN =N: s2p3                                                              
   LEXCH  = PE                                                                  
   EATOM  =   264.5486 eV,   19.4438 Ry                                         
                                                                                
   TITEL  = PAW_PBE N 08Apr2002                                                 
   LULTRA =        F    use ultrasoft PP ?                                      
   IUNSCR =        0    unscreen: 0-lin 1-nonlin 2-no                           
   RPACOR =     .000    partial core radius                                     
   POMASS =   14.001; ZVAL   =    5.000    mass and valenz                      
   RCORE  =    1.500    outmost cutoff radius                                   
   RWIGS  =    1.400; RWIGS  =     .741    wigner-seitz radius (au A)           
   ENMAX  =  400.000; ENMIN  =  300.000 eV                                      
   ICORE  =        2    local potential                                         
   LCOR   =        T    correct aug charges                                     
   LPAW   =        T    paw PP                                                  
   EAUG   =  627.112                                                            
   DEXC   =     .000                                                            
   RMAX   =    2.247    core radius for proj-oper                               
   RAUG   =    1.300    factor for augmentation sphere                          
   RDEP   =    1.514    radius for radial grids                                 
   QCUT   =   -5.562; QGAM   =   11.124    optimization parameters              
                                                                                
   Description                                                                  
     l     E      TYP  RCUT    TYP  RCUT                                        
     0   .000     23  1.200                                                     
     0   .000     23  1.200                                                     
     1   .000     23  1.500                                                     
     1   .700     23  1.500                                                     
     2   .000      7  1.500                                                     
  local pseudopotential read in
  atomic valenz-charges read in
  non local Contribution for L=           0  read in
    real space projection operators read in
  non local Contribution for L=           0  read in
    real space projection operators read in
  non local Contribution for L=           1  read in
    real space projection operators read in
  non local Contribution for L=           1  read in
    real space projection operators read in
    PAW grid and wavefunctions read in
 
   number of l-projection  operators is LMAX  =           4
   number of lm-projection operators is LMMAX =           8
 
 POTCAR:   PAW_PBE K_sv 06Sep2000                 
   VRHFIN =K:  3s3p4s                                                           
   LEXCH  = PE                                                                  
   EATOM  =   774.7423 eV,   56.9420 Ry                                         
                                                                                
   TITEL  = PAW_PBE K_sv 06Sep2000                                              
   LULTRA =        F    use ultrasoft PP ?                                      
   IUNSCR =        1    unscreen: 0-lin 1-nonlin 2-no                           
   RPACOR =    2.200    partial core radius                                     
   POMASS =   39.098; ZVAL   =    9.000    mass and valenz                      
   RCORE  =    2.300    outmost cutoff radius                                   
   RWIGS  =    3.000; RWIGS  =    1.588    wigner-seitz radius (au A)           
   ENMAX  =  259.216; ENMIN  =  194.412 eV                                      
   RCLOC  =    2.005    cutoff for local pot                                    
   LCOR   =        T    correct aug charges                                     
   LPAW   =        T    paw PP                                                  
   EAUG   =  427.853                                                            
   DEXC   =     .000                                                            
   RMAX   =    2.864    core radius for proj-oper                               
   RAUG   =    1.300    factor for augmentation sphere                          
   RDEP   =    2.372    radius for radial grids                                 
   QCUT   =   -4.365; QGAM   =    8.730    optimization parameters              
                                                                                
   Description                                                                  
     l     E      TYP  RCUT    TYP  RCUT                                        
     0   .000     23  2.300                                                     
     0   .000     23  2.300                                                     
     1   .000     23  2.300                                                     
     1 -1.500     23  2.300                                                     
     2   .000     23  2.300                                                     
  local pseudopotential read in
  partial core-charges read in
  atomic valenz-charges read in
  non local Contribution for L=           0  read in
    real space projection operators read in
  non local Contribution for L=           0  read in
    real space projection operators read in
  non local Contribution for L=           1  read in
    real space projection operators read in
  non local Contribution for L=           1  read in
    real space projection operators read in
  non local Contribution for L=           2  read in
    real space projection operators read in
    PAW grid and wavefunctions read in
 
   number of l-projection  operators is LMAX  =           5
   number of lm-projection operators is LMMAX =          13
 
 POTCAR:   PAW_PBE O 08Apr2002                    
   VRHFIN =O: s2p4                                                              
   LEXCH  = PE                                                                  
   EATOM  =   432.3788 eV,   31.7789 Ry                                         
                                                                                
   TITEL  = PAW_PBE O 08Apr2002                                                 
   LULTRA =        F    use ultrasoft PP ?                                      
   IUNSCR =        0    unscreen: 0-lin 1-nonlin 2-no                           
   RPACOR =     .000    partial core radius                                     
   POMASS =   16.000; ZVAL   =    6.000    mass and valenz                      
   RCORE  =    1.520    outmost cutoff radius                                   
   RWIGS  =    1.550; RWIGS  =     .820    wigner-seitz radius (au A)           
   ENMAX  =  400.000; ENMIN  =  300.000 eV                                      
   ICORE  =        2    local potential                                         
   LCOR   =        T    correct aug charges                                     
   LPAW   =        T    paw PP                                                  
   EAUG   =  605.392                                                            
   DEXC   =     .000                                                            
   RMAX   =    2.264    core radius for proj-oper                               
   RAUG   =    1.300    factor for augmentation sphere                          
   RDEP   =    1.550    radius for radial grids                                 
   QCUT   =   -5.520; QGAM   =   11.041    optimization parameters              
                                                                                
   Description                                                                  
     l     E      TYP  RCUT    TYP  RCUT                                        
     0   .000     23  1.200                                                     
     0  -.700     23  1.200                                                     
     1   .000     23  1.520                                                     
     1   .600     23  1.520                                                     
     2   .000      7  1.500                                                     
  local pseudopotential read in
  atomic valenz-charges read in
  non local Contribution for L=           0  read in
    real space projection operators read in
  non local Contribution for L=           0  read in
    real space projection operators read in
  non local Contribution for L=           1  read in
    real space projection operators read in
  non local Contribution for L=           1  read in
    real space projection operators read in
    PAW grid and wavefunctions read in
 
   number of l-projection  operators is LMAX  =           4
   number of lm-projection operators is LMMAX =           8
 
 POTCAR:   PAW_PBE H 15Jun2001                    
   VRHFIN =H: ultrasoft test                                                    
   LEXCH  = PE                                                                  
   EATOM  =    12.4884 eV,     .9179 Ry                                         
                                                                                
   TITEL  = PAW_PBE H 15Jun2001                                                 
   LULTRA =        F    use ultrasoft PP ?                                      
   IUNSCR =        0    unscreen: 0-lin 1-nonlin 2-no                           
   RPACOR =     .000    partial core radius                                     
   POMASS =    1.000; ZVAL   =    1.000    mass and valenz                      
   RCORE  =    1.100    outmost cutoff radius                                   
   RWIGS  =     .700; RWIGS  =     .370    wigner-seitz radius (au A)           
   ENMAX  =  250.000; ENMIN  =  200.000 eV                                      
   RCLOC  =     .701    cutoff for local pot                                    
   LCOR   =        T    correct aug charges                                     
   LPAW   =        T    paw PP                                                  
   EAUG   =  400.000                                                            
   RMAX   =    2.174    core radius for proj-oper                               
   RAUG   =    1.200    factor for augmentation sphere                          
   RDEP   =    1.112    radius for radial grids                                 
   QCUT   =   -5.749; QGAM   =   11.498    optimization parameters              
                                                                                
   Description                                                                  
     l     E      TYP  RCUT    TYP  RCUT                                        
     0   .000     23  1.100                                                     
     0   .500     23  1.100                                                     
     1  -.300     23  1.100                                                     
  local pseudopotential read in
  atomic valenz-charges read in
  non local Contribution for L=           0  read in
    real space projection operators read in
  non local Contribution for L=           0  read in
    real space projection operators read in
  non local Contribution for L=           1  read in
    real space projection operators read in
    PAW grid and wavefunctions read in
 
   number of l-projection  operators is LMAX  =           3
   number of lm-projection operators is LMMAX =           5
 
 Optimization of the real space projectors (new method)

 maximal supplied QI-value         = 16.25
 optimisation between [QCUT,QGAM] = [ 10.24, 20.48] = [ 29.35,117.42] Ry 
 Optimized for a Real-space Cutoff    1.51 Angstroem

   l    n(q)    QCUT    max X(q) W(low)/X(q) W(high)/X(q)  e(spline) 
   2      8    10.239     4.378    0.29E-04    0.57E-04    0.52E-07
   2      8    10.239    23.237    0.44E-03    0.68E-03    0.20E-06
   0      9    10.239    17.641    0.18E-04    0.41E-06    0.72E-08
   0      9    10.239    50.908    0.75E-04    0.38E-04    0.65E-07
   1      9    10.239     6.148    0.18E-04    0.27E-04    0.19E-07
   1      9    10.239     8.345    0.39E-04    0.13E-03    0.98E-07
 Optimization of the real space projectors (new method)

 maximal supplied QI-value         = 25.13
 optimisation between [QCUT,QGAM] = [ 10.05, 20.36] = [ 28.30,116.06] Ry 
 Optimized for a Real-space Cutoff    1.30 Angstroem

   l    n(q)    QCUT    max X(q) W(low)/X(q) W(high)/X(q)  e(spline) 
   0      8    10.053     5.582    0.43E-04    0.44E-04    0.61E-07
   0      8    10.053    69.432    0.49E-03    0.71E-03    0.18E-06
   1      7    10.053     2.780    0.78E-04    0.13E-03    0.11E-06
   1      7    10.053     4.549    0.23E-03    0.19E-03    0.20E-06
 Optimization of the real space projectors (new method)

 maximal supplied QI-value         = 25.13
 optimisation between [QCUT,QGAM] = [ 10.05, 20.36] = [ 28.30,116.06] Ry 
 Optimized for a Real-space Cutoff    1.65 Angstroem

   l    n(q)    QCUT    max X(q) W(low)/X(q) W(high)/X(q)  e(spline) 
   0     10    10.053     4.511    0.24E-04    0.33E-05    0.17E-06
   0     10    10.053    37.799    0.76E-04    0.72E-04    0.55E-06
   1     10    10.053     2.478    0.11E-04    0.27E-04    0.17E-06
   1     10    10.053     4.765    0.27E-03    0.10E-02    0.45E-05
 Optimization of the real space projectors (new method)

 maximal supplied QI-value         = 16.25
 optimisation between [QCUT,QGAM] = [ 10.24, 20.48] = [ 29.35,117.42] Ry 
 Optimized for a Real-space Cutoff    1.38 Angstroem

   l    n(q)    QCUT    max X(q) W(low)/X(q) W(high)/X(q)  e(spline) 
   0      8    10.239     6.336    0.16E-04    0.11E-04    0.51E-08
   0      8    10.239    13.439    0.29E-04    0.86E-04    0.43E-07
   1      8    10.239     3.724    0.47E-04    0.52E-05    0.24E-07
   1      8    10.239    38.716    0.34E-03    0.60E-03    0.28E-06
   2      7    10.239     3.434    0.78E-04    0.80E-04    0.43E-07
 Optimization of the real space projectors (new method)

 maximal supplied QI-value         = 24.76
 optimisation between [QCUT,QGAM] = [ 10.15, 20.30] = [ 28.85,115.39] Ry 
 Optimized for a Real-space Cutoff    1.30 Angstroem

   l    n(q)    QCUT    max X(q) W(low)/X(q) W(high)/X(q)  e(spline) 
   0      8    10.150     4.192    0.55E-04    0.58E-04    0.78E-07
   0      8    10.150     8.473    0.46E-03    0.68E-03    0.23E-06
   1      7    10.150     2.474    0.11E-03    0.93E-04    0.33E-07
   1      7    10.150     3.912    0.46E-03    0.50E-03    0.15E-06
 Optimization of the real space projectors (new method)

 maximal supplied QI-value         = 34.20
 optimisation between [QCUT,QGAM] = [  9.92, 20.18] = [ 27.55,114.04] Ry 
 Optimized for a Real-space Cutoff    1.26 Angstroem

   l    n(q)    QCUT    max X(q) W(low)/X(q) W(high)/X(q)  e(spline) 
   0      8     9.919     4.436    0.80E-04    0.66E-04    0.52E-07
   0      8     9.919    16.131    0.48E-03    0.23E-03    0.28E-06
   1      7     9.919     4.654    0.17E-03    0.75E-03    0.30E-06
 PAW_PBE Fe 06Sep2000                   :
 energy of atom  1       EATOM= -594.4687
 kinetic energy error for atom=    0.0088 (will be added to EATOM!!)
 PAW_PBE C 08Apr2002                    :
 energy of atom  2       EATOM= -147.1560
 kinetic energy error for atom=    0.0288 (will be added to EATOM!!)
 PAW_PBE N 08Apr2002                    :
 energy of atom  3       EATOM= -264.5486
 kinetic energy error for atom=    0.0736 (will be added to EATOM!!)
 PAW_PBE K_sv 06Sep2000                 :
 energy of atom  4       EATOM= -774.7423
 kinetic energy error for atom=    0.0031 (will be added to EATOM!!)
 PAW_PBE O 08Apr2002                    :
 energy of atom  5       EATOM= -432.3788
 kinetic energy error for atom=    0.1156 (will be added to EATOM!!)
 PAW_PBE H 15Jun2001                    :
 energy of atom  6       EATOM=  -12.4884
 kinetic energy error for atom=    0.0098 (will be added to EATOM!!)
 
 
 POSCAR:    Fe    C    N    K    O    H          
  positions in direct lattice
  velocities in cartesian coordinates
 exchange correlation table for  LEXCH =        8
   RHO(1)=    0.500       N(1)  =     2000
   RHO(2)=  100.500       N(2)  =     4000

 VTST: version 3.2, (02/03/18)

 CHAIN: initializing optimizer
 
 OPT: Using VASP Conjugate-Gradient optimizer
 CHAIN: Read ICHAIN            0
 
 POSCAR:    Fe    C    N    K    O    H          
  positions in direct lattice
  velocities in cartesian coordinates
 


--------------------------------------------------------------------------------------------------------


 ion  position               nearest neighbor table
   1  0.284  0.790  0.367-  61 1.79  24 1.92   9 1.93  13 1.94  20 1.94  27 1.99
   2  0.280  0.290  0.138-  28 1.91  14 1.91  19 1.91  23 1.91  10 1.91  32 1.92
   3  0.780  0.790  0.138-  29 1.88  25 1.91  18 1.91  22 1.91  11 1.91  15 1.91
   4  0.778  0.286  0.368-  62 1.80  12 1.92  17 1.94  16 1.94  21 1.94  26 1.99
   5  0.780  0.290  0.138-  55 2.05  33 2.05  44 2.05  48 2.05  37 2.05  51 2.21
   6  0.784  0.786  0.355-  56 2.02  47 2.09  34 2.09  38 2.10  43 2.10
   7  0.280  0.790  0.138-  54 2.05  41 2.05  40 2.05  45 2.05  36 2.05  50 2.19
   8  0.280  0.287  0.360-  63 1.84  53 2.08  46 2.11  42 2.11  39 2.11  35 2.12
   9  0.097  0.809  0.366-  34 1.17   1 1.93
  10  0.094  0.290  0.138-  33 1.17   2 1.91
  11  0.594  0.790  0.138-  36 1.17   3 1.91
  12  0.595  0.313  0.358-  35 1.17   4 1.92
  13  0.470  0.761  0.359-  38 1.17   1 1.94
  14  0.466  0.290  0.138-  37 1.17   2 1.91
  15  0.966  0.790  0.138-  40 1.17   3 1.91
  16  0.965  0.262  0.362-  39 1.17   4 1.94
  17  0.758  0.099  0.366-  43 1.17   4 1.94
  18  0.780  0.604  0.138-  44 1.17   3 1.91
  19  0.280  0.104  0.138-  41 1.17   2 1.91
  20  0.258  0.603  0.364-  42 1.17   1 1.94
  21  0.804  0.474  0.366-  47 1.17   4 1.94
  22  0.780  0.976  0.138-  48 1.17   3 1.91
  23  0.280  0.476  0.138-  45 1.17   2 1.91
  24  0.309  0.973  0.356-  46 1.16   1 1.92
  25  0.780  0.790  0.056-  52 1.17   3 1.91
  26  0.780  0.286  0.283-  51 1.17   4 1.99
  27  0.278  0.787  0.282-  50 1.17   1 1.99
  28  0.280  0.290  0.056-  49 1.17   2 1.91
  29  0.784  0.793  0.219-  56 1.17   3 1.88
  30  0.780  0.290  0.000-  55 1.17
  31  0.280  0.790  0.000-  54 1.17
  32  0.278  0.293  0.220-  53 1.18   2 1.92
  33  0.980  0.290  0.138-  10 1.17   5 2.05
  34  0.984  0.815  0.366-   9 1.17   6 2.09
  35  0.483  0.326  0.352-  12 1.17   8 2.12
  36  0.480  0.790  0.138-  11 1.17   7 2.05
  37  0.580  0.290  0.138-  14 1.17   5 2.05
  38  0.583  0.749  0.357-  13 1.17   6 2.10
  39  0.078  0.251  0.357-  16 1.17   8 2.11
  40  0.080  0.790  0.138-  15 1.17   7 2.05
  41  0.280  0.990  0.138-  19 1.17   7 2.05
  42  0.247  0.490  0.362-  20 1.17   8 2.11
  43  0.752  0.985  0.370-  17 1.17   6 2.10
  44  0.780  0.490  0.138-  18 1.17   5 2.05
  45  0.280  0.590  0.138-  23 1.17   7 2.05
  46  0.317  0.086  0.351-  24 1.16   8 2.11
  47  0.811  0.587  0.369-  21 1.17   6 2.09
  48  0.780  0.090  0.138-  22 1.17   5 2.05
  49  0.280  0.290  0.006-  28 1.17
  50  0.278  0.787  0.232-  27 1.17   7 2.19
  51  0.781  0.288  0.233-  26 1.17   5 2.21
  52  0.780  0.790  0.006-  25 1.17
  53  0.274  0.297  0.270-  32 1.18   8 2.08
  54  0.280  0.790  0.050-  31 1.17   7 2.05
  55  0.780  0.290  0.050-  30 1.17   5 2.05
  56  0.792  0.799  0.269-  29 1.17   6 2.02
  57  0.029  0.039  0.211-
  58  0.530  0.541  0.211-
  59  0.530  0.040  0.028-
  60  0.030  0.540  0.028-
  61  0.292  0.800  0.444-  64 0.98   1 1.79
  62  0.771  0.286  0.445-  65 0.98   4 1.80
  63  0.290  0.274  0.438-  66 0.97   8 1.84
  64  0.247  0.877  0.458-  61 0.98
  65  0.688  0.251  0.459-  62 0.98
  66  0.254  0.342  0.462-  63 0.97
 

IMPORTANT INFORMATION: All symmetrisations will be switched off!
NOSYMM: (Re-)initialisation of all symmetry stuff for point group C_1.

 
 
 KPOINTS: Automatic generation                    

Automatic generation of k-mesh.
Space group operators:
 irot       det(A)        alpha          n_x          n_y          n_z        tau_x        tau_y        tau_z
    1     1.000000     0.000000     1.000000     0.000000     0.000000     0.000000     0.000000     0.000000
 
 Subroutine IBZKPT returns following result:
 ===========================================
 
 Found      5 irreducible k-points:
 
 Following reciprocal coordinates:
            Coordinates               Weight
  0.000000  0.000000  0.000000      1.000000
  0.333333  0.000000  0.000000      2.000000
  0.000000  0.333333  0.000000      2.000000
  0.333333  0.333333  0.000000      2.000000
 -0.333333  0.333333  0.000000      2.000000
 
 Following cartesian coordinates:
            Coordinates               Weight
  0.000000  0.000000  0.000000      1.000000
  0.032487  0.000000  0.000000      2.000000
  0.000000  0.032487  0.000000      2.000000
  0.032487  0.032487  0.000000      2.000000
 -0.032487  0.032487  0.000000      2.000000
 


--------------------------------------------------------------------------------------------------------


 Dimension of arrays:
   k-points           NKPTS =      5   k-points in BZ     NKDIM =      5   number of bands    NBANDS=    224
   number of dos      NEDOS =    301   number of ions     NIONS =     66
   non local maximal  LDIM  =      6   non local SUM 2l+1 LMDIM =     18
   total plane-waves  NPLWV = 300000
   max r-space proj   IRMAX =   2339   max aug-charges    IRDMAX=   5878
   dimension x,y,z NGX =    50 NGY =   50 NGZ =  120
   dimension x,y,z NGXF=   100 NGYF=  100 NGZF=  240
   support grid    NGXF=   100 NGYF=  100 NGZF=  240
   ions per type =               8  24  24   4   3   3
   NGX,Y,Z   is equivalent  to a cutoff of   8.10,  8.10,  8.54 a.u.
   NGXF,Y,Z  is equivalent  to a cutoff of  16.20, 16.20, 17.08 a.u.

 SYSTEM =  VASP                                    
 POSCAR =     Fe    C    N    K    O    H          

 Startparameter for this run:
   NWRITE =      2    write-flag & timer
   PREC   = normal    normal or accurate (medium, high low for compatibility)
   ISTART =      1    job   : 0-new  1-cont  2-samecut
   ICHARG =      1    charge: 1-file 2-atom 10-const
   ISPIN  =      2    spin polarized calculation?
   LNONCOLLINEAR =      F non collinear calculations
   LSORBIT =      F    spin-orbit coupling
   INIWAV =      1    electr: 0-lowe 1-rand  2-diag
   LASPH  =      T    aspherical Exc in radial PAW
   METAGGA=      F    non-selfconsistent MetaGGA calc.

 Electronic Relaxation 1
   ENCUT  =  400.0 eV  29.40 Ry    5.42 a.u.  16.73 16.73 38.09*2*pi/ulx,y,z
   ENINI  =  400.0     initial cutoff
   ENAUG  =  644.9 eV  augmentation charge cutoff
   NELM   =     60;   NELMIN=  2; NELMDL=  0     # of ELM steps 
   EDIFF  = 0.1E-04   stopping-criterion for ELM
   LREAL  =      T    real-space projection
   NLSPLINE    = F    spline interpolate recip. space projectors
   LCOMPAT=      F    compatible to vasp.4.4
   GGA_COMPAT  = T    GGA compatible to vasp.4.4-vasp.4.6
   LMAXPAW     = -100 max onsite density
   LMAXMIX     =    4 max onsite mixed and CHGCAR
   VOSKOWN=      0    Vosko Wilk Nusair interpolation
   ROPT   =   -0.00050  -0.00050  -0.00050  -0.00050
   ROPT   =   -0.00050  -0.00050
 Ionic relaxation
   EDIFFG = -.2E-01   stopping-criterion for IOM
   NSW    =    200    number of steps for IOM
   NBLOCK =      1;   KBLOCK =    200    inner block; outer block 
   IBRION =      2    ionic relax: 0-MD 1-quasi-New 2-CG
   NFREE  =      1    steps in history (QN), initial steepest desc. (CG)
   ISIF   =      2    stress and relaxation
   IWAVPR =     11    prediction:  0-non 1-charg 2-wave 3-comb
   ISYM   =      0    0-nonsym 1-usesym 2-fastsym
   LCORR  =      T    Harris-Foulkes like correction to forces

   POTIM  = 0.5000    time-step for ionic-motion
   TEIN   =    0.0    initial temperature
   TEBEG  =    0.0;   TEEND  =   0.0 temperature during run
   SMASS  =  -3.00    Nose mass-parameter (am)
   estimated Nose-frequenzy (Omega)   =  0.10E-29 period in steps =****** mass=  -0.241E-26a.u.
   SCALEE = 1.0000    scale energy and forces
   NPACO  =    256;   APACO  = 16.0  distance and # of slots for P.C.
   PSTRESS=    0.0 pullay stress

  Mass of Ions in am
   POMASS =  55.85 12.01 14.00 39.10 16.00  1.00
  Ionic Valenz
   ZVAL   =   8.00  4.00  5.00  9.00  6.00  1.00
  Atomic Wigner-Seitz radii
   RWIGS  =  -1.00 -1.00 -1.00 -1.00 -1.00 -1.00
  virtual crystal weights 
   VCA    =   1.00  1.00  1.00  1.00  1.00  1.00
   NELECT =     337.0000    total number of electrons
   NUPDOWN=      -1.0000    fix difference up-down

 DOS related values:
   EMIN   =  10.00;   EMAX   =-10.00  energy-range for DOS
   EFERMI =   0.00
   ISMEAR =     0;   SIGMA  =   0.05  broadening in eV -4-tet -1-fermi 0-gaus

 Electronic relaxation 2 (details)
   IALGO  =     48    algorithm
   LDIAG  =      T    sub-space diagonalisation (order eigenvalues)
   LSUBROT=      F    optimize rotation matrix (better conditioning)
   TURBO    =      0    0=normal 1=particle mesh
   IRESTART =      0    0=no restart 2=restart with 2 vectors
   NREBOOT  =      0    no. of reboots
   NMIN     =      0    reboot dimension
   EREF     =   0.00    reference energy to select bands
   IMIX   =      4    mixing-type and parameters
     AMIX     =   0.40;   BMIX     =  1.00
     AMIX_MAG =   1.60;   BMIX_MAG =  1.00
     AMIN     =   0.10
     WC   =   100.;   INIMIX=   1;  MIXPRE=   1;  MAXMIX= -45

 Intra band minimization:
   WEIMIN = 0.0010     energy-eigenvalue tresh-hold
   EBREAK =  0.11E-07  absolut break condition
   DEPER  =   0.30     relativ break condition  

   TIME   =   0.40     timestep for ELM

  volume/ion in A,a.u.               =      37.25       251.40
  Fermi-wavevector in a.u.,A,eV,Ry     =   0.844076  1.595073  9.693669  0.712465
  Thomas-Fermi vector in A             =   1.959046
 
 Write flags
   LWAVE        =      T    write WAVECAR
   LDOWNSAMPLE  =      F    k-point downsampling of WAVECAR
   LCHARG       =      T    write CHGCAR
   LVTOT        =      F    write LOCPOT, total local potential
   LVHAR        =      F    write LOCPOT, Hartree potential only
   LELF         =      F    write electronic localiz. function (ELF)
   LORBIT       =     11    0 simple, 1 ext, 2 COOP (PROOUT), +10 PAW based schemes


 Dipole corrections
   LMONO  =      F    monopole corrections only (constant potential shift)
   LDIPOL =      F    correct potential (dipole corrections)
   IDIPOL =      0    1-x, 2-y, 3-z, 4-all directions 
   EPSILON=  1.0000000 bulk dielectric constant

 LDA+U is selected, type is set to LDAUTYPE =  2
   angular momentum for each species LDAUL =     2   -1   -1   -1   -1   -1
   U (eV)           for each species LDAUU =   6.0  0.0  0.0  0.0  0.0  0.0
   J (eV)           for each species LDAUJ =   0.0  0.0  0.0  0.0  0.0  0.0
 Exchange correlation treatment:
   GGA     =    --    GGA type
   LEXCH   =     8    internal setting for exchange type
   VOSKOWN=      0    Vosko Wilk Nusair interpolation
   LHFCALC =     F    Hartree Fock is set to
   LHFONE  =     F    Hartree Fock one center treatment
   AEXX    =    0.0000 exact exchange contribution

 Linear response parameters
   LEPSILON=     F    determine dielectric tensor
   LRPA    =     F    only Hartree local field effects (RPA)
   LNABLA  =     F    use nabla operator in PAW spheres
   LVEL    =     F    velocity operator in full k-point grid
   LINTERFAST=   F  fast interpolation
   KINTER  =     0    interpolate to denser k-point grid
   CSHIFT  =0.1000    complex shift for real part using Kramers Kronig
   OMEGAMAX=  -1.0    maximum frequency
   DEG_THRESHOLD= 0.2000000E-02 threshold for treating states as degnerate
   RTIME   =   -0.100 relaxation time in fs
  (WPLASMAI=    0.000 imaginary part of plasma frequency in eV, 0.658/RTIME)
   DFIELD  = 0.0000000 0.0000000 0.0000000 field for delta impulse in time
 
 Orbital magnetization related:
   ORBITALMAG=     F  switch on orbital magnetization
   LCHIMAG   =     F  perturbation theory with respect to B field
   DQ        =  0.001000  dq finite difference perturbation B field
   LLRAUG    =     F  two centre corrections for induced B field


--------------------------------------------------------------------------------------------------------


 conjugate gradient relaxation of ions
   using selective dynamics as specified on POSCAR
 charge density and potential will be updated during run
 spin polarized calculation
 RMM-DIIS sequential band-by-band
 perform sub-space diagonalisation
    before iterative eigenvector-optimisation
 modified Broyden-mixing scheme, WC =      100.0
 initial mixing is a Kerker type mixing with AMIX =  0.4000 and BMIX =      1.0000
 Hartree-type preconditioning will be used
 using additional bands           55
 real space projection scheme for non local part
 use partial core corrections
 calculate Harris-corrections to forces 
   (improved forces if not selfconsistent)
 use gradient corrections 
 use of overlap-Matrix (Vanderbilt PP)
 Gauss-broadening in eV      SIGMA  =   0.05


--------------------------------------------------------------------------------------------------------


  energy-cutoff  :      400.00
  volume of cell :     2458.72
      direct lattice vectors                 reciprocal lattice vectors
    10.260500000  0.000000000  0.000000000     0.097461137  0.000000000  0.000000000
     0.000000000 10.260500000  0.000000000     0.000000000  0.097461137  0.000000000
     0.000000000  0.000000000 23.354600000     0.000000000  0.000000000  0.042818117

  length of vectors
    10.260500000 10.260500000 23.354600000     0.097461137  0.097461137  0.042818117


 
 old parameters found on file WAVECAR:
  energy-cutoff  :      400.00
  volume of cell :     2458.72
      direct lattice vectors                 reciprocal lattice vectors
    10.260500000  0.000000000  0.000000000     0.097461137  0.000000000  0.000000000
     0.000000000 10.260500000  0.000000000     0.000000000  0.097461137  0.000000000
     0.000000000  0.000000000 23.354600000     0.000000000  0.000000000  0.042818117

  length of vectors

 
 k-points in units of 2pi/SCALE and weight: Automatic generation                    
   0.00000000  0.00000000  0.00000000       0.111
   0.03248705  0.00000000  0.00000000       0.222
   0.00000000  0.03248705  0.00000000       0.222
   0.03248705  0.03248705  0.00000000       0.222
  -0.03248705  0.03248705  0.00000000       0.222
 
 k-points in reciprocal lattice and weights: Automatic generation                    
   0.00000000  0.00000000  0.00000000       0.111
   0.33333333  0.00000000  0.00000000       0.222
   0.00000000  0.33333333  0.00000000       0.222
   0.33333333  0.33333333  0.00000000       0.222
  -0.33333333  0.33333333  0.00000000       0.222
 
 position of ions in fractional coordinates (direct lattice) 
   0.28405838  0.78959062  0.36692121
   0.28000000  0.29000000  0.13806000
   0.78000000  0.79000000  0.13806000
   0.77837241  0.28595874  0.36822186
   0.78000000  0.29000000  0.13806000
   0.78365134  0.78628762  0.35478515
   0.28000000  0.79000000  0.13806000
   0.28037269  0.28723868  0.35953556
   0.09739486  0.80945867  0.36554229
   0.09424000  0.29000000  0.13806000
   0.59424000  0.79000000  0.13806000
   0.59495661  0.31303475  0.35768162
   0.46998829  0.76130387  0.35936252
   0.46576000  0.29000000  0.13806000
   0.96576000  0.79000000  0.13806000
   0.96505668  0.26174829  0.36216027
   0.75768113  0.09854190  0.36614301
   0.78000000  0.60424000  0.13806000
   0.28000000  0.10424000  0.13806000
   0.25777888  0.60267275  0.36380094
   0.80362031  0.47377195  0.36640023
   0.78000000  0.97576000  0.13806000
   0.28000000  0.47576000  0.13806000
   0.30907965  0.97339337  0.35601401
   0.78000000  0.79000000  0.05645000
   0.78027531  0.28609643  0.28286105
   0.27766913  0.78696709  0.28186064
   0.28000000  0.29000000  0.05645000
   0.78442930  0.79348244  0.21861814
   0.78000000  0.29000000  0.00000000
   0.28000000  0.79000000  0.00000000
   0.27763857  0.29264686  0.22007221
   0.97979000  0.29000000  0.13806000
   0.98394221  0.81540731  0.36646500
   0.48283820  0.32586102  0.35204784
   0.47979000  0.79000000  0.13806000
   0.58021000  0.29000000  0.13806000
   0.58293069  0.74931981  0.35745458
   0.07760759  0.25136857  0.35715336
   0.08021000  0.79000000  0.13806000
   0.28000000  0.98979000  0.13806000
   0.24661690  0.48975246  0.36171023
   0.75164315  0.98532380  0.36952093
   0.78000000  0.48979000  0.13806000
   0.28000000  0.59021000  0.13806000
   0.31676726  0.08616340  0.35142357
   0.81134254  0.58692681  0.36919130
   0.78000000  0.09021000  0.13806000
   0.28000000  0.29000000  0.00616000
   0.27773821  0.78747839  0.23180994
   0.78092110  0.28781701  0.23278145
   0.78000000  0.79000000  0.00616000
   0.27430799  0.29651652  0.27045790
   0.28000000  0.79000000  0.05029000
   0.78000000  0.29000000  0.05029000
   0.79166689  0.79913001  0.26873837
   0.02878021  0.03914527  0.21123715
   0.52959660  0.54115524  0.21127761
   0.53000000  0.04000000  0.02822000
   0.03000000  0.54000000  0.02822000
   0.29217437  0.80013041  0.44355528
   0.77103188  0.28550608  0.44501485
   0.28995393  0.27364461  0.43800779
   0.24651508  0.87665424  0.45846746
   0.68831229  0.25133841  0.45949339
   0.25417819  0.34196489  0.46226077
 
 position of ions in cartesian coordinates  (Angst):
   2.91458100  8.10159455  8.56929813
   2.87294000  2.97554500  3.22433608
   8.00319000  8.10579500  3.22433608
   7.98649014  2.93407965  8.59967415
   8.00319000  2.97554500  3.22433608
   8.04065460  8.06770417  8.28586537
   2.87294000  8.10579500  3.22433608
   2.87676402  2.94721250  8.39680920
   0.99931997  8.30545065  8.53709404
   0.96694952  2.97554500  3.22433608
   6.09719952  8.10579500  3.22433608
   6.10455234  3.21189304  8.35351127
   4.82231486  7.81135832  8.39276800
   4.77893048  2.97554500  3.22433608
   9.90918048  8.10579500  3.22433608
   9.90196407  2.68566836  8.45810823
   7.77418720  1.01108921  8.55112343
   8.00319000  6.19980452  3.22433608
   2.87294000  1.06955452  3.22433608
   2.64494025  6.18372375  8.49642554
   8.24554624  4.86113706  8.55713081
   8.00319000 10.01178548  3.22433608
   2.87294000  4.88153548  3.22433608
   3.17131170  9.98750271  8.31456468
   8.00319000  8.10579500  1.31836717
   8.00601479  2.93549247  6.60610668
   2.84902412  8.07467585  6.58274245
   2.87294000  2.97554500  1.31836717
   8.04863686  8.14152655  5.10573912
   8.00319000  2.97554500  0.00000000
   2.87294000  8.10579500  0.00000000
   2.84871051  3.00270312  5.13969852
  10.05313529  2.97554500  3.22433608
  10.09573908  8.36648671  8.55864346
   4.95416136  3.34349695  8.22193646
   4.92288530  8.10579500  3.22433608
   5.95324470  2.97554500  3.22433608
   5.98116031  7.68839589  8.34820879
   0.79629264  2.57916724  8.34117380
   0.82299471  8.10579500  3.22433608
   2.87294000 10.15574029  3.22433608
   2.53041275  5.02510508  8.44759776
   7.71223450 10.10991489  8.63001363
   8.00319000  5.02549030  3.22433608
   2.87294000  6.05584970  3.22433608
   3.25019046  0.88407952  8.20735697
   8.32478012  6.02216255  8.62231520
   8.00319000  0.92559970  3.22433608
   2.87294000  2.97554500  0.14386434
   2.84973294  8.07992198  5.41382835
   8.01264099  2.95314640  5.43651766
   8.00319000  8.10579500  0.14386434
   2.81453717  3.04240780  6.31643596
   2.87294000  8.10579500  1.17450283
   8.00319000  2.97554500  1.17450283
   8.12289809  8.19947350  6.27627702
   0.29529939  0.40165004  4.93335924
   5.43392587  5.55252334  4.93430402
   5.43806500  0.41042000  0.65906681
   0.30781500  5.54067000  0.65906681
   2.99785514  8.20973808 10.35905626
   7.91117266  2.92943509 10.39314389
   2.97507227  2.80773053 10.22949669
   2.52936799  8.99491084 10.70732413
   7.06242828  2.57885778 10.73128434
   2.60799534  3.50873078 10.79591528
 


--------------------------------------------------------------------------------------------------------


 k-point  1 :   0.0000 0.0000 0.0000  plane waves:   44673
 k-point  2 :   0.3333 0.0000 0.0000  plane waves:   44654
 k-point  3 :   0.0000 0.3333 0.0000  plane waves:   44654
 k-point  4 :   0.3333 0.3333 0.0000  plane waves:   44648
 k-point  5 :  -0.3333 0.3333 0.0000  plane waves:   44648

 maximum and minimum number of plane-waves per node :     11199    11132

 maximum number of plane-waves:     44673
 maximum index in each direction: 
   IXMAX=   17   IYMAX=   16   IZMAX=   38
   IXMIN=  -17   IYMIN=  -17   IZMIN=  -38


 real space projection operators:
  total allocation   :       7739.66 KBytes
  max/ min on nodes  :       1983.87       1886.50


 parallel 3D FFT for wavefunctions:
    minimum data exchange during FFTs selected (reduces bandwidth)
 parallel 3D FFT for charge:
    minimum data exchange during FFTs selected (reduces bandwidth)


 total amount of memory used by VASP MPI-rank0   108846. kBytes
=======================================================================

   base      :      30000. kBytes
   nonlr-proj:       5023. kBytes
   fftplans  :       5457. kBytes
   grid      :      17089. kBytes
   one-center:        528. kBytes
   wavefun   :      50749. kBytes
 
     INWAV:  cpu time    4.4823: real time    4.6195
 Broyden mixing: mesh for mixing (old mesh)
   NGX = 33   NGY = 33   NGZ = 77
  (NGX  =100   NGY  =100   NGZ  =240)
  gives a total of  83853 points

 initial charge density was supplied:
 number of electron     336.9999881 magnetization      22.9999977
 keeping initial charge density in first step


--------------------------------------------------------------------------------------------------------


 Maximum index for non-local projection operator          673
 Maximum index for augmentation-charges          586 (set IRDMAX)


--------------------------------------------------------------------------------------------------------


 First call to EWALD:  gamma=   0.131
 Maximum number of real-space cells 3x 3x 2
 Maximum number of reciprocal cells 2x 2x 4

    FEWALD:  cpu time    0.0030: real time    0.0030


--------------------------------------- Iteration      1(   1)  ---------------------------------------


    POTLOK:  cpu time    0.1525: real time    0.1753
    SETDIJ:  cpu time    0.9448: real time    0.9551
    EDDIAG:  cpu time    3.3885: real time    3.5687
  RMM-DIIS:  cpu time    6.5809: real time    6.6323
    ORTHCH:  cpu time    1.1785: real time    1.3940
       DOS:  cpu time    0.0019: real time    0.0021
    CHARGE:  cpu time    0.3780: real time    0.3840
    MIXING:  cpu time    0.0060: real time    0.0122
    --------------------------------------------
      LOOP:  cpu time   12.6313: real time   13.1238

 eigenvalue-minimisations  :  4069
 total energy-change (2. order) :-0.4753006E+03  (-0.4912674E+02)
 number of electron     336.9999876 magnetization      22.9999977
 augmentation part       47.6268193 magnetization      16.5305538

 Broyden mixing:
  rms(total) = 0.21356E+00    rms(broyden)= 0.21337E+00
  rms(prec ) = 0.22832E+00
  weight for this iteration     100.00

 Free energy of the ion-electron system (eV)
  ---------------------------------------------------
  alpha Z        PSCENC =       318.62458629
  Ewald energy   TEWEN  =     46456.33609299
  -Hartree energ DENC   =    -63509.56974806
  -exchange      EXHF   =         0.00000000
  -V(xc)+E(xc)   XCENC  =      1089.04161283
  PAW double counting   =     12527.91214166   -12543.43897081
  entropy T*S    EENTRO =        -0.00000000
  eigenvalues    EBANDS =     -3881.52123116
  atomic energy  EATOM  =     19067.31494413
  Solvation  Ediel_sol  =         0.00000000
  ---------------------------------------------------
  free energy    TOTEN  =      -475.30057212 eV

  energy without entropy =     -475.30057212  energy(sigma->0) =     -475.30057212


--------------------------------------------------------------------------------------------------------


--------------------------------------- Iteration      1(   2)  ---------------------------------------


    POTLOK:  cpu time    0.1512: real time    0.1636
    SETDIJ:  cpu time    0.9427: real time    0.9477
    EDDIAG:  cpu time    2.8632: real time    2.8725
  RMM-DIIS:  cpu time    6.5326: real time    6.5652
    ORTHCH:  cpu time    1.0029: real time    1.0047
       DOS:  cpu time    0.0010: real time    0.0010
    CHARGE:  cpu time    0.3774: real time    0.3779
    MIXING:  cpu time    0.0055: real time    0.0085
    --------------------------------------------
      LOOP:  cpu time   11.8766: real time   11.9411

 eigenvalue-minimisations  :  4574
 total energy-change (2. order) :-0.2661967E+01  (-0.2732597E+01)
 number of electron     336.9999884 magnetization      22.9999977
 augmentation part       46.4709434 magnetization      16.5463237

 Broyden mixing:
  rms(total) = 0.47895E+00    rms(broyden)= 0.47879E+00
  rms(prec ) = 0.51911E+00
  weight for this iteration     100.00

 eigenvalues of (default mixing * dielectric matrix)
  average eigenvalue GAMMA=   0.3101
  0.3101

 Free energy of the ion-electron system (eV)
  ---------------------------------------------------
  alpha Z        PSCENC =       318.62458629
  Ewald energy   TEWEN  =     46456.33609299
  -Hartree energ DENC   =    -63515.07575049
  -exchange      EXHF   =         0.00000000
  -V(xc)+E(xc)   XCENC  =      1088.49729485
  PAW double counting   =     12535.43216448   -12554.02976638
  entropy T*S    EENTRO =        -0.00000000
  eigenvalues    EBANDS =     -3875.06210463
  atomic energy  EATOM  =     19067.31494413
  Solvation  Ediel_sol  =         0.00000000
  ---------------------------------------------------
  free energy    TOTEN  =      -477.96253877 eV

  energy without entropy =     -477.96253877  energy(sigma->0) =     -477.96253877


--------------------------------------------------------------------------------------------------------


--------------------------------------- Iteration      1(   3)  ---------------------------------------


    POTLOK:  cpu time    0.1511: real time    0.1512
    SETDIJ:  cpu time    0.9447: real time    0.9453
    EDDIAG:  cpu time    3.0392: real time    3.0728
  RMM-DIIS:  cpu time    8.2149: real time    8.2445
    ORTHCH:  cpu time    0.9963: real time    0.9978
       DOS:  cpu time    0.0014: real time    0.0014
    CHARGE:  cpu time    0.3762: real time    0.3783
    MIXING:  cpu time    0.0148: real time    0.0150
    --------------------------------------------
      LOOP:  cpu time   13.7386: real time   13.8062

 eigenvalue-minimisations  :  5734
 total energy-change (2. order) :-0.3371299E+00  (-0.5273697E+00)
 number of electron     336.9999881 magnetization      22.9999977
 augmentation part       47.0994530 magnetization      16.5181121

 Broyden mixing:
  rms(total) = 0.13025E+00    rms(broyden)= 0.13008E+00
  rms(prec ) = 0.13869E+00
  weight for this iteration     100.00

 eigenvalues of (default mixing * dielectric matrix)
  average eigenvalue GAMMA=   0.2876
  0.2876  0.2876

 Free energy of the ion-electron system (eV)
  ---------------------------------------------------
  alpha Z        PSCENC =       318.62458629
  Ewald energy   TEWEN  =     46456.33609299
  -Hartree energ DENC   =    -63507.90611044
  -exchange      EXHF   =         0.00000000
  -V(xc)+E(xc)   XCENC  =      1088.60782906
  PAW double counting   =     12522.32739437   -12539.12101437
  entropy T*S    EENTRO =        -0.00000000
  eigenvalues    EBANDS =     -3884.48339074
  atomic energy  EATOM  =     19067.31494413
  Solvation  Ediel_sol  =         0.00000000
  ---------------------------------------------------
  free energy    TOTEN  =      -478.29966871 eV

  energy without entropy =     -478.29966871  energy(sigma->0) =     -478.29966871


--------------------------------------------------------------------------------------------------------


--------------------------------------- Iteration      1(   4)  ---------------------------------------


    POTLOK:  cpu time    0.1504: real time    0.1508
    SETDIJ:  cpu time    0.9440: real time    0.9452
    EDDIAG:  cpu time    2.9191: real time    2.9261
  RMM-DIIS:  cpu time    8.1873: real time    8.2661
    ORTHCH:  cpu time    1.0052: real time    1.0064
       DOS:  cpu time    0.0009: real time    0.0009
    CHARGE:  cpu time    0.3754: real time    0.3761
    MIXING:  cpu time    0.0044: real time    0.0044
    --------------------------------------------
      LOOP:  cpu time   13.5868: real time   13.6762

 eigenvalue-minimisations  :  5775
 total energy-change (2. order) : 0.3095772E-02  (-0.4380810E-01)
 number of electron     336.9999881 magnetization      22.9999977
 augmentation part       47.1246529 magnetization      16.5020067

 Broyden mixing:
  rms(total) = 0.90415E-01    rms(broyden)= 0.90394E-01
  rms(prec ) = 0.96453E-01
  weight for this iteration     100.00

 eigenvalues of (default mixing * dielectric matrix)
  average eigenvalue GAMMA=   0.4764
  0.5607  0.5607  0.3079

 Free energy of the ion-electron system (eV)
  ---------------------------------------------------
  alpha Z        PSCENC =       318.62458629
  Ewald energy   TEWEN  =     46456.33609299
  -Hartree energ DENC   =    -63508.37314294
  -exchange      EXHF   =         0.00000000
  -V(xc)+E(xc)   XCENC  =      1088.78923189
  PAW double counting   =     12524.01882476   -12540.27194434
  entropy T*S    EENTRO =        -0.00000000
  eigenvalues    EBANDS =     -3884.73516572
  atomic energy  EATOM  =     19067.31494413
  Solvation  Ediel_sol  =         0.00000000
  ---------------------------------------------------
  free energy    TOTEN  =      -478.29657294 eV

  energy without entropy =     -478.29657294  energy(sigma->0) =     -478.29657294


--------------------------------------------------------------------------------------------------------


--------------------------------------- Iteration      1(   5)  ---------------------------------------


    POTLOK:  cpu time    0.1513: real time    0.1519
    SETDIJ:  cpu time    0.9452: real time    0.9483
    EDDIAG:  cpu time    2.8629: real time    2.9424
  RMM-DIIS:  cpu time    8.9236: real time    8.9926
    ORTHCH:  cpu time    1.0737: real time    1.0759
       DOS:  cpu time    0.0009: real time    0.0009
    CHARGE:  cpu time    0.3804: real time    0.3811
    MIXING:  cpu time    0.0043: real time    0.0043
    --------------------------------------------
      LOOP:  cpu time   14.3424: real time   14.4974

 eigenvalue-minimisations  :  6153
 total energy-change (2. order) :-0.1102214E-02  (-0.1095245E-01)
 number of electron     336.9999881 magnetization      22.9999977
 augmentation part       47.1642897 magnetization      16.4855654

 Broyden mixing:
  rms(total) = 0.59872E-01    rms(broyden)= 0.59859E-01
  rms(prec ) = 0.63845E-01
  weight for this iteration     100.00

 eigenvalues of (default mixing * dielectric matrix)
  average eigenvalue GAMMA=   0.5826
  0.7840  0.7840  0.3098  0.4525

 Free energy of the ion-electron system (eV)
  ---------------------------------------------------
  alpha Z        PSCENC =       318.62458629
  Ewald energy   TEWEN  =     46456.33609299
  -Hartree energ DENC   =    -63509.24526668
  -exchange      EXHF   =         0.00000000
  -V(xc)+E(xc)   XCENC  =      1088.89797459
  PAW double counting   =     12525.90397319   -12541.91116405
  entropy T*S    EENTRO =        -0.00000000
  eigenvalues    EBANDS =     -3884.21881560
  atomic energy  EATOM  =     19067.31494413
  Solvation  Ediel_sol  =         0.00000000
  ---------------------------------------------------
  free energy    TOTEN  =      -478.29767516 eV

  energy without entropy =     -478.29767516  energy(sigma->0) =     -478.29767516


--------------------------------------------------------------------------------------------------------


--------------------------------------- Iteration      1(   6)  ---------------------------------------


    POTLOK:  cpu time    0.1492: real time    0.1494
    SETDIJ:  cpu time    0.9449: real time    0.9459
    EDDIAG:  cpu time    2.8631: real time    2.8714
  RMM-DIIS:  cpu time    8.0840: real time    8.1085
    ORTHCH:  cpu time    0.9968: real time    0.9984
       DOS:  cpu time    0.0012: real time    0.0012
    CHARGE:  cpu time    0.3769: real time    0.3775
    MIXING:  cpu time    0.0047: real time    0.0047
    --------------------------------------------
      LOOP:  cpu time   13.4209: real time   13.4569

 eigenvalue-minimisations  :  5672
 total energy-change (2. order) : 0.1096560E-02  (-0.3921933E-02)
 number of electron     336.9999880 magnetization      22.9999978
 augmentation part       47.2177681 magnetization      16.4672716

 Broyden mixing:
  rms(total) = 0.25879E-01    rms(broyden)= 0.25845E-01
  rms(prec ) = 0.27115E-01
  weight for this iteration     100.00

 eigenvalues of (default mixing * dielectric matrix)
  average eigenvalue GAMMA=   0.7233
  1.4188  0.7365  0.7365  0.3094  0.4151

 Free energy of the ion-electron system (eV)
  ---------------------------------------------------
  alpha Z        PSCENC =       318.62458629
  Ewald energy   TEWEN  =     46456.33609299
  -Hartree energ DENC   =    -63510.05163986
  -exchange      EXHF   =         0.00000000
  -V(xc)+E(xc)   XCENC  =      1088.97834088
  PAW double counting   =     12527.68814606   -12543.36744497
  entropy T*S    EENTRO =        -0.00000000
  eigenvalues    EBANDS =     -3883.81960410
  atomic energy  EATOM  =     19067.31494413
  Solvation  Ediel_sol  =         0.00000000
  ---------------------------------------------------
  free energy    TOTEN  =      -478.29657860 eV

  energy without entropy =     -478.29657860  energy(sigma->0) =     -478.29657860


--------------------------------------------------------------------------------------------------------


--------------------------------------- Iteration      1(   7)  ---------------------------------------


    POTLOK:  cpu time    0.1490: real time    0.1492
    SETDIJ:  cpu time    0.9535: real time    0.9541
    EDDIAG:  cpu time    2.9406: real time    2.9511
  RMM-DIIS:  cpu time    8.2485: real time    8.3131
    ORTHCH:  cpu time    0.9970: real time    1.0016
       DOS:  cpu time    0.0010: real time    0.0010
    CHARGE:  cpu time    0.3809: real time    0.3816
    MIXING:  cpu time    0.0049: real time    0.0049
    --------------------------------------------
      LOOP:  cpu time   13.6753: real time   13.7566

 eigenvalue-minimisations  :  5779
 total energy-change (2. order) :-0.1665111E-02  (-0.2065336E-02)
 number of electron     336.9999880 magnetization      22.9999978
 augmentation part       47.2440228 magnetization      16.4546753

 Broyden mixing:
  rms(total) = 0.10642E-01    rms(broyden)= 0.10610E-01
  rms(prec ) = 0.11244E-01
  weight for this iteration     100.00

 eigenvalues of (default mixing * dielectric matrix)
  average eigenvalue GAMMA=   0.7519
  1.6584  0.7370  0.7370  0.6430  0.3082  0.4276

 Free energy of the ion-electron system (eV)
  ---------------------------------------------------
  alpha Z        PSCENC =       318.62458629
  Ewald energy   TEWEN  =     46456.33609299
  -Hartree energ DENC   =    -63511.22065324
  -exchange      EXHF   =         0.00000000
  -V(xc)+E(xc)   XCENC  =      1089.04157472
  PAW double counting   =     12529.95341475   -12545.26651893
  entropy T*S    EENTRO =        -0.00000000
  eigenvalues    EBANDS =     -3883.08168441
  atomic energy  EATOM  =     19067.31494413
  Solvation  Ediel_sol  =         0.00000000
  ---------------------------------------------------
  free energy    TOTEN  =      -478.29824371 eV

  energy without entropy =     -478.29824371  energy(sigma->0) =     -478.29824371


--------------------------------------------------------------------------------------------------------


--------------------------------------- Iteration      1(   8)  ---------------------------------------


    POTLOK:  cpu time    0.1514: real time    0.1515
    SETDIJ:  cpu time    0.9443: real time    0.9452
    EDDIAG:  cpu time    2.8711: real time    2.8784
  RMM-DIIS:  cpu time    8.6049: real time    8.6430
    ORTHCH:  cpu time    1.0679: real time    1.0690
       DOS:  cpu time    0.0011: real time    0.0011
    CHARGE:  cpu time    0.3823: real time    0.3826
    MIXING:  cpu time    0.0050: real time    0.0051
    --------------------------------------------
      LOOP:  cpu time   14.0279: real time   14.0759

 eigenvalue-minimisations  :  5964
 total energy-change (2. order) :-0.1197108E-02  (-0.1095164E-02)
 number of electron     336.9999880 magnetization      22.9999978
 augmentation part       47.2488171 magnetization      16.4494755

 Broyden mixing:
  rms(total) = 0.87905E-02    rms(broyden)= 0.87816E-02
  rms(prec ) = 0.95129E-02
  weight for this iteration     100.00

 eigenvalues of (default mixing * dielectric matrix)
  average eigenvalue GAMMA=   0.7490
  1.7893  0.8087  0.8087  0.7229  0.3091  0.4361  0.3685

 Free energy of the ion-electron system (eV)
  ---------------------------------------------------
  alpha Z        PSCENC =       318.62458629
  Ewald energy   TEWEN  =     46456.33609299
  -Hartree energ DENC   =    -63511.62708982
  -exchange      EXHF   =         0.00000000
  -V(xc)+E(xc)   XCENC  =      1089.06498675
  PAW double counting   =     12530.76073911   -12545.97586106
  entropy T*S    EENTRO =        -0.00000000
  eigenvalues    EBANDS =     -3882.79783920
  atomic energy  EATOM  =     19067.31494413
  Solvation  Ediel_sol  =         0.00000000
  ---------------------------------------------------
  free energy    TOTEN  =      -478.29944082 eV

  energy without entropy =     -478.29944082  energy(sigma->0) =     -478.29944082


--------------------------------------------------------------------------------------------------------


--------------------------------------- Iteration      1(   9)  ---------------------------------------


    POTLOK:  cpu time    0.1492: real time    0.1494
    SETDIJ:  cpu time    0.9445: real time    0.9473
    EDDIAG:  cpu time    2.8881: real time    3.0194
  RMM-DIIS:  cpu time    8.1690: real time    8.2668
    ORTHCH:  cpu time    1.0030: real time    1.0051
       DOS:  cpu time    0.0011: real time    0.0011
    CHARGE:  cpu time    0.3885: real time    0.4043
    MIXING:  cpu time    0.0058: real time    0.0058
    --------------------------------------------
      LOOP:  cpu time   13.5492: real time   13.7992

 eigenvalue-minimisations  :  5628
 total energy-change (2. order) :-0.6469422E-03  (-0.6129602E-03)
 number of electron     336.9999880 magnetization      22.9999978
 augmentation part       47.2497785 magnetization      16.4468907

 Broyden mixing:
  rms(total) = 0.38718E-02    rms(broyden)= 0.38655E-02
  rms(prec ) = 0.41319E-02
  weight for this iteration     100.00

 eigenvalues of (default mixing * dielectric matrix)
  average eigenvalue GAMMA=   0.7928
  1.9456  1.1229  0.7432  0.7432  0.7255  0.4279  0.3085  0.3261

 Free energy of the ion-electron system (eV)
  ---------------------------------------------------
  alpha Z        PSCENC =       318.62458629
  Ewald energy   TEWEN  =     46456.33609299
  -Hartree energ DENC   =    -63511.86210828
  -exchange      EXHF   =         0.00000000
  -V(xc)+E(xc)   XCENC  =      1089.07419727
  PAW double counting   =     12531.20649016   -12546.35305347
  entropy T*S    EENTRO =        -0.00000000
  eigenvalues    EBANDS =     -3882.64123684
  atomic energy  EATOM  =     19067.31494413
  Solvation  Ediel_sol  =         0.00000000
  ---------------------------------------------------
  free energy    TOTEN  =      -478.30008776 eV

  energy without entropy =     -478.30008776  energy(sigma->0) =     -478.30008776


--------------------------------------------------------------------------------------------------------


--------------------------------------- Iteration      1(  10)  ---------------------------------------


    POTLOK:  cpu time    0.1822: real time    0.1923
    SETDIJ:  cpu time    0.8761: real time    0.9517
    EDDIAG:  cpu time    3.4420: real time    3.4646
  RMM-DIIS:  cpu time    7.5912: real time    7.6228
    ORTHCH:  cpu time    0.9954: real time    0.9967
       DOS:  cpu time    0.0011: real time    0.0011
    CHARGE:  cpu time    0.3899: real time    0.3905
    MIXING:  cpu time    0.0066: real time    0.0067
    --------------------------------------------
      LOOP:  cpu time   13.4846: real time   13.6265

 eigenvalue-minimisations  :  5221
 total energy-change (2. order) :-0.4545330E-03  (-0.3838520E-03)
 number of electron     336.9999880 magnetization      22.9999978
 augmentation part       47.2471401 magnetization      16.4469115

 Broyden mixing:
  rms(total) = 0.19130E-02    rms(broyden)= 0.19085E-02
  rms(prec ) = 0.20252E-02
  weight for this iteration     100.00

 eigenvalues of (default mixing * dielectric matrix)
  average eigenvalue GAMMA=   0.8748
  2.4852  1.4218  0.7833  0.7833  0.6746  0.6746  0.4229  0.3086  0.3191

 Free energy of the ion-electron system (eV)
  ---------------------------------------------------
  alpha Z        PSCENC =       318.62458629
  Ewald energy   TEWEN  =     46456.33609299
  -Hartree energ DENC   =    -63511.93387844
  -exchange      EXHF   =         0.00000000
  -V(xc)+E(xc)   XCENC  =      1089.06567872
  PAW double counting   =     12531.23489275   -12546.33780111
  entropy T*S    EENTRO =        -0.00000000
  eigenvalues    EBANDS =     -3882.60505762
  atomic energy  EATOM  =     19067.31494413
  Solvation  Ediel_sol  =         0.00000000
  ---------------------------------------------------
  free energy    TOTEN  =      -478.30054229 eV

  energy without entropy =     -478.30054229  energy(sigma->0) =     -478.30054229


--------------------------------------------------------------------------------------------------------


--------------------------------------- Iteration      1(  11)  ---------------------------------------


    POTLOK:  cpu time    0.1491: real time    0.1493
    SETDIJ:  cpu time    0.9477: real time    0.9484
    EDDIAG:  cpu time    2.9282: real time    2.9368
  RMM-DIIS:  cpu time    6.8335: real time    6.8535
    ORTHCH:  cpu time    0.9967: real time    0.9983
       DOS:  cpu time    0.0010: real time    0.0010
    CHARGE:  cpu time    0.3796: real time    0.3804
    MIXING:  cpu time    0.0061: real time    0.0061
    --------------------------------------------
      LOOP:  cpu time   12.2418: real time   12.2738

 eigenvalue-minimisations  :  4593
 total energy-change (2. order) :-0.3158916E-03  (-0.2273104E-03)
 number of electron     336.9999880 magnetization      22.9999978
 augmentation part       47.2470783 magnetization      16.4465457

 Broyden mixing:
  rms(total) = 0.10916E-02    rms(broyden)= 0.10863E-02
  rms(prec ) = 0.11820E-02
  weight for this iteration     100.00

 eigenvalues of (default mixing * dielectric matrix)
  average eigenvalue GAMMA=   0.9484
  2.9407  1.5059  0.9393  0.9393  0.7286  0.7286  0.6501  0.4245  0.3087  0.3184

 Free energy of the ion-electron system (eV)
  ---------------------------------------------------
  alpha Z        PSCENC =       318.62458629
  Ewald energy   TEWEN  =     46456.33609299
  -Hartree energ DENC   =    -63511.98489307
  -exchange      EXHF   =         0.00000000
  -V(xc)+E(xc)   XCENC  =      1089.06345422
  PAW double counting   =     12531.19741676   -12546.28277827
  entropy T*S    EENTRO =        -0.00000000
  eigenvalues    EBANDS =     -3882.56968122
  atomic energy  EATOM  =     19067.31494413
  Solvation  Ediel_sol  =         0.00000000
  ---------------------------------------------------
  free energy    TOTEN  =      -478.30085818 eV

  energy without entropy =     -478.30085818  energy(sigma->0) =     -478.30085818


--------------------------------------------------------------------------------------------------------


--------------------------------------- Iteration      1(  12)  ---------------------------------------


    POTLOK:  cpu time    0.1511: real time    0.1514
    SETDIJ:  cpu time    0.9451: real time    0.9482
    EDDIAG:  cpu time    2.8875: real time    2.8941
  RMM-DIIS:  cpu time    6.1046: real time    6.2441
    ORTHCH:  cpu time    1.0826: real time    1.0980
       DOS:  cpu time    0.0014: real time    0.0014
    CHARGE:  cpu time    0.3755: real time    0.3845
    MIXING:  cpu time    0.0106: real time    0.0114
    --------------------------------------------
      LOOP:  cpu time   11.5582: real time   11.7331

 eigenvalue-minimisations  :  4155
 total energy-change (2. order) :-0.2367792E-03  (-0.1475948E-03)
 number of electron     336.9999881 magnetization      22.9999978
 augmentation part       47.2476740 magnetization      16.4462263

 Broyden mixing:
  rms(total) = 0.79655E-03    rms(broyden)= 0.79276E-03
  rms(prec ) = 0.84852E-03
  weight for this iteration     100.00

 eigenvalues of (default mixing * dielectric matrix)
  average eigenvalue GAMMA=   0.9613
  3.2333  1.6121  0.9511  0.9511  0.7109  0.7109  0.6769  0.6769  0.4243  0.3087
  0.3183

 Free energy of the ion-electron system (eV)
  ---------------------------------------------------
  alpha Z        PSCENC =       318.62458629
  Ewald energy   TEWEN  =     46456.33609299
  -Hartree energ DENC   =    -63512.03831410
  -exchange      EXHF   =         0.00000000
  -V(xc)+E(xc)   XCENC  =      1089.06465758
  PAW double counting   =     12531.17603946   -12546.25610031
  entropy T*S    EENTRO =        -0.00000000
  eigenvalues    EBANDS =     -3882.52300099
  atomic energy  EATOM  =     19067.31494413
  Solvation  Ediel_sol  =         0.00000000
  ---------------------------------------------------
  free energy    TOTEN  =      -478.30109496 eV

  energy without entropy =     -478.30109496  energy(sigma->0) =     -478.30109496


--------------------------------------------------------------------------------------------------------


--------------------------------------- Iteration      1(  13)  ---------------------------------------


    POTLOK:  cpu time    0.1507: real time    0.1511
    SETDIJ:  cpu time    0.9450: real time    0.9455
    EDDIAG:  cpu time    2.8983: real time    2.9699
  RMM-DIIS:  cpu time    5.6668: real time    5.6907
    ORTHCH:  cpu time    1.0011: real time    1.0024
       DOS:  cpu time    0.0011: real time    0.0011
    CHARGE:  cpu time    0.3799: real time    0.3803
    MIXING:  cpu time    0.0065: real time    0.0065
    --------------------------------------------
      LOOP:  cpu time   11.0494: real time   11.1475

 eigenvalue-minimisations  :  3835
 total energy-change (2. order) :-0.1615581E-03  (-0.9233809E-04)
 number of electron     336.9999881 magnetization      22.9999979
 augmentation part       47.2477358 magnetization      16.4461815

 Broyden mixing:
  rms(total) = 0.62008E-03    rms(broyden)= 0.61804E-03
  rms(prec ) = 0.65972E-03
  weight for this iteration     100.00

 eigenvalues of (default mixing * dielectric matrix)
  average eigenvalue GAMMA=   0.9816
  3.4727  1.6025  1.3433  0.8501  0.8501  0.7299  0.7299  0.6590  0.3087  0.3183
  0.4239  0.4903

 Free energy of the ion-electron system (eV)
  ---------------------------------------------------
  alpha Z        PSCENC =       318.62458629
  Ewald energy   TEWEN  =     46456.33609299
  -Hartree energ DENC   =    -63512.06967723
  -exchange      EXHF   =         0.00000000
  -V(xc)+E(xc)   XCENC  =      1089.06506078
  PAW double counting   =     12531.15514452   -12546.23641415
  entropy T*S    EENTRO =        -0.00000000
  eigenvalues    EBANDS =     -3882.49099384
  atomic energy  EATOM  =     19067.31494413
  Solvation  Ediel_sol  =         0.00000000
  ---------------------------------------------------
  free energy    TOTEN  =      -478.30125652 eV

  energy without entropy =     -478.30125652  energy(sigma->0) =     -478.30125652


--------------------------------------------------------------------------------------------------------


--------------------------------------- Iteration      1(  14)  ---------------------------------------


    POTLOK:  cpu time    0.1505: real time    0.1508
    SETDIJ:  cpu time    0.9513: real time    0.9521
    EDDIAG:  cpu time    3.0950: real time    3.1025
  RMM-DIIS:  cpu time    5.2774: real time    5.2916
    ORTHCH:  cpu time    0.9967: real time    0.9977
       DOS:  cpu time    0.0011: real time    0.0011
    CHARGE:  cpu time    0.3895: real time    0.4047
    MIXING:  cpu time    0.0086: real time    0.0087
    --------------------------------------------
      LOOP:  cpu time   10.8701: real time   10.9092

 eigenvalue-minimisations  :  3600
 total energy-change (2. order) :-0.1253758E-03  (-0.6075128E-04)
 number of electron     336.9999881 magnetization      22.9999979
 augmentation part       47.2478701 magnetization      16.4461291

 Broyden mixing:
  rms(total) = 0.50760E-03    rms(broyden)= 0.50584E-03
  rms(prec ) = 0.53199E-03
  weight for this iteration     100.00

 eigenvalues of (default mixing * dielectric matrix)
  average eigenvalue GAMMA=   1.0277
  3.7817  2.0465  1.5006  0.9192  0.9192  0.7117  0.7117  0.6751  0.6751  0.4241
  0.3087  0.3182  0.3680

 Free energy of the ion-electron system (eV)
  ---------------------------------------------------
  alpha Z        PSCENC =       318.62458629
  Ewald energy   TEWEN  =     46456.33609299
  -Hartree energ DENC   =    -63512.09660287
  -exchange      EXHF   =         0.00000000
  -V(xc)+E(xc)   XCENC  =      1089.06580783
  PAW double counting   =     12531.14745701   -12546.23081439
  entropy T*S    EENTRO =        -0.00000000
  eigenvalues    EBANDS =     -3882.46285288
  atomic energy  EATOM  =     19067.31494413
  Solvation  Ediel_sol  =         0.00000000
  ---------------------------------------------------
  free energy    TOTEN  =      -478.30138190 eV

  energy without entropy =     -478.30138190  energy(sigma->0) =     -478.30138190


--------------------------------------------------------------------------------------------------------


--------------------------------------- Iteration      1(  15)  ---------------------------------------


    POTLOK:  cpu time    0.1570: real time    0.1654
    SETDIJ:  cpu time    0.9411: real time    0.9585
    EDDIAG:  cpu time    2.8658: real time    2.8739
  RMM-DIIS:  cpu time    4.9384: real time    4.9510
    ORTHCH:  cpu time    0.9993: real time    1.0004
       DOS:  cpu time    0.0012: real time    0.0012
    CHARGE:  cpu time    0.3787: real time    0.3798
    MIXING:  cpu time    0.0075: real time    0.0076
    --------------------------------------------
      LOOP:  cpu time   10.2890: real time   10.3376

 eigenvalue-minimisations  :  3387
 total energy-change (2. order) :-0.1159030E-03  (-0.3796164E-04)
 number of electron     336.9999881 magnetization      22.9999979
 augmentation part       47.2478297 magnetization      16.4460557

 Broyden mixing:
  rms(total) = 0.41491E-03    rms(broyden)= 0.41210E-03
  rms(prec ) = 0.42673E-03
  weight for this iteration     100.00

 eigenvalues of (default mixing * dielectric matrix)
  average eigenvalue GAMMA=   1.0616
  3.9969  2.3403  1.5012  0.9932  0.9932  0.7295  0.7295  0.7660  0.7660  0.6460
  0.4243  0.3088  0.3182  0.3487

 Free energy of the ion-electron system (eV)
  ---------------------------------------------------
  alpha Z        PSCENC =       318.62458629
  Ewald energy   TEWEN  =     46456.33609299
  -Hartree energ DENC   =    -63512.12190637
  -exchange      EXHF   =         0.00000000
  -V(xc)+E(xc)   XCENC  =      1089.06654688
  PAW double counting   =     12531.14352621   -12546.23038056
  entropy T*S    EENTRO =        -0.00000000
  eigenvalues    EBANDS =     -3882.43490736
  atomic energy  EATOM  =     19067.31494413
  Solvation  Ediel_sol  =         0.00000000
  ---------------------------------------------------
  free energy    TOTEN  =      -478.30149780 eV

  energy without entropy =     -478.30149780  energy(sigma->0) =     -478.30149780


--------------------------------------------------------------------------------------------------------


--------------------------------------- Iteration      1(  16)  ---------------------------------------


    POTLOK:  cpu time    0.1503: real time    0.1503
    SETDIJ:  cpu time    0.9454: real time    0.9515
    EDDIAG:  cpu time    2.8625: real time    2.8709
  RMM-DIIS:  cpu time    4.7557: real time    4.7713
    ORTHCH:  cpu time    1.0061: real time    1.0080
       DOS:  cpu time    0.0012: real time    0.0012
    CHARGE:  cpu time    0.3804: real time    0.3808
    MIXING:  cpu time    0.0080: real time    0.0080
    --------------------------------------------
      LOOP:  cpu time   10.1097: real time   10.1421

 eigenvalue-minimisations  :  3194
 total energy-change (2. order) :-0.7690591E-04  (-0.2450469E-04)
 number of electron     336.9999881 magnetization      22.9999979
 augmentation part       47.2477823 magnetization      16.4460996

 Broyden mixing:
  rms(total) = 0.38981E-03    rms(broyden)= 0.38737E-03
  rms(prec ) = 0.39830E-03
  weight for this iteration     100.00

 eigenvalues of (default mixing * dielectric matrix)
  average eigenvalue GAMMA=   1.1098
  4.3751  2.7240  1.4329  1.4329  0.8535  0.8535  0.7128  0.7128  0.7575  0.7575
  0.6417  0.4243  0.3088  0.3181  0.3418

 Free energy of the ion-electron system (eV)
  ---------------------------------------------------
  alpha Z        PSCENC =       318.62458629
  Ewald energy   TEWEN  =     46456.33609299
  -Hartree energ DENC   =    -63512.13111218
  -exchange      EXHF   =         0.00000000
  -V(xc)+E(xc)   XCENC  =      1089.06634038
  PAW double counting   =     12531.14556392   -12546.23332508
  entropy T*S    EENTRO =        -0.00000000
  eigenvalues    EBANDS =     -3882.42466515
  atomic energy  EATOM  =     19067.31494413
  Solvation  Ediel_sol  =         0.00000000
  ---------------------------------------------------
  free energy    TOTEN  =      -478.30157470 eV

  energy without entropy =     -478.30157470  energy(sigma->0) =     -478.30157470


--------------------------------------------------------------------------------------------------------


--------------------------------------- Iteration      1(  17)  ---------------------------------------


    POTLOK:  cpu time    0.1516: real time    0.1518
    SETDIJ:  cpu time    0.9421: real time    0.9452
    EDDIAG:  cpu time    2.8686: real time    2.8761
  RMM-DIIS:  cpu time    4.5645: real time    4.5768
    ORTHCH:  cpu time    1.0007: real time    1.0023
       DOS:  cpu time    0.0013: real time    0.0013
    CHARGE:  cpu time    0.3810: real time    0.3814
    MIXING:  cpu time    0.0077: real time    0.0077
    --------------------------------------------
      LOOP:  cpu time    9.9173: real time    9.9425

 eigenvalue-minimisations  :  3054
 total energy-change (2. order) :-0.7691368E-04  (-0.1699155E-04)
 number of electron     336.9999881 magnetization      22.9999979
 augmentation part       47.2476995 magnetization      16.4461191

 Broyden mixing:
  rms(total) = 0.36139E-03    rms(broyden)= 0.35677E-03
  rms(prec ) = 0.36527E-03
  weight for this iteration     100.00

 eigenvalues of (default mixing * dielectric matrix)
  average eigenvalue GAMMA=   1.3415
  6.9429  3.3491  2.0966  1.4092  0.9764  0.9764  0.7896  0.7896  0.7185  0.7185
  0.6529  0.6529  0.4242  0.3088  0.3181  0.3409

 Free energy of the ion-electron system (eV)
  ---------------------------------------------------
  alpha Z        PSCENC =       318.62458629
  Ewald energy   TEWEN  =     46456.33609299
  -Hartree energ DENC   =    -63512.13731960
  -exchange      EXHF   =         0.00000000
  -V(xc)+E(xc)   XCENC  =      1089.06606817
  PAW double counting   =     12531.14328974   -12546.23168279
  entropy T*S    EENTRO =        -0.00000000
  eigenvalues    EBANDS =     -3882.41763054
  atomic energy  EATOM  =     19067.31494413
  Solvation  Ediel_sol  =         0.00000000
  ---------------------------------------------------
  free energy    TOTEN  =      -478.30165162 eV

  energy without entropy =     -478.30165162  energy(sigma->0) =     -478.30165162


--------------------------------------------------------------------------------------------------------


--------------------------------------- Iteration      1(  18)  ---------------------------------------


    POTLOK:  cpu time    0.1520: real time    0.1522
    SETDIJ:  cpu time    0.9370: real time    0.9446
    EDDIAG:  cpu time    2.8648: real time    2.8730
  RMM-DIIS:  cpu time    4.5143: real time    4.6855
    ORTHCH:  cpu time    1.0076: real time    1.0092
       DOS:  cpu time    0.0013: real time    0.0013
    CHARGE:  cpu time    0.3794: real time    0.3798
    MIXING:  cpu time    0.0081: real time    0.0082
    --------------------------------------------
      LOOP:  cpu time    9.8645: real time   10.0538

 eigenvalue-minimisations  :  3082
 total energy-change (2. order) :-0.8176853E-04  (-0.1143842E-04)
 number of electron     336.9999881 magnetization      22.9999979
 augmentation part       47.2477615 magnetization      16.4461640

 Broyden mixing:
  rms(total) = 0.33367E-03    rms(broyden)= 0.31798E-03
  rms(prec ) = 0.32537E-03
  weight for this iteration     100.00

 eigenvalues of (default mixing * dielectric matrix)
  average eigenvalue GAMMA=   1.6172
 11.5673  3.6579  1.9836  1.7237  1.1175  1.1175  0.7966  0.7966  0.7072  0.7072
  0.6609  0.6609  0.6038  0.4243  0.3088  0.3181  0.3408

 Free energy of the ion-electron system (eV)
  ---------------------------------------------------
  alpha Z        PSCENC =       318.62458629
  Ewald energy   TEWEN  =     46456.33609299
  -Hartree energ DENC   =    -63512.14861973
  -exchange      EXHF   =         0.00000000
  -V(xc)+E(xc)   XCENC  =      1089.06571900
  PAW double counting   =     12531.14947932   -12546.23715478
  entropy T*S    EENTRO =        -0.00000000
  eigenvalues    EBANDS =     -3882.40678061
  atomic energy  EATOM  =     19067.31494413
  Solvation  Ediel_sol  =         0.00000000
  ---------------------------------------------------
  free energy    TOTEN  =      -478.30173339 eV

  energy without entropy =     -478.30173339  energy(sigma->0) =     -478.30173339


--------------------------------------------------------------------------------------------------------


--------------------------------------- Iteration      1(  19)  ---------------------------------------


    POTLOK:  cpu time    0.1515: real time    0.1518
    SETDIJ:  cpu time    0.9441: real time    0.9445
    EDDIAG:  cpu time    2.8812: real time    2.8884
  RMM-DIIS:  cpu time    4.4368: real time    4.5306
    ORTHCH:  cpu time    1.1140: real time    1.1232
       DOS:  cpu time    0.0011: real time    0.0011
    CHARGE:  cpu time    0.3803: real time    0.3805
    MIXING:  cpu time    0.0085: real time    0.0085
    --------------------------------------------
      LOOP:  cpu time    9.9175: real time   10.0286

 eigenvalue-minimisations  :  2997
 total energy-change (2. order) :-0.2419402E-04  (-0.8403085E-05)
 number of electron     336.9999881 magnetization      22.9999979
 augmentation part       47.2476473 magnetization      16.4462126

 Broyden mixing:
  rms(total) = 0.31288E-03    rms(broyden)= 0.29245E-03
  rms(prec ) = 0.30117E-03
  weight for this iteration     100.00

 eigenvalues of (default mixing * dielectric matrix)
  average eigenvalue GAMMA=   1.9476
 17.7157  3.6766  2.3962  1.4869  1.4869  0.9563  0.9563  0.8059  0.8059  0.7162
  0.7162  0.6647  0.6647  0.6157  0.4242  0.3088  0.3181  0.3408

 Free energy of the ion-electron system (eV)
  ---------------------------------------------------
  alpha Z        PSCENC =       318.62458629
  Ewald energy   TEWEN  =     46456.33609299
  -Hartree energ DENC   =    -63512.15583677
  -exchange      EXHF   =         0.00000000
  -V(xc)+E(xc)   XCENC  =      1089.06563858
  PAW double counting   =     12531.14658539   -12546.23526120
  entropy T*S    EENTRO =        -0.00000000
  eigenvalues    EBANDS =     -3882.39850698
  atomic energy  EATOM  =     19067.31494413
  Solvation  Ediel_sol  =         0.00000000
  ---------------------------------------------------
  free energy    TOTEN  =      -478.30175758 eV

  energy without entropy =     -478.30175758  energy(sigma->0) =     -478.30175758


--------------------------------------------------------------------------------------------------------


--------------------------------------- Iteration      1(  20)  ---------------------------------------


    POTLOK:  cpu time    0.1522: real time    0.1524
    SETDIJ:  cpu time    0.9441: real time    0.9444
    EDDIAG:  cpu time    2.9097: real time    2.9203
  RMM-DIIS:  cpu time    4.4471: real time    4.4604
    ORTHCH:  cpu time    1.0077: real time    1.0089
       DOS:  cpu time    0.0012: real time    0.0012
    CHARGE:  cpu time    0.3812: real time    0.3818
    MIXING:  cpu time    0.0088: real time    0.0088
    --------------------------------------------
      LOOP:  cpu time    9.8519: real time    9.8782

 eigenvalue-minimisations  :  2966
 total energy-change (2. order) : 0.2579638E-04  (-0.6628621E-05)
 number of electron     336.9999881 magnetization      22.9999979
 augmentation part       47.2479527 magnetization      16.4461792

 Broyden mixing:
  rms(total) = 0.29663E-03    rms(broyden)= 0.26120E-03
  rms(prec ) = 0.27043E-03
  weight for this iteration     100.00
  WARNING: grid for Broyden might be to small

 eigenvalues of (default mixing * dielectric matrix)
  average eigenvalue GAMMA=   2.2152
 23.1075  3.7829  2.5642  2.0165  1.2749  1.2749  0.8284  0.8284  0.7178  0.7178
  0.8220  0.8220  0.7407  0.6322  0.5672  0.4242  0.3088  0.3181  0.3408

 Free energy of the ion-electron system (eV)
  ---------------------------------------------------
  alpha Z        PSCENC =       318.62458629
  Ewald energy   TEWEN  =     46456.33609299
  -Hartree energ DENC   =    -63512.16635636
  -exchange      EXHF   =         0.00000000
  -V(xc)+E(xc)   XCENC  =      1089.06612830
  PAW double counting   =     12531.15546398   -12546.24211221
  entropy T*S    EENTRO =        -0.00000000
  eigenvalues    EBANDS =     -3882.39047891
  atomic energy  EATOM  =     19067.31494413
  Solvation  Ediel_sol  =         0.00000000
  ---------------------------------------------------
  free energy    TOTEN  =      -478.30173178 eV

  energy without entropy =     -478.30173178  energy(sigma->0) =     -478.30173178


--------------------------------------------------------------------------------------------------------


--------------------------------------- Iteration      1(  21)  ---------------------------------------


    POTLOK:  cpu time    0.1514: real time    0.1515
    SETDIJ:  cpu time    0.9483: real time    0.9653
    EDDIAG:  cpu time    2.8612: real time    2.8735
  RMM-DIIS:  cpu time    4.3871: real time    4.4026
    ORTHCH:  cpu time    1.0048: real time    1.0082
       DOS:  cpu time    0.0013: real time    0.0013
    CHARGE:  cpu time    0.3805: real time    0.3904
    MIXING:  cpu time    0.0092: real time    0.0092
    --------------------------------------------
      LOOP:  cpu time    9.7439: real time    9.8019

 eigenvalue-minimisations  :  2887
 total energy-change (2. order) : 0.1994970E-04  (-0.5378733E-05)
 number of electron     336.9999881 magnetization      22.9999979
 augmentation part       47.2476992 magnetization      16.4461998

 Broyden mixing:
  rms(total) = 0.26804E-03    rms(broyden)= 0.22420E-03
  rms(prec ) = 0.23193E-03
  weight for this iteration     100.00
  WARNING: grid for Broyden might be to small

 eigenvalues of (default mixing * dielectric matrix)
  average eigenvalue GAMMA=   2.3161
 26.0136  3.7648  3.0906  1.8323  1.6391  1.1308  1.1308  0.8354  0.8354  0.7171
  0.7171  0.7110  0.7110  0.6331  0.6331  0.4242  0.5339  0.3088  0.3181  0.3408

 Free energy of the ion-electron system (eV)
  ---------------------------------------------------
  alpha Z        PSCENC =       318.62458629
  Ewald energy   TEWEN  =     46456.33609299
  -Hartree energ DENC   =    -63512.16667919
  -exchange      EXHF   =         0.00000000
  -V(xc)+E(xc)   XCENC  =      1089.06623648
  PAW double counting   =     12531.15083756   -12546.23880754
  entropy T*S    EENTRO =        -0.00000000
  eigenvalues    EBANDS =     -3882.38892254
  atomic energy  EATOM  =     19067.31494413
  Solvation  Ediel_sol  =         0.00000000
  ---------------------------------------------------
  free energy    TOTEN  =      -478.30171183 eV

  energy without entropy =     -478.30171183  energy(sigma->0) =     -478.30171183


--------------------------------------------------------------------------------------------------------


--------------------------------------- Iteration      1(  22)  ---------------------------------------


    POTLOK:  cpu time    0.1514: real time    0.1520
    SETDIJ:  cpu time    0.9487: real time    0.9580
    EDDIAG:  cpu time    2.8721: real time    2.8824
  RMM-DIIS:  cpu time    4.1735: real time    4.1872
    ORTHCH:  cpu time    1.0331: real time    1.0345
       DOS:  cpu time    0.0009: real time    0.0009
    --------------------------------------------
      LOOP:  cpu time    9.1796: real time    9.2147

 eigenvalue-minimisations  :  2623
 total energy-change (2. order) :-0.2060278E-05  (-0.3304267E-05)
 number of electron     336.9999881 magnetization      22.9999979
 augmentation part       47.2476992 magnetization      16.4461998

 Free energy of the ion-electron system (eV)
  ---------------------------------------------------
  alpha Z        PSCENC =       318.62458629
  Ewald energy   TEWEN  =     46456.33609299
  -Hartree energ DENC   =    -63512.16399269
  -exchange      EXHF   =         0.00000000
  -V(xc)+E(xc)   XCENC  =      1089.06630381
  PAW double counting   =     12531.15292417   -12546.23991083
  entropy T*S    EENTRO =        -0.00000000
  eigenvalues    EBANDS =     -3882.39266176
  atomic energy  EATOM  =     19067.31494413
  Solvation  Ediel_sol  =         0.00000000
  ---------------------------------------------------
  free energy    TOTEN  =      -478.30171390 eV

  energy without entropy =     -478.30171390  energy(sigma->0) =     -478.30171390


--------------------------------------------------------------------------------------------------------


 average (electrostatic) potential at core
  the test charge radii are     1.0103  0.6991  0.7089  1.1045  0.7215  0.5201
  (the norm of the test charge is              1.0000)
       1 -55.1139       2 -51.0246       3 -50.9747       4 -55.1730       5 -56.2971
       6 -53.2007       7 -56.2822       8 -56.1098       9 -58.8798      10 -57.9822
      11 -57.9626      12 -59.1220      13 -58.8127      14 -57.9797      15 -57.9650
      16 -59.0068      17 -58.9445      18 -57.9678      19 -57.9749      20 -58.9802
      21 -58.9005      22 -57.9754      23 -57.9789      24 -59.0723      25 -56.0994
      26 -59.3914      27 -59.3914      28 -56.1256      29 -57.7540      30 -56.3293
      31 -56.3155      32 -57.9104      33 -71.8825      34 -72.6470      35 -72.8676
      36 -71.8673      37 -71.8845      38 -72.5996      39 -72.8156      40 -71.8617
      41 -71.8795      42 -72.7859      43 -72.6859      44 -71.8715      45 -71.8793
      46 -72.8162      47 -72.6622      48 -71.8729      49 -69.7547      50 -73.1095
      51 -73.1145      52 -69.7292      53 -71.7901      54 -70.9205      55 -70.9345
      56 -71.6087      57 -40.9513      58 -40.9718      59 -40.4215      60 -40.4208
      61 -79.6436      62 -79.7089      63 -78.2631      64 -43.4617      65 -43.5160
      66 -42.4912
 
 
 
 E-fermi :  -3.8283     XC(G=0):  -3.9974     alpha+bet : -2.8671


 spin component 1

 k-point     1 :       0.0000    0.0000    0.0000
  band No.  band energies     occupation 
      1     -33.6072      1.00000
      2     -33.5872      1.00000
      3     -33.0306      1.00000
      4     -33.0299      1.00000
      5     -23.4613      1.00000
      6     -23.4000      1.00000
      7     -22.3698      1.00000
      8     -22.1355      1.00000
      9     -22.1260      1.00000
     10     -21.9393      1.00000
     11     -21.8677      1.00000
     12     -21.8333      1.00000
     13     -21.8030      1.00000
     14     -21.7493      1.00000
     15     -21.6821      1.00000
     16     -21.6456      1.00000
     17     -21.6068      1.00000
     18     -21.1781      1.00000
     19     -21.0924      1.00000
     20     -21.0439      1.00000
     21     -21.0075      1.00000
     22     -21.0037      1.00000
     23     -20.9985      1.00000
     24     -20.9906      1.00000
     25     -20.9432      1.00000
     26     -20.8590      1.00000
     27     -20.7300      1.00000
     28     -19.9069      1.00000
     29     -19.8939      1.00000
     30     -18.9046      1.00000
     31     -18.8797      1.00000
     32     -17.1209      1.00000
     33     -17.1156      1.00000
     34     -17.1089      1.00000
     35     -17.1041      1.00000
     36     -17.0960      1.00000
     37     -17.0870      1.00000
     38     -16.5543      1.00000
     39     -16.5535      1.00000
     40     -16.5061      1.00000
     41     -16.5021      1.00000
     42     -16.4898      1.00000
     43     -16.4850      1.00000
     44     -13.9190      1.00000
     45     -13.8529      1.00000
     46     -13.8045      1.00000
     47     -13.6761      1.00000
     48     -13.6054      1.00000
     49     -13.5772      1.00000
     50     -13.0646      1.00000
     51     -12.8305      1.00000
     52     -12.3801      1.00000
     53     -12.3674      1.00000
     54     -12.3615      1.00000
     55     -12.3600      1.00000
     56     -12.3514      1.00000
     57     -12.3494      1.00000
     58     -12.3425      1.00000
     59     -12.3375      1.00000
     60     -12.2843      1.00000
     61     -12.1695      1.00000
     62     -12.1287      1.00000
     63     -12.0970      1.00000
     64     -11.9958      1.00000
     65     -11.8806      1.00000
     66     -11.6657      1.00000
     67     -11.4764      1.00000
     68     -11.4232      1.00000
     69     -11.4128      1.00000
     70     -11.3876      1.00000
     71     -11.2357      1.00000
     72     -11.1695      1.00000
     73     -11.0141      1.00000
     74     -10.9262      1.00000
     75     -10.9102      1.00000
     76     -10.8384      1.00000
     77     -10.8025      1.00000
     78     -10.7166      1.00000
     79     -10.4891      1.00000
     80     -10.4191      1.00000
     81     -10.4129      1.00000
     82     -10.3788      1.00000
     83     -10.3469      1.00000
     84     -10.3054      1.00000
     85     -10.2451      1.00000
     86     -10.1793      1.00000
     87     -10.1141      1.00000
     88      -9.9458      1.00000
     89      -9.7070      1.00000
     90      -9.6760      1.00000
     91      -9.6452      1.00000
     92      -9.4629      1.00000
     93      -9.4504      1.00000
     94      -8.9778      1.00000
     95      -8.9440      1.00000
     96      -8.6454      1.00000
     97      -8.6402      1.00000
     98      -8.5786      1.00000
     99      -8.4442      1.00000
    100      -8.4100      1.00000
    101      -8.3413      1.00000
    102      -8.2990      1.00000
    103      -8.1682      1.00000
    104      -8.1530      1.00000
    105      -8.0642      1.00000
    106      -8.0508      1.00000
    107      -8.0341      1.00000
    108      -7.9854      1.00000
    109      -7.9549      1.00000
    110      -7.9328      1.00000
    111      -7.9010      1.00000
    112      -7.8613      1.00000
    113      -7.8295      1.00000
    114      -7.8168      1.00000
    115      -7.7695      1.00000
    116      -7.7344      1.00000
    117      -7.7137      1.00000
    118      -7.6741      1.00000
    119      -7.6515      1.00000
    120      -7.6225      1.00000
    121      -7.5838      1.00000
    122      -7.5574      1.00000
    123      -7.5308      1.00000
    124      -7.4984      1.00000
    125      -7.4736      1.00000
    126      -7.4339      1.00000
    127      -7.4261      1.00000
    128      -7.4192      1.00000
    129      -7.3788      1.00000
    130      -7.3350      1.00000
    131      -7.2567      1.00000
    132      -7.2272      1.00000
    133      -7.2100      1.00000
    134      -7.1685      1.00000
    135      -7.0788      1.00000
    136      -7.0214      1.00000
    137      -7.0081      1.00000
    138      -6.9855      1.00000
    139      -6.9418      1.00000
    140      -6.8993      1.00000
    141      -6.8596      1.00000
    142      -6.8243      1.00000
    143      -6.7856      1.00000
    144      -6.7631      1.00000
    145      -6.6952      1.00000
    146      -6.6587      1.00000
    147      -6.6248      1.00000
    148      -6.5620      1.00000
    149      -6.4506      1.00000
    150      -6.3263      1.00000
    151      -6.2906      1.00000
    152      -6.2857      1.00000
    153      -6.2726      1.00000
    154      -6.2661      1.00000
    155      -6.2131      1.00000
    156      -6.1383      1.00000
    157      -6.0355      1.00000
    158      -5.9707      1.00000
    159      -5.9486      1.00000
    160      -5.9197      1.00000
    161      -5.9068      1.00000
    162      -5.8564      1.00000
    163      -5.7527      1.00000
    164      -5.7396      1.00000
    165      -5.3264      1.00000
    166      -5.2814      1.00000
    167      -5.2612      1.00000
    168      -5.2230      1.00000
    169      -5.2023      1.00000
    170      -5.1507      1.00000
    171      -4.9148      1.00000
    172      -4.8133      1.00000
    173      -4.7731      1.00000
    174      -4.5473      1.00000
    175      -4.3704      1.00000
    176      -4.3187      1.00000
    177      -4.2728      1.00000
    178      -4.2398      1.00000
    179      -4.2264      1.00000
    180      -4.2229      1.00000
    181      -3.1558      0.00000
    182      -3.0372      0.00000
    183      -2.6040      0.00000
    184      -2.3813      0.00000
    185      -0.5195      0.00000
    186      -0.5103      0.00000
    187      -0.4607      0.00000
    188      -0.3523      0.00000
    189      -0.3243      0.00000
    190      -0.1190      0.00000
    191      -0.0286      0.00000
    192       0.2486      0.00000
    193       0.2769      0.00000
    194       0.5038      0.00000
    195       0.5760      0.00000
    196       0.6323      0.00000
    197       0.6677      0.00000
    198       0.7574      0.00000
    199       0.7928      0.00000
    200       0.8855      0.00000
    201       1.0009      0.00000
    202       1.0872      0.00000
    203       1.1046      0.00000
    204       1.1159      0.00000
    205       1.1380      0.00000
    206       1.1800      0.00000
    207       1.2562      0.00000
    208       1.2788      0.00000
    209       1.2852      0.00000
    210       1.3229      0.00000
    211       1.3685      0.00000
    212       1.3752      0.00000
    213       1.3994      0.00000
    214       1.4109      0.00000
    215       1.4590      0.00000
    216       1.4682      0.00000
    217       1.5188      0.00000
    218       1.5633      0.00000
    219       1.5958      0.00000
    220       1.6100      0.00000
    221       1.6286      0.00000
    222       1.6500      0.00000
    223       1.7072      0.00000
    224       1.7155      0.00000

 k-point     2 :       0.3333    0.0000    0.0000
  band No.  band energies     occupation 
      1     -33.6072      1.00000
      2     -33.5872      1.00000
      3     -33.0306      1.00000
      4     -33.0299      1.00000
      5     -23.4612      1.00000
      6     -23.4000      1.00000
      7     -22.3696      1.00000
      8     -22.1352      1.00000
      9     -22.1255      1.00000
     10     -21.9380      1.00000
     11     -21.8708      1.00000
     12     -21.8341      1.00000
     13     -21.8024      1.00000
     14     -21.7485      1.00000
     15     -21.6822      1.00000
     16     -21.6449      1.00000
     17     -21.6073      1.00000
     18     -21.1598      1.00000
     19     -21.1173      1.00000
     20     -21.0402      1.00000
     21     -21.0152      1.00000
     22     -21.0038      1.00000
     23     -20.9993      1.00000
     24     -20.9734      1.00000
     25     -20.9504      1.00000
     26     -20.8583      1.00000
     27     -20.7296      1.00000
     28     -19.9068      1.00000
     29     -19.8939      1.00000
     30     -18.9045      1.00000
     31     -18.8796      1.00000
     32     -17.1209      1.00000
     33     -17.1156      1.00000
     34     -17.1089      1.00000
     35     -17.1041      1.00000
     36     -17.0960      1.00000
     37     -17.0870      1.00000
     38     -16.5543      1.00000
     39     -16.5535      1.00000
     40     -16.5051      1.00000
     41     -16.5030      1.00000
     42     -16.4886      1.00000
     43     -16.4862      1.00000
     44     -13.8972      1.00000
     45     -13.8626      1.00000
     46     -13.7885      1.00000
     47     -13.6411      1.00000
     48     -13.6066      1.00000
     49     -13.5599      1.00000
     50     -13.0438      1.00000
     51     -12.8791      1.00000
     52     -12.3757      1.00000
     53     -12.3646      1.00000
     54     -12.3606      1.00000
     55     -12.3541      1.00000
     56     -12.3497      1.00000
     57     -12.3430      1.00000
     58     -12.3404      1.00000
     59     -12.3128      1.00000
     60     -12.2701      1.00000
     61     -12.1701      1.00000
     62     -12.1250      1.00000
     63     -12.0697      1.00000
     64     -11.9757      1.00000
     65     -11.9059      1.00000
     66     -11.8278      1.00000
     67     -11.7307      1.00000
     68     -11.4900      1.00000
     69     -11.4068      1.00000
     70     -11.3651      1.00000
     71     -11.2707      1.00000
     72     -11.2069      1.00000
     73     -11.1287      1.00000
     74     -11.0259      1.00000
     75     -10.9995      1.00000
     76     -10.8892      1.00000
     77     -10.8565      1.00000
     78     -10.6723      1.00000
     79     -10.4908      1.00000
     80     -10.3964      1.00000
     81     -10.3534      1.00000
     82     -10.3266      1.00000
     83     -10.1125      1.00000
     84     -10.0560      1.00000
     85      -9.9788      1.00000
     86      -9.9495      1.00000
     87      -9.8457      1.00000
     88      -9.8055      1.00000
     89      -9.7174      1.00000
     90      -9.6547      1.00000
     91      -9.5597      1.00000
     92      -9.5102      1.00000
     93      -9.4381      1.00000
     94      -9.2014      1.00000
     95      -8.9690      1.00000
     96      -8.8990      1.00000
     97      -8.7127      1.00000
     98      -8.6416      1.00000
     99      -8.5741      1.00000
    100      -8.4539      1.00000
    101      -8.3940      1.00000
    102      -8.3426      1.00000
    103      -8.2245      1.00000
    104      -8.1596      1.00000
    105      -8.1141      1.00000
    106      -8.0750      1.00000
    107      -8.0396      1.00000
    108      -7.9953      1.00000
    109      -7.9639      1.00000
    110      -7.9471      1.00000
    111      -7.9306      1.00000
    112      -7.8431      1.00000
    113      -7.8250      1.00000
    114      -7.7360      1.00000
    115      -7.7197      1.00000
    116      -7.6963      1.00000
    117      -7.6786      1.00000
    118      -7.6596      1.00000
    119      -7.6317      1.00000
    120      -7.6007      1.00000
    121      -7.5747      1.00000
    122      -7.5415      1.00000
    123      -7.5109      1.00000
    124      -7.4962      1.00000
    125      -7.4951      1.00000
    126      -7.4687      1.00000
    127      -7.4541      1.00000
    128      -7.4120      1.00000
    129      -7.3889      1.00000
    130      -7.3674      1.00000
    131      -7.3003      1.00000
    132      -7.2266      1.00000
    133      -7.1934      1.00000
    134      -7.1408      1.00000
    135      -7.0803      1.00000
    136      -7.0523      1.00000
    137      -7.0254      1.00000
    138      -6.9833      1.00000
    139      -6.9619      1.00000
    140      -6.9347      1.00000
    141      -6.8583      1.00000
    142      -6.8405      1.00000
    143      -6.7990      1.00000
    144      -6.7880      1.00000
    145      -6.7193      1.00000
    146      -6.6885      1.00000
    147      -6.6279      1.00000
    148      -6.5809      1.00000
    149      -6.5140      1.00000
    150      -6.4657      1.00000
    151      -6.4121      1.00000
    152      -6.2998      1.00000
    153      -6.2048      1.00000
    154      -6.1769      1.00000
    155      -6.1207      1.00000
    156      -6.0245      1.00000
    157      -5.9731      1.00000
    158      -5.9512      1.00000
    159      -5.9175      1.00000
    160      -5.9047      1.00000
    161      -5.9021      1.00000
    162      -5.7424      1.00000
    163      -5.7234      1.00000
    164      -5.7062      1.00000
    165      -5.3102      1.00000
    166      -5.2857      1.00000
    167      -5.2621      1.00000
    168      -5.2233      1.00000
    169      -5.2074      1.00000
    170      -5.1575      1.00000
    171      -4.8327      1.00000
    172      -4.7973      1.00000
    173      -4.7700      1.00000
    174      -4.6318      1.00000
    175      -4.3792      1.00000
    176      -4.3317      1.00000
    177      -4.2832      1.00000
    178      -4.2450      1.00000
    179      -4.2172      1.00000
    180      -4.1926      1.00000
    181      -3.1451      0.00000
    182      -3.0572      0.00000
    183      -2.5723      0.00000
    184      -2.4355      0.00000
    185      -0.5216      0.00000
    186      -0.4867      0.00000
    187      -0.4450      0.00000
    188      -0.3671      0.00000
    189      -0.3466      0.00000
    190      -0.1864      0.00000
    191       0.0072      0.00000
    192       0.1820      0.00000
    193       0.3887      0.00000
    194       0.5322      0.00000
    195       0.5958      0.00000
    196       0.6736      0.00000
    197       0.7226      0.00000
    198       0.7596      0.00000
    199       0.7924      0.00000
    200       0.8391      0.00000
    201       0.9121      0.00000
    202       0.9907      0.00000
    203       1.0588      0.00000
    204       1.0817      0.00000
    205       1.1029      0.00000
    206       1.1807      0.00000
    207       1.2064      0.00000
    208       1.2432      0.00000
    209       1.2858      0.00000
    210       1.3235      0.00000
    211       1.3433      0.00000
    212       1.3681      0.00000
    213       1.4031      0.00000
    214       1.4295      0.00000
    215       1.4718      0.00000
    216       1.5255      0.00000
    217       1.5577      0.00000
    218       1.5743      0.00000
    219       1.5924      0.00000
    220       1.6335      0.00000
    221       1.6638      0.00000
    222       1.7901      0.00000
    223       1.7959      0.00000
    224       1.8760      0.00000

 k-point     3 :       0.0000    0.3333    0.0000
  band No.  band energies     occupation 
      1     -33.6072      1.00000
      2     -33.5872      1.00000
      3     -33.0306      1.00000
      4     -33.0299      1.00000
      5     -23.4612      1.00000
      6     -23.3999      1.00000
      7     -22.3696      1.00000
      8     -22.1351      1.00000
      9     -22.1259      1.00000
     10     -21.9380      1.00000
     11     -21.8669      1.00000
     12     -21.8359      1.00000
     13     -21.8055      1.00000
     14     -21.7483      1.00000
     15     -21.6805      1.00000
     16     -21.6458      1.00000
     17     -21.6070      1.00000
     18     -21.1599      1.00000
     19     -21.1167      1.00000
     20     -21.0415      1.00000
     21     -21.0166      1.00000
     22     -21.0063      1.00000
     23     -20.9930      1.00000
     24     -20.9748      1.00000
     25     -20.9505      1.00000
     26     -20.8582      1.00000
     27     -20.7297      1.00000
     28     -19.9068      1.00000
     29     -19.8939      1.00000
     30     -18.9045      1.00000
     31     -18.8796      1.00000
     32     -17.1209      1.00000
     33     -17.1156      1.00000
     34     -17.1090      1.00000
     35     -17.1041      1.00000
     36     -17.0960      1.00000
     37     -17.0870      1.00000
     38     -16.5543      1.00000
     39     -16.5535      1.00000
     40     -16.5051      1.00000
     41     -16.5030      1.00000
     42     -16.4886      1.00000
     43     -16.4862      1.00000
     44     -13.8972      1.00000
     45     -13.8624      1.00000
     46     -13.7660      1.00000
     47     -13.6544      1.00000
     48     -13.6140      1.00000
     49     -13.5684      1.00000
     50     -13.0325      1.00000
     51     -12.8805      1.00000
     52     -12.3756      1.00000
     53     -12.3647      1.00000
     54     -12.3606      1.00000
     55     -12.3536      1.00000
     56     -12.3497      1.00000
     57     -12.3434      1.00000
     58     -12.3407      1.00000
     59     -12.3116      1.00000
     60     -12.2600      1.00000
     61     -12.1668      1.00000
     62     -12.1238      1.00000
     63     -12.1011      1.00000
     64     -11.9887      1.00000
     65     -11.9058      1.00000
     66     -11.8473      1.00000
     67     -11.6976      1.00000
     68     -11.4836      1.00000
     69     -11.4507      1.00000
     70     -11.3489      1.00000
     71     -11.2957      1.00000
     72     -11.1986      1.00000
     73     -11.1820      1.00000
     74     -11.0201      1.00000
     75     -10.9031      1.00000
     76     -10.8616      1.00000
     77     -10.7959      1.00000
     78     -10.6676      1.00000
     79     -10.4135      1.00000
     80     -10.3936      1.00000
     81     -10.3486      1.00000
     82     -10.3100      1.00000
     83     -10.1682      1.00000
     84     -10.1026      1.00000
     85     -10.0648      1.00000
     86      -9.9873      1.00000
     87      -9.9354      1.00000
     88      -9.8073      1.00000
     89      -9.7047      1.00000
     90      -9.6367      1.00000
     91      -9.5874      1.00000
     92      -9.4538      1.00000
     93      -9.4205      1.00000
     94      -9.1953      1.00000
     95      -8.9754      1.00000
     96      -8.8478      1.00000
     97      -8.6965      1.00000
     98      -8.6183      1.00000
     99      -8.5900      1.00000
    100      -8.5126      1.00000
    101      -8.3865      1.00000
    102      -8.3408      1.00000
    103      -8.2376      1.00000
    104      -8.1481      1.00000
    105      -8.1015      1.00000
    106      -8.0716      1.00000
    107      -8.0396      1.00000
    108      -7.9902      1.00000
    109      -7.9608      1.00000
    110      -7.9368      1.00000
    111      -7.9028      1.00000
    112      -7.8521      1.00000
    113      -7.8046      1.00000
    114      -7.7433      1.00000
    115      -7.7164      1.00000
    116      -7.7021      1.00000
    117      -7.6889      1.00000
    118      -7.6655      1.00000
    119      -7.6374      1.00000
    120      -7.5928      1.00000
    121      -7.5741      1.00000
    122      -7.5516      1.00000
    123      -7.5329      1.00000
    124      -7.5276      1.00000
    125      -7.4941      1.00000
    126      -7.4869      1.00000
    127      -7.4691      1.00000
    128      -7.4213      1.00000
    129      -7.4170      1.00000
    130      -7.3315      1.00000
    131      -7.3015      1.00000
    132      -7.1958      1.00000
    133      -7.1726      1.00000
    134      -7.1482      1.00000
    135      -7.0814      1.00000
    136      -7.0216      1.00000
    137      -6.9986      1.00000
    138      -6.9811      1.00000
    139      -6.9545      1.00000
    140      -6.9304      1.00000
    141      -6.8549      1.00000
    142      -6.8335      1.00000
    143      -6.8079      1.00000
    144      -6.7833      1.00000
    145      -6.7115      1.00000
    146      -6.6869      1.00000
    147      -6.6646      1.00000
    148      -6.5670      1.00000
    149      -6.5128      1.00000
    150      -6.4868      1.00000
    151      -6.4075      1.00000
    152      -6.2997      1.00000
    153      -6.1757      1.00000
    154      -6.1523      1.00000
    155      -6.1045      1.00000
    156      -6.0326      1.00000
    157      -6.0181      1.00000
    158      -5.9639      1.00000
    159      -5.9173      1.00000
    160      -5.9015      1.00000
    161      -5.8631      1.00000
    162      -5.8228      1.00000
    163      -5.7241      1.00000
    164      -5.7120      1.00000
    165      -5.3012      1.00000
    166      -5.2824      1.00000
    167      -5.2615      1.00000
    168      -5.2255      1.00000
    169      -5.2082      1.00000
    170      -5.1568      1.00000
    171      -4.8328      1.00000
    172      -4.7973      1.00000
    173      -4.7708      1.00000
    174      -4.6318      1.00000
    175      -4.3785      1.00000
    176      -4.3345      1.00000
    177      -4.2816      1.00000
    178      -4.2454      1.00000
    179      -4.2068      1.00000
    180      -4.2021      1.00000
    181      -3.1470      0.00000
    182      -3.0542      0.00000
    183      -2.5618      0.00000
    184      -2.4338      0.00000
    185      -0.5125      0.00000
    186      -0.4746      0.00000
    187      -0.4391      0.00000
    188      -0.3650      0.00000
    189      -0.3325      0.00000
    190      -0.2094      0.00000
    191      -0.0123      0.00000
    192       0.1630      0.00000
    193       0.3918      0.00000
    194       0.5040      0.00000
    195       0.6218      0.00000
    196       0.6754      0.00000
    197       0.7119      0.00000
    198       0.7704      0.00000
    199       0.7957      0.00000
    200       0.8345      0.00000
    201       0.9391      0.00000
    202       0.9679      0.00000
    203       1.0313      0.00000
    204       1.0684      0.00000
    205       1.0987      0.00000
    206       1.1930      0.00000
    207       1.2335      0.00000
    208       1.2435      0.00000
    209       1.2628      0.00000
    210       1.3054      0.00000
    211       1.3456      0.00000
    212       1.3952      0.00000
    213       1.4356      0.00000
    214       1.4505      0.00000
    215       1.4951      0.00000
    216       1.5441      0.00000
    217       1.5567      0.00000
    218       1.5739      0.00000
    219       1.6063      0.00000
    220       1.6347      0.00000
    221       1.6539      0.00000
    222       1.7716      0.00000
    223       1.7950      0.00000
    224       1.8354      0.00000

 k-point     4 :       0.3333    0.3333    0.0000
  band No.  band energies     occupation 
      1     -33.6072      1.00000
      2     -33.5872      1.00000
      3     -33.0306      1.00000
      4     -33.0299      1.00000
      5     -23.4612      1.00000
      6     -23.3999      1.00000
      7     -22.3694      1.00000
      8     -22.1350      1.00000
      9     -22.1254      1.00000
     10     -21.9373      1.00000
     11     -21.8696      1.00000
     12     -21.8356      1.00000
     13     -21.8035      1.00000
     14     -21.7512      1.00000
     15     -21.6801      1.00000
     16     -21.6448      1.00000
     17     -21.6071      1.00000
     18     -21.1447      1.00000
     19     -21.1188      1.00000
     20     -21.0583      1.00000
     21     -21.0383      1.00000
     22     -20.9910      1.00000
     23     -20.9869      1.00000
     24     -20.9662      1.00000
     25     -20.9563      1.00000
     26     -20.8578      1.00000
     27     -20.7294      1.00000
     28     -19.9068      1.00000
     29     -19.8939      1.00000
     30     -18.9045      1.00000
     31     -18.8796      1.00000
     32     -17.1209      1.00000
     33     -17.1156      1.00000
     34     -17.1089      1.00000
     35     -17.1041      1.00000
     36     -17.0960      1.00000
     37     -17.0870      1.00000
     38     -16.5543      1.00000
     39     -16.5535      1.00000
     40     -16.5051      1.00000
     41     -16.5030      1.00000
     42     -16.4898      1.00000
     43     -16.4851      1.00000
     44     -13.8827      1.00000
     45     -13.8627      1.00000
     46     -13.7402      1.00000
     47     -13.6339      1.00000
     48     -13.6105      1.00000
     49     -13.5554      1.00000
     50     -12.9958      1.00000
     51     -12.9221      1.00000
     52     -12.3751      1.00000
     53     -12.3646      1.00000
     54     -12.3609      1.00000
     55     -12.3540      1.00000
     56     -12.3497      1.00000
     57     -12.3430      1.00000
     58     -12.3402      1.00000
     59     -12.3153      1.00000
     60     -12.2212      1.00000
     61     -12.1486      1.00000
     62     -12.1264      1.00000
     63     -12.1043      1.00000
     64     -11.9721      1.00000
     65     -11.9410      1.00000
     66     -11.8902      1.00000
     67     -11.8190      1.00000
     68     -11.6234      1.00000
     69     -11.4426      1.00000
     70     -11.4020      1.00000
     71     -11.3439      1.00000
     72     -11.2965      1.00000
     73     -11.2542      1.00000
     74     -11.1617      1.00000
     75     -11.1059      1.00000
     76     -10.9323      1.00000
     77     -10.6158      1.00000
     78     -10.4937      1.00000
     79     -10.2770      1.00000
     80     -10.2292      1.00000
     81     -10.2093      1.00000
     82     -10.1876      1.00000
     83     -10.0871      1.00000
     84     -10.0435      1.00000
     85      -9.9802      1.00000
     86      -9.8804      1.00000
     87      -9.8161      1.00000
     88      -9.7214      1.00000
     89      -9.6212      1.00000
     90      -9.5760      1.00000
     91      -9.4845      1.00000
     92      -9.4684      1.00000
     93      -9.3906      1.00000
     94      -9.2144      1.00000
     95      -9.1189      1.00000
     96      -8.9822      1.00000
     97      -8.9165      1.00000
     98      -8.7057      1.00000
     99      -8.6702      1.00000
    100      -8.5304      1.00000
    101      -8.3916      1.00000
    102      -8.3557      1.00000
    103      -8.3181      1.00000
    104      -8.2954      1.00000
    105      -8.1686      1.00000
    106      -8.1096      1.00000
    107      -8.0304      1.00000
    108      -7.9858      1.00000
    109      -7.9618      1.00000
    110      -7.9395      1.00000
    111      -7.9163      1.00000
    112      -7.8459      1.00000
    113      -7.7942      1.00000
    114      -7.7137      1.00000
    115      -7.6924      1.00000
    116      -7.6827      1.00000
    117      -7.6622      1.00000
    118      -7.6240      1.00000
    119      -7.6202      1.00000
    120      -7.6026      1.00000
    121      -7.5835      1.00000
    122      -7.5456      1.00000
    123      -7.5313      1.00000
    124      -7.5066      1.00000
    125      -7.4768      1.00000
    126      -7.4582      1.00000
    127      -7.4423      1.00000
    128      -7.4166      1.00000
    129      -7.4018      1.00000
    130      -7.3625      1.00000
    131      -7.3227      1.00000
    132      -7.2764      1.00000
    133      -7.2251      1.00000
    134      -7.1883      1.00000
    135      -7.1305      1.00000
    136      -7.1131      1.00000
    137      -7.0294      1.00000
    138      -6.9841      1.00000
    139      -6.9393      1.00000
    140      -6.9170      1.00000
    141      -6.8186      1.00000
    142      -6.8101      1.00000
    143      -6.7762      1.00000
    144      -6.7409      1.00000
    145      -6.7189      1.00000
    146      -6.7012      1.00000
    147      -6.6576      1.00000
    148      -6.5722      1.00000
    149      -6.5623      1.00000
    150      -6.4822      1.00000
    151      -6.4180      1.00000
    152      -6.3204      1.00000
    153      -6.2627      1.00000
    154      -6.2307      1.00000
    155      -6.1558      1.00000
    156      -6.0064      1.00000
    157      -5.9175      1.00000
    158      -5.8921      1.00000
    159      -5.8828      1.00000
    160      -5.8721      1.00000
    161      -5.7919      1.00000
    162      -5.7022      1.00000
    163      -5.6937      1.00000
    164      -5.6525      1.00000
    165      -5.3086      1.00000
    166      -5.2962      1.00000
    167      -5.2679      1.00000
    168      -5.2352      1.00000
    169      -5.1890      1.00000
    170      -5.1378      1.00000
    171      -4.8137      1.00000
    172      -4.7799      1.00000
    173      -4.7619      1.00000
    174      -4.6786      1.00000
    175      -4.3989      1.00000
    176      -4.3267      1.00000
    177      -4.3001      1.00000
    178      -4.2399      1.00000
    179      -4.2016      1.00000
    180      -4.1809      1.00000
    181      -3.1463      0.00000
    182      -3.0657      0.00000
    183      -2.5574      0.00000
    184      -2.4634      0.00000
    185      -0.5525      0.00000
    186      -0.4691      0.00000
    187      -0.4224      0.00000
    188      -0.3777      0.00000
    189      -0.3048      0.00000
    190      -0.2455      0.00000
    191       0.0451      0.00000
    192       0.1442      0.00000
    193       0.3934      0.00000
    194       0.4746      0.00000
    195       0.5674      0.00000
    196       0.6273      0.00000
    197       0.7551      0.00000
    198       0.7925      0.00000
    199       0.8376      0.00000
    200       0.9087      0.00000
    201       0.9259      0.00000
    202       0.9491      0.00000
    203       1.0185      0.00000
    204       1.0896      0.00000
    205       1.1195      0.00000
    206       1.1414      0.00000
    207       1.1981      0.00000
    208       1.2350      0.00000
    209       1.2531      0.00000
    210       1.2544      0.00000
    211       1.3385      0.00000
    212       1.3442      0.00000
    213       1.3964      0.00000
    214       1.4248      0.00000
    215       1.4721      0.00000
    216       1.5134      0.00000
    217       1.5471      0.00000
    218       1.6695      0.00000
    219       1.7366      0.00000
    220       1.7549      0.00000
    221       1.8004      0.00000
    222       1.8436      0.00000
    223       1.8888      0.00000
    224       1.9588      0.00000

 k-point     5 :      -0.3333    0.3333    0.0000
  band No.  band energies     occupation 
      1     -33.6072      1.00000
      2     -33.5872      1.00000
      3     -33.0306      1.00000
      4     -33.0299      1.00000
      5     -23.4612      1.00000
      6     -23.3999      1.00000
      7     -22.3694      1.00000
      8     -22.1350      1.00000
      9     -22.1254      1.00000
     10     -21.9374      1.00000
     11     -21.8690      1.00000
     12     -21.8365      1.00000
     13     -21.8030      1.00000
     14     -21.7513      1.00000
     15     -21.6801      1.00000
     16     -21.6447      1.00000
     17     -21.6071      1.00000
     18     -21.1448      1.00000
     19     -21.1187      1.00000
     20     -21.0578      1.00000
     21     -21.0393      1.00000
     22     -20.9912      1.00000
     23     -20.9805      1.00000
     24     -20.9758      1.00000
     25     -20.9524      1.00000
     26     -20.8578      1.00000
     27     -20.7294      1.00000
     28     -19.9068      1.00000
     29     -19.8938      1.00000
     30     -18.9045      1.00000
     31     -18.8796      1.00000
     32     -17.1209      1.00000
     33     -17.1156      1.00000
     34     -17.1089      1.00000
     35     -17.1041      1.00000
     36     -17.0960      1.00000
     37     -17.0870      1.00000
     38     -16.5543      1.00000
     39     -16.5535      1.00000
     40     -16.5061      1.00000
     41     -16.5021      1.00000
     42     -16.4886      1.00000
     43     -16.4862      1.00000
     44     -13.8823      1.00000
     45     -13.8630      1.00000
     46     -13.7402      1.00000
     47     -13.6336      1.00000
     48     -13.6108      1.00000
     49     -13.5553      1.00000
     50     -12.9938      1.00000
     51     -12.9242      1.00000
     52     -12.3754      1.00000
     53     -12.3648      1.00000
     54     -12.3611      1.00000
     55     -12.3539      1.00000
     56     -12.3497      1.00000
     57     -12.3431      1.00000
     58     -12.3402      1.00000
     59     -12.3150      1.00000
     60     -12.2142      1.00000
     61     -12.1593      1.00000
     62     -12.1180      1.00000
     63     -12.1045      1.00000
     64     -11.9914      1.00000
     65     -11.9272      1.00000
     66     -11.8910      1.00000
     67     -11.8194      1.00000
     68     -11.6165      1.00000
     69     -11.4435      1.00000
     70     -11.3960      1.00000
     71     -11.3700      1.00000
     72     -11.3125      1.00000
     73     -11.2100      1.00000
     74     -11.1553      1.00000
     75     -11.1162      1.00000
     76     -10.9323      1.00000
     77     -10.6165      1.00000
     78     -10.5000      1.00000
     79     -10.2629      1.00000
     80     -10.2527      1.00000
     81     -10.2454      1.00000
     82     -10.1601      1.00000
     83     -10.1062      1.00000
     84     -10.0244      1.00000
     85      -9.9656      1.00000
     86      -9.8799      1.00000
     87      -9.8209      1.00000
     88      -9.7088      1.00000
     89      -9.6223      1.00000
     90      -9.5520      1.00000
     91      -9.5152      1.00000
     92      -9.4565      1.00000
     93      -9.3776      1.00000
     94      -9.2342      1.00000
     95      -9.1223      1.00000
     96      -8.9688      1.00000
     97      -8.9282      1.00000
     98      -8.7512      1.00000
     99      -8.5917      1.00000
    100      -8.5482      1.00000
    101      -8.4333      1.00000
    102      -8.3782      1.00000
    103      -8.3430      1.00000
    104      -8.2112      1.00000
    105      -8.1670      1.00000
    106      -8.0956      1.00000
    107      -8.0384      1.00000
    108      -7.9998      1.00000
    109      -7.9842      1.00000
    110      -7.9312      1.00000
    111      -7.8859      1.00000
    112      -7.8534      1.00000
    113      -7.7929      1.00000
    114      -7.7381      1.00000
    115      -7.6992      1.00000
    116      -7.6796      1.00000
    117      -7.6616      1.00000
    118      -7.6473      1.00000
    119      -7.6200      1.00000
    120      -7.5812      1.00000
    121      -7.5581      1.00000
    122      -7.5526      1.00000
    123      -7.5209      1.00000
    124      -7.4960      1.00000
    125      -7.4739      1.00000
    126      -7.4664      1.00000
    127      -7.4457      1.00000
    128      -7.4284      1.00000
    129      -7.3917      1.00000
    130      -7.3719      1.00000
    131      -7.3140      1.00000
    132      -7.2853      1.00000
    133      -7.2537      1.00000
    134      -7.1923      1.00000
    135      -7.1373      1.00000
    136      -7.1063      1.00000
    137      -7.0145      1.00000
    138      -6.9656      1.00000
    139      -6.9226      1.00000
    140      -6.9027      1.00000
    141      -6.8205      1.00000
    142      -6.8129      1.00000
    143      -6.7861      1.00000
    144      -6.7585      1.00000
    145      -6.7208      1.00000
    146      -6.6885      1.00000
    147      -6.6604      1.00000
    148      -6.5864      1.00000
    149      -6.5519      1.00000
    150      -6.4713      1.00000
    151      -6.4626      1.00000
    152      -6.3273      1.00000
    153      -6.2763      1.00000
    154      -6.1810      1.00000
    155      -6.1540      1.00000
    156      -6.0104      1.00000
    157      -5.9092      1.00000
    158      -5.8840      1.00000
    159      -5.8797      1.00000
    160      -5.8710      1.00000
    161      -5.8099      1.00000
    162      -5.7059      1.00000
    163      -5.6960      1.00000
    164      -5.6547      1.00000
    165      -5.3068      1.00000
    166      -5.2934      1.00000
    167      -5.2714      1.00000
    168      -5.2310      1.00000
    169      -5.1855      1.00000
    170      -5.1431      1.00000
    171      -4.8137      1.00000
    172      -4.7819      1.00000
    173      -4.7613      1.00000
    174      -4.6771      1.00000
    175      -4.3963      1.00000
    176      -4.3300      1.00000
    177      -4.2998      1.00000
    178      -4.2396      1.00000
    179      -4.2021      1.00000
    180      -4.1804      1.00000
    181      -3.1460      0.00000
    182      -3.0660      0.00000
    183      -2.5556      0.00000
    184      -2.4652      0.00000
    185      -0.5536      0.00000
    186      -0.4670      0.00000
    187      -0.4097      0.00000
    188      -0.3927      0.00000
    189      -0.2997      0.00000
    190      -0.2514      0.00000
    191       0.0471      0.00000
    192       0.1381      0.00000
    193       0.3944      0.00000
    194       0.4879      0.00000
    195       0.5774      0.00000
    196       0.6557      0.00000
    197       0.7214      0.00000
    198       0.7706      0.00000
    199       0.8214      0.00000
    200       0.8743      0.00000
    201       0.9631      0.00000
    202       0.9936      0.00000
    203       1.0392      0.00000
    204       1.0656      0.00000
    205       1.1089      0.00000
    206       1.1360      0.00000
    207       1.2136      0.00000
    208       1.2318      0.00000
    209       1.2455      0.00000
    210       1.2653      0.00000
    211       1.3198      0.00000
    212       1.3519      0.00000
    213       1.3739      0.00000
    214       1.4019      0.00000
    215       1.4805      0.00000
    216       1.5148      0.00000
    217       1.5863      0.00000
    218       1.6461      0.00000
    219       1.7638      0.00000
    220       1.7804      0.00000
    221       1.8364      0.00000
    222       1.8532      0.00000
    223       1.9211      0.00000
    224       1.9527      0.00000

 spin component 2

 k-point     1 :       0.0000    0.0000    0.0000
  band No.  band energies     occupation 
      1     -33.6071      1.00000
      2     -33.5871      1.00000
      3     -33.0305      1.00000
      4     -33.0297      1.00000
      5     -23.2436      1.00000
      6     -23.1821      1.00000
      7     -22.0989      1.00000
      8     -22.0890      1.00000
      9     -21.9702      1.00000
     10     -21.8387      1.00000
     11     -21.7932      1.00000
     12     -21.7588      1.00000
     13     -21.7382      1.00000
     14     -21.6935      1.00000
     15     -21.6724      1.00000
     16     -21.6325      1.00000
     17     -21.5785      1.00000
     18     -21.0915      1.00000
     19     -21.0031      1.00000
     20     -20.9381      1.00000
     21     -20.9369      1.00000
     22     -20.9333      1.00000
     23     -20.9274      1.00000
     24     -20.9195      1.00000
     25     -20.8296      1.00000
     26     -20.7902      1.00000
     27     -20.6854      1.00000
     28     -19.7550      1.00000
     29     -19.7433      1.00000
     30     -18.9055      1.00000
     31     -18.8805      1.00000
     32     -17.1203      1.00000
     33     -17.1152      1.00000
     34     -17.1084      1.00000
     35     -17.1035      1.00000
     36     -17.0956      1.00000
     37     -17.0864      1.00000
     38     -16.5541      1.00000
     39     -16.5533      1.00000
     40     -16.5058      1.00000
     41     -16.5017      1.00000
     42     -16.4896      1.00000
     43     -16.4849      1.00000
     44     -13.0696      1.00000
     45     -12.8911      1.00000
     46     -12.1759      1.00000
     47     -11.7981      1.00000
     48     -11.7014      1.00000
     49     -11.5124      1.00000
     50     -11.4367      1.00000
     51     -11.1785      1.00000
     52     -11.1204      1.00000
     53     -10.9828      1.00000
     54     -10.9207      1.00000
     55     -10.7968      1.00000
     56     -10.6496      1.00000
     57     -10.6147      1.00000
     58     -10.4829      1.00000
     59     -10.4696      1.00000
     60     -10.2822      1.00000
     61     -10.2675      1.00000
     62     -10.2548      1.00000
     63     -10.1895      1.00000
     64     -10.1453      1.00000
     65     -10.0190      1.00000
     66      -9.9158      1.00000
     67      -9.5797      1.00000
     68      -9.5213      1.00000
     69      -9.4123      1.00000
     70      -9.2911      1.00000
     71      -9.2786      1.00000
     72      -9.2291      1.00000
     73      -9.2228      1.00000
     74      -9.1150      1.00000
     75      -9.0531      1.00000
     76      -9.0449      1.00000
     77      -9.0172      1.00000
     78      -8.9773      1.00000
     79      -8.8815      1.00000
     80      -8.8002      1.00000
     81      -8.7716      1.00000
     82      -8.5995      1.00000
     83      -8.5361      1.00000
     84      -8.4433      1.00000
     85      -8.3635      1.00000
     86      -8.3235      1.00000
     87      -8.2888      1.00000
     88      -8.1170      1.00000
     89      -8.0527      1.00000
     90      -7.9954      1.00000
     91      -7.9425      1.00000
     92      -7.8860      1.00000
     93      -7.8578      1.00000
     94      -7.8220      1.00000
     95      -7.8081      1.00000
     96      -7.7951      1.00000
     97      -7.7222      1.00000
     98      -7.6986      1.00000
     99      -7.6686      1.00000
    100      -7.6506      1.00000
    101      -7.6377      1.00000
    102      -7.6309      1.00000
    103      -7.6253      1.00000
    104      -7.6042      1.00000
    105      -7.5316      1.00000
    106      -7.4724      1.00000
    107      -7.4651      1.00000
    108      -7.4535      1.00000
    109      -7.4069      1.00000
    110      -7.3962      1.00000
    111      -7.3710      1.00000
    112      -7.3671      1.00000
    113      -7.3381      1.00000
    114      -7.3125      1.00000
    115      -7.2738      1.00000
    116      -7.1248      1.00000
    117      -7.1123      1.00000
    118      -7.0253      1.00000
    119      -6.9450      1.00000
    120      -6.8904      1.00000
    121      -6.8518      1.00000
    122      -6.8337      1.00000
    123      -6.7743      1.00000
    124      -6.7368      1.00000
    125      -6.7311      1.00000
    126      -6.6774      1.00000
    127      -6.6149      1.00000
    128      -6.3807      1.00000
    129      -6.3660      1.00000
    130      -6.3221      1.00000
    131      -6.2701      1.00000
    132      -6.2209      1.00000
    133      -6.2029      1.00000
    134      -6.1548      1.00000
    135      -6.1235      1.00000
    136      -6.0203      1.00000
    137      -5.9370      1.00000
    138      -5.9166      1.00000
    139      -5.8310      1.00000
    140      -5.7551      1.00000
    141      -5.7539      1.00000
    142      -5.3220      1.00000
    143      -5.2810      1.00000
    144      -5.2150      1.00000
    145      -5.1778      1.00000
    146      -5.1240      1.00000
    147      -5.0300      1.00000
    148      -4.8907      1.00000
    149      -4.8069      1.00000
    150      -4.7697      1.00000
    151      -4.3552      1.00000
    152      -4.3402      1.00000
    153      -4.2862      1.00000
    154      -4.2417      1.00000
    155      -4.2088      1.00000
    156      -4.1580      1.00000
    157      -4.1282      1.00000
    158      -3.0088      0.00000
    159      -2.9870      0.00000
    160      -2.9715      0.00000
    161      -2.8888      0.00000
    162      -2.4390      0.00000
    163      -2.3482      0.00000
    164      -2.2873      0.00000
    165      -2.2833      0.00000
    166      -2.2664      0.00000
    167      -2.2638      0.00000
    168      -2.2521      0.00000
    169      -2.2019      0.00000
    170      -2.1321      0.00000
    171      -2.1226      0.00000
    172      -1.9670      0.00000
    173      -1.8004      0.00000
    174      -1.7217      0.00000
    175      -1.6420      0.00000
    176      -1.5500      0.00000
    177      -1.5065      0.00000
    178      -1.4971      0.00000
    179      -0.9862      0.00000
    180      -0.9042      0.00000
    181      -0.8400      0.00000
    182      -0.6137      0.00000
    183      -0.4816      0.00000
    184       0.1312      0.00000
    185       0.2223      0.00000
    186       0.2407      0.00000
    187       0.3656      0.00000
    188       0.3912      0.00000
    189       0.4431      0.00000
    190       0.4852      0.00000
    191       0.5910      0.00000
    192       0.6373      0.00000
    193       0.7047      0.00000
    194       0.7392      0.00000
    195       0.7732      0.00000
    196       0.8175      0.00000
    197       0.8369      0.00000
    198       0.9822      0.00000
    199       1.0560      0.00000
    200       1.1282      0.00000
    201       1.2276      0.00000
    202       1.2763      0.00000
    203       1.3415      0.00000
    204       1.3505      0.00000
    205       1.3895      0.00000
    206       1.4221      0.00000
    207       1.4322      0.00000
    208       1.4457      0.00000
    209       1.4597      0.00000
    210       1.4752      0.00000
    211       1.5106      0.00000
    212       1.5360      0.00000
    213       1.5715      0.00000
    214       1.5783      0.00000
    215       1.5961      0.00000
    216       1.6135      0.00000
    217       1.7163      0.00000
    218       1.7536      0.00000
    219       1.7948      0.00000
    220       1.8049      0.00000
    221       1.8325      0.00000
    222       1.8690      0.00000
    223       1.8892      0.00000
    224       2.0152      0.00000

 k-point     2 :       0.3333    0.0000    0.0000
  band No.  band energies     occupation 
      1     -33.6071      1.00000
      2     -33.5871      1.00000
      3     -33.0305      1.00000
      4     -33.0297      1.00000
      5     -23.2435      1.00000
      6     -23.1820      1.00000
      7     -22.0979      1.00000
      8     -22.0879      1.00000
      9     -21.9720      1.00000
     10     -21.8428      1.00000
     11     -21.7940      1.00000
     12     -21.7547      1.00000
     13     -21.7322      1.00000
     14     -21.7008      1.00000
     15     -21.6737      1.00000
     16     -21.6274      1.00000
     17     -21.5804      1.00000
     18     -21.0736      1.00000
     19     -21.0301      1.00000
     20     -20.9537      1.00000
     21     -20.9377      1.00000
     22     -20.9331      1.00000
     23     -20.9281      1.00000
     24     -20.8807      1.00000
     25     -20.8429      1.00000
     26     -20.7899      1.00000
     27     -20.6853      1.00000
     28     -19.7549      1.00000
     29     -19.7432      1.00000
     30     -18.9054      1.00000
     31     -18.8805      1.00000
     32     -17.1203      1.00000
     33     -17.1152      1.00000
     34     -17.1084      1.00000
     35     -17.1035      1.00000
     36     -17.0956      1.00000
     37     -17.0864      1.00000
     38     -16.5541      1.00000
     39     -16.5533      1.00000
     40     -16.5048      1.00000
     41     -16.5026      1.00000
     42     -16.4885      1.00000
     43     -16.4860      1.00000
     44     -13.0101      1.00000
     45     -12.9149      1.00000
     46     -12.0613      1.00000
     47     -11.8576      1.00000
     48     -11.8028      1.00000
     49     -11.5811      1.00000
     50     -11.4020      1.00000
     51     -11.1853      1.00000
     52     -11.1351      1.00000
     53     -11.0328      1.00000
     54     -10.9216      1.00000
     55     -10.8332      1.00000
     56     -10.7795      1.00000
     57     -10.6511      1.00000
     58     -10.5401      1.00000
     59     -10.4824      1.00000
     60     -10.2540      1.00000
     61     -10.2411      1.00000
     62     -10.1977      1.00000
     63     -10.0631      1.00000
     64     -10.0014      1.00000
     65      -9.9502      1.00000
     66      -9.8386      1.00000
     67      -9.5899      1.00000
     68      -9.4436      1.00000
     69      -9.4305      1.00000
     70      -9.3687      1.00000
     71      -9.2843      1.00000
     72      -9.2632      1.00000
     73      -9.2088      1.00000
     74      -9.1745      1.00000
     75      -9.0927      1.00000
     76      -9.0469      1.00000
     77      -8.9734      1.00000
     78      -8.8807      1.00000
     79      -8.8552      1.00000
     80      -8.8061      1.00000
     81      -8.7679      1.00000
     82      -8.6263      1.00000
     83      -8.5105      1.00000
     84      -8.4308      1.00000
     85      -8.3661      1.00000
     86      -8.2866      1.00000
     87      -8.2628      1.00000
     88      -8.1518      1.00000
     89      -8.0745      1.00000
     90      -8.0069      1.00000
     91      -7.9632      1.00000
     92      -7.9372      1.00000
     93      -7.8995      1.00000
     94      -7.8397      1.00000
     95      -7.8058      1.00000
     96      -7.7887      1.00000
     97      -7.7488      1.00000
     98      -7.7154      1.00000
     99      -7.6954      1.00000
    100      -7.6645      1.00000
    101      -7.6511      1.00000
    102      -7.6211      1.00000
    103      -7.6001      1.00000
    104      -7.5675      1.00000
    105      -7.5437      1.00000
    106      -7.5232      1.00000
    107      -7.5070      1.00000
    108      -7.4285      1.00000
    109      -7.4072      1.00000
    110      -7.3910      1.00000
    111      -7.3437      1.00000
    112      -7.3204      1.00000
    113      -7.2899      1.00000
    114      -7.2515      1.00000
    115      -7.1764      1.00000
    116      -7.1377      1.00000
    117      -7.0916      1.00000
    118      -6.9977      1.00000
    119      -6.9748      1.00000
    120      -6.9422      1.00000
    121      -6.9169      1.00000
    122      -6.8801      1.00000
    123      -6.8659      1.00000
    124      -6.7561      1.00000
    125      -6.6952      1.00000
    126      -6.6734      1.00000
    127      -6.5688      1.00000
    128      -6.4746      1.00000
    129      -6.3968      1.00000
    130      -6.3529      1.00000
    131      -6.3234      1.00000
    132      -6.2152      1.00000
    133      -6.1691      1.00000
    134      -6.1471      1.00000
    135      -6.1340      1.00000
    136      -6.0720      1.00000
    137      -5.8995      1.00000
    138      -5.8886      1.00000
    139      -5.8207      1.00000
    140      -5.7019      1.00000
    141      -5.6966      1.00000
    142      -5.3494      1.00000
    143      -5.2789      1.00000
    144      -5.2293      1.00000
    145      -5.1838      1.00000
    146      -5.1344      1.00000
    147      -5.0485      1.00000
    148      -4.8149      1.00000
    149      -4.7795      1.00000
    150      -4.6785      1.00000
    151      -4.3862      1.00000
    152      -4.3685      1.00000
    153      -4.3540      1.00000
    154      -4.2266      1.00000
    155      -4.1984      1.00000
    156      -4.1450      1.00000
    157      -4.1178      1.00000
    158      -2.9988      0.00000
    159      -2.9891      0.00000
    160      -2.9659      0.00000
    161      -2.9283      0.00000
    162      -2.4274      0.00000
    163      -2.3697      0.00000
    164      -2.3392      0.00000
    165      -2.3127      0.00000
    166      -2.2860      0.00000
    167      -2.2803      0.00000
    168      -2.2674      0.00000
    169      -2.2621      0.00000
    170      -2.1264      0.00000
    171      -2.0935      0.00000
    172      -1.9702      0.00000
    173      -1.7553      0.00000
    174      -1.7191      0.00000
    175      -1.6143      0.00000
    176      -1.5024      0.00000
    177      -1.4737      0.00000
    178      -1.4068      0.00000
    179      -1.0818      0.00000
    180      -0.9310      0.00000
    181      -0.8436      0.00000
    182      -0.5660      0.00000
    183      -0.4870      0.00000
    184       0.0291      0.00000
    185       0.1364      0.00000
    186       0.2448      0.00000
    187       0.2918      0.00000
    188       0.3620      0.00000
    189       0.4419      0.00000
    190       0.4764      0.00000
    191       0.5565      0.00000
    192       0.7097      0.00000
    193       0.7584      0.00000
    194       0.8090      0.00000
    195       0.8345      0.00000
    196       0.8879      0.00000
    197       0.9593      0.00000
    198       0.9692      0.00000
    199       1.0911      0.00000
    200       1.1188      0.00000
    201       1.1772      0.00000
    202       1.2407      0.00000
    203       1.2662      0.00000
    204       1.2776      0.00000
    205       1.3405      0.00000
    206       1.3876      0.00000
    207       1.4531      0.00000
    208       1.4818      0.00000
    209       1.5029      0.00000
    210       1.5481      0.00000
    211       1.5702      0.00000
    212       1.5849      0.00000
    213       1.6091      0.00000
    214       1.6489      0.00000
    215       1.6760      0.00000
    216       1.7151      0.00000
    217       1.7336      0.00000
    218       1.7892      0.00000
    219       1.8215      0.00000
    220       1.8340      0.00000
    221       1.8606      0.00000
    222       1.8937      0.00000
    223       1.9552      0.00000
    224       2.0621      0.00000

 k-point     3 :       0.0000    0.3333    0.0000
  band No.  band energies     occupation 
      1     -33.6071      1.00000
      2     -33.5871      1.00000
      3     -33.0305      1.00000
      4     -33.0297      1.00000
      5     -23.2435      1.00000
      6     -23.1820      1.00000
      7     -22.0969      1.00000
      8     -22.0896      1.00000
      9     -21.9708      1.00000
     10     -21.8387      1.00000
     11     -21.7994      1.00000
     12     -21.7596      1.00000
     13     -21.7311      1.00000
     14     -21.6985      1.00000
     15     -21.6662      1.00000
     16     -21.6330      1.00000
     17     -21.5798      1.00000
     18     -21.0736      1.00000
     19     -21.0294      1.00000
     20     -20.9548      1.00000
     21     -20.9404      1.00000
     22     -20.9357      1.00000
     23     -20.9215      1.00000
     24     -20.8816      1.00000
     25     -20.8428      1.00000
     26     -20.7899      1.00000
     27     -20.6853      1.00000
     28     -19.7549      1.00000
     29     -19.7432      1.00000
     30     -18.9054      1.00000
     31     -18.8805      1.00000
     32     -17.1203      1.00000
     33     -17.1152      1.00000
     34     -17.1084      1.00000
     35     -17.1034      1.00000
     36     -17.0956      1.00000
     37     -17.0864      1.00000
     38     -16.5541      1.00000
     39     -16.5533      1.00000
     40     -16.5048      1.00000
     41     -16.5026      1.00000
     42     -16.4885      1.00000
     43     -16.4860      1.00000
     44     -13.0113      1.00000
     45     -12.9156      1.00000
     46     -12.0606      1.00000
     47     -11.8506      1.00000
     48     -11.7954      1.00000
     49     -11.5779      1.00000
     50     -11.4096      1.00000
     51     -11.2058      1.00000
     52     -11.1380      1.00000
     53     -11.0351      1.00000
     54     -10.9282      1.00000
     55     -10.8025      1.00000
     56     -10.7697      1.00000
     57     -10.6620      1.00000
     58     -10.5297      1.00000
     59     -10.4850      1.00000
     60     -10.2686      1.00000
     61     -10.2422      1.00000
     62     -10.1942      1.00000
     63     -10.0657      1.00000
     64     -10.0253      1.00000
     65      -9.9511      1.00000
     66      -9.8389      1.00000
     67      -9.6083      1.00000
     68      -9.4494      1.00000
     69      -9.3942      1.00000
     70      -9.3703      1.00000
     71      -9.2896      1.00000
     72      -9.2613      1.00000
     73      -9.2199      1.00000
     74      -9.1645      1.00000
     75      -9.0513      1.00000
     76      -9.0310      1.00000
     77      -8.9437      1.00000
     78      -8.9032      1.00000
     79      -8.8579      1.00000
     80      -8.8091      1.00000
     81      -8.7798      1.00000
     82      -8.6309      1.00000
     83      -8.5192      1.00000
     84      -8.4322      1.00000
     85      -8.3807      1.00000
     86      -8.3080      1.00000
     87      -8.2637      1.00000
     88      -8.1517      1.00000
     89      -8.0481      1.00000
     90      -8.0005      1.00000
     91      -7.9532      1.00000
     92      -7.9405      1.00000
     93      -7.8931      1.00000
     94      -7.8653      1.00000
     95      -7.8149      1.00000
     96      -7.7710      1.00000
     97      -7.7427      1.00000
     98      -7.7170      1.00000
     99      -7.6861      1.00000
    100      -7.6585      1.00000
    101      -7.6490      1.00000
    102      -7.6307      1.00000
    103      -7.5930      1.00000
    104      -7.5732      1.00000
    105      -7.5327      1.00000
    106      -7.5280      1.00000
    107      -7.5075      1.00000
    108      -7.4426      1.00000
    109      -7.4191      1.00000
    110      -7.3884      1.00000
    111      -7.3462      1.00000
    112      -7.3235      1.00000
    113      -7.2976      1.00000
    114      -7.2524      1.00000
    115      -7.1741      1.00000
    116      -7.1241      1.00000
    117      -7.0801      1.00000
    118      -6.9973      1.00000
    119      -6.9915      1.00000
    120      -6.9364      1.00000
    121      -6.9134      1.00000
    122      -6.8717      1.00000
    123      -6.8575      1.00000
    124      -6.7510      1.00000
    125      -6.7003      1.00000
    126      -6.6779      1.00000
    127      -6.5701      1.00000
    128      -6.4802      1.00000
    129      -6.4030      1.00000
    130      -6.3437      1.00000
    131      -6.3213      1.00000
    132      -6.2117      1.00000
    133      -6.1960      1.00000
    134      -6.1488      1.00000
    135      -6.1303      1.00000
    136      -6.0685      1.00000
    137      -5.9074      1.00000
    138      -5.8936      1.00000
    139      -5.8329      1.00000
    140      -5.7036      1.00000
    141      -5.6997      1.00000
    142      -5.3233      1.00000
    143      -5.2812      1.00000
    144      -5.2341      1.00000
    145      -5.2008      1.00000
    146      -5.1310      1.00000
    147      -5.0339      1.00000
    148      -4.8149      1.00000
    149      -4.7798      1.00000
    150      -4.6786      1.00000
    151      -4.3862      1.00000
    152      -4.3666      1.00000
    153      -4.3566      1.00000
    154      -4.2246      1.00000
    155      -4.1958      1.00000
    156      -4.1448      1.00000
    157      -4.1179      1.00000
    158      -3.0140      0.00000
    159      -2.9824      0.00000
    160      -2.9525      0.00000
    161      -2.8884      0.00000
    162      -2.4286      0.00000
    163      -2.3702      0.00000
    164      -2.3386      0.00000
    165      -2.3077      0.00000
    166      -2.2931      0.00000
    167      -2.2749      0.00000
    168      -2.2539      0.00000
    169      -2.2156      0.00000
    170      -2.1441      0.00000
    171      -2.0985      0.00000
    172      -2.0208      0.00000
    173      -1.7716      0.00000
    174      -1.6902      0.00000
    175      -1.6465      0.00000
    176      -1.5031      0.00000
    177      -1.4736      0.00000
    178      -1.4176      0.00000
    179      -1.0580      0.00000
    180      -0.9753      0.00000
    181      -0.8688      0.00000
    182      -0.6325      0.00000
    183      -0.4307      0.00000
    184       0.0273      0.00000
    185       0.1877      0.00000
    186       0.2693      0.00000
    187       0.3297      0.00000
    188       0.3703      0.00000
    189       0.4133      0.00000
    190       0.4714      0.00000
    191       0.5201      0.00000
    192       0.7014      0.00000
    193       0.7547      0.00000
    194       0.7975      0.00000
    195       0.8467      0.00000
    196       0.9418      0.00000
    197       0.9710      0.00000
    198       0.9925      0.00000
    199       1.0842      0.00000
    200       1.1251      0.00000
    201       1.1653      0.00000
    202       1.2250      0.00000
    203       1.2671      0.00000
    204       1.2970      0.00000
    205       1.3345      0.00000
    206       1.3834      0.00000
    207       1.4465      0.00000
    208       1.4698      0.00000
    209       1.4906      0.00000
    210       1.5523      0.00000
    211       1.5750      0.00000
    212       1.5960      0.00000
    213       1.6264      0.00000
    214       1.6631      0.00000
    215       1.6827      0.00000
    216       1.7342      0.00000
    217       1.7646      0.00000
    218       1.7906      0.00000
    219       1.8012      0.00000
    220       1.8179      0.00000
    221       1.8333      0.00000
    222       1.8760      0.00000
    223       1.9300      0.00000
    224       2.0473      0.00000

 k-point     4 :       0.3333    0.3333    0.0000
  band No.  band energies     occupation 
      1     -33.6071      1.00000
      2     -33.5871      1.00000
      3     -33.0305      1.00000
      4     -33.0297      1.00000
      5     -23.2435      1.00000
      6     -23.1820      1.00000
      7     -22.0965      1.00000
      8     -22.0881      1.00000
      9     -21.9729      1.00000
     10     -21.8420      1.00000
     11     -21.7980      1.00000
     12     -21.7554      1.00000
     13     -21.7322      1.00000
     14     -21.7009      1.00000
     15     -21.6680      1.00000
     16     -21.6289      1.00000
     17     -21.5811      1.00000
     18     -21.0583      1.00000
     19     -21.0303      1.00000
     20     -20.9855      1.00000
     21     -20.9668      1.00000
     22     -20.9113      1.00000
     23     -20.8933      1.00000
     24     -20.8824      1.00000
     25     -20.8517      1.00000
     26     -20.7902      1.00000
     27     -20.6854      1.00000
     28     -19.7549      1.00000
     29     -19.7432      1.00000
     30     -18.9055      1.00000
     31     -18.8804      1.00000
     32     -17.1203      1.00000
     33     -17.1152      1.00000
     34     -17.1084      1.00000
     35     -17.1035      1.00000
     36     -17.0956      1.00000
     37     -17.0864      1.00000
     38     -16.5541      1.00000
     39     -16.5533      1.00000
     40     -16.5048      1.00000
     41     -16.5027      1.00000
     42     -16.4896      1.00000
     43     -16.4849      1.00000
     44     -12.9653      1.00000
     45     -12.9129      1.00000
     46     -11.9520      1.00000
     47     -11.9372      1.00000
     48     -11.7477      1.00000
     49     -11.6556      1.00000
     50     -11.5133      1.00000
     51     -11.3244      1.00000
     52     -11.1021      1.00000
     53     -11.0740      1.00000
     54     -10.9221      1.00000
     55     -10.8423      1.00000
     56     -10.7716      1.00000
     57     -10.6976      1.00000
     58     -10.5468      1.00000
     59     -10.4756      1.00000
     60     -10.1962      1.00000
     61     -10.1635      1.00000
     62     -10.1264      1.00000
     63     -10.0555      1.00000
     64      -9.9885      1.00000
     65      -9.9797      1.00000
     66      -9.7373      1.00000
     67      -9.6109      1.00000
     68      -9.4204      1.00000
     69      -9.3809      1.00000
     70      -9.3284      1.00000
     71      -9.2998      1.00000
     72      -9.2695      1.00000
     73      -9.2232      1.00000
     74      -9.1979      1.00000
     75      -9.0612      1.00000
     76      -9.0479      1.00000
     77      -8.9195      1.00000
     78      -8.8888      1.00000
     79      -8.8279      1.00000
     80      -8.8165      1.00000
     81      -8.7600      1.00000
     82      -8.6374      1.00000
     83      -8.5302      1.00000
     84      -8.4487      1.00000
     85      -8.4121      1.00000
     86      -8.2600      1.00000
     87      -8.2264      1.00000
     88      -8.0948      1.00000
     89      -8.0821      1.00000
     90      -8.0528      1.00000
     91      -8.0054      1.00000
     92      -7.9367      1.00000
     93      -7.9233      1.00000
     94      -7.8528      1.00000
     95      -7.8390      1.00000
     96      -7.7893      1.00000
     97      -7.7609      1.00000
     98      -7.7194      1.00000
     99      -7.7016      1.00000
    100      -7.6831      1.00000
    101      -7.6627      1.00000
    102      -7.6324      1.00000
    103      -7.5918      1.00000
    104      -7.5760      1.00000
    105      -7.5449      1.00000
    106      -7.5186      1.00000
    107      -7.4832      1.00000
    108      -7.4527      1.00000
    109      -7.3496      1.00000
    110      -7.3458      1.00000
    111      -7.3255      1.00000
    112      -7.3110      1.00000
    113      -7.2994      1.00000
    114      -7.2118      1.00000
    115      -7.1841      1.00000
    116      -7.1286      1.00000
    117      -7.0874      1.00000
    118      -7.0356      1.00000
    119      -6.9838      1.00000
    120      -6.9732      1.00000
    121      -6.9466      1.00000
    122      -6.9144      1.00000
    123      -6.8596      1.00000
    124      -6.8008      1.00000
    125      -6.6890      1.00000
    126      -6.5815      1.00000
    127      -6.5440      1.00000
    128      -6.4927      1.00000
    129      -6.4414      1.00000
    130      -6.4197      1.00000
    131      -6.3782      1.00000
    132      -6.2864      1.00000
    133      -6.1741      1.00000
    134      -6.1676      1.00000
    135      -6.1246      1.00000
    136      -6.0598      1.00000
    137      -5.8621      1.00000
    138      -5.8487      1.00000
    139      -5.8136      1.00000
    140      -5.6700      1.00000
    141      -5.6578      1.00000
    142      -5.3544      1.00000
    143      -5.2828      1.00000
    144      -5.2497      1.00000
    145      -5.1986      1.00000
    146      -5.1434      1.00000
    147      -5.0502      1.00000
    148      -4.8181      1.00000
    149      -4.7851      1.00000
    150      -4.5701      1.00000
    151      -4.4222      1.00000
    152      -4.3854      1.00000
    153      -4.3633      1.00000
    154      -4.2073      1.00000
    155      -4.1821      1.00000
    156      -4.1365      1.00000
    157      -4.1103      1.00000
    158      -3.0147      0.00000
    159      -2.9791      0.00000
    160      -2.9499      0.00000
    161      -2.9188      0.00000
    162      -2.4239      0.00000
    163      -2.4063      0.00000
    164      -2.3881      0.00000
    165      -2.3196      0.00000
    166      -2.3001      0.00000
    167      -2.2944      0.00000
    168      -2.2851      0.00000
    169      -2.2763      0.00000
    170      -2.1369      0.00000
    171      -2.0828      0.00000
    172      -2.0174      0.00000
    173      -1.7206      0.00000
    174      -1.6753      0.00000
    175      -1.5993      0.00000
    176      -1.4626      0.00000
    177      -1.4401      0.00000
    178      -1.3607      0.00000
    179      -1.0826      0.00000
    180      -1.0213      0.00000
    181      -0.8470      0.00000
    182      -0.6436      0.00000
    183      -0.3753      0.00000
    184      -0.1264      0.00000
    185      -0.0166      0.00000
    186       0.2208      0.00000
    187       0.3115      0.00000
    188       0.3967      0.00000
    189       0.4205      0.00000
    190       0.4722      0.00000
    191       0.5625      0.00000
    192       0.7970      0.00000
    193       0.8246      0.00000
    194       0.8633      0.00000
    195       0.9035      0.00000
    196       0.9291      0.00000
    197       0.9643      0.00000
    198       0.9845      0.00000
    199       1.0862      0.00000
    200       1.1090      0.00000
    201       1.2103      0.00000
    202       1.2747      0.00000
    203       1.3294      0.00000
    204       1.3461      0.00000
    205       1.3765      0.00000
    206       1.3962      0.00000
    207       1.4620      0.00000
    208       1.4803      0.00000
    209       1.5241      0.00000
    210       1.5495      0.00000
    211       1.5669      0.00000
    212       1.6282      0.00000
    213       1.6377      0.00000
    214       1.6708      0.00000
    215       1.7221      0.00000
    216       1.7666      0.00000
    217       1.7935      0.00000
    218       1.8404      0.00000
    219       1.8573      0.00000
    220       1.8849      0.00000
    221       1.9070      0.00000
    222       2.0066      0.00000
    223       2.0204      0.00000
    224       2.0935      0.00000

 k-point     5 :      -0.3333    0.3333    0.0000
  band No.  band energies     occupation 
      1     -33.6071      1.00000
      2     -33.5871      1.00000
      3     -33.0305      1.00000
      4     -33.0297      1.00000
      5     -23.2435      1.00000
      6     -23.1820      1.00000
      7     -22.0965      1.00000
      8     -22.0880      1.00000
      9     -21.9729      1.00000
     10     -21.8416      1.00000
     11     -21.7990      1.00000
     12     -21.7544      1.00000
     13     -21.7327      1.00000
     14     -21.7008      1.00000
     15     -21.6683      1.00000
     16     -21.6287      1.00000
     17     -21.5811      1.00000
     18     -21.0584      1.00000
     19     -21.0303      1.00000
     20     -20.9846      1.00000
     21     -20.9677      1.00000
     22     -20.9094      1.00000
     23     -20.9009      1.00000
     24     -20.8743      1.00000
     25     -20.8540      1.00000
     26     -20.7903      1.00000
     27     -20.6854      1.00000
     28     -19.7549      1.00000
     29     -19.7432      1.00000
     30     -18.9054      1.00000
     31     -18.8805      1.00000
     32     -17.1203      1.00000
     33     -17.1152      1.00000
     34     -17.1084      1.00000
     35     -17.1035      1.00000
     36     -17.0956      1.00000
     37     -17.0864      1.00000
     38     -16.5541      1.00000
     39     -16.5533      1.00000
     40     -16.5058      1.00000
     41     -16.5017      1.00000
     42     -16.4885      1.00000
     43     -16.4861      1.00000
     44     -12.9635      1.00000
     45     -12.9150      1.00000
     46     -11.9513      1.00000
     47     -11.9346      1.00000
     48     -11.7555      1.00000
     49     -11.6551      1.00000
     50     -11.5036      1.00000
     51     -11.3273      1.00000
     52     -11.1261      1.00000
     53     -11.0404      1.00000
     54     -10.9466      1.00000
     55     -10.8259      1.00000
     56     -10.7762      1.00000
     57     -10.6963      1.00000
     58     -10.5307      1.00000
     59     -10.4960      1.00000
     60     -10.1962      1.00000
     61     -10.1642      1.00000
     62     -10.1014      1.00000
     63     -10.0849      1.00000
     64      -9.9844      1.00000
     65      -9.9750      1.00000
     66      -9.7463      1.00000
     67      -9.5750      1.00000
     68      -9.4756      1.00000
     69      -9.3824      1.00000
     70      -9.3150      1.00000
     71      -9.2866      1.00000
     72      -9.2587      1.00000
     73      -9.2253      1.00000
     74      -9.1792      1.00000
     75      -9.0831      1.00000
     76      -9.0557      1.00000
     77      -8.9046      1.00000
     78      -8.8783      1.00000
     79      -8.8473      1.00000
     80      -8.8198      1.00000
     81      -8.7718      1.00000
     82      -8.6339      1.00000
     83      -8.5070      1.00000
     84      -8.4422      1.00000
     85      -8.4243      1.00000
     86      -8.2523      1.00000
     87      -8.2023      1.00000
     88      -8.1930      1.00000
     89      -8.0578      1.00000
     90      -8.0198      1.00000
     91      -7.9809      1.00000
     92      -7.9556      1.00000
     93      -7.9112      1.00000
     94      -7.8874      1.00000
     95      -7.8289      1.00000
     96      -7.7977      1.00000
     97      -7.7536      1.00000
     98      -7.7254      1.00000
     99      -7.6905      1.00000
    100      -7.6500      1.00000
    101      -7.6407      1.00000
    102      -7.6195      1.00000
    103      -7.6078      1.00000
    104      -7.5731      1.00000
    105      -7.5617      1.00000
    106      -7.5418      1.00000
    107      -7.5298      1.00000
    108      -7.4248      1.00000
    109      -7.3573      1.00000
    110      -7.3519      1.00000
    111      -7.3252      1.00000
    112      -7.3141      1.00000
    113      -7.2928      1.00000
    114      -7.2133      1.00000
    115      -7.1701      1.00000
    116      -7.1302      1.00000
    117      -7.0770      1.00000
    118      -7.0110      1.00000
    119      -6.9897      1.00000
    120      -6.9565      1.00000
    121      -6.9379      1.00000
    122      -6.9186      1.00000
    123      -6.8869      1.00000
    124      -6.8084      1.00000
    125      -6.6913      1.00000
    126      -6.5917      1.00000
    127      -6.5465      1.00000
    128      -6.5083      1.00000
    129      -6.4649      1.00000
    130      -6.4171      1.00000
    131      -6.3557      1.00000
    132      -6.2486      1.00000
    133      -6.1785      1.00000
    134      -6.1544      1.00000
    135      -6.1288      1.00000
    136      -6.0815      1.00000
    137      -5.8602      1.00000
    138      -5.8420      1.00000
    139      -5.8144      1.00000
    140      -5.6723      1.00000
    141      -5.6633      1.00000
    142      -5.3529      1.00000
    143      -5.2812      1.00000
    144      -5.2483      1.00000
    145      -5.2012      1.00000
    146      -5.1430      1.00000
    147      -5.0512      1.00000
    148      -4.8175      1.00000
    149      -4.7858      1.00000
    150      -4.5720      1.00000
    151      -4.4201      1.00000
    152      -4.3866      1.00000
    153      -4.3616      1.00000
    154      -4.2084      1.00000
    155      -4.1814      1.00000
    156      -4.1366      1.00000
    157      -4.1104      1.00000
    158      -3.0158      0.00000
    159      -2.9799      0.00000
    160      -2.9478      0.00000
    161      -2.9187      0.00000
    162      -2.4241      0.00000
    163      -2.4056      0.00000
    164      -2.3894      0.00000
    165      -2.3198      0.00000
    166      -2.3013      0.00000
    167      -2.2929      0.00000
    168      -2.2815      0.00000
    169      -2.2784      0.00000
    170      -2.1368      0.00000
    171      -2.0838      0.00000
    172      -2.0178      0.00000
    173      -1.7195      0.00000
    174      -1.6765      0.00000
    175      -1.6006      0.00000
    176      -1.4597      0.00000
    177      -1.4431      0.00000
    178      -1.3599      0.00000
    179      -1.0860      0.00000
    180      -1.0136      0.00000
    181      -0.8508      0.00000
    182      -0.6486      0.00000
    183      -0.3637      0.00000
    184      -0.1182      0.00000
    185      -0.0260      0.00000
    186       0.2402      0.00000
    187       0.2751      0.00000
    188       0.3948      0.00000
    189       0.4202      0.00000
    190       0.4693      0.00000
    191       0.5760      0.00000
    192       0.7910      0.00000
    193       0.8408      0.00000
    194       0.8710      0.00000
    195       0.8934      0.00000
    196       0.9074      0.00000
    197       0.9624      0.00000
    198       1.0632      0.00000
    199       1.0762      0.00000
    200       1.1151      0.00000
    201       1.1858      0.00000
    202       1.2352      0.00000
    203       1.3001      0.00000
    204       1.3503      0.00000
    205       1.3988      0.00000
    206       1.4173      0.00000
    207       1.4394      0.00000
    208       1.4817      0.00000
    209       1.5060      0.00000
    210       1.5463      0.00000
    211       1.5702      0.00000
    212       1.5933      0.00000
    213       1.6503      0.00000
    214       1.6813      0.00000
    215       1.7200      0.00000
    216       1.7777      0.00000
    217       1.7840      0.00000
    218       1.8516      0.00000
    219       1.8818      0.00000
    220       1.8948      0.00000
    221       1.9216      0.00000
    222       1.9506      0.00000
    223       1.9857      0.00000
    224       2.0854      0.00000


--------------------------------------------------------------------------------------------------------


 soft charge-density along one line, spin component           1
         0         1         2         3         4         5         6         7         8         9
 total charge-density along one line
 
 soft charge-density along one line, spin component           2
         0         1         2         3         4         5         6         7         8         9
 total charge-density along one line
 
 pseudopotential strength for first ion, spin component:           1
-14.784  -0.028  -0.020  -0.151  -0.380   1.680   0.002   0.003
 -0.028 -16.092   0.306   0.026   0.202   0.002   2.020  -0.050
 -0.020   0.306 -14.036   0.061  -0.028   0.003  -0.050   1.680
 -0.151   0.026   0.061 -16.098  -0.084   0.042  -0.010  -0.009
 -0.380   0.202  -0.028  -0.084 -13.555   0.042  -0.040   0.006
  1.680   0.002   0.003   0.042   0.042   0.075  -0.004  -0.002
  0.002   2.020  -0.050  -0.010  -0.040  -0.004  -0.046   0.034
  0.003  -0.050   1.680  -0.009   0.006  -0.002   0.034   0.184
  0.042  -0.010  -0.009   2.014   0.018  -0.014   0.002   0.007
  0.042  -0.040   0.006   0.018   1.543  -0.047   0.021  -0.003
 -0.006   0.028   0.130   0.005  -0.005   0.001  -0.007  -0.032
  0.001  -0.003  -0.013  -0.000   0.001  -0.000   0.001   0.004
 -0.003  -0.018  -0.000  -0.000  -0.005   0.001   0.005  -0.000
 -0.000   0.008  -0.012  -0.003   0.000  -0.000  -0.002   0.003
  0.004  -0.000   0.002  -0.017  -0.003  -0.001  -0.000  -0.000
  0.001   0.010   0.000   0.001   0.002  -0.000  -0.003  -0.000
  0.001  -0.003   0.008   0.002  -0.000  -0.000   0.001  -0.002
 -0.002   0.001  -0.001   0.010   0.002   0.001  -0.000   0.000
 pseudopotential strength for first ion, spin component:           2
-13.535  -0.126  -0.084   0.551  -0.644   1.359   0.020   0.015
 -0.126  -9.361  -0.501  -0.221  -0.107   0.020   0.777   0.089
 -0.084  -0.501 -12.220  -0.019  -0.010   0.015   0.089   1.283
  0.551  -0.221  -0.019  -9.521   0.263  -0.077   0.032   0.005
 -0.644  -0.107  -0.010   0.263 -11.569   0.089   0.011   0.004
  1.359   0.020   0.015  -0.077   0.089   0.191  -0.014  -0.009
  0.020   0.777   0.089   0.032   0.011  -0.014   0.677  -0.054
  0.015   0.089   1.283   0.005   0.004  -0.009  -0.054   0.367
 -0.077   0.032   0.005   0.797  -0.040   0.064  -0.026  -0.002
  0.089   0.011   0.004  -0.040   1.089  -0.076  -0.013  -0.001
  0.001   0.005   0.011  -0.002  -0.001  -0.000  -0.002  -0.006
  0.000  -0.002  -0.007  -0.000   0.000  -0.000   0.000   0.002
 -0.002  -0.003  -0.004  -0.000  -0.004   0.001  -0.001   0.002
 -0.000   0.001  -0.009  -0.001  -0.000   0.000   0.001   0.002
  0.004  -0.000   0.002  -0.003  -0.002  -0.001   0.000  -0.000
  0.001   0.006   0.002   0.000   0.002  -0.000  -0.001  -0.001
  0.000  -0.001   0.007   0.001   0.000  -0.000  -0.000  -0.002
 -0.002   0.000  -0.001   0.006   0.001   0.001  -0.000   0.000
 total augmentation occupancy for first ion, spin component:           1
  1.909   0.026   0.013  -0.106   0.169  -0.010  -0.016  -0.015   0.005  -0.219  -0.006  -0.012  -0.000  -0.004  -0.001  -0.001
  0.026   1.113   0.052   0.046   0.014  -0.013  -0.095   0.089   0.020   0.052   0.017   0.016  -0.037   0.027   0.001   0.001
  0.013   0.052   1.381  -0.007  -0.000  -0.002   0.094   0.697   0.036  -0.005  -0.011   0.065   0.004   0.033   0.004  -0.002
 -0.106   0.046  -0.007   1.154  -0.044   0.003   0.021   0.040  -0.098  -0.022  -0.011   0.004   0.000  -0.005  -0.030  -0.001
  0.169   0.014  -0.000  -0.044   1.387  -0.216   0.049  -0.007  -0.025   0.707  -0.001  -0.006  -0.005   0.000  -0.006  -0.000
 -0.010  -0.013  -0.002   0.003  -0.216   0.226   0.001   0.004   0.022  -0.078   0.008  -0.002   0.002  -0.000  -0.016   0.000
 -0.016  -0.095   0.094   0.021   0.049   0.001   0.330  -0.040   0.037   0.008   0.025   0.004  -0.086   0.043   0.003   0.005
 -0.015   0.089   0.697   0.040  -0.007   0.004  -0.040   0.572   0.044   0.005   0.023  -0.037   0.019   0.054   0.008  -0.002
  0.005   0.020   0.036  -0.098  -0.025   0.022   0.037   0.044   0.359  -0.008  -0.014  -0.007   0.002   0.002  -0.059   0.000
 -0.219   0.052  -0.005  -0.022   0.707  -0.078   0.008   0.005  -0.008   0.501  -0.008   0.001  -0.009   0.006  -0.016   0.001
 -0.006   0.017  -0.011  -0.011  -0.001   0.008   0.025   0.023  -0.014  -0.008   1.475  -0.517   0.014   0.029  -0.005  -0.001
 -0.012   0.016   0.065   0.004  -0.006  -0.002   0.004  -0.037  -0.007   0.001  -0.517   0.249  -0.004   0.001   0.002   0.001
 -0.000  -0.037   0.004   0.000  -0.005   0.002  -0.086   0.019   0.002  -0.009   0.014  -0.004   0.396   0.006   0.001  -0.030
 -0.004   0.027   0.033  -0.005   0.000  -0.000   0.043   0.054   0.002   0.006   0.029   0.001   0.006   0.385  -0.003  -0.000
 -0.001   0.001   0.004  -0.030  -0.006  -0.016   0.003   0.008  -0.059  -0.016  -0.005   0.002   0.001  -0.003   0.397  -0.000
 -0.001   0.001  -0.002  -0.001  -0.000   0.000   0.005  -0.002   0.000   0.001  -0.001   0.001  -0.030  -0.000  -0.000   0.003
 -0.001  -0.002  -0.010  -0.001  -0.001   0.000  -0.003  -0.018  -0.002  -0.001  -0.002   0.005  -0.000  -0.032   0.000   0.000
  0.001  -0.001  -0.000  -0.001   0.000   0.001   0.000  -0.002   0.004   0.001   0.000   0.000  -0.000   0.000  -0.030   0.000
 total augmentation occupancy for first ion, spin component:           2
  0.032  -0.016  -0.008   0.102  -0.043  -0.092  -0.000   0.006  -0.025   0.001  -0.000  -0.003  -0.000   0.001   0.003   0.000
 -0.016   0.836  -0.109  -0.048  -0.044  -0.004  -0.268   0.036  -0.017   0.019  -0.013   0.007   0.031  -0.022  -0.002  -0.003
 -0.008  -0.109   0.154  -0.011   0.003  -0.000   0.026  -0.089   0.010  -0.001   0.009   0.033  -0.006  -0.006  -0.001   0.000
  0.102  -0.048  -0.011   0.804   0.052  -0.025  -0.018   0.002  -0.284  -0.006   0.010   0.003  -0.002   0.006   0.023  -0.000
 -0.043  -0.044   0.003   0.052   0.158  -0.004   0.012   0.001  -0.011  -0.074   0.001  -0.002  -0.001   0.001   0.002   0.000
 -0.092  -0.004  -0.000  -0.025  -0.004   0.016   0.006  -0.000   0.025   0.034  -0.002   0.002   0.000  -0.000  -0.004   0.000
 -0.000  -0.268   0.026  -0.018   0.012   0.006   0.206  -0.066   0.028  -0.022   0.014   0.004  -0.031   0.014   0.000   0.002
  0.006   0.036  -0.089   0.002   0.001  -0.000  -0.066  -0.061   0.001   0.003   0.020  -0.000   0.007  -0.004   0.000  -0.000
 -0.025  -0.017   0.010  -0.284  -0.011   0.025   0.028   0.001   0.233   0.010  -0.005  -0.004  -0.000  -0.002  -0.024   0.000
  0.001   0.019  -0.001  -0.006  -0.074   0.034  -0.022   0.003   0.010  -0.105  -0.005  -0.000   0.002  -0.001  -0.002  -0.000
 -0.000  -0.013   0.009   0.010   0.001  -0.002   0.014   0.020  -0.005  -0.005   0.078   0.086  -0.001  -0.001   0.000   0.000
 -0.003   0.007   0.033   0.003  -0.002   0.002   0.004  -0.000  -0.004  -0.000   0.086  -0.062   0.001   0.002  -0.000  -0.000
 -0.000   0.031  -0.006  -0.002  -0.001   0.000  -0.031   0.007  -0.000   0.002  -0.001   0.001   0.017  -0.001  -0.000   0.003
  0.001  -0.022  -0.006   0.006   0.001  -0.000   0.014  -0.004  -0.002  -0.001  -0.001   0.002  -0.001   0.019   0.000   0.000
  0.003  -0.002  -0.001   0.023   0.002  -0.004   0.000   0.000  -0.024  -0.002   0.000  -0.000  -0.000   0.000   0.015  -0.000
  0.000  -0.003   0.000  -0.000   0.000   0.000   0.002  -0.000   0.000  -0.000   0.000  -0.000   0.003   0.000  -0.000  -0.001
 -0.000   0.001  -0.001  -0.000  -0.000   0.000   0.000  -0.000  -0.000   0.000   0.000   0.000   0.000   0.004  -0.000  -0.000
 -0.000  -0.000   0.000  -0.003  -0.000   0.000   0.000  -0.000   0.002  -0.000  -0.000   0.000   0.000   0.000   0.003  -0.000


------------------------ aborting loop because EDIFF is reached ----------------------------------------


 


 total charge     
 
# of ion       s       p       d       tot
------------------------------------------
    1        0.528   0.975   6.248   7.751
    2        0.508   0.963   6.689   8.160
    3        0.513   0.978   6.707   8.198
    4        0.525   0.968   6.240   7.734
    5        0.363   0.551   5.713   6.627
    6        0.305   0.420   6.080   6.805
    7        0.364   0.555   5.715   6.634
    8        0.370   0.558   5.774   6.702
    9        0.955   1.656   0.000   2.612
   10        0.970   1.604   0.000   2.574
   11        0.970   1.604   0.000   2.574
   12        0.956   1.654   0.000   2.611
   13        0.958   1.651   0.000   2.608
   14        0.970   1.604   0.000   2.574
   15        0.970   1.604   0.000   2.574
   16        0.958   1.647   0.000   2.605
   17        0.956   1.650   0.000   2.605
   18        0.970   1.604   0.000   2.574
   19        0.970   1.604   0.000   2.574
   20        0.958   1.646   0.000   2.604
   21        0.957   1.646   0.000   2.602
   22        0.970   1.604   0.000   2.574
   23        0.970   1.605   0.000   2.575
   24        0.956   1.653   0.000   2.609
   25        0.960   1.661   0.000   2.622
   26        0.951   1.637   0.000   2.588
   27        0.952   1.638   0.000   2.589
   28        0.960   1.662   0.000   2.622
   29        0.968   1.618   0.000   2.586
   30        1.002   1.505   0.000   2.507
   31        1.001   1.505   0.000   2.507
   32        0.967   1.601   0.000   2.568
   33        1.313   2.569   0.000   3.881
   34        1.329   2.512   0.000   3.841
   35        1.328   2.516   0.000   3.845
   36        1.313   2.570   0.000   3.882
   37        1.313   2.569   0.000   3.881
   38        1.329   2.513   0.000   3.842
   39        1.327   2.520   0.000   3.846
   40        1.313   2.569   0.000   3.882
   41        1.313   2.569   0.000   3.881
   42        1.326   2.523   0.000   3.849
   43        1.327   2.518   0.000   3.845
   44        1.312   2.569   0.000   3.882
   45        1.313   2.569   0.000   3.882
   46        1.327   2.522   0.000   3.849
   47        1.326   2.523   0.000   3.850
   48        1.313   2.569   0.000   3.882
   49        1.339   2.445   0.000   3.784
   50        1.327   2.505   0.000   3.832
   51        1.327   2.500   0.000   3.827
   52        1.339   2.445   0.000   3.785
   53        1.313   2.555   0.000   3.868
   54        1.324   2.562   0.000   3.886
   55        1.325   2.561   0.000   3.886
   56        1.314   2.565   0.000   3.878
   57        1.949   5.573   0.013   7.535
   58        1.949   5.572   0.013   7.534
   59        1.946   5.566   0.004   7.516
   60        1.946   5.566   0.004   7.516
   61        1.602   3.484   0.000   5.087
   62        1.603   3.483   0.000   5.086
   63        1.591   3.530   0.000   5.121
   64        0.612   0.113   0.000   0.724
   65        0.611   0.112   0.000   0.724
   66        0.620   0.115   0.000   0.735
--------------------------------------------------
tot         72.810 138.781  49.201 260.792
 


 magnetization (x)
 
# of ion       s       p       d       tot
------------------------------------------
    1        0.011   0.026   2.036   2.073
    2        0.001   0.005   0.116   0.122
    3        0.001   0.004   0.104   0.109
    4        0.012   0.026   2.040   2.078
    5        0.018   0.027   4.380   4.426
    6        0.019   0.032   3.753   3.804
    7        0.018   0.027   4.383   4.428
    8        0.024   0.027   4.340   4.391
    9       -0.009  -0.023   0.000  -0.031
   10        0.002   0.015   0.000   0.017
   11        0.002   0.015   0.000   0.017
   12       -0.009  -0.022   0.000  -0.031
   13       -0.007  -0.022   0.000  -0.029
   14        0.002   0.015   0.000   0.017
   15        0.002   0.015   0.000   0.017
   16       -0.008  -0.020   0.000  -0.027
   17       -0.009  -0.015   0.000  -0.024
   18        0.002   0.015   0.000   0.017
   19        0.002   0.015   0.000   0.017
   20       -0.007  -0.017   0.000  -0.024
   21       -0.008  -0.012   0.000  -0.020
   22        0.002   0.015   0.000   0.017
   23        0.002   0.015   0.000   0.017
   24       -0.009  -0.018   0.000  -0.026
   25       -0.000   0.001   0.000   0.001
   26       -0.010  -0.029   0.000  -0.039
   27       -0.010  -0.028   0.000  -0.038
   28       -0.000   0.001   0.000   0.000
   29        0.002   0.010   0.000   0.012
   30        0.000   0.043   0.000   0.043
   31        0.000   0.042   0.000   0.042
   32        0.002   0.013   0.000   0.014
   33        0.013   0.032   0.000   0.044
   34        0.005   0.004   0.000   0.009
   35        0.012   0.024   0.000   0.036
   36        0.013   0.032   0.000   0.045
   37        0.013   0.032   0.000   0.044
   38        0.005   0.007   0.000   0.013
   39        0.013   0.032   0.000   0.045
   40        0.013   0.032   0.000   0.045
   41        0.013   0.032   0.000   0.044
   42        0.013   0.031   0.000   0.043
   43        0.004  -0.003   0.000   0.001
   44        0.013   0.032   0.000   0.045
   45        0.013   0.032   0.000   0.045
   46        0.011   0.021   0.000   0.032
   47        0.004  -0.002   0.000   0.003
   48        0.013   0.032   0.000   0.045
   49       -0.000  -0.001   0.000  -0.001
   50        0.010   0.030   0.000   0.040
   51        0.010   0.031   0.000   0.041
   52       -0.000  -0.001   0.000  -0.001
   53        0.010   0.024   0.000   0.034
   54        0.012   0.067   0.000   0.079
   55        0.012   0.067   0.000   0.079
   56        0.004   0.004   0.000   0.008
   57        0.000   0.000  -0.000   0.000
   58        0.000   0.000  -0.000   0.000
   59        0.000   0.000   0.000   0.000
   60        0.000   0.000   0.000   0.000
   61        0.004   0.116   0.000   0.120
   62        0.004   0.116   0.000   0.120
   63        0.008   0.248   0.000   0.257
   64        0.007   0.002   0.000   0.008
   65        0.007   0.002   0.000   0.009
   66        0.004   0.004   0.000   0.008
--------------------------------------------------
tot          0.298   1.275  21.153  22.727
 
    CHARGE:  cpu time    0.3857: real time    0.3895
    FORLOC:  cpu time    0.0221: real time    0.0229
    FORNL :  cpu time    2.3120: real time    2.3377
    STRESS:  cpu time    6.9078: real time    6.9891
    FORCOR:  cpu time    0.1412: real time    0.1449
    FORHAR:  cpu time    0.0369: real time    0.0391
    MIXING:  cpu time    0.0102: real time    0.0102
    OFIELD:  cpu time    0.0003: real time    0.0026

 ---------------------------------------------------------------------------------------------

         DFTD3 V3.0 Rev 1        
 IVDW         = 12
 DF pbe       
 parameters
 VDW_S6       =    1.0000
 VDW_S8       =    0.7875
 VDW_A1       =    0.4289
 VDW_A2       =    4.4407
 k1-k3        =   16.0000    1.3333   -4.0000
 VDW_RADIUS   =   50.2022 A
 VDW_CNRADIUS =   21.1671 A
 Edisp (eV)   -5.64128

 E6    (eV) :    -3.6687
 E8    (eV) :    -1.9726
 % E8        : 34.97
    FORVDW:  cpu time    0.2836: real time    0.3060

  FORCE on cell =-STRESS in cart. coord.  units (eV):
  Direction    XX          YY          ZZ          XY          YZ          ZX
  --------------------------------------------------------------------------------------
  Alpha Z   318.62459   318.62459   318.62459
  Ewald   52527.32796 52561.71580-58632.77638   -28.84089    43.09037   -57.33111
  Hartree 57381.26099 57381.40638-51250.52018     3.12551     5.40844    -3.62905
  E(xc)   -1420.21357 -1419.24722 -1420.32924    -0.36207    -0.24911    -0.21405
  Local  ************************106167.22319    14.00108   -37.98672    44.49359
  n-local  -782.96874  -778.37921  -776.85800    -0.09602    -2.13431     0.40296
  augment   398.04362   391.79118   388.16600     1.65380     1.69381     0.76701
  Kinetic  5197.10033  5181.27411  5195.53333     9.87812    -9.76411    15.63186
  Fock        0.00000     0.00000     0.00000     0.00000     0.00000     0.00000
  vdW        -4.07286    -4.09308    -3.33616     0.19897     0.01955    -0.02649
  -------------------------------------------------------------------------------------
  Total     -14.59497   -16.18940   -14.27285    -0.44150     0.07793     0.09473
  in kB      -9.51052   -10.54950    -9.30062    -0.28769     0.05078     0.06173
  external pressure =       -9.79 kB  Pullay stress =        0.00 kB


 VOLUME and BASIS-vectors are now :
 -----------------------------------------------------------------------------
  energy-cutoff  :      400.00
  volume of cell :     2458.72
      direct lattice vectors                 reciprocal lattice vectors
    10.260500000  0.000000000  0.000000000     0.097461137  0.000000000  0.000000000
     0.000000000 10.260500000  0.000000000     0.000000000  0.097461137  0.000000000
     0.000000000  0.000000000 23.354600000     0.000000000  0.000000000  0.042818117

  length of vectors
    10.260500000 10.260500000 23.354600000     0.097461137  0.097461137  0.042818117


 FORCES acting on ions
    electron-ion (+dipol)            ewald-force                    non-local-force                 convergence-correction
 -----------------------------------------------------------------------------------------------
   -.955E+00 0.149E+02 -.648E+03   0.122E+01 -.151E+02 0.650E+03   -.253E+00 0.210E+00 -.180E+01   0.287E-04 -.128E-04 -.527E-05
   -.171E+01 0.197E+01 0.444E+03   0.176E+01 -.203E+01 -.445E+03   -.777E-01 0.948E-01 0.237E+01   -.200E-04 -.186E-05 -.222E-03
   0.447E+01 0.442E+01 0.443E+03   -.458E+01 -.451E+01 -.445E+03   0.141E+00 0.117E+00 0.223E+01   0.145E-04 0.192E-05 -.144E-03
   -.154E+02 -.368E+01 -.645E+03   0.157E+02 0.377E+01 0.647E+03   -.293E+00 -.922E-01 -.166E+01   -.445E-05 -.143E-04 0.179E-03
   0.669E+00 -.275E+01 0.413E+03   -.651E+00 0.273E+01 -.418E+03   -.141E-01 0.186E-01 0.374E+01   0.165E-04 0.135E-04 -.278E-03
   0.135E+01 0.593E+01 -.744E+03   -.110E+01 -.574E+01 0.739E+03   -.253E+00 -.189E+00 0.503E+01   -.143E-04 0.443E-05 -.420E-03
   -.152E+01 -.128E+01 0.418E+03   0.148E+01 0.125E+01 -.423E+03   0.369E-01 0.285E-01 0.357E+01   -.108E-04 -.128E-04 -.430E-03
   0.875E+01 -.725E+01 -.610E+03   -.887E+01 0.741E+01 0.613E+03   0.119E+00 -.151E+00 -.350E+01   -.141E-05 -.603E-05 0.575E-03
   -.312E+02 -.167E+01 -.346E+03   0.417E+02 0.882E+00 0.346E+03   -.106E+02 0.777E+00 0.501E-01   -.228E-03 0.387E-04 -.115E-03
   -.465E+02 -.136E+02 0.225E+03   0.624E+02 0.138E+02 -.225E+03   -.153E+02 -.938E-01 0.559E-01   -.217E-03 0.430E-05 -.100E-03
   -.485E+02 -.132E+02 0.222E+03   0.644E+02 0.134E+02 -.222E+03   -.153E+02 -.936E-01 0.346E-01   -.351E-03 -.565E-05 -.129E-03
   -.541E+02 -.149E+01 -.326E+03   0.646E+02 -.226E+00 0.328E+03   -.105E+02 0.172E+01 -.195E+01   -.181E-03 0.176E-04 -.481E-05
   0.354E+02 0.109E+01 -.334E+03   -.462E+02 0.484E+00 0.335E+03   0.108E+02 -.156E+01 -.925E+00   0.239E-03 -.765E-04 -.418E-04
   0.468E+02 0.137E+02 0.224E+03   -.627E+02 -.139E+02 -.224E+03   0.153E+02 0.940E-01 0.324E-01   0.208E-03 0.659E-05 -.107E-03
   0.477E+02 0.150E+02 0.224E+03   -.635E+02 -.152E+02 -.224E+03   0.153E+02 0.922E-01 0.750E-01   0.353E-03 -.534E-06 -.119E-03
   0.553E+02 0.601E-01 -.348E+03   -.665E+02 0.141E+01 0.350E+03   0.112E+02 -.147E+01 -.184E+01   0.196E-03 -.227E-04 0.286E-04
   0.163E+02 -.326E+02 -.332E+03   -.155E+02 0.433E+02 0.331E+03   -.719E+00 -.107E+02 0.857E+00   -.331E-04 -.215E-03 0.163E-04
   -.131E+02 -.472E+02 0.221E+03   0.132E+02 0.631E+02 -.221E+03   -.943E-01 -.153E+02 0.451E-01   0.672E-05 -.381E-03 -.990E-04
   -.139E+02 -.476E+02 0.224E+03   0.141E+02 0.634E+02 -.224E+03   -.942E-01 -.153E+02 0.362E-01   -.911E-05 -.195E-03 -.126E-03
   0.169E+02 -.550E+02 -.345E+03   -.155E+02 0.664E+02 0.346E+03   -.148E+01 -.114E+02 -.867E+00   -.314E-05 -.309E-03 -.874E-05
   -.214E+02 0.340E+02 -.337E+03   0.204E+02 -.451E+02 0.337E+03   0.941E+00 0.111E+02 0.570E+00   0.482E-04 0.184E-03 -.177E-04
   0.150E+02 0.473E+02 0.224E+03   -.152E+02 -.631E+02 -.224E+03   0.926E-01 0.153E+02 0.769E-01   0.131E-04 0.372E-03 -.100E-03
   0.134E+02 0.473E+02 0.225E+03   -.136E+02 -.631E+02 -.225E+03   0.942E-01 0.153E+02 0.677E-01   -.773E-05 0.208E-03 -.119E-03
   -.237E+02 0.535E+02 -.315E+03   0.227E+02 -.643E+02 0.317E+03   0.970E+00 0.108E+02 -.167E+01   0.548E-04 0.293E-03 -.515E-04
   0.266E+00 0.331E+00 0.401E+03   -.281E+00 -.342E+00 -.391E+03   0.454E-02 0.408E-02 -.996E+01   -.389E-05 -.515E-05 -.103E-03
   -.255E+01 0.166E+01 -.209E+03   0.252E+01 -.186E+01 0.220E+03   0.313E-01 0.198E+00 -.106E+02   0.444E-05 0.909E-05 -.390E-03
   0.691E+01 0.652E+01 -.207E+03   -.699E+01 -.665E+01 0.218E+03   0.811E-01 0.133E+00 -.107E+02   -.550E-04 -.101E-04 -.462E-03
   -.110E+00 0.462E-01 0.402E+03   0.119E+00 -.567E-01 -.392E+03   -.211E-02 0.242E-02 -.992E+01   -.629E-05 0.178E-05 -.726E-04
   0.105E+02 0.971E+01 0.300E+02   -.116E+02 -.106E+02 -.445E+02   0.118E+01 0.918E+00 0.144E+02   0.812E-05 0.191E-05 -.869E-05
   0.491E-01 -.112E+00 0.690E+03   -.513E-01 0.115E+00 -.713E+03   0.206E-02 -.253E-02 0.220E+02   0.353E-05 0.482E-05 0.654E-03
   -.731E-01 0.116E-01 0.690E+03   0.768E-01 -.781E-02 -.713E+03   -.343E-02 -.347E-02 0.220E+02   -.329E-05 -.370E-05 0.626E-03
   -.210E+01 0.293E+01 0.433E+02   0.264E+01 -.357E+01 -.584E+02   -.538E+00 0.639E+00 0.150E+02   -.127E-04 0.105E-04 -.988E-04
   0.549E+02 -.186E+02 0.277E+03   -.806E+02 0.190E+02 -.278E+03   0.252E+02 -.480E+00 0.938E+00   0.410E-03 0.987E-05 -.153E-03
   0.932E+02 -.201E+02 -.475E+03   -.123E+03 0.220E+02 0.476E+03   0.302E+02 -.187E+01 -.936E+00   0.197E-03 0.170E-04 -.163E-03
   0.509E+02 -.461E+02 -.359E+03   -.803E+02 0.503E+02 0.355E+03   0.293E+02 -.423E+01 0.372E+01   0.272E-03 0.241E-04 0.537E-04
   0.516E+02 -.180E+02 0.276E+03   -.773E+02 0.185E+02 -.277E+03   0.251E+02 -.492E+00 0.954E+00   0.362E-03 -.721E-05 -.211E-03
   -.547E+02 0.170E+02 0.277E+03   0.803E+02 -.174E+02 -.278E+03   -.251E+02 0.483E+00 0.940E+00   -.401E-03 0.899E-05 -.163E-03
   -.879E+02 0.351E+02 -.427E+03   0.118E+03 -.389E+02 0.426E+03   -.299E+02 0.387E+01 0.108E+01   -.140E-03 -.163E-04 -.149E-03
   -.468E+02 0.374E+02 -.388E+03   0.758E+02 -.409E+02 0.385E+03   -.288E+02 0.347E+01 0.320E+01   -.262E-03 -.341E-04 0.940E-04
   -.527E+02 0.183E+02 0.278E+03   0.784E+02 -.188E+02 -.278E+03   -.252E+02 0.497E+00 0.939E+00   -.373E-03 -.683E-05 -.202E-03
   -.181E+02 0.535E+02 0.278E+03   0.185E+02 -.791E+02 -.278E+03   -.477E+00 0.251E+02 0.943E+00   -.117E-04 0.419E-03 -.214E-03
   0.627E+02 0.454E+02 -.412E+03   -.666E+02 -.741E+02 0.411E+03   0.394E+01 0.286E+02 0.140E+01   -.450E-04 0.968E-04 0.102E-03
   0.404E+02 0.955E+02 -.492E+03   -.427E+02 -.125E+03 0.495E+03   0.226E+01 0.296E+02 -.290E+01   -.548E-04 0.958E-04 -.312E-04
   -.174E+02 0.528E+02 0.274E+03   0.178E+02 -.785E+02 -.275E+03   -.484E+00 0.251E+02 0.959E+00   0.119E-04 0.371E-03 -.147E-03
   0.176E+02 -.535E+02 0.279E+03   -.180E+02 0.792E+02 -.280E+03   0.498E+00 -.252E+02 0.932E+00   -.800E-05 -.423E-03 -.207E-03
   -.570E+02 -.486E+02 -.351E+03   0.600E+02 0.778E+02 0.348E+03   -.301E+01 -.291E+02 0.313E+01   0.688E-04 -.119E-03 0.325E-04
   -.441E+02 -.923E+02 -.486E+03   0.468E+02 0.121E+03 0.489E+03   -.269E+01 -.291E+02 -.246E+01   0.971E-04 -.234E-03 -.284E-03
   0.187E+02 -.539E+02 0.277E+03   -.191E+02 0.796E+02 -.278E+03   0.493E+00 -.251E+02 0.959E+00   0.934E-05 -.370E-03 -.151E-03
   -.667E-01 -.487E-02 0.813E+03   0.696E-01 0.161E-02 -.850E+03   -.514E-02 0.582E-02 0.359E+02   -.648E-05 0.214E-05 0.518E-03
   0.309E+01 0.232E+01 0.253E+02   -.310E+01 -.217E+01 -.553E+02   0.360E-02 -.152E+00 0.300E+02   -.234E-04 -.230E-04 -.276E-03
   -.192E+01 -.442E+01 0.242E+02   0.207E+01 0.492E+01 -.543E+02   -.148E+00 -.491E+00 0.302E+02   0.130E-04 0.435E-05 -.176E-03
   0.128E+00 0.166E+00 0.813E+03   -.134E+00 -.171E+00 -.849E+03   0.834E-02 0.676E-02 0.359E+02   -.212E-05 -.107E-04 0.640E-03
   0.139E+02 -.159E+02 -.205E+03   -.150E+02 0.173E+02 0.231E+03   0.108E+01 -.131E+01 -.256E+02   -.251E-04 0.247E-04 -.804E-03
   -.201E+00 -.330E-01 0.539E+03   0.201E+00 0.337E-01 -.517E+03   -.129E-02 -.281E-02 -.202E+02   -.551E-05 -.407E-05 0.465E-03
   0.125E+00 -.331E+00 0.538E+03   -.125E+00 0.331E+00 -.516E+03   0.102E-02 -.255E-02 -.202E+02   0.676E-05 0.860E-05 0.513E-03
   -.145E+02 -.103E+02 -.226E+03   0.166E+02 0.120E+02 0.252E+03   -.208E+01 -.168E+01 -.261E+02   0.369E-04 -.879E-04 -.100E-02
   0.164E+01 0.142E+01 -.482E+02   -.174E+01 -.149E+01 0.461E+02   0.918E-01 0.715E-01 0.204E+01   -.158E-04 0.109E-03 -.679E-03
   -.112E+02 -.449E+01 -.466E+02   0.112E+02 0.452E+01 0.445E+02   0.272E-01 -.312E-01 0.206E+01   0.161E-04 -.118E-03 -.670E-03
   -.288E+00 0.107E+00 0.109E+04   0.294E+00 -.123E+00 -.109E+04   -.451E-02 0.120E-01 0.185E+00   -.111E-03 0.464E-04 0.848E-03
   0.678E+00 0.770E-02 0.109E+04   -.685E+00 0.856E-02 -.109E+04   0.510E-02 -.122E-01 0.184E+00   0.111E-03 -.504E-04 0.862E-03
   -.365E+02 0.278E+02 -.939E+03   0.571E+02 -.587E+02 0.949E+03   -.206E+02 0.309E+02 -.981E+01   0.343E-04 0.967E-04 0.631E-03
   -.353E+02 -.181E+02 -.941E+03   0.694E+02 0.326E+02 0.951E+03   -.341E+02 -.145E+02 -.104E+02   -.463E-04 -.204E-04 0.772E-03
   -.252E+02 0.465E+02 -.908E+03   0.410E+02 -.764E+02 0.905E+03   -.158E+02 0.299E+02 0.353E+01   -.148E-04 0.725E-04 0.151E-02
   0.409E+02 -.683E+02 -.173E+03   -.448E+02 0.748E+02 0.176E+03   0.383E+01 -.648E+01 -.310E+01   0.156E-04 0.221E-04 0.725E-04
   0.738E+02 0.316E+02 -.172E+03   -.808E+02 -.345E+02 0.175E+03   0.699E+01 0.287E+01 -.302E+01   0.193E-04 0.233E-04 0.695E-04
   0.321E+02 -.603E+02 -.188E+03   -.351E+02 0.661E+02 0.193E+03   0.304E+01 -.581E+01 -.489E+01   0.757E-04 -.156E-03 0.390E-04
 -----------------------------------------------------------------------------------------------
   0.556E+02 -.354E+02 -.673E+02   0.000E+00 -.114E-12 0.568E-13   -.556E+02 0.355E+02 0.673E+02   0.245E-03 -.328E-03 -.154E-03
 
 
 POSITION                                       TOTAL-FORCE (eV/Angst)
 -----------------------------------------------------------------------------------
      2.91458      8.10159      8.56930         0.008426     -0.003491      0.036935
      2.87294      2.97554      3.22434        -0.030635      0.034384      0.995947
      8.00319      8.10579      3.22434         0.030706      0.024344      0.583096
      7.98649      2.93408      8.59967         0.002701     -0.001019      0.040149
      8.00319      2.97554      3.22434         0.004667     -0.001924     -1.042350
      8.04065      8.06770      8.28587         0.003458     -0.002181     -0.037229
      2.87294      8.10579      3.22434        -0.011370     -0.005796     -1.083195
      2.87676      2.94721      8.39681         0.002873      0.000381      0.016589
      0.99932      8.30545      8.53709        -0.021510     -0.008161     -0.023006
      0.96695      2.97554      3.22434         0.530942      0.094384     -0.176265
      6.09720      8.10579      3.22434         0.598791      0.099176     -0.119257
      6.10455      3.21189      8.35351        -0.010670      0.000035     -0.007880
      4.82231      7.81136      8.39277         0.013129      0.006621     -0.015425
      4.77893      2.97554      3.22434        -0.553684     -0.103547     -0.131248
      9.90918      8.10579      3.22434        -0.550101     -0.114929     -0.210633
      9.90196      2.68567      8.45811         0.022639      0.001920     -0.015281
      7.77419      1.01109      8.55112         0.005361      0.011070     -0.015548
      8.00319      6.19980      3.22434         0.094837      0.619403     -0.128446
      2.87294      1.06955      3.22434         0.101847      0.569157     -0.124995
      2.64494      6.18372      8.49643         0.002249     -0.012217     -0.007507
      8.24555      4.86114      8.55713        -0.003385     -0.006440     -0.018294
      8.00319     10.01179      3.22434        -0.117281     -0.590013     -0.199576
      2.87294      4.88154      3.22434        -0.099206     -0.543868     -0.180400
      3.17131      9.98750      8.31456        -0.003428      0.007691      0.007496
      8.00319      8.10579      1.31837        -0.010451     -0.007718     -0.208474
      8.00601      2.93549      6.60611        -0.000861     -0.000883     -0.016551
      2.84902      8.07468      6.58274         0.001427      0.002249      0.008537
      2.87294      2.97554      1.31837         0.007430     -0.008367     -0.186408
      8.04864      8.14153      5.10574        -0.001788     -0.002701     -0.044193
      8.00319      2.97554      0.00000        -0.000103     -0.000195     -1.181573
      2.87294      8.10579      0.00000         0.000257      0.000035     -1.179730
      2.84871      3.00270      5.13970         0.001044     -0.001079     -0.041493
     10.05314      2.97554      3.22434        -0.513644     -0.049826      0.282946
     10.09574      8.36649      8.55864         0.075230      0.017124      0.033112
      4.95416      3.34350      8.22194         0.037728      0.004665     -0.001642
      4.92289      8.10579      3.22434        -0.561049     -0.050066      0.289696
      5.95324      2.97554      3.22434         0.536325      0.052834      0.291276
      5.98116      7.68840      8.34821        -0.067338     -0.005803      0.034369
      0.79629      2.57917      8.34117        -0.046490     -0.008851      0.003639
      0.82299      8.10579      3.22434         0.511185      0.053968      0.269523
      2.87294     10.15574      3.22434        -0.049101     -0.510268      0.289029
      2.53041      5.02511      8.44760        -0.002058      0.043643     -0.004220
      7.71223     10.10991      8.63001        -0.010491      0.035371      0.015244
      8.00319      5.02549      3.22434        -0.051648     -0.558919      0.296467
      2.87294      6.05585      3.22434         0.053441      0.471484      0.265224
      3.25019      0.88408      8.20736         0.007942     -0.040155     -0.001605
      8.32478      6.02216      8.62232         0.010065     -0.039160      0.020858
      8.00319      0.92560      3.22434         0.050144      0.521026      0.281343
      2.87294      2.97554      0.14386        -0.002280      0.002280     -0.288880
      2.84973      8.07992      5.41383         0.001688     -0.001127      0.011059
      8.01264      2.95315      5.43652         0.002062      0.000070      0.026371
      8.00319      8.10579      0.14386         0.002810      0.001803     -0.297887
      2.81454      3.04241      6.31644        -0.002094      0.003538      0.018662
      2.87294      8.10579      1.17450        -0.001706     -0.002438      1.556390
      8.00319      2.97554      1.17450         0.000853     -0.001945      1.563288
      8.12290      8.19947      6.27628         0.002482      0.001720      0.025508
      0.29530      0.40165      4.93336        -0.004256     -0.000516     -0.001703
      5.43393      5.55252      4.93430         0.000760      0.000316     -0.004398
      5.43807      0.41042      0.65907         0.001688     -0.004530     -0.097587
      0.30782      5.54067      0.65907        -0.001279      0.003947     -0.097064
      2.99786      8.20974     10.35906        -0.006955     -0.022483     -0.042456
      7.91117      2.92944     10.39314         0.009849      0.009820     -0.035505
      2.97507      2.80773     10.22950        -0.003732      0.010819      0.009355
      2.52937      8.99491     10.70732         0.002954      0.010269      0.004077
      7.06243      2.57886     10.73128        -0.006591     -0.004011     -0.000232
      2.60800      3.50873     10.79592         0.005195     -0.000920     -0.008050
 -----------------------------------------------------------------------------------
    total drift:                                0.000982      0.018897     -0.007899


--------------------------------------------------------------------------------------------------------


  FREE ENERGIE OF THE ION-ELECTRON SYSTEM (eV)
  ---------------------------------------------------
  free  energy   TOTEN  =      -483.94299855 eV

  energy  without entropy=     -483.94299855  energy(sigma->0) =     -483.94299855
 


--------------------------------------------------------------------------------------------------------


    POTLOK:  cpu time    1.1004: real time    1.1068


--------------------------------------------------------------------------------------------------------


 stress matrix after NEB project (eV)
    -14.59497     -0.44360      0.09473
     -0.44150    -16.18940      0.07886
      0.09528      0.07793    -14.27285
  FORCES: max atom, RMS     0.083959    0.025324
  FORCE total and by dimension    0.205731    0.075230
  Stress total and by dimension   26.062354   16.189402


--------------------------------------------------------------------------------------------------------


    WAVPRE:  cpu time   12.4924: real time   12.6341
    FEWALD:  cpu time    0.0016: real time    0.0020

 real space projection operators:
  total allocation   :       7739.02 KBytes
  max/ min on nodes  :       1983.39       1886.59

    ORTHCH:  cpu time    1.7386: real time    1.7452
     LOOP+:  cpu time  285.3611: real time  287.9647


--------------------------------------- Iteration      2(   1)  ---------------------------------------


    POTLOK:  cpu time    0.1496: real time    0.1504
    SETDIJ:  cpu time    0.9469: real time    0.9503
    EDDIAG:  cpu time    3.1241: real time    3.1676
  RMM-DIIS:  cpu time    6.0559: real time    6.0725
    ORTHCH:  cpu time    1.0301: real time    1.0342
       DOS:  cpu time    0.0010: real time    0.0010
    CHARGE:  cpu time    0.4079: real time    0.4087
    MIXING:  cpu time    0.0035: real time    0.0035
    --------------------------------------------
      LOOP:  cpu time   11.7190: real time   11.7884

 eigenvalue-minimisations  :  4396
 total energy-change (2. order) : 0.6820450E-02  (-0.3996055E-01)
 number of electron     336.9999882 magnetization      22.9999979
 augmentation part       47.2537760 magnetization      16.4493550

 Broyden mixing:
  rms(total) = 0.24947E-01    rms(broyden)= 0.24813E-01
  rms(prec ) = 0.25789E-01
  weight for this iteration     100.00

 Free energy of the ion-electron system (eV)
  ---------------------------------------------------
  alpha Z        PSCENC =       318.62458629
  Ewald energy   TEWEN  =     46458.65398468
  -Hartree energ DENC   =    -63513.11300684
  -exchange      EXHF   =         0.00000000
  -V(xc)+E(xc)   XCENC  =      1089.12750107
  PAW double counting   =     12531.14687698   -12546.23485676
  entropy T*S    EENTRO =        -0.00000000
  eigenvalues    EBANDS =     -3883.81492094
  atomic energy  EATOM  =     19067.31494413
  Solvation  Ediel_sol  =         0.00000000
  ---------------------------------------------------
  free energy    TOTEN  =      -478.29489139 eV

  energy without entropy =     -478.29489139  energy(sigma->0) =     -478.29489139


--------------------------------------------------------------------------------------------------------


--------------------------------------- Iteration      2(   2)  ---------------------------------------


    POTLOK:  cpu time    0.1504: real time    0.1507
    SETDIJ:  cpu time    0.9437: real time    0.9443
    EDDIAG:  cpu time    3.0811: real time    3.1981
  RMM-DIIS:  cpu time    6.0874: real time    6.1158
    ORTHCH:  cpu time    1.0061: real time    1.0941
       DOS:  cpu time    0.0011: real time    0.0011
    CHARGE:  cpu time    0.8168: real time    0.8274
    MIXING:  cpu time    0.0036: real time    0.0036
    --------------------------------------------
      LOOP:  cpu time   12.0902: real time   12.3350

 eigenvalue-minimisations  :  4335
 total energy-change (2. order) :-0.1441019E-02  (-0.2120846E-02)
 number of electron     336.9999882 magnetization      22.9999979
 augmentation part       47.2505322 magnetization      16.4455496

 Broyden mixing:
  rms(total) = 0.18280E-01    rms(broyden)= 0.18265E-01
  rms(prec ) = 0.19096E-01
  weight for this iteration     100.00

 eigenvalues of (default mixing * dielectric matrix)
  average eigenvalue GAMMA=   0.6175
  0.6175

 Free energy of the ion-electron system (eV)
  ---------------------------------------------------
  alpha Z        PSCENC =       318.62458629
  Ewald energy   TEWEN  =     46458.65398468
  -Hartree energ DENC   =    -63513.69431462
  -exchange      EXHF   =         0.00000000
  -V(xc)+E(xc)   XCENC  =      1089.17191046
  PAW double counting   =     12532.96989195   -12548.05155669
  entropy T*S    EENTRO =        -0.00000000
  eigenvalues    EBANDS =     -3883.28577860
  atomic energy  EATOM  =     19067.31494413
  Solvation  Ediel_sol  =         0.00000000
  ---------------------------------------------------
  free energy    TOTEN  =      -478.29633240 eV

  energy without entropy =     -478.29633240  energy(sigma->0) =     -478.29633240


--------------------------------------------------------------------------------------------------------


--------------------------------------- Iteration      2(   3)  ---------------------------------------


    POTLOK:  cpu time    0.1567: real time    0.1570
    SETDIJ:  cpu time    0.9419: real time    0.9448
    EDDIAG:  cpu time    2.8633: real time    2.8752
  RMM-DIIS:  cpu time    6.2906: real time    6.3161
    ORTHCH:  cpu time    1.0086: real time    1.0117
       DOS:  cpu time    0.0012: real time    0.0012
    CHARGE:  cpu time    0.3860: real time    0.3893
    MIXING:  cpu time    0.0047: real time    0.0047
    --------------------------------------------
      LOOP:  cpu time   11.6531: real time   11.7001

 eigenvalue-minimisations  :  4438
 total energy-change (2. order) :-0.3002588E-03  (-0.1574891E-03)
 number of electron     336.9999882 magnetization      22.9999979
 augmentation part       47.2685942 magnetization      16.4454904

 Broyden mixing:
  rms(total) = 0.11689E-01    rms(broyden)= 0.11684E-01
  rms(prec ) = 0.12556E-01
  weight for this iteration     100.00

 eigenvalues of (default mixing * dielectric matrix)
  average eigenvalue GAMMA=   0.6543
  0.7961  0.5125

 Free energy of the ion-electron system (eV)
  ---------------------------------------------------
  alpha Z        PSCENC =       318.62458629
  Ewald energy   TEWEN  =     46458.65398468
  -Hartree energ DENC   =    -63513.79657398
  -exchange      EXHF   =         0.00000000
  -V(xc)+E(xc)   XCENC  =      1089.16616393
  PAW double counting   =     12533.53924243   -12548.62904578
  entropy T*S    EENTRO =        -0.00000000
  eigenvalues    EBANDS =     -3883.16993437
  atomic energy  EATOM  =     19067.31494413
  Solvation  Ediel_sol  =         0.00000000
  ---------------------------------------------------
  free energy    TOTEN  =      -478.29663266 eV

  energy without entropy =     -478.29663266  energy(sigma->0) =     -478.29663266


--------------------------------------------------------------------------------------------------------


--------------------------------------- Iteration      2(   4)  ---------------------------------------


    POTLOK:  cpu time    0.1515: real time    0.1519
    SETDIJ:  cpu time    0.9438: real time    0.9449
    EDDIAG:  cpu time    2.8611: real time    2.8774
  RMM-DIIS:  cpu time    6.5460: real time    6.5757
    ORTHCH:  cpu time    1.0365: real time    1.0394
       DOS:  cpu time    0.0009: real time    0.0009
    CHARGE:  cpu time    0.4051: real time    0.4063
    MIXING:  cpu time    0.0042: real time    0.0043
    --------------------------------------------
      LOOP:  cpu time   11.9492: real time   12.0007

 eigenvalue-minimisations  :  4585
 total energy-change (2. order) : 0.9342659E-04  (-0.7040301E-04)
 number of electron     336.9999882 magnetization      22.9999979
 augmentation part       47.2475728 magnetization      16.4455571

 Broyden mixing:
  rms(total) = 0.85024E-02    rms(broyden)= 0.84995E-02
  rms(prec ) = 0.90995E-02
  weight for this iteration     100.00

 eigenvalues of (default mixing * dielectric matrix)
  average eigenvalue GAMMA=   0.7628
  1.3412  0.6068  0.3403

 Free energy of the ion-electron system (eV)
  ---------------------------------------------------
  alpha Z        PSCENC =       318.62458629
  Ewald energy   TEWEN  =     46458.65398468
  -Hartree energ DENC   =    -63514.25330108
  -exchange      EXHF   =         0.00000000
  -V(xc)+E(xc)   XCENC  =      1089.17947448
  PAW double counting   =     12534.71202931   -12549.83615013
  entropy T*S    EENTRO =        -0.00000000
  eigenvalues    EBANDS =     -3882.69210693
  atomic energy  EATOM  =     19067.31494413
  Solvation  Ediel_sol  =         0.00000000
  ---------------------------------------------------
  free energy    TOTEN  =      -478.29653924 eV

  energy without entropy =     -478.29653924  energy(sigma->0) =     -478.29653924


--------------------------------------------------------------------------------------------------------


--------------------------------------- Iteration      2(   5)  ---------------------------------------


    POTLOK:  cpu time    0.1494: real time    0.1509
    SETDIJ:  cpu time    0.9503: real time    0.9513
    EDDIAG:  cpu time    2.8593: real time    2.8738
  RMM-DIIS:  cpu time    6.3122: real time    6.3435
    ORTHCH:  cpu time    1.0046: real time    1.0072
       DOS:  cpu time    0.0013: real time    0.0013
    CHARGE:  cpu time    0.3804: real time    0.3842
    MIXING:  cpu time    0.0043: real time    0.0043
    --------------------------------------------
      LOOP:  cpu time   11.6619: real time   11.7164

 eigenvalue-minimisations  :  4383
 total energy-change (2. order) : 0.5260398E-04  (-0.2789563E-04)
 number of electron     336.9999882 magnetization      22.9999979
 augmentation part       47.2550109 magnetization      16.4450944

 Broyden mixing:
  rms(total) = 0.29156E-02    rms(broyden)= 0.29132E-02
  rms(prec ) = 0.30994E-02
  weight for this iteration     100.00

 eigenvalues of (default mixing * dielectric matrix)
  average eigenvalue GAMMA=   0.8843
  1.7944  0.7470  0.6797  0.3162

 Free energy of the ion-electron system (eV)
  ---------------------------------------------------
  alpha Z        PSCENC =       318.62458629
  Ewald energy   TEWEN  =     46458.65398468
  -Hartree energ DENC   =    -63514.41908942
  -exchange      EXHF   =         0.00000000
  -V(xc)+E(xc)   XCENC  =      1089.19050035
  PAW double counting   =     12535.34553829   -12550.45259522
  entropy T*S    EENTRO =        -0.00000000
  eigenvalues    EBANDS =     -3882.55435575
  atomic energy  EATOM  =     19067.31494413
  Solvation  Ediel_sol  =         0.00000000
  ---------------------------------------------------
  free energy    TOTEN  =      -478.29648663 eV

  energy without entropy =     -478.29648663  energy(sigma->0) =     -478.29648663


--------------------------------------------------------------------------------------------------------


--------------------------------------- Iteration      2(   6)  ---------------------------------------


    POTLOK:  cpu time    0.1484: real time    0.1490
    SETDIJ:  cpu time    0.9465: real time    0.9491
    EDDIAG:  cpu time    2.9228: real time    2.9361
  RMM-DIIS:  cpu time    5.1592: real time    5.1804
    ORTHCH:  cpu time    1.0047: real time    1.0679
       DOS:  cpu time    0.0010: real time    0.0009
    --------------------------------------------
      LOOP:  cpu time   10.1823: real time   10.2832

 eigenvalue-minimisations  :  3450
 total energy-change (2. order) :-0.7503117E-05  (-0.5458183E-05)
 number of electron     336.9999882 magnetization      22.9999979
 augmentation part       47.2550109 magnetization      16.4450944

 Free energy of the ion-electron system (eV)
  ---------------------------------------------------
  alpha Z        PSCENC =       318.62458629
  Ewald energy   TEWEN  =     46458.65398468
  -Hartree energ DENC   =    -63514.43891669
  -exchange      EXHF   =         0.00000000
  -V(xc)+E(xc)   XCENC  =      1089.19180323
  PAW double counting   =     12535.50289903   -12550.60339268
  entropy T*S    EENTRO =        -0.00000000
  eigenvalues    EBANDS =     -3882.54240212
  atomic energy  EATOM  =     19067.31494413
  Solvation  Ediel_sol  =         0.00000000
  ---------------------------------------------------
  free energy    TOTEN  =      -478.29649414 eV

  energy without entropy =     -478.29649414  energy(sigma->0) =     -478.29649414


--------------------------------------------------------------------------------------------------------


 average (electrostatic) potential at core
  the test charge radii are     1.0103  0.6991  0.7089  1.1045  0.7215  0.5201
  (the norm of the test charge is              1.0000)
       1 -55.1041       2 -51.0273       3 -50.9800       4 -55.1660       5 -56.2995
       6 -53.1950       7 -56.2841       8 -56.1144       9 -58.8556      10 -57.9847
      11 -57.9657      12 -59.1083      13 -58.7909      14 -57.9822      15 -57.9681
      16 -58.9876      17 -58.9335      18 -57.9712      19 -57.9773      20 -58.9625
      21 -58.8878      22 -57.9788      23 -57.9813      24 -59.0570      25 -56.1026
      26 -59.3752      27 -59.3815      28 -56.1280      29 -57.7705      30 -56.3310
      31 -56.3171      32 -57.9211      33 -71.8845      34 -72.6335      35 -72.8600
      36 -71.8698      37 -71.8866      38 -72.5872      39 -72.8054      40 -71.8642
      41 -71.8813      42 -72.7762      43 -72.6778      44 -71.8741      45 -71.8812
      46 -72.8076      47 -72.6535      48 -71.8756      49 -69.7571      50 -73.1005
      51 -73.1038      52 -69.7321      53 -71.7876      54 -70.9222      55 -70.9364
      56 -71.6109      57 -40.9507      58 -40.9713      59 -40.4232      60 -40.4224
      61 -79.6467      62 -79.7132      63 -78.2625      64 -43.4455      65 -43.5042
      66 -42.5055
 
 
 
 E-fermi :  -3.8314     XC(G=0):  -4.0054     alpha+bet : -2.8671


 spin component 1

 k-point     1 :       0.0000    0.0000    0.0000
  band No.  band energies     occupation 
      1     -33.6067      1.00000
      2     -33.5866      1.00000
      3     -33.0323      1.00000
      4     -33.0315      1.00000
      5     -23.4627      1.00000
      6     -23.3989      1.00000
      7     -22.3767      1.00000
      8     -22.1377      1.00000
      9     -22.1291      1.00000
     10     -21.9547      1.00000
     11     -21.8857      1.00000
     12     -21.8521      1.00000
     13     -21.8218      1.00000
     14     -21.7629      1.00000
     15     -21.6884      1.00000
     16     -21.6744      1.00000
     17     -21.6299      1.00000
     18     -21.1798      1.00000
     19     -21.0945      1.00000
     20     -21.0449      1.00000
     21     -21.0094      1.00000
     22     -21.0055      1.00000
     23     -21.0009      1.00000
     24     -20.9928      1.00000
     25     -20.9453      1.00000
     26     -20.8303      1.00000
     27     -20.7013      1.00000
     28     -19.9087      1.00000
     29     -19.8955      1.00000
     30     -18.9068      1.00000
     31     -18.8824      1.00000
     32     -17.1206      1.00000
     33     -17.1151      1.00000
     34     -17.1085      1.00000
     35     -17.1036      1.00000
     36     -17.0954      1.00000
     37     -17.0864      1.00000
     38     -16.5559      1.00000
     39     -16.5552      1.00000
     40     -16.5077      1.00000
     41     -16.5037      1.00000
     42     -16.4914      1.00000
     43     -16.4867      1.00000
     44     -13.9213      1.00000
     45     -13.8550      1.00000
     46     -13.7940      1.00000
     47     -13.6725      1.00000
     48     -13.6045      1.00000
     49     -13.5753      1.00000
     50     -13.0528      1.00000
     51     -12.8168      1.00000
     52     -12.3812      1.00000
     53     -12.3681      1.00000
     54     -12.3636      1.00000
     55     -12.3610      1.00000
     56     -12.3529      1.00000
     57     -12.3513      1.00000
     58     -12.3442      1.00000
     59     -12.3388      1.00000
     60     -12.2828      1.00000
     61     -12.1622      1.00000
     62     -12.1296      1.00000
     63     -12.0888      1.00000
     64     -11.9943      1.00000
     65     -11.8833      1.00000
     66     -11.6517      1.00000
     67     -11.4690      1.00000
     68     -11.4209      1.00000
     69     -11.4098      1.00000
     70     -11.3894      1.00000
     71     -11.2280      1.00000
     72     -11.1605      1.00000
     73     -11.0023      1.00000
     74     -10.9137      1.00000
     75     -10.9093      1.00000
     76     -10.8266      1.00000
     77     -10.7807      1.00000
     78     -10.7011      1.00000
     79     -10.4794      1.00000
     80     -10.4211      1.00000
     81     -10.4149      1.00000
     82     -10.3745      1.00000
     83     -10.3489      1.00000
     84     -10.3074      1.00000
     85     -10.2396      1.00000
     86     -10.1763      1.00000
     87     -10.1069      1.00000
     88      -9.9374      1.00000
     89      -9.7017      1.00000
     90      -9.6676      1.00000
     91      -9.6475      1.00000
     92      -9.4574      1.00000
     93      -9.4448      1.00000
     94      -8.9746      1.00000
     95      -8.9421      1.00000
     96      -8.6426      1.00000
     97      -8.6363      1.00000
     98      -8.5736      1.00000
     99      -8.4472      1.00000
    100      -8.4158      1.00000
    101      -8.3436      1.00000
    102      -8.3002      1.00000
    103      -8.1706      1.00000
    104      -8.1557      1.00000
    105      -8.0654      1.00000
    106      -8.0522      1.00000
    107      -8.0368      1.00000
    108      -7.9890      1.00000
    109      -7.9564      1.00000
    110      -7.9356      1.00000
    111      -7.9031      1.00000
    112      -7.8628      1.00000
    113      -7.8334      1.00000
    114      -7.8200      1.00000
    115      -7.7727      1.00000
    116      -7.7370      1.00000
    117      -7.7166      1.00000
    118      -7.6730      1.00000
    119      -7.6526      1.00000
    120      -7.6232      1.00000
    121      -7.5917      1.00000
    122      -7.5644      1.00000
    123      -7.5354      1.00000
    124      -7.5009      1.00000
    125      -7.4790      1.00000
    126      -7.4367      1.00000
    127      -7.4295      1.00000
    128      -7.4220      1.00000
    129      -7.3802      1.00000
    130      -7.3435      1.00000
    131      -7.2626      1.00000
    132      -7.2320      1.00000
    133      -7.2124      1.00000
    134      -7.1722      1.00000
    135      -7.0808      1.00000
    136      -7.0269      1.00000
    137      -7.0169      1.00000
    138      -6.9901      1.00000
    139      -6.9441      1.00000
    140      -6.9012      1.00000
    141      -6.8584      1.00000
    142      -6.8230      1.00000
    143      -6.7871      1.00000
    144      -6.7641      1.00000
    145      -6.6912      1.00000
    146      -6.6577      1.00000
    147      -6.6236      1.00000
    148      -6.5561      1.00000
    149      -6.4533      1.00000
    150      -6.3203      1.00000
    151      -6.2887      1.00000
    152      -6.2879      1.00000
    153      -6.2715      1.00000
    154      -6.2656      1.00000
    155      -6.2156      1.00000
    156      -6.1367      1.00000
    157      -6.0347      1.00000
    158      -5.9719      1.00000
    159      -5.9491      1.00000
    160      -5.9207      1.00000
    161      -5.9048      1.00000
    162      -5.8529      1.00000
    163      -5.7538      1.00000
    164      -5.7405      1.00000
    165      -5.3282      1.00000
    166      -5.2823      1.00000
    167      -5.2622      1.00000
    168      -5.2245      1.00000
    169      -5.2034      1.00000
    170      -5.1522      1.00000
    171      -4.9179      1.00000
    172      -4.8153      1.00000
    173      -4.7755      1.00000
    174      -4.5505      1.00000
    175      -4.3723      1.00000
    176      -4.3218      1.00000
    177      -4.2748      1.00000
    178      -4.2417      1.00000
    179      -4.2288      1.00000
    180      -4.2254      1.00000
    181      -3.1427      0.00000
    182      -3.0220      0.00000
    183      -2.5947      0.00000
    184      -2.3739      0.00000
    185      -0.4933      0.00000
    186      -0.4865      0.00000
    187      -0.4444      0.00000
    188      -0.3316      0.00000
    189      -0.3057      0.00000
    190      -0.0936      0.00000
    191      -0.0020      0.00000
    192       0.2728      0.00000
    193       0.2749      0.00000
    194       0.5179      0.00000
    195       0.6007      0.00000
    196       0.6569      0.00000
    197       0.6893      0.00000
    198       0.7721      0.00000
    199       0.8340      0.00000
    200       0.8843      0.00000
    201       0.9963      0.00000
    202       1.0833      0.00000
    203       1.1051      0.00000
    204       1.1162      0.00000
    205       1.1368      0.00000
    206       1.2097      0.00000
    207       1.2561      0.00000
    208       1.2768      0.00000
    209       1.2877      0.00000
    210       1.3245      0.00000
    211       1.3653      0.00000
    212       1.3722      0.00000
    213       1.4058      0.00000
    214       1.4085      0.00000
    215       1.4576      0.00000
    216       1.4758      0.00000
    217       1.5296      0.00000
    218       1.5682      0.00000
    219       1.6036      0.00000
    220       1.6168      0.00000
    221       1.6405      0.00000
    222       1.6743      0.00000
    223       1.7079      0.00000
    224       1.7145      0.00000

 k-point     2 :       0.3333    0.0000    0.0000
  band No.  band energies     occupation 
      1     -33.6067      1.00000
      2     -33.5866      1.00000
      3     -33.0322      1.00000
      4     -33.0315      1.00000
      5     -23.4627      1.00000
      6     -23.3988      1.00000
      7     -22.3765      1.00000
      8     -22.1370      1.00000
      9     -22.1290      1.00000
     10     -21.9536      1.00000
     11     -21.8888      1.00000
     12     -21.8525      1.00000
     13     -21.8211      1.00000
     14     -21.7631      1.00000
     15     -21.6885      1.00000
     16     -21.6730      1.00000
     17     -21.6305      1.00000
     18     -21.1616      1.00000
     19     -21.1192      1.00000
     20     -21.0414      1.00000
     21     -21.0170      1.00000
     22     -21.0055      1.00000
     23     -21.0018      1.00000
     24     -20.9754      1.00000
     25     -20.9524      1.00000
     26     -20.8297      1.00000
     27     -20.7009      1.00000
     28     -19.9087      1.00000
     29     -19.8955      1.00000
     30     -18.9067      1.00000
     31     -18.8824      1.00000
     32     -17.1206      1.00000
     33     -17.1151      1.00000
     34     -17.1085      1.00000
     35     -17.1036      1.00000
     36     -17.0954      1.00000
     37     -17.0864      1.00000
     38     -16.5559      1.00000
     39     -16.5552      1.00000
     40     -16.5068      1.00000
     41     -16.5046      1.00000
     42     -16.4903      1.00000
     43     -16.4878      1.00000
     44     -13.8994      1.00000
     45     -13.8647      1.00000
     46     -13.7788      1.00000
     47     -13.6393      1.00000
     48     -13.6060      1.00000
     49     -13.5575      1.00000
     50     -13.0304      1.00000
     51     -12.8660      1.00000
     52     -12.3781      1.00000
     53     -12.3667      1.00000
     54     -12.3632      1.00000
     55     -12.3561      1.00000
     56     -12.3519      1.00000
     57     -12.3447      1.00000
     58     -12.3420      1.00000
     59     -12.3119      1.00000
     60     -12.2662      1.00000
     61     -12.1647      1.00000
     62     -12.1266      1.00000
     63     -12.0622      1.00000
     64     -11.9725      1.00000
     65     -11.9071      1.00000
     66     -11.8106      1.00000
     67     -11.7125      1.00000
     68     -11.4993      1.00000
     69     -11.3989      1.00000
     70     -11.3639      1.00000
     71     -11.2637      1.00000
     72     -11.1977      1.00000
     73     -11.1223      1.00000
     74     -11.0143      1.00000
     75     -10.9897      1.00000
     76     -10.8801      1.00000
     77     -10.8500      1.00000
     78     -10.6660      1.00000
     79     -10.4837      1.00000
     80     -10.3984      1.00000
     81     -10.3551      1.00000
     82     -10.3221      1.00000
     83     -10.1058      1.00000
     84     -10.0489      1.00000
     85      -9.9759      1.00000
     86      -9.9457      1.00000
     87      -9.8367      1.00000
     88      -9.8052      1.00000
     89      -9.7114      1.00000
     90      -9.6465      1.00000
     91      -9.5607      1.00000
     92      -9.5045      1.00000
     93      -9.4311      1.00000
     94      -9.1954      1.00000
     95      -8.9617      1.00000
     96      -8.8962      1.00000
     97      -8.7091      1.00000
     98      -8.6428      1.00000
     99      -8.5746      1.00000
    100      -8.4527      1.00000
    101      -8.3987      1.00000
    102      -8.3438      1.00000
    103      -8.2259      1.00000
    104      -8.1621      1.00000
    105      -8.1179      1.00000
    106      -8.0755      1.00000
    107      -8.0404      1.00000
    108      -7.9981      1.00000
    109      -7.9675      1.00000
    110      -7.9491      1.00000
    111      -7.9333      1.00000
    112      -7.8457      1.00000
    113      -7.8264      1.00000
    114      -7.7373      1.00000
    115      -7.7221      1.00000
    116      -7.6985      1.00000
    117      -7.6790      1.00000
    118      -7.6611      1.00000
    119      -7.6363      1.00000
    120      -7.6053      1.00000
    121      -7.5769      1.00000
    122      -7.5463      1.00000
    123      -7.5168      1.00000
    124      -7.5009      1.00000
    125      -7.4979      1.00000
    126      -7.4741      1.00000
    127      -7.4621      1.00000
    128      -7.4149      1.00000
    129      -7.3920      1.00000
    130      -7.3747      1.00000
    131      -7.3081      1.00000
    132      -7.2290      1.00000
    133      -7.1967      1.00000
    134      -7.1421      1.00000
    135      -7.0851      1.00000
    136      -7.0585      1.00000
    137      -7.0279      1.00000
    138      -6.9909      1.00000
    139      -6.9637      1.00000
    140      -6.9368      1.00000
    141      -6.8582      1.00000
    142      -6.8417      1.00000
    143      -6.8004      1.00000
    144      -6.7886      1.00000
    145      -6.7198      1.00000
    146      -6.6850      1.00000
    147      -6.6283      1.00000
    148      -6.5776      1.00000
    149      -6.5087      1.00000
    150      -6.4605      1.00000
    151      -6.4052      1.00000
    152      -6.3020      1.00000
    153      -6.2067      1.00000
    154      -6.1762      1.00000
    155      -6.1198      1.00000
    156      -6.0248      1.00000
    157      -5.9739      1.00000
    158      -5.9508      1.00000
    159      -5.9186      1.00000
    160      -5.9046      1.00000
    161      -5.9014      1.00000
    162      -5.7433      1.00000
    163      -5.7248      1.00000
    164      -5.7075      1.00000
    165      -5.3118      1.00000
    166      -5.2869      1.00000
    167      -5.2629      1.00000
    168      -5.2245      1.00000
    169      -5.2083      1.00000
    170      -5.1589      1.00000
    171      -4.8353      1.00000
    172      -4.7996      1.00000
    173      -4.7725      1.00000
    174      -4.6351      1.00000
    175      -4.3810      1.00000
    176      -4.3347      1.00000
    177      -4.2852      1.00000
    178      -4.2477      1.00000
    179      -4.2191      1.00000
    180      -4.1949      1.00000
    181      -3.1326      0.00000
    182      -3.0411      0.00000
    183      -2.5635      0.00000
    184      -2.4265      0.00000
    185      -0.4975      0.00000
    186      -0.4687      0.00000
    187      -0.4190      0.00000
    188      -0.3473      0.00000
    189      -0.3258      0.00000
    190      -0.1605      0.00000
    191       0.0302      0.00000
    192       0.2078      0.00000
    193       0.3868      0.00000
    194       0.5485      0.00000
    195       0.6199      0.00000
    196       0.6879      0.00000
    197       0.7339      0.00000
    198       0.7735      0.00000
    199       0.8199      0.00000
    200       0.8560      0.00000
    201       0.9186      0.00000
    202       0.9886      0.00000
    203       1.0590      0.00000
    204       1.0845      0.00000
    205       1.1112      0.00000
    206       1.1847      0.00000
    207       1.2051      0.00000
    208       1.2436      0.00000
    209       1.2841      0.00000
    210       1.3291      0.00000
    211       1.3460      0.00000
    212       1.3728      0.00000
    213       1.4067      0.00000
    214       1.4307      0.00000
    215       1.4757      0.00000
    216       1.5234      0.00000
    217       1.5529      0.00000
    218       1.5738      0.00000
    219       1.5941      0.00000
    220       1.6282      0.00000
    221       1.6612      0.00000
    222       1.7892      0.00000
    223       1.7985      0.00000
    224       1.8965      0.00000

 k-point     3 :       0.0000    0.3333    0.0000
  band No.  band energies     occupation 
      1     -33.6067      1.00000
      2     -33.5866      1.00000
      3     -33.0322      1.00000
      4     -33.0315      1.00000
      5     -23.4627      1.00000
      6     -23.3988      1.00000
      7     -22.3765      1.00000
      8     -22.1373      1.00000
      9     -22.1289      1.00000
     10     -21.9536      1.00000
     11     -21.8849      1.00000
     12     -21.8548      1.00000
     13     -21.8242      1.00000
     14     -21.7613      1.00000
     15     -21.6874      1.00000
     16     -21.6745      1.00000
     17     -21.6302      1.00000
     18     -21.1616      1.00000
     19     -21.1186      1.00000
     20     -21.0427      1.00000
     21     -21.0184      1.00000
     22     -21.0082      1.00000
     23     -20.9953      1.00000
     24     -20.9769      1.00000
     25     -20.9526      1.00000
     26     -20.8297      1.00000
     27     -20.7009      1.00000
     28     -19.9087      1.00000
     29     -19.8955      1.00000
     30     -18.9067      1.00000
     31     -18.8824      1.00000
     32     -17.1206      1.00000
     33     -17.1151      1.00000
     34     -17.1086      1.00000
     35     -17.1035      1.00000
     36     -17.0954      1.00000
     37     -17.0864      1.00000
     38     -16.5559      1.00000
     39     -16.5552      1.00000
     40     -16.5068      1.00000
     41     -16.5046      1.00000
     42     -16.4903      1.00000
     43     -16.4878      1.00000
     44     -13.8995      1.00000
     45     -13.8645      1.00000
     46     -13.7560      1.00000
     47     -13.6522      1.00000
     48     -13.6131      1.00000
     49     -13.5668      1.00000
     50     -13.0170      1.00000
     51     -12.8679      1.00000
     52     -12.3780      1.00000
     53     -12.3667      1.00000
     54     -12.3632      1.00000
     55     -12.3557      1.00000
     56     -12.3519      1.00000
     57     -12.3450      1.00000
     58     -12.3422      1.00000
     59     -12.3107      1.00000
     60     -12.2562      1.00000
     61     -12.1613      1.00000
     62     -12.1238      1.00000
     63     -12.0930      1.00000
     64     -11.9878      1.00000
     65     -11.9089      1.00000
     66     -11.8371      1.00000
     67     -11.6780      1.00000
     68     -11.4914      1.00000
     69     -11.4455      1.00000
     70     -11.3447      1.00000
     71     -11.2900      1.00000
     72     -11.1911      1.00000
     73     -11.1753      1.00000
     74     -11.0153      1.00000
     75     -10.8915      1.00000
     76     -10.8482      1.00000
     77     -10.7877      1.00000
     78     -10.6508      1.00000
     79     -10.4054      1.00000
     80     -10.3950      1.00000
     81     -10.3505      1.00000
     82     -10.3039      1.00000
     83     -10.1613      1.00000
     84     -10.0960      1.00000
     85     -10.0581      1.00000
     86      -9.9834      1.00000
     87      -9.9327      1.00000
     88      -9.8101      1.00000
     89      -9.6960      1.00000
     90      -9.6317      1.00000
     91      -9.5858      1.00000
     92      -9.4497      1.00000
     93      -9.4143      1.00000
     94      -9.1900      1.00000
     95      -8.9693      1.00000
     96      -8.8436      1.00000
     97      -8.6930      1.00000
     98      -8.6201      1.00000
     99      -8.5882      1.00000
    100      -8.5133      1.00000
    101      -8.3907      1.00000
    102      -8.3438      1.00000
    103      -8.2403      1.00000
    104      -8.1501      1.00000
    105      -8.1013      1.00000
    106      -8.0735      1.00000
    107      -8.0428      1.00000
    108      -7.9935      1.00000
    109      -7.9632      1.00000
    110      -7.9372      1.00000
    111      -7.9057      1.00000
    112      -7.8553      1.00000
    113      -7.8087      1.00000
    114      -7.7452      1.00000
    115      -7.7179      1.00000
    116      -7.7051      1.00000
    117      -7.6895      1.00000
    118      -7.6671      1.00000
    119      -7.6399      1.00000
    120      -7.5971      1.00000
    121      -7.5780      1.00000
    122      -7.5569      1.00000
    123      -7.5397      1.00000
    124      -7.5336      1.00000
    125      -7.4972      1.00000
    126      -7.4915      1.00000
    127      -7.4747      1.00000
    128      -7.4249      1.00000
    129      -7.4214      1.00000
    130      -7.3380      1.00000
    131      -7.3062      1.00000
    132      -7.1986      1.00000
    133      -7.1760      1.00000
    134      -7.1515      1.00000
    135      -7.0866      1.00000
    136      -7.0246      1.00000
    137      -7.0045      1.00000
    138      -6.9869      1.00000
    139      -6.9568      1.00000
    140      -6.9333      1.00000
    141      -6.8553      1.00000
    142      -6.8348      1.00000
    143      -6.8077      1.00000
    144      -6.7846      1.00000
    145      -6.7096      1.00000
    146      -6.6844      1.00000
    147      -6.6640      1.00000
    148      -6.5635      1.00000
    149      -6.5072      1.00000
    150      -6.4817      1.00000
    151      -6.4027      1.00000
    152      -6.3017      1.00000
    153      -6.1751      1.00000
    154      -6.1544      1.00000
    155      -6.1027      1.00000
    156      -6.0334      1.00000
    157      -6.0181      1.00000
    158      -5.9641      1.00000
    159      -5.9184      1.00000
    160      -5.9025      1.00000
    161      -5.8598      1.00000
    162      -5.8228      1.00000
    163      -5.7256      1.00000
    164      -5.7132      1.00000
    165      -5.3031      1.00000
    166      -5.2833      1.00000
    167      -5.2624      1.00000
    168      -5.2268      1.00000
    169      -5.2091      1.00000
    170      -5.1582      1.00000
    171      -4.8354      1.00000
    172      -4.7996      1.00000
    173      -4.7733      1.00000
    174      -4.6351      1.00000
    175      -4.3803      1.00000
    176      -4.3375      1.00000
    177      -4.2835      1.00000
    178      -4.2480      1.00000
    179      -4.2085      1.00000
    180      -4.2046      1.00000
    181      -3.1342      0.00000
    182      -3.0383      0.00000
    183      -2.5530      0.00000
    184      -2.4252      0.00000
    185      -0.4891      0.00000
    186      -0.4579      0.00000
    187      -0.4143      0.00000
    188      -0.3428      0.00000
    189      -0.3137      0.00000
    190      -0.1824      0.00000
    191       0.0139      0.00000
    192       0.1869      0.00000
    193       0.3898      0.00000
    194       0.5270      0.00000
    195       0.6401      0.00000
    196       0.6888      0.00000
    197       0.7288      0.00000
    198       0.7803      0.00000
    199       0.8214      0.00000
    200       0.8479      0.00000
    201       0.9499      0.00000
    202       0.9657      0.00000
    203       1.0433      0.00000
    204       1.0702      0.00000
    205       1.0971      0.00000
    206       1.1957      0.00000
    207       1.2298      0.00000
    208       1.2422      0.00000
    209       1.2658      0.00000
    210       1.3111      0.00000
    211       1.3461      0.00000
    212       1.3944      0.00000
    213       1.4372      0.00000
    214       1.4526      0.00000
    215       1.4950      0.00000
    216       1.5414      0.00000
    217       1.5610      0.00000
    218       1.5731      0.00000
    219       1.6107      0.00000
    220       1.6386      0.00000
    221       1.6517      0.00000
    222       1.7675      0.00000
    223       1.7908      0.00000
    224       1.8599      0.00000

 k-point     4 :       0.3333    0.3333    0.0000
  band No.  band energies     occupation 
      1     -33.6067      1.00000
      2     -33.5866      1.00000
      3     -33.0322      1.00000
      4     -33.0315      1.00000
      5     -23.4626      1.00000
      6     -23.3988      1.00000
      7     -22.3763      1.00000
      8     -22.1368      1.00000
      9     -22.1287      1.00000
     10     -21.9530      1.00000
     11     -21.8877      1.00000
     12     -21.8540      1.00000
     13     -21.8222      1.00000
     14     -21.7649      1.00000
     15     -21.6869      1.00000
     16     -21.6728      1.00000
     17     -21.6304      1.00000
     18     -21.1465      1.00000
     19     -21.1208      1.00000
     20     -21.0594      1.00000
     21     -21.0400      1.00000
     22     -20.9931      1.00000
     23     -20.9888      1.00000
     24     -20.9682      1.00000
     25     -20.9585      1.00000
     26     -20.8293      1.00000
     27     -20.7007      1.00000
     28     -19.9087      1.00000
     29     -19.8955      1.00000
     30     -18.9067      1.00000
     31     -18.8823      1.00000
     32     -17.1206      1.00000
     33     -17.1151      1.00000
     34     -17.1085      1.00000
     35     -17.1036      1.00000
     36     -17.0954      1.00000
     37     -17.0864      1.00000
     38     -16.5559      1.00000
     39     -16.5551      1.00000
     40     -16.5067      1.00000
     41     -16.5047      1.00000
     42     -16.4914      1.00000
     43     -16.4867      1.00000
     44     -13.8849      1.00000
     45     -13.8648      1.00000
     46     -13.7313      1.00000
     47     -13.6328      1.00000
     48     -13.6096      1.00000
     49     -13.5534      1.00000
     50     -12.9816      1.00000
     51     -12.9071      1.00000
     52     -12.3776      1.00000
     53     -12.3666      1.00000
     54     -12.3635      1.00000
     55     -12.3560      1.00000
     56     -12.3519      1.00000
     57     -12.3446      1.00000
     58     -12.3418      1.00000
     59     -12.3146      1.00000
     60     -12.2160      1.00000
     61     -12.1434      1.00000
     62     -12.1235      1.00000
     63     -12.1006      1.00000
     64     -11.9673      1.00000
     65     -11.9345      1.00000
     66     -11.8909      1.00000
     67     -11.7947      1.00000
     68     -11.6321      1.00000
     69     -11.4432      1.00000
     70     -11.3949      1.00000
     71     -11.3305      1.00000
     72     -11.2851      1.00000
     73     -11.2441      1.00000
     74     -11.1540      1.00000
     75     -11.0961      1.00000
     76     -10.9387      1.00000
     77     -10.6071      1.00000
     78     -10.4884      1.00000
     79     -10.2788      1.00000
     80     -10.2301      1.00000
     81     -10.2033      1.00000
     82     -10.1793      1.00000
     83     -10.0790      1.00000
     84     -10.0361      1.00000
     85      -9.9736      1.00000
     86      -9.8771      1.00000
     87      -9.8096      1.00000
     88      -9.7130      1.00000
     89      -9.6157      1.00000
     90      -9.5755      1.00000
     91      -9.4806      1.00000
     92      -9.4628      1.00000
     93      -9.3880      1.00000
     94      -9.2087      1.00000
     95      -9.1139      1.00000
     96      -8.9747      1.00000
     97      -8.9092      1.00000
     98      -8.7077      1.00000
     99      -8.6722      1.00000
    100      -8.5269      1.00000
    101      -8.3951      1.00000
    102      -8.3576      1.00000
    103      -8.3211      1.00000
    104      -8.2969      1.00000
    105      -8.1698      1.00000
    106      -8.1122      1.00000
    107      -8.0319      1.00000
    108      -7.9876      1.00000
    109      -7.9647      1.00000
    110      -7.9422      1.00000
    111      -7.9193      1.00000
    112      -7.8478      1.00000
    113      -7.7963      1.00000
    114      -7.7155      1.00000
    115      -7.6932      1.00000
    116      -7.6831      1.00000
    117      -7.6631      1.00000
    118      -7.6285      1.00000
    119      -7.6233      1.00000
    120      -7.6062      1.00000
    121      -7.5874      1.00000
    122      -7.5508      1.00000
    123      -7.5359      1.00000
    124      -7.5134      1.00000
    125      -7.4824      1.00000
    126      -7.4635      1.00000
    127      -7.4472      1.00000
    128      -7.4214      1.00000
    129      -7.4063      1.00000
    130      -7.3707      1.00000
    131      -7.3270      1.00000
    132      -7.2797      1.00000
    133      -7.2302      1.00000
    134      -7.1927      1.00000
    135      -7.1350      1.00000
    136      -7.1189      1.00000
    137      -7.0325      1.00000
    138      -6.9856      1.00000
    139      -6.9426      1.00000
    140      -6.9208      1.00000
    141      -6.8201      1.00000
    142      -6.8088      1.00000
    143      -6.7775      1.00000
    144      -6.7414      1.00000
    145      -6.7183      1.00000
    146      -6.7003      1.00000
    147      -6.6557      1.00000
    148      -6.5670      1.00000
    149      -6.5589      1.00000
    150      -6.4792      1.00000
    151      -6.4152      1.00000
    152      -6.3221      1.00000
    153      -6.2583      1.00000
    154      -6.2258      1.00000
    155      -6.1577      1.00000
    156      -6.0065      1.00000
    157      -5.9189      1.00000
    158      -5.8935      1.00000
    159      -5.8805      1.00000
    160      -5.8735      1.00000
    161      -5.7931      1.00000
    162      -5.7039      1.00000
    163      -5.6953      1.00000
    164      -5.6550      1.00000
    165      -5.3098      1.00000
    166      -5.2970      1.00000
    167      -5.2696      1.00000
    168      -5.2361      1.00000
    169      -5.1900      1.00000
    170      -5.1389      1.00000
    171      -4.8158      1.00000
    172      -4.7826      1.00000
    173      -4.7644      1.00000
    174      -4.6820      1.00000
    175      -4.4008      1.00000
    176      -4.3296      1.00000
    177      -4.3021      1.00000
    178      -4.2425      1.00000
    179      -4.2036      1.00000
    180      -4.1831      1.00000
    181      -3.1338      0.00000
    182      -3.0492      0.00000
    183      -2.5487      0.00000
    184      -2.4536      0.00000
    185      -0.5310      0.00000
    186      -0.4465      0.00000
    187      -0.4020      0.00000
    188      -0.3554      0.00000
    189      -0.2816      0.00000
    190      -0.2193      0.00000
    191       0.0662      0.00000
    192       0.1690      0.00000
    193       0.4190      0.00000
    194       0.4746      0.00000
    195       0.5907      0.00000
    196       0.6404      0.00000
    197       0.7571      0.00000
    198       0.7962      0.00000
    199       0.8518      0.00000
    200       0.9202      0.00000
    201       0.9299      0.00000
    202       0.9555      0.00000
    203       1.0284      0.00000
    204       1.0900      0.00000
    205       1.1193      0.00000
    206       1.1483      0.00000
    207       1.2046      0.00000
    208       1.2407      0.00000
    209       1.2491      0.00000
    210       1.2606      0.00000
    211       1.3391      0.00000
    212       1.3443      0.00000
    213       1.3969      0.00000
    214       1.4287      0.00000
    215       1.4736      0.00000
    216       1.5117      0.00000
    217       1.5474      0.00000
    218       1.6665      0.00000
    219       1.7296      0.00000
    220       1.7539      0.00000
    221       1.8022      0.00000
    222       1.8370      0.00000
    223       1.9057      0.00000
    224       1.9562      0.00000

 k-point     5 :      -0.3333    0.3333    0.0000
  band No.  band energies     occupation 
      1     -33.6067      1.00000
      2     -33.5866      1.00000
      3     -33.0322      1.00000
      4     -33.0315      1.00000
      5     -23.4627      1.00000
      6     -23.3988      1.00000
      7     -22.3763      1.00000
      8     -22.1368      1.00000
      9     -22.1287      1.00000
     10     -21.9531      1.00000
     11     -21.8872      1.00000
     12     -21.8547      1.00000
     13     -21.8219      1.00000
     14     -21.7649      1.00000
     15     -21.6870      1.00000
     16     -21.6725      1.00000
     17     -21.6304      1.00000
     18     -21.1466      1.00000
     19     -21.1207      1.00000
     20     -21.0587      1.00000
     21     -21.0410      1.00000
     22     -20.9933      1.00000
     23     -20.9825      1.00000
     24     -20.9778      1.00000
     25     -20.9546      1.00000
     26     -20.8294      1.00000
     27     -20.7007      1.00000
     28     -19.9087      1.00000
     29     -19.8955      1.00000
     30     -18.9067      1.00000
     31     -18.8823      1.00000
     32     -17.1206      1.00000
     33     -17.1151      1.00000
     34     -17.1085      1.00000
     35     -17.1036      1.00000
     36     -17.0954      1.00000
     37     -17.0864      1.00000
     38     -16.5559      1.00000
     39     -16.5551      1.00000
     40     -16.5077      1.00000
     41     -16.5037      1.00000
     42     -16.4903      1.00000
     43     -16.4878      1.00000
     44     -13.8846      1.00000
     45     -13.8651      1.00000
     46     -13.7314      1.00000
     47     -13.6325      1.00000
     48     -13.6099      1.00000
     49     -13.5534      1.00000
     50     -12.9796      1.00000
     51     -12.9092      1.00000
     52     -12.3779      1.00000
     53     -12.3668      1.00000
     54     -12.3636      1.00000
     55     -12.3559      1.00000
     56     -12.3519      1.00000
     57     -12.3448      1.00000
     58     -12.3418      1.00000
     59     -12.3144      1.00000
     60     -12.2089      1.00000
     61     -12.1551      1.00000
     62     -12.1149      1.00000
     63     -12.1001      1.00000
     64     -11.9848      1.00000
     65     -11.9233      1.00000
     66     -11.8916      1.00000
     67     -11.7945      1.00000
     68     -11.6253      1.00000
     69     -11.4439      1.00000
     70     -11.3868      1.00000
     71     -11.3587      1.00000
     72     -11.3052      1.00000
     73     -11.1963      1.00000
     74     -11.1446      1.00000
     75     -11.1086      1.00000
     76     -10.9387      1.00000
     77     -10.6078      1.00000
     78     -10.4949      1.00000
     79     -10.2642      1.00000
     80     -10.2543      1.00000
     81     -10.2387      1.00000
     82     -10.1521      1.00000
     83     -10.0997      1.00000
     84     -10.0169      1.00000
     85      -9.9584      1.00000
     86      -9.8736      1.00000
     87      -9.8171      1.00000
     88      -9.7005      1.00000
     89      -9.6164      1.00000
     90      -9.5534      1.00000
     91      -9.5089      1.00000
     92      -9.4523      1.00000
     93      -9.3753      1.00000
     94      -9.2274      1.00000
     95      -9.1172      1.00000
     96      -8.9612      1.00000
     97      -8.9213      1.00000
     98      -8.7532      1.00000
     99      -8.5929      1.00000
    100      -8.5468      1.00000
    101      -8.4362      1.00000
    102      -8.3784      1.00000
    103      -8.3463      1.00000
    104      -8.2137      1.00000
    105      -8.1684      1.00000
    106      -8.0983      1.00000
    107      -8.0401      1.00000
    108      -8.0023      1.00000
    109      -7.9862      1.00000
    110      -7.9333      1.00000
    111      -7.8887      1.00000
    112      -7.8557      1.00000
    113      -7.7942      1.00000
    114      -7.7399      1.00000
    115      -7.6999      1.00000
    116      -7.6806      1.00000
    117      -7.6647      1.00000
    118      -7.6491      1.00000
    119      -7.6243      1.00000
    120      -7.5842      1.00000
    121      -7.5633      1.00000
    122      -7.5568      1.00000
    123      -7.5255      1.00000
    124      -7.5017      1.00000
    125      -7.4794      1.00000
    126      -7.4729      1.00000
    127      -7.4529      1.00000
    128      -7.4329      1.00000
    129      -7.3966      1.00000
    130      -7.3759      1.00000
    131      -7.3200      1.00000
    132      -7.2887      1.00000
    133      -7.2577      1.00000
    134      -7.1965      1.00000
    135      -7.1444      1.00000
    136      -7.1110      1.00000
    137      -7.0170      1.00000
    138      -6.9685      1.00000
    139      -6.9266      1.00000
    140      -6.9047      1.00000
    141      -6.8208      1.00000
    142      -6.8140      1.00000
    143      -6.7866      1.00000
    144      -6.7594      1.00000
    145      -6.7207      1.00000
    146      -6.6862      1.00000
    147      -6.6583      1.00000
    148      -6.5848      1.00000
    149      -6.5452      1.00000
    150      -6.4651      1.00000
    151      -6.4631      1.00000
    152      -6.3276      1.00000
    153      -6.2711      1.00000
    154      -6.1785      1.00000
    155      -6.1555      1.00000
    156      -6.0104      1.00000
    157      -5.9108      1.00000
    158      -5.8854      1.00000
    159      -5.8775      1.00000
    160      -5.8722      1.00000
    161      -5.8111      1.00000
    162      -5.7076      1.00000
    163      -5.6975      1.00000
    164      -5.6573      1.00000
    165      -5.3079      1.00000
    166      -5.2942      1.00000
    167      -5.2733      1.00000
    168      -5.2319      1.00000
    169      -5.1865      1.00000
    170      -5.1442      1.00000
    171      -4.8158      1.00000
    172      -4.7846      1.00000
    173      -4.7638      1.00000
    174      -4.6805      1.00000
    175      -4.3982      1.00000
    176      -4.3329      1.00000
    177      -4.3018      1.00000
    178      -4.2423      1.00000
    179      -4.2041      1.00000
    180      -4.1826      1.00000
    181      -3.1335      0.00000
    182      -3.0495      0.00000
    183      -2.5470      0.00000
    184      -2.4553      0.00000
    185      -0.5320      0.00000
    186      -0.4447      0.00000
    187      -0.3911      0.00000
    188      -0.3679      0.00000
    189      -0.2778      0.00000
    190      -0.2252      0.00000
    191       0.0689      0.00000
    192       0.1627      0.00000
    193       0.4222      0.00000
    194       0.4870      0.00000
    195       0.6037      0.00000
    196       0.6548      0.00000
    197       0.7377      0.00000
    198       0.7701      0.00000
    199       0.8356      0.00000
    200       0.8894      0.00000
    201       0.9631      0.00000
    202       1.0044      0.00000
    203       1.0413      0.00000
    204       1.0746      0.00000
    205       1.1086      0.00000
    206       1.1393      0.00000
    207       1.2207      0.00000
    208       1.2346      0.00000
    209       1.2502      0.00000
    210       1.2638      0.00000
    211       1.3211      0.00000
    212       1.3478      0.00000
    213       1.3742      0.00000
    214       1.4111      0.00000
    215       1.4823      0.00000
    216       1.5127      0.00000
    217       1.5860      0.00000
    218       1.6412      0.00000
    219       1.7621      0.00000
    220       1.7794      0.00000
    221       1.8362      0.00000
    222       1.8448      0.00000
    223       1.9189      0.00000
    224       1.9685      0.00000

 spin component 2

 k-point     1 :       0.0000    0.0000    0.0000
  band No.  band energies     occupation 
      1     -33.6066      1.00000
      2     -33.5865      1.00000
      3     -33.0321      1.00000
      4     -33.0314      1.00000
      5     -23.2430      1.00000
      6     -23.1785      1.00000
      7     -22.1034      1.00000
      8     -22.0911      1.00000
      9     -21.9826      1.00000
     10     -21.8568      1.00000
     11     -21.8095      1.00000
     12     -21.7759      1.00000
     13     -21.7566      1.00000
     14     -21.7050      1.00000
     15     -21.6796      1.00000
     16     -21.6623      1.00000
     17     -21.6011      1.00000
     18     -21.0932      1.00000
     19     -21.0051      1.00000
     20     -20.9395      1.00000
     21     -20.9379      1.00000
     22     -20.9351      1.00000
     23     -20.9298      1.00000
     24     -20.9217      1.00000
     25     -20.8316      1.00000
     26     -20.7619      1.00000
     27     -20.6565      1.00000
     28     -19.7568      1.00000
     29     -19.7449      1.00000
     30     -18.9077      1.00000
     31     -18.8832      1.00000
     32     -17.1199      1.00000
     33     -17.1147      1.00000
     34     -17.1080      1.00000
     35     -17.1029      1.00000
     36     -17.0949      1.00000
     37     -17.0858      1.00000
     38     -16.5557      1.00000
     39     -16.5550      1.00000
     40     -16.5074      1.00000
     41     -16.5033      1.00000
     42     -16.4913      1.00000
     43     -16.4865      1.00000
     44     -13.0512      1.00000
     45     -12.8745      1.00000
     46     -12.1770      1.00000
     47     -11.7892      1.00000
     48     -11.6973      1.00000
     49     -11.5102      1.00000
     50     -11.4277      1.00000
     51     -11.1709      1.00000
     52     -11.1075      1.00000
     53     -10.9686      1.00000
     54     -10.9090      1.00000
     55     -10.7776      1.00000
     56     -10.6453      1.00000
     57     -10.5959      1.00000
     58     -10.4755      1.00000
     59     -10.4623      1.00000
     60     -10.2839      1.00000
     61     -10.2694      1.00000
     62     -10.2565      1.00000
     63     -10.1914      1.00000
     64     -10.1473      1.00000
     65     -10.0230      1.00000
     66      -9.9179      1.00000
     67      -9.5826      1.00000
     68      -9.5228      1.00000
     69      -9.4104      1.00000
     70      -9.2856      1.00000
     71      -9.2731      1.00000
     72      -9.2285      1.00000
     73      -9.2183      1.00000
     74      -9.1114      1.00000
     75      -9.0479      1.00000
     76      -9.0366      1.00000
     77      -9.0159      1.00000
     78      -8.9754      1.00000
     79      -8.8820      1.00000
     80      -8.7973      1.00000
     81      -8.7682      1.00000
     82      -8.5948      1.00000
     83      -8.5296      1.00000
     84      -8.4456      1.00000
     85      -8.3653      1.00000
     86      -8.3253      1.00000
     87      -8.2894      1.00000
     88      -8.1195      1.00000
     89      -8.0550      1.00000
     90      -7.9977      1.00000
     91      -7.9439      1.00000
     92      -7.8872      1.00000
     93      -7.8604      1.00000
     94      -7.8238      1.00000
     95      -7.8115      1.00000
     96      -7.7973      1.00000
     97      -7.7277      1.00000
     98      -7.7020      1.00000
     99      -7.6712      1.00000
    100      -7.6508      1.00000
    101      -7.6380      1.00000
    102      -7.6330      1.00000
    103      -7.6280      1.00000
    104      -7.6057      1.00000
    105      -7.5402      1.00000
    106      -7.4759      1.00000
    107      -7.4674      1.00000
    108      -7.4580      1.00000
    109      -7.4100      1.00000
    110      -7.3984      1.00000
    111      -7.3753      1.00000
    112      -7.3691      1.00000
    113      -7.3415      1.00000
    114      -7.3195      1.00000
    115      -7.2706      1.00000
    116      -7.1279      1.00000
    117      -7.1158      1.00000
    118      -7.0363      1.00000
    119      -6.9474      1.00000
    120      -6.8928      1.00000
    121      -6.8506      1.00000
    122      -6.8356      1.00000
    123      -6.7757      1.00000
    124      -6.7326      1.00000
    125      -6.7309      1.00000
    126      -6.6817      1.00000
    127      -6.6094      1.00000
    128      -6.3782      1.00000
    129      -6.3650      1.00000
    130      -6.3212      1.00000
    131      -6.2741      1.00000
    132      -6.2230      1.00000
    133      -6.2071      1.00000
    134      -6.1618      1.00000
    135      -6.1244      1.00000
    136      -6.0214      1.00000
    137      -5.9373      1.00000
    138      -5.9178      1.00000
    139      -5.8337      1.00000
    140      -5.7561      1.00000
    141      -5.7551      1.00000
    142      -5.3236      1.00000
    143      -5.2842      1.00000
    144      -5.2163      1.00000
    145      -5.1798      1.00000
    146      -5.1253      1.00000
    147      -5.0279      1.00000
    148      -4.8944      1.00000
    149      -4.8090      1.00000
    150      -4.7723      1.00000
    151      -4.3569      1.00000
    152      -4.3418      1.00000
    153      -4.2903      1.00000
    154      -4.2442      1.00000
    155      -4.2126      1.00000
    156      -4.1605      1.00000
    157      -4.1317      1.00000
    158      -2.9920      0.00000
    159      -2.9718      0.00000
    160      -2.9566      0.00000
    161      -2.8712      0.00000
    162      -2.4351      0.00000
    163      -2.3504      0.00000
    164      -2.2882      0.00000
    165      -2.2850      0.00000
    166      -2.2667      0.00000
    167      -2.2646      0.00000
    168      -2.2525      0.00000
    169      -2.2006      0.00000
    170      -2.1265      0.00000
    171      -2.1170      0.00000
    172      -1.9668      0.00000
    173      -1.8020      0.00000
    174      -1.7208      0.00000
    175      -1.6369      0.00000
    176      -1.5522      0.00000
    177      -1.5057      0.00000
    178      -1.4962      0.00000
    179      -0.9840      0.00000
    180      -0.8960      0.00000
    181      -0.8281      0.00000
    182      -0.5991      0.00000
    183      -0.4775      0.00000
    184       0.1543      0.00000
    185       0.2417      0.00000
    186       0.2583      0.00000
    187       0.3822      0.00000
    188       0.4083      0.00000
    189       0.4566      0.00000
    190       0.5054      0.00000
    191       0.6011      0.00000
    192       0.6508      0.00000
    193       0.7264      0.00000
    194       0.7592      0.00000
    195       0.7919      0.00000
    196       0.8326      0.00000
    197       0.8515      0.00000
    198       1.0038      0.00000
    199       1.0537      0.00000
    200       1.1250      0.00000
    201       1.2212      0.00000
    202       1.2744      0.00000
    203       1.3376      0.00000
    204       1.3458      0.00000
    205       1.3870      0.00000
    206       1.4202      0.00000
    207       1.4290      0.00000
    208       1.4453      0.00000
    209       1.4627      0.00000
    210       1.4730      0.00000
    211       1.5094      0.00000
    212       1.5332      0.00000
    213       1.5714      0.00000
    214       1.5750      0.00000
    215       1.6040      0.00000
    216       1.6144      0.00000
    217       1.7146      0.00000
    218       1.7522      0.00000
    219       1.8065      0.00000
    220       1.8109      0.00000
    221       1.8551      0.00000
    222       1.8766      0.00000
    223       1.8968      0.00000
    224       2.0128      0.00000

 k-point     2 :       0.3333    0.0000    0.0000
  band No.  band energies     occupation 
      1     -33.6066      1.00000
      2     -33.5865      1.00000
      3     -33.0321      1.00000
      4     -33.0314      1.00000
      5     -23.2429      1.00000
      6     -23.1785      1.00000
      7     -22.1006      1.00000
      8     -22.0916      1.00000
      9     -21.9846      1.00000
     10     -21.8605      1.00000
     11     -21.8101      1.00000
     12     -21.7735      1.00000
     13     -21.7499      1.00000
     14     -21.7142      1.00000
     15     -21.6803      1.00000
     16     -21.6555      1.00000
     17     -21.6031      1.00000
     18     -21.0752      1.00000
     19     -21.0319      1.00000
     20     -20.9548      1.00000
     21     -20.9395      1.00000
     22     -20.9348      1.00000
     23     -20.9305      1.00000
     24     -20.8825      1.00000
     25     -20.8449      1.00000
     26     -20.7617      1.00000
     27     -20.6564      1.00000
     28     -19.7567      1.00000
     29     -19.7448      1.00000
     30     -18.9076      1.00000
     31     -18.8832      1.00000
     32     -17.1199      1.00000
     33     -17.1147      1.00000
     34     -17.1080      1.00000
     35     -17.1029      1.00000
     36     -17.0950      1.00000
     37     -17.0858      1.00000
     38     -16.5557      1.00000
     39     -16.5549      1.00000
     40     -16.5064      1.00000
     41     -16.5043      1.00000
     42     -16.4901      1.00000
     43     -16.4877      1.00000
     44     -12.9923      1.00000
     45     -12.8983      1.00000
     46     -12.0622      1.00000
     47     -11.8482      1.00000
     48     -11.7999      1.00000
     49     -11.5699      1.00000
     50     -11.3967      1.00000
     51     -11.1743      1.00000
     52     -11.1265      1.00000
     53     -11.0250      1.00000
     54     -10.9148      1.00000
     55     -10.8237      1.00000
     56     -10.7609      1.00000
     57     -10.6338      1.00000
     58     -10.5343      1.00000
     59     -10.4772      1.00000
     60     -10.2518      1.00000
     61     -10.2411      1.00000
     62     -10.1997      1.00000
     63     -10.0650      1.00000
     64     -10.0075      1.00000
     65      -9.9523      1.00000
     66      -9.8386      1.00000
     67      -9.5911      1.00000
     68      -9.4398      1.00000
     69      -9.4292      1.00000
     70      -9.3668      1.00000
     71      -9.2828      1.00000
     72      -9.2625      1.00000
     73      -9.2041      1.00000
     74      -9.1693      1.00000
     75      -9.0869      1.00000
     76      -9.0455      1.00000
     77      -8.9705      1.00000
     78      -8.8754      1.00000
     79      -8.8523      1.00000
     80      -8.8006      1.00000
     81      -8.7628      1.00000
     82      -8.6213      1.00000
     83      -8.5116      1.00000
     84      -8.4330      1.00000
     85      -8.3662      1.00000
     86      -8.2867      1.00000
     87      -8.2649      1.00000
     88      -8.1540      1.00000
     89      -8.0762      1.00000
     90      -8.0084      1.00000
     91      -7.9651      1.00000
     92      -7.9393      1.00000
     93      -7.9023      1.00000
     94      -7.8422      1.00000
     95      -7.8083      1.00000
     96      -7.7916      1.00000
     97      -7.7514      1.00000
     98      -7.7188      1.00000
     99      -7.6986      1.00000
    100      -7.6672      1.00000
    101      -7.6520      1.00000
    102      -7.6238      1.00000
    103      -7.6025      1.00000
    104      -7.5710      1.00000
    105      -7.5460      1.00000
    106      -7.5264      1.00000
    107      -7.5100      1.00000
    108      -7.4312      1.00000
    109      -7.4110      1.00000
    110      -7.3960      1.00000
    111      -7.3469      1.00000
    112      -7.3237      1.00000
    113      -7.2924      1.00000
    114      -7.2534      1.00000
    115      -7.1778      1.00000
    116      -7.1421      1.00000
    117      -7.0990      1.00000
    118      -7.0000      1.00000
    119      -6.9787      1.00000
    120      -6.9459      1.00000
    121      -6.9190      1.00000
    122      -6.8812      1.00000
    123      -6.8665      1.00000
    124      -6.7599      1.00000
    125      -6.6948      1.00000
    126      -6.6694      1.00000
    127      -6.5642      1.00000
    128      -6.4711      1.00000
    129      -6.3985      1.00000
    130      -6.3543      1.00000
    131      -6.3224      1.00000
    132      -6.2169      1.00000
    133      -6.1729      1.00000
    134      -6.1536      1.00000
    135      -6.1358      1.00000
    136      -6.0728      1.00000
    137      -5.9006      1.00000
    138      -5.8898      1.00000
    139      -5.8235      1.00000
    140      -5.7033      1.00000
    141      -5.6981      1.00000
    142      -5.3514      1.00000
    143      -5.2825      1.00000
    144      -5.2308      1.00000
    145      -5.1855      1.00000
    146      -5.1357      1.00000
    147      -5.0465      1.00000
    148      -4.8170      1.00000
    149      -4.7821      1.00000
    150      -4.6823      1.00000
    151      -4.3903      1.00000
    152      -4.3703      1.00000
    153      -4.3556      1.00000
    154      -4.2290      1.00000
    155      -4.2022      1.00000
    156      -4.1475      1.00000
    157      -4.1213      1.00000
    158      -2.9820      0.00000
    159      -2.9738      0.00000
    160      -2.9501      0.00000
    161      -2.9098      0.00000
    162      -2.4240      0.00000
    163      -2.3717      0.00000
    164      -2.3409      0.00000
    165      -2.3133      0.00000
    166      -2.2858      0.00000
    167      -2.2792      0.00000
    168      -2.2683      0.00000
    169      -2.2624      0.00000
    170      -2.1202      0.00000
    171      -2.0882      0.00000
    172      -1.9697      0.00000
    173      -1.7568      0.00000
    174      -1.7188      0.00000
    175      -1.6105      0.00000
    176      -1.5046      0.00000
    177      -1.4757      0.00000
    178      -1.4054      0.00000
    179      -1.0772      0.00000
    180      -0.9202      0.00000
    181      -0.8341      0.00000
    182      -0.5544      0.00000
    183      -0.4825      0.00000
    184       0.0550      0.00000
    185       0.1597      0.00000
    186       0.2620      0.00000
    187       0.3147      0.00000
    188       0.3773      0.00000
    189       0.4535      0.00000
    190       0.4897      0.00000
    191       0.5745      0.00000
    192       0.7321      0.00000
    193       0.7685      0.00000
    194       0.8151      0.00000
    195       0.8403      0.00000
    196       0.8981      0.00000
    197       0.9685      0.00000
    198       0.9853      0.00000
    199       1.0872      0.00000
    200       1.1268      0.00000
    201       1.1783      0.00000
    202       1.2373      0.00000
    203       1.2644      0.00000
    204       1.2813      0.00000
    205       1.3427      0.00000
    206       1.3847      0.00000
    207       1.4495      0.00000
    208       1.4770      0.00000
    209       1.5030      0.00000
    210       1.5487      0.00000
    211       1.5732      0.00000
    212       1.5891      0.00000
    213       1.6059      0.00000
    214       1.6474      0.00000
    215       1.6739      0.00000
    216       1.7159      0.00000
    217       1.7404      0.00000
    218       1.7828      0.00000
    219       1.8150      0.00000
    220       1.8377      0.00000
    221       1.8719      0.00000
    222       1.9026      0.00000
    223       1.9585      0.00000
    224       2.0584      0.00000

 k-point     3 :       0.0000    0.3333    0.0000
  band No.  band energies     occupation 
      1     -33.6066      1.00000
      2     -33.5865      1.00000
      3     -33.0321      1.00000
      4     -33.0314      1.00000
      5     -23.2430      1.00000
      6     -23.1785      1.00000
      7     -22.1023      1.00000
      8     -22.0904      1.00000
      9     -21.9837      1.00000
     10     -21.8568      1.00000
     11     -21.8158      1.00000
     12     -21.7783      1.00000
     13     -21.7462      1.00000
     14     -21.7105      1.00000
     15     -21.6746      1.00000
     16     -21.6626      1.00000
     17     -21.6027      1.00000
     18     -21.0753      1.00000
     19     -21.0313      1.00000
     20     -20.9558      1.00000
     21     -20.9423      1.00000
     22     -20.9375      1.00000
     23     -20.9237      1.00000
     24     -20.8833      1.00000
     25     -20.8449      1.00000
     26     -20.7617      1.00000
     27     -20.6564      1.00000
     28     -19.7567      1.00000
     29     -19.7448      1.00000
     30     -18.9076      1.00000
     31     -18.8832      1.00000
     32     -17.1199      1.00000
     33     -17.1147      1.00000
     34     -17.1080      1.00000
     35     -17.1029      1.00000
     36     -17.0950      1.00000
     37     -17.0858      1.00000
     38     -16.5557      1.00000
     39     -16.5549      1.00000
     40     -16.5064      1.00000
     41     -16.5043      1.00000
     42     -16.4901      1.00000
     43     -16.4877      1.00000
     44     -12.9934      1.00000
     45     -12.8984      1.00000
     46     -12.0615      1.00000
     47     -11.8439      1.00000
     48     -11.7894      1.00000
     49     -11.5693      1.00000
     50     -11.4056      1.00000
     51     -11.1982      1.00000
     52     -11.1266      1.00000
     53     -11.0282      1.00000
     54     -10.9189      1.00000
     55     -10.7881      1.00000
     56     -10.7527      1.00000
     57     -10.6464      1.00000
     58     -10.5227      1.00000
     59     -10.4787      1.00000
     60     -10.2648      1.00000
     61     -10.2442      1.00000
     62     -10.1961      1.00000
     63     -10.0679      1.00000
     64     -10.0314      1.00000
     65      -9.9532      1.00000
     66      -9.8396      1.00000
     67      -9.6089      1.00000
     68      -9.4463      1.00000
     69      -9.3933      1.00000
     70      -9.3681      1.00000
     71      -9.2866      1.00000
     72      -9.2620      1.00000
     73      -9.2154      1.00000
     74      -9.1583      1.00000
     75      -9.0461      1.00000
     76      -9.0295      1.00000
     77      -8.9418      1.00000
     78      -8.8983      1.00000
     79      -8.8543      1.00000
     80      -8.8048      1.00000
     81      -8.7753      1.00000
     82      -8.6243      1.00000
     83      -8.5199      1.00000
     84      -8.4340      1.00000
     85      -8.3825      1.00000
     86      -8.3064      1.00000
     87      -8.2658      1.00000
     88      -8.1541      1.00000
     89      -8.0494      1.00000
     90      -8.0022      1.00000
     91      -7.9554      1.00000
     92      -7.9418      1.00000
     93      -7.8932      1.00000
     94      -7.8672      1.00000
     95      -7.8192      1.00000
     96      -7.7738      1.00000
     97      -7.7458      1.00000
     98      -7.7201      1.00000
     99      -7.6898      1.00000
    100      -7.6597      1.00000
    101      -7.6500      1.00000
    102      -7.6344      1.00000
    103      -7.5956      1.00000
    104      -7.5734      1.00000
    105      -7.5370      1.00000
    106      -7.5309      1.00000
    107      -7.5114      1.00000
    108      -7.4457      1.00000
    109      -7.4227      1.00000
    110      -7.3927      1.00000
    111      -7.3515      1.00000
    112      -7.3300      1.00000
    113      -7.3008      1.00000
    114      -7.2548      1.00000
    115      -7.1802      1.00000
    116      -7.1274      1.00000
    117      -7.0842      1.00000
    118      -6.9988      1.00000
    119      -6.9933      1.00000
    120      -6.9393      1.00000
    121      -6.9163      1.00000
    122      -6.8731      1.00000
    123      -6.8582      1.00000
    124      -6.7551      1.00000
    125      -6.6990      1.00000
    126      -6.6742      1.00000
    127      -6.5656      1.00000
    128      -6.4773      1.00000
    129      -6.4051      1.00000
    130      -6.3459      1.00000
    131      -6.3178      1.00000
    132      -6.2162      1.00000
    133      -6.1958      1.00000
    134      -6.1549      1.00000
    135      -6.1323      1.00000
    136      -6.0698      1.00000
    137      -5.9087      1.00000
    138      -5.8950      1.00000
    139      -5.8356      1.00000
    140      -5.7051      1.00000
    141      -5.7014      1.00000
    142      -5.3248      1.00000
    143      -5.2844      1.00000
    144      -5.2354      1.00000
    145      -5.2029      1.00000
    146      -5.1324      1.00000
    147      -5.0317      1.00000
    148      -4.8170      1.00000
    149      -4.7824      1.00000
    150      -4.6824      1.00000
    151      -4.3903      1.00000
    152      -4.3685      1.00000
    153      -4.3582      1.00000
    154      -4.2271      1.00000
    155      -4.1995      1.00000
    156      -4.1474      1.00000
    157      -4.1216      1.00000
    158      -2.9976      0.00000
    159      -2.9673      0.00000
    160      -2.9371      0.00000
    161      -2.8708      0.00000
    162      -2.4253      0.00000
    163      -2.3722      0.00000
    164      -2.3403      0.00000
    165      -2.3087      0.00000
    166      -2.2931      0.00000
    167      -2.2758      0.00000
    168      -2.2541      0.00000
    169      -2.2147      0.00000
    170      -2.1388      0.00000
    171      -2.0951      0.00000
    172      -2.0164      0.00000
    173      -1.7736      0.00000
    174      -1.6887      0.00000
    175      -1.6431      0.00000
    176      -1.5053      0.00000
    177      -1.4755      0.00000
    178      -1.4166      0.00000
    179      -1.0498      0.00000
    180      -0.9717      0.00000
    181      -0.8520      0.00000
    182      -0.6222      0.00000
    183      -0.4180      0.00000
    184       0.0460      0.00000
    185       0.2067      0.00000
    186       0.2855      0.00000
    187       0.3444      0.00000
    188       0.3876      0.00000
    189       0.4248      0.00000
    190       0.4877      0.00000
    191       0.5418      0.00000
    192       0.7240      0.00000
    193       0.7772      0.00000
    194       0.8092      0.00000
    195       0.8473      0.00000
    196       0.9396      0.00000
    197       0.9864      0.00000
    198       1.0096      0.00000
    199       1.0828      0.00000
    200       1.1299      0.00000
    201       1.1682      0.00000
    202       1.2250      0.00000
    203       1.2650      0.00000
    204       1.2967      0.00000
    205       1.3353      0.00000
    206       1.3782      0.00000
    207       1.4433      0.00000
    208       1.4667      0.00000
    209       1.4903      0.00000
    210       1.5507      0.00000
    211       1.5726      0.00000
    212       1.5945      0.00000
    213       1.6227      0.00000
    214       1.6626      0.00000
    215       1.6811      0.00000
    216       1.7421      0.00000
    217       1.7656      0.00000
    218       1.7919      0.00000
    219       1.8020      0.00000
    220       1.8200      0.00000
    221       1.8422      0.00000
    222       1.8847      0.00000
    223       1.9280      0.00000
    224       2.0418      0.00000

 k-point     4 :       0.3333    0.3333    0.0000
  band No.  band energies     occupation 
      1     -33.6066      1.00000
      2     -33.5865      1.00000
      3     -33.0321      1.00000
      4     -33.0314      1.00000
      5     -23.2429      1.00000
      6     -23.1784      1.00000
      7     -22.1002      1.00000
      8     -22.0905      1.00000
      9     -21.9860      1.00000
     10     -21.8597      1.00000
     11     -21.8142      1.00000
     12     -21.7746      1.00000
     13     -21.7479      1.00000
     14     -21.7139      1.00000
     15     -21.6756      1.00000
     16     -21.6574      1.00000
     17     -21.6040      1.00000
     18     -21.0601      1.00000
     19     -21.0324      1.00000
     20     -20.9864      1.00000
     21     -20.9685      1.00000
     22     -20.9132      1.00000
     23     -20.8955      1.00000
     24     -20.8842      1.00000
     25     -20.8538      1.00000
     26     -20.7619      1.00000
     27     -20.6564      1.00000
     28     -19.7567      1.00000
     29     -19.7448      1.00000
     30     -18.9077      1.00000
     31     -18.8831      1.00000
     32     -17.1199      1.00000
     33     -17.1147      1.00000
     34     -17.1080      1.00000
     35     -17.1029      1.00000
     36     -17.0950      1.00000
     37     -17.0858      1.00000
     38     -16.5557      1.00000
     39     -16.5549      1.00000
     40     -16.5064      1.00000
     41     -16.5043      1.00000
     42     -16.4913      1.00000
     43     -16.4866      1.00000
     44     -12.9480      1.00000
     45     -12.8960      1.00000
     46     -11.9520      1.00000
     47     -11.9253      1.00000
     48     -11.7439      1.00000
     49     -11.6481      1.00000
     50     -11.5085      1.00000
     51     -11.3187      1.00000
     52     -11.0969      1.00000
     53     -11.0695      1.00000
     54     -10.9095      1.00000
     55     -10.8256      1.00000
     56     -10.7542      1.00000
     57     -10.6795      1.00000
     58     -10.5421      1.00000
     59     -10.4669      1.00000
     60     -10.1953      1.00000
     61     -10.1654      1.00000
     62     -10.1286      1.00000
     63     -10.0574      1.00000
     64      -9.9949      1.00000
     65      -9.9836      1.00000
     66      -9.7369      1.00000
     67      -9.6084      1.00000
     68      -9.4171      1.00000
     69      -9.3799      1.00000
     70      -9.3254      1.00000
     71      -9.2987      1.00000
     72      -9.2698      1.00000
     73      -9.2197      1.00000
     74      -9.1931      1.00000
     75      -9.0581      1.00000
     76      -9.0422      1.00000
     77      -8.9161      1.00000
     78      -8.8862      1.00000
     79      -8.8239      1.00000
     80      -8.8105      1.00000
     81      -8.7521      1.00000
     82      -8.6330      1.00000
     83      -8.5319      1.00000
     84      -8.4508      1.00000
     85      -8.4136      1.00000
     86      -8.2614      1.00000
     87      -8.2263      1.00000
     88      -8.0965      1.00000
     89      -8.0847      1.00000
     90      -8.0541      1.00000
     91      -8.0081      1.00000
     92      -7.9385      1.00000
     93      -7.9245      1.00000
     94      -7.8540      1.00000
     95      -7.8406      1.00000
     96      -7.7915      1.00000
     97      -7.7640      1.00000
     98      -7.7220      1.00000
     99      -7.7040      1.00000
    100      -7.6859      1.00000
    101      -7.6651      1.00000
    102      -7.6349      1.00000
    103      -7.5946      1.00000
    104      -7.5790      1.00000
    105      -7.5475      1.00000
    106      -7.5209      1.00000
    107      -7.4857      1.00000
    108      -7.4552      1.00000
    109      -7.3533      1.00000
    110      -7.3497      1.00000
    111      -7.3311      1.00000
    112      -7.3169      1.00000
    113      -7.3031      1.00000
    114      -7.2193      1.00000
    115      -7.1863      1.00000
    116      -7.1327      1.00000
    117      -7.0902      1.00000
    118      -7.0397      1.00000
    119      -6.9859      1.00000
    120      -6.9756      1.00000
    121      -6.9471      1.00000
    122      -6.9162      1.00000
    123      -6.8614      1.00000
    124      -6.8049      1.00000
    125      -6.6834      1.00000
    126      -6.5824      1.00000
    127      -6.5419      1.00000
    128      -6.4946      1.00000
    129      -6.4406      1.00000
    130      -6.4175      1.00000
    131      -6.3748      1.00000
    132      -6.2832      1.00000
    133      -6.1752      1.00000
    134      -6.1741      1.00000
    135      -6.1318      1.00000
    136      -6.0604      1.00000
    137      -5.8645      1.00000
    138      -5.8503      1.00000
    139      -5.8159      1.00000
    140      -5.6716      1.00000
    141      -5.6596      1.00000
    142      -5.3564      1.00000
    143      -5.2861      1.00000
    144      -5.2513      1.00000
    145      -5.2006      1.00000
    146      -5.1446      1.00000
    147      -5.0482      1.00000
    148      -4.8201      1.00000
    149      -4.7877      1.00000
    150      -4.5738      1.00000
    151      -4.4265      1.00000
    152      -4.3873      1.00000
    153      -4.3650      1.00000
    154      -4.2099      1.00000
    155      -4.1859      1.00000
    156      -4.1391      1.00000
    157      -4.1139      1.00000
    158      -2.9984      0.00000
    159      -2.9626      0.00000
    160      -2.9342      0.00000
    161      -2.9009      0.00000
    162      -2.4208      0.00000
    163      -2.4082      0.00000
    164      -2.3897      0.00000
    165      -2.3203      0.00000
    166      -2.3005      0.00000
    167      -2.2943      0.00000
    168      -2.2845      0.00000
    169      -2.2762      0.00000
    170      -2.1333      0.00000
    171      -2.0780      0.00000
    172      -2.0123      0.00000
    173      -1.7217      0.00000
    174      -1.6746      0.00000
    175      -1.5996      0.00000
    176      -1.4648      0.00000
    177      -1.4421      0.00000
    178      -1.3603      0.00000
    179      -1.0792      0.00000
    180      -1.0124      0.00000
    181      -0.8301      0.00000
    182      -0.6330      0.00000
    183      -0.3657      0.00000
    184      -0.1034      0.00000
    185       0.0085      0.00000
    186       0.2384      0.00000
    187       0.3274      0.00000
    188       0.4107      0.00000
    189       0.4327      0.00000
    190       0.4862      0.00000
    191       0.5801      0.00000
    192       0.7957      0.00000
    193       0.8341      0.00000
    194       0.8695      0.00000
    195       0.9052      0.00000
    196       0.9402      0.00000
    197       0.9750      0.00000
    198       0.9965      0.00000
    199       1.0968      0.00000
    200       1.1171      0.00000
    201       1.2194      0.00000
    202       1.2798      0.00000
    203       1.3283      0.00000
    204       1.3453      0.00000
    205       1.3766      0.00000
    206       1.3959      0.00000
    207       1.4611      0.00000
    208       1.4788      0.00000
    209       1.5198      0.00000
    210       1.5429      0.00000
    211       1.5641      0.00000
    212       1.6334      0.00000
    213       1.6473      0.00000
    214       1.6699      0.00000
    215       1.7189      0.00000
    216       1.7605      0.00000
    217       1.7953      0.00000
    218       1.8374      0.00000
    219       1.8553      0.00000
    220       1.8878      0.00000
    221       1.9104      0.00000
    222       2.0021      0.00000
    223       2.0145      0.00000
    224       2.0898      0.00000

 k-point     5 :      -0.3333    0.3333    0.0000
  band No.  band energies     occupation 
      1     -33.6066      1.00000
      2     -33.5865      1.00000
      3     -33.0321      1.00000
      4     -33.0314      1.00000
      5     -23.2429      1.00000
      6     -23.1784      1.00000
      7     -22.1002      1.00000
      8     -22.0904      1.00000
      9     -21.9860      1.00000
     10     -21.8593      1.00000
     11     -21.8151      1.00000
     12     -21.7739      1.00000
     13     -21.7480      1.00000
     14     -21.7139      1.00000
     15     -21.6759      1.00000
     16     -21.6571      1.00000
     17     -21.6040      1.00000
     18     -21.0602      1.00000
     19     -21.0324      1.00000
     20     -20.9854      1.00000
     21     -20.9694      1.00000
     22     -20.9112      1.00000
     23     -20.9032      1.00000
     24     -20.8762      1.00000
     25     -20.8561      1.00000
     26     -20.7619      1.00000
     27     -20.6564      1.00000
     28     -19.7567      1.00000
     29     -19.7448      1.00000
     30     -18.9076      1.00000
     31     -18.8832      1.00000
     32     -17.1199      1.00000
     33     -17.1147      1.00000
     34     -17.1080      1.00000
     35     -17.1029      1.00000
     36     -17.0950      1.00000
     37     -17.0858      1.00000
     38     -16.5557      1.00000
     39     -16.5549      1.00000
     40     -16.5074      1.00000
     41     -16.5033      1.00000
     42     -16.4901      1.00000
     43     -16.4877      1.00000
     44     -12.9462      1.00000
     45     -12.8981      1.00000
     46     -11.9512      1.00000
     47     -11.9230      1.00000
     48     -11.7519      1.00000
     49     -11.6471      1.00000
     50     -11.4994      1.00000
     51     -11.3212      1.00000
     52     -11.1207      1.00000
     53     -11.0389      1.00000
     54     -10.9313      1.00000
     55     -10.8108      1.00000
     56     -10.7541      1.00000
     57     -10.6817      1.00000
     58     -10.5266      1.00000
     59     -10.4866      1.00000
     60     -10.1949      1.00000
     61     -10.1663      1.00000
     62     -10.1036      1.00000
     63     -10.0867      1.00000
     64      -9.9921      1.00000
     65      -9.9779      1.00000
     66      -9.7462      1.00000
     67      -9.5723      1.00000
     68      -9.4720      1.00000
     69      -9.3809      1.00000
     70      -9.3141      1.00000
     71      -9.2853      1.00000
     72      -9.2568      1.00000
     73      -9.2223      1.00000
     74      -9.1750      1.00000
     75      -9.0790      1.00000
     76      -9.0509      1.00000
     77      -8.9041      1.00000
     78      -8.8741      1.00000
     79      -8.8409      1.00000
     80      -8.8147      1.00000
     81      -8.7646      1.00000
     82      -8.6301      1.00000
     83      -8.5087      1.00000
     84      -8.4436      1.00000
     85      -8.4259      1.00000
     86      -8.2516      1.00000
     87      -8.2043      1.00000
     88      -8.1946      1.00000
     89      -8.0597      1.00000
     90      -8.0222      1.00000
     91      -7.9827      1.00000
     92      -7.9568      1.00000
     93      -7.9132      1.00000
     94      -7.8889      1.00000
     95      -7.8313      1.00000
     96      -7.8000      1.00000
     97      -7.7573      1.00000
     98      -7.7266      1.00000
     99      -7.6925      1.00000
    100      -7.6527      1.00000
    101      -7.6442      1.00000
    102      -7.6216      1.00000
    103      -7.6100      1.00000
    104      -7.5751      1.00000
    105      -7.5652      1.00000
    106      -7.5441      1.00000
    107      -7.5330      1.00000
    108      -7.4274      1.00000
    109      -7.3609      1.00000
    110      -7.3559      1.00000
    111      -7.3314      1.00000
    112      -7.3179      1.00000
    113      -7.2980      1.00000
    114      -7.2193      1.00000
    115      -7.1723      1.00000
    116      -7.1344      1.00000
    117      -7.0818      1.00000
    118      -7.0136      1.00000
    119      -6.9919      1.00000
    120      -6.9579      1.00000
    121      -6.9403      1.00000
    122      -6.9205      1.00000
    123      -6.8891      1.00000
    124      -6.8116      1.00000
    125      -6.6876      1.00000
    126      -6.5890      1.00000
    127      -6.5439      1.00000
    128      -6.5086      1.00000
    129      -6.4657      1.00000
    130      -6.4178      1.00000
    131      -6.3493      1.00000
    132      -6.2478      1.00000
    133      -6.1826      1.00000
    134      -6.1575      1.00000
    135      -6.1354      1.00000
    136      -6.0824      1.00000
    137      -5.8627      1.00000
    138      -5.8438      1.00000
    139      -5.8167      1.00000
    140      -5.6740      1.00000
    141      -5.6650      1.00000
    142      -5.3548      1.00000
    143      -5.2845      1.00000
    144      -5.2499      1.00000
    145      -5.2031      1.00000
    146      -5.1442      1.00000
    147      -5.0491      1.00000
    148      -4.8195      1.00000
    149      -4.7885      1.00000
    150      -4.5758      1.00000
    151      -4.4244      1.00000
    152      -4.3885      1.00000
    153      -4.3633      1.00000
    154      -4.2110      1.00000
    155      -4.1851      1.00000
    156      -4.1392      1.00000
    157      -4.1140      1.00000
    158      -2.9995      0.00000
    159      -2.9635      0.00000
    160      -2.9322      0.00000
    161      -2.9008      0.00000
    162      -2.4210      0.00000
    163      -2.4076      0.00000
    164      -2.3911      0.00000
    165      -2.3205      0.00000
    166      -2.3016      0.00000
    167      -2.2928      0.00000
    168      -2.2806      0.00000
    169      -2.2786      0.00000
    170      -2.1333      0.00000
    171      -2.0789      0.00000
    172      -2.0126      0.00000
    173      -1.7206      0.00000
    174      -1.6759      0.00000
    175      -1.6007      0.00000
    176      -1.4620      0.00000
    177      -1.4450      0.00000
    178      -1.3595      0.00000
    179      -1.0820      0.00000
    180      -1.0060      0.00000
    181      -0.8333      0.00000
    182      -0.6378      0.00000
    183      -0.3547      0.00000
    184      -0.0965      0.00000
    185       0.0003      0.00000
    186       0.2587      0.00000
    187       0.2926      0.00000
    188       0.4068      0.00000
    189       0.4337      0.00000
    190       0.4833      0.00000
    191       0.5925      0.00000
    192       0.7951      0.00000
    193       0.8392      0.00000
    194       0.8844      0.00000
    195       0.9031      0.00000
    196       0.9115      0.00000
    197       0.9734      0.00000
    198       1.0753      0.00000
    199       1.0815      0.00000
    200       1.1249      0.00000
    201       1.1945      0.00000
    202       1.2412      0.00000
    203       1.2986      0.00000
    204       1.3494      0.00000
    205       1.3996      0.00000
    206       1.4153      0.00000
    207       1.4395      0.00000
    208       1.4805      0.00000
    209       1.5025      0.00000
    210       1.5449      0.00000
    211       1.5628      0.00000
    212       1.5984      0.00000
    213       1.6512      0.00000
    214       1.6845      0.00000
    215       1.7184      0.00000
    216       1.7821      0.00000
    217       1.7880      0.00000
    218       1.8517      0.00000
    219       1.8856      0.00000
    220       1.8925      0.00000
    221       1.9209      0.00000
    222       1.9463      0.00000
    223       1.9811      0.00000
    224       2.0749      0.00000


--------------------------------------------------------------------------------------------------------


 soft charge-density along one line, spin component           1
         0         1         2         3         4         5         6         7         8         9
 total charge-density along one line
 
 soft charge-density along one line, spin component           2
         0         1         2         3         4         5         6         7         8         9
 total charge-density along one line
 
 pseudopotential strength for first ion, spin component:           1
-14.777  -0.029  -0.020  -0.150  -0.381   1.678   0.002   0.003
 -0.029 -16.087   0.307   0.026   0.201   0.002   2.019  -0.050
 -0.020   0.307 -14.026   0.060  -0.028   0.003  -0.050   1.678
 -0.150   0.026   0.060 -16.093  -0.085   0.042  -0.010  -0.009
 -0.381   0.201  -0.028  -0.085 -13.544   0.042  -0.040   0.006
  1.678   0.002   0.003   0.042   0.042   0.075  -0.004  -0.002
  0.002   2.019  -0.050  -0.010  -0.040  -0.004  -0.046   0.034
  0.003  -0.050   1.678  -0.009   0.006  -0.002   0.034   0.185
  0.042  -0.010  -0.009   2.013   0.018  -0.013   0.002   0.007
  0.042  -0.040   0.006   0.018   1.541  -0.047   0.021  -0.003
 -0.006   0.028   0.130   0.005  -0.005   0.001  -0.007  -0.032
  0.001  -0.003  -0.013  -0.001   0.001  -0.000   0.001   0.004
 -0.002  -0.018  -0.000  -0.000  -0.005   0.001   0.004  -0.000
 -0.000   0.008  -0.011  -0.003   0.000  -0.000  -0.002   0.002
  0.004  -0.000   0.001  -0.017  -0.003  -0.001  -0.000  -0.000
  0.001   0.010   0.000   0.001   0.002  -0.000  -0.003  -0.000
  0.001  -0.003   0.007   0.001  -0.000  -0.000   0.001  -0.002
 -0.002   0.001  -0.001   0.010   0.002   0.001  -0.000   0.000
 pseudopotential strength for first ion, spin component:           2
-13.532  -0.123  -0.085   0.547  -0.644   1.358   0.020   0.015
 -0.123  -9.357  -0.501  -0.222  -0.106   0.020   0.775   0.089
 -0.085  -0.501 -12.218  -0.018  -0.010   0.015   0.089   1.282
  0.547  -0.222  -0.018  -9.518   0.261  -0.077   0.032   0.005
 -0.644  -0.106  -0.010   0.261 -11.561   0.089   0.010   0.004
  1.358   0.020   0.015  -0.077   0.089   0.192  -0.014  -0.009
  0.020   0.775   0.089   0.032   0.010  -0.014   0.677  -0.054
  0.015   0.089   1.282   0.005   0.004  -0.009  -0.054   0.367
 -0.077   0.032   0.005   0.795  -0.040   0.064  -0.026  -0.001
  0.089   0.010   0.004  -0.040   1.087  -0.076  -0.013  -0.001
  0.001   0.006   0.011  -0.002  -0.001   0.000  -0.002  -0.006
  0.000  -0.002  -0.007  -0.000   0.000  -0.000   0.000   0.002
 -0.002  -0.002  -0.004  -0.000  -0.004   0.000  -0.001   0.002
 -0.000   0.001  -0.008  -0.001  -0.000   0.000   0.001   0.002
  0.004  -0.000   0.002  -0.003  -0.002  -0.001   0.000  -0.000
  0.001   0.005   0.002   0.000   0.002  -0.000  -0.001  -0.001
  0.000  -0.001   0.007   0.001   0.000  -0.000  -0.000  -0.002
 -0.002   0.000  -0.001   0.006   0.001   0.001  -0.000   0.000
 total augmentation occupancy for first ion, spin component:           1
  1.910   0.025   0.013  -0.105   0.169  -0.010  -0.015  -0.015   0.005  -0.219  -0.006  -0.012  -0.000  -0.004  -0.001  -0.001
  0.025   1.114   0.052   0.046   0.014  -0.013  -0.094   0.089   0.020   0.051   0.018   0.016  -0.037   0.027   0.001   0.001
  0.013   0.052   1.381  -0.007  -0.000  -0.002   0.094   0.701   0.036  -0.005  -0.009   0.064   0.005   0.036   0.004  -0.002
 -0.105   0.046  -0.007   1.155  -0.043   0.003   0.021   0.039  -0.097  -0.022  -0.011   0.004   0.000  -0.005  -0.030  -0.001
  0.169   0.014  -0.000  -0.043   1.386  -0.215   0.049  -0.007  -0.025   0.706  -0.001  -0.006  -0.005   0.000  -0.005  -0.000
 -0.010  -0.013  -0.002   0.003  -0.215   0.225   0.001   0.004   0.023  -0.077   0.008  -0.002   0.001   0.000  -0.016   0.000
 -0.015  -0.094   0.094   0.021   0.049   0.001   0.332  -0.040   0.038   0.008   0.026   0.004  -0.086   0.043   0.003   0.005
 -0.015   0.089   0.701   0.039  -0.007   0.004  -0.040   0.577   0.045   0.005   0.027  -0.039   0.020   0.058   0.008  -0.002
  0.005   0.020   0.036  -0.097  -0.025   0.023   0.038   0.045   0.362  -0.008  -0.014  -0.008   0.002   0.002  -0.060   0.000
 -0.219   0.051  -0.005  -0.022   0.706  -0.077   0.008   0.005  -0.008   0.499  -0.008   0.001  -0.009   0.006  -0.015   0.001
 -0.006   0.018  -0.009  -0.011  -0.001   0.008   0.026   0.027  -0.014  -0.008   1.476  -0.517   0.015   0.032  -0.005  -0.001
 -0.012   0.016   0.064   0.004  -0.006  -0.002   0.004  -0.039  -0.008   0.001  -0.517   0.250  -0.004  -0.000   0.001   0.001
 -0.000  -0.037   0.005   0.000  -0.005   0.001  -0.086   0.020   0.002  -0.009   0.015  -0.004   0.396   0.006   0.001  -0.030
 -0.004   0.027   0.036  -0.005   0.000   0.000   0.043   0.058   0.002   0.006   0.032  -0.000   0.006   0.386  -0.003  -0.000
 -0.001   0.001   0.004  -0.030  -0.005  -0.016   0.003   0.008  -0.060  -0.015  -0.005   0.001   0.001  -0.003   0.396  -0.000
 -0.001   0.001  -0.002  -0.001  -0.000   0.000   0.005  -0.002   0.000   0.001  -0.001   0.001  -0.030  -0.000  -0.000   0.003
 -0.001  -0.002  -0.010  -0.001  -0.001   0.000  -0.003  -0.018  -0.002  -0.001  -0.002   0.005  -0.000  -0.032   0.000   0.000
  0.001  -0.001  -0.000  -0.001   0.000   0.001   0.000  -0.002   0.004   0.001   0.000   0.000  -0.000   0.000  -0.030   0.000
 total augmentation occupancy for first ion, spin component:           2
  0.032  -0.015  -0.008   0.101  -0.043  -0.091  -0.000   0.006  -0.025   0.000  -0.000  -0.003  -0.000   0.001   0.003   0.000
 -0.015   0.836  -0.109  -0.048  -0.044  -0.004  -0.269   0.036  -0.017   0.019  -0.013   0.006   0.031  -0.022  -0.003  -0.003
 -0.008  -0.109   0.153  -0.010   0.003  -0.000   0.026  -0.089   0.010  -0.002   0.008   0.033  -0.006  -0.007  -0.001   0.000
  0.101  -0.048  -0.010   0.804   0.051  -0.025  -0.018   0.002  -0.285  -0.006   0.010   0.004  -0.002   0.006   0.024  -0.000
 -0.043  -0.044   0.003   0.051   0.158  -0.004   0.012   0.001  -0.011  -0.073   0.001  -0.002  -0.001   0.001   0.002   0.000
 -0.091  -0.004  -0.000  -0.025  -0.004   0.016   0.006  -0.000   0.025   0.034  -0.002   0.002   0.000  -0.000  -0.004   0.000
 -0.000  -0.269   0.026  -0.018   0.012   0.006   0.208  -0.066   0.028  -0.022   0.014   0.004  -0.031   0.014   0.000   0.002
  0.006   0.036  -0.089   0.002   0.001  -0.000  -0.066  -0.062   0.001   0.003   0.020  -0.000   0.007  -0.004   0.000  -0.000
 -0.025  -0.017   0.010  -0.285  -0.011   0.025   0.028   0.001   0.235   0.010  -0.005  -0.004  -0.000  -0.002  -0.024   0.000
  0.000   0.019  -0.002  -0.006  -0.073   0.034  -0.022   0.003   0.010  -0.105  -0.005  -0.000   0.002  -0.001  -0.002  -0.000
 -0.000  -0.013   0.008   0.010   0.001  -0.002   0.014   0.020  -0.005  -0.005   0.078   0.086  -0.001  -0.001   0.000   0.000
 -0.003   0.006   0.033   0.004  -0.002   0.002   0.004  -0.000  -0.004  -0.000   0.086  -0.062   0.001   0.002  -0.000  -0.000
 -0.000   0.031  -0.006  -0.002  -0.001   0.000  -0.031   0.007  -0.000   0.002  -0.001   0.001   0.017  -0.001  -0.000   0.003
  0.001  -0.022  -0.007   0.006   0.001  -0.000   0.014  -0.004  -0.002  -0.001  -0.001   0.002  -0.001   0.019   0.000   0.000
  0.003  -0.003  -0.001   0.024   0.002  -0.004   0.000   0.000  -0.024  -0.002   0.000  -0.000  -0.000   0.000   0.015  -0.000
  0.000  -0.003   0.000  -0.000   0.000   0.000   0.002  -0.000   0.000  -0.000   0.000  -0.000   0.003   0.000  -0.000  -0.001
 -0.000   0.001  -0.001  -0.000  -0.000   0.000   0.000  -0.000  -0.000   0.000   0.000   0.000   0.000   0.004  -0.000  -0.000
 -0.000  -0.000   0.000  -0.003  -0.000   0.000   0.000  -0.000   0.002  -0.000  -0.000   0.000   0.000   0.000   0.003  -0.000


------------------------ aborting loop because EDIFF is reached ----------------------------------------


 


 total charge     
 
# of ion       s       p       d       tot
------------------------------------------
    1        0.528   0.975   6.250   7.753
    2        0.509   0.964   6.689   8.162
    3        0.514   0.979   6.708   8.200
    4        0.526   0.968   6.242   7.736
    5        0.363   0.551   5.713   6.627
    6        0.305   0.418   6.079   6.802
    7        0.364   0.555   5.715   6.634
    8        0.369   0.557   5.773   6.699
    9        0.957   1.664   0.000   2.621
   10        0.970   1.604   0.000   2.574
   11        0.970   1.604   0.000   2.574
   12        0.957   1.658   0.000   2.615
   13        0.959   1.658   0.000   2.617
   14        0.970   1.604   0.000   2.574
   15        0.970   1.604   0.000   2.574
   16        0.959   1.653   0.000   2.612
   17        0.956   1.652   0.000   2.608
   18        0.970   1.604   0.000   2.574
   19        0.970   1.604   0.000   2.574
   20        0.959   1.651   0.000   2.609
   21        0.957   1.648   0.000   2.606
   22        0.970   1.604   0.000   2.574
   23        0.970   1.605   0.000   2.575
   24        0.957   1.657   0.000   2.613
   25        0.960   1.661   0.000   2.622
   26        0.952   1.640   0.000   2.591
   27        0.952   1.638   0.000   2.589
   28        0.960   1.662   0.000   2.622
   29        0.967   1.612   0.000   2.580
   30        1.002   1.505   0.000   2.507
   31        1.001   1.505   0.000   2.507
   32        0.966   1.596   0.000   2.562
   33        1.313   2.569   0.000   3.881
   34        1.330   2.517   0.000   3.847
   35        1.329   2.519   0.000   3.848
   36        1.313   2.570   0.000   3.882
   37        1.313   2.569   0.000   3.881
   38        1.330   2.518   0.000   3.848
   39        1.328   2.524   0.000   3.851
   40        1.313   2.569   0.000   3.882
   41        1.313   2.569   0.000   3.881
   42        1.327   2.527   0.000   3.853
   43        1.327   2.519   0.000   3.846
   44        1.312   2.569   0.000   3.882
   45        1.313   2.569   0.000   3.882
   46        1.328   2.525   0.000   3.852
   47        1.327   2.525   0.000   3.852
   48        1.313   2.569   0.000   3.882
   49        1.339   2.445   0.000   3.784
   50        1.327   2.505   0.000   3.832
   51        1.328   2.502   0.000   3.830
   52        1.339   2.445   0.000   3.785
   53        1.312   2.551   0.000   3.863
   54        1.325   2.562   0.000   3.886
   55        1.325   2.561   0.000   3.886
   56        1.313   2.561   0.000   3.874
   57        1.949   5.573   0.013   7.535
   58        1.949   5.572   0.013   7.534
   59        1.946   5.566   0.004   7.516
   60        1.946   5.566   0.004   7.516
   61        1.602   3.484   0.000   5.086
   62        1.602   3.483   0.000   5.085
   63        1.591   3.531   0.000   5.122
   64        0.609   0.111   0.000   0.721
   65        0.609   0.111   0.000   0.721
   66        0.621   0.116   0.000   0.737
--------------------------------------------------
tot         72.818 138.832  49.203 260.852
 


 magnetization (x)
 
# of ion       s       p       d       tot
------------------------------------------
    1        0.011   0.026   2.034   2.071
    2        0.001   0.005   0.116   0.122
    3        0.001   0.004   0.103   0.109
    4        0.011   0.026   2.039   2.076
    5        0.018   0.028   4.381   4.426
    6        0.019   0.032   3.753   3.804
    7        0.018   0.027   4.383   4.428
    8        0.024   0.027   4.340   4.391
    9       -0.009  -0.023   0.000  -0.031
   10        0.002   0.015   0.000   0.017
   11        0.002   0.015   0.000   0.017
   12       -0.009  -0.022   0.000  -0.030
   13       -0.007  -0.022   0.000  -0.029
   14        0.002   0.015   0.000   0.017
   15        0.002   0.015   0.000   0.017
   16       -0.008  -0.020   0.000  -0.027
   17       -0.009  -0.015   0.000  -0.024
   18        0.002   0.015   0.000   0.017
   19        0.002   0.015   0.000   0.017
   20       -0.007  -0.017   0.000  -0.024
   21       -0.008  -0.012   0.000  -0.019
   22        0.002   0.015   0.000   0.017
   23        0.002   0.015   0.000   0.017
   24       -0.009  -0.018   0.000  -0.026
   25       -0.000   0.001   0.000   0.001
   26       -0.010  -0.029   0.000  -0.039
   27       -0.010  -0.028   0.000  -0.038
   28       -0.000   0.001   0.000   0.000
   29        0.002   0.010   0.000   0.012
   30        0.000   0.043   0.000   0.043
   31        0.000   0.042   0.000   0.042
   32        0.002   0.013   0.000   0.014
   33        0.013   0.032   0.000   0.044
   34        0.005   0.004   0.000   0.009
   35        0.012   0.024   0.000   0.036
   36        0.013   0.032   0.000   0.045
   37        0.013   0.032   0.000   0.044
   38        0.005   0.007   0.000   0.012
   39        0.012   0.032   0.000   0.044
   40        0.013   0.032   0.000   0.045
   41        0.013   0.032   0.000   0.044
   42        0.013   0.031   0.000   0.043
   43        0.004  -0.003   0.000   0.001
   44        0.013   0.032   0.000   0.045
   45        0.013   0.032   0.000   0.045
   46        0.011   0.021   0.000   0.032
   47        0.004  -0.001   0.000   0.003
   48        0.013   0.032   0.000   0.045
   49       -0.000  -0.001   0.000  -0.001
   50        0.010   0.030   0.000   0.040
   51        0.010   0.030   0.000   0.040
   52       -0.000  -0.001   0.000  -0.001
   53        0.010   0.024   0.000   0.034
   54        0.012   0.067   0.000   0.079
   55        0.012   0.067   0.000   0.079
   56        0.004   0.003   0.000   0.008
   57        0.000   0.000  -0.000   0.000
   58        0.000   0.000  -0.000   0.000
   59        0.000   0.000   0.000   0.000
   60        0.000   0.000   0.000   0.000
   61        0.004   0.117   0.000   0.121
   62        0.004   0.117   0.000   0.121
   63        0.008   0.248   0.000   0.256
   64        0.007   0.002   0.000   0.009
   65        0.007   0.002   0.000   0.009
   66        0.004   0.004   0.000   0.008
--------------------------------------------------
tot          0.298   1.278  21.149  22.725
 
    CHARGE:  cpu time    0.3808: real time    0.3817
    FORLOC:  cpu time    0.0222: real time    0.0222
    FORNL :  cpu time    2.3034: real time    2.3135
    STRESS:  cpu time    6.9502: real time    7.0176
    FORCOR:  cpu time    0.1408: real time    0.1439
    FORHAR:  cpu time    0.0363: real time    0.0366
    MIXING:  cpu time    0.0042: real time    0.0042
    OFIELD:  cpu time    0.0002: real time    0.0002

 ---------------------------------------------------------------------------------------------

         DFTD3 V3.0 Rev 1        
 Edisp (eV)   -5.64234

 E6    (eV) :    -3.6693
 E8    (eV) :    -1.9730
 % E8        : 34.97
    FORVDW:  cpu time    0.2907: real time    0.2913

  FORCE on cell =-STRESS in cart. coord.  units (eV):
  Direction    XX          YY          ZZ          XY          YZ          ZX
  --------------------------------------------------------------------------------------
  Alpha Z   318.62459   318.62459   318.62459
  Ewald   52528.80237 52561.85894-58632.07612   -29.54520    43.06998   -57.83340
  Hartree 57382.93979 57382.66691-51250.61820     2.69651     5.43001    -3.84895
  E(xc)   -1420.33559 -1419.37196 -1420.47123    -0.36357    -0.25046    -0.21419
  Local  ************************106166.16529    15.04064   -38.00727    45.15140
  n-local  -783.32071  -778.66159  -776.96439    -0.08715    -2.13978     0.39766
  augment   398.04786   391.78697   388.15656     1.65907     1.69754     0.76698
  Kinetic  5198.07461  5182.05225  5196.03991     9.87743    -9.78158    15.66027
  Fock        0.00000     0.00000     0.00000     0.00000     0.00000     0.00000
  vdW        -4.34961    -4.35803    -3.50575     0.18968     0.01286    -0.02100
  -------------------------------------------------------------------------------------
  Total     -13.25108   -15.59688   -14.64934    -0.53258     0.03129     0.05877
  in kB      -8.63480   -10.16340    -9.54595    -0.34705     0.02039     0.03829
  external pressure =       -9.45 kB  Pullay stress =        0.00 kB


 VOLUME and BASIS-vectors are now :
 -----------------------------------------------------------------------------
  energy-cutoff  :      400.00
  volume of cell :     2458.72
      direct lattice vectors                 reciprocal lattice vectors
    10.260500000  0.000000000  0.000000000     0.097461137  0.000000000  0.000000000
     0.000000000 10.260500000  0.000000000     0.000000000  0.097461137  0.000000000
     0.000000000  0.000000000 23.354600000     0.000000000  0.000000000  0.042818117

  length of vectors
    10.260500000 10.260500000 23.354600000     0.097461137  0.097461137  0.042818117


 FORCES acting on ions
    electron-ion (+dipol)            ewald-force                    non-local-force                 convergence-correction
 -----------------------------------------------------------------------------------------------
   -.916E+00 0.148E+02 -.648E+03   0.116E+01 -.150E+02 0.650E+03   -.254E+00 0.213E+00 -.182E+01   0.223E-02 0.570E-03 0.217E-01
   -.171E+01 0.199E+01 0.444E+03   0.176E+01 -.205E+01 -.446E+03   -.778E-01 0.951E-01 0.239E+01   0.141E-03 -.847E-04 -.108E-01
   0.448E+01 0.442E+01 0.443E+03   -.459E+01 -.451E+01 -.445E+03   0.142E+00 0.117E+00 0.225E+01   -.160E-03 -.186E-03 -.120E-01
   -.154E+02 -.365E+01 -.645E+03   0.157E+02 0.375E+01 0.646E+03   -.302E+00 -.913E-01 -.167E+01   -.330E-04 -.751E-03 0.227E-01
   0.674E+00 -.274E+01 0.413E+03   -.655E+00 0.272E+01 -.417E+03   -.143E-01 0.185E-01 0.374E+01   -.121E-03 0.348E-04 -.957E-02
   0.131E+01 0.601E+01 -.744E+03   -.105E+01 -.582E+01 0.739E+03   -.251E+00 -.190E+00 0.506E+01   0.303E-03 -.135E-02 -.117E-02
   -.152E+01 -.129E+01 0.418E+03   0.147E+01 0.126E+01 -.423E+03   0.369E-01 0.285E-01 0.357E+01   0.452E-04 0.127E-03 -.105E-01
   0.878E+01 -.715E+01 -.610E+03   -.889E+01 0.732E+01 0.613E+03   0.118E+00 -.154E+00 -.350E+01   0.177E-02 -.181E-02 0.174E-01
   -.326E+02 -.135E+01 -.345E+03   0.435E+02 0.518E+00 0.345E+03   -.104E+02 0.793E+00 0.878E-01   -.106E-01 0.150E-02 0.347E-02
   -.465E+02 -.136E+02 0.225E+03   0.623E+02 0.138E+02 -.225E+03   -.153E+02 -.937E-01 0.570E-01   0.570E-02 0.271E-04 -.381E-02
   -.484E+02 -.132E+02 0.222E+03   0.644E+02 0.134E+02 -.222E+03   -.153E+02 -.935E-01 0.358E-01   0.124E-02 0.688E-04 -.381E-02
   -.548E+02 -.131E+01 -.326E+03   0.656E+02 -.440E+00 0.328E+03   -.105E+02 0.172E+01 -.194E+01   -.130E-01 0.181E-02 0.199E-02
   0.365E+02 0.755E+00 -.333E+03   -.476E+02 0.864E+00 0.334E+03   0.107E+02 -.157E+01 -.887E+00   0.111E-01 -.103E-02 0.282E-02
   0.468E+02 0.137E+02 0.224E+03   -.627E+02 -.139E+02 -.224E+03   0.153E+02 0.940E-01 0.334E-01   -.566E-02 -.860E-04 -.371E-02
   0.477E+02 0.150E+02 0.224E+03   -.635E+02 -.152E+02 -.224E+03   0.153E+02 0.922E-01 0.763E-01   -.122E-02 -.103E-03 -.394E-02
   0.563E+02 -.179E+00 -.348E+03   -.679E+02 0.169E+01 0.350E+03   0.112E+02 -.147E+01 -.182E+01   0.135E-01 -.226E-02 0.298E-02
   0.161E+02 -.326E+02 -.331E+03   -.154E+02 0.434E+02 0.330E+03   -.729E+00 -.107E+02 0.878E+00   -.168E-02 -.122E-01 0.396E-02
   -.131E+02 -.471E+02 0.221E+03   0.132E+02 0.631E+02 -.221E+03   -.942E-01 -.153E+02 0.463E-01   0.521E-04 0.826E-03 -.373E-02
   -.139E+02 -.476E+02 0.224E+03   0.141E+02 0.634E+02 -.224E+03   -.942E-01 -.153E+02 0.373E-01   0.880E-04 0.608E-02 -.379E-02
   0.168E+02 -.557E+02 -.345E+03   -.153E+02 0.674E+02 0.346E+03   -.147E+01 -.113E+02 -.864E+00   -.155E-02 -.106E-01 0.373E-02
   -.212E+02 0.342E+02 -.337E+03   0.203E+02 -.455E+02 0.336E+03   0.949E+00 0.111E+02 0.597E+00   0.124E-02 0.120E-01 0.357E-02
   0.150E+02 0.473E+02 0.224E+03   -.152E+02 -.631E+02 -.224E+03   0.926E-01 0.153E+02 0.782E-01   -.156E-03 -.793E-03 -.386E-02
   0.134E+02 0.473E+02 0.225E+03   -.136E+02 -.631E+02 -.225E+03   0.941E-01 0.153E+02 0.688E-01   -.537E-05 -.614E-02 -.392E-02
   -.235E+02 0.541E+02 -.315E+03   0.225E+02 -.651E+02 0.317E+03   0.976E+00 0.108E+02 -.167E+01   0.187E-02 0.108E-01 0.265E-02
   0.266E+00 0.330E+00 0.401E+03   -.281E+00 -.342E+00 -.391E+03   0.455E-02 0.409E-02 -.996E+01   -.278E-04 -.217E-04 -.177E-02
   -.250E+01 0.168E+01 -.210E+03   0.246E+01 -.188E+01 0.221E+03   0.325E-01 0.198E+00 -.106E+02   -.106E-03 0.943E-05 -.150E-01
   0.692E+01 0.646E+01 -.207E+03   -.700E+01 -.659E+01 0.218E+03   0.814E-01 0.131E+00 -.107E+02   -.329E-03 0.222E-03 -.117E-01
   -.109E+00 0.477E-01 0.402E+03   0.119E+00 -.582E-01 -.392E+03   -.212E-02 0.244E-02 -.992E+01   0.232E-04 -.101E-04 0.382E-02
   0.104E+02 0.968E+01 0.288E+02   -.116E+02 -.106E+02 -.430E+02   0.118E+01 0.921E+00 0.145E+02   -.407E-03 -.322E-03 -.846E-02
   0.490E-01 -.112E+00 0.690E+03   -.512E-01 0.115E+00 -.713E+03   0.207E-02 -.251E-02 0.220E+02   -.136E-04 0.922E-06 0.771E-04
   -.729E-01 0.110E-01 0.690E+03   0.765E-01 -.718E-02 -.713E+03   -.341E-02 -.347E-02 0.220E+02   0.736E-05 0.486E-05 -.138E-03
   -.209E+01 0.293E+01 0.423E+02   0.262E+01 -.357E+01 -.570E+02   -.540E+00 0.642E+00 0.150E+02   0.288E-03 -.329E-03 -.139E-01
   0.549E+02 -.186E+02 0.277E+03   -.806E+02 0.190E+02 -.278E+03   0.252E+02 -.480E+00 0.937E+00   0.173E-02 0.424E-04 -.493E-02
   0.955E+02 -.204E+02 -.475E+03   -.126E+03 0.223E+02 0.476E+03   0.303E+02 -.192E+01 -.104E+01   0.141E-02 -.741E-03 0.223E-02
   0.520E+02 -.461E+02 -.359E+03   -.818E+02 0.504E+02 0.355E+03   0.293E+02 -.424E+01 0.372E+01   0.332E-02 0.220E-04 0.407E-02
   0.517E+02 -.180E+02 0.276E+03   -.773E+02 0.185E+02 -.277E+03   0.251E+02 -.492E+00 0.953E+00   0.165E-02 0.699E-04 -.505E-02
   -.547E+02 0.170E+02 0.277E+03   0.803E+02 -.174E+02 -.278E+03   -.251E+02 0.483E+00 0.939E+00   -.176E-02 -.549E-04 -.480E-02
   -.898E+02 0.352E+02 -.427E+03   0.120E+03 -.392E+02 0.426E+03   -.300E+02 0.391E+01 0.995E+00   -.943E-03 0.165E-02 0.231E-02
   -.484E+02 0.376E+02 -.388E+03   0.778E+02 -.411E+02 0.385E+03   -.289E+02 0.350E+01 0.318E+01   -.405E-02 -.912E-03 0.461E-02
   -.528E+02 0.183E+02 0.278E+03   0.785E+02 -.188E+02 -.278E+03   -.252E+02 0.497E+00 0.938E+00   -.165E-02 0.428E-05 -.516E-02
   -.181E+02 0.535E+02 0.278E+03   0.185E+02 -.791E+02 -.278E+03   -.477E+00 0.251E+02 0.942E+00   0.477E-04 0.202E-02 -.506E-02
   0.628E+02 0.467E+02 -.412E+03   -.667E+02 -.758E+02 0.411E+03   0.395E+01 0.286E+02 0.140E+01   -.134E-03 0.272E-02 0.491E-02
   0.405E+02 0.964E+02 -.492E+03   -.428E+02 -.126E+03 0.495E+03   0.228E+01 0.296E+02 -.296E+01   -.208E-03 -.203E-02 0.302E-02
   -.174E+02 0.529E+02 0.274E+03   0.178E+02 -.785E+02 -.275E+03   -.484E+00 0.251E+02 0.958E+00   0.952E-05 0.132E-02 -.485E-02
   0.176E+02 -.536E+02 0.279E+03   -.180E+02 0.793E+02 -.279E+03   0.498E+00 -.252E+02 0.930E+00   0.359E-04 -.201E-02 -.522E-02
   -.571E+02 -.498E+02 -.351E+03   0.601E+02 0.793E+02 0.348E+03   -.304E+01 -.291E+02 0.315E+01   0.954E-03 -.259E-02 0.481E-02
   -.442E+02 -.933E+02 -.487E+03   0.469E+02 0.123E+03 0.489E+03   -.272E+01 -.291E+02 -.253E+01   -.445E-03 0.183E-02 0.245E-02
   0.187E+02 -.539E+02 0.277E+03   -.191E+02 0.796E+02 -.278E+03   0.493E+00 -.251E+02 0.957E+00   -.143E-03 -.130E-02 -.493E-02
   -.665E-01 -.395E-02 0.813E+03   0.694E-01 0.730E-03 -.850E+03   -.511E-02 0.579E-02 0.359E+02   0.198E-04 -.100E-04 0.511E-03
   0.309E+01 0.233E+01 0.254E+02   -.310E+01 -.218E+01 -.554E+02   0.248E-02 -.146E+00 0.300E+02   0.302E-04 0.122E-03 -.814E-02
   -.194E+01 -.445E+01 0.248E+02   0.209E+01 0.495E+01 -.552E+02   -.154E+00 -.494E+00 0.302E+02   -.128E-03 0.221E-05 -.611E-02
   0.128E+00 0.166E+00 0.813E+03   -.134E+00 -.170E+00 -.849E+03   0.834E-02 0.671E-02 0.359E+02   0.449E-05 0.291E-05 -.655E-03
   0.139E+02 -.159E+02 -.204E+03   -.150E+02 0.172E+02 0.230E+03   0.108E+01 -.132E+01 -.256E+02   0.314E-03 -.432E-03 -.667E-02
   -.201E+00 -.346E-01 0.539E+03   0.200E+00 0.353E-01 -.517E+03   -.128E-02 -.282E-02 -.202E+02   0.470E-05 0.166E-04 -.208E-02
   0.125E+00 -.330E+00 0.538E+03   -.125E+00 0.331E+00 -.516E+03   0.102E-02 -.254E-02 -.202E+02   -.277E-04 0.150E-05 -.191E-02
   -.145E+02 -.103E+02 -.225E+03   0.165E+02 0.119E+02 0.250E+03   -.208E+01 -.168E+01 -.260E+02   -.274E-03 -.246E-04 -.144E-02
   0.160E+01 0.142E+01 -.481E+02   -.170E+01 -.150E+01 0.461E+02   0.932E-01 0.717E-01 0.204E+01   -.141E-03 0.411E-03 -.122E-01
   -.112E+02 -.449E+01 -.466E+02   0.112E+02 0.452E+01 0.445E+02   0.273E-01 -.314E-01 0.205E+01   0.103E-02 -.419E-03 -.118E-01
   -.288E+00 0.106E+00 0.109E+04   0.293E+00 -.121E+00 -.109E+04   -.434E-02 0.119E-01 0.185E+00   0.685E-03 -.199E-03 -.558E-03
   0.679E+00 0.816E-02 0.109E+04   -.685E+00 0.763E-02 -.109E+04   0.494E-02 -.121E-01 0.184E+00   -.700E-03 0.211E-03 -.609E-03
   -.363E+02 0.276E+02 -.940E+03   0.568E+02 -.584E+02 0.950E+03   -.205E+02 0.308E+02 -.984E+01   0.233E-02 0.526E-02 0.343E-01
   -.351E+02 -.180E+02 -.941E+03   0.690E+02 0.325E+02 0.952E+03   -.340E+02 -.145E+02 -.105E+02   -.321E-02 -.198E-02 0.398E-01
   -.252E+02 0.466E+02 -.908E+03   0.411E+02 -.766E+02 0.905E+03   -.158E+02 0.299E+02 0.352E+01   0.269E-02 -.466E-02 0.155E-01
   0.407E+02 -.682E+02 -.173E+03   -.445E+02 0.746E+02 0.176E+03   0.380E+01 -.643E+01 -.310E+01   0.145E-02 -.153E-02 0.206E-02
   0.736E+02 0.315E+02 -.172E+03   -.805E+02 -.344E+02 0.175E+03   0.695E+01 0.286E+01 -.302E+01   0.230E-02 0.979E-03 0.224E-02
   0.321E+02 -.604E+02 -.188E+03   -.352E+02 0.663E+02 0.193E+03   0.305E+01 -.584E+01 -.491E+01   0.105E-02 -.208E-02 0.473E-03
 -----------------------------------------------------------------------------------------------
   0.556E+02 -.354E+02 -.673E+02   -.213E-13 0.171E-12 -.625E-12   -.556E+02 0.355E+02 0.673E+02   0.117E-01 -.826E-02 -.361E-02
 
 
 POSITION                                       TOTAL-FORCE (eV/Angst)
 -----------------------------------------------------------------------------------
      2.91499      8.10143      8.57108        -0.009580     -0.004741     -0.056337
      2.87294      2.97554      3.22434        -0.030527      0.034248      0.986542
      8.00319      8.10579      3.22434         0.030407      0.023925      0.572362
      7.98662      2.93403      8.60161         0.004682      0.005281     -0.063807
      8.00319      2.97554      3.22434         0.004688     -0.001948     -1.034881
      8.04082      8.06760      8.28407         0.003125     -0.003938      0.001400
      2.87294      8.10579      3.22434        -0.011599     -0.005764     -1.077140
      2.87690      2.94723      8.39761         0.002055      0.003577     -0.041288
      0.99828      8.30506      8.53598         0.524479     -0.034412     -0.023761
      0.96695      2.97554      3.22434         0.529173      0.094509     -0.177494
      6.09720      8.10579      3.22434         0.595641      0.099352     -0.120922
      6.10404      3.21189      8.35313         0.263183     -0.030654      0.027981
      4.82295      7.81168      8.39202        -0.439955      0.050779      0.011202
      4.77893      2.97554      3.22434        -0.552148     -0.103644     -0.132566
      9.90918      8.10579      3.22434        -0.547267     -0.115009     -0.212172
      9.90306      2.68576      8.45737        -0.372557      0.036159      0.028606
      7.77445      1.01162      8.55037         0.009657      0.124056     -0.014450
      8.00319      6.19980      3.22434         0.094839      0.616603     -0.130243
      2.87294      1.06955      3.22434         0.101793      0.567248     -0.126231
      2.64505      6.18313      8.49606         0.034975      0.299782      0.008169
      8.24538      4.86083      8.55625        -0.011496     -0.168331     -0.018693
      8.00319     10.01179      3.22434        -0.117588     -0.587325     -0.201089
      2.87294      4.88154      3.22434        -0.099441     -0.541979     -0.181598
      3.17115      9.98787      8.31493        -0.019843     -0.255080      0.032710
      8.00319      8.10579      1.31837        -0.010482     -0.007544     -0.210802
      8.00597      2.93545      6.60531        -0.002249     -0.004495      0.240029
      2.84909      8.07478      6.58315         0.002747      0.001597      0.033101
      2.87294      2.97554      1.31837         0.007303     -0.008294     -0.188845
      8.04855      8.14140      5.10361         0.020117      0.014199      0.327851
      8.00319      2.97554      0.00000        -0.000211     -0.000139     -1.181903
      2.87294      8.10579      0.00000         0.000138      0.000091     -1.179919
      2.84876      3.00265      5.13770        -0.008049      0.008444      0.279737
     10.05314      2.97554      3.22434        -0.512578     -0.049763      0.283036
     10.09937      8.36731      8.56024        -0.478139      0.038901      0.033611
      4.95598      3.34372      8.22186        -0.299121      0.019973     -0.024720
      4.92289      8.10579      3.22434        -0.558119     -0.049974      0.289474
      5.95324      2.97554      3.22434         0.535104      0.052893      0.291432
      5.97791      7.68812      8.34987         0.400969     -0.048168      0.010813
      0.79405      2.57874      8.34135         0.412649     -0.028602     -0.032999
      0.82299      8.10579      3.22434         0.508196      0.053967      0.269317
      2.87294     10.15574      3.22434        -0.049178     -0.508637      0.288857
      2.53031      5.02721      8.44739        -0.019704     -0.337191     -0.017654
      7.71173     10.11162      8.63075        -0.014209     -0.099275      0.016089
      8.00319      5.02549      3.22434        -0.051763     -0.556221      0.296509
      2.87294      6.05585      3.22434         0.053304      0.469966      0.265036
      3.25057      0.88214      8.20728         0.011312      0.289241     -0.015918
      8.32527      6.02027      8.62332         0.017775      0.144293      0.021619
      8.00319      0.92560      3.22434         0.050025      0.518604      0.281380
      2.87294      2.97554      0.14386        -0.002391      0.002340     -0.288214
      2.84981      8.07987      5.41436         0.001391     -0.000529     -0.007853
      8.01274      2.95315      5.43779         0.002780      0.003438     -0.214292
      8.00319      8.10579      0.14386         0.002674      0.001836     -0.297234
      2.81444      3.04258      6.31734         0.007663     -0.009021     -0.228903
      2.87294      8.10579      1.17450        -0.001804     -0.002387      1.556342
      8.00319      2.97554      1.17450         0.000744     -0.001878      1.563479
      8.12302      8.19956      6.27751        -0.017970     -0.014294     -0.351770
      0.29509      0.40163      4.93328        -0.000784      0.000582      0.002211
      5.43396      5.55254      4.93409        -0.002577     -0.001410      0.000186
      5.43807      0.41042      0.65907         0.001308     -0.004320     -0.098040
      0.30782      5.54067      0.65907        -0.001126      0.003851     -0.097529
      2.99752      8.20865     10.35701        -0.040984      0.047545      0.052484
      7.91165      2.92991     10.39143        -0.051411     -0.014779      0.047337
      2.97489      2.80825     10.22995         0.015901     -0.025460     -0.039628
      2.52951      8.99541     10.70752         0.043936     -0.058628     -0.026728
      7.06211      2.57866     10.73127         0.053955      0.021244     -0.023331
      2.60825      3.50869     10.79553        -0.013839      0.035315      0.020054
 -----------------------------------------------------------------------------------
    total drift:                                0.008287      0.015134     -0.003022


--------------------------------------------------------------------------------------------------------


  FREE ENERGIE OF THE ION-ELECTRON SYSTEM (eV)
  ---------------------------------------------------
  free  energy   TOTEN  =      -483.93883356 eV

  energy  without entropy=     -483.93883356  energy(sigma->0) =     -483.93883356
 
 d Force =-0.4207595E-02[-0.105E-01, 0.204E-02]  d Energy =-0.4164989E-02-0.426E-04
 d Force =-0.2317900E+01[-0.234E+01,-0.229E+01]  d Ewald  =-0.2317892E+01-0.868E-05


--------------------------------------------------------------------------------------------------------


    POTLOK:  cpu time    1.0993: real time    1.1007


--------------------------------------------------------------------------------------------------------


 stress matrix after NEB project (eV)
    -13.25108     -0.53470      0.05877
     -0.53258    -15.59688      0.03222
      0.05933      0.03129    -14.64934
  FORCES: max atom, RMS     0.526144    0.185783
  FORCE total and by dimension    1.509308    0.524479
  Stress total and by dimension   25.180060   15.596880
 Steepest descent step on ions:
 trial-energy change:    0.004165  1 .order    0.004208   -0.002042    0.010457
  (g-gl).g = 0.204E-02      g.g   = 0.204E-02  gl.gl    = 0.000E+00
 g(Force)  = 0.204E-02   g(Stress)= 0.000E+00 ortho     = 0.000E+00
 gamma     =   0.00000
 trial     =   1.00000
 opt step  =   0.16620  (harmonic =   0.16336) maximal distance =0.00060318
 next E    =  -483.943168   (d E  =  -0.00017)


--------------------------------------------------------------------------------------------------------


    WAVPRE:  cpu time    0.0429: real time    0.0461
    FEWALD:  cpu time    0.0015: real time    0.0015

 real space projection operators:
  total allocation   :       7740.03 KBytes
  max/ min on nodes  :       1983.95       1886.62

    ORTHCH:  cpu time    1.7622: real time    1.7659
     LOOP+:  cpu time   83.2876: real time   83.9476


--------------------------------------- Iteration      3(   1)  ---------------------------------------


    POTLOK:  cpu time    0.1503: real time    0.1507
    SETDIJ:  cpu time    0.9445: real time    0.9448
    EDDIAG:  cpu time    3.0590: real time    3.0780
  RMM-DIIS:  cpu time    5.9776: real time    5.9989
    ORTHCH:  cpu time    0.9883: real time    0.9911
       DOS:  cpu time    0.0009: real time    0.0009
    CHARGE:  cpu time    0.4089: real time    0.4201
    MIXING:  cpu time    0.0040: real time    0.0040
    --------------------------------------------
      LOOP:  cpu time   11.5338: real time   11.5888

 eigenvalue-minimisations  :  4344
 total energy-change (2. order) :-0.4184055E-02  (-0.2783039E-01)
 number of electron     336.9999881 magnetization      22.9999979
 augmentation part       47.2500907 magnetization      16.4420138

 Broyden mixing:
  rms(total) = 0.20989E-01    rms(broyden)= 0.20879E-01
  rms(prec ) = 0.21726E-01
  weight for this iteration     100.00

 Free energy of the ion-electron system (eV)
  ---------------------------------------------------
  alpha Z        PSCENC =       318.62458629
  Ewald energy   TEWEN  =     46456.71776266
  -Hartree energ DENC   =    -63513.66703007
  -exchange      EXHF   =         0.00000000
  -V(xc)+E(xc)   XCENC  =      1089.13836317
  PAW double counting   =     12535.58938556   -12550.69514604
  entropy T*S    EENTRO =        -0.00000000
  eigenvalues    EBANDS =     -3881.32353638
  atomic energy  EATOM  =     19067.31494413
  Solvation  Ediel_sol  =         0.00000000
  ---------------------------------------------------
  free energy    TOTEN  =      -478.30067069 eV

  energy without entropy =     -478.30067069  energy(sigma->0) =     -478.30067069


--------------------------------------------------------------------------------------------------------


--------------------------------------- Iteration      3(   2)  ---------------------------------------


    POTLOK:  cpu time    0.1504: real time    0.1534
    SETDIJ:  cpu time    0.9442: real time    0.9453
    EDDIAG:  cpu time    2.8626: real time    2.8720
  RMM-DIIS:  cpu time    6.0186: real time    6.0618
    ORTHCH:  cpu time    0.9899: real time    0.9935
       DOS:  cpu time    0.0013: real time    0.0013
    CHARGE:  cpu time    0.3818: real time    0.3850
    MIXING:  cpu time    0.0036: real time    0.0036
    --------------------------------------------
      LOOP:  cpu time   11.3525: real time   11.4160

 eigenvalue-minimisations  :  4294
 total energy-change (2. order) :-0.9731031E-03  (-0.1495778E-02)
 number of electron     336.9999881 magnetization      22.9999979
 augmentation part       47.2523193 magnetization      16.4455257

 Broyden mixing:
  rms(total) = 0.15289E-01    rms(broyden)= 0.15276E-01
  rms(prec ) = 0.15967E-01
  weight for this iteration     100.00

 eigenvalues of (default mixing * dielectric matrix)
  average eigenvalue GAMMA=   0.6150
  0.6150

 Free energy of the ion-electron system (eV)
  ---------------------------------------------------
  alpha Z        PSCENC =       318.62458629
  Ewald energy   TEWEN  =     46456.71776266
  -Hartree energ DENC   =    -63513.17787893
  -exchange      EXHF   =         0.00000000
  -V(xc)+E(xc)   XCENC  =      1089.09810464
  PAW double counting   =     12534.06608550   -12549.17660371
  entropy T*S    EENTRO =        -0.00000000
  eigenvalues    EBANDS =     -3881.76864437
  atomic energy  EATOM  =     19067.31494413
  Solvation  Ediel_sol  =         0.00000000
  ---------------------------------------------------
  free energy    TOTEN  =      -478.30164379 eV

  energy without entropy =     -478.30164379  energy(sigma->0) =     -478.30164379


--------------------------------------------------------------------------------------------------------


--------------------------------------- Iteration      3(   3)  ---------------------------------------


    POTLOK:  cpu time    0.1480: real time    0.1489
    SETDIJ:  cpu time    0.9415: real time    0.9451
    EDDIAG:  cpu time    2.8441: real time    2.8689
  RMM-DIIS:  cpu time    6.0439: real time    6.1879
    ORTHCH:  cpu time    0.9898: real time    1.0056
       DOS:  cpu time    0.0011: real time    0.0011
    CHARGE:  cpu time    0.3820: real time    0.3845
    MIXING:  cpu time    0.0039: real time    0.0039
    --------------------------------------------
      LOOP:  cpu time   11.3542: real time   11.5458

 eigenvalue-minimisations  :  4312
 total energy-change (2. order) :-0.2077721E-03  (-0.1135753E-03)
 number of electron     336.9999881 magnetization      22.9999979
 augmentation part       47.2380473 magnetization      16.4455951

 Broyden mixing:
  rms(total) = 0.96158E-02    rms(broyden)= 0.96121E-02
  rms(prec ) = 0.10333E-01
  weight for this iteration     100.00

 eigenvalues of (default mixing * dielectric matrix)
  average eigenvalue GAMMA=   0.6560
  0.7924  0.5195

 Free energy of the ion-electron system (eV)
  ---------------------------------------------------
  alpha Z        PSCENC =       318.62458629
  Ewald energy   TEWEN  =     46456.71776266
  -Hartree energ DENC   =    -63513.09521683
  -exchange      EXHF   =         0.00000000
  -V(xc)+E(xc)   XCENC  =      1089.10368775
  PAW double counting   =     12533.59621034   -12548.69595843
  entropy T*S    EENTRO =        -0.00000000
  eigenvalues    EBANDS =     -3881.86786748
  atomic energy  EATOM  =     19067.31494413
  Solvation  Ediel_sol  =         0.00000000
  ---------------------------------------------------
  free energy    TOTEN  =      -478.30185156 eV

  energy without entropy =     -478.30185156  energy(sigma->0) =     -478.30185156


--------------------------------------------------------------------------------------------------------


--------------------------------------- Iteration      3(   4)  ---------------------------------------


    POTLOK:  cpu time    0.1495: real time    0.1511
    SETDIJ:  cpu time    0.9423: real time    0.9444
    EDDIAG:  cpu time    2.8463: real time    2.8655
  RMM-DIIS:  cpu time    6.3720: real time    6.4825
    ORTHCH:  cpu time    0.9825: real time    0.9877
       DOS:  cpu time    0.0013: real time    0.0013
    CHARGE:  cpu time    0.3852: real time    0.3877
    MIXING:  cpu time    0.0047: real time    0.0047
    --------------------------------------------
      LOOP:  cpu time   11.6839: real time   11.8249

 eigenvalue-minimisations  :  4502
 total energy-change (2. order) : 0.6797564E-04  (-0.4976369E-04)
 number of electron     336.9999881 magnetization      22.9999979
 augmentation part       47.2554663 magnetization      16.4455474

 Broyden mixing:
  rms(total) = 0.71117E-02    rms(broyden)= 0.71092E-02
  rms(prec ) = 0.76151E-02
  weight for this iteration     100.00

 eigenvalues of (default mixing * dielectric matrix)
  average eigenvalue GAMMA=   0.7502
  1.3055  0.6054  0.3396

 Free energy of the ion-electron system (eV)
  ---------------------------------------------------
  alpha Z        PSCENC =       318.62458629
  Ewald energy   TEWEN  =     46456.71776266
  -Hartree energ DENC   =    -63512.73522276
  -exchange      EXHF   =         0.00000000
  -V(xc)+E(xc)   XCENC  =      1089.09294894
  PAW double counting   =     12532.65351903   -12547.72524100
  entropy T*S    EENTRO =        -0.00000000
  eigenvalues    EBANDS =     -3882.24508087
  atomic energy  EATOM  =     19067.31494413
  Solvation  Ediel_sol  =         0.00000000
  ---------------------------------------------------
  free energy    TOTEN  =      -478.30178359 eV

  energy without entropy =     -478.30178359  energy(sigma->0) =     -478.30178359


--------------------------------------------------------------------------------------------------------


--------------------------------------- Iteration      3(   5)  ---------------------------------------


    POTLOK:  cpu time    0.1485: real time    0.1495
    SETDIJ:  cpu time    0.8861: real time    0.9501
    EDDIAG:  cpu time    2.9083: real time    2.9404
  RMM-DIIS:  cpu time    5.9493: real time    5.9834
    ORTHCH:  cpu time    0.9871: real time    0.9947
       DOS:  cpu time    0.0011: real time    0.0011
    CHARGE:  cpu time    0.4012: real time    0.4066
    MIXING:  cpu time    0.0043: real time    0.0043
    --------------------------------------------
      LOOP:  cpu time   11.2858: real time   11.4299

 eigenvalue-minimisations  :  4183
 total energy-change (2. order) : 0.5012769E-04  (-0.1838700E-04)
 number of electron     336.9999881 magnetization      22.9999979
 augmentation part       47.2491918 magnetization      16.4459027

 Broyden mixing:
  rms(total) = 0.23318E-02    rms(broyden)= 0.23296E-02
  rms(prec ) = 0.24699E-02
  weight for this iteration     100.00

 eigenvalues of (default mixing * dielectric matrix)
  average eigenvalue GAMMA=   0.8763
  1.7355  0.7740  0.6794  0.3162

 Free energy of the ion-electron system (eV)
  ---------------------------------------------------
  alpha Z        PSCENC =       318.62458629
  Ewald energy   TEWEN  =     46456.71776266
  -Hartree energ DENC   =    -63512.63070837
  -exchange      EXHF   =         0.00000000
  -V(xc)+E(xc)   XCENC  =      1089.08423198
  PAW double counting   =     12532.17793492   -12547.26432749
  entropy T*S    EENTRO =        -0.00000000
  eigenvalues    EBANDS =     -3882.32615757
  atomic energy  EATOM  =     19067.31494413
  Solvation  Ediel_sol  =         0.00000000
  ---------------------------------------------------
  free energy    TOTEN  =      -478.30173346 eV

  energy without entropy =     -478.30173346  energy(sigma->0) =     -478.30173346


--------------------------------------------------------------------------------------------------------


--------------------------------------- Iteration      3(   6)  ---------------------------------------


    POTLOK:  cpu time    0.1486: real time    0.1491
    SETDIJ:  cpu time    0.9424: real time    0.9445
    EDDIAG:  cpu time    3.0429: real time    3.0591
  RMM-DIIS:  cpu time    5.0372: real time    5.0744
    ORTHCH:  cpu time    0.9959: real time    1.0643
       DOS:  cpu time    0.0012: real time    0.0012
    --------------------------------------------
      LOOP:  cpu time   10.1680: real time   10.2925

 eigenvalue-minimisations  :  3198
 total energy-change (2. order) :-0.2976369E-05  (-0.3622400E-05)
 number of electron     336.9999881 magnetization      22.9999979
 augmentation part       47.2491918 magnetization      16.4459027

 Free energy of the ion-electron system (eV)
  ---------------------------------------------------
  alpha Z        PSCENC =       318.62458629
  Ewald energy   TEWEN  =     46456.71776266
  -Hartree energ DENC   =    -63512.62763543
  -exchange      EXHF   =         0.00000000
  -V(xc)+E(xc)   XCENC  =      1089.08293514
  PAW double counting   =     12532.04538243   -12547.13696074
  entropy T*S    EENTRO =        -0.00000000
  eigenvalues    EBANDS =     -3882.32275092
  atomic energy  EATOM  =     19067.31494413
  Solvation  Ediel_sol  =         0.00000000
  ---------------------------------------------------
  free energy    TOTEN  =      -478.30173644 eV

  energy without entropy =     -478.30173644  energy(sigma->0) =     -478.30173644


--------------------------------------------------------------------------------------------------------


 average (electrostatic) potential at core
  the test charge radii are     1.0103  0.6991  0.7089  1.1045  0.7215  0.5201
  (the norm of the test charge is              1.0000)
       1 -55.1091       2 -51.0259       3 -50.9755       4 -55.1680       5 -56.2976
       6 -53.1991       7 -56.2826       8 -56.1082       9 -58.8762      10 -57.9829
      11 -57.9633      12 -59.1197      13 -58.8094      14 -57.9803      15 -57.9658
      16 -59.0038      17 -58.9423      18 -57.9686      19 -57.9755      20 -58.9771
      21 -58.8980      22 -57.9763      23 -57.9795      24 -59.0695      25 -56.1005
      26 -59.3890      27 -59.3893      28 -56.1264      29 -57.7542      30 -56.3301
      31 -56.3162      32 -57.9103      33 -71.8830      34 -72.6451      35 -72.8663
      36 -71.8679      37 -71.8850      38 -72.5978      39 -72.8142      40 -71.8624
      41 -71.8799      42 -72.7842      43 -72.6843      44 -71.8722      45 -71.8797
      46 -72.8145      47 -72.6605      48 -71.8737      49 -69.7556      50 -73.1076
      51 -73.1130      52 -69.7305      53 -71.7878      54 -70.9212      55 -70.9353
      56 -71.6069      57 -40.9511      58 -40.9716      59 -40.4226      60 -40.4218
      61 -79.6445      62 -79.7105      63 -78.2647      64 -43.4588      65 -43.5141
      66 -42.4931
 
 
 
 E-fermi :  -3.8369     XC(G=0):  -4.0039     alpha+bet : -2.8671


 spin component 1

 k-point     1 :       0.0000    0.0000    0.0000
  band No.  band energies     occupation 
      1     -33.6070      1.00000
      2     -33.5869      1.00000
      3     -33.0316      1.00000
      4     -33.0309      1.00000
      5     -23.4617      1.00000
      6     -23.3996      1.00000
      7     -22.3717      1.00000
      8     -22.1338      1.00000
      9     -22.1276      1.00000
     10     -21.9414      1.00000
     11     -21.8701      1.00000
     12     -21.8360      1.00000
     13     -21.8055      1.00000
     14     -21.7508      1.00000
     15     -21.6824      1.00000
     16     -21.6501      1.00000
     17     -21.6103      1.00000
     18     -21.1787      1.00000
     19     -21.0931      1.00000
     20     -21.0443      1.00000
     21     -21.0082      1.00000
     22     -21.0043      1.00000
     23     -20.9993      1.00000
     24     -20.9913      1.00000
     25     -20.9439      1.00000
     26     -20.8526      1.00000
     27     -20.7232      1.00000
     28     -19.9077      1.00000
     29     -19.8946      1.00000
     30     -18.9055      1.00000
     31     -18.8809      1.00000
     32     -17.1207      1.00000
     33     -17.1154      1.00000
     34     -17.1087      1.00000
     35     -17.1039      1.00000
     36     -17.0957      1.00000
     37     -17.0867      1.00000
     38     -16.5553      1.00000
     39     -16.5546      1.00000
     40     -16.5071      1.00000
     41     -16.5031      1.00000
     42     -16.4908      1.00000
     43     -16.4861      1.00000
     44     -13.9196      1.00000
     45     -13.8534      1.00000
     46     -13.8009      1.00000
     47     -13.6748      1.00000
     48     -13.6049      1.00000
     49     -13.5761      1.00000
     50     -13.0615      1.00000
     51     -12.8271      1.00000
     52     -12.3802      1.00000
     53     -12.3675      1.00000
     54     -12.3612      1.00000
     55     -12.3586      1.00000
     56     -12.3517      1.00000
     57     -12.3499      1.00000
     58     -12.3429      1.00000
     59     -12.3377      1.00000
     60     -12.2821      1.00000
     61     -12.1673      1.00000
     62     -12.1263      1.00000
     63     -12.0940      1.00000
     64     -11.9944      1.00000
     65     -11.8801      1.00000
     66     -11.6625      1.00000
     67     -11.4731      1.00000
     68     -11.4207      1.00000
     69     -11.4107      1.00000
     70     -11.3864      1.00000
     71     -11.2324      1.00000
     72     -11.1665      1.00000
     73     -11.0110      1.00000
     74     -10.9227      1.00000
     75     -10.9094      1.00000
     76     -10.8349      1.00000
     77     -10.7978      1.00000
     78     -10.7126      1.00000
     79     -10.4860      1.00000
     80     -10.4197      1.00000
     81     -10.4135      1.00000
     82     -10.3772      1.00000
     83     -10.3475      1.00000
     84     -10.3060      1.00000
     85     -10.2435      1.00000
     86     -10.1782      1.00000
     87     -10.1111      1.00000
     88      -9.9419      1.00000
     89      -9.7053      1.00000
     90      -9.6734      1.00000
     91      -9.6451      1.00000
     92      -9.4616      1.00000
     93      -9.4491      1.00000
     94      -8.9764      1.00000
     95      -8.9429      1.00000
     96      -8.6442      1.00000
     97      -8.6388      1.00000
     98      -8.5769      1.00000
     99      -8.4449      1.00000
    100      -8.4102      1.00000
    101      -8.3412      1.00000
    102      -8.2987      1.00000
    103      -8.1686      1.00000
    104      -8.1533      1.00000
    105      -8.0639      1.00000
    106      -8.0509      1.00000
    107      -8.0347      1.00000
    108      -7.9860      1.00000
    109      -7.9548      1.00000
    110      -7.9331      1.00000
    111      -7.9011      1.00000
    112      -7.8607      1.00000
    113      -7.8295      1.00000
    114      -7.8170      1.00000
    115      -7.7693      1.00000
    116      -7.7351      1.00000
    117      -7.7137      1.00000
    118      -7.6735      1.00000
    119      -7.6513      1.00000
    120      -7.6226      1.00000
    121      -7.5844      1.00000
    122      -7.5580      1.00000
    123      -7.5308      1.00000
    124      -7.4990      1.00000
    125      -7.4736      1.00000
    126      -7.4338      1.00000
    127      -7.4263      1.00000
    128      -7.4194      1.00000
    129      -7.3783      1.00000
    130      -7.3357      1.00000
    131      -7.2568      1.00000
    132      -7.2274      1.00000
    133      -7.2101      1.00000
    134      -7.1685      1.00000
    135      -7.0790      1.00000
    136      -7.0217      1.00000
    137      -7.0091      1.00000
    138      -6.9858      1.00000
    139      -6.9419      1.00000
    140      -6.8999      1.00000
    141      -6.8593      1.00000
    142      -6.8236      1.00000
    143      -6.7861      1.00000
    144      -6.7635      1.00000
    145      -6.6940      1.00000
    146      -6.6583      1.00000
    147      -6.6243      1.00000
    148      -6.5605      1.00000
    149      -6.4514      1.00000
    150      -6.3247      1.00000
    151      -6.2899      1.00000
    152      -6.2864      1.00000
    153      -6.2720      1.00000
    154      -6.2663      1.00000
    155      -6.2132      1.00000
    156      -6.1380      1.00000
    157      -6.0353      1.00000
    158      -5.9702      1.00000
    159      -5.9490      1.00000
    160      -5.9203      1.00000
    161      -5.9064      1.00000
    162      -5.8555      1.00000
    163      -5.7534      1.00000
    164      -5.7402      1.00000
    165      -5.3269      1.00000
    166      -5.2824      1.00000
    167      -5.2617      1.00000
    168      -5.2236      1.00000
    169      -5.2029      1.00000
    170      -5.1512      1.00000
    171      -4.9158      1.00000
    172      -4.8141      1.00000
    173      -4.7741      1.00000
    174      -4.5483      1.00000
    175      -4.3713      1.00000
    176      -4.3193      1.00000
    177      -4.2737      1.00000
    178      -4.2406      1.00000
    179      -4.2272      1.00000
    180      -4.2237      1.00000
    181      -3.1519      0.00000
    182      -3.0331      0.00000
    183      -2.6004      0.00000
    184      -2.3782      0.00000
    185      -0.5142      0.00000
    186      -0.5057      0.00000
    187      -0.4570      0.00000
    188      -0.3482      0.00000
    189      -0.3203      0.00000
    190      -0.1140      0.00000
    191      -0.0232      0.00000
    192       0.2534      0.00000
    193       0.2761      0.00000
    194       0.5072      0.00000
    195       0.5808      0.00000
    196       0.6373      0.00000
    197       0.6720      0.00000
    198       0.7608      0.00000
    199       0.8003      0.00000
    200       0.8856      0.00000
    201       1.0005      0.00000
    202       1.0867      0.00000
    203       1.1060      0.00000
    204       1.1164      0.00000
    205       1.1383      0.00000
    206       1.1856      0.00000
    207       1.2560      0.00000
    208       1.2781      0.00000
    209       1.2857      0.00000
    210       1.3233      0.00000
    211       1.3678      0.00000
    212       1.3746      0.00000
    213       1.4007      0.00000
    214       1.4101      0.00000
    215       1.4581      0.00000
    216       1.4696      0.00000
    217       1.5210      0.00000
    218       1.5643      0.00000
    219       1.5977      0.00000
    220       1.6117      0.00000
    221       1.6306      0.00000
    222       1.6547      0.00000
    223       1.7068      0.00000
    224       1.7147      0.00000

 k-point     2 :       0.3333    0.0000    0.0000
  band No.  band energies     occupation 
      1     -33.6070      1.00000
      2     -33.5869      1.00000
      3     -33.0316      1.00000
      4     -33.0309      1.00000
      5     -23.4617      1.00000
      6     -23.3996      1.00000
      7     -22.3714      1.00000
      8     -22.1334      1.00000
      9     -22.1272      1.00000
     10     -21.9402      1.00000
     11     -21.8733      1.00000
     12     -21.8367      1.00000
     13     -21.8049      1.00000
     14     -21.7501      1.00000
     15     -21.6825      1.00000
     16     -21.6493      1.00000
     17     -21.6108      1.00000
     18     -21.1604      1.00000
     19     -21.1179      1.00000
     20     -21.0406      1.00000
     21     -21.0158      1.00000
     22     -21.0043      1.00000
     23     -21.0002      1.00000
     24     -20.9740      1.00000
     25     -20.9510      1.00000
     26     -20.8519      1.00000
     27     -20.7228      1.00000
     28     -19.9077      1.00000
     29     -19.8946      1.00000
     30     -18.9054      1.00000
     31     -18.8809      1.00000
     32     -17.1208      1.00000
     33     -17.1154      1.00000
     34     -17.1087      1.00000
     35     -17.1038      1.00000
     36     -17.0957      1.00000
     37     -17.0867      1.00000
     38     -16.5553      1.00000
     39     -16.5545      1.00000
     40     -16.5061      1.00000
     41     -16.5040      1.00000
     42     -16.4897      1.00000
     43     -16.4872      1.00000
     44     -13.8978      1.00000
     45     -13.8631      1.00000
     46     -13.7851      1.00000
     47     -13.6405      1.00000
     48     -13.6065      1.00000
     49     -13.5578      1.00000
     50     -13.0406      1.00000
     51     -12.8758      1.00000
     52     -12.3763      1.00000
     53     -12.3651      1.00000
     54     -12.3588      1.00000
     55     -12.3545      1.00000
     56     -12.3502      1.00000
     57     -12.3433      1.00000
     58     -12.3408      1.00000
     59     -12.3114      1.00000
     60     -12.2683      1.00000
     61     -12.1681      1.00000
     62     -12.1226      1.00000
     63     -12.0672      1.00000
     64     -11.9741      1.00000
     65     -11.9050      1.00000
     66     -11.8242      1.00000
     67     -11.7266      1.00000
     68     -11.4906      1.00000
     69     -11.4034      1.00000
     70     -11.3621      1.00000
     71     -11.2683      1.00000
     72     -11.2035      1.00000
     73     -11.1259      1.00000
     74     -11.0229      1.00000
     75     -10.9968      1.00000
     76     -10.8862      1.00000
     77     -10.8545      1.00000
     78     -10.6700      1.00000
     79     -10.4889      1.00000
     80     -10.3970      1.00000
     81     -10.3539      1.00000
     82     -10.3251      1.00000
     83     -10.1097      1.00000
     84     -10.0536      1.00000
     85      -9.9768      1.00000
     86      -9.9480      1.00000
     87      -9.8428      1.00000
     88      -9.8054      1.00000
     89      -9.7155      1.00000
     90      -9.6526      1.00000
     91      -9.5596      1.00000
     92      -9.5088      1.00000
     93      -9.4364      1.00000
     94      -9.1997      1.00000
     95      -8.9670      1.00000
     96      -8.8976      1.00000
     97      -8.7113      1.00000
     98      -8.6418      1.00000
     99      -8.5740      1.00000
    100      -8.4531      1.00000
    101      -8.3942      1.00000
    102      -8.3425      1.00000
    103      -8.2244      1.00000
    104      -8.1601      1.00000
    105      -8.1143      1.00000
    106      -8.0745      1.00000
    107      -8.0394      1.00000
    108      -7.9957      1.00000
    109      -7.9641      1.00000
    110      -7.9470      1.00000
    111      -7.9311      1.00000
    112      -7.8428      1.00000
    113      -7.8246      1.00000
    114      -7.7361      1.00000
    115      -7.7199      1.00000
    116      -7.6966      1.00000
    117      -7.6782      1.00000
    118      -7.6596      1.00000
    119      -7.6318      1.00000
    120      -7.6007      1.00000
    121      -7.5751      1.00000
    122      -7.5420      1.00000
    123      -7.5113      1.00000
    124      -7.4966      1.00000
    125      -7.4955      1.00000
    126      -7.4691      1.00000
    127      -7.4547      1.00000
    128      -7.4116      1.00000
    129      -7.3885      1.00000
    130      -7.3678      1.00000
    131      -7.3006      1.00000
    132      -7.2267      1.00000
    133      -7.1932      1.00000
    134      -7.1408      1.00000
    135      -7.0808      1.00000
    136      -7.0530      1.00000
    137      -7.0258      1.00000
    138      -6.9840      1.00000
    139      -6.9623      1.00000
    140      -6.9351      1.00000
    141      -6.8583      1.00000
    142      -6.8409      1.00000
    143      -6.7992      1.00000
    144      -6.7878      1.00000
    145      -6.7193      1.00000
    146      -6.6875      1.00000
    147      -6.6277      1.00000
    148      -6.5801      1.00000
    149      -6.5127      1.00000
    150      -6.4644      1.00000
    151      -6.4103      1.00000
    152      -6.3000      1.00000
    153      -6.2048      1.00000
    154      -6.1768      1.00000
    155      -6.1205      1.00000
    156      -6.0247      1.00000
    157      -5.9730      1.00000
    158      -5.9509      1.00000
    159      -5.9181      1.00000
    160      -5.9047      1.00000
    161      -5.9023      1.00000
    162      -5.7423      1.00000
    163      -5.7241      1.00000
    164      -5.7066      1.00000
    165      -5.3108      1.00000
    166      -5.2865      1.00000
    167      -5.2626      1.00000
    168      -5.2237      1.00000
    169      -5.2079      1.00000
    170      -5.1579      1.00000
    171      -4.8337      1.00000
    172      -4.7981      1.00000
    173      -4.7710      1.00000
    174      -4.6328      1.00000
    175      -4.3801      1.00000
    176      -4.3324      1.00000
    177      -4.2841      1.00000
    178      -4.2457      1.00000
    179      -4.2180      1.00000
    180      -4.1933      1.00000
    181      -3.1413      0.00000
    182      -3.0530      0.00000
    183      -2.5688      0.00000
    184      -2.4321      0.00000
    185      -0.5170      0.00000
    186      -0.4828      0.00000
    187      -0.4397      0.00000
    188      -0.3629      0.00000
    189      -0.3423      0.00000
    190      -0.1811      0.00000
    191       0.0118      0.00000
    192       0.1870      0.00000
    193       0.3881      0.00000
    194       0.5357      0.00000
    195       0.6003      0.00000
    196       0.6767      0.00000
    197       0.7245      0.00000
    198       0.7618      0.00000
    199       0.7977      0.00000
    200       0.8421      0.00000
    201       0.9132      0.00000
    202       0.9902      0.00000
    203       1.0586      0.00000
    204       1.0825      0.00000
    205       1.1033      0.00000
    206       1.1809      0.00000
    207       1.2050      0.00000
    208       1.2425      0.00000
    209       1.2827      0.00000
    210       1.3210      0.00000
    211       1.3411      0.00000
    212       1.3679      0.00000
    213       1.4027      0.00000
    214       1.4289      0.00000
    215       1.4702      0.00000
    216       1.5219      0.00000
    217       1.5512      0.00000
    218       1.5724      0.00000
    219       1.5892      0.00000
    220       1.6219      0.00000
    221       1.6534      0.00000
    222       1.7768      0.00000
    223       1.7864      0.00000
    224       1.8747      0.00000

 k-point     3 :       0.0000    0.3333    0.0000
  band No.  band energies     occupation 
      1     -33.6070      1.00000
      2     -33.5869      1.00000
      3     -33.0316      1.00000
      4     -33.0309      1.00000
      5     -23.4617      1.00000
      6     -23.3995      1.00000
      7     -22.3714      1.00000
      8     -22.1333      1.00000
      9     -22.1275      1.00000
     10     -21.9402      1.00000
     11     -21.8693      1.00000
     12     -21.8386      1.00000
     13     -21.8081      1.00000
     14     -21.7497      1.00000
     15     -21.6809      1.00000
     16     -21.6503      1.00000
     17     -21.6105      1.00000
     18     -21.1604      1.00000
     19     -21.1173      1.00000
     20     -21.0419      1.00000
     21     -21.0172      1.00000
     22     -21.0069      1.00000
     23     -20.9937      1.00000
     24     -20.9755      1.00000
     25     -20.9512      1.00000
     26     -20.8519      1.00000
     27     -20.7228      1.00000
     28     -19.9077      1.00000
     29     -19.8946      1.00000
     30     -18.9054      1.00000
     31     -18.8809      1.00000
     32     -17.1207      1.00000
     33     -17.1154      1.00000
     34     -17.1088      1.00000
     35     -17.1038      1.00000
     36     -17.0957      1.00000
     37     -17.0867      1.00000
     38     -16.5553      1.00000
     39     -16.5545      1.00000
     40     -16.5061      1.00000
     41     -16.5040      1.00000
     42     -16.4897      1.00000
     43     -16.4872      1.00000
     44     -13.8978      1.00000
     45     -13.8630      1.00000
     46     -13.7625      1.00000
     47     -13.6536      1.00000
     48     -13.6135      1.00000
     49     -13.5670      1.00000
     50     -13.0288      1.00000
     51     -12.8773      1.00000
     52     -12.3761      1.00000
     53     -12.3652      1.00000
     54     -12.3587      1.00000
     55     -12.3541      1.00000
     56     -12.3502      1.00000
     57     -12.3437      1.00000
     58     -12.3410      1.00000
     59     -12.3101      1.00000
     60     -12.2584      1.00000
     61     -12.1647      1.00000
     62     -12.1215      1.00000
     63     -12.0984      1.00000
     64     -11.9876      1.00000
     65     -11.9055      1.00000
     66     -11.8445      1.00000
     67     -11.6931      1.00000
     68     -11.4838      1.00000
     69     -11.4477      1.00000
     70     -11.3460      1.00000
     71     -11.2932      1.00000
     72     -11.1954      1.00000
     73     -11.1792      1.00000
     74     -11.0184      1.00000
     75     -10.8998      1.00000
     76     -10.8580      1.00000
     77     -10.7940      1.00000
     78     -10.6635      1.00000
     79     -10.4111      1.00000
     80     -10.3941      1.00000
     81     -10.3492      1.00000
     82     -10.3083      1.00000
     83     -10.1659      1.00000
     84     -10.1002      1.00000
     85     -10.0622      1.00000
     86      -9.9848      1.00000
     87      -9.9342      1.00000
     88      -9.8078      1.00000
     89      -9.7021      1.00000
     90      -9.6352      1.00000
     91      -9.5867      1.00000
     92      -9.4525      1.00000
     93      -9.4190      1.00000
     94      -9.1936      1.00000
     95      -8.9735      1.00000
     96      -8.8462      1.00000
     97      -8.6952      1.00000
     98      -8.6187      1.00000
     99      -8.5892      1.00000
    100      -8.5124      1.00000
    101      -8.3867      1.00000
    102      -8.3409      1.00000
    103      -8.2376      1.00000
    104      -8.1485      1.00000
    105      -8.1008      1.00000
    106      -8.0715      1.00000
    107      -8.0397      1.00000
    108      -7.9909      1.00000
    109      -7.9612      1.00000
    110      -7.9364      1.00000
    111      -7.9028      1.00000
    112      -7.8521      1.00000
    113      -7.8047      1.00000
    114      -7.7436      1.00000
    115      -7.7163      1.00000
    116      -7.7026      1.00000
    117      -7.6886      1.00000
    118      -7.6653      1.00000
    119      -7.6372      1.00000
    120      -7.5931      1.00000
    121      -7.5745      1.00000
    122      -7.5521      1.00000
    123      -7.5335      1.00000
    124      -7.5281      1.00000
    125      -7.4947      1.00000
    126      -7.4875      1.00000
    127      -7.4693      1.00000
    128      -7.4209      1.00000
    129      -7.4170      1.00000
    130      -7.3316      1.00000
    131      -7.3013      1.00000
    132      -7.1957      1.00000
    133      -7.1730      1.00000
    134      -7.1485      1.00000
    135      -7.0818      1.00000
    136      -7.0220      1.00000
    137      -6.9991      1.00000
    138      -6.9817      1.00000
    139      -6.9549      1.00000
    140      -6.9307      1.00000
    141      -6.8550      1.00000
    142      -6.8339      1.00000
    143      -6.8076      1.00000
    144      -6.7835      1.00000
    145      -6.7107      1.00000
    146      -6.6862      1.00000
    147      -6.6643      1.00000
    148      -6.5661      1.00000
    149      -6.5113      1.00000
    150      -6.4854      1.00000
    151      -6.4063      1.00000
    152      -6.2999      1.00000
    153      -6.1756      1.00000
    154      -6.1524      1.00000
    155      -6.1041      1.00000
    156      -6.0325      1.00000
    157      -6.0179      1.00000
    158      -5.9640      1.00000
    159      -5.9179      1.00000
    160      -5.9020      1.00000
    161      -5.8622      1.00000
    162      -5.8225      1.00000
    163      -5.7248      1.00000
    164      -5.7127      1.00000
    165      -5.3018      1.00000
    166      -5.2834      1.00000
    167      -5.2620      1.00000
    168      -5.2260      1.00000
    169      -5.2087      1.00000
    170      -5.1573      1.00000
    171      -4.8338      1.00000
    172      -4.7981      1.00000
    173      -4.7718      1.00000
    174      -4.6328      1.00000
    175      -4.3793      1.00000
    176      -4.3352      1.00000
    177      -4.2824      1.00000
    178      -4.2461      1.00000
    179      -4.2075      1.00000
    180      -4.2029      1.00000
    181      -3.1431      0.00000
    182      -3.0499      0.00000
    183      -2.5582      0.00000
    184      -2.4305      0.00000
    185      -0.5080      0.00000
    186      -0.4709      0.00000
    187      -0.4339      0.00000
    188      -0.3606      0.00000
    189      -0.3285      0.00000
    190      -0.2039      0.00000
    191      -0.0071      0.00000
    192       0.1678      0.00000
    193       0.3911      0.00000
    194       0.5086      0.00000
    195       0.6255      0.00000
    196       0.6783      0.00000
    197       0.7143      0.00000
    198       0.7725      0.00000
    199       0.8004      0.00000
    200       0.8369      0.00000
    201       0.9408      0.00000
    202       0.9675      0.00000
    203       1.0336      0.00000
    204       1.0680      0.00000
    205       1.0981      0.00000
    206       1.1928      0.00000
    207       1.2310      0.00000
    208       1.2408      0.00000
    209       1.2628      0.00000
    210       1.3048      0.00000
    211       1.3417      0.00000
    212       1.3939      0.00000
    213       1.4353      0.00000
    214       1.4493      0.00000
    215       1.4907      0.00000
    216       1.5389      0.00000
    217       1.5544      0.00000
    218       1.5711      0.00000
    219       1.6033      0.00000
    220       1.6252      0.00000
    221       1.6482      0.00000
    222       1.7584      0.00000
    223       1.7835      0.00000
    224       1.8355      0.00000

 k-point     4 :       0.3333    0.3333    0.0000
  band No.  band energies     occupation 
      1     -33.6070      1.00000
      2     -33.5869      1.00000
      3     -33.0316      1.00000
      4     -33.0309      1.00000
      5     -23.4616      1.00000
      6     -23.3995      1.00000
      7     -22.3713      1.00000
      8     -22.1331      1.00000
      9     -22.1271      1.00000
     10     -21.9395      1.00000
     11     -21.8720      1.00000
     12     -21.8382      1.00000
     13     -21.8060      1.00000
     14     -21.7526      1.00000
     15     -21.6805      1.00000
     16     -21.6491      1.00000
     17     -21.6106      1.00000
     18     -21.1453      1.00000
     19     -21.1194      1.00000
     20     -21.0587      1.00000
     21     -21.0389      1.00000
     22     -20.9917      1.00000
     23     -20.9875      1.00000
     24     -20.9668      1.00000
     25     -20.9570      1.00000
     26     -20.8514      1.00000
     27     -20.7225      1.00000
     28     -19.9077      1.00000
     29     -19.8946      1.00000
     30     -18.9054      1.00000
     31     -18.8808      1.00000
     32     -17.1207      1.00000
     33     -17.1154      1.00000
     34     -17.1087      1.00000
     35     -17.1038      1.00000
     36     -17.0958      1.00000
     37     -17.0867      1.00000
     38     -16.5553      1.00000
     39     -16.5545      1.00000
     40     -16.5061      1.00000
     41     -16.5041      1.00000
     42     -16.4908      1.00000
     43     -16.4861      1.00000
     44     -13.8833      1.00000
     45     -13.8633      1.00000
     46     -13.7368      1.00000
     47     -13.6336      1.00000
     48     -13.6103      1.00000
     49     -13.5533      1.00000
     50     -12.9925      1.00000
     51     -12.9186      1.00000
     52     -12.3757      1.00000
     53     -12.3651      1.00000
     54     -12.3591      1.00000
     55     -12.3544      1.00000
     56     -12.3502      1.00000
     57     -12.3433      1.00000
     58     -12.3405      1.00000
     59     -12.3134      1.00000
     60     -12.2195      1.00000
     61     -12.1466      1.00000
     62     -12.1240      1.00000
     63     -12.1020      1.00000
     64     -11.9703      1.00000
     65     -11.9388      1.00000
     66     -11.8895      1.00000
     67     -11.8140      1.00000
     68     -11.6243      1.00000
     69     -11.4420      1.00000
     70     -11.3986      1.00000
     71     -11.3393      1.00000
     72     -11.2926      1.00000
     73     -11.2507      1.00000
     74     -11.1586      1.00000
     75     -11.1025      1.00000
     76     -10.9322      1.00000
     77     -10.6136      1.00000
     78     -10.4920      1.00000
     79     -10.2775      1.00000
     80     -10.2294      1.00000
     81     -10.2073      1.00000
     82     -10.1852      1.00000
     83     -10.0845      1.00000
     84     -10.0403      1.00000
     85      -9.9772      1.00000
     86      -9.8790      1.00000
     87      -9.8141      1.00000
     88      -9.7190      1.00000
     89      -9.6196      1.00000
     90      -9.5758      1.00000
     91      -9.4834      1.00000
     92      -9.4669      1.00000
     93      -9.3898      1.00000
     94      -9.2127      1.00000
     95      -9.1172      1.00000
     96      -8.9801      1.00000
     97      -8.9144      1.00000
     98      -8.7061      1.00000
     99      -8.6704      1.00000
    100      -8.5292      1.00000
    101      -8.3917      1.00000
    102      -8.3560      1.00000
    103      -8.3185      1.00000
    104      -8.2956      1.00000
    105      -8.1681      1.00000
    106      -8.1094      1.00000
    107      -8.0300      1.00000
    108      -7.9855      1.00000
    109      -7.9622      1.00000
    110      -7.9403      1.00000
    111      -7.9162      1.00000
    112      -7.8455      1.00000
    113      -7.7938      1.00000
    114      -7.7138      1.00000
    115      -7.6922      1.00000
    116      -7.6825      1.00000
    117      -7.6621      1.00000
    118      -7.6245      1.00000
    119      -7.6205      1.00000
    120      -7.6025      1.00000
    121      -7.5840      1.00000
    122      -7.5460      1.00000
    123      -7.5320      1.00000
    124      -7.5071      1.00000
    125      -7.4770      1.00000
    126      -7.4583      1.00000
    127      -7.4422      1.00000
    128      -7.4169      1.00000
    129      -7.4023      1.00000
    130      -7.3633      1.00000
    131      -7.3226      1.00000
    132      -7.2768      1.00000
    133      -7.2255      1.00000
    134      -7.1886      1.00000
    135      -7.1309      1.00000
    136      -7.1138      1.00000
    137      -7.0299      1.00000
    138      -6.9842      1.00000
    139      -6.9398      1.00000
    140      -6.9175      1.00000
    141      -6.8191      1.00000
    142      -6.8096      1.00000
    143      -6.7763      1.00000
    144      -6.7410      1.00000
    145      -6.7186      1.00000
    146      -6.7009      1.00000
    147      -6.6567      1.00000
    148      -6.5707      1.00000
    149      -6.5616      1.00000
    150      -6.4814      1.00000
    151      -6.4175      1.00000
    152      -6.3205      1.00000
    153      -6.2616      1.00000
    154      -6.2295      1.00000
    155      -6.1557      1.00000
    156      -6.0060      1.00000
    157      -5.9180      1.00000
    158      -5.8928      1.00000
    159      -5.8822      1.00000
    160      -5.8727      1.00000
    161      -5.7923      1.00000
    162      -5.7030      1.00000
    163      -5.6943      1.00000
    164      -5.6525      1.00000
    165      -5.3092      1.00000
    166      -5.2969      1.00000
    167      -5.2684      1.00000
    168      -5.2357      1.00000
    169      -5.1894      1.00000
    170      -5.1382      1.00000
    171      -4.8145      1.00000
    172      -4.7809      1.00000
    173      -4.7629      1.00000
    174      -4.6796      1.00000
    175      -4.3996      1.00000
    176      -4.3275      1.00000
    177      -4.3009      1.00000
    178      -4.2407      1.00000
    179      -4.2024      1.00000
    180      -4.1816      1.00000
    181      -3.1424      0.00000
    182      -3.0614      0.00000
    183      -2.5539      0.00000
    184      -2.4599      0.00000
    185      -0.5481      0.00000
    186      -0.4645      0.00000
    187      -0.4181      0.00000
    188      -0.3731      0.00000
    189      -0.3000      0.00000
    190      -0.2403      0.00000
    191       0.0495      0.00000
    192       0.1491      0.00000
    193       0.3984      0.00000
    194       0.4741      0.00000
    195       0.5721      0.00000
    196       0.6296      0.00000
    197       0.7557      0.00000
    198       0.7933      0.00000
    199       0.8401      0.00000
    200       0.9107      0.00000
    201       0.9235      0.00000
    202       0.9498      0.00000
    203       1.0168      0.00000
    204       1.0865      0.00000
    205       1.1187      0.00000
    206       1.1415      0.00000
    207       1.1989      0.00000
    208       1.2344      0.00000
    209       1.2493      0.00000
    210       1.2538      0.00000
    211       1.3377      0.00000
    212       1.3429      0.00000
    213       1.3945      0.00000
    214       1.4226      0.00000
    215       1.4681      0.00000
    216       1.5034      0.00000
    217       1.5252      0.00000
    218       1.6633      0.00000
    219       1.7232      0.00000
    220       1.7481      0.00000
    221       1.7875      0.00000
    222       1.8282      0.00000
    223       1.8780      0.00000
    224       1.9567      0.00000

 k-point     5 :      -0.3333    0.3333    0.0000
  band No.  band energies     occupation 
      1     -33.6070      1.00000
      2     -33.5869      1.00000
      3     -33.0316      1.00000
      4     -33.0309      1.00000
      5     -23.4616      1.00000
      6     -23.3995      1.00000
      7     -22.3712      1.00000
      8     -22.1331      1.00000
      9     -22.1271      1.00000
     10     -21.9396      1.00000
     11     -21.8715      1.00000
     12     -21.8391      1.00000
     13     -21.8056      1.00000
     14     -21.7527      1.00000
     15     -21.6805      1.00000
     16     -21.6491      1.00000
     17     -21.6107      1.00000
     18     -21.1454      1.00000
     19     -21.1193      1.00000
     20     -21.0581      1.00000
     21     -21.0398      1.00000
     22     -20.9918      1.00000
     23     -20.9812      1.00000
     24     -20.9764      1.00000
     25     -20.9531      1.00000
     26     -20.8514      1.00000
     27     -20.7225      1.00000
     28     -19.9077      1.00000
     29     -19.8946      1.00000
     30     -18.9054      1.00000
     31     -18.8808      1.00000
     32     -17.1207      1.00000
     33     -17.1154      1.00000
     34     -17.1087      1.00000
     35     -17.1038      1.00000
     36     -17.0958      1.00000
     37     -17.0867      1.00000
     38     -16.5553      1.00000
     39     -16.5545      1.00000
     40     -16.5071      1.00000
     41     -16.5031      1.00000
     42     -16.4897      1.00000
     43     -16.4872      1.00000
     44     -13.8829      1.00000
     45     -13.8636      1.00000
     46     -13.7369      1.00000
     47     -13.6333      1.00000
     48     -13.6106      1.00000
     49     -13.5532      1.00000
     50     -12.9904      1.00000
     51     -12.9207      1.00000
     52     -12.3760      1.00000
     53     -12.3652      1.00000
     54     -12.3592      1.00000
     55     -12.3543      1.00000
     56     -12.3502      1.00000
     57     -12.3434      1.00000
     58     -12.3405      1.00000
     59     -12.3131      1.00000
     60     -12.2125      1.00000
     61     -12.1573      1.00000
     62     -12.1156      1.00000
     63     -12.1021      1.00000
     64     -11.9893      1.00000
     65     -11.9255      1.00000
     66     -11.8903      1.00000
     67     -11.8144      1.00000
     68     -11.6174      1.00000
     69     -11.4429      1.00000
     70     -11.3924      1.00000
     71     -11.3660      1.00000
     72     -11.3089      1.00000
     73     -11.2058      1.00000
     74     -11.1517      1.00000
     75     -11.1132      1.00000
     76     -10.9322      1.00000
     77     -10.6143      1.00000
     78     -10.4985      1.00000
     79     -10.2632      1.00000
     80     -10.2531      1.00000
     81     -10.2434      1.00000
     82     -10.1576      1.00000
     83     -10.1034      1.00000
     84     -10.0218      1.00000
     85      -9.9624      1.00000
     86      -9.8778      1.00000
     87      -9.8195      1.00000
     88      -9.7066      1.00000
     89      -9.6206      1.00000
     90      -9.5522      1.00000
     91      -9.5134      1.00000
     92      -9.4554      1.00000
     93      -9.3769      1.00000
     94      -9.2322      1.00000
     95      -9.1207      1.00000
     96      -8.9667      1.00000
     97      -8.9261      1.00000
     98      -8.7517      1.00000
     99      -8.5917      1.00000
    100      -8.5476      1.00000
    101      -8.4335      1.00000
    102      -8.3779      1.00000
    103      -8.3433      1.00000
    104      -8.2117      1.00000
    105      -8.1666      1.00000
    106      -8.0954      1.00000
    107      -8.0383      1.00000
    108      -7.9998      1.00000
    109      -7.9840      1.00000
    110      -7.9309      1.00000
    111      -7.8867      1.00000
    112      -7.8532      1.00000
    113      -7.7925      1.00000
    114      -7.7382      1.00000
    115      -7.6989      1.00000
    116      -7.6795      1.00000
    117      -7.6620      1.00000
    118      -7.6473      1.00000
    119      -7.6203      1.00000
    120      -7.5813      1.00000
    121      -7.5586      1.00000
    122      -7.5533      1.00000
    123      -7.5210      1.00000
    124      -7.4963      1.00000
    125      -7.4741      1.00000
    126      -7.4667      1.00000
    127      -7.4462      1.00000
    128      -7.4283      1.00000
    129      -7.3922      1.00000
    130      -7.3722      1.00000
    131      -7.3145      1.00000
    132      -7.2857      1.00000
    133      -7.2540      1.00000
    134      -7.1924      1.00000
    135      -7.1381      1.00000
    136      -7.1066      1.00000
    137      -7.0147      1.00000
    138      -6.9662      1.00000
    139      -6.9231      1.00000
    140      -6.9032      1.00000
    141      -6.8205      1.00000
    142      -6.8131      1.00000
    143      -6.7859      1.00000
    144      -6.7586      1.00000
    145      -6.7207      1.00000
    146      -6.6877      1.00000
    147      -6.6598      1.00000
    148      -6.5858      1.00000
    149      -6.5501      1.00000
    150      -6.4693      1.00000
    151      -6.4633      1.00000
    152      -6.3271      1.00000
    153      -6.2750      1.00000
    154      -6.1803      1.00000
    155      -6.1538      1.00000
    156      -6.0100      1.00000
    157      -5.9097      1.00000
    158      -5.8846      1.00000
    159      -5.8792      1.00000
    160      -5.8716      1.00000
    161      -5.8103      1.00000
    162      -5.7067      1.00000
    163      -5.6966      1.00000
    164      -5.6547      1.00000
    165      -5.3074      1.00000
    166      -5.2943      1.00000
    167      -5.2719      1.00000
    168      -5.2315      1.00000
    169      -5.1859      1.00000
    170      -5.1434      1.00000
    171      -4.8145      1.00000
    172      -4.7828      1.00000
    173      -4.7623      1.00000
    174      -4.6781      1.00000
    175      -4.3971      1.00000
    176      -4.3307      1.00000
    177      -4.3006      1.00000
    178      -4.2405      1.00000
    179      -4.2029      1.00000
    180      -4.1812      1.00000
    181      -3.1422      0.00000
    182      -3.0617      0.00000
    183      -2.5521      0.00000
    184      -2.4616      0.00000
    185      -0.5492      0.00000
    186      -0.4625      0.00000
    187      -0.4057      0.00000
    188      -0.3876      0.00000
    189      -0.2952      0.00000
    190      -0.2462      0.00000
    191       0.0515      0.00000
    192       0.1430      0.00000
    193       0.3997      0.00000
    194       0.4875      0.00000
    195       0.5826      0.00000
    196       0.6551      0.00000
    197       0.7247      0.00000
    198       0.7701      0.00000
    199       0.8233      0.00000
    200       0.8765      0.00000
    201       0.9629      0.00000
    202       0.9954      0.00000
    203       1.0393      0.00000
    204       1.0650      0.00000
    205       1.1051      0.00000
    206       1.1356      0.00000
    207       1.2135      0.00000
    208       1.2305      0.00000
    209       1.2445      0.00000
    210       1.2631      0.00000
    211       1.3163      0.00000
    212       1.3481      0.00000
    213       1.3713      0.00000
    214       1.4028      0.00000
    215       1.4784      0.00000
    216       1.5025      0.00000
    217       1.5619      0.00000
    218       1.6329      0.00000
    219       1.7534      0.00000
    220       1.7702      0.00000
    221       1.8261      0.00000
    222       1.8419      0.00000
    223       1.9147      0.00000
    224       1.9504      0.00000

 spin component 2

 k-point     1 :       0.0000    0.0000    0.0000
  band No.  band energies     occupation 
      1     -33.6069      1.00000
      2     -33.5868      1.00000
      3     -33.0315      1.00000
      4     -33.0308      1.00000
      5     -23.2436      1.00000
      6     -23.1812      1.00000
      7     -22.0978      1.00000
      8     -22.0901      1.00000
      9     -21.9720      1.00000
     10     -21.8413      1.00000
     11     -21.7953      1.00000
     12     -21.7612      1.00000
     13     -21.7408      1.00000
     14     -21.6951      1.00000
     15     -21.6729      1.00000
     16     -21.6372      1.00000
     17     -21.5819      1.00000
     18     -21.0921      1.00000
     19     -21.0037      1.00000
     20     -20.9385      1.00000
     21     -20.9374      1.00000
     22     -20.9338      1.00000
     23     -20.9282      1.00000
     24     -20.9202      1.00000
     25     -20.8302      1.00000
     26     -20.7838      1.00000
     27     -20.6786      1.00000
     28     -19.7558      1.00000
     29     -19.7440      1.00000
     30     -18.9064      1.00000
     31     -18.8817      1.00000
     32     -17.1201      1.00000
     33     -17.1150      1.00000
     34     -17.1082      1.00000
     35     -17.1032      1.00000
     36     -17.0953      1.00000
     37     -17.0861      1.00000
     38     -16.5551      1.00000
     39     -16.5543      1.00000
     40     -16.5068      1.00000
     41     -16.5027      1.00000
     42     -16.4907      1.00000
     43     -16.4859      1.00000
     44     -13.0655      1.00000
     45     -12.8873      1.00000
     46     -12.1762      1.00000
     47     -11.7957      1.00000
     48     -11.7007      1.00000
     49     -11.5114      1.00000
     50     -11.4348      1.00000
     51     -11.1764      1.00000
     52     -11.1175      1.00000
     53     -10.9796      1.00000
     54     -10.9179      1.00000
     55     -10.7929      1.00000
     56     -10.6482      1.00000
     57     -10.6105      1.00000
     58     -10.4811      1.00000
     59     -10.4676      1.00000
     60     -10.2823      1.00000
     61     -10.2681      1.00000
     62     -10.2552      1.00000
     63     -10.1901      1.00000
     64     -10.1459      1.00000
     65     -10.0183      1.00000
     66      -9.9164      1.00000
     67      -9.5799      1.00000
     68      -9.5209      1.00000
     69      -9.4104      1.00000
     70      -9.2897      1.00000
     71      -9.2761      1.00000
     72      -9.2292      1.00000
     73      -9.2216      1.00000
     74      -9.1133      1.00000
     75      -9.0510      1.00000
     76      -9.0425      1.00000
     77      -9.0166      1.00000
     78      -8.9765      1.00000
     79      -8.8812      1.00000
     80      -8.7990      1.00000
     81      -8.7702      1.00000
     82      -8.5977      1.00000
     83      -8.5342      1.00000
     84      -8.4430      1.00000
     85      -8.3633      1.00000
     86      -8.3240      1.00000
     87      -8.2882      1.00000
     88      -8.1173      1.00000
     89      -8.0529      1.00000
     90      -7.9959      1.00000
     91      -7.9427      1.00000
     92      -7.8857      1.00000
     93      -7.8576      1.00000
     94      -7.8218      1.00000
     95      -7.8083      1.00000
     96      -7.7951      1.00000
     97      -7.7227      1.00000
     98      -7.6987      1.00000
     99      -7.6686      1.00000
    100      -7.6500      1.00000
    101      -7.6370      1.00000
    102      -7.6312      1.00000
    103      -7.6256      1.00000
    104      -7.6039      1.00000
    105      -7.5324      1.00000
    106      -7.4733      1.00000
    107      -7.4656      1.00000
    108      -7.4540      1.00000
    109      -7.4077      1.00000
    110      -7.3959      1.00000
    111      -7.3714      1.00000
    112      -7.3678      1.00000
    113      -7.3389      1.00000
    114      -7.3134      1.00000
    115      -7.2712      1.00000
    116      -7.1246      1.00000
    117      -7.1122      1.00000
    118      -7.0263      1.00000
    119      -6.9450      1.00000
    120      -6.8904      1.00000
    121      -6.8514      1.00000
    122      -6.8343      1.00000
    123      -6.7746      1.00000
    124      -6.7353      1.00000
    125      -6.7313      1.00000
    126      -6.6765      1.00000
    127      -6.6133      1.00000
    128      -6.3798      1.00000
    129      -6.3656      1.00000
    130      -6.3217      1.00000
    131      -6.2707      1.00000
    132      -6.2216      1.00000
    133      -6.2032      1.00000
    134      -6.1556      1.00000
    135      -6.1237      1.00000
    136      -6.0206      1.00000
    137      -5.9374      1.00000
    138      -5.9171      1.00000
    139      -5.8315      1.00000
    140      -5.7557      1.00000
    141      -5.7544      1.00000
    142      -5.3221      1.00000
    143      -5.2815      1.00000
    144      -5.2155      1.00000
    145      -5.1785      1.00000
    146      -5.1245      1.00000
    147      -5.0295      1.00000
    148      -4.8917      1.00000
    149      -4.8077      1.00000
    150      -4.7707      1.00000
    151      -4.3560      1.00000
    152      -4.3409      1.00000
    153      -4.2873      1.00000
    154      -4.2425      1.00000
    155      -4.2095      1.00000
    156      -4.1589      1.00000
    157      -4.1289      1.00000
    158      -3.0044      0.00000
    159      -2.9828      0.00000
    160      -2.9671      0.00000
    161      -2.8843      0.00000
    162      -2.4367      0.00000
    163      -2.3489      0.00000
    164      -2.2875      0.00000
    165      -2.2839      0.00000
    166      -2.2664      0.00000
    167      -2.2640      0.00000
    168      -2.2522      0.00000
    169      -2.2003      0.00000
    170      -2.1296      0.00000
    171      -2.1201      0.00000
    172      -1.9656      0.00000
    173      -1.7996      0.00000
    174      -1.7209      0.00000
    175      -1.6399      0.00000
    176      -1.5506      0.00000
    177      -1.5052      0.00000
    178      -1.4963      0.00000
    179      -0.9838      0.00000
    180      -0.9011      0.00000
    181      -0.8365      0.00000
    182      -0.6100      0.00000
    183      -0.4797      0.00000
    184       0.1362      0.00000
    185       0.2264      0.00000
    186       0.2445      0.00000
    187       0.3692      0.00000
    188       0.3949      0.00000
    189       0.4466      0.00000
    190       0.4895      0.00000
    191       0.5942      0.00000
    192       0.6403      0.00000
    193       0.7091      0.00000
    194       0.7435      0.00000
    195       0.7774      0.00000
    196       0.8226      0.00000
    197       0.8370      0.00000
    198       0.9867      0.00000
    199       1.0560      0.00000
    200       1.1288      0.00000
    201       1.2269      0.00000
    202       1.2759      0.00000
    203       1.3408      0.00000
    204       1.3497      0.00000
    205       1.3890      0.00000
    206       1.4216      0.00000
    207       1.4319      0.00000
    208       1.4459      0.00000
    209       1.4605      0.00000
    210       1.4746      0.00000
    211       1.5107      0.00000
    212       1.5356      0.00000
    213       1.5711      0.00000
    214       1.5775      0.00000
    215       1.5976      0.00000
    216       1.6142      0.00000
    217       1.7148      0.00000
    218       1.7528      0.00000
    219       1.7978      0.00000
    220       1.8049      0.00000
    221       1.8368      0.00000
    222       1.8708      0.00000
    223       1.8892      0.00000
    224       2.0145      0.00000

 k-point     2 :       0.3333    0.0000    0.0000
  band No.  band energies     occupation 
      1     -33.6069      1.00000
      2     -33.5868      1.00000
      3     -33.0315      1.00000
      4     -33.0308      1.00000
      5     -23.2436      1.00000
      6     -23.1812      1.00000
      7     -22.0963      1.00000
      8     -22.0895      1.00000
      9     -21.9738      1.00000
     10     -21.8453      1.00000
     11     -21.7960      1.00000
     12     -21.7574      1.00000
     13     -21.7346      1.00000
     14     -21.7028      1.00000
     15     -21.6741      1.00000
     16     -21.6318      1.00000
     17     -21.5838      1.00000
     18     -21.0741      1.00000
     19     -21.0306      1.00000
     20     -20.9541      1.00000
     21     -20.9383      1.00000
     22     -20.9336      1.00000
     23     -20.9289      1.00000
     24     -20.8813      1.00000
     25     -20.8435      1.00000
     26     -20.7835      1.00000
     27     -20.6785      1.00000
     28     -19.7558      1.00000
     29     -19.7440      1.00000
     30     -18.9063      1.00000
     31     -18.8817      1.00000
     32     -17.1201      1.00000
     33     -17.1150      1.00000
     34     -17.1082      1.00000
     35     -17.1032      1.00000
     36     -17.0953      1.00000
     37     -17.0861      1.00000
     38     -16.5551      1.00000
     39     -16.5543      1.00000
     40     -16.5058      1.00000
     41     -16.5037      1.00000
     42     -16.4895      1.00000
     43     -16.4871      1.00000
     44     -13.0061      1.00000
     45     -12.9111      1.00000
     46     -12.0615      1.00000
     47     -11.8551      1.00000
     48     -11.8023      1.00000
     49     -11.5784      1.00000
     50     -11.4010      1.00000
     51     -11.1828      1.00000
     52     -11.1328      1.00000
     53     -11.0308      1.00000
     54     -10.9198      1.00000
     55     -10.8310      1.00000
     56     -10.7756      1.00000
     57     -10.6473      1.00000
     58     -10.5388      1.00000
     59     -10.4810      1.00000
     60     -10.2529      1.00000
     61     -10.2412      1.00000
     62     -10.1983      1.00000
     63     -10.0637      1.00000
     64     -10.0012      1.00000
     65      -9.9509      1.00000
     66      -9.8382      1.00000
     67      -9.5898      1.00000
     68      -9.4424      1.00000
     69      -9.4299      1.00000
     70      -9.3668      1.00000
     71      -9.2831      1.00000
     72      -9.2628      1.00000
     73      -9.2074      1.00000
     74      -9.1728      1.00000
     75      -9.0909      1.00000
     76      -9.0464      1.00000
     77      -8.9722      1.00000
     78      -8.8787      1.00000
     79      -8.8540      1.00000
     80      -8.8044      1.00000
     81      -8.7662      1.00000
     82      -8.6246      1.00000
     83      -8.5101      1.00000
     84      -8.4305      1.00000
     85      -8.3654      1.00000
     86      -8.2860      1.00000
     87      -8.2633      1.00000
     88      -8.1522      1.00000
     89      -8.0745      1.00000
     90      -8.0070      1.00000
     91      -7.9635      1.00000
     92      -7.9373      1.00000
     93      -7.8994      1.00000
     94      -7.8396      1.00000
     95      -7.8057      1.00000
     96      -7.7887      1.00000
     97      -7.7487      1.00000
     98      -7.7154      1.00000
     99      -7.6955      1.00000
    100      -7.6645      1.00000
    101      -7.6508      1.00000
    102      -7.6213      1.00000
    103      -7.5998      1.00000
    104      -7.5677      1.00000
    105      -7.5439      1.00000
    106      -7.5238      1.00000
    107      -7.5073      1.00000
    108      -7.4291      1.00000
    109      -7.4079      1.00000
    110      -7.3918      1.00000
    111      -7.3438      1.00000
    112      -7.3208      1.00000
    113      -7.2903      1.00000
    114      -7.2520      1.00000
    115      -7.1760      1.00000
    116      -7.1376      1.00000
    117      -7.0921      1.00000
    118      -6.9976      1.00000
    119      -6.9749      1.00000
    120      -6.9422      1.00000
    121      -6.9169      1.00000
    122      -6.8803      1.00000
    123      -6.8659      1.00000
    124      -6.7552      1.00000
    125      -6.6950      1.00000
    126      -6.6722      1.00000
    127      -6.5675      1.00000
    128      -6.4737      1.00000
    129      -6.3970      1.00000
    130      -6.3529      1.00000
    131      -6.3230      1.00000
    132      -6.2154      1.00000
    133      -6.1694      1.00000
    134      -6.1478      1.00000
    135      -6.1343      1.00000
    136      -6.0723      1.00000
    137      -5.9001      1.00000
    138      -5.8892      1.00000
    139      -5.8212      1.00000
    140      -5.7025      1.00000
    141      -5.6972      1.00000
    142      -5.3496      1.00000
    143      -5.2795      1.00000
    144      -5.2298      1.00000
    145      -5.1844      1.00000
    146      -5.1349      1.00000
    147      -5.0480      1.00000
    148      -4.8157      1.00000
    149      -4.7805      1.00000
    150      -4.6796      1.00000
    151      -4.3872      1.00000
    152      -4.3693      1.00000
    153      -4.3547      1.00000
    154      -4.2274      1.00000
    155      -4.1990      1.00000
    156      -4.1458      1.00000
    157      -4.1185      1.00000
    158      -2.9944      0.00000
    159      -2.9848      0.00000
    160      -2.9613      0.00000
    161      -2.9237      0.00000
    162      -2.4251      0.00000
    163      -2.3703      0.00000
    164      -2.3397      0.00000
    165      -2.3128      0.00000
    166      -2.2857      0.00000
    167      -2.2793      0.00000
    168      -2.2675      0.00000
    169      -2.2621      0.00000
    170      -2.1238      0.00000
    171      -2.0912      0.00000
    172      -1.9687      0.00000
    173      -1.7545      0.00000
    174      -1.7185      0.00000
    175      -1.6123      0.00000
    176      -1.5029      0.00000
    177      -1.4742      0.00000
    178      -1.4046      0.00000
    179      -1.0788      0.00000
    180      -0.9276      0.00000
    181      -0.8404      0.00000
    182      -0.5630      0.00000
    183      -0.4850      0.00000
    184       0.0347      0.00000
    185       0.1414      0.00000
    186       0.2485      0.00000
    187       0.2964      0.00000
    188       0.3654      0.00000
    189       0.4449      0.00000
    190       0.4794      0.00000
    191       0.5604      0.00000
    192       0.7144      0.00000
    193       0.7611      0.00000
    194       0.8104      0.00000
    195       0.8358      0.00000
    196       0.8898      0.00000
    197       0.9616      0.00000
    198       0.9709      0.00000
    199       1.0905      0.00000
    200       1.1204      0.00000
    201       1.1770      0.00000
    202       1.2397      0.00000
    203       1.2657      0.00000
    204       1.2766      0.00000
    205       1.3350      0.00000
    206       1.3862      0.00000
    207       1.4509      0.00000
    208       1.4802      0.00000
    209       1.5019      0.00000
    210       1.5463      0.00000
    211       1.5685      0.00000
    212       1.5842      0.00000
    213       1.6071      0.00000
    214       1.6468      0.00000
    215       1.6747      0.00000
    216       1.7136      0.00000
    217       1.7325      0.00000
    218       1.7797      0.00000
    219       1.8126      0.00000
    220       1.8311      0.00000
    221       1.8605      0.00000
    222       1.8925      0.00000
    223       1.9507      0.00000
    224       2.0538      0.00000

 k-point     3 :       0.0000    0.3333    0.0000
  band No.  band energies     occupation 
      1     -33.6069      1.00000
      2     -33.5868      1.00000
      3     -33.0315      1.00000
      4     -33.0308      1.00000
      5     -23.2436      1.00000
      6     -23.1811      1.00000
      7     -22.0955      1.00000
      8     -22.0910      1.00000
      9     -21.9726      1.00000
     10     -21.8413      1.00000
     11     -21.8016      1.00000
     12     -21.7622      1.00000
     13     -21.7331      1.00000
     14     -21.7002      1.00000
     15     -21.6670      1.00000
     16     -21.6378      1.00000
     17     -21.5833      1.00000
     18     -21.0742      1.00000
     19     -21.0300      1.00000
     20     -20.9552      1.00000
     21     -20.9410      1.00000
     22     -20.9362      1.00000
     23     -20.9222      1.00000
     24     -20.8821      1.00000
     25     -20.8434      1.00000
     26     -20.7836      1.00000
     27     -20.6785      1.00000
     28     -19.7558      1.00000
     29     -19.7440      1.00000
     30     -18.9063      1.00000
     31     -18.8817      1.00000
     32     -17.1201      1.00000
     33     -17.1150      1.00000
     34     -17.1082      1.00000
     35     -17.1032      1.00000
     36     -17.0953      1.00000
     37     -17.0861      1.00000
     38     -16.5551      1.00000
     39     -16.5543      1.00000
     40     -16.5058      1.00000
     41     -16.5037      1.00000
     42     -16.4895      1.00000
     43     -16.4871      1.00000
     44     -13.0073      1.00000
     45     -12.9117      1.00000
     46     -12.0608      1.00000
     47     -11.8486      1.00000
     48     -11.7944      1.00000
     49     -11.5756      1.00000
     50     -11.4087      1.00000
     51     -11.2038      1.00000
     52     -11.1354      1.00000
     53     -11.0332      1.00000
     54     -10.9260      1.00000
     55     -10.7993      1.00000
     56     -10.7662      1.00000
     57     -10.6586      1.00000
     58     -10.5280      1.00000
     59     -10.4836      1.00000
     60     -10.2669      1.00000
     61     -10.2428      1.00000
     62     -10.1948      1.00000
     63     -10.0663      1.00000
     64     -10.0251      1.00000
     65      -9.9517      1.00000
     66      -9.8386      1.00000
     67      -9.6080      1.00000
     68      -9.4483      1.00000
     69      -9.3937      1.00000
     70      -9.3685      1.00000
     71      -9.2876      1.00000
     72      -9.2616      1.00000
     73      -9.2186      1.00000
     74      -9.1627      1.00000
     75      -9.0496      1.00000
     76      -9.0305      1.00000
     77      -8.9426      1.00000
     78      -8.9015      1.00000
     79      -8.8567      1.00000
     80      -8.8075      1.00000
     81      -8.7782      1.00000
     82      -8.6290      1.00000
     83      -8.5186      1.00000
     84      -8.4318      1.00000
     85      -8.3804      1.00000
     86      -8.3071      1.00000
     87      -8.2642      1.00000
     88      -8.1521      1.00000
     89      -8.0480      1.00000
     90      -8.0008      1.00000
     91      -7.9535      1.00000
     92      -7.9399      1.00000
     93      -7.8925      1.00000
     94      -7.8652      1.00000
     95      -7.8152      1.00000
     96      -7.7709      1.00000
     97      -7.7427      1.00000
     98      -7.7171      1.00000
     99      -7.6863      1.00000
    100      -7.6582      1.00000
    101      -7.6487      1.00000
    102      -7.6311      1.00000
    103      -7.5930      1.00000
    104      -7.5726      1.00000
    105      -7.5334      1.00000
    106      -7.5285      1.00000
    107      -7.5079      1.00000
    108      -7.4433      1.00000
    109      -7.4197      1.00000
    110      -7.3891      1.00000
    111      -7.3466      1.00000
    112      -7.3245      1.00000
    113      -7.2983      1.00000
    114      -7.2530      1.00000
    115      -7.1745      1.00000
    116      -7.1239      1.00000
    117      -7.0798      1.00000
    118      -6.9965      1.00000
    119      -6.9917      1.00000
    120      -6.9363      1.00000
    121      -6.9136      1.00000
    122      -6.8721      1.00000
    123      -6.8573      1.00000
    124      -6.7501      1.00000
    125      -6.6999      1.00000
    126      -6.6768      1.00000
    127      -6.5688      1.00000
    128      -6.4794      1.00000
    129      -6.4033      1.00000
    130      -6.3439      1.00000
    131      -6.3204      1.00000
    132      -6.2121      1.00000
    133      -6.1959      1.00000
    134      -6.1495      1.00000
    135      -6.1306      1.00000
    136      -6.0689      1.00000
    137      -5.9080      1.00000
    138      -5.8942      1.00000
    139      -5.8335      1.00000
    140      -5.7043      1.00000
    141      -5.7004      1.00000
    142      -5.3234      1.00000
    143      -5.2817      1.00000
    144      -5.2346      1.00000
    145      -5.2015      1.00000
    146      -5.1315      1.00000
    147      -5.0333      1.00000
    148      -4.8157      1.00000
    149      -4.7808      1.00000
    150      -4.6796      1.00000
    151      -4.3872      1.00000
    152      -4.3674      1.00000
    153      -4.3573      1.00000
    154      -4.2254      1.00000
    155      -4.1965      1.00000
    156      -4.1457      1.00000
    157      -4.1186      1.00000
    158      -3.0098      0.00000
    159      -2.9780      0.00000
    160      -2.9482      0.00000
    161      -2.8839      0.00000
    162      -2.4263      0.00000
    163      -2.3708      0.00000
    164      -2.3392      0.00000
    165      -2.3079      0.00000
    166      -2.2930      0.00000
    167      -2.2751      0.00000
    168      -2.2539      0.00000
    169      -2.2142      0.00000
    170      -2.1416      0.00000
    171      -2.0964      0.00000
    172      -2.0189      0.00000
    173      -1.7710      0.00000
    174      -1.6891      0.00000
    175      -1.6446      0.00000
    176      -1.5037      0.00000
    177      -1.4741      0.00000
    178      -1.4156      0.00000
    179      -1.0547      0.00000
    180      -0.9726      0.00000
    181      -0.8648      0.00000
    182      -0.6295      0.00000
    183      -0.4273      0.00000
    184       0.0316      0.00000
    185       0.1918      0.00000
    186       0.2730      0.00000
    187       0.3332      0.00000
    188       0.3740      0.00000
    189       0.4162      0.00000
    190       0.4749      0.00000
    191       0.5245      0.00000
    192       0.7060      0.00000
    193       0.7598      0.00000
    194       0.7995      0.00000
    195       0.8465      0.00000
    196       0.9415      0.00000
    197       0.9737      0.00000
    198       0.9955      0.00000
    199       1.0840      0.00000
    200       1.1255      0.00000
    201       1.1652      0.00000
    202       1.2242      0.00000
    203       1.2665      0.00000
    204       1.2959      0.00000
    205       1.3301      0.00000
    206       1.3819      0.00000
    207       1.4447      0.00000
    208       1.4683      0.00000
    209       1.4894      0.00000
    210       1.5510      0.00000
    211       1.5737      0.00000
    212       1.5931      0.00000
    213       1.6241      0.00000
    214       1.6609      0.00000
    215       1.6813      0.00000
    216       1.7320      0.00000
    217       1.7598      0.00000
    218       1.7855      0.00000
    219       1.7957      0.00000
    220       1.8126      0.00000
    221       1.8316      0.00000
    222       1.8740      0.00000
    223       1.9243      0.00000
    224       2.0382      0.00000

 k-point     4 :       0.3333    0.3333    0.0000
  band No.  band energies     occupation 
      1     -33.6069      1.00000
      2     -33.5868      1.00000
      3     -33.0315      1.00000
      4     -33.0308      1.00000
      5     -23.2435      1.00000
[truncated: 1,350,288 more chars]
