# Supplementary material for: Elucidating the catalytic mechanism of Prussian blue nanozymes with self-increasing catalytic activity
Source: Nat Commun. 2024 Jul 13;15:5908. doi: 10.1038/s41467-024-50344-7 (PMC11246500; doi:10.1038/s41467-024-50344-7)
Supplement: Supplementary file 4 — Source Data [file 41467_2024_50344_MOESM4_ESM.zip › Source data/Computational source data/B3/log.8610234t]

 running on   32 total cores
 distrk:  each k-point on   32 cores,    1 groups
 distr:  one band on    4 cores,    8 groups
 using from now: INCAR     
 vasp.5.4.4.18Apr17-6-g9f103f2a35 (build Aug 11 2022 15:12:02) complex          
  
 POSCAR found type information on POSCAR  Fe C  N  K  O  H 
 POSCAR found :  6 types and      66 ions
 scaLAPACK will be used
 LDA part: xc-table for Pade appr. of Perdew
 POSCAR found type information on POSCAR  Fe C  N  K  O  H 
 POSCAR found :  6 types and      66 ions
 found WAVECAR, reading the header
  number of k-points has changed, file:     1 present:     5
  trying to continue reading WAVECAR, but it might fail
 POSCAR, INCAR and KPOINTS ok, starting setup
 FFT: planning ...
 reading WAVECAR
 the WAVECAR file was read successfully
 charge-density read from file: VASP                                    
 magnetization density read from file 1
 entering main loop
       N       E                     dE             d eps       ncg     rms          rms(c)
RMM:   1    -0.475300572124E+03   -0.47530E+03   -0.49127E+02  4069   0.361E+01    0.214E+00
RMM:   2    -0.477962538771E+03   -0.26620E+01   -0.27326E+01  4574   0.207E+01    0.479E+00
RMM:   3    -0.478299668714E+03   -0.33713E+00   -0.52737E+00  5734   0.446E+00    0.130E+00
RMM:   4    -0.478296572942E+03    0.30958E-02   -0.43808E-01  5775   0.127E+00    0.904E-01
RMM:   5    -0.478297675156E+03   -0.11022E-02   -0.10952E-01  6153   0.535E-01    0.599E-01
RMM:   6    -0.478296578597E+03    0.10966E-02   -0.39219E-02  5672   0.349E-01    0.259E-01
RMM:   7    -0.478298243708E+03   -0.16651E-02   -0.20653E-02  5779   0.231E-01    0.106E-01
RMM:   8    -0.478299440816E+03   -0.11971E-02   -0.10952E-02  5964   0.137E-01    0.879E-02
RMM:   9    -0.478300087758E+03   -0.64694E-03   -0.61296E-03  5628   0.881E-02    0.387E-02
RMM:  10    -0.478300542291E+03   -0.45453E-03   -0.38385E-03  5221   0.603E-02    0.191E-02
RMM:  11    -0.478300858183E+03   -0.31589E-03   -0.22731E-03  4593   0.460E-02    0.109E-02
RMM:  12    -0.478301094962E+03   -0.23678E-03   -0.14759E-03  4155   0.329E-02    0.797E-03
RMM:  13    -0.478301256520E+03   -0.16156E-03   -0.92338E-04  3835   0.262E-02    0.620E-03
RMM:  14    -0.478301381896E+03   -0.12538E-03   -0.60751E-04  3600   0.200E-02    0.508E-03
RMM:  15    -0.478301497799E+03   -0.11590E-03   -0.37962E-04  3387   0.167E-02    0.415E-03
RMM:  16    -0.478301574705E+03   -0.76906E-04   -0.24505E-04  3194   0.134E-02    0.390E-03
RMM:  17    -0.478301651618E+03   -0.76914E-04   -0.16992E-04  3054   0.117E-02    0.361E-03
RMM:  18    -0.478301733387E+03   -0.81769E-04   -0.11438E-04  3082   0.113E-02    0.334E-03
RMM:  19    -0.478301757581E+03   -0.24194E-04   -0.84031E-05  2997   0.104E-02    0.313E-03
RMM:  20    -0.478301731785E+03    0.25796E-04   -0.66286E-05  2966   0.106E-02    0.297E-03
RMM:  21    -0.478301711835E+03    0.19950E-04   -0.53787E-05  2887   0.995E-03    0.268E-03
RMM:  22    -0.478301713895E+03   -0.20603E-05   -0.33043E-05  2623   0.800E-03
   1 F= -.48394300E+03 E0= -.48394300E+03  d E =-.483943E+03  mag=    23.0000
 curvature:   0.00 expect dE= 0.000E+00 dE for cont linesearch  0.000E+00
 trial: gam= 0.00000 g(F)=  0.204E-02 g(S)=  0.000E+00 ort = 0.000E+00 (trialstep = 0.100E+01)
 search vector abs. value=  0.204E-02
 bond charge predicted
       N       E                     dE             d eps       ncg     rms          rms(c)
RMM:   1    -0.478294891385E+03    0.68204E-02   -0.39961E-01  4396   0.126E+00    0.249E-01
RMM:   2    -0.478296332404E+03   -0.14410E-02   -0.21208E-02  4335   0.608E-01    0.183E-01
RMM:   3    -0.478296632663E+03   -0.30026E-03   -0.15749E-03  4438   0.123E-01    0.117E-01
RMM:   4    -0.478296539236E+03    0.93427E-04   -0.70403E-04  4585   0.682E-02    0.850E-02
RMM:   5    -0.478296486633E+03    0.52604E-04   -0.27896E-04  4383   0.382E-02    0.292E-02
RMM:   6    -0.478296494136E+03   -0.75031E-05   -0.54582E-05  3450   0.209E-02
   2 F= -.48393883E+03 E0= -.48393883E+03  d E =0.416499E-02  mag=    23.0000
 trial-energy change:    0.004165  1 .order    0.004208   -0.002042    0.010457
 step:   0.1662(harm=  0.1634)  dis= 0.00060  next Energy=  -483.943168 (dE=-0.170E-03)
 bond charge predicted
       N       E                     dE             d eps       ncg     rms          rms(c)
RMM:   1    -0.478300670687E+03   -0.41841E-02   -0.27830E-01  4344   0.105E+00    0.210E-01
RMM:   2    -0.478301643790E+03   -0.97310E-03   -0.14958E-02  4294   0.512E-01    0.153E-01
RMM:   3    -0.478301851563E+03   -0.20777E-03   -0.11358E-03  4312   0.104E-01    0.962E-02
RMM:   4    -0.478301783587E+03    0.67976E-04   -0.49764E-04  4502   0.573E-02    0.711E-02
RMM:   5    -0.478301733459E+03    0.50128E-04   -0.18387E-04  4183   0.315E-02    0.233E-02
RMM:   6    -0.478301736436E+03   -0.29764E-05   -0.36224E-05  3198   0.172E-02
   3 F= -.48394323E+03 E0= -.48394323E+03  d E =-.231933E-03  mag=    23.0000
 curvature:  -0.08 expect dE=-0.125E-03 dE for cont linesearch -0.347E-06
 trial: gam= 0.79768 g(F)=  0.154E-02 g(S)=  0.000E+00 ort =-0.932E-04 (trialstep = 0.633E+00)
 search vector abs. value=  0.269E-02
 bond charge predicted
       N       E                     dE             d eps       ncg     rms          rms(c)
RMM:   1    -0.478300933903E+03    0.79956E-03   -0.16347E-01  4282   0.786E-01    0.185E-01
RMM:   2    -0.478301885805E+03   -0.95190E-03   -0.81690E-03  4208   0.346E-01    0.209E-01
RMM:   3    -0.478301756385E+03    0.12942E-03   -0.85581E-04  4177   0.837E-02    0.628E-02
RMM:   4    -0.478301755850E+03    0.53491E-06   -0.10244E-04  3742   0.293E-02    0.359E-02
RMM:   5    -0.478301755715E+03    0.13533E-06   -0.63144E-05  3610   0.209E-02
   4 F= -.48394361E+03 E0= -.48394361E+03  d E =-.380554E-03  mag=    23.0000
 trial-energy change:   -0.000381  1 .order   -0.000388   -0.000926    0.000150
 step:   0.5451(harm=  0.5451)  dis= 0.00155  next Energy=  -483.943629 (dE=-0.398E-03)
 bond charge predicted
       N       E                     dE             d eps       ncg     rms          rms(c)
RMM:   1    -0.478301783333E+03   -0.27483E-04   -0.32712E-03  4119   0.114E-01    0.270E-02
RMM:   2    -0.478301812032E+03   -0.28699E-04   -0.17773E-04  3762   0.534E-02    0.300E-02
RMM:   3    -0.478301813028E+03   -0.99660E-06   -0.18140E-05  2766   0.144E-02
   5 F= -.48394362E+03 E0= -.48394362E+03  d E =-.390159E-03  mag=    23.0000
 curvature:  -0.50 expect dE=-0.681E-03 dE for cont linesearch -0.577E-07
 trial: gam= 0.81414 g(F)=  0.136E-02 g(S)=  0.000E+00 ort = 0.176E-04 (trialstep = 0.522E+00)
 search vector abs. value=  0.317E-02
 bond charge predicted
       N       E                     dE             d eps       ncg     rms          rms(c)
RMM:   1    -0.478300696552E+03    0.11155E-02   -0.12125E-01  4302   0.710E-01    0.132E-01
RMM:   2    -0.478301196223E+03   -0.49967E-03   -0.58155E-03  4219   0.312E-01    0.884E-02
RMM:   3    -0.478301278426E+03   -0.82203E-04   -0.41408E-04  4254   0.618E-02    0.583E-02
RMM:   4    -0.478301255017E+03    0.23409E-04   -0.11504E-04  3881   0.300E-02    0.332E-02
RMM:   5    -0.478301264214E+03   -0.91962E-05   -0.57758E-05  3540   0.182E-02
   6 F= -.48394358E+03 E0= -.48394358E+03  d E =0.435350E-04  mag=    23.0000
 trial-energy change:    0.000044  1 .order    0.000040   -0.000717    0.000797
 step:   0.2471(harm=  0.2471)  dis= 0.00084  next Energy=  -483.943790 (dE=-0.170E-03)
 bond charge predicted
       N       E                     dE             d eps       ncg     rms          rms(c)
RMM:   1    -0.478301594673E+03   -0.33966E-03   -0.34076E-02  4233   0.377E-01    0.691E-02
RMM:   2    -0.478301730472E+03   -0.13580E-03   -0.16117E-03  4100   0.164E-01    0.474E-02
RMM:   3    -0.478301752920E+03   -0.22448E-04   -0.11460E-04  3869   0.333E-02    0.307E-02
RMM:   4    -0.478301745272E+03    0.76474E-05   -0.29823E-05  2950   0.164E-02
   7 F= -.48394380E+03 E0= -.48394380E+03  d E =-.180149E-03  mag=    23.0000
 curvature:  -0.28 expect dE=-0.447E-03 dE for cont linesearch -0.346E-06
 trial: gam= 1.21766 g(F)=  0.157E-02 g(S)=  0.000E+00 ort =-0.621E-04 (trialstep = 0.242E+00)
 search vector abs. value=  0.612E-02
 bond charge predicted
       N       E                     dE             d eps       ncg     rms          rms(c)
RMM:   1    -0.478301692954E+03    0.59966E-04   -0.50241E-02  4243   0.446E-01    0.874E-02
RMM:   2    -0.478301899360E+03   -0.20641E-03   -0.21938E-03  4139   0.187E-01    0.599E-02
RMM:   3    -0.478301942643E+03   -0.43283E-04   -0.15313E-04  3976   0.389E-02    0.345E-02
RMM:   4    -0.478301931727E+03    0.10916E-04   -0.37201E-05  3072   0.183E-02    0.212E-02
RMM:   5    -0.478301926489E+03    0.52373E-05   -0.18289E-05  2659   0.127E-02
   8 F= -.48394396E+03 E0= -.48394396E+03  d E =-.157603E-03  mag=    23.0000
 trial-energy change:   -0.000158  1 .order   -0.000187   -0.000361   -0.000013
 step:   0.2511(harm=  0.2511)  dis= 0.00126  next Energy=  -483.943988 (dE=-0.187E-03)
 bond charge predicted
       N       E                     dE             d eps       ncg     rms          rms(c)
RMM:   1    -0.478301925080E+03    0.66467E-05   -0.70803E-05  3559   0.202E-02    0.831E-03
RMM:   2    -0.478301929712E+03   -0.46318E-05   -0.96278E-06  2531   0.131E-02
   9 F= -.48394396E+03 E0= -.48394396E+03  d E =-.159799E-03  mag=    23.0000
 curvature:  -0.51 expect dE=-0.345E-03 dE for cont linesearch -0.180E-05
 ZBRENT: interpolating
 opt :   0.2444  next Energy=  -483.943958 (dE=-0.158E-03)
 bond charge predicted
       N       E                     dE             d eps       ncg     rms          rms(c)
RMM:   1    -0.478301928249E+03   -0.31689E-05   -0.33540E-05  3088   0.131E-02    0.445E-03
RMM:   2    -0.478301930530E+03   -0.22813E-05   -0.32543E-06  2383   0.758E-03
  10 F= -.48394396E+03 E0= -.48394396E+03  d E =-.161367E-03  mag=    23.0000
 curvature:  -0.02 expect dE=-0.123E-04 dE for cont linesearch -0.897E-08
 trial: gam= 0.28180 g(F)=  0.647E-03 g(S)=  0.000E+00 ort = 0.537E-04 (trialstep = 0.242E+00)
 search vector abs. value=  0.116E-02
 bond charge predicted
       N       E                     dE             d eps       ncg     rms          rms(c)
RMM:   1    -0.478302057860E+03   -0.12961E-03   -0.11147E-02  4184   0.207E-01    0.427E-02
RMM:   2    -0.478302081075E+03   -0.23215E-04   -0.37144E-04  3940   0.758E-02    0.293E-02
RMM:   3    -0.478302087751E+03   -0.66761E-05   -0.31772E-05  3031   0.181E-02
  11 F= -.48394406E+03 E0= -.48394406E+03  d E =-.974796E-04  mag=    23.0000
 trial-energy change:   -0.000097  1 .order   -0.000098   -0.000160   -0.000036
 step:   0.3129(harm=  0.3129)  dis= 0.00066  next Energy=  -483.944066 (dE=-0.104E-03)
 bond charge predicted
       N       E                     dE             d eps       ncg     rms          rms(c)
RMM:   1    -0.478302104634E+03   -0.23559E-04   -0.95806E-04  4080   0.631E-02    0.176E-02
RMM:   2    -0.478302104722E+03   -0.88181E-07   -0.45475E-05  3168   0.283E-02
  12 F= -.48394406E+03 E0= -.48394406E+03  d E =-.962090E-04  mag=    23.0000
 curvature:  -0.27 expect dE=-0.914E-04 dE for cont linesearch -0.131E-06
 trial: gam= 0.47665 g(F)=  0.332E-03 g(S)=  0.000E+00 ort = 0.236E-04 (trialstep = 0.257E+00)
 search vector abs. value=  0.619E-03
 bond charge predicted
       N       E                     dE             d eps       ncg     rms          rms(c)
RMM:   1    -0.478302098656E+03    0.59779E-05   -0.72779E-03  4184   0.171E-01    0.325E-02
RMM:   2    -0.478302115813E+03   -0.17157E-04   -0.32604E-04  3923   0.762E-02    0.218E-02
RMM:   3    -0.478302121591E+03   -0.57779E-05   -0.25187E-05  2720   0.157E-02
  13 F= -.48394408E+03 E0= -.48394408E+03  d E =-.209111E-04  mag=    23.0000
 trial-energy change:   -0.000021  1 .order   -0.000020   -0.000088    0.000049
 step:   0.1649(harm=  0.1649)  dis= 0.00034  next Energy=  -483.944087 (dE=-0.283E-04)
 bond charge predicted
       N       E                     dE             d eps       ncg     rms          rms(c)
RMM:   1    -0.478302121203E+03   -0.53898E-05   -0.92921E-04  4020   0.623E-02    0.938E-03
RMM:   2    -0.478302127760E+03   -0.65571E-05   -0.57635E-05  3256   0.343E-02
  14 F= -.48394408E+03 E0= -.48394408E+03  d E =-.256799E-04  mag=    23.0000
 curvature:  -0.15 expect dE=-0.214E-04 dE for cont linesearch -0.795E-06
 trial: gam= 0.42339 g(F)=  0.144E-03 g(S)=  0.000E+00 ort = 0.576E-04 (trialstep = 0.238E+00)
 search vector abs. value=  0.304E-03
 reached required accuracy - stopping structural energy minimisation
 writing wavefunctions
