# Supplementary material for: Elucidating the catalytic mechanism of Prussian blue nanozymes with self-increasing catalytic activity
Source: Nat Commun. 2024 Jul 13;15:5908. doi: 10.1038/s41467-024-50344-7 (PMC11246500; doi:10.1038/s41467-024-50344-7)
Supplement: Supplementary file 4 — Source Data [file 41467_2024_50344_MOESM4_ESM.zip › Source data/Computational source data/C1/CONTCAR]

   Fe    C    N    K    O               
   1.00000000000000     
    10.2605000000000004    0.0000000000000000    0.0000000000000000
     0.0000000000000000   10.2605000000000004    0.0000000000000000
     0.0000000000000000    0.0000000000000000   23.3546000000000014
   Fe   C    N    K    O 
     8    24    24     4     2
Selective dynamics
Direct
  0.2822898378637012  0.7878549187482377  0.3850324222017827   T   T   T
  0.2800000000000011  0.2899999999999991  0.1380600001712722   F   F   F
  0.7800000000000011  0.7899999999999991  0.1380600001712722   F   F   F
  0.7809200219193084  0.2893554016168080  0.3745064691739035   T   T   T
  0.7800000000000011  0.2899999999999991  0.1380600001712722   F   F   F
  0.7825035321065116  0.7895627097124542  0.3604501615404591   T   T   T
  0.2800000000000011  0.7899999999999991  0.1380600001712722   F   F   F
  0.2809780095144704  0.2880391400571313  0.3524390942658331   T   T   T
  0.0944604762578012  0.7979787135715646  0.3776198697172771   T   T   T
  0.0942399999999992  0.2899999999999991  0.1380600001712722   F   F   F
  0.5942399999999992  0.7899999999999991  0.1380600001712722   F   F   F
  0.5916987052365033  0.2947026224331020  0.3696100528597959   T   T   T
  0.4695099433670662  0.7784104827571645  0.3744480870037287   T   T   T
  0.4657600000000031  0.2899999999999991  0.1380600001712722   F   F   F
  0.9657600000000031  0.7899999999999991  0.1380600001712722   F   F   F
  0.9701632369099290  0.2830091162408174  0.3697177353940436   T   T   T
  0.7720924022447371  0.1031386643838426  0.3709332310847517   T   T   T
  0.7800000000000011  0.6042399999999972  0.1380600001712722   F   F   F
  0.2800000000000011  0.1042399999999972  0.1380600001712722   F   F   F
  0.2749018591374038  0.5953111326492444  0.3765641859267480   T   T   T
  0.7902303097612041  0.4753480206623737  0.3695016190397895   T   T   T
  0.7800000000000011  0.9757600000000011  0.1380600001712722   F   F   F
  0.2800000000000011  0.4757600000000011  0.1380600001712722   F   F   F
  0.2883090316434420  0.9806698895883446  0.3768036885084016   T   T   T
  0.7800000000000011  0.7899999999999991  0.0564499999999981   F   F   F
  0.7804798735019037  0.2885121277781442  0.2875092075149597   T   T   T
  0.2790697529427313  0.7889933775857986  0.2781950267216401   T   T   T
  0.2800000000000011  0.2899999999999991  0.0564499999999981   F   F   F
  0.7836750535621503  0.7924446574653576  0.2204474841132250   T   T   T
  0.7800000000000011  0.2899999999999991  0.0000000000000000   F   F   F
  0.2800000000000011  0.7899999999999991  0.0000000000000000   F   F   F
  0.2801743222020661  0.2893361956699076  0.2181007534097859   T   T   T
  0.9797899995126969  0.2899999999999991  0.1380600001712722   F   F   F
  0.9817481754157410  0.8057777541323973  0.3713963489630380   T   T   T
  0.4777017577033097  0.2973837460023928  0.3649911839608213   T   T   T
  0.4797900004873057  0.7899999999999991  0.1380600001712722   F   F   F
  0.5802099995126966  0.2899999999999991  0.1380600001712722   F   F   F
  0.5818308895260029  0.7715869500451873  0.3666749975006154   T   T   T
  0.0841578251658980  0.2792599718969372  0.3651932506922508   T   T   T
  0.0802100004873054  0.7899999999999991  0.1380600001712722   F   F   F
  0.2800000000000011  0.9897899995126949  0.1380600001712722   F   F   F
  0.2752252558230700  0.4818015363699818  0.3702626783174146   T   T   T
  0.7685762834722373  0.9894369192262314  0.3689679572856812   T   T   T
  0.7800000000000011  0.4897900004873037  0.1380600001712722   F   F   F
  0.2800000000000011  0.5902099995126946  0.1380600001712722   F   F   F
  0.2868273164838798  0.0941376931363343  0.3703377931408537   T   T   T
  0.7943490701206405  0.5889496035038515  0.3666697239327780   T   T   T
  0.7800000000000011  0.0902099995126946  0.1380600001712722   F   F   F
  0.2800000000000011  0.2899999999999991  0.0061600001712705   F   F   F
  0.2793331466188815  0.7897762598616799  0.2279256707396267   T   T   T
  0.7798225700785520  0.2892808503730225  0.2372642588572195   T   T   T
  0.7800000000000011  0.7899999999999991  0.0061600001712705   F   F   F
  0.2804808575111104  0.2882485803161506  0.2688747231828497   T   T   T
  0.2800000000000011  0.7899999999999991  0.0502899998287276   F   F   F
  0.7800000000000011  0.2899999999999991  0.0502899998287276   F   F   F
  0.7869670721081513  0.7936785397921262  0.2704708147767020   T   T   T
  0.0144118348016801  0.0351040940042398  0.2690130179379780   T   T   T
  0.5499035256621475  0.5418817795189169  0.2677832051628444   T   T   T
  0.5300000000000011  0.0399999999999991  0.0282199999143629   F   F   F
  0.0300000000000011  0.5399999999999991  0.0282199999143629   F   F   F
  0.2854254987028896  0.7869767785722620  0.4551497379227063   T   T   T
  0.7807848704040341  0.2911679691848736  0.4460319104077909   T   T   T
 
  0.00000000E+00  0.00000000E+00  0.00000000E+00
  0.00000000E+00  0.00000000E+00  0.00000000E+00
  0.00000000E+00  0.00000000E+00  0.00000000E+00
  0.00000000E+00  0.00000000E+00  0.00000000E+00
  0.00000000E+00  0.00000000E+00  0.00000000E+00
  0.00000000E+00  0.00000000E+00  0.00000000E+00
  0.00000000E+00  0.00000000E+00  0.00000000E+00
  0.00000000E+00  0.00000000E+00  0.00000000E+00
  0.00000000E+00  0.00000000E+00  0.00000000E+00
  0.00000000E+00  0.00000000E+00  0.00000000E+00
  0.00000000E+00  0.00000000E+00  0.00000000E+00
  0.00000000E+00  0.00000000E+00  0.00000000E+00
  0.00000000E+00  0.00000000E+00  0.00000000E+00
  0.00000000E+00  0.00000000E+00  0.00000000E+00
  0.00000000E+00  0.00000000E+00  0.00000000E+00
  0.00000000E+00  0.00000000E+00  0.00000000E+00
  0.00000000E+00  0.00000000E+00  0.00000000E+00
  0.00000000E+00  0.00000000E+00  0.00000000E+00
  0.00000000E+00  0.00000000E+00  0.00000000E+00
  0.00000000E+00  0.00000000E+00  0.00000000E+00
  0.00000000E+00  0.00000000E+00  0.00000000E+00
  0.00000000E+00  0.00000000E+00  0.00000000E+00
  0.00000000E+00  0.00000000E+00  0.00000000E+00
  0.00000000E+00  0.00000000E+00  0.00000000E+00
  0.00000000E+00  0.00000000E+00  0.00000000E+00
  0.00000000E+00  0.00000000E+00  0.00000000E+00
  0.00000000E+00  0.00000000E+00  0.00000000E+00
  0.00000000E+00  0.00000000E+00  0.00000000E+00
  0.00000000E+00  0.00000000E+00  0.00000000E+00
  0.00000000E+00  0.00000000E+00  0.00000000E+00
  0.00000000E+00  0.00000000E+00  0.00000000E+00
  0.00000000E+00  0.00000000E+00  0.00000000E+00
  0.00000000E+00  0.00000000E+00  0.00000000E+00
  0.00000000E+00  0.00000000E+00  0.00000000E+00
  0.00000000E+00  0.00000000E+00  0.00000000E+00
  0.00000000E+00  0.00000000E+00  0.00000000E+00
  0.00000000E+00  0.00000000E+00  0.00000000E+00
  0.00000000E+00  0.00000000E+00  0.00000000E+00
  0.00000000E+00  0.00000000E+00  0.00000000E+00
  0.00000000E+00  0.00000000E+00  0.00000000E+00
  0.00000000E+00  0.00000000E+00  0.00000000E+00
  0.00000000E+00  0.00000000E+00  0.00000000E+00
  0.00000000E+00  0.00000000E+00  0.00000000E+00
  0.00000000E+00  0.00000000E+00  0.00000000E+00
  0.00000000E+00  0.00000000E+00  0.00000000E+00
  0.00000000E+00  0.00000000E+00  0.00000000E+00
  0.00000000E+00  0.00000000E+00  0.00000000E+00
  0.00000000E+00  0.00000000E+00  0.00000000E+00
  0.00000000E+00  0.00000000E+00  0.00000000E+00
  0.00000000E+00  0.00000000E+00  0.00000000E+00
  0.00000000E+00  0.00000000E+00  0.00000000E+00
  0.00000000E+00  0.00000000E+00  0.00000000E+00
  0.00000000E+00  0.00000000E+00  0.00000000E+00
  0.00000000E+00  0.00000000E+00  0.00000000E+00
  0.00000000E+00  0.00000000E+00  0.00000000E+00
  0.00000000E+00  0.00000000E+00  0.00000000E+00
  0.00000000E+00  0.00000000E+00  0.00000000E+00
  0.00000000E+00  0.00000000E+00  0.00000000E+00
  0.00000000E+00  0.00000000E+00  0.00000000E+00
  0.00000000E+00  0.00000000E+00  0.00000000E+00
  0.00000000E+00  0.00000000E+00  0.00000000E+00
  0.00000000E+00  0.00000000E+00  0.00000000E+00
