# Supplementary material for: Elucidating the catalytic mechanism of Prussian blue nanozymes with self-increasing catalytic activity
Source: Nat Commun. 2024 Jul 13;15:5908. doi: 10.1038/s41467-024-50344-7 (PMC11246500; doi:10.1038/s41467-024-50344-7)
Supplement: Supplementary file 4 — Source Data [file 41467_2024_50344_MOESM4_ESM.zip › Source data/Computational source data/C1/OUTCAR]

 vasp.5.4.4.18Apr17-6-g9f103f2a35 (build Aug 11 2022 15:12:02) complex          
  
 executed on             LinuxIFC date 2024.04.03  15:49:05
 running on   32 total cores
 distrk:  each k-point on   32 cores,    1 groups
 distr:  one band on NCORES_PER_BAND=   4 cores,    8 groups


--------------------------------------------------------------------------------------------------------


 INCAR:
 POTCAR:   PAW_PBE Fe 06Sep2000                   
 POTCAR:   PAW_PBE C 08Apr2002                    
 POTCAR:   PAW_PBE N 08Apr2002                    
 POTCAR:   PAW_PBE K_sv 06Sep2000                 
 POTCAR:   PAW_PBE O 08Apr2002                    
 POTCAR:   PAW_PBE Fe 06Sep2000                   
   VRHFIN =Fe:  d7 s1                                                           
   LEXCH  = PE                                                                  
   EATOM  =   594.4687 eV,   43.6922 Ry                                         
                                                                                
   TITEL  = PAW_PBE Fe 06Sep2000                                                
   LULTRA =        F    use ultrasoft PP ?                                      
   IUNSCR =        1    unscreen: 0-lin 1-nonlin 2-no                           
   RPACOR =    2.000    partial core radius                                     
   POMASS =   55.847; ZVAL   =    8.000    mass and valenz                      
   RCORE  =    2.300    outmost cutoff radius                                   
   RWIGS  =    2.460; RWIGS  =    1.302    wigner-seitz radius (au A)           
   ENMAX  =  267.883; ENMIN  =  200.912 eV                                      
   RCLOC  =    1.701    cutoff for local pot                                    
   LCOR   =        T    correct aug charges                                     
   LPAW   =        T    paw PP                                                  
   EAUG   =  511.368                                                            
   DEXC   =    -.022                                                            
   RMAX   =    2.817    core radius for proj-oper                               
   RAUG   =    1.300    factor for augmentation sphere                          
   RDEP   =    2.442    radius for radial grids                                 
   QCUT   =   -4.437; QGAM   =    8.874    optimization parameters              
                                                                                
   Description                                                                  
     l     E      TYP  RCUT    TYP  RCUT                                        
     2   .000     23  2.300                                                     
     2   .000     23  2.300                                                     
     0   .000     23  2.300                                                     
     0   .000     23  2.300                                                     
     1  -.200     23  2.300                                                     
     1   .000     23  2.300                                                     
     3   .000      7   .000                                                     
  local pseudopotential read in
  partial core-charges read in
  atomic valenz-charges read in
  non local Contribution for L=           2  read in
    real space projection operators read in
  non local Contribution for L=           2  read in
    real space projection operators read in
  non local Contribution for L=           0  read in
    real space projection operators read in
  non local Contribution for L=           0  read in
    real space projection operators read in
  non local Contribution for L=           1  read in
    real space projection operators read in
  non local Contribution for L=           1  read in
    real space projection operators read in
    PAW grid and wavefunctions read in
 
   number of l-projection  operators is LMAX  =           6
   number of lm-projection operators is LMMAX =          18
 
 POTCAR:   PAW_PBE C 08Apr2002                    
   VRHFIN =C: s2p2                                                              
   LEXCH  = PE                                                                  
   EATOM  =   147.1560 eV,   10.8157 Ry                                         
                                                                                
   TITEL  = PAW_PBE C 08Apr2002                                                 
   LULTRA =        F    use ultrasoft PP ?                                      
   IUNSCR =        0    unscreen: 0-lin 1-nonlin 2-no                           
   RPACOR =     .000    partial core radius                                     
   POMASS =   12.011; ZVAL   =    4.000    mass and valenz                      
   RCORE  =    1.500    outmost cutoff radius                                   
   RWIGS  =    1.630; RWIGS  =     .863    wigner-seitz radius (au A)           
   ENMAX  =  400.000; ENMIN  =  300.000 eV                                      
   ICORE  =        2    local potential                                         
   LCOR   =        T    correct aug charges                                     
   LPAW   =        T    paw PP                                                  
   EAUG   =  644.873                                                            
   DEXC   =     .000                                                            
   RMAX   =    2.266    core radius for proj-oper                               
   RAUG   =    1.300    factor for augmentation sphere                          
   RDEP   =    1.501    radius for radial grids                                 
   RDEPT  =    1.300    core radius for aug-charge                              
   QCUT   =   -5.516; QGAM   =   11.032    optimization parameters              
                                                                                
   Description                                                                  
     l     E      TYP  RCUT    TYP  RCUT                                        
     0   .000     23  1.200                                                     
     0   .000     23  1.200                                                     
     1   .000     23  1.500                                                     
     1  2.500     23  1.500                                                     
     2   .000      7  1.500                                                     
  local pseudopotential read in
  atomic valenz-charges read in
  non local Contribution for L=           0  read in
    real space projection operators read in
  non local Contribution for L=           0  read in
    real space projection operators read in
  non local Contribution for L=           1  read in
    real space projection operators read in
  non local Contribution for L=           1  read in
    real space projection operators read in
    PAW grid and wavefunctions read in
 
   number of l-projection  operators is LMAX  =           4
   number of lm-projection operators is LMMAX =           8
 
 POTCAR:   PAW_PBE N 08Apr2002                    
   VRHFIN =N: s2p3                                                              
   LEXCH  = PE                                                                  
   EATOM  =   264.5486 eV,   19.4438 Ry                                         
                                                                                
   TITEL  = PAW_PBE N 08Apr2002                                                 
   LULTRA =        F    use ultrasoft PP ?                                      
   IUNSCR =        0    unscreen: 0-lin 1-nonlin 2-no                           
   RPACOR =     .000    partial core radius                                     
   POMASS =   14.001; ZVAL   =    5.000    mass and valenz                      
   RCORE  =    1.500    outmost cutoff radius                                   
   RWIGS  =    1.400; RWIGS  =     .741    wigner-seitz radius (au A)           
   ENMAX  =  400.000; ENMIN  =  300.000 eV                                      
   ICORE  =        2    local potential                                         
   LCOR   =        T    correct aug charges                                     
   LPAW   =        T    paw PP                                                  
   EAUG   =  627.112                                                            
   DEXC   =     .000                                                            
   RMAX   =    2.247    core radius for proj-oper                               
   RAUG   =    1.300    factor for augmentation sphere                          
   RDEP   =    1.514    radius for radial grids                                 
   QCUT   =   -5.562; QGAM   =   11.124    optimization parameters              
                                                                                
   Description                                                                  
     l     E      TYP  RCUT    TYP  RCUT                                        
     0   .000     23  1.200                                                     
     0   .000     23  1.200                                                     
     1   .000     23  1.500                                                     
     1   .700     23  1.500                                                     
     2   .000      7  1.500                                                     
  local pseudopotential read in
  atomic valenz-charges read in
  non local Contribution for L=           0  read in
    real space projection operators read in
  non local Contribution for L=           0  read in
    real space projection operators read in
  non local Contribution for L=           1  read in
    real space projection operators read in
  non local Contribution for L=           1  read in
    real space projection operators read in
    PAW grid and wavefunctions read in
 
   number of l-projection  operators is LMAX  =           4
   number of lm-projection operators is LMMAX =           8
 
 POTCAR:   PAW_PBE K_sv 06Sep2000                 
   VRHFIN =K:  3s3p4s                                                           
   LEXCH  = PE                                                                  
   EATOM  =   774.7423 eV,   56.9420 Ry                                         
                                                                                
   TITEL  = PAW_PBE K_sv 06Sep2000                                              
   LULTRA =        F    use ultrasoft PP ?                                      
   IUNSCR =        1    unscreen: 0-lin 1-nonlin 2-no                           
   RPACOR =    2.200    partial core radius                                     
   POMASS =   39.098; ZVAL   =    9.000    mass and valenz                      
   RCORE  =    2.300    outmost cutoff radius                                   
   RWIGS  =    3.000; RWIGS  =    1.588    wigner-seitz radius (au A)           
   ENMAX  =  259.216; ENMIN  =  194.412 eV                                      
   RCLOC  =    2.005    cutoff for local pot                                    
   LCOR   =        T    correct aug charges                                     
   LPAW   =        T    paw PP                                                  
   EAUG   =  427.853                                                            
   DEXC   =     .000                                                            
   RMAX   =    2.864    core radius for proj-oper                               
   RAUG   =    1.300    factor for augmentation sphere                          
   RDEP   =    2.372    radius for radial grids                                 
   QCUT   =   -4.365; QGAM   =    8.730    optimization parameters              
                                                                                
   Description                                                                  
     l     E      TYP  RCUT    TYP  RCUT                                        
     0   .000     23  2.300                                                     
     0   .000     23  2.300                                                     
     1   .000     23  2.300                                                     
     1 -1.500     23  2.300                                                     
     2   .000     23  2.300                                                     
  local pseudopotential read in
  partial core-charges read in
  atomic valenz-charges read in
  non local Contribution for L=           0  read in
    real space projection operators read in
  non local Contribution for L=           0  read in
    real space projection operators read in
  non local Contribution for L=           1  read in
    real space projection operators read in
  non local Contribution for L=           1  read in
    real space projection operators read in
  non local Contribution for L=           2  read in
    real space projection operators read in
    PAW grid and wavefunctions read in
 
   number of l-projection  operators is LMAX  =           5
   number of lm-projection operators is LMMAX =          13
 
 POTCAR:   PAW_PBE O 08Apr2002                    
   VRHFIN =O: s2p4                                                              
   LEXCH  = PE                                                                  
   EATOM  =   432.3788 eV,   31.7789 Ry                                         
                                                                                
   TITEL  = PAW_PBE O 08Apr2002                                                 
   LULTRA =        F    use ultrasoft PP ?                                      
   IUNSCR =        0    unscreen: 0-lin 1-nonlin 2-no                           
   RPACOR =     .000    partial core radius                                     
   POMASS =   16.000; ZVAL   =    6.000    mass and valenz                      
   RCORE  =    1.520    outmost cutoff radius                                   
   RWIGS  =    1.550; RWIGS  =     .820    wigner-seitz radius (au A)           
   ENMAX  =  400.000; ENMIN  =  300.000 eV                                      
   ICORE  =        2    local potential                                         
   LCOR   =        T    correct aug charges                                     
   LPAW   =        T    paw PP                                                  
   EAUG   =  605.392                                                            
   DEXC   =     .000                                                            
   RMAX   =    2.264    core radius for proj-oper                               
   RAUG   =    1.300    factor for augmentation sphere                          
   RDEP   =    1.550    radius for radial grids                                 
   QCUT   =   -5.520; QGAM   =   11.041    optimization parameters              
                                                                                
   Description                                                                  
     l     E      TYP  RCUT    TYP  RCUT                                        
     0   .000     23  1.200                                                     
     0  -.700     23  1.200                                                     
     1   .000     23  1.520                                                     
     1   .600     23  1.520                                                     
     2   .000      7  1.500                                                     
  local pseudopotential read in
  atomic valenz-charges read in
  non local Contribution for L=           0  read in
    real space projection operators read in
  non local Contribution for L=           0  read in
    real space projection operators read in
  non local Contribution for L=           1  read in
    real space projection operators read in
  non local Contribution for L=           1  read in
    real space projection operators read in
    PAW grid and wavefunctions read in
 
   number of l-projection  operators is LMAX  =           4
   number of lm-projection operators is LMMAX =           8
 
 Optimization of the real space projectors (new method)

 maximal supplied QI-value         = 16.25
 optimisation between [QCUT,QGAM] = [ 10.24, 20.48] = [ 29.35,117.42] Ry 
 Optimized for a Real-space Cutoff    1.51 Angstroem

   l    n(q)    QCUT    max X(q) W(low)/X(q) W(high)/X(q)  e(spline) 
   2      8    10.239     4.378    0.29E-04    0.57E-04    0.52E-07
   2      8    10.239    23.237    0.44E-03    0.68E-03    0.20E-06
   0      9    10.239    17.641    0.18E-04    0.41E-06    0.72E-08
   0      9    10.239    50.908    0.75E-04    0.38E-04    0.65E-07
   1      9    10.239     6.148    0.18E-04    0.27E-04    0.19E-07
   1      9    10.239     8.345    0.39E-04    0.13E-03    0.98E-07
 Optimization of the real space projectors (new method)

 maximal supplied QI-value         = 25.13
 optimisation between [QCUT,QGAM] = [ 10.05, 20.36] = [ 28.30,116.06] Ry 
 Optimized for a Real-space Cutoff    1.30 Angstroem

   l    n(q)    QCUT    max X(q) W(low)/X(q) W(high)/X(q)  e(spline) 
   0      8    10.053     5.582    0.43E-04    0.44E-04    0.61E-07
   0      8    10.053    69.432    0.49E-03    0.71E-03    0.18E-06
   1      7    10.053     2.780    0.78E-04    0.13E-03    0.11E-06
   1      7    10.053     4.549    0.23E-03    0.19E-03    0.20E-06
 Optimization of the real space projectors (new method)

 maximal supplied QI-value         = 25.13
 optimisation between [QCUT,QGAM] = [ 10.05, 20.36] = [ 28.30,116.06] Ry 
 Optimized for a Real-space Cutoff    1.65 Angstroem

   l    n(q)    QCUT    max X(q) W(low)/X(q) W(high)/X(q)  e(spline) 
   0     10    10.053     4.511    0.24E-04    0.33E-05    0.17E-06
   0     10    10.053    37.799    0.76E-04    0.72E-04    0.55E-06
   1     10    10.053     2.478    0.11E-04    0.27E-04    0.17E-06
   1     10    10.053     4.765    0.27E-03    0.10E-02    0.45E-05
 Optimization of the real space projectors (new method)

 maximal supplied QI-value         = 16.25
 optimisation between [QCUT,QGAM] = [ 10.24, 20.48] = [ 29.35,117.42] Ry 
 Optimized for a Real-space Cutoff    1.38 Angstroem

   l    n(q)    QCUT    max X(q) W(low)/X(q) W(high)/X(q)  e(spline) 
   0      8    10.239     6.336    0.16E-04    0.11E-04    0.51E-08
   0      8    10.239    13.439    0.29E-04    0.86E-04    0.43E-07
   1      8    10.239     3.724    0.47E-04    0.52E-05    0.24E-07
   1      8    10.239    38.716    0.34E-03    0.60E-03    0.28E-06
   2      7    10.239     3.434    0.78E-04    0.80E-04    0.43E-07
 Optimization of the real space projectors (new method)

 maximal supplied QI-value         = 24.76
 optimisation between [QCUT,QGAM] = [ 10.15, 20.30] = [ 28.85,115.39] Ry 
 Optimized for a Real-space Cutoff    1.30 Angstroem

   l    n(q)    QCUT    max X(q) W(low)/X(q) W(high)/X(q)  e(spline) 
   0      8    10.150     4.192    0.55E-04    0.58E-04    0.78E-07
   0      8    10.150     8.473    0.46E-03    0.68E-03    0.23E-06
   1      7    10.150     2.474    0.11E-03    0.93E-04    0.33E-07
   1      7    10.150     3.912    0.46E-03    0.50E-03    0.15E-06
 PAW_PBE Fe 06Sep2000                   :
 energy of atom  1       EATOM= -594.4687
 kinetic energy error for atom=    0.0088 (will be added to EATOM!!)
 PAW_PBE C 08Apr2002                    :
 energy of atom  2       EATOM= -147.1560
 kinetic energy error for atom=    0.0288 (will be added to EATOM!!)
 PAW_PBE N 08Apr2002                    :
 energy of atom  3       EATOM= -264.5486
 kinetic energy error for atom=    0.0736 (will be added to EATOM!!)
 PAW_PBE K_sv 06Sep2000                 :
 energy of atom  4       EATOM= -774.7423
 kinetic energy error for atom=    0.0031 (will be added to EATOM!!)
 PAW_PBE O 08Apr2002                    :
 energy of atom  5       EATOM= -432.3788
 kinetic energy error for atom=    0.1156 (will be added to EATOM!!)
 
 
 POSCAR:    Fe    C    N    K    O               
  positions in direct lattice
  velocities in cartesian coordinates
 exchange correlation table for  LEXCH =        8
   RHO(1)=    0.500       N(1)  =     2000
   RHO(2)=  100.500       N(2)  =     4000

 VTST: version 3.2, (02/03/18)

 CHAIN: initializing optimizer
 
 OPT: Using VASP Conjugate-Gradient optimizer
 CHAIN: Read ICHAIN            0
 
 POSCAR:    Fe    C    N    K    O               
  positions in direct lattice
  velocities in cartesian coordinates
 


--------------------------------------------------------------------------------------------------------


 ion  position               nearest neighbor table
   1  0.282  0.788  0.385-  61 1.64   9 1.94  13 1.94  20 1.99  24 1.99  27 2.49
   2  0.280  0.290  0.138-  32 1.87  28 1.91  19 1.91  23 1.91  10 1.91  14 1.91
   3  0.780  0.790  0.138-  25 1.91  15 1.91  18 1.91  22 1.91  11 1.91  29 1.92
   4  0.781  0.289  0.374-  62 1.67  17 1.92  21 1.92  12 1.95  16 1.95  26 2.03
   5  0.780  0.290  0.138-  55 2.05  33 2.05  44 2.05  48 2.05  37 2.05  51 2.32
   6  0.782  0.789  0.360-  43 2.07  47 2.07  34 2.07  38 2.08  56 2.10
   7  0.280  0.790  0.138-  54 2.05  41 2.05  40 2.05  45 2.05  36 2.05  50 2.10
   8  0.281  0.288  0.353-  53 1.96  42 2.03  46 2.03  35 2.04  39 2.04
   9  0.094  0.801  0.377-  34 1.17   1 1.94
  10  0.094  0.290  0.138-  33 1.17   2 1.91
  11  0.594  0.790  0.138-  36 1.17   3 1.91
  12  0.592  0.296  0.370-  35 1.18   4 1.95
  13  0.470  0.775  0.374-  38 1.17   1 1.94
  14  0.466  0.290  0.138-  37 1.17   2 1.91
  15  0.966  0.790  0.138-  40 1.17   3 1.91
  16  0.970  0.281  0.370-  39 1.18   4 1.95
  17  0.769  0.103  0.371-  43 1.17   4 1.92
  18  0.780  0.604  0.138-  44 1.17   3 1.91
  19  0.280  0.104  0.138-  41 1.17   2 1.91
  20  0.273  0.595  0.376-  42 1.17   1 1.99
  21  0.793  0.475  0.370-  47 1.17   4 1.92
  22  0.780  0.976  0.138-  48 1.17   3 1.91
  23  0.280  0.476  0.138-  45 1.17   2 1.91
  24  0.290  0.981  0.376-  46 1.17   1 1.99
  25  0.780  0.790  0.056-  52 1.17   3 1.91
  26  0.781  0.289  0.288-  51 1.17   4 2.03
  27  0.280  0.789  0.278-  50 1.17   1 2.49
  28  0.280  0.290  0.056-  49 1.17   2 1.91
  29  0.784  0.793  0.220-  56 1.17   3 1.92
  30  0.780  0.290  0.000-  55 1.17
  31  0.280  0.790  0.000-  54 1.17
  32  0.280  0.289  0.218-  53 1.18   2 1.87
  33  0.980  0.290  0.138-  10 1.17   5 2.05
  34  0.982  0.811  0.370-   9 1.17   6 2.07
  35  0.478  0.299  0.365-  12 1.18   8 2.04
  36  0.480  0.790  0.138-  11 1.17   7 2.05
  37  0.580  0.290  0.138-  14 1.17   5 2.05
  38  0.582  0.766  0.366-  13 1.17   6 2.08
  39  0.084  0.277  0.365-  16 1.18   8 2.04
  40  0.080  0.790  0.138-  15 1.17   7 2.05
  41  0.280  0.990  0.138-  19 1.17   7 2.05
  42  0.273  0.481  0.370-  20 1.17   8 2.03
  43  0.764  0.989  0.369-  17 1.17   6 2.07
  44  0.780  0.490  0.138-  18 1.17   5 2.05
  45  0.280  0.590  0.138-  23 1.17   7 2.05
  46  0.289  0.094  0.370-  24 1.17   8 2.03
  47  0.799  0.589  0.368-  21 1.17   6 2.07
  48  0.780  0.090  0.138-  22 1.17   5 2.05
  49  0.280  0.290  0.006-  28 1.17
  50  0.279  0.790  0.228-  27 1.17   7 2.10
  51  0.780  0.290  0.237-  26 1.17   5 2.32
  52  0.780  0.790  0.006-  25 1.17
  53  0.280  0.288  0.269-  32 1.18   8 1.96
  54  0.280  0.790  0.050-  31 1.17   7 2.05
  55  0.780  0.290  0.050-  30 1.17   5 2.05
  56  0.787  0.793  0.270-  29 1.17   6 2.10
  57  0.014  0.036  0.268-
  58  0.551  0.543  0.267-
  59  0.530  0.040  0.028-
  60  0.030  0.540  0.028-
  61  0.285  0.787  0.455-   1 1.64
  62  0.781  0.290  0.446-   4 1.67
 

IMPORTANT INFORMATION: All symmetrisations will be switched off!
NOSYMM: (Re-)initialisation of all symmetry stuff for point group C_1.

 
 
 KPOINTS: Automatic generation                    

Automatic generation of k-mesh.
Space group operators:
 irot       det(A)        alpha          n_x          n_y          n_z        tau_x        tau_y        tau_z
    1     1.000000     0.000000     1.000000     0.000000     0.000000     0.000000     0.000000     0.000000
 
 Subroutine IBZKPT returns following result:
 ===========================================
 
 Found      5 irreducible k-points:
 
 Following reciprocal coordinates:
            Coordinates               Weight
  0.000000  0.000000  0.000000      1.000000
  0.333333  0.000000  0.000000      2.000000
  0.000000  0.333333  0.000000      2.000000
  0.333333  0.333333  0.000000      2.000000
 -0.333333  0.333333  0.000000      2.000000
 
 Following cartesian coordinates:
            Coordinates               Weight
  0.000000  0.000000  0.000000      1.000000
  0.032487  0.000000  0.000000      2.000000
  0.000000  0.032487  0.000000      2.000000
  0.032487  0.032487  0.000000      2.000000
 -0.032487  0.032487  0.000000      2.000000
 


--------------------------------------------------------------------------------------------------------


 Dimension of arrays:
   k-points           NKPTS =      5   k-points in BZ     NKDIM =      5   number of bands    NBANDS=    216
   number of dos      NEDOS =    301   number of ions     NIONS =     62
   non local maximal  LDIM  =      6   non local SUM 2l+1 LMDIM =     18
   total plane-waves  NPLWV = 300000
   max r-space proj   IRMAX =   2339   max aug-charges    IRDMAX=   5878
   dimension x,y,z NGX =    50 NGY =   50 NGZ =  120
   dimension x,y,z NGXF=   100 NGYF=  100 NGZF=  240
   support grid    NGXF=   100 NGYF=  100 NGZF=  240
   ions per type =               8  24  24   4   2
   NGX,Y,Z   is equivalent  to a cutoff of   8.10,  8.10,  8.54 a.u.
   NGXF,Y,Z  is equivalent  to a cutoff of  16.20, 16.20, 17.08 a.u.

 SYSTEM =  VASP                                    
 POSCAR =     Fe    C    N    K    O               

 Startparameter for this run:
   NWRITE =      2    write-flag & timer
   PREC   = normal    normal or accurate (medium, high low for compatibility)
   ISTART =      1    job   : 0-new  1-cont  2-samecut
   ICHARG =      1    charge: 1-file 2-atom 10-const
   ISPIN  =      2    spin polarized calculation?
   LNONCOLLINEAR =      F non collinear calculations
   LSORBIT =      F    spin-orbit coupling
   INIWAV =      1    electr: 0-lowe 1-rand  2-diag
   LASPH  =      T    aspherical Exc in radial PAW
   METAGGA=      F    non-selfconsistent MetaGGA calc.

 Electronic Relaxation 1
   ENCUT  =  400.0 eV  29.40 Ry    5.42 a.u.  16.73 16.73 38.09*2*pi/ulx,y,z
   ENINI  =  400.0     initial cutoff
   ENAUG  =  644.9 eV  augmentation charge cutoff
   NELM   =     60;   NELMIN=  2; NELMDL=  0     # of ELM steps 
   EDIFF  = 0.1E-04   stopping-criterion for ELM
   LREAL  =      T    real-space projection
   NLSPLINE    = F    spline interpolate recip. space projectors
   LCOMPAT=      F    compatible to vasp.4.4
   GGA_COMPAT  = T    GGA compatible to vasp.4.4-vasp.4.6
   LMAXPAW     = -100 max onsite density
   LMAXMIX     =    4 max onsite mixed and CHGCAR
   VOSKOWN=      0    Vosko Wilk Nusair interpolation
   ROPT   =   -0.00050  -0.00050  -0.00050  -0.00050
   ROPT   =   -0.00050
 Ionic relaxation
   EDIFFG = -.2E-01   stopping-criterion for IOM
   NSW    =    200    number of steps for IOM
   NBLOCK =      1;   KBLOCK =    200    inner block; outer block 
   IBRION =      2    ionic relax: 0-MD 1-quasi-New 2-CG
   NFREE  =      1    steps in history (QN), initial steepest desc. (CG)
   ISIF   =      2    stress and relaxation
   IWAVPR =     11    prediction:  0-non 1-charg 2-wave 3-comb
   ISYM   =      0    0-nonsym 1-usesym 2-fastsym
   LCORR  =      T    Harris-Foulkes like correction to forces

   POTIM  = 0.5000    time-step for ionic-motion
   TEIN   =    0.0    initial temperature
   TEBEG  =    0.0;   TEEND  =   0.0 temperature during run
   SMASS  =  -3.00    Nose mass-parameter (am)
   estimated Nose-frequenzy (Omega)   =  0.10E-29 period in steps =****** mass=  -0.241E-26a.u.
   SCALEE = 1.0000    scale energy and forces
   NPACO  =    256;   APACO  = 16.0  distance and # of slots for P.C.
   PSTRESS=    0.0 pullay stress

  Mass of Ions in am
   POMASS =  55.85 12.01 14.00 39.10 16.00
  Ionic Valenz
   ZVAL   =   8.00  4.00  5.00  9.00  6.00
  Atomic Wigner-Seitz radii
   RWIGS  =  -1.00 -1.00 -1.00 -1.00 -1.00
  virtual crystal weights 
   VCA    =   1.00  1.00  1.00  1.00  1.00
   NELECT =     328.0000    total number of electrons
   NUPDOWN=      -1.0000    fix difference up-down

 DOS related values:
   EMIN   =  10.00;   EMAX   =-10.00  energy-range for DOS
   EFERMI =   0.00
   ISMEAR =     0;   SIGMA  =   0.05  broadening in eV -4-tet -1-fermi 0-gaus

 Electronic relaxation 2 (details)
   IALGO  =     48    algorithm
   LDIAG  =      T    sub-space diagonalisation (order eigenvalues)
   LSUBROT=      F    optimize rotation matrix (better conditioning)
   TURBO    =      0    0=normal 1=particle mesh
   IRESTART =      0    0=no restart 2=restart with 2 vectors
   NREBOOT  =      0    no. of reboots
   NMIN     =      0    reboot dimension
   EREF     =   0.00    reference energy to select bands
   IMIX   =      4    mixing-type and parameters
     AMIX     =   0.40;   BMIX     =  1.00
     AMIX_MAG =   1.60;   BMIX_MAG =  1.00
     AMIN     =   0.10
     WC   =   100.;   INIMIX=   1;  MIXPRE=   1;  MAXMIX= -45

 Intra band minimization:
   WEIMIN = 0.0010     energy-eigenvalue tresh-hold
   EBREAK =  0.12E-07  absolut break condition
   DEPER  =   0.30     relativ break condition  

   TIME   =   0.40     timestep for ELM

  volume/ion in A,a.u.               =      39.66       267.62
  Fermi-wavevector in a.u.,A,eV,Ry     =   0.836494  1.580745  9.520304  0.699723
  Thomas-Fermi vector in A             =   1.950228
 
 Write flags
   LWAVE        =      T    write WAVECAR
   LDOWNSAMPLE  =      F    k-point downsampling of WAVECAR
   LCHARG       =      T    write CHGCAR
   LVTOT        =      F    write LOCPOT, total local potential
   LVHAR        =      F    write LOCPOT, Hartree potential only
   LELF         =      F    write electronic localiz. function (ELF)
   LORBIT       =     11    0 simple, 1 ext, 2 COOP (PROOUT), +10 PAW based schemes


 Dipole corrections
   LMONO  =      F    monopole corrections only (constant potential shift)
   LDIPOL =      F    correct potential (dipole corrections)
   IDIPOL =      0    1-x, 2-y, 3-z, 4-all directions 
   EPSILON=  1.0000000 bulk dielectric constant

 LDA+U is selected, type is set to LDAUTYPE =  2
   angular momentum for each species LDAUL =     2   -1   -1   -1   -1
   U (eV)           for each species LDAUU =   6.0  0.0  0.0  0.0  0.0
   J (eV)           for each species LDAUJ =   0.0  0.0  0.0  0.0  0.0
 Exchange correlation treatment:
   GGA     =    --    GGA type
   LEXCH   =     8    internal setting for exchange type
   VOSKOWN=      0    Vosko Wilk Nusair interpolation
   LHFCALC =     F    Hartree Fock is set to
   LHFONE  =     F    Hartree Fock one center treatment
   AEXX    =    0.0000 exact exchange contribution

 Linear response parameters
   LEPSILON=     F    determine dielectric tensor
   LRPA    =     F    only Hartree local field effects (RPA)
   LNABLA  =     F    use nabla operator in PAW spheres
   LVEL    =     F    velocity operator in full k-point grid
   LINTERFAST=   F  fast interpolation
   KINTER  =     0    interpolate to denser k-point grid
   CSHIFT  =0.1000    complex shift for real part using Kramers Kronig
   OMEGAMAX=  -1.0    maximum frequency
   DEG_THRESHOLD= 0.2000000E-02 threshold for treating states as degnerate
   RTIME   =   -0.100 relaxation time in fs
  (WPLASMAI=    0.000 imaginary part of plasma frequency in eV, 0.658/RTIME)
   DFIELD  = 0.0000000 0.0000000 0.0000000 field for delta impulse in time
 
 Orbital magnetization related:
   ORBITALMAG=     F  switch on orbital magnetization
   LCHIMAG   =     F  perturbation theory with respect to B field
   DQ        =  0.001000  dq finite difference perturbation B field
   LLRAUG    =     F  two centre corrections for induced B field


--------------------------------------------------------------------------------------------------------


 conjugate gradient relaxation of ions
   using selective dynamics as specified on POSCAR
 charge density and potential will be updated during run
 spin polarized calculation
 RMM-DIIS sequential band-by-band
 perform sub-space diagonalisation
    before iterative eigenvector-optimisation
 modified Broyden-mixing scheme, WC =      100.0
 initial mixing is a Kerker type mixing with AMIX =  0.4000 and BMIX =      1.0000
 Hartree-type preconditioning will be used
 using additional bands           52
 real space projection scheme for non local part
 use partial core corrections
 calculate Harris-corrections to forces 
   (improved forces if not selfconsistent)
 use gradient corrections 
 use of overlap-Matrix (Vanderbilt PP)
 Gauss-broadening in eV      SIGMA  =   0.05


--------------------------------------------------------------------------------------------------------


  energy-cutoff  :      400.00
  volume of cell :     2458.72
      direct lattice vectors                 reciprocal lattice vectors
    10.260500000  0.000000000  0.000000000     0.097461137  0.000000000  0.000000000
     0.000000000 10.260500000  0.000000000     0.000000000  0.097461137  0.000000000
     0.000000000  0.000000000 23.354600000     0.000000000  0.000000000  0.042818117

  length of vectors
    10.260500000 10.260500000 23.354600000     0.097461137  0.097461137  0.042818117


 
 old parameters found on file WAVECAR:
  energy-cutoff  :      400.00
  volume of cell :     2458.72
      direct lattice vectors                 reciprocal lattice vectors
    10.260500000  0.000000000  0.000000000     0.097461137  0.000000000  0.000000000
     0.000000000 10.260500000  0.000000000     0.000000000  0.097461137  0.000000000
     0.000000000  0.000000000 23.354600000     0.000000000  0.000000000  0.042818117

  length of vectors

 
 k-points in units of 2pi/SCALE and weight: Automatic generation                    
   0.00000000  0.00000000  0.00000000       0.111
   0.03248705  0.00000000  0.00000000       0.222
   0.00000000  0.03248705  0.00000000       0.222
   0.03248705  0.03248705  0.00000000       0.222
  -0.03248705  0.03248705  0.00000000       0.222
 
 k-points in reciprocal lattice and weights: Automatic generation                    
   0.00000000  0.00000000  0.00000000       0.111
   0.33333333  0.00000000  0.00000000       0.222
   0.00000000  0.33333333  0.00000000       0.222
   0.33333333  0.33333333  0.00000000       0.222
  -0.33333333  0.33333333  0.00000000       0.222
 
 position of ions in fractional coordinates (direct lattice) 
   0.28220919  0.78771810  0.38463177
   0.28000000  0.29000000  0.13806000
   0.78000000  0.79000000  0.13806000
   0.78095555  0.28909039  0.37442915
   0.78000000  0.29000000  0.13806000
   0.78247556  0.78931978  0.36019406
   0.28000000  0.79000000  0.13806000
   0.28100346  0.28792037  0.35287607
   0.09436918  0.80137373  0.37660350
   0.09424000  0.29000000  0.13806000
   0.59424000  0.79000000  0.13806000
   0.59171533  0.29627919  0.36964243
   0.46964602  0.77504251  0.37386204
   0.46576000  0.29000000  0.13806000
   0.96576000  0.79000000  0.13806000
   0.97017997  0.28101341  0.36978543
   0.76904526  0.10270666  0.37051993
   0.78000000  0.60424000  0.13806000
   0.28000000  0.10424000  0.13806000
   0.27284602  0.59498105  0.37647097
   0.79344897  0.47547104  0.36989196
   0.78000000  0.97576000  0.13806000
   0.28000000  0.47576000  0.13806000
   0.29039996  0.98072637  0.37649541
   0.78000000  0.79000000  0.05645000
   0.78059552  0.28903188  0.28759237
   0.27950999  0.78862158  0.27809339
   0.28000000  0.29000000  0.05645000
   0.78405459  0.79302105  0.22036256
   0.78000000  0.29000000  0.00000000
   0.28000000  0.79000000  0.00000000
   0.28010837  0.28929032  0.21832502
   0.97979000  0.29000000  0.13806000
   0.98194551  0.81127106  0.36988088
   0.47764150  0.29890919  0.36514164
   0.47979000  0.79000000  0.13806000
   0.58021000  0.29000000  0.13806000
   0.58177406  0.76635780  0.36581112
   0.08424683  0.27734334  0.36538529
   0.08021000  0.79000000  0.13806000
   0.28000000  0.98979000  0.13806000
   0.27330978  0.48138826  0.37033245
   0.76378450  0.98902631  0.36874410
   0.78000000  0.48979000  0.13806000
   0.28000000  0.59021000  0.13806000
   0.28900400  0.09424588  0.37009377
   0.79939065  0.58908249  0.36755104
   0.78000000  0.09021000  0.13806000
   0.28000000  0.29000000  0.00616000
   0.27946382  0.78968335  0.22785943
   0.77997389  0.28998174  0.23735903
   0.78000000  0.79000000  0.00616000
   0.28031185  0.28811054  0.26906119
   0.28000000  0.79000000  0.05029000
   0.78000000  0.29000000  0.05029000
   0.78693924  0.79344383  0.27039773
   0.01394979  0.03567907  0.26775289
   0.55102932  0.54273941  0.26675251
   0.53000000  0.04000000  0.02822000
   0.03000000  0.54000000  0.02822000
   0.28498416  0.78674049  0.45478052
   0.78069740  0.28972325  0.44601182
 
 position of ions in cartesian coordinates  (Angst):
   2.89560739  8.08238158  8.98292114
   2.87294000  2.97554500  3.22433608
   8.00319000  8.10579500  3.22433608
   8.01299438  2.96621195  8.74464305
   8.00319000  2.97554500  3.22433608
   8.02859049  8.09881557  8.41218822
   2.87294000  8.10579500  3.22433608
   2.88323604  2.95420693  8.24127944
   0.96827493  8.22249511  8.79542413
   0.96694952  2.97554500  3.22433608
   6.09719952  8.10579500  3.22433608
   6.07129517  3.03997268  8.63285098
   4.81880302  7.95232368  8.73139846
   4.77893048  2.97554500  3.22433608
   9.90918048  8.10579500  3.22433608
   9.95453156  2.88333807  8.63619084
   7.89078889  1.05382170  8.65334478
   8.00319000  6.19980452  3.22433608
   2.87294000  1.06955452  3.22433608
   2.79953661  6.10480310  8.79232883
   8.14118312  4.87857061  8.63867866
   8.00319000 10.01178548  3.22433608
   2.87294000  4.88153548  3.22433608
   2.97964875 10.06274293  8.79289966
   8.00319000  8.10579500  1.31836717
   8.00930035  2.96561163  6.71660466
   2.86791222  8.09165168  6.49475988
   2.87294000  2.97554500  1.31836717
   8.04479213  8.13679244  5.14647947
   8.00319000  2.97554500  0.00000000
   2.87294000  8.10579500  0.00000000
   2.87405196  2.96826335  5.09889344
  10.05313529  2.97554500  3.22433608
  10.07525191  8.32404668  8.63841997
   4.90084065  3.06695778  8.52773684
   4.92288530  8.10579500  3.22433608
   5.95324470  2.97554500  3.22433608
   5.96929274  7.86321421  8.54337231
   0.86441465  2.84568135  8.53342724
   0.82299471  8.10579500  3.22433608
   2.87294000 10.15574029  3.22433608
   2.80429504  4.93928425  8.64896623
   7.83681083 10.14790447  8.61187090
   8.00319000  5.02549030  3.22433608
   2.87294000  6.05584970  3.22433608
   2.96532559  0.96700985  8.64339190
   8.20214780  6.04428089  8.58400749
   8.00319000  0.92559970  3.22433608
   2.87294000  2.97554500  0.14386434
   2.86743855  8.10254604  5.32156590
   8.00292206  2.97535765  5.54342513
   8.00319000  8.10579500  0.14386434
   2.87613972  2.95615820  6.28381655
   2.87294000  8.10579500  1.17450283
   8.00319000  2.97554500  1.17450283
   8.07439004  8.14113039  6.31503072
   0.14313180  0.36608506  6.25326168
   5.65383635  5.56877770  6.22989812
   5.43806500  0.41042000  0.65906681
   0.30781500  5.54067000  0.65906681
   2.92407996  8.07235081 10.62121722
   8.01034569  2.97270542 10.41642762
 


--------------------------------------------------------------------------------------------------------


 k-point  1 :   0.0000 0.0000 0.0000  plane waves:   44673
 k-point  2 :   0.3333 0.0000 0.0000  plane waves:   44654
 k-point  3 :   0.0000 0.3333 0.0000  plane waves:   44654
 k-point  4 :   0.3333 0.3333 0.0000  plane waves:   44648
 k-point  5 :  -0.3333 0.3333 0.0000  plane waves:   44648

 maximum and minimum number of plane-waves per node :     11199    11132

 maximum number of plane-waves:     44673
 maximum index in each direction: 
   IXMAX=   17   IYMAX=   16   IZMAX=   38
   IXMIN=  -17   IYMIN=  -17   IZMIN=  -38


 real space projection operators:
  total allocation   :       7547.02 KBytes
  max/ min on nodes  :       1940.13       1834.01


 parallel 3D FFT for wavefunctions:
    minimum data exchange during FFTs selected (reduces bandwidth)
 parallel 3D FFT for charge:
    minimum data exchange during FFTs selected (reduces bandwidth)


 total amount of memory used by VASP MPI-rank0   106009. kBytes
=======================================================================

   base      :      30000. kBytes
   nonlr-proj:       4804. kBytes
   fftplans  :       5457. kBytes
   grid      :      16315. kBytes
   one-center:        497. kBytes
   wavefun   :      48936. kBytes
 
     INWAV:  cpu time    4.2590: real time    4.2601
 Broyden mixing: mesh for mixing (old mesh)
   NGX = 33   NGY = 33   NGZ = 77
  (NGX  =100   NGY  =100   NGZ  =240)
  gives a total of  83853 points

 initial charge density was supplied:
 number of electron     327.9999742 magnetization      23.9999892
 keeping initial charge density in first step


--------------------------------------------------------------------------------------------------------


 Maximum index for non-local projection operator          668
 Maximum index for augmentation-charges          661 (set IRDMAX)


--------------------------------------------------------------------------------------------------------


 First call to EWALD:  gamma=   0.131
 Maximum number of real-space cells 3x 3x 2
 Maximum number of reciprocal cells 2x 2x 4

    FEWALD:  cpu time    0.0028: real time    0.0029


--------------------------------------- Iteration      1(   1)  ---------------------------------------


    POTLOK:  cpu time    0.1485: real time    0.1693
    SETDIJ:  cpu time    0.7507: real time    0.7619
    EDDIAG:  cpu time    2.7851: real time    2.8317
  RMM-DIIS:  cpu time    5.7270: real time    5.7326
    ORTHCH:  cpu time    0.9942: real time    0.9945
       DOS:  cpu time    0.0012: real time    0.0058
    CHARGE:  cpu time    0.3681: real time    0.3755
    MIXING:  cpu time    0.0053: real time    0.0124
    --------------------------------------------
      LOOP:  cpu time   10.7802: real time   10.8839

 eigenvalue-minimisations  :  4208
 total energy-change (2. order) :-0.4550454E+03  (-0.4811903E+02)
 number of electron     327.9999735 magnetization      23.9999892
 augmentation part       46.8686909 magnetization      16.7192774

 Broyden mixing:
  rms(total) = 0.21354E+00    rms(broyden)= 0.21336E+00
  rms(prec ) = 0.22816E+00
  weight for this iteration     100.00

 Free energy of the ion-electron system (eV)
  ---------------------------------------------------
  alpha Z        PSCENC =       306.05134035
  Ewald energy   TEWEN  =     43640.87957149
  -Hartree energ DENC   =    -60188.57761967
  -exchange      EXHF   =         0.00000000
  -V(xc)+E(xc)   XCENC  =      1049.20643612
  PAW double counting   =     12164.91122646   -12178.27542629
  entropy T*S    EENTRO =        -0.00000000
  eigenvalues    EBANDS =     -3846.85675805
  atomic energy  EATOM  =     18597.61585010
  Solvation  Ediel_sol  =         0.00000000
  ---------------------------------------------------
  free energy    TOTEN  =      -455.04537948 eV

  energy without entropy =     -455.04537948  energy(sigma->0) =     -455.04537948


--------------------------------------------------------------------------------------------------------


--------------------------------------- Iteration      1(   2)  ---------------------------------------


    POTLOK:  cpu time    0.1483: real time    0.1510
    SETDIJ:  cpu time    0.7370: real time    0.7371
    EDDIAG:  cpu time    2.7378: real time    2.7407
  RMM-DIIS:  cpu time    5.9626: real time    5.9671
    ORTHCH:  cpu time    0.9925: real time    0.9926
       DOS:  cpu time    0.0013: real time    0.0013
    CHARGE:  cpu time    0.3593: real time    0.3595
    MIXING:  cpu time    0.0043: real time    0.0087
    --------------------------------------------
      LOOP:  cpu time   10.9432: real time   10.9578

 eigenvalue-minimisations  :  4402
 total energy-change (2. order) :-0.2616820E+01  (-0.2685028E+01)
 number of electron     327.9999750 magnetization      23.9999892
 augmentation part       45.6727953 magnetization      16.8130402

 Broyden mixing:
  rms(total) = 0.54111E+00    rms(broyden)= 0.54082E+00
  rms(prec ) = 0.58474E+00
  weight for this iteration     100.00

 eigenvalues of (default mixing * dielectric matrix)
  average eigenvalue GAMMA=   0.2684
  0.2684

 Free energy of the ion-electron system (eV)
  ---------------------------------------------------
  alpha Z        PSCENC =       306.05134035
  Ewald energy   TEWEN  =     43640.87957149
  -Hartree energ DENC   =    -60194.05856850
  -exchange      EXHF   =         0.00000000
  -V(xc)+E(xc)   XCENC  =      1048.65821717
  PAW double counting   =     12173.08086329   -12189.63822988
  entropy T*S    EENTRO =        -0.00000000
  eigenvalues    EBANDS =     -3840.25124379
  atomic energy  EATOM  =     18597.61585010
  Solvation  Ediel_sol  =         0.00000000
  ---------------------------------------------------
  free energy    TOTEN  =      -457.66219977 eV

  energy without entropy =     -457.66219977  energy(sigma->0) =     -457.66219977


--------------------------------------------------------------------------------------------------------


--------------------------------------- Iteration      1(   3)  ---------------------------------------


    POTLOK:  cpu time    0.1477: real time    0.1481
    SETDIJ:  cpu time    0.7429: real time    0.7429
    EDDIAG:  cpu time    2.7337: real time    2.7363
  RMM-DIIS:  cpu time    7.6088: real time    7.6110
    ORTHCH:  cpu time    0.9922: real time    0.9924
       DOS:  cpu time    0.0009: real time    0.0009
    CHARGE:  cpu time    0.3661: real time    0.3661
    MIXING:  cpu time    0.0038: real time    0.0038
    --------------------------------------------
      LOOP:  cpu time   12.5960: real time   12.6015

 eigenvalue-minimisations  :  5558
 total energy-change (2. order) :-0.3433451E+00  (-0.5705914E+00)
 number of electron     327.9999744 magnetization      23.9999893
 augmentation part       46.2794444 magnetization      16.7593598

 Broyden mixing:
  rms(total) = 0.14878E+00    rms(broyden)= 0.14849E+00
  rms(prec ) = 0.15834E+00
  weight for this iteration     100.00

 eigenvalues of (default mixing * dielectric matrix)
  average eigenvalue GAMMA=   0.2854
  0.2854  0.2854

 Free energy of the ion-electron system (eV)
  ---------------------------------------------------
  alpha Z        PSCENC =       306.05134035
  Ewald energy   TEWEN  =     43640.87957149
  -Hartree energ DENC   =    -60186.64005750
  -exchange      EXHF   =         0.00000000
  -V(xc)+E(xc)   XCENC  =      1048.77020923
  PAW double counting   =     12160.93125942   -12175.74184689
  entropy T*S    EENTRO =        -0.00000000
  eigenvalues    EBANDS =     -3849.87187110
  atomic energy  EATOM  =     18597.61585010
  Solvation  Ediel_sol  =         0.00000000
  ---------------------------------------------------
  free energy    TOTEN  =      -458.00554490 eV

  energy without entropy =     -458.00554490  energy(sigma->0) =     -458.00554490


--------------------------------------------------------------------------------------------------------


--------------------------------------- Iteration      1(   4)  ---------------------------------------


    POTLOK:  cpu time    0.1461: real time    0.1464
    SETDIJ:  cpu time    0.7391: real time    0.7391
    EDDIAG:  cpu time    2.7247: real time    2.7262
  RMM-DIIS:  cpu time    7.3178: real time    7.3190
    ORTHCH:  cpu time    0.9911: real time    0.9915
       DOS:  cpu time    0.0009: real time    0.0009
    CHARGE:  cpu time    0.3662: real time    0.3663
    MIXING:  cpu time    0.0039: real time    0.0039
    --------------------------------------------
      LOOP:  cpu time   12.2899: real time   12.2933

 eigenvalue-minimisations  :  5388
 total energy-change (2. order) : 0.8900114E-02  (-0.4215670E-01)
 number of electron     327.9999743 magnetization      23.9999893
 augmentation part       46.3356207 magnetization      16.7395962

 Broyden mixing:
  rms(total) = 0.95463E-01    rms(broyden)= 0.95435E-01
  rms(prec ) = 0.10237E+00
  weight for this iteration     100.00

 eigenvalues of (default mixing * dielectric matrix)
  average eigenvalue GAMMA=   0.3940
  0.4482  0.4482  0.2855

 Free energy of the ion-electron system (eV)
  ---------------------------------------------------
  alpha Z        PSCENC =       306.05134035
  Ewald energy   TEWEN  =     43640.87957149
  -Hartree energ DENC   =    -60186.71768136
  -exchange      EXHF   =         0.00000000
  -V(xc)+E(xc)   XCENC  =      1048.96016955
  PAW double counting   =     12161.50883866   -12175.67146436
  entropy T*S    EENTRO =        -0.00000000
  eigenvalues    EBANDS =     -3850.62326922
  atomic energy  EATOM  =     18597.61585010
  Solvation  Ediel_sol  =         0.00000000
  ---------------------------------------------------
  free energy    TOTEN  =      -457.99664479 eV

  energy without entropy =     -457.99664479  energy(sigma->0) =     -457.99664479


--------------------------------------------------------------------------------------------------------


--------------------------------------- Iteration      1(   5)  ---------------------------------------


    POTLOK:  cpu time    0.1461: real time    0.1463
    SETDIJ:  cpu time    0.7374: real time    0.7375
    EDDIAG:  cpu time    2.7261: real time    2.7291
  RMM-DIIS:  cpu time    8.1120: real time    8.1140
    ORTHCH:  cpu time    0.9915: real time    0.9916
       DOS:  cpu time    0.0013: real time    0.0013
    CHARGE:  cpu time    0.3623: real time    0.3624
    MIXING:  cpu time    0.0041: real time    0.0041
    --------------------------------------------
      LOOP:  cpu time   13.0808: real time   13.0863

 eigenvalue-minimisations  :  5977
 total energy-change (2. order) :-0.4379402E-02  (-0.1334397E-01)
 number of electron     327.9999743 magnetization      23.9999893
 augmentation part       46.3691065 magnetization      16.7309301

 Broyden mixing:
  rms(total) = 0.74431E-01    rms(broyden)= 0.74421E-01
  rms(prec ) = 0.79696E-01
  weight for this iteration     100.00

 eigenvalues of (default mixing * dielectric matrix)
  average eigenvalue GAMMA=   0.4956
  0.6859  0.6859  0.3054  0.3054

 Free energy of the ion-electron system (eV)
  ---------------------------------------------------
  alpha Z        PSCENC =       306.05134035
  Ewald energy   TEWEN  =     43640.87957149
  -Hartree energ DENC   =    -60187.08051425
  -exchange      EXHF   =         0.00000000
  -V(xc)+E(xc)   XCENC  =      1049.02678554
  PAW double counting   =     12162.28063127   -12176.24343824
  entropy T*S    EENTRO =        -0.00000000
  eigenvalues    EBANDS =     -3850.53125046
  atomic energy  EATOM  =     18597.61585010
  Solvation  Ediel_sol  =         0.00000000
  ---------------------------------------------------
  free energy    TOTEN  =      -458.00102419 eV

  energy without entropy =     -458.00102419  energy(sigma->0) =     -458.00102419


--------------------------------------------------------------------------------------------------------


--------------------------------------- Iteration      1(   6)  ---------------------------------------


    POTLOK:  cpu time    0.1456: real time    0.1460
    SETDIJ:  cpu time    0.7356: real time    0.7357
    EDDIAG:  cpu time    2.7279: real time    2.7298
  RMM-DIIS:  cpu time    6.9204: real time    6.9217
    ORTHCH:  cpu time    0.9909: real time    0.9910
       DOS:  cpu time    0.0012: real time    0.0012
    CHARGE:  cpu time    0.3631: real time    0.3631
    MIXING:  cpu time    0.0043: real time    0.0043
    --------------------------------------------
      LOOP:  cpu time   11.8890: real time   11.8926

 eigenvalue-minimisations  :  5068
 total energy-change (2. order) : 0.4007949E-02  (-0.3469847E-02)
 number of electron     327.9999742 magnetization      23.9999893
 augmentation part       46.4297812 magnetization      16.7080998

 Broyden mixing:
  rms(total) = 0.35903E-01    rms(broyden)= 0.35875E-01
  rms(prec ) = 0.38275E-01
  weight for this iteration     100.00

 eigenvalues of (default mixing * dielectric matrix)
  average eigenvalue GAMMA=   0.6211
  0.9474  0.9474  0.5908  0.3335  0.2866

 Free energy of the ion-electron system (eV)
  ---------------------------------------------------
  alpha Z        PSCENC =       306.05134035
  Ewald energy   TEWEN  =     43640.87957149
  -Hartree energ DENC   =    -60187.52254572
  -exchange      EXHF   =         0.00000000
  -V(xc)+E(xc)   XCENC  =      1049.11160437
  PAW double counting   =     12163.63834033   -12177.30503234
  entropy T*S    EENTRO =        -0.00000000
  eigenvalues    EBANDS =     -3850.46614481
  atomic energy  EATOM  =     18597.61585010
  Solvation  Ediel_sol  =         0.00000000
  ---------------------------------------------------
  free energy    TOTEN  =      -457.99701624 eV

  energy without entropy =     -457.99701624  energy(sigma->0) =     -457.99701624


--------------------------------------------------------------------------------------------------------


--------------------------------------- Iteration      1(   7)  ---------------------------------------


    POTLOK:  cpu time    0.1456: real time    0.1458
    SETDIJ:  cpu time    0.7383: real time    0.7385
    EDDIAG:  cpu time    2.7201: real time    2.7212
  RMM-DIIS:  cpu time    7.7516: real time    7.7791
    ORTHCH:  cpu time    0.9912: real time    0.9915
       DOS:  cpu time    0.0009: real time    0.0009
    CHARGE:  cpu time    0.3627: real time    0.3627
    MIXING:  cpu time    0.0046: real time    0.0046
    --------------------------------------------
      LOOP:  cpu time   12.7150: real time   12.7443

 eigenvalue-minimisations  :  5698
 total energy-change (2. order) :-0.1029201E-02  (-0.1736588E-02)
 number of electron     327.9999742 magnetization      23.9999894
 augmentation part       46.4533784 magnetization      16.7019518

 Broyden mixing:
  rms(total) = 0.22310E-01    rms(broyden)= 0.22297E-01
  rms(prec ) = 0.23750E-01
  weight for this iteration     100.00

 eigenvalues of (default mixing * dielectric matrix)
  average eigenvalue GAMMA=   0.6346
  1.0459  0.8210  0.8210  0.4998  0.3290  0.2908

 Free energy of the ion-electron system (eV)
  ---------------------------------------------------
  alpha Z        PSCENC =       306.05134035
  Ewald energy   TEWEN  =     43640.87957149
  -Hartree energ DENC   =    -60188.01005754
  -exchange      EXHF   =         0.00000000
  -V(xc)+E(xc)   XCENC  =      1049.14161189
  PAW double counting   =     12164.85649280   -12178.32624957
  entropy T*S    EENTRO =        -0.00000000
  eigenvalues    EBANDS =     -3850.20660497
  atomic energy  EATOM  =     18597.61585010
  Solvation  Ediel_sol  =         0.00000000
  ---------------------------------------------------
  free energy    TOTEN  =      -457.99804544 eV

  energy without entropy =     -457.99804544  energy(sigma->0) =     -457.99804544


--------------------------------------------------------------------------------------------------------


--------------------------------------- Iteration      1(   8)  ---------------------------------------


    POTLOK:  cpu time    0.1492: real time    0.1512
    SETDIJ:  cpu time    0.7372: real time    0.7373
    EDDIAG:  cpu time    2.7143: real time    2.7173
  RMM-DIIS:  cpu time    7.1662: real time    7.1678
    ORTHCH:  cpu time    0.9911: real time    0.9913
       DOS:  cpu time    0.0011: real time    0.0011
    CHARGE:  cpu time    0.3601: real time    0.3601
    MIXING:  cpu time    0.0047: real time    0.0047
    --------------------------------------------
      LOOP:  cpu time   12.1239: real time   12.1308

 eigenvalue-minimisations  :  5229
 total energy-change (2. order) :-0.7763213E-03  (-0.9019540E-03)
 number of electron     327.9999741 magnetization      23.9999894
 augmentation part       46.4732212 magnetization      16.6924457

 Broyden mixing:
  rms(total) = 0.11195E-01    rms(broyden)= 0.11159E-01
  rms(prec ) = 0.12067E-01
  weight for this iteration     100.00

 eigenvalues of (default mixing * dielectric matrix)
  average eigenvalue GAMMA=   0.6759
  1.0601  1.0601  0.7998  0.7998  0.2867  0.3249  0.4001

 Free energy of the ion-electron system (eV)
  ---------------------------------------------------
  alpha Z        PSCENC =       306.05134035
  Ewald energy   TEWEN  =     43640.87957149
  -Hartree energ DENC   =    -60188.55866651
  -exchange      EXHF   =         0.00000000
  -V(xc)+E(xc)   XCENC  =      1049.18283317
  PAW double counting   =     12166.40165043   -12179.65249919
  entropy T*S    EENTRO =        -0.00000000
  eigenvalues    EBANDS =     -3849.91890161
  atomic energy  EATOM  =     18597.61585010
  Solvation  Ediel_sol  =         0.00000000
  ---------------------------------------------------
  free energy    TOTEN  =      -457.99882177 eV

  energy without entropy =     -457.99882177  energy(sigma->0) =     -457.99882177


--------------------------------------------------------------------------------------------------------


--------------------------------------- Iteration      1(   9)  ---------------------------------------


    POTLOK:  cpu time    0.1459: real time    0.1461
    SETDIJ:  cpu time    0.7366: real time    0.7366
    EDDIAG:  cpu time    2.7149: real time    2.7164
  RMM-DIIS:  cpu time    7.6122: real time    7.6144
    ORTHCH:  cpu time    0.9851: real time    0.9854
       DOS:  cpu time    0.0011: real time    0.0011
    CHARGE:  cpu time    0.3706: real time    0.3707
    MIXING:  cpu time    0.0050: real time    0.0050
    --------------------------------------------
      LOOP:  cpu time   12.5712: real time   12.5756

 eigenvalue-minimisations  :  5554
 total energy-change (2. order) :-0.1049513E-02  (-0.5048029E-03)
 number of electron     327.9999741 magnetization      23.9999894
 augmentation part       46.4769274 magnetization      16.6905508

 Broyden mixing:
  rms(total) = 0.15314E-01    rms(broyden)= 0.15270E-01
  rms(prec ) = 0.16600E-01
  weight for this iteration     100.00

 eigenvalues of (default mixing * dielectric matrix)
  average eigenvalue GAMMA=   0.5960
  1.0415  1.0415  0.8111  0.8111  0.2873  0.3246  0.4016  0.0494

 Free energy of the ion-electron system (eV)
  ---------------------------------------------------
  alpha Z        PSCENC =       306.05134035
  Ewald energy   TEWEN  =     43640.87957149
  -Hartree energ DENC   =    -60188.76973506
  -exchange      EXHF   =         0.00000000
  -V(xc)+E(xc)   XCENC  =      1049.19266058
  PAW double counting   =     12167.10485991   -12180.27862975
  entropy T*S    EENTRO =        -0.00000000
  eigenvalues    EBANDS =     -3849.79578890
  atomic energy  EATOM  =     18597.61585010
  Solvation  Ediel_sol  =         0.00000000
  ---------------------------------------------------
  free energy    TOTEN  =      -457.99987128 eV

  energy without entropy =     -457.99987128  energy(sigma->0) =     -457.99987128


--------------------------------------------------------------------------------------------------------


--------------------------------------- Iteration      1(  10)  ---------------------------------------


    POTLOK:  cpu time    0.1455: real time    0.1457
    SETDIJ:  cpu time    0.7364: real time    0.7366
    EDDIAG:  cpu time    2.7136: real time    2.7157
  RMM-DIIS:  cpu time    6.9097: real time    6.9121
    ORTHCH:  cpu time    0.9865: real time    0.9867
       DOS:  cpu time    0.0011: real time    0.0011
    CHARGE:  cpu time    0.3712: real time    0.3714
    MIXING:  cpu time    0.0052: real time    0.0052
    --------------------------------------------
      LOOP:  cpu time   11.8693: real time   11.8746

 eigenvalue-minimisations  :  4978
 total energy-change (2. order) :-0.1782177E-03  (-0.2563243E-03)
 number of electron     327.9999741 magnetization      23.9999894
 augmentation part       46.4772384 magnetization      16.6902646

 Broyden mixing:
  rms(total) = 0.15107E-01    rms(broyden)= 0.15106E-01
  rms(prec ) = 0.16404E-01
  weight for this iteration     100.00

 eigenvalues of (default mixing * dielectric matrix)
  average eigenvalue GAMMA=   0.6444
  0.6259  1.3454  0.8608  0.8608  0.7477  0.4111  0.2971  0.3158  0.3354

 Free energy of the ion-electron system (eV)
  ---------------------------------------------------
  alpha Z        PSCENC =       306.05134035
  Ewald energy   TEWEN  =     43640.87957149
  -Hartree energ DENC   =    -60188.76779438
  -exchange      EXHF   =         0.00000000
  -V(xc)+E(xc)   XCENC  =      1049.19398000
  PAW double counting   =     12167.08922098   -12180.26524977
  entropy T*S    EENTRO =        -0.00000000
  eigenvalues    EBANDS =     -3849.79696827
  atomic energy  EATOM  =     18597.61585010
  Solvation  Ediel_sol  =         0.00000000
  ---------------------------------------------------
  free energy    TOTEN  =      -458.00004950 eV

  energy without entropy =     -458.00004950  energy(sigma->0) =     -458.00004950


--------------------------------------------------------------------------------------------------------


--------------------------------------- Iteration      1(  11)  ---------------------------------------


    POTLOK:  cpu time    0.1459: real time    0.1462
    SETDIJ:  cpu time    0.7366: real time    0.7368
    EDDIAG:  cpu time    2.7144: real time    2.7158
  RMM-DIIS:  cpu time    6.3146: real time    6.3163
    ORTHCH:  cpu time    0.9915: real time    0.9917
       DOS:  cpu time    0.0009: real time    0.0009
    CHARGE:  cpu time    0.3698: real time    0.3698
    MIXING:  cpu time    0.0057: real time    0.0057
    --------------------------------------------
      LOOP:  cpu time   11.2794: real time   11.2831

 eigenvalue-minimisations  :  4588
 total energy-change (2. order) :-0.3519543E-04  (-0.1644727E-03)
 number of electron     327.9999741 magnetization      23.9999894
 augmentation part       46.4798632 magnetization      16.6881664

 Broyden mixing:
  rms(total) = 0.15033E-01    rms(broyden)= 0.15030E-01
  rms(prec ) = 0.16280E-01
  weight for this iteration     100.00

 eigenvalues of (default mixing * dielectric matrix)
  average eigenvalue GAMMA=   0.7197
  1.4657  1.4595  0.8769  0.8769  0.6874  0.2886  0.3225  0.4063  0.4067  0.4067

 Free energy of the ion-electron system (eV)
  ---------------------------------------------------
  alpha Z        PSCENC =       306.05134035
  Ewald energy   TEWEN  =     43640.87957149
  -Hartree energ DENC   =    -60188.70619939
  -exchange      EXHF   =         0.00000000
  -V(xc)+E(xc)   XCENC  =      1049.19642766
  PAW double counting   =     12167.03590214   -12180.19985098
  entropy T*S    EENTRO =        -0.00000000
  eigenvalues    EBANDS =     -3849.87312606
  atomic energy  EATOM  =     18597.61585010
  Solvation  Ediel_sol  =         0.00000000
  ---------------------------------------------------
  free energy    TOTEN  =      -458.00008469 eV

  energy without entropy =     -458.00008469  energy(sigma->0) =     -458.00008469


--------------------------------------------------------------------------------------------------------


--------------------------------------- Iteration      1(  12)  ---------------------------------------


    POTLOK:  cpu time    0.1462: real time    0.1464
    SETDIJ:  cpu time    0.7448: real time    0.7453
    EDDIAG:  cpu time    2.7197: real time    2.7226
  RMM-DIIS:  cpu time    6.2920: real time    6.2942
    ORTHCH:  cpu time    0.9905: real time    0.9907
       DOS:  cpu time    0.0012: real time    0.0012
    CHARGE:  cpu time    0.3664: real time    0.3664
    MIXING:  cpu time    0.0100: real time    0.0108
    --------------------------------------------
      LOOP:  cpu time   11.2708: real time   11.2777

 eigenvalue-minimisations  :  4622
 total energy-change (2. order) : 0.5514874E-04  (-0.1117671E-03)
 number of electron     327.9999741 magnetization      23.9999894
 augmentation part       46.4800560 magnetization      16.6855358

 Broyden mixing:
  rms(total) = 0.14525E-01    rms(broyden)= 0.14514E-01
  rms(prec ) = 0.15709E-01
  weight for this iteration     100.00

 eigenvalues of (default mixing * dielectric matrix)
  average eigenvalue GAMMA=   0.9607
  3.8807  1.2491  1.2491  0.7449  0.7449  0.6750  0.6750  0.4034  0.2905  0.3217
  0.3331

 Free energy of the ion-electron system (eV)
  ---------------------------------------------------
  alpha Z        PSCENC =       306.05134035
  Ewald energy   TEWEN  =     43640.87957149
  -Hartree energ DENC   =    -60188.58637275
  -exchange      EXHF   =         0.00000000
  -V(xc)+E(xc)   XCENC  =      1049.19412702
  PAW double counting   =     12166.90901669   -12180.06648241
  entropy T*S    EENTRO =        -0.00000000
  eigenvalues    EBANDS =     -3849.99708003
  atomic energy  EATOM  =     18597.61585010
  Solvation  Ediel_sol  =         0.00000000
  ---------------------------------------------------
  free energy    TOTEN  =      -458.00002954 eV

  energy without entropy =     -458.00002954  energy(sigma->0) =     -458.00002954


--------------------------------------------------------------------------------------------------------


--------------------------------------- Iteration      1(  13)  ---------------------------------------


    POTLOK:  cpu time    0.1484: real time    0.1489
    SETDIJ:  cpu time    0.7421: real time    0.7422
    EDDIAG:  cpu time    2.7195: real time    2.7216
  RMM-DIIS:  cpu time    6.2786: real time    6.2799
    ORTHCH:  cpu time    0.9932: real time    0.9934
       DOS:  cpu time    0.0012: real time    0.0012
    CHARGE:  cpu time    0.3630: real time    0.3630
    MIXING:  cpu time    0.0061: real time    0.0061
    --------------------------------------------
      LOOP:  cpu time   11.2519: real time   11.2563

 eigenvalue-minimisations  :  4631
 total energy-change (2. order) : 0.4318705E-03  (-0.3108682E-03)
 number of electron     327.9999742 magnetization      23.9999893
 augmentation part       46.4742508 magnetization      16.6794453

 Broyden mixing:
  rms(total) = 0.13199E-01    rms(broyden)= 0.13031E-01
  rms(prec ) = 0.14103E-01
  weight for this iteration     100.00

 eigenvalues of (default mixing * dielectric matrix)
  average eigenvalue GAMMA=   1.3129
  7.3906  1.5985  1.5985  0.9085  0.9085  0.7043  0.7043  0.5999  0.4068  0.2899
  0.3226  0.3226

 Free energy of the ion-electron system (eV)
  ---------------------------------------------------
  alpha Z        PSCENC =       306.05134035
  Ewald energy   TEWEN  =     43640.87957149
  -Hartree energ DENC   =    -60188.25868228
  -exchange      EXHF   =         0.00000000
  -V(xc)+E(xc)   XCENC  =      1049.18375599
  PAW double counting   =     12166.40767870   -12179.59591355
  entropy T*S    EENTRO =        -0.00000000
  eigenvalues    EBANDS =     -3850.28319847
  atomic energy  EATOM  =     18597.61585010
  Solvation  Ediel_sol  =         0.00000000
  ---------------------------------------------------
  free energy    TOTEN  =      -457.99959767 eV

  energy without entropy =     -457.99959767  energy(sigma->0) =     -457.99959767


--------------------------------------------------------------------------------------------------------


--------------------------------------- Iteration      1(  14)  ---------------------------------------


    POTLOK:  cpu time    0.1457: real time    0.1459
    SETDIJ:  cpu time    0.7385: real time    0.7387
    EDDIAG:  cpu time    2.7168: real time    2.7182
  RMM-DIIS:  cpu time    6.4540: real time    6.4553
    ORTHCH:  cpu time    0.9922: real time    0.9926
       DOS:  cpu time    0.0011: real time    0.0011
    CHARGE:  cpu time    0.3609: real time    0.3609
    MIXING:  cpu time    0.0065: real time    0.0065
    --------------------------------------------
      LOOP:  cpu time   11.4156: real time   11.4193

 eigenvalue-minimisations  :  4788
 total energy-change (2. order) : 0.4114710E-04  (-0.6604693E-03)
 number of electron     327.9999742 magnetization      23.9999893
 augmentation part       46.4703032 magnetization      16.6700957

 Broyden mixing:
  rms(total) = 0.17648E-01    rms(broyden)= 0.17421E-01
  rms(prec ) = 0.18857E-01
  weight for this iteration     100.00

 eigenvalues of (default mixing * dielectric matrix)
  average eigenvalue GAMMA=   1.1945
  7.0273  1.5996  1.5996  0.8898  0.8898  0.7054  0.7054  0.6071  0.4064  0.2899
  0.3225  0.3225  0.1634

 Free energy of the ion-electron system (eV)
  ---------------------------------------------------
  alpha Z        PSCENC =       306.05134035
  Ewald energy   TEWEN  =     43640.87957149
  -Hartree energ DENC   =    -60188.18809492
  -exchange      EXHF   =         0.00000000
  -V(xc)+E(xc)   XCENC  =      1049.19332079
  PAW double counting   =     12166.33512606   -12179.49041826
  entropy T*S    EENTRO =        -0.00000000
  eigenvalues    EBANDS =     -3850.39625213
  atomic energy  EATOM  =     18597.61585010
  Solvation  Ediel_sol  =         0.00000000
  ---------------------------------------------------
  free energy    TOTEN  =      -457.99955653 eV

  energy without entropy =     -457.99955653  energy(sigma->0) =     -457.99955653


--------------------------------------------------------------------------------------------------------


--------------------------------------- Iteration      1(  15)  ---------------------------------------


    POTLOK:  cpu time    0.1458: real time    0.1460
    SETDIJ:  cpu time    0.7387: real time    0.7387
    EDDIAG:  cpu time    2.7181: real time    2.7201
  RMM-DIIS:  cpu time    5.9901: real time    5.9917
    ORTHCH:  cpu time    0.9900: real time    0.9902
       DOS:  cpu time    0.0010: real time    0.0010
    CHARGE:  cpu time    0.3608: real time    0.3608
    MIXING:  cpu time    0.0067: real time    0.0067
    --------------------------------------------
      LOOP:  cpu time   10.9512: real time   10.9553

 eigenvalue-minimisations  :  4356
 total energy-change (2. order) :-0.7118698E-03  (-0.9665853E-04)
 number of electron     327.9999742 magnetization      23.9999894
 augmentation part       46.4705339 magnetization      16.6706597

 Broyden mixing:
  rms(total) = 0.16705E-01    rms(broyden)= 0.16702E-01
  rms(prec ) = 0.18123E-01
  weight for this iteration     100.00

 eigenvalues of (default mixing * dielectric matrix)
  average eigenvalue GAMMA=   1.1181
  5.8422  1.6017  1.6017  1.0180  0.9211  0.9211  0.7094  0.7094  0.6051  0.4122
  0.2902  0.3159  0.3280  0.3767

 Free energy of the ion-electron system (eV)
  ---------------------------------------------------
  alpha Z        PSCENC =       306.05134035
  Ewald energy   TEWEN  =     43640.87957149
  -Hartree energ DENC   =    -60188.17327742
  -exchange      EXHF   =         0.00000000
  -V(xc)+E(xc)   XCENC  =      1049.19029841
  PAW double counting   =     12166.33583666   -12179.49063400
  entropy T*S    EENTRO =        -0.00000000
  eigenvalues    EBANDS =     -3850.40925397
  atomic energy  EATOM  =     18597.61585010
  Solvation  Ediel_sol  =         0.00000000
  ---------------------------------------------------
  free energy    TOTEN  =      -458.00026840 eV

  energy without entropy =     -458.00026840  energy(sigma->0) =     -458.00026840


--------------------------------------------------------------------------------------------------------


--------------------------------------- Iteration      1(  16)  ---------------------------------------


    POTLOK:  cpu time    0.1462: real time    0.1466
    SETDIJ:  cpu time    0.7372: real time    0.7373
    EDDIAG:  cpu time    2.7165: real time    2.7181
  RMM-DIIS:  cpu time    5.3408: real time    5.3474
    ORTHCH:  cpu time    0.9966: real time    0.9967
       DOS:  cpu time    0.0009: real time    0.0312
    CHARGE:  cpu time    0.3611: real time    0.3613
    MIXING:  cpu time    0.0076: real time    0.0103
    --------------------------------------------
      LOOP:  cpu time   10.3068: real time   10.3488

 eigenvalue-minimisations  :  3886
 total energy-change (2. order) :-0.6422733E-04  (-0.2618843E-04)
 number of electron     327.9999742 magnetization      23.9999894
 augmentation part       46.4720581 magnetization      16.6712270

 Broyden mixing:
  rms(total) = 0.14833E-01    rms(broyden)= 0.14829E-01
  rms(prec ) = 0.16094E-01
  weight for this iteration     100.00

 eigenvalues of (default mixing * dielectric matrix)
  average eigenvalue GAMMA=   1.2114
  4.0322  4.0322  2.2327  1.3000  0.9839  0.9839  0.7252  0.7252  0.6266  0.6266
  0.5630  0.4050  0.2900  0.3238  0.3206

 Free energy of the ion-electron system (eV)
  ---------------------------------------------------
  alpha Z        PSCENC =       306.05134035
  Ewald energy   TEWEN  =     43640.87957149
  -Hartree energ DENC   =    -60188.21735256
  -exchange      EXHF   =         0.00000000
  -V(xc)+E(xc)   XCENC  =      1049.19062217
  PAW double counting   =     12166.46144655   -12179.60705419
  entropy T*S    EENTRO =        -0.00000000
  eigenvalues    EBANDS =     -3850.37475653
  atomic energy  EATOM  =     18597.61585010
  Solvation  Ediel_sol  =         0.00000000
  ---------------------------------------------------
  free energy    TOTEN  =      -458.00033262 eV

  energy without entropy =     -458.00033262  energy(sigma->0) =     -458.00033262


--------------------------------------------------------------------------------------------------------


--------------------------------------- Iteration      1(  17)  ---------------------------------------


    POTLOK:  cpu time    0.1483: real time    0.1485
    SETDIJ:  cpu time    0.7366: real time    0.7369
    EDDIAG:  cpu time    2.7252: real time    2.7297
  RMM-DIIS:  cpu time    6.1419: real time    6.1440
    ORTHCH:  cpu time    0.9860: real time    0.9863
       DOS:  cpu time    0.0009: real time    0.0009
    CHARGE:  cpu time    0.3664: real time    0.3665
    MIXING:  cpu time    0.0078: real time    0.0078
    --------------------------------------------
      LOOP:  cpu time   11.1131: real time   11.1206

 eigenvalue-minimisations  :  4502
 total energy-change (2. order) :-0.2219929E-03  (-0.6018461E-03)
 number of electron     327.9999742 magnetization      23.9999895
 augmentation part       46.4785556 magnetization      16.6754071

 Broyden mixing:
  rms(total) = 0.16823E-01    rms(broyden)= 0.16540E-01
  rms(prec ) = 0.17626E-01
  weight for this iteration     100.00

 eigenvalues of (default mixing * dielectric matrix)
  average eigenvalue GAMMA=   1.3063
  4.9355  4.9355  2.3549  1.3548  0.9951  0.9951  0.7273  0.7273  0.7121  0.7121
  0.5560  0.5560  0.4047  0.2901  0.3242  0.3201

 Free energy of the ion-electron system (eV)
  ---------------------------------------------------
  alpha Z        PSCENC =       306.05134035
  Ewald energy   TEWEN  =     43640.87957149
  -Hartree energ DENC   =    -60188.65626618
  -exchange      EXHF   =         0.00000000
  -V(xc)+E(xc)   XCENC  =      1049.20037302
  PAW double counting   =     12167.38901059   -12180.46416444
  entropy T*S    EENTRO =        -0.00000000
  eigenvalues    EBANDS =     -3850.01626954
  atomic energy  EATOM  =     18597.61585010
  Solvation  Ediel_sol  =         0.00000000
  ---------------------------------------------------
  free energy    TOTEN  =      -458.00055462 eV

  energy without entropy =     -458.00055462  energy(sigma->0) =     -458.00055462


--------------------------------------------------------------------------------------------------------


--------------------------------------- Iteration      1(  18)  ---------------------------------------


    POTLOK:  cpu time    0.1465: real time    0.1467
    SETDIJ:  cpu time    0.7370: real time    0.7371
    EDDIAG:  cpu time    2.7175: real time    2.7197
  RMM-DIIS:  cpu time    6.3735: real time    6.3755
    ORTHCH:  cpu time    0.9884: real time    0.9887
       DOS:  cpu time    0.0011: real time    0.0011
    CHARGE:  cpu time    0.3655: real time    0.3657
    MIXING:  cpu time    0.0079: real time    0.0079
    --------------------------------------------
      LOOP:  cpu time   11.3376: real time   11.3424

 eigenvalue-minimisations  :  4685
 total energy-change (2. order) :-0.3311979E-02  (-0.1531056E-02)
 number of electron     327.9999741 magnetization      23.9999895
 augmentation part       46.4819737 magnetization      16.6844060

 Broyden mixing:
  rms(total) = 0.60702E-01    rms(broyden)= 0.60287E-01
  rms(prec ) = 0.64236E-01
  weight for this iteration     100.00

 eigenvalues of (default mixing * dielectric matrix)
  average eigenvalue GAMMA=   1.1294
  3.6448  3.6448  2.5403  1.4990  1.0055  1.0055  0.7764  0.7764  0.6268  0.6268
  0.6203  0.6203  0.4047  0.2900  0.3241  0.3203  0.4747

 Free energy of the ion-electron system (eV)
  ---------------------------------------------------
  alpha Z        PSCENC =       306.05134035
  Ewald energy   TEWEN  =     43640.87957149
  -Hartree energ DENC   =    -60188.88104261
  -exchange      EXHF   =         0.00000000
  -V(xc)+E(xc)   XCENC  =      1049.19592245
  PAW double counting   =     12167.76547028   -12180.83383788
  entropy T*S    EENTRO =        -0.00000000
  eigenvalues    EBANDS =     -3849.79714076
  atomic energy  EATOM  =     18597.61585010
  Solvation  Ediel_sol  =         0.00000000
  ---------------------------------------------------
  free energy    TOTEN  =      -458.00386659 eV

  energy without entropy =     -458.00386659  energy(sigma->0) =     -458.00386659


--------------------------------------------------------------------------------------------------------


--------------------------------------- Iteration      1(  19)  ---------------------------------------


    POTLOK:  cpu time    0.1466: real time    0.1468
    SETDIJ:  cpu time    0.7371: real time    0.7371
    EDDIAG:  cpu time    2.7228: real time    2.7242
  RMM-DIIS:  cpu time    5.9906: real time    5.9930
    ORTHCH:  cpu time    0.9857: real time    0.9862
       DOS:  cpu time    0.0011: real time    0.0011
    CHARGE:  cpu time    0.3668: real time    0.3668
    MIXING:  cpu time    0.0081: real time    0.0081
    --------------------------------------------
      LOOP:  cpu time   10.9587: real time   10.9634

 eigenvalue-minimisations  :  4376
 total energy-change (2. order) : 0.4248706E-02  (-0.4994124E-03)
 number of electron     327.9999742 magnetization      23.9999895
 augmentation part       46.4787248 magnetization      16.6789534

 Broyden mixing:
  rms(total) = 0.17139E-01    rms(broyden)= 0.16540E-01
  rms(prec ) = 0.17527E-01
  weight for this iteration     100.00

 eigenvalues of (default mixing * dielectric matrix)
  average eigenvalue GAMMA=   1.0832
  3.0955  3.0955  2.8769  1.5655  0.7915  0.8753  0.8753  0.8525  0.8525  0.7759
  0.7251  0.6408  0.6408  0.4952  0.4048  0.2900  0.3241  0.3203

 Free energy of the ion-electron system (eV)
  ---------------------------------------------------
  alpha Z        PSCENC =       306.05134035
  Ewald energy   TEWEN  =     43640.87957149
  -Hartree energ DENC   =    -60188.88587479
  -exchange      EXHF   =         0.00000000
  -V(xc)+E(xc)   XCENC  =      1049.20611384
  PAW double counting   =     12167.61321230   -12180.66339099
  entropy T*S    EENTRO =        -0.00000000
  eigenvalues    EBANDS =     -3849.81644017
  atomic energy  EATOM  =     18597.61585010
  Solvation  Ediel_sol  =         0.00000000
  ---------------------------------------------------
  free energy    TOTEN  =      -457.99961789 eV

  energy without entropy =     -457.99961789  energy(sigma->0) =     -457.99961789


--------------------------------------------------------------------------------------------------------


--------------------------------------- Iteration      1(  20)  ---------------------------------------


    POTLOK:  cpu time    0.1464: real time    0.1466
    SETDIJ:  cpu time    0.7362: real time    0.7362
    EDDIAG:  cpu time    2.7227: real time    2.7242
  RMM-DIIS:  cpu time    6.0724: real time    6.0750
    ORTHCH:  cpu time    0.9867: real time    0.9870
       DOS:  cpu time    0.0012: real time    0.0012
    CHARGE:  cpu time    0.3654: real time    0.3658
    MIXING:  cpu time    0.0086: real time    0.0086
    --------------------------------------------
      LOOP:  cpu time   11.0396: real time   11.0447

 eigenvalue-minimisations  :  4478
 total energy-change (2. order) :-0.1078312E-02  (-0.9000650E-04)
 number of electron     327.9999742 magnetization      23.9999895
 augmentation part       46.4794470 magnetization      16.6776125

 Broyden mixing:
  rms(total) = 0.12341E-01    rms(broyden)= 0.12215E-01
  rms(prec ) = 0.12948E-01
  weight for this iteration     100.00

 eigenvalues of (default mixing * dielectric matrix)
  average eigenvalue GAMMA=   1.0525
  2.6870  3.0968  1.9682  1.4623  1.7250  0.9562  0.9562  1.0206  0.8057  0.8057
  0.6603  0.6603  0.6985  0.5779  0.5779  0.4048  0.2900  0.3241  0.3203

 Free energy of the ion-electron system (eV)
  ---------------------------------------------------
  alpha Z        PSCENC =       306.05134035
  Ewald energy   TEWEN  =     43640.87957149
  -Hartree energ DENC   =    -60188.94562533
  -exchange      EXHF   =         0.00000000
  -V(xc)+E(xc)   XCENC  =      1049.21055637
  PAW double counting   =     12167.61816873   -12180.65028233
  entropy T*S    EENTRO =        -0.00000000
  eigenvalues    EBANDS =     -3849.78027557
  atomic energy  EATOM  =     18597.61585010
  Solvation  Ediel_sol  =         0.00000000
  ---------------------------------------------------
  free energy    TOTEN  =      -458.00069620 eV

  energy without entropy =     -458.00069620  energy(sigma->0) =     -458.00069620


--------------------------------------------------------------------------------------------------------


--------------------------------------- Iteration      1(  21)  ---------------------------------------


    POTLOK:  cpu time    0.1484: real time    0.1486
    SETDIJ:  cpu time    0.7378: real time    0.7379
    EDDIAG:  cpu time    2.7210: real time    2.7224
  RMM-DIIS:  cpu time    6.0041: real time    6.0054
    ORTHCH:  cpu time    0.9899: real time    0.9901
       DOS:  cpu time    0.0011: real time    0.0011
    CHARGE:  cpu time    0.3631: real time    0.3632
    MIXING:  cpu time    0.0088: real time    0.0088
    --------------------------------------------
      LOOP:  cpu time   10.9744: real time   10.9775

 eigenvalue-minimisations  :  4447
 total energy-change (2. order) :-0.5993950E-04  (-0.8930531E-04)
 number of electron     327.9999742 magnetization      23.9999896
 augmentation part       46.4790976 magnetization      16.6755333

 Broyden mixing:
  rms(total) = 0.11066E-01    rms(broyden)= 0.10994E-01
  rms(prec ) = 0.11722E-01
  weight for this iteration     100.00

 eigenvalues of (default mixing * dielectric matrix)
  average eigenvalue GAMMA=   1.0966
  4.0928  3.3490  1.3717  1.3717  1.6669  1.2628  1.0131  1.0131  0.7870  0.7870
  0.7223  0.7223  0.6472  0.6472  0.6208  0.5179  0.4048  0.2900  0.3241  0.3203

 Free energy of the ion-electron system (eV)
  ---------------------------------------------------
  alpha Z        PSCENC =       306.05134035
  Ewald energy   TEWEN  =     43640.87957149
  -Hartree energ DENC   =    -60188.89953214
  -exchange      EXHF   =         0.00000000
  -V(xc)+E(xc)   XCENC  =      1049.21215993
  PAW double counting   =     12167.37131844   -12180.39939535
  entropy T*S    EENTRO =        -0.00000000
  eigenvalues    EBANDS =     -3849.83206894
  atomic energy  EATOM  =     18597.61585010
  Solvation  Ediel_sol  =         0.00000000
  ---------------------------------------------------
  free energy    TOTEN  =      -458.00075614 eV

  energy without entropy =     -458.00075614  energy(sigma->0) =     -458.00075614


--------------------------------------------------------------------------------------------------------


--------------------------------------- Iteration      1(  22)  ---------------------------------------


    POTLOK:  cpu time    0.1465: real time    0.1467
    SETDIJ:  cpu time    0.7369: real time    0.7370
    EDDIAG:  cpu time    2.7168: real time    2.7183
  RMM-DIIS:  cpu time    5.8783: real time    5.8791
    ORTHCH:  cpu time    0.9915: real time    0.9916
       DOS:  cpu time    0.0009: real time    0.0009
    CHARGE:  cpu time    0.3629: real time    0.3630
    MIXING:  cpu time    0.0097: real time    0.0097
    --------------------------------------------
      LOOP:  cpu time   10.8435: real time   10.8464

 eigenvalue-minimisations  :  4294
 total energy-change (2. order) :-0.6781170E-04  (-0.5064523E-04)
 number of electron     327.9999742 magnetization      23.9999896
 augmentation part       46.4790873 magnetization      16.6737043

 Broyden mixing:
  rms(total) = 0.10568E-01    rms(broyden)= 0.10533E-01
  rms(prec ) = 0.11270E-01
  weight for this iteration     100.00

 eigenvalues of (default mixing * dielectric matrix)
  average eigenvalue GAMMA=   1.1421
  4.8466  3.5393  1.2607  1.2607  1.5581  1.5581  1.1400  1.1400  0.8913  0.8913
  0.7543  0.7543  0.6342  0.6342  0.6204  0.6204  0.5405  0.4048  0.2900  0.3203
  0.3241

 Free energy of the ion-electron system (eV)
  ---------------------------------------------------
  alpha Z        PSCENC =       306.05134035
  Ewald energy   TEWEN  =     43640.87957149
  -Hartree energ DENC   =    -60188.89347531
  -exchange      EXHF   =         0.00000000
  -V(xc)+E(xc)   XCENC  =      1049.21358527
  PAW double counting   =     12167.25965987   -12180.28139504
  entropy T*S    EENTRO =        -0.00000000
  eigenvalues    EBANDS =     -3849.84596068
  atomic energy  EATOM  =     18597.61585010
  Solvation  Ediel_sol  =         0.00000000
  ---------------------------------------------------
  free energy    TOTEN  =      -458.00082395 eV

  energy without entropy =     -458.00082395  energy(sigma->0) =     -458.00082395


--------------------------------------------------------------------------------------------------------


--------------------------------------- Iteration      1(  23)  ---------------------------------------


    POTLOK:  cpu time    0.1466: real time    0.1470
    SETDIJ:  cpu time    0.7402: real time    0.7402
    EDDIAG:  cpu time    2.7194: real time    2.7229
  RMM-DIIS:  cpu time    5.3901: real time    5.4005
    ORTHCH:  cpu time    0.9892: real time    0.9892
       DOS:  cpu time    0.0012: real time    0.0012
    CHARGE:  cpu time    0.3590: real time    0.3591
    MIXING:  cpu time    0.0096: real time    0.0096
    --------------------------------------------
      LOOP:  cpu time   10.3553: real time   10.3698

 eigenvalue-minimisations  :  3970
 total energy-change (2. order) :-0.5936721E-04  (-0.2601858E-04)
 number of electron     327.9999742 magnetization      23.9999896
 augmentation part       46.4785563 magnetization      16.6723830

 Broyden mixing:
  rms(total) = 0.10352E-01    rms(broyden)= 0.10335E-01
  rms(prec ) = 0.11065E-01
  weight for this iteration     100.00

 eigenvalues of (default mixing * dielectric matrix)
  average eigenvalue GAMMA=   1.1817
  5.2469  3.8060  1.2211  1.2211  1.6564  1.6564  1.3445  1.3445  0.9395  0.9395
  0.7604  0.7604  0.6609  0.6609  0.6537  0.6537  0.6008  0.5312  0.4048  0.2900
  0.3203  0.3241

 Free energy of the ion-electron system (eV)
  ---------------------------------------------------
  alpha Z        PSCENC =       306.05134035
  Ewald energy   TEWEN  =     43640.87957149
  -Hartree energ DENC   =    -60188.90331685
  -exchange      EXHF   =         0.00000000
  -V(xc)+E(xc)   XCENC  =      1049.21511661
  PAW double counting   =     12167.18093275   -12180.20477194
  entropy T*S    EENTRO =        -0.00000000
  eigenvalues    EBANDS =     -3849.83560583
  atomic energy  EATOM  =     18597.61585010
  Solvation  Ediel_sol  =         0.00000000
  ---------------------------------------------------
  free energy    TOTEN  =      -458.00088332 eV

  energy without entropy =     -458.00088332  energy(sigma->0) =     -458.00088332


--------------------------------------------------------------------------------------------------------


--------------------------------------- Iteration      1(  24)  ---------------------------------------


    POTLOK:  cpu time    0.1463: real time    0.1465
    SETDIJ:  cpu time    0.7353: real time    0.7354
    EDDIAG:  cpu time    2.7215: real time    2.7238
  RMM-DIIS:  cpu time    5.1860: real time    5.1884
    ORTHCH:  cpu time    1.0015: real time    1.0017
       DOS:  cpu time    0.0012: real time    0.0012
    CHARGE:  cpu time    0.3560: real time    0.3562
    MIXING:  cpu time    0.0100: real time    0.0100
    --------------------------------------------
      LOOP:  cpu time   10.1577: real time   10.1631

 eigenvalue-minimisations  :  3760
 total energy-change (2. order) : 0.4499965E-05  (-0.2042298E-04)
 number of electron     327.9999742 magnetization      23.9999896
 augmentation part       46.4781995 magnetization      16.6710716

 Broyden mixing:
  rms(total) = 0.98395E-02    rms(broyden)= 0.98235E-02
  rms(prec ) = 0.10514E-01
  weight for this iteration     100.00

 eigenvalues of (default mixing * dielectric matrix)
  average eigenvalue GAMMA=   1.2688
  5.7260  4.4692  2.2012  2.2012  1.1985  1.1985  1.3082  1.3082  1.0208  1.0208
  0.8098  0.8098  0.6966  0.6966  0.7021  0.7021  0.2900  0.3241  0.3203  0.4048
  0.6196  0.6196  0.5342

 Free energy of the ion-electron system (eV)
  ---------------------------------------------------
  alpha Z        PSCENC =       306.05134035
  Ewald energy   TEWEN  =     43640.87957149
  -Hartree energ DENC   =    -60188.90385288
  -exchange      EXHF   =         0.00000000
  -V(xc)+E(xc)   XCENC  =      1049.21629838
  PAW double counting   =     12167.12533155   -12180.14888936
  entropy T*S    EENTRO =        -0.00000000
  eigenvalues    EBANDS =     -3849.83652845
  atomic energy  EATOM  =     18597.61585010
  Solvation  Ediel_sol  =         0.00000000
  ---------------------------------------------------
  free energy    TOTEN  =      -458.00087882 eV

  energy without entropy =     -458.00087882  energy(sigma->0) =     -458.00087882


--------------------------------------------------------------------------------------------------------


--------------------------------------- Iteration      1(  25)  ---------------------------------------


    POTLOK:  cpu time    0.1465: real time    0.1467
    SETDIJ:  cpu time    0.7475: real time    0.7475
    EDDIAG:  cpu time    2.7216: real time    2.7228
  RMM-DIIS:  cpu time    5.4753: real time    5.4759
    ORTHCH:  cpu time    0.9873: real time    0.9875
       DOS:  cpu time    0.0011: real time    0.0011
    CHARGE:  cpu time    0.3904: real time    0.3922
    MIXING:  cpu time    0.0104: real time    0.0104
    --------------------------------------------
      LOOP:  cpu time   10.4801: real time   10.4842

 eigenvalue-minimisations  :  4048
 total energy-change (2. order) : 0.7912864E-04  (-0.3874601E-04)
 number of electron     327.9999742 magnetization      23.9999897
 augmentation part       46.4779698 magnetization      16.6690282

 Broyden mixing:
  rms(total) = 0.97256E-02    rms(broyden)= 0.96946E-02
  rms(prec ) = 0.10378E-01
  weight for this iteration     100.00

 eigenvalues of (default mixing * dielectric matrix)
  average eigenvalue GAMMA=   1.3897
  6.2191  5.9184  2.8446  2.8446  1.1901  1.1901  1.2344  1.2344  1.0898  1.0898
  0.8991  0.8991  0.7606  0.7606  0.6656  0.6656  0.2900  0.3203  0.3241  0.4048
  0.6912  0.6912  0.5905  0.5356

 Free energy of the ion-electron system (eV)
  ---------------------------------------------------
  alpha Z        PSCENC =       306.05134035
  Ewald energy   TEWEN  =     43640.87957149
  -Hartree energ DENC   =    -60188.89435461
  -exchange      EXHF   =         0.00000000
  -V(xc)+E(xc)   XCENC  =      1049.21789250
  PAW double counting   =     12167.06565015   -12180.08661353
  entropy T*S    EENTRO =        -0.00000000
  eigenvalues    EBANDS =     -3849.85013615
  atomic energy  EATOM  =     18597.61585010
  Solvation  Ediel_sol  =         0.00000000
  ---------------------------------------------------
  free energy    TOTEN  =      -458.00079969 eV

  energy without entropy =     -458.00079969  energy(sigma->0) =     -458.00079969


--------------------------------------------------------------------------------------------------------


--------------------------------------- Iteration      1(  26)  ---------------------------------------


    POTLOK:  cpu time    0.1464: real time    0.1468
    SETDIJ:  cpu time    0.7484: real time    0.7484
    EDDIAG:  cpu time    2.7177: real time    2.7194
  RMM-DIIS:  cpu time    5.8101: real time    5.8111
    ORTHCH:  cpu time    0.9876: real time    0.9877
       DOS:  cpu time    0.0011: real time    0.0011
    CHARGE:  cpu time    0.3597: real time    0.3597
    MIXING:  cpu time    0.0108: real time    0.0108
    --------------------------------------------
      LOOP:  cpu time   10.7818: real time   10.7849

 eigenvalue-minimisations  :  4297
 total energy-change (2. order) : 0.2172783E-03  (-0.1037142E-03)
 number of electron     327.9999742 magnetization      23.9999897
 augmentation part       46.4776462 magnetization      16.6659424

 Broyden mixing:
  rms(total) = 0.10704E-01    rms(broyden)= 0.10628E-01
  rms(prec ) = 0.11390E-01
  weight for this iteration     100.00

 eigenvalues of (default mixing * dielectric matrix)
  average eigenvalue GAMMA=   1.5502
  9.2149  6.5694  3.2935  3.1162  1.1883  1.1883  1.3039  1.3039  1.1018  1.1018
  0.9608  0.9608  0.7626  0.7626  0.6716  0.6716  0.2900  0.3203  0.3241  0.4048
  0.7342  0.7342  0.5330  0.6290  0.6131

 Free energy of the ion-electron system (eV)
  ---------------------------------------------------
  alpha Z        PSCENC =       306.05134035
  Ewald energy   TEWEN  =     43640.87957149
  -Hartree energ DENC   =    -60188.88901274
  -exchange      EXHF   =         0.00000000
  -V(xc)+E(xc)   XCENC  =      1049.22095619
  PAW double counting   =     12167.00262673   -12180.01568717
  entropy T*S    EENTRO =        -0.00000000
  eigenvalues    EBANDS =     -3849.86622735
  atomic energy  EATOM  =     18597.61585010
  Solvation  Ediel_sol  =         0.00000000
  ---------------------------------------------------
  free energy    TOTEN  =      -458.00058241 eV

  energy without entropy =     -458.00058241  energy(sigma->0) =     -458.00058241


--------------------------------------------------------------------------------------------------------


--------------------------------------- Iteration      1(  27)  ---------------------------------------


    POTLOK:  cpu time    0.1481: real time    0.1483
    SETDIJ:  cpu time    0.7415: real time    0.7416
    EDDIAG:  cpu time    2.7223: real time    2.7237
  RMM-DIIS:  cpu time    5.9781: real time    5.9790
    ORTHCH:  cpu time    0.9898: real time    0.9900
       DOS:  cpu time    0.0011: real time    0.0011
    CHARGE:  cpu time    0.3595: real time    0.3595
    MIXING:  cpu time    0.0112: real time    0.0112
    --------------------------------------------
      LOOP:  cpu time   10.9516: real time   10.9545

 eigenvalue-minimisations  :  4422
 total energy-change (2. order) : 0.2668060E-03  (-0.1717750E-03)
 number of electron     327.9999742 magnetization      23.9999897
 augmentation part       46.4775039 magnetization      16.6625734

 Broyden mixing:
  rms(total) = 0.14861E-01    rms(broyden)= 0.14783E-01
  rms(prec ) = 0.15883E-01
  weight for this iteration     100.00

 eigenvalues of (default mixing * dielectric matrix)
  average eigenvalue GAMMA=   1.4991
  9.3714  6.5369  3.3855  2.9197  1.1887  1.1887  1.2305  1.2305  1.1037  1.1037
  0.9657  0.9657  0.7625  0.7625  0.6712  0.6712  0.7612  0.7612  0.2900  0.3241
  0.3203  0.4048  0.6488  0.5340  0.5999  0.2736

 Free energy of the ion-electron system (eV)
  ---------------------------------------------------
  alpha Z        PSCENC =       306.05134035
  Ewald energy   TEWEN  =     43640.87957149
  -Hartree energ DENC   =    -60188.89607342
  -exchange      EXHF   =         0.00000000
  -V(xc)+E(xc)   XCENC  =      1049.22539111
  PAW double counting   =     12166.94978786   -12179.94963792
  entropy T*S    EENTRO =        -0.00000000
  eigenvalues    EBANDS =     -3849.87654517
  atomic energy  EATOM  =     18597.61585010
  Solvation  Ediel_sol  =         0.00000000
  ---------------------------------------------------
  free energy    TOTEN  =      -458.00031561 eV

  energy without entropy =     -458.00031561  energy(sigma->0) =     -458.00031561


--------------------------------------------------------------------------------------------------------


--------------------------------------- Iteration      1(  28)  ---------------------------------------


    POTLOK:  cpu time    0.1468: real time    0.1470
    SETDIJ:  cpu time    0.7377: real time    0.7377
    EDDIAG:  cpu time    2.7215: real time    2.7225
  RMM-DIIS:  cpu time    4.9655: real time    4.9663
    ORTHCH:  cpu time    0.9915: real time    0.9917
       DOS:  cpu time    0.0010: real time    0.0010
    CHARGE:  cpu time    0.3623: real time    0.3623
    MIXING:  cpu time    0.0124: real time    0.0124
    --------------------------------------------
      LOOP:  cpu time    9.9386: real time    9.9408

 eigenvalue-minimisations  :  3585
 total energy-change (2. order) :-0.2015914E-03  (-0.3297902E-04)
 number of electron     327.9999742 magnetization      23.9999898
 augmentation part       46.4775322 magnetization      16.6622100

 Broyden mixing:
  rms(total) = 0.14800E-01    rms(broyden)= 0.14797E-01
  rms(prec ) = 0.15926E-01
  weight for this iteration     100.00

 eigenvalues of (default mixing * dielectric matrix)
  average eigenvalue GAMMA=   1.5701
 11.2143  6.7650  3.1843  3.1843  1.1877  1.1877  1.4604  1.4604  0.9903  0.9903
  0.9933  0.9933  0.6679  0.6679  0.7814  0.7814  0.7204  0.7204  0.6656  0.6656
  0.6507  0.2900  0.3241  0.3203  0.4048  0.5822  0.5381

 Free energy of the ion-electron system (eV)
  ---------------------------------------------------
  alpha Z        PSCENC =       306.05134035
  Ewald energy   TEWEN  =     43640.87957149
  -Hartree energ DENC   =    -60188.89078833
  -exchange      EXHF   =         0.00000000
  -V(xc)+E(xc)   XCENC  =      1049.22509883
  PAW double counting   =     12166.94288500   -12179.94345140
  entropy T*S    EENTRO =        -0.00000000
  eigenvalues    EBANDS =     -3849.88102323
  atomic energy  EATOM  =     18597.61585010
  Solvation  Ediel_sol  =         0.00000000
  ---------------------------------------------------
  free energy    TOTEN  =      -458.00051720 eV

  energy without entropy =     -458.00051720  energy(sigma->0) =     -458.00051720


--------------------------------------------------------------------------------------------------------


--------------------------------------- Iteration      1(  29)  ---------------------------------------


    POTLOK:  cpu time    0.1487: real time    0.1489
    SETDIJ:  cpu time    0.7388: real time    0.7390
    EDDIAG:  cpu time    2.7210: real time    2.7246
  RMM-DIIS:  cpu time    5.6580: real time    5.6590
    ORTHCH:  cpu time    0.9918: real time    0.9920
       DOS:  cpu time    0.0012: real time    0.0012
    CHARGE:  cpu time    0.3562: real time    0.3562
    MIXING:  cpu time    0.0120: real time    0.0120
    --------------------------------------------
      LOOP:  cpu time   10.6276: real time   10.6329

 eigenvalue-minimisations  :  4126
 total energy-change (2. order) : 0.2409580E-03  (-0.6660475E-04)
 number of electron     327.9999742 magnetization      23.9999898
 augmentation part       46.4775866 magnetization      16.6600355

 Broyden mixing:
  rms(total) = 0.20563E-01    rms(broyden)= 0.20542E-01
  rms(prec ) = 0.22138E-01
  weight for this iteration     100.00

 eigenvalues of (default mixing * dielectric matrix)
  average eigenvalue GAMMA=   1.5421
 11.8695  6.6991  3.1682  3.1682  1.1881  1.1881  1.4265  1.4265  0.4461  1.0352
  1.0352  0.9916  0.9916  0.7915  0.7915  0.7261  0.7261  0.6771  0.6771  0.2900
  0.3241  0.3203  0.6482  0.4048  0.5695  0.5444  0.5264  0.5264

 Free energy of the ion-electron system (eV)
  ---------------------------------------------------
  alpha Z        PSCENC =       306.05134035
  Ewald energy   TEWEN  =     43640.87957149
  -Hartree energ DENC   =    -60188.89169125
  -exchange      EXHF   =         0.00000000
  -V(xc)+E(xc)   XCENC  =      1049.22886283
  PAW double counting   =     12166.89055311   -12179.88038492
  entropy T*S    EENTRO =        -0.00000000
  eigenvalues    EBANDS =     -3849.89437795
  atomic energy  EATOM  =     18597.61585010
  Solvation  Ediel_sol  =         0.00000000
  ---------------------------------------------------
  free energy    TOTEN  =      -458.00027624 eV

  energy without entropy =     -458.00027624  energy(sigma->0) =     -458.00027624


--------------------------------------------------------------------------------------------------------


--------------------------------------- Iteration      1(  30)  ---------------------------------------


    POTLOK:  cpu time    0.1465: real time    0.1467
    SETDIJ:  cpu time    0.7370: real time    0.7371
    EDDIAG:  cpu time    2.7205: real time    2.7214
  RMM-DIIS:  cpu time    4.3468: real time    4.3477
    ORTHCH:  cpu time    0.9885: real time    0.9887
       DOS:  cpu time    0.0011: real time    0.0011
    CHARGE:  cpu time    0.3629: real time    0.3629
    MIXING:  cpu time    0.0140: real time    0.0140
    --------------------------------------------
      LOOP:  cpu time    9.3174: real time    9.3196

 eigenvalue-minimisations  :  3101
 total energy-change (2. order) :-0.8374501E-04  (-0.1065882E-04)
 number of electron     327.9999742 magnetization      23.9999898
 augmentation part       46.4776333 magnetization      16.6601386

 Broyden mixing:
  rms(total) = 0.19660E-01    rms(broyden)= 0.19660E-01
  rms(prec ) = 0.21193E-01
  weight for this iteration     100.00

 eigenvalues of (default mixing * dielectric matrix)
  average eigenvalue GAMMA=   1.5154
 11.4778  6.7858  3.2127  3.2127  1.1875  1.1875  1.4318  1.4318  0.7832  0.7832
  1.0590  1.0590  0.9812  0.9812  0.7598  0.7598  0.7469  0.7469  0.6759  0.6759
  0.2900  0.3203  0.3241  0.6362  0.5630  0.5630  0.4048  0.4832  0.4211

 Free energy of the ion-electron system (eV)
  ---------------------------------------------------
  alpha Z        PSCENC =       306.05134035
  Ewald energy   TEWEN  =     43640.87957149
  -Hartree energ DENC   =    -60188.89178139
  -exchange      EXHF   =         0.00000000
  -V(xc)+E(xc)   XCENC  =      1049.22835341
  PAW double counting   =     12166.89626968   -12179.88743088
  entropy T*S    EENTRO =        -0.00000000
  eigenvalues    EBANDS =     -3849.89253275
  atomic energy  EATOM  =     18597.61585010
  Solvation  Ediel_sol  =         0.00000000
  ---------------------------------------------------
  free energy    TOTEN  =      -458.00035998 eV

  energy without entropy =     -458.00035998  energy(sigma->0) =     -458.00035998


--------------------------------------------------------------------------------------------------------


--------------------------------------- Iteration      1(  31)  ---------------------------------------


    POTLOK:  cpu time    0.1464: real time    0.1466
    SETDIJ:  cpu time    0.7385: real time    0.7385
    EDDIAG:  cpu time    2.7179: real time    2.7189
  RMM-DIIS:  cpu time    4.1766: real time    4.1773
    ORTHCH:  cpu time    0.9873: real time    0.9874
       DOS:  cpu time    0.0011: real time    0.0011
    CHARGE:  cpu time    0.3622: real time    0.3622
    MIXING:  cpu time    0.0131: real time    0.0131
    --------------------------------------------
      LOOP:  cpu time    9.1431: real time    9.1451

 eigenvalue-minimisations  :  3009
 total energy-change (2. order) : 0.3784175E-04  (-0.5192167E-05)
 number of electron     327.9999742 magnetization      23.9999898
 augmentation part       46.4778512 magnetization      16.6594458

 Broyden mixing:
  rms(total) = 0.21346E-01    rms(broyden)= 0.21345E-01
  rms(prec ) = 0.23018E-01
  weight for this iteration     100.00

 eigenvalues of (default mixing * dielectric matrix)
  average eigenvalue GAMMA=   1.6582
 14.9552  6.3441  2.5829  3.1578  3.1578  1.1881  1.1881  1.5365  1.5365  1.0336
  1.0336  1.0356  1.0356  0.7570  0.7570  0.8018  0.8018  0.7395  0.7395  0.6740
  0.6740  0.2900  0.3203  0.3241  0.4048  0.6648  0.5929  0.5929  0.5294  0.2962

 Free energy of the ion-electron system (eV)
  ---------------------------------------------------
  alpha Z        PSCENC =       306.05134035
  Ewald energy   TEWEN  =     43640.87957149
  -Hartree energ DENC   =    -60188.89149822
  -exchange      EXHF   =         0.00000000
  -V(xc)+E(xc)   XCENC  =      1049.22951179
  PAW double counting   =     12166.89002160   -12179.87775811
  entropy T*S    EENTRO =        -0.00000000
  eigenvalues    EBANDS =     -3849.89736113
  atomic energy  EATOM  =     18597.61585010
  Solvation  Ediel_sol  =         0.00000000
  ---------------------------------------------------
  free energy    TOTEN  =      -458.00032214 eV

  energy without entropy =     -458.00032214  energy(sigma->0) =     -458.00032214


--------------------------------------------------------------------------------------------------------


--------------------------------------- Iteration      1(  32)  ---------------------------------------


    POTLOK:  cpu time    0.1464: real time    0.1467
    SETDIJ:  cpu time    0.7373: real time    0.7375
    EDDIAG:  cpu time    2.7168: real time    2.7183
  RMM-DIIS:  cpu time    5.1986: real time    5.1997
    ORTHCH:  cpu time    0.9875: real time    0.9877
       DOS:  cpu time    0.0011: real time    0.0011
    CHARGE:  cpu time    0.3607: real time    0.3607
    MIXING:  cpu time    0.0136: real time    0.0136
    --------------------------------------------
      LOOP:  cpu time   10.1620: real time   10.1653

 eigenvalue-minimisations  :  3725
 total energy-change (2. order) :-0.1005238E-03  (-0.1685889E-04)
 number of electron     327.9999742 magnetization      23.9999898
 augmentation part       46.4774673 magnetization      16.6607298

 Broyden mixing:
  rms(total) = 0.17791E-01    rms(broyden)= 0.17786E-01
  rms(prec ) = 0.19159E-01
  weight for this iteration     100.00

 eigenvalues of (default mixing * dielectric matrix)
  average eigenvalue GAMMA=   1.6760
 16.1369  5.7540  3.8702  3.3037  2.9331  1.1879  1.1879  1.5062  1.5062  1.0416
  1.0416  1.0352  1.0352  0.8358  0.8358  0.7666  0.7666  0.7382  0.7382  0.6726
  0.6726  0.6773  0.5851  0.5851  0.2900  0.3203  0.3241  0.5237  0.4048  0.4026
  0.2770

 Free energy of the ion-electron system (eV)
  ---------------------------------------------------
  alpha Z        PSCENC =       306.05134035
  Ewald energy   TEWEN  =     43640.87957149
  -Hartree energ DENC   =    -60188.89368691
  -exchange      EXHF   =         0.00000000
  -V(xc)+E(xc)   XCENC  =      1049.22701574
  PAW double counting   =     12166.91577997   -12179.90995744
  entropy T*S    EENTRO =        -0.00000000
  eigenvalues    EBANDS =     -3849.88633596
  atomic energy  EATOM  =     18597.61585010
  Solvation  Ediel_sol  =         0.00000000
  ---------------------------------------------------
  free energy    TOTEN  =      -458.00042267 eV

  energy without entropy =     -458.00042267  energy(sigma->0) =     -458.00042267


--------------------------------------------------------------------------------------------------------


--------------------------------------- Iteration      1(  33)  ---------------------------------------


    POTLOK:  cpu time    0.1468: real time    0.1471
    SETDIJ:  cpu time    0.7397: real time    0.7398
    EDDIAG:  cpu time    2.7525: real time    2.7542
  RMM-DIIS:  cpu time    5.6232: real time    5.6247
    ORTHCH:  cpu time    0.9849: real time    0.9852
       DOS:  cpu time    0.0011: real time    0.0011
    CHARGE:  cpu time    0.3615: real time    0.3615
    MIXING:  cpu time    0.0139: real time    0.0139
    --------------------------------------------
      LOOP:  cpu time   10.6235: real time   10.6275

 eigenvalue-minimisations  :  4101
 total energy-change (2. order) :-0.1831651E-03  (-0.6084820E-04)
 number of electron     327.9999742 magnetization      23.9999898
 augmentation part       46.4772788 magnetization      16.6627336

 Broyden mixing:
  rms(total) = 0.13501E-01    rms(broyden)= 0.13476E-01
  rms(prec ) = 0.14467E-01
  weight for this iteration     100.00

 eigenvalues of (default mixing * dielectric matrix)
  average eigenvalue GAMMA=   1.6426
 16.1828  5.3817  4.4390  3.2619  2.9440  1.1879  1.1879  1.5151  1.5151  1.0297
  1.0297  1.0297  1.0297  0.7691  0.7691  0.8289  0.8289  0.7407  0.7407  0.6705
  0.6705  0.6739  0.5890  0.5890  0.5276  0.4048  0.3241  0.3203  0.2900  0.4001
  0.4001  0.2925

 Free energy of the ion-electron system (eV)
  ---------------------------------------------------
  alpha Z        PSCENC =       306.05134035
  Ewald energy   TEWEN  =     43640.87957149
  -Hartree energ DENC   =    -60188.89278133
  -exchange      EXHF   =         0.00000000
  -V(xc)+E(xc)   XCENC  =      1049.22331920
  PAW double counting   =     12166.95970819   -12179.96297537
  entropy T*S    EENTRO =        -0.00000000
  eigenvalues    EBANDS =     -3849.87463845
  atomic energy  EATOM  =     18597.61585010
  Solvation  Ediel_sol  =         0.00000000
  ---------------------------------------------------
  free energy    TOTEN  =      -458.00060583 eV

  energy without entropy =     -458.00060583  energy(sigma->0) =     -458.00060583


--------------------------------------------------------------------------------------------------------


--------------------------------------- Iteration      1(  34)  ---------------------------------------


    POTLOK:  cpu time    0.1465: real time    0.1467
    SETDIJ:  cpu time    0.7365: real time    0.7365
    EDDIAG:  cpu time    2.7166: real time    2.7177
  RMM-DIIS:  cpu time    4.8798: real time    4.8807
    ORTHCH:  cpu time    0.9871: real time    0.9873
       DOS:  cpu time    0.0009: real time    0.0009
    CHARGE:  cpu time    0.3579: real time    0.3581
    MIXING:  cpu time    0.0153: real time    0.0153
    --------------------------------------------
      LOOP:  cpu time    9.8406: real time    9.8432

 eigenvalue-minimisations  :  3538
 total energy-change (2. order) :-0.1039699E-03  (-0.2451041E-04)
 number of electron     327.9999742 magnetization      23.9999898
 augmentation part       46.4772647 magnetization      16.6634229

 Broyden mixing:
  rms(total) = 0.12784E-01    rms(broyden)= 0.12776E-01
  rms(prec ) = 0.13692E-01
  weight for this iteration     100.00

 eigenvalues of (default mixing * dielectric matrix)
  average eigenvalue GAMMA=   1.6160
 15.7692  5.6082  3.9766  3.3563  2.8654  1.1879  1.1879  0.8785  1.5110  1.5110
  1.0567  1.0567  1.0490  1.0490  0.7859  0.7859  0.8377  0.8377  0.7339  0.7339
  0.6686  0.6686  0.5959  0.5959  0.2900  0.3241  0.3203  0.4048  0.6765  0.5926
  0.5926  0.5304  0.2882

 Free energy of the ion-electron system (eV)
  ---------------------------------------------------
  alpha Z        PSCENC =       306.05134035
  Ewald energy   TEWEN  =     43640.87957149
  -Hartree energ DENC   =    -60188.89296874
  -exchange      EXHF   =         0.00000000
  -V(xc)+E(xc)   XCENC  =      1049.22223332
  PAW double counting   =     12166.97369195   -12179.97938959
  entropy T*S    EENTRO =        -0.00000000
  eigenvalues    EBANDS =     -3849.87103867
  atomic energy  EATOM  =     18597.61585010
  Solvation  Ediel_sol  =         0.00000000
  ---------------------------------------------------
  free energy    TOTEN  =      -458.00070980 eV

  energy without entropy =     -458.00070980  energy(sigma->0) =     -458.00070980


--------------------------------------------------------------------------------------------------------


--------------------------------------- Iteration      1(  35)  ---------------------------------------


    POTLOK:  cpu time    0.1464: real time    0.1466
    SETDIJ:  cpu time    0.7371: real time    0.7372
    EDDIAG:  cpu time    2.7166: real time    2.7194
  RMM-DIIS:  cpu time    4.1131: real time    4.1141
    ORTHCH:  cpu time    0.9873: real time    0.9874
       DOS:  cpu time    0.0011: real time    0.0011
    CHARGE:  cpu time    0.3595: real time    0.3595
    MIXING:  cpu time    0.0148: real time    0.0148
    --------------------------------------------
      LOOP:  cpu time    9.0758: real time    9.0801

 eigenvalue-minimisations  :  2936
 total energy-change (2. order) :-0.1157073E-04  (-0.5933075E-05)
 number of electron     327.9999742 magnetization      23.9999898
 augmentation part       46.4770721 magnetization      16.6638337

 Broyden mixing:
  rms(total) = 0.12164E-01    rms(broyden)= 0.12163E-01
  rms(prec ) = 0.13019E-01
  weight for this iteration     100.00

 eigenvalues of (default mixing * dielectric matrix)
  average eigenvalue GAMMA=   1.5768
 15.6963  5.7403  3.6702  3.3617  2.8687  1.1879  1.1879  1.2302  1.5168  1.5168
  1.0587  1.0587  1.0472  1.0472  0.7877  0.7877  0.8339  0.8339  0.7354  0.7354
  0.6683  0.6683  0.6033  0.6033  0.2900  0.3241  0.3203  0.4048  0.6772  0.5919
  0.5919  0.5301  0.1476  0.2884

 Free energy of the ion-electron system (eV)
  ---------------------------------------------------
  alpha Z        PSCENC =       306.05134035
  Ewald energy   TEWEN  =     43640.87957149
  -Hartree energ DENC   =    -60188.88704915
  -exchange      EXHF   =         0.00000000
  -V(xc)+E(xc)   XCENC  =      1049.22157360
  PAW double counting   =     12166.96897774   -12179.97671336
  entropy T*S    EENTRO =        -0.00000000
  eigenvalues    EBANDS =     -3849.87427215
  atomic energy  EATOM  =     18597.61585010
  Solvation  Ediel_sol  =         0.00000000
  ---------------------------------------------------
  free energy    TOTEN  =      -458.00072137 eV

  energy without entropy =     -458.00072137  energy(sigma->0) =     -458.00072137


--------------------------------------------------------------------------------------------------------


--------------------------------------- Iteration      1(  36)  ---------------------------------------


    POTLOK:  cpu time    0.1460: real time    0.1464
    SETDIJ:  cpu time    0.7380: real time    0.7382
    EDDIAG:  cpu time    2.7230: real time    2.7241
  RMM-DIIS:  cpu time    3.6493: real time    3.6500
    ORTHCH:  cpu time    0.9859: real time    0.9860
       DOS:  cpu time    0.0008: real time    0.0366
    --------------------------------------------
      LOOP:  cpu time    8.2430: real time    8.2813

 eigenvalue-minimisations  :  2486
 total energy-change (2. order) :-0.3706653E-05  (-0.1618888E-05)
 number of electron     327.9999742 magnetization      23.9999898
 augmentation part       46.4770721 magnetization      16.6638337

 Free energy of the ion-electron system (eV)
  ---------------------------------------------------
  alpha Z        PSCENC =       306.05134035
  Ewald energy   TEWEN  =     43640.87957149
  -Hartree energ DENC   =    -60188.88822079
  -exchange      EXHF   =         0.00000000
  -V(xc)+E(xc)   XCENC  =      1049.22157858
  PAW double counting   =     12166.97099782   -12179.97880796
  entropy T*S    EENTRO =        -0.00000000
  eigenvalues    EBANDS =     -3849.87303466
  atomic energy  EATOM  =     18597.61585010
  Solvation  Ediel_sol  =         0.00000000
  ---------------------------------------------------
  free energy    TOTEN  =      -458.00072508 eV

  energy without entropy =     -458.00072508  energy(sigma->0) =     -458.00072508


--------------------------------------------------------------------------------------------------------


 average (electrostatic) potential at core
  the test charge radii are     1.0103  0.6991  0.7089  1.1045  0.7215
  (the norm of the test charge is              1.0000)
       1 -53.3813       2 -51.5870       3 -53.5364       4 -53.2528       5 -56.9171
       6 -53.0517       7 -56.6921       8 -57.2689       9 -58.2487      10 -58.3402
      11 -59.0374      12 -58.9537      13 -58.2743      14 -58.3453      15 -59.0428
      16 -58.9571      17 -58.3123      18 -59.0752      19 -58.2526      20 -58.8820
      21 -58.3256      22 -59.0728      23 -58.2468      24 -58.8868      25 -57.8207
      26 -58.6611      27 -58.3661      28 -56.6367      29 -58.9193      30 -56.9642
      31 -56.8104      32 -58.9148      33 -72.2112      34 -72.1101      35 -72.8020
      36 -72.8759      37 -72.2164      38 -72.1335      39 -72.8061      40 -72.8678
      41 -72.1123      42 -72.7912      43 -72.1104      44 -72.9140      45 -72.1078
      46 -72.7993      47 -72.1237      48 -72.9004      49 -70.2628      50 -72.5501
      51 -72.6131      52 -71.4738      53 -72.7901      54 -71.4145      55 -71.5727
      56 -72.7907      57 -41.7441      58 -41.7605      59 -41.1014      60 -41.1007
      61 -78.3981      62 -78.3268
 
 
 
 E-fermi :  -4.0275     XC(G=0):  -3.9325     alpha+bet : -2.8030


 spin component 1

 k-point     1 :       0.0000    0.0000    0.0000
  band No.  band energies     occupation 
      1     -34.3748      1.00000
      2     -34.3586      1.00000
      3     -33.7105      1.00000
      4     -33.7097      1.00000
      5     -22.0234      1.00000
      6     -21.9434      1.00000
      7     -21.9174      1.00000
      8     -21.9071      1.00000
      9     -21.8731      1.00000
     10     -21.8657      1.00000
     11     -21.8294      1.00000
     12     -21.7917      1.00000
     13     -21.7602      1.00000
     14     -21.7491      1.00000
     15     -21.6182      1.00000
     16     -21.5134      1.00000
     17     -21.3542      1.00000
     18     -21.2893      1.00000
     19     -21.2876      1.00000
     20     -21.2236      1.00000
     21     -21.1870      1.00000
     22     -21.1826      1.00000
     23     -21.1778      1.00000
     24     -21.1598      1.00000
     25     -20.9304      1.00000
     26     -20.9211      1.00000
     27     -20.5591      1.00000
     28     -20.5457      1.00000
     29     -20.3968      1.00000
     30     -19.4126      1.00000
     31     -17.8837      1.00000
     32     -17.8668      1.00000
     33     -17.8642      1.00000
     34     -17.8508      1.00000
     35     -17.8446      1.00000
     36     -17.8314      1.00000
     37     -17.2283      1.00000
     38     -17.2275      1.00000
     39     -17.1809      1.00000
     40     -17.1803      1.00000
     41     -17.1767      1.00000
     42     -17.1760      1.00000
     43     -14.7691      1.00000
     44     -14.5579      1.00000
     45     -14.5312      1.00000
     46     -14.3849      1.00000
     47     -14.1081      1.00000
     48     -14.0556      1.00000
     49     -13.4706      1.00000
     50     -13.3918      1.00000
     51     -13.2843      1.00000
     52     -13.0588      1.00000
     53     -12.9888      1.00000
     54     -12.9802      1.00000
     55     -12.9028      1.00000
     56     -12.8926      1.00000
     57     -12.8130      1.00000
     58     -12.7918      1.00000
     59     -12.7119      1.00000
     60     -12.4277      1.00000
     61     -12.1903      1.00000
     62     -12.1732      1.00000
     63     -11.9385      1.00000
     64     -11.4031      1.00000
     65     -11.3338      1.00000
     66     -11.3074      1.00000
     67     -11.2671      1.00000
     68     -11.1730      1.00000
     69     -11.0922      1.00000
     70     -11.0166      1.00000
     71     -10.7172      1.00000
     72     -10.6671      1.00000
     73     -10.6330      1.00000
     74     -10.4670      1.00000
     75     -10.3510      1.00000
     76     -10.3233      1.00000
     77     -10.2579      1.00000
     78     -10.0040      1.00000
     79      -9.9561      1.00000
     80      -9.9395      1.00000
     81      -9.7488      1.00000
     82      -9.6994      1.00000
     83      -9.6890      1.00000
     84      -9.6778      1.00000
     85      -9.6579      1.00000
     86      -9.5932      1.00000
     87      -9.5045      1.00000
     88      -9.4806      1.00000
     89      -9.3937      1.00000
     90      -9.2734      1.00000
     91      -9.1391      1.00000
     92      -9.1210      1.00000
     93      -9.0242      1.00000
     94      -8.9550      1.00000
     95      -8.9156      1.00000
     96      -8.8151      1.00000
     97      -8.7736      1.00000
     98      -8.7083      1.00000
     99      -8.6255      1.00000
    100      -8.6151      1.00000
    101      -8.5542      1.00000
    102      -8.5055      1.00000
    103      -8.4718      1.00000
    104      -8.4207      1.00000
    105      -8.3966      1.00000
    106      -8.2818      1.00000
    107      -8.2229      1.00000
    108      -8.1054      1.00000
    109      -8.0590      1.00000
    110      -8.0259      1.00000
    111      -7.9255      1.00000
    112      -7.8058      1.00000
    113      -7.7494      1.00000
    114      -7.7325      1.00000
    115      -7.6882      1.00000
    116      -7.6714      1.00000
    117      -7.6387      1.00000
    118      -7.6222      1.00000
    119      -7.6066      1.00000
    120      -7.5904      1.00000
    121      -7.5699      1.00000
    122      -7.5545      1.00000
    123      -7.5316      1.00000
    124      -7.5153      1.00000
    125      -7.5052      1.00000
    126      -7.4820      1.00000
    127      -7.4397      1.00000
    128      -7.4135      1.00000
    129      -7.4123      1.00000
    130      -7.3542      1.00000
    131      -7.3324      1.00000
    132      -7.2739      1.00000
    133      -7.2174      1.00000
    134      -7.1782      1.00000
    135      -7.1457      1.00000
    136      -7.1288      1.00000
    137      -7.0788      1.00000
    138      -7.0708      1.00000
    139      -7.0159      1.00000
    140      -6.9769      1.00000
    141      -6.9044      1.00000
    142      -6.8886      1.00000
    143      -6.8207      1.00000
    144      -6.8091      1.00000
    145      -6.7693      1.00000
    146      -6.7299      1.00000
    147      -6.6938      1.00000
    148      -6.6892      1.00000
    149      -6.6696      1.00000
    150      -6.6547      1.00000
    151      -6.5877      1.00000
    152      -6.5659      1.00000
    153      -6.5513      1.00000
    154      -6.5281      1.00000
    155      -6.4299      1.00000
    156      -6.3742      1.00000
    157      -6.3574      1.00000
    158      -6.3207      1.00000
    159      -6.2983      1.00000
    160      -6.2824      1.00000
    161      -6.2290      1.00000
    162      -6.1605      1.00000
    163      -6.0821      1.00000
    164      -5.7593      1.00000
    165      -5.7129      1.00000
    166      -5.7063      1.00000
    167      -5.3047      1.00000
    168      -5.2355      1.00000
    169      -4.9567      1.00000
    170      -4.8628      1.00000
    171      -4.8550      1.00000
    172      -4.7084      1.00000
    173      -4.6321      1.00000
    174      -4.5373      1.00000
    175      -4.4927      1.00000
    176      -4.3813      1.00000
    177      -1.9309      0.00000
    178      -1.2694      0.00000
    179      -1.1765      0.00000
    180      -1.0131      0.00000
    181      -0.9727      0.00000
    182      -0.7814      0.00000
    183      -0.5239      0.00000
    184      -0.4781      0.00000
    185      -0.3719      0.00000
    186      -0.3296      0.00000
    187      -0.2493      0.00000
    188      -0.1658      0.00000
    189      -0.1398      0.00000
    190       0.1862      0.00000
    191       0.2608      0.00000
    192       0.2951      0.00000
    193       0.3466      0.00000
    194       0.3831      0.00000
    195       0.4129      0.00000
    196       0.4959      0.00000
    197       0.5002      0.00000
    198       0.5429      0.00000
    199       0.6045      0.00000
    200       0.6520      0.00000
    201       0.6876      0.00000
    202       0.7230      0.00000
    203       0.7522      0.00000
    204       0.7916      0.00000
    205       0.8416      0.00000
    206       0.9301      0.00000
    207       0.9385      0.00000
    208       0.9811      0.00000
    209       1.0417      0.00000
    210       1.0807      0.00000
    211       1.0858      0.00000
    212       1.1688      0.00000
    213       1.1696      0.00000
    214       1.2132      0.00000
    215       1.2476      0.00000
    216       1.2782      0.00000

 k-point     2 :       0.3333    0.0000    0.0000
  band No.  band energies     occupation 
      1     -34.3748      1.00000
      2     -34.3586      1.00000
      3     -33.7105      1.00000
      4     -33.7097      1.00000
      5     -22.0148      1.00000
      6     -21.9375      1.00000
      7     -21.9274      1.00000
      8     -21.9094      1.00000
      9     -21.8842      1.00000
     10     -21.8507      1.00000
     11     -21.8279      1.00000
     12     -21.8084      1.00000
     13     -21.7544      1.00000
     14     -21.7472      1.00000
     15     -21.6173      1.00000
     16     -21.5131      1.00000
     17     -21.3427      1.00000
     18     -21.3055      1.00000
     19     -21.2850      1.00000
     20     -21.2177      1.00000
     21     -21.1917      1.00000
     22     -21.1869      1.00000
     23     -21.1776      1.00000
     24     -21.1559      1.00000
     25     -20.9277      1.00000
     26     -20.9224      1.00000
     27     -20.5590      1.00000
     28     -20.5457      1.00000
     29     -20.3968      1.00000
     30     -19.4125      1.00000
     31     -17.8837      1.00000
     32     -17.8666      1.00000
     33     -17.8642      1.00000
     34     -17.8509      1.00000
     35     -17.8446      1.00000
     36     -17.8314      1.00000
     37     -17.2283      1.00000
     38     -17.2275      1.00000
     39     -17.1799      1.00000
     40     -17.1793      1.00000
     41     -17.1777      1.00000
     42     -17.1771      1.00000
     43     -14.7635      1.00000
     44     -14.5436      1.00000
     45     -14.5305      1.00000
     46     -14.3720      1.00000
     47     -14.0948      1.00000
     48     -14.0587      1.00000
     49     -13.4707      1.00000
     50     -13.3972      1.00000
     51     -13.2837      1.00000
     52     -13.0032      1.00000
     53     -12.9885      1.00000
     54     -12.9801      1.00000
     55     -12.9032      1.00000
     56     -12.8730      1.00000
     57     -12.8130      1.00000
     58     -12.7916      1.00000
     59     -12.7119      1.00000
     60     -12.5211      1.00000
     61     -12.3375      1.00000
     62     -12.1891      1.00000
     63     -11.8301      1.00000
     64     -11.6094      1.00000
     65     -11.5387      1.00000
     66     -11.3951      1.00000
     67     -11.3013      1.00000
     68     -11.2163      1.00000
     69     -11.0280      1.00000
     70     -10.8323      1.00000
     71     -10.7190      1.00000
     72     -10.6387      1.00000
     73     -10.4694      1.00000
     74     -10.3880      1.00000
     75     -10.3253      1.00000
     76     -10.1332      1.00000
     77      -9.9957      1.00000
     78      -9.9680      1.00000
     79      -9.9302      1.00000
     80      -9.8503      1.00000
     81      -9.7863      1.00000
     82      -9.7359      1.00000
     83      -9.6978      1.00000
     84      -9.6823      1.00000
     85      -9.6321      1.00000
     86      -9.5507      1.00000
     87      -9.5109      1.00000
     88      -9.4761      1.00000
     89      -9.3083      1.00000
     90      -9.2562      1.00000
     91      -9.2242      1.00000
     92      -9.1411      1.00000
     93      -9.1208      1.00000
     94      -8.9757      1.00000
     95      -8.9641      1.00000
     96      -8.8321      1.00000
     97      -8.8082      1.00000
     98      -8.7816      1.00000
     99      -8.7363      1.00000
    100      -8.6544      1.00000
    101      -8.5675      1.00000
    102      -8.4934      1.00000
    103      -8.4570      1.00000
    104      -8.3797      1.00000
    105      -8.3047      1.00000
    106      -8.2486      1.00000
    107      -8.2262      1.00000
    108      -8.1964      1.00000
    109      -8.1500      1.00000
    110      -8.0627      1.00000
    111      -7.9703      1.00000
    112      -7.8788      1.00000
    113      -7.7706      1.00000
    114      -7.7274      1.00000
    115      -7.7159      1.00000
    116      -7.6871      1.00000
    117      -7.6808      1.00000
    118      -7.6539      1.00000
    119      -7.6184      1.00000
    120      -7.6135      1.00000
    121      -7.5760      1.00000
    122      -7.5686      1.00000
    123      -7.5200      1.00000
    124      -7.5048      1.00000
    125      -7.4858      1.00000
    126      -7.4632      1.00000
    127      -7.4414      1.00000
    128      -7.4153      1.00000
    129      -7.3795      1.00000
    130      -7.3400      1.00000
    131      -7.2846      1.00000
    132      -7.2628      1.00000
    133      -7.2411      1.00000
    134      -7.2311      1.00000
    135      -7.2045      1.00000
    136      -7.1570      1.00000
    137      -7.1129      1.00000
    138      -7.0991      1.00000
    139      -7.0546      1.00000
    140      -7.0184      1.00000
    141      -6.8732      1.00000
    142      -6.8456      1.00000
    143      -6.8010      1.00000
    144      -6.7845      1.00000
    145      -6.7719      1.00000
    146      -6.7406      1.00000
    147      -6.7138      1.00000
    148      -6.6870      1.00000
    149      -6.6448      1.00000
    150      -6.6229      1.00000
    151      -6.5806      1.00000
    152      -6.5408      1.00000
    153      -6.5021      1.00000
    154      -6.4954      1.00000
    155      -6.4328      1.00000
    156      -6.3558      1.00000
    157      -6.3223      1.00000
    158      -6.3137      1.00000
    159      -6.3004      1.00000
    160      -6.2785      1.00000
    161      -6.2291      1.00000
    162      -6.1231      1.00000
    163      -6.0824      1.00000
    164      -5.7761      1.00000
    165      -5.7163      1.00000
    166      -5.6190      1.00000
    167      -5.3021      1.00000
    168      -5.2459      1.00000
    169      -4.9645      1.00000
    170      -4.8737      1.00000
    171      -4.8313      1.00000
    172      -4.7049      1.00000
    173      -4.6285      1.00000
    174      -4.5361      1.00000
    175      -4.4930      1.00000
    176      -4.3593      1.00000
    177      -1.9211      0.00000
    178      -1.2420      0.00000
    179      -1.1874      0.00000
    180      -1.0212      0.00000
    181      -0.9893      0.00000
    182      -0.7930      0.00000
    183      -0.4988      0.00000
    184      -0.4447      0.00000
    185      -0.3772      0.00000
    186      -0.2652      0.00000
    187      -0.2301      0.00000
    188      -0.1454      0.00000
    189       0.0032      0.00000
    190       0.0794      0.00000
    191       0.1576      0.00000
    192       0.2099      0.00000
    193       0.2448      0.00000
    194       0.3198      0.00000
    195       0.3819      0.00000
    196       0.4049      0.00000
    197       0.4572      0.00000
    198       0.5029      0.00000
    199       0.5616      0.00000
    200       0.6248      0.00000
    201       0.7626      0.00000
    202       0.7861      0.00000
    203       0.8110      0.00000
    204       0.8503      0.00000
    205       0.8790      0.00000
    206       0.9148      0.00000
    207       0.9491      0.00000
    208       0.9776      0.00000
    209       1.0324      0.00000
    210       1.0638      0.00000
    211       1.1035      0.00000
    212       1.1595      0.00000
    213       1.1896      0.00000
    214       1.2251      0.00000
    215       1.2395      0.00000
    216       1.3939      0.00000

 k-point     3 :       0.0000    0.3333    0.0000
  band No.  band energies     occupation 
      1     -34.3748      1.00000
      2     -34.3586      1.00000
      3     -33.7105      1.00000
      4     -33.7097      1.00000
      5     -22.0064      1.00000
      6     -21.9572      1.00000
      7     -21.9408      1.00000
      8     -21.8882      1.00000
      9     -21.8705      1.00000
     10     -21.8647      1.00000
     11     -21.8290      1.00000
     12     -21.7919      1.00000
     13     -21.7630      1.00000
     14     -21.7496      1.00000
     15     -21.6178      1.00000
     16     -21.5130      1.00000
     17     -21.3519      1.00000
     18     -21.2876      1.00000
     19     -21.2826      1.00000
     20     -21.2292      1.00000
     21     -21.1998      1.00000
     22     -21.1838      1.00000
     23     -21.1761      1.00000
     24     -21.1527      1.00000
     25     -20.9270      1.00000
     26     -20.9226      1.00000
     27     -20.5590      1.00000
     28     -20.5457      1.00000
     29     -20.3968      1.00000
     30     -19.4125      1.00000
     31     -17.8837      1.00000
     32     -17.8666      1.00000
     33     -17.8643      1.00000
     34     -17.8509      1.00000
     35     -17.8446      1.00000
     36     -17.8314      1.00000
     37     -17.2283      1.00000
     38     -17.2275      1.00000
     39     -17.1799      1.00000
     40     -17.1793      1.00000
     41     -17.1777      1.00000
     42     -17.1771      1.00000
     43     -14.7658      1.00000
     44     -14.5395      1.00000
     45     -14.5183      1.00000
     46     -14.3939      1.00000
     47     -14.0909      1.00000
     48     -14.0580      1.00000
     49     -13.4759      1.00000
     50     -13.3919      1.00000
     51     -13.2839      1.00000
     52     -13.0201      1.00000
     53     -12.9887      1.00000
     54     -12.9800      1.00000
     55     -12.9029      1.00000
     56     -12.8988      1.00000
     57     -12.8130      1.00000
     58     -12.7917      1.00000
     59     -12.7118      1.00000
     60     -12.4379      1.00000
     61     -12.2904      1.00000
     62     -12.0685      1.00000
     63     -12.0093      1.00000
     64     -11.6927      1.00000
     65     -11.4848      1.00000
     66     -11.3978      1.00000
     67     -11.2684      1.00000
     68     -11.2597      1.00000
     69     -11.1506      1.00000
     70     -10.8283      1.00000
     71     -10.7231      1.00000
     72     -10.4922      1.00000
     73     -10.4410      1.00000
     74     -10.3601      1.00000
     75     -10.3057      1.00000
     76     -10.1411      1.00000
     77     -10.0376      1.00000
     78     -10.0084      1.00000
     79      -9.9619      1.00000
     80      -9.8365      1.00000
     81      -9.7770      1.00000
     82      -9.7284      1.00000
     83      -9.6888      1.00000
     84      -9.6551      1.00000
     85      -9.6024      1.00000
     86      -9.5800      1.00000
     87      -9.5625      1.00000
     88      -9.4660      1.00000
     89      -9.3135      1.00000
     90      -9.2907      1.00000
     91      -9.2089      1.00000
     92      -9.1300      1.00000
     93      -9.0409      1.00000
     94      -8.9858      1.00000
     95      -8.9100      1.00000
     96      -8.8602      1.00000
     97      -8.8420      1.00000
     98      -8.7924      1.00000
     99      -8.7406      1.00000
    100      -8.6042      1.00000
    101      -8.5767      1.00000
    102      -8.5005      1.00000
    103      -8.4672      1.00000
    104      -8.4401      1.00000
    105      -8.3714      1.00000
    106      -8.2913      1.00000
    107      -8.2162      1.00000
    108      -8.1902      1.00000
    109      -8.0872      1.00000
    110      -8.0677      1.00000
    111      -7.9868      1.00000
    112      -7.8650      1.00000
    113      -7.7466      1.00000
    114      -7.7161      1.00000
    115      -7.7026      1.00000
    116      -7.6930      1.00000
    117      -7.6674      1.00000
    118      -7.6388      1.00000
    119      -7.5837      1.00000
    120      -7.5776      1.00000
    121      -7.5597      1.00000
    122      -7.5348      1.00000
    123      -7.5286      1.00000
    124      -7.5029      1.00000
    125      -7.4999      1.00000
    126      -7.4724      1.00000
    127      -7.4563      1.00000
    128      -7.4242      1.00000
    129      -7.4043      1.00000
    130      -7.3632      1.00000
    131      -7.3384      1.00000
    132      -7.2447      1.00000
    133      -7.2229      1.00000
    134      -7.2055      1.00000
    135      -7.1855      1.00000
    136      -7.1427      1.00000
    137      -7.1292      1.00000
    138      -7.0999      1.00000
    139      -7.0655      1.00000
    140      -7.0313      1.00000
    141      -6.9305      1.00000
    142      -6.8547      1.00000
    143      -6.7963      1.00000
    144      -6.7864      1.00000
    145      -6.7734      1.00000
    146      -6.7397      1.00000
    147      -6.7126      1.00000
    148      -6.6990      1.00000
    149      -6.6499      1.00000
    150      -6.5930      1.00000
    151      -6.5760      1.00000
    152      -6.5380      1.00000
    153      -6.5166      1.00000
    154      -6.4783      1.00000
    155      -6.3924      1.00000
    156      -6.3793      1.00000
    157      -6.3676      1.00000
    158      -6.3273      1.00000
    159      -6.2816      1.00000
    160      -6.2595      1.00000
    161      -6.1926      1.00000
    162      -6.1363      1.00000
    163      -6.0760      1.00000
    164      -5.7645      1.00000
    165      -5.7364      1.00000
    166      -5.6354      1.00000
    167      -5.3023      1.00000
    168      -5.2465      1.00000
    169      -4.9603      1.00000
    170      -4.8636      1.00000
    171      -4.8516      1.00000
    172      -4.6979      1.00000
    173      -4.6313      1.00000
    174      -4.5182      1.00000
    175      -4.4916      1.00000
    176      -4.3812      1.00000
    177      -1.9127      0.00000
    178      -1.2414      0.00000
    179      -1.1760      0.00000
    180      -1.0196      0.00000
    181      -0.9999      0.00000
    182      -0.7881      0.00000
    183      -0.4989      0.00000
    184      -0.4411      0.00000
    185      -0.3220      0.00000
    186      -0.2908      0.00000
    187      -0.2410      0.00000
    188      -0.1945      0.00000
    189      -0.0157      0.00000
    190       0.0478      0.00000
    191       0.1524      0.00000
    192       0.2021      0.00000
    193       0.2716      0.00000
    194       0.3437      0.00000
    195       0.3982      0.00000
    196       0.4243      0.00000
    197       0.4599      0.00000
    198       0.4935      0.00000
    199       0.5629      0.00000
    200       0.6388      0.00000
    201       0.7417      0.00000
    202       0.7777      0.00000
    203       0.8250      0.00000
    204       0.8361      0.00000
    205       0.9071      0.00000
    206       0.9212      0.00000
    207       0.9489      0.00000
    208       0.9928      0.00000
    209       1.0145      0.00000
    210       1.0640      0.00000
    211       1.0970      0.00000
    212       1.1613      0.00000
    213       1.2056      0.00000
    214       1.2506      0.00000
    215       1.2591      0.00000
    216       1.3121      0.00000

 k-point     4 :       0.3333    0.3333    0.0000
  band No.  band energies     occupation 
      1     -34.3748      1.00000
      2     -34.3586      1.00000
      3     -33.7105      1.00000
      4     -33.7097      1.00000
      5     -21.9968      1.00000
      6     -21.9523      1.00000
      7     -21.9350      1.00000
      8     -21.9199      1.00000
      9     -21.8693      1.00000
     10     -21.8486      1.00000
     11     -21.8274      1.00000
     12     -21.8080      1.00000
     13     -21.7623      1.00000
     14     -21.7431      1.00000
     15     -21.6171      1.00000
     16     -21.5128      1.00000
     17     -21.3414      1.00000
     18     -21.3029      1.00000
     19     -21.2785      1.00000
     20     -21.2279      1.00000
     21     -21.1992      1.00000
     22     -21.1877      1.00000
     23     -21.1809      1.00000
     24     -21.1464      1.00000
     25     -20.9259      1.00000
     26     -20.9226      1.00000
     27     -20.5590      1.00000
     28     -20.5457      1.00000
     29     -20.3968      1.00000
     30     -19.4125      1.00000
     31     -17.8837      1.00000
     32     -17.8667      1.00000
     33     -17.8643      1.00000
     34     -17.8509      1.00000
     35     -17.8445      1.00000
     36     -17.8314      1.00000
     37     -17.2283      1.00000
     38     -17.2275      1.00000
     39     -17.1806      1.00000
     40     -17.1797      1.00000
     41     -17.1776      1.00000
     42     -17.1761      1.00000
     43     -14.7599      1.00000
     44     -14.5320      1.00000
     45     -14.5166      1.00000
     46     -14.3722      1.00000
     47     -14.0848      1.00000
     48     -14.0545      1.00000
     49     -13.4758      1.00000
     50     -13.3972      1.00000
     51     -13.2834      1.00000
     52     -12.9977      1.00000
     53     -12.9882      1.00000
     54     -12.9797      1.00000
     55     -12.9030      1.00000
     56     -12.8584      1.00000
     57     -12.8130      1.00000
     58     -12.7916      1.00000
     59     -12.7117      1.00000
     60     -12.4767      1.00000
     61     -12.3995      1.00000
     62     -12.1415      1.00000
     63     -11.9078      1.00000
     64     -11.7846      1.00000
     65     -11.7526      1.00000
     66     -11.4831      1.00000
     67     -11.4165      1.00000
     68     -11.2301      1.00000
     69     -10.8711      1.00000
     70     -10.6961      1.00000
     71     -10.5735      1.00000
     72     -10.5557      1.00000
     73     -10.4803      1.00000
     74     -10.3541      1.00000
     75     -10.2545      1.00000
     76      -9.9782      1.00000
     77      -9.9386      1.00000
     78      -9.9076      1.00000
     79      -9.8312      1.00000
     80      -9.8133      1.00000
     81      -9.7281      1.00000
     82      -9.7169      1.00000
     83      -9.6954      1.00000
     84      -9.6205      1.00000
     85      -9.5779      1.00000
     86      -9.5709      1.00000
     87      -9.4906      1.00000
     88      -9.4564      1.00000
     89      -9.3751      1.00000
     90      -9.3036      1.00000
     91      -9.2116      1.00000
     92      -9.1531      1.00000
     93      -9.1228      1.00000
     94      -9.0312      1.00000
     95      -8.9838      1.00000
     96      -8.8901      1.00000
     97      -8.8385      1.00000
     98      -8.8137      1.00000
     99      -8.7415      1.00000
    100      -8.6677      1.00000
    101      -8.6451      1.00000
    102      -8.5710      1.00000
    103      -8.4819      1.00000
    104      -8.4391      1.00000
    105      -8.3417      1.00000
    106      -8.3024      1.00000
    107      -8.2400      1.00000
    108      -8.2044      1.00000
    109      -8.1808      1.00000
    110      -8.0479      1.00000
    111      -8.0254      1.00000
    112      -7.8966      1.00000
    113      -7.8340      1.00000
    114      -7.8215      1.00000
    115      -7.7693      1.00000
    116      -7.7400      1.00000
    117      -7.6727      1.00000
    118      -7.6492      1.00000
    119      -7.6143      1.00000
    120      -7.5716      1.00000
    121      -7.5488      1.00000
    122      -7.5237      1.00000
    123      -7.4992      1.00000
    124      -7.4627      1.00000
    125      -7.4550      1.00000
    126      -7.4360      1.00000
    127      -7.4222      1.00000
    128      -7.3625      1.00000
    129      -7.3276      1.00000
    130      -7.3209      1.00000
    131      -7.2855      1.00000
    132      -7.2462      1.00000
    133      -7.2338      1.00000
    134      -7.2057      1.00000
    135      -7.1729      1.00000
    136      -7.1577      1.00000
    137      -7.1335      1.00000
    138      -7.1154      1.00000
    139      -7.0959      1.00000
    140      -7.0598      1.00000
    141      -6.9391      1.00000
    142      -6.9130      1.00000
    143      -6.8746      1.00000
    144      -6.8451      1.00000
    145      -6.8169      1.00000
    146      -6.7889      1.00000
    147      -6.7696      1.00000
    148      -6.7353      1.00000
    149      -6.6166      1.00000
    150      -6.5974      1.00000
    151      -6.5272      1.00000
    152      -6.5118      1.00000
    153      -6.4445      1.00000
    154      -6.4319      1.00000
    155      -6.4016      1.00000
    156      -6.3846      1.00000
    157      -6.3295      1.00000
    158      -6.2766      1.00000
    159      -6.2529      1.00000
    160      -6.2239      1.00000
    161      -6.1808      1.00000
    162      -6.1268      1.00000
    163      -6.0767      1.00000
    164      -5.7712      1.00000
    165      -5.7407      1.00000
    166      -5.5516      1.00000
    167      -5.3006      1.00000
    168      -5.2543      1.00000
    169      -4.9674      1.00000
    170      -4.8744      1.00000
    171      -4.8287      1.00000
    172      -4.6949      1.00000
    173      -4.6293      1.00000
    174      -4.5242      1.00000
    175      -4.4882      1.00000
    176      -4.3491      1.00000
    177      -1.9053      0.00000
    178      -1.2345      0.00000
    179      -1.1881      0.00000
    180      -1.0221      0.00000
    181      -1.0062      0.00000
    182      -0.7913      0.00000
    183      -0.4871      0.00000
    184      -0.4409      0.00000
    185      -0.3662      0.00000
    186      -0.2361      0.00000
    187      -0.1585      0.00000
    188      -0.0862      0.00000
    189      -0.0675      0.00000
    190       0.0563      0.00000
    191       0.1152      0.00000
    192       0.2093      0.00000
    193       0.2444      0.00000
    194       0.2787      0.00000
    195       0.3080      0.00000
    196       0.3573      0.00000
    197       0.3913      0.00000
    198       0.4842      0.00000
    199       0.5844      0.00000
    200       0.6132      0.00000
    201       0.6372      0.00000
    202       0.7218      0.00000
    203       0.7385      0.00000
    204       0.8242      0.00000
    205       0.8764      0.00000
    206       0.8934      0.00000
    207       0.9634      0.00000
    208       1.0124      0.00000
    209       1.0968      0.00000
    210       1.1184      0.00000
    211       1.2090      0.00000
    212       1.2387      0.00000
    213       1.3194      0.00000
    214       1.3587      0.00000
    215       1.3855      0.00000
    216       1.4934      0.00000

 k-point     5 :      -0.3333    0.3333    0.0000
  band No.  band energies     occupation 
      1     -34.3748      1.00000
      2     -34.3586      1.00000
      3     -33.7105      1.00000
      4     -33.7097      1.00000
      5     -21.9968      1.00000
      6     -21.9524      1.00000
      7     -21.9351      1.00000
      8     -21.9198      1.00000
      9     -21.8694      1.00000
     10     -21.8485      1.00000
     11     -21.8273      1.00000
     12     -21.8083      1.00000
     13     -21.7615      1.00000
     14     -21.7436      1.00000
     15     -21.6171      1.00000
     16     -21.5128      1.00000
     17     -21.3414      1.00000
     18     -21.3028      1.00000
     19     -21.2785      1.00000
     20     -21.2280      1.00000
     21     -21.2008      1.00000
     22     -21.1855      1.00000
     23     -21.1808      1.00000
     24     -21.1470      1.00000
     25     -20.9253      1.00000
     26     -20.9231      1.00000
     27     -20.5590      1.00000
     28     -20.5457      1.00000
     29     -20.3968      1.00000
     30     -19.4125      1.00000
     31     -17.8837      1.00000
     32     -17.8666      1.00000
     33     -17.8642      1.00000
     34     -17.8510      1.00000
     35     -17.8445      1.00000
     36     -17.8314      1.00000
     37     -17.2283      1.00000
     38     -17.2275      1.00000
     39     -17.1807      1.00000
     40     -17.1795      1.00000
     41     -17.1772      1.00000
     42     -17.1766      1.00000
     43     -14.7599      1.00000
     44     -14.5320      1.00000
     45     -14.5166      1.00000
     46     -14.3723      1.00000
     47     -14.0848      1.00000
     48     -14.0545      1.00000
     49     -13.4759      1.00000
     50     -13.3971      1.00000
     51     -13.2834      1.00000
     52     -12.9968      1.00000
     53     -12.9887      1.00000
     54     -12.9798      1.00000
     55     -12.9032      1.00000
     56     -12.8587      1.00000
     57     -12.8131      1.00000
     58     -12.7916      1.00000
     59     -12.7117      1.00000
     60     -12.4773      1.00000
     61     -12.3987      1.00000
     62     -12.1439      1.00000
     63     -11.9011      1.00000
     64     -11.7819      1.00000
     65     -11.7552      1.00000
     66     -11.4858      1.00000
     67     -11.4182      1.00000
     68     -11.2366      1.00000
     69     -10.8882      1.00000
     70     -10.6684      1.00000
     71     -10.5719      1.00000
     72     -10.5439      1.00000
     73     -10.4811      1.00000
     74     -10.3563      1.00000
     75     -10.2496      1.00000
     76      -9.9906      1.00000
     77      -9.9311      1.00000
     78      -9.9078      1.00000
     79      -9.8521      1.00000
     80      -9.8294      1.00000
     81      -9.7658      1.00000
     82      -9.7028      1.00000
     83      -9.6609      1.00000
     84      -9.6233      1.00000
     85      -9.5806      1.00000
     86      -9.5764      1.00000
     87      -9.4804      1.00000
     88      -9.4592      1.00000
     89      -9.3298      1.00000
     90      -9.2879      1.00000
     91      -9.2388      1.00000
     92      -9.1657      1.00000
     93      -9.1246      1.00000
     94      -9.0525      1.00000
     95      -9.0076      1.00000
     96      -8.8969      1.00000
     97      -8.8359      1.00000
     98      -8.7816      1.00000
     99      -8.7152      1.00000
    100      -8.6550      1.00000
    101      -8.6487      1.00000
    102      -8.5726      1.00000
    103      -8.4706      1.00000
    104      -8.4245      1.00000
    105      -8.3426      1.00000
    106      -8.3309      1.00000
    107      -8.2524      1.00000
    108      -8.2216      1.00000
    109      -8.1670      1.00000
    110      -8.0870      1.00000
    111      -7.9981      1.00000
    112      -7.9081      1.00000
    113      -7.8282      1.00000
    114      -7.8189      1.00000
    115      -7.7669      1.00000
    116      -7.7404      1.00000
    117      -7.6679      1.00000
    118      -7.6500      1.00000
    119      -7.6038      1.00000
    120      -7.5662      1.00000
    121      -7.5570      1.00000
    122      -7.5377      1.00000
    123      -7.4925      1.00000
    124      -7.4689      1.00000
    125      -7.4388      1.00000
    126      -7.4238      1.00000
    127      -7.4138      1.00000
    128      -7.3754      1.00000
    129      -7.3459      1.00000
    130      -7.3022      1.00000
    131      -7.2821      1.00000
    132      -7.2542      1.00000
    133      -7.2370      1.00000
    134      -7.2208      1.00000
    135      -7.2144      1.00000
    136      -7.1525      1.00000
    137      -7.1226      1.00000
    138      -7.1037      1.00000
    139      -7.0379      1.00000
    140      -7.0273      1.00000
    141      -6.9455      1.00000
    142      -6.9372      1.00000
    143      -6.9095      1.00000
    144      -6.8586      1.00000
    145      -6.8487      1.00000
    146      -6.7965      1.00000
    147      -6.7518      1.00000
    148      -6.6932      1.00000
    149      -6.6153      1.00000
    150      -6.5902      1.00000
    151      -6.5349      1.00000
    152      -6.5171      1.00000
    153      -6.4456      1.00000
    154      -6.4269      1.00000
    155      -6.4125      1.00000
    156      -6.3810      1.00000
    157      -6.3274      1.00000
    158      -6.2690      1.00000
    159      -6.2494      1.00000
    160      -6.2363      1.00000
    161      -6.1881      1.00000
    162      -6.1133      1.00000
    163      -6.0834      1.00000
    164      -5.7699      1.00000
    165      -5.7413      1.00000
    166      -5.5515      1.00000
    167      -5.3005      1.00000
    168      -5.2542      1.00000
    169      -4.9676      1.00000
    170      -4.8742      1.00000
    171      -4.8290      1.00000
    172      -4.6949      1.00000
    173      -4.6292      1.00000
    174      -4.5255      1.00000
    175      -4.4868      1.00000
    176      -4.3492      1.00000
    177      -1.9052      0.00000
    178      -1.2334      0.00000
    179      -1.1876      0.00000
    180      -1.0226      0.00000
    181      -1.0066      0.00000
    182      -0.7911      0.00000
    183      -0.4808      0.00000
    184      -0.4463      0.00000
    185      -0.3770      0.00000
    186      -0.2482      0.00000
    187      -0.1488      0.00000
    188      -0.0848      0.00000
    189      -0.0381      0.00000
    190       0.0671      0.00000
    191       0.1136      0.00000
    192       0.1709      0.00000
    193       0.2136      0.00000
    194       0.2982      0.00000
    195       0.3429      0.00000
    196       0.3604      0.00000
    197       0.3822      0.00000
    198       0.4908      0.00000
    199       0.5391      0.00000
    200       0.6067      0.00000
    201       0.6212      0.00000
    202       0.7106      0.00000
    203       0.8206      0.00000
    204       0.8459      0.00000
    205       0.8664      0.00000
    206       0.8957      0.00000
    207       0.9777      0.00000
    208       1.0111      0.00000
    209       1.0945      0.00000
    210       1.1444      0.00000
    211       1.1860      0.00000
    212       1.2320      0.00000
    213       1.3044      0.00000
    214       1.3211      0.00000
    215       1.3535      0.00000
    216       1.4954      0.00000

 spin component 2

 k-point     1 :       0.0000    0.0000    0.0000
  band No.  band energies     occupation 
      1     -34.3747      1.00000
      2     -34.3584      1.00000
      3     -33.7103      1.00000
      4     -33.7096      1.00000
      5     -21.9472      1.00000
      6     -21.8615      1.00000
      7     -21.8531      1.00000
      8     -21.8350      1.00000
      9     -21.8185      1.00000
     10     -21.8042      1.00000
     11     -21.7284      1.00000
     12     -21.6894      1.00000
     13     -21.6831      1.00000
     14     -21.6522      1.00000
     15     -21.5787      1.00000
     16     -21.4455      1.00000
     17     -21.2571      1.00000
     18     -21.2475      1.00000
     19     -21.2131      1.00000
     20     -21.1723      1.00000
     21     -21.1614      1.00000
     22     -21.1192      1.00000
     23     -21.1142      1.00000
     24     -21.1118      1.00000
     25     -20.5272      1.00000
     26     -20.3917      1.00000
     27     -20.2576      1.00000
     28     -19.8861      1.00000
     29     -19.6580      1.00000
     30     -19.4094      1.00000
     31     -17.8835      1.00000
     32     -17.8664      1.00000
     33     -17.8639      1.00000
     34     -17.8505      1.00000
     35     -17.8443      1.00000
     36     -17.8311      1.00000
     37     -17.2280      1.00000
     38     -17.2273      1.00000
     39     -17.1806      1.00000
     40     -17.1801      1.00000
     41     -17.1763      1.00000
     42     -17.1758      1.00000
     43     -13.1157      1.00000
     44     -12.7158      1.00000
     45     -12.2694      1.00000
     46     -12.1935      1.00000
     47     -11.8922      1.00000
     48     -11.6679      1.00000
     49     -11.5372      1.00000
     50     -11.1823      1.00000
     51     -11.1430      1.00000
     52     -11.1368      1.00000
     53     -11.0439      1.00000
     54     -10.9122      1.00000
     55     -10.7224      1.00000
     56     -10.5922      1.00000
     57     -10.5629      1.00000
     58     -10.5301      1.00000
     59     -10.4781      1.00000
     60     -10.4503      1.00000
     61     -10.3497      1.00000
     62     -10.2468      1.00000
     63     -10.2188      1.00000
     64      -9.8754      1.00000
     65      -9.8601      1.00000
     66      -9.7781      1.00000
     67      -9.5475      1.00000
     68      -9.4220      1.00000
     69      -9.1185      1.00000
     70      -9.0716      1.00000
     71      -9.0248      1.00000
     72      -9.0099      1.00000
     73      -8.9291      1.00000
     74      -8.8790      1.00000
     75      -8.8590      1.00000
     76      -8.8213      1.00000
     77      -8.7722      1.00000
     78      -8.6304      1.00000
     79      -8.6272      1.00000
     80      -8.6007      1.00000
     81      -8.4647      1.00000
     82      -8.4550      1.00000
     83      -8.4351      1.00000
     84      -8.2973      1.00000
     85      -8.2024      1.00000
     86      -8.1764      1.00000
     87      -8.1649      1.00000
     88      -8.1440      1.00000
     89      -8.1301      1.00000
     90      -8.0762      1.00000
     91      -8.0523      1.00000
     92      -8.0199      1.00000
     93      -7.9449      1.00000
     94      -7.9371      1.00000
     95      -7.9127      1.00000
     96      -7.8505      1.00000
     97      -7.8406      1.00000
     98      -7.8284      1.00000
     99      -7.8031      1.00000
    100      -7.7633      1.00000
    101      -7.7404      1.00000
    102      -7.7021      1.00000
    103      -7.6972      1.00000
    104      -7.6769      1.00000
    105      -7.6358      1.00000
    106      -7.6163      1.00000
    107      -7.4649      1.00000
    108      -7.4625      1.00000
    109      -7.4414      1.00000
    110      -7.4144      1.00000
    111      -7.2648      1.00000
    112      -7.2273      1.00000
    113      -7.2188      1.00000
    114      -7.1848      1.00000
    115      -7.0966      1.00000
    116      -7.0676      1.00000
    117      -7.0626      1.00000
    118      -6.9653      1.00000
    119      -6.9400      1.00000
    120      -6.8793      1.00000
    121      -6.7378      1.00000
    122      -6.7009      1.00000
    123      -6.6747      1.00000
    124      -6.6400      1.00000
    125      -6.6303      1.00000
    126      -6.5950      1.00000
    127      -6.5388      1.00000
    128      -6.5003      1.00000
    129      -6.4871      1.00000
    130      -6.4272      1.00000
    131      -6.3585      1.00000
    132      -6.2946      1.00000
    133      -6.2571      1.00000
    134      -6.2389      1.00000
    135      -6.2064      1.00000
    136      -6.2060      1.00000
    137      -6.0286      1.00000
    138      -5.9271      1.00000
    139      -5.7192      1.00000
    140      -5.6816      1.00000
    141      -5.5624      1.00000
    142      -5.5563      1.00000
    143      -5.3105      1.00000
    144      -5.2937      1.00000
    145      -5.1757      1.00000
    146      -5.0925      1.00000
    147      -4.9857      1.00000
    148      -4.9632      1.00000
    149      -4.8227      1.00000
    150      -4.7995      1.00000
    151      -4.6469      1.00000
    152      -4.4912      1.00000
    153      -3.6145      0.00000
    154      -3.4691      0.00000
    155      -3.2526      0.00000
    156      -3.2099      0.00000
    157      -3.2022      0.00000
    158      -2.9562      0.00000
    159      -2.8313      0.00000
    160      -2.8272      0.00000
    161      -2.7350      0.00000
    162      -2.6336      0.00000
    163      -2.5490      0.00000
    164      -2.5146      0.00000
    165      -2.2452      0.00000
    166      -2.1699      0.00000
    167      -2.0880      0.00000
    168      -1.9597      0.00000
    169      -1.7510      0.00000
    170      -1.7259      0.00000
    171      -1.4671      0.00000
    172      -1.4202      0.00000
    173      -1.1658      0.00000
    174      -0.7304      0.00000
    175      -0.5612      0.00000
    176      -0.5411      0.00000
    177      -0.2294      0.00000
    178      -0.1538      0.00000
    179      -0.1198      0.00000
    180       0.0306      0.00000
    181       0.0841      0.00000
    182       0.1363      0.00000
    183       0.1941      0.00000
    184       0.3235      0.00000
    185       0.3403      0.00000
    186       0.3583      0.00000
    187       0.4068      0.00000
    188       0.4163      0.00000
    189       0.4841      0.00000
    190       0.5598      0.00000
    191       0.6035      0.00000
    192       0.6305      0.00000
    193       0.6590      0.00000
    194       0.6706      0.00000
    195       0.6778      0.00000
    196       0.7784      0.00000
    197       0.8041      0.00000
    198       0.8238      0.00000
    199       0.8434      0.00000
    200       0.8688      0.00000
    201       0.9219      0.00000
    202       0.9523      0.00000
    203       1.0971      0.00000
    204       1.1138      0.00000
    205       1.1230      0.00000
    206       1.1302      0.00000
    207       1.1587      0.00000
    208       1.2366      0.00000
    209       1.2543      0.00000
    210       1.2698      0.00000
    211       1.2996      0.00000
    212       1.3128      0.00000
    213       1.3387      0.00000
    214       1.4881      0.00000
    215       1.5339      0.00000
    216       1.5502      0.00000

 k-point     2 :       0.3333    0.0000    0.0000
  band No.  band energies     occupation 
      1     -34.3747      1.00000
      2     -34.3584      1.00000
      3     -33.7103      1.00000
      4     -33.7096      1.00000
      5     -21.9414      1.00000
      6     -21.8560      1.00000
      7     -21.8528      1.00000
      8     -21.8418      1.00000
      9     -21.8310      1.00000
     10     -21.7909      1.00000
     11     -21.7434      1.00000
     12     -21.6875      1.00000
     13     -21.6830      1.00000
     14     -21.6433      1.00000
     15     -21.5803      1.00000
     16     -21.4451      1.00000
     17     -21.2548      1.00000
     18     -21.2408      1.00000
     19     -21.2219      1.00000
     20     -21.1740      1.00000
     21     -21.1638      1.00000
     22     -21.1175      1.00000
     23     -21.1128      1.00000
     24     -21.1112      1.00000
     25     -20.5271      1.00000
     26     -20.3917      1.00000
     27     -20.2576      1.00000
     28     -19.8861      1.00000
     29     -19.6579      1.00000
     30     -19.4094      1.00000
     31     -17.8834      1.00000
     32     -17.8663      1.00000
     33     -17.8639      1.00000
     34     -17.8506      1.00000
     35     -17.8444      1.00000
     36     -17.8311      1.00000
     37     -17.2280      1.00000
     38     -17.2273      1.00000
     39     -17.1796      1.00000
     40     -17.1791      1.00000
     41     -17.1773      1.00000
     42     -17.1768      1.00000
     43     -13.0495      1.00000
     44     -12.6546      1.00000
     45     -12.3357      1.00000
     46     -12.1195      1.00000
     47     -12.0661      1.00000
     48     -11.7926      1.00000
     49     -11.5259      1.00000
     50     -11.2493      1.00000
     51     -11.1788      1.00000
     52     -11.0776      1.00000
     53     -11.0485      1.00000
     54     -10.8638      1.00000
     55     -10.7008      1.00000
     56     -10.6726      1.00000
     57     -10.5607      1.00000
     58     -10.5307      1.00000
     59     -10.4843      1.00000
     60     -10.3626      1.00000
     61     -10.3360      1.00000
     62     -10.2451      1.00000
     63     -10.1358      1.00000
     64      -9.8677      1.00000
     65      -9.8511      1.00000
     66      -9.6454      1.00000
     67      -9.4791      1.00000
     68      -9.4312      1.00000
     69      -9.1665      1.00000
     70      -9.0881      1.00000
     71      -9.0573      1.00000
     72      -8.9673      1.00000
     73      -8.9246      1.00000
     74      -8.8473      1.00000
     75      -8.8252      1.00000
     76      -8.7977      1.00000
     77      -8.7721      1.00000
     78      -8.6805      1.00000
     79      -8.6668      1.00000
     80      -8.5620      1.00000
     81      -8.5376      1.00000
     82      -8.4810      1.00000
     83      -8.3968      1.00000
     84      -8.2402      1.00000
     85      -8.2121      1.00000
     86      -8.1939      1.00000
     87      -8.1538      1.00000
     88      -8.1481      1.00000
     89      -8.0774      1.00000
     90      -8.0617      1.00000
     91      -8.0198      1.00000
     92      -8.0046      1.00000
     93      -7.9877      1.00000
     94      -7.9503      1.00000
     95      -7.9290      1.00000
     96      -7.8977      1.00000
     97      -7.8540      1.00000
     98      -7.8376      1.00000
     99      -7.8231      1.00000
    100      -7.8049      1.00000
    101      -7.7866      1.00000
    102      -7.6775      1.00000
    103      -7.6501      1.00000
    104      -7.6180      1.00000
    105      -7.5875      1.00000
    106      -7.5784      1.00000
    107      -7.5480      1.00000
    108      -7.5190      1.00000
    109      -7.4555      1.00000
    110      -7.3781      1.00000
    111      -7.3559      1.00000
    112      -7.2320      1.00000
    113      -7.1865      1.00000
    114      -7.1604      1.00000
    115      -7.1520      1.00000
    116      -7.1164      1.00000
    117      -7.0532      1.00000
    118      -7.0115      1.00000
    119      -6.9669      1.00000
    120      -6.8907      1.00000
    121      -6.7999      1.00000
    122      -6.7340      1.00000
    123      -6.6744      1.00000
    124      -6.6690      1.00000
    125      -6.6447      1.00000
    126      -6.6230      1.00000
    127      -6.5584      1.00000
    128      -6.5121      1.00000
    129      -6.4532      1.00000
    130      -6.3847      1.00000
    131      -6.3442      1.00000
    132      -6.2632      1.00000
    133      -6.2539      1.00000
    134      -6.2345      1.00000
    135      -6.1542      1.00000
    136      -6.0570      1.00000
    137      -6.0396      1.00000
    138      -5.9262      1.00000
    139      -5.7997      1.00000
    140      -5.6903      1.00000
    141      -5.5566      1.00000
    142      -5.3971      1.00000
    143      -5.3104      1.00000
    144      -5.3005      1.00000
    145      -5.1510      1.00000
    146      -5.1352      1.00000
    147      -4.9705      1.00000
    148      -4.9662      1.00000
    149      -4.8702      1.00000
    150      -4.8233      1.00000
    151      -4.6406      1.00000
    152      -4.4900      1.00000
    153      -3.6369      0.00000
    154      -3.4997      0.00000
    155      -3.2651      0.00000
    156      -3.1955      0.00000
    157      -3.1406      0.00000
    158      -2.9766      0.00000
    159      -2.8690      0.00000
    160      -2.7861      0.00000
    161      -2.7677      0.00000
    162      -2.6337      0.00000
    163      -2.5394      0.00000
    164      -2.4906      0.00000
    165      -2.4260      0.00000
    166      -2.1267      0.00000
    167      -2.0573      0.00000
    168      -1.9126      0.00000
    169      -1.7496      0.00000
    170      -1.7096      0.00000
    171      -1.4757      0.00000
    172      -1.4305      0.00000
    173      -1.1390      0.00000
    174      -0.7266      0.00000
    175      -0.6103      0.00000
    176      -0.5551      0.00000
    177      -0.2256      0.00000
    178      -0.1705      0.00000
    179      -0.0739      0.00000
    180       0.0275      0.00000
    181       0.0431      0.00000
    182       0.0458      0.00000
    183       0.2610      0.00000
    184       0.3092      0.00000
    185       0.3504      0.00000
    186       0.3898      0.00000
    187       0.3978      0.00000
    188       0.4343      0.00000
    189       0.4664      0.00000
    190       0.5372      0.00000
    191       0.5897      0.00000
    192       0.6173      0.00000
    193       0.6341      0.00000
    194       0.6724      0.00000
    195       0.7449      0.00000
    196       0.7506      0.00000
    197       0.7897      0.00000
    198       0.8228      0.00000
    199       0.8574      0.00000
    200       0.9161      0.00000
    201       0.9455      0.00000
    202       0.9755      0.00000
    203       1.0471      0.00000
    204       1.1031      0.00000
    205       1.1186      0.00000
    206       1.1776      0.00000
    207       1.2228      0.00000
    208       1.2477      0.00000
    209       1.2782      0.00000
    210       1.3255      0.00000
    211       1.3387      0.00000
    212       1.4074      0.00000
    213       1.4459      0.00000
    214       1.4911      0.00000
    215       1.6202      0.00000
    216       1.7620      0.00000

 k-point     3 :       0.0000    0.3333    0.0000
  band No.  band energies     occupation 
      1     -34.3747      1.00000
      2     -34.3584      1.00000
      3     -33.7103      1.00000
      4     -33.7096      1.00000
      5     -21.9353      1.00000
      6     -21.8820      1.00000
      7     -21.8589      1.00000
      8     -21.8225      1.00000
      9     -21.8145      1.00000
     10     -21.8042      1.00000
     11     -21.7285      1.00000
     12     -21.6913      1.00000
     13     -21.6891      1.00000
     14     -21.6471      1.00000
     15     -21.5780      1.00000
     16     -21.4452      1.00000
     17     -21.2545      1.00000
     18     -21.2473      1.00000
     19     -21.2131      1.00000
     20     -21.1758      1.00000
     21     -21.1623      1.00000
     22     -21.1246      1.00000
     23     -21.1115      1.00000
     24     -21.1077      1.00000
     25     -20.5271      1.00000
     26     -20.3917      1.00000
     27     -20.2576      1.00000
     28     -19.8860      1.00000
     29     -19.6579      1.00000
     30     -19.4094      1.00000
     31     -17.8834      1.00000
     32     -17.8663      1.00000
     33     -17.8640      1.00000
     34     -17.8506      1.00000
     35     -17.8443      1.00000
     36     -17.8312      1.00000
     37     -17.2280      1.00000
     38     -17.2273      1.00000
     39     -17.1796      1.00000
     40     -17.1791      1.00000
     41     -17.1773      1.00000
     42     -17.1768      1.00000
     43     -13.0469      1.00000
     44     -12.6915      1.00000
     45     -12.3250      1.00000
     46     -12.1352      1.00000
     47     -11.9145      1.00000
     48     -11.8042      1.00000
     49     -11.6466      1.00000
     50     -11.2560      1.00000
     51     -11.1421      1.00000
     52     -11.1089      1.00000
     53     -11.0637      1.00000
     54     -10.8572      1.00000
     55     -10.7253      1.00000
     56     -10.6089      1.00000
     57     -10.5696      1.00000
     58     -10.5635      1.00000
     59     -10.4790      1.00000
     60     -10.3494      1.00000
     61     -10.2665      1.00000
     62     -10.2316      1.00000
     63     -10.1885      1.00000
     64      -9.9344      1.00000
     65      -9.7636      1.00000
     66      -9.6723      1.00000
     67      -9.4869      1.00000
     68      -9.4398      1.00000
     69      -9.2055      1.00000
     70      -9.0822      1.00000
     71      -9.0263      1.00000
     72      -9.0020      1.00000
     73      -8.9210      1.00000
     74      -8.8496      1.00000
     75      -8.8400      1.00000
     76      -8.8075      1.00000
     77      -8.7598      1.00000
     78      -8.6377      1.00000
     79      -8.6103      1.00000
     80      -8.5551      1.00000
     81      -8.5259      1.00000
     82      -8.4917      1.00000
     83      -8.4033      1.00000
     84      -8.2754      1.00000
     85      -8.2337      1.00000
     86      -8.1950      1.00000
     87      -8.1702      1.00000
     88      -8.1205      1.00000
     89      -8.0840      1.00000
     90      -8.0771      1.00000
     91      -8.0363      1.00000
     92      -8.0120      1.00000
     93      -7.9799      1.00000
     94      -7.9445      1.00000
     95      -7.9233      1.00000
     96      -7.8890      1.00000
     97      -7.8626      1.00000
     98      -7.8359      1.00000
     99      -7.8198      1.00000
    100      -7.7647      1.00000
    101      -7.7390      1.00000
    102      -7.6895      1.00000
    103      -7.6643      1.00000
    104      -7.6355      1.00000
    105      -7.6263      1.00000
    106      -7.5996      1.00000
    107      -7.5708      1.00000
    108      -7.5066      1.00000
    109      -7.4787      1.00000
    110      -7.3460      1.00000
    111      -7.3358      1.00000
    112      -7.2532      1.00000
    113      -7.1918      1.00000
    114      -7.1580      1.00000
    115      -7.1137      1.00000
    116      -7.0986      1.00000
    117      -7.0513      1.00000
    118      -7.0121      1.00000
    119      -6.9403      1.00000
    120      -6.8438      1.00000
    121      -6.8025      1.00000
    122      -6.7576      1.00000
    123      -6.6806      1.00000
    124      -6.6668      1.00000
    125      -6.6415      1.00000
    126      -6.6286      1.00000
    127      -6.5796      1.00000
    128      -6.5474      1.00000
    129      -6.4679      1.00000
    130      -6.4052      1.00000
    131      -6.3278      1.00000
    132      -6.2954      1.00000
    133      -6.2257      1.00000
    134      -6.1634      1.00000
    135      -6.1577      1.00000
    136      -6.0509      1.00000
    137      -6.0364      1.00000
    138      -5.9397      1.00000
    139      -5.8038      1.00000
    140      -5.6918      1.00000
    141      -5.5640      1.00000
    142      -5.5210      1.00000
    143      -5.3031      1.00000
    144      -5.2815      1.00000
    145      -5.1761      1.00000
    146      -5.0490      1.00000
    147      -4.9681      1.00000
    148      -4.9621      1.00000
    149      -4.8586      1.00000
    150      -4.8363      1.00000
    151      -4.6394      1.00000
    152      -4.4816      1.00000
    153      -3.6492      0.00000
    154      -3.4812      0.00000
    155      -3.2610      0.00000
    156      -3.1952      0.00000
    157      -3.1264      0.00000
    158      -2.9576      0.00000
    159      -2.8882      0.00000
    160      -2.8273      0.00000
    161      -2.7897      0.00000
    162      -2.6758      0.00000
    163      -2.5374      0.00000
    164      -2.4927      0.00000
    165      -2.3124      0.00000
    166      -2.1165      0.00000
    167      -2.0851      0.00000
    168      -1.9170      0.00000
    169      -1.7501      0.00000
    170      -1.7259      0.00000
    171      -1.4568      0.00000
    172      -1.4106      0.00000
    173      -1.1322      0.00000
    174      -0.7291      0.00000
    175      -0.6528      0.00000
    176      -0.5805      0.00000
    177      -0.2093      0.00000
    178      -0.1803      0.00000
    179      -0.1221      0.00000
    180       0.0305      0.00000
    181       0.0974      0.00000
    182       0.1106      0.00000
    183       0.2277      0.00000
    184       0.2984      0.00000
    185       0.3180      0.00000
    186       0.3703      0.00000
    187       0.4147      0.00000
    188       0.4688      0.00000
    189       0.4807      0.00000
    190       0.5242      0.00000
    191       0.5616      0.00000
    192       0.6036      0.00000
    193       0.6099      0.00000
    194       0.6880      0.00000
    195       0.7328      0.00000
    196       0.7407      0.00000
    197       0.7942      0.00000
    198       0.8077      0.00000
    199       0.8825      0.00000
    200       0.8916      0.00000
    201       0.9300      0.00000
    202       0.9993      0.00000
    203       1.0953      0.00000
    204       1.1009      0.00000
    205       1.1240      0.00000
    206       1.1498      0.00000
    207       1.2130      0.00000
    208       1.2217      0.00000
    209       1.2520      0.00000
    210       1.2877      0.00000
    211       1.2937      0.00000
    212       1.4408      0.00000
    213       1.4681      0.00000
    214       1.5271      0.00000
    215       1.6409      0.00000
    216       1.7050      0.00000

 k-point     4 :       0.3333    0.3333    0.0000
  band No.  band energies     occupation 
      1     -34.3747      1.00000
      2     -34.3584      1.00000
      3     -33.7103      1.00000
      4     -33.7096      1.00000
      5     -21.9288      1.00000
      6     -21.8805      1.00000
      7     -21.8536      1.00000
      8     -21.8399      1.00000
      9     -21.8216      1.00000
     10     -21.7873      1.00000
     11     -21.7433      1.00000
     12     -21.6915      1.00000
     13     -21.6868      1.00000
     14     -21.6380      1.00000
     15     -21.5801      1.00000
     16     -21.4450      1.00000
     17     -21.2528      1.00000
     18     -21.2405      1.00000
     19     -21.2218      1.00000
     20     -21.1767      1.00000
     21     -21.1655      1.00000
     22     -21.1240      1.00000
     23     -21.1094      1.00000
     24     -21.1063      1.00000
     25     -20.5271      1.00000
     26     -20.3917      1.00000
     27     -20.2576      1.00000
     28     -19.8860      1.00000
     29     -19.6579      1.00000
     30     -19.4094      1.00000
     31     -17.8834      1.00000
     32     -17.8664      1.00000
     33     -17.8640      1.00000
     34     -17.8505      1.00000
     35     -17.8443      1.00000
     36     -17.8312      1.00000
     37     -17.2280      1.00000
     38     -17.2273      1.00000
     39     -17.1804      1.00000
     40     -17.1793      1.00000
     41     -17.1772      1.00000
     42     -17.1760      1.00000
     43     -12.9785      1.00000
     44     -12.6150      1.00000
     45     -12.2588      1.00000
     46     -12.2351      1.00000
     47     -12.0769      1.00000
     48     -11.8806      1.00000
     49     -11.6997      1.00000
     50     -11.3755      1.00000
     51     -11.0791      1.00000
     52     -11.0409      1.00000
     53     -10.9655      1.00000
     54     -10.8408      1.00000
     55     -10.7345      1.00000
     56     -10.6955      1.00000
     57     -10.6339      1.00000
     58     -10.5419      1.00000
     59     -10.3937      1.00000
     60     -10.3807      1.00000
     61     -10.3247      1.00000
     62     -10.1528      1.00000
     63     -10.0660      1.00000
     64      -9.9041      1.00000
     65      -9.7922      1.00000
     66      -9.5775      1.00000
     67      -9.5250      1.00000
     68      -9.3603      1.00000
     69      -9.1938      1.00000
     70      -9.1139      1.00000
     71      -8.9976      1.00000
     72      -8.9591      1.00000
     73      -8.9278      1.00000
     74      -8.8838      1.00000
     75      -8.8454      1.00000
     76      -8.7933      1.00000
     77      -8.6869      1.00000
     78      -8.6671      1.00000
     79      -8.5903      1.00000
     80      -8.5633      1.00000
     81      -8.5381      1.00000
     82      -8.4864      1.00000
     83      -8.3654      1.00000
     84      -8.3179      1.00000
     85      -8.2469      1.00000
     86      -8.1829      1.00000
     87      -8.1681      1.00000
     88      -8.1390      1.00000
     89      -8.1217      1.00000
     90      -8.1163      1.00000
     91      -8.0639      1.00000
     92      -8.0323      1.00000
     93      -7.9938      1.00000
     94      -7.9319      1.00000
     95      -7.9195      1.00000
     96      -7.8998      1.00000
     97      -7.8790      1.00000
     98      -7.8370      1.00000
     99      -7.8326      1.00000
    100      -7.7900      1.00000
    101      -7.7616      1.00000
    102      -7.6911      1.00000
    103      -7.6653      1.00000
    104      -7.6192      1.00000
    105      -7.5996      1.00000
    106      -7.5788      1.00000
    107      -7.5460      1.00000
    108      -7.5220      1.00000
    109      -7.4935      1.00000
    110      -7.3551      1.00000
    111      -7.3014      1.00000
    112      -7.2151      1.00000
    113      -7.1758      1.00000
    114      -7.1652      1.00000
    115      -7.1329      1.00000
    116      -7.1189      1.00000
    117      -7.0638      1.00000
    118      -7.0341      1.00000
    119      -6.9696      1.00000
    120      -6.8786      1.00000
    121      -6.8513      1.00000
    122      -6.8293      1.00000
    123      -6.7071      1.00000
    124      -6.7048      1.00000
    125      -6.6231      1.00000
    126      -6.6065      1.00000
    127      -6.5739      1.00000
    128      -6.5417      1.00000
    129      -6.4317      1.00000
    130      -6.3892      1.00000
    131      -6.3154      1.00000
    132      -6.2747      1.00000
    133      -6.2488      1.00000
    134      -6.1849      1.00000
    135      -6.1253      1.00000
    136      -6.0507      1.00000
    137      -5.9997      1.00000
    138      -5.9279      1.00000
    139      -5.8380      1.00000
    140      -5.7006      1.00000
    141      -5.5617      1.00000
    142      -5.3700      1.00000
    143      -5.3140      1.00000
    144      -5.2891      1.00000
    145      -5.1248      1.00000
    146      -5.0696      1.00000
    147      -4.9700      1.00000
    148      -4.9627      1.00000
    149      -4.9349      1.00000
    150      -4.8369      1.00000
    151      -4.6325      1.00000
    152      -4.4810      1.00000
    153      -3.6645      0.00000
    154      -3.5187      0.00000
    155      -3.2757      0.00000
    156      -3.1891      0.00000
    157      -3.0397      0.00000
    158      -2.9833      0.00000
    159      -2.8692      0.00000
    160      -2.8432      0.00000
    161      -2.8086      0.00000
    162      -2.6750      0.00000
    163      -2.5544      0.00000
    164      -2.4862      0.00000
    165      -2.4672      0.00000
    166      -2.0737      0.00000
    167      -2.0458      0.00000
    168      -1.8715      0.00000
    169      -1.7492      0.00000
    170      -1.7100      0.00000
    171      -1.4665      0.00000
    172      -1.4145      0.00000
    173      -1.1121      0.00000
    174      -0.7052      0.00000
    175      -0.6641      0.00000
    176      -0.6265      0.00000
    177      -0.2460      0.00000
    178      -0.1880      0.00000
    179      -0.0903      0.00000
    180      -0.0522      0.00000
    181       0.0757      0.00000
    182       0.0910      0.00000
    183       0.1759      0.00000
    184       0.2478      0.00000
    185       0.2944      0.00000
    186       0.3994      0.00000
    187       0.4417      0.00000
    188       0.4832      0.00000
    189       0.5025      0.00000
    190       0.5698      0.00000
    191       0.5981      0.00000
    192       0.6492      0.00000
    193       0.6548      0.00000
    194       0.6773      0.00000
    195       0.7176      0.00000
    196       0.7342      0.00000
    197       0.7680      0.00000
    198       0.8169      0.00000
    199       0.8447      0.00000
    200       0.9160      0.00000
    201       0.9967      0.00000
    202       1.0054      0.00000
    203       1.0624      0.00000
    204       1.0720      0.00000
    205       1.1503      0.00000
    206       1.2418      0.00000
    207       1.2874      0.00000
    208       1.2993      0.00000
    209       1.3548      0.00000
    210       1.3804      0.00000
    211       1.4121      0.00000
    212       1.4588      0.00000
    213       1.5833      0.00000
    214       1.6063      0.00000
    215       1.6490      0.00000
    216       1.8217      0.00000

 k-point     5 :      -0.3333    0.3333    0.0000
  band No.  band energies     occupation 
      1     -34.3747      1.00000
      2     -34.3584      1.00000
      3     -33.7103      1.00000
      4     -33.7096      1.00000
      5     -21.9288      1.00000
      6     -21.8806      1.00000
      7     -21.8536      1.00000
      8     -21.8398      1.00000
      9     -21.8217      1.00000
     10     -21.7873      1.00000
     11     -21.7434      1.00000
     12     -21.6915      1.00000
     13     -21.6866      1.00000
     14     -21.6382      1.00000
     15     -21.5801      1.00000
     16     -21.4450      1.00000
     17     -21.2529      1.00000
     18     -21.2405      1.00000
     19     -21.2219      1.00000
     20     -21.1767      1.00000
     21     -21.1654      1.00000
     22     -21.1241      1.00000
     23     -21.1093      1.00000
     24     -21.1063      1.00000
     25     -20.5271      1.00000
     26     -20.3917      1.00000
     27     -20.2576      1.00000
     28     -19.8860      1.00000
     29     -19.6579      1.00000
     30     -19.4094      1.00000
     31     -17.8835      1.00000
     32     -17.8663      1.00000
     33     -17.8639      1.00000
     34     -17.8506      1.00000
     35     -17.8443      1.00000
     36     -17.8311      1.00000
     37     -17.2280      1.00000
     38     -17.2273      1.00000
     39     -17.1803      1.00000
     40     -17.1793      1.00000
     41     -17.1770      1.00000
     42     -17.1762      1.00000
     43     -12.9783      1.00000
     44     -12.6150      1.00000
     45     -12.2609      1.00000
     46     -12.2344      1.00000
     47     -12.0746      1.00000
     48     -11.8864      1.00000
     49     -11.6946      1.00000
     50     -11.3674      1.00000
     51     -11.0743      1.00000
     52     -11.0470      1.00000
     53     -10.9945      1.00000
     54     -10.8252      1.00000
     55     -10.7437      1.00000
     56     -10.6772      1.00000
     57     -10.6292      1.00000
     58     -10.5454      1.00000
     59     -10.4003      1.00000
     60     -10.3592      1.00000
     61     -10.3414      1.00000
     62     -10.1428      1.00000
     63     -10.0769      1.00000
     64      -9.9124      1.00000
     65      -9.7992      1.00000
     66      -9.6151      1.00000
     67      -9.4260      1.00000
     68      -9.3524      1.00000
     69      -9.2716      1.00000
     70      -9.0609      1.00000
     71      -9.0451      1.00000
     72      -9.0087      1.00000
     73      -8.8946      1.00000
     74      -8.8454      1.00000
     75      -8.8370      1.00000
     76      -8.7904      1.00000
     77      -8.7035      1.00000
     78      -8.6522      1.00000
     79      -8.5983      1.00000
     80      -8.5716      1.00000
     81      -8.5223      1.00000
     82      -8.4838      1.00000
     83      -8.3800      1.00000
     84      -8.3094      1.00000
     85      -8.2791      1.00000
     86      -8.2074      1.00000
     87      -8.1560      1.00000
     88      -8.1262      1.00000
     89      -8.1025      1.00000
     90      -8.0949      1.00000
     91      -8.0685      1.00000
     92      -8.0363      1.00000
     93      -7.9977      1.00000
     94      -7.9582      1.00000
     95      -7.9227      1.00000
     96      -7.9093      1.00000
     97      -7.8536      1.00000
     98      -7.8290      1.00000
     99      -7.8051      1.00000
    100      -7.7832      1.00000
    101      -7.7492      1.00000
    102      -7.7313      1.00000
    103      -7.6894      1.00000
    104      -7.6371      1.00000
    105      -7.5917      1.00000
    106      -7.5618      1.00000
    107      -7.5551      1.00000
    108      -7.5272      1.00000
    109      -7.4823      1.00000
    110      -7.3552      1.00000
    111      -7.3144      1.00000
    112      -7.1827      1.00000
    113      -7.1743      1.00000
    114      -7.1487      1.00000
    115      -7.1318      1.00000
    116      -7.0922      1.00000
    117      -7.0688      1.00000
    118      -7.0452      1.00000
    119      -7.0109      1.00000
    120      -6.8867      1.00000
    121      -6.8451      1.00000
    122      -6.8046      1.00000
    123      -6.7463      1.00000
    124      -6.7056      1.00000
    125      -6.6142      1.00000
    126      -6.5927      1.00000
    127      -6.5728      1.00000
    128      -6.5225      1.00000
    129      -6.4629      1.00000
    130      -6.3804      1.00000
    131      -6.3152      1.00000
    132      -6.2745      1.00000
    133      -6.2486      1.00000
    134      -6.1866      1.00000
    135      -6.1290      1.00000
    136      -6.0493      1.00000
    137      -5.9768      1.00000
    138      -5.9416      1.00000
    139      -5.8465      1.00000
    140      -5.7016      1.00000
    141      -5.5604      1.00000
    142      -5.3469      1.00000
    143      -5.3137      1.00000
    144      -5.2876      1.00000
    145      -5.1310      1.00000
    146      -5.1163      1.00000
    147      -4.9702      1.00000
    148      -4.9358      1.00000
    149      -4.9300      1.00000
    150      -4.8369      1.00000
    151      -4.6330      1.00000
    152      -4.4806      1.00000
    153      -3.6634      0.00000
    154      -3.5198      0.00000
    155      -3.2757      0.00000
    156      -3.1890      0.00000
    157      -3.0410      0.00000
    158      -2.9837      0.00000
    159      -2.8692      0.00000
    160      -2.8428      0.00000
    161      -2.8089      0.00000
    162      -2.6751      0.00000
    163      -2.5524      0.00000
    164      -2.4863      0.00000
    165      -2.4674      0.00000
    166      -2.0741      0.00000
    167      -2.0451      0.00000
    168      -1.8714      0.00000
    169      -1.7495      0.00000
    170      -1.7099      0.00000
    171      -1.4647      0.00000
    172      -1.4137      0.00000
    173      -1.1164      0.00000
    174      -0.7040      0.00000
    175      -0.6665      0.00000
    176      -0.6239      0.00000
    177      -0.2456      0.00000
    178      -0.1880      0.00000
    179      -0.0790      0.00000
    180      -0.0613      0.00000
    181       0.0694      0.00000
    182       0.0931      0.00000
    183       0.1715      0.00000
    184       0.2225      0.00000
    185       0.3174      0.00000
    186       0.3976      0.00000
    187       0.4214      0.00000
    188       0.4889      0.00000
    189       0.5451      0.00000
    190       0.5762      0.00000
    191       0.5943      0.00000
    192       0.6252      0.00000
    193       0.6565      0.00000
    194       0.6839      0.00000
    195       0.7114      0.00000
    196       0.7221      0.00000
    197       0.7657      0.00000
    198       0.8186      0.00000
    199       0.8768      0.00000
    200       0.9378      0.00000
    201       0.9770      0.00000
    202       1.0155      0.00000
    203       1.0527      0.00000
    204       1.0785      0.00000
    205       1.1624      0.00000
    206       1.2361      0.00000
    207       1.2774      0.00000
    208       1.3307      0.00000
    209       1.3590      0.00000
    210       1.3871      0.00000
    211       1.4016      0.00000
    212       1.5037      0.00000
    213       1.5394      0.00000
    214       1.5793      0.00000
    215       1.6789      0.00000
    216       1.8482      0.00000


--------------------------------------------------------------------------------------------------------


 soft charge-density along one line, spin component           1
         0         1         2         3         4         5         6         7         8         9
 total charge-density along one line
 
 soft charge-density along one line, spin component           2
         0         1         2         3         4         5         6         7         8         9
 total charge-density along one line
 
 pseudopotential strength for first ion, spin component:           1
-13.645  -0.021  -0.005   0.012  -0.252   1.348   0.005   0.001
 -0.021 -14.819  -0.023  -0.002  -0.012   0.005   1.625   0.004
 -0.005  -0.023 -12.345   0.068   0.053   0.001   0.004   1.235
  0.012  -0.002   0.068 -14.775  -0.048  -0.002   0.001  -0.010
 -0.252  -0.012   0.053  -0.048 -11.598   0.030   0.002  -0.003
  1.348   0.005   0.001  -0.002   0.030   0.171  -0.002  -0.000
  0.005   1.625   0.004   0.001   0.002  -0.002   0.058  -0.003
  0.001   0.004   1.235  -0.010  -0.003  -0.000  -0.003   0.341
 -0.002   0.001  -0.010   1.611   0.008   0.001  -0.000   0.008
  0.030   0.002  -0.003   0.008   1.100  -0.030  -0.001   0.007
 -0.000  -0.001   0.081   0.003  -0.008  -0.000   0.000  -0.019
  0.000   0.000  -0.009  -0.000   0.001  -0.000  -0.000   0.002
  0.000   0.036   0.000   0.000   0.000  -0.000  -0.012  -0.000
  0.000  -0.001   0.061   0.001  -0.001  -0.000   0.000  -0.016
 -0.000   0.000   0.000   0.034   0.000   0.000  -0.000   0.000
 -0.000  -0.009   0.000  -0.000  -0.000   0.000   0.004   0.000
 -0.000   0.000  -0.031  -0.001   0.000   0.000  -0.000   0.008
  0.000  -0.000  -0.000  -0.008  -0.000  -0.000   0.000   0.000
 pseudopotential strength for first ion, spin component:           2
-12.758   0.059   0.002  -0.012  -0.361   1.116  -0.008  -0.000
  0.059  -9.661   0.022   0.029   0.010  -0.008   0.671  -0.004
  0.002   0.022 -11.323  -0.047   0.058  -0.000  -0.004   0.994
 -0.012   0.029  -0.047  -9.730  -0.001   0.002  -0.005   0.009
 -0.361   0.010   0.058  -0.001 -10.147   0.049  -0.001  -0.004
  1.116  -0.008  -0.000   0.002   0.049   0.254   0.007   0.000
 -0.008   0.671  -0.004  -0.005  -0.001   0.007   0.613   0.002
 -0.000  -0.004   0.994   0.009  -0.004   0.000   0.002   0.442
  0.002  -0.005   0.009   0.676  -0.000  -0.001   0.003  -0.005
  0.049  -0.001  -0.004  -0.000   0.767  -0.042   0.001   0.007
 -0.001  -0.000  -0.003   0.000  -0.004   0.000   0.000   0.001
  0.000   0.000  -0.004  -0.000   0.001  -0.000  -0.000   0.001
  0.000   0.039   0.000  -0.000   0.001  -0.000  -0.011  -0.000
 -0.000  -0.001   0.064   0.001   0.001   0.000   0.000  -0.013
 -0.000  -0.000   0.000   0.041   0.000   0.000   0.000   0.000
 -0.000  -0.010   0.000  -0.000  -0.000   0.000   0.004   0.000
 -0.000   0.000  -0.034  -0.001  -0.000  -0.000  -0.000   0.008
  0.000  -0.000  -0.000  -0.010  -0.000  -0.000  -0.000   0.000
 total augmentation occupancy for first ion, spin component:           1
  1.940  -0.010   0.001   0.001   0.111  -0.005   0.001   0.011   0.001  -0.089  -0.008   0.004  -0.000   0.002   0.000   0.000
 -0.010   1.396  -0.001  -0.006  -0.001   0.001   0.014  -0.007  -0.005  -0.001  -0.002   0.000  -0.001  -0.003   0.001  -0.004
  0.001  -0.001   1.348  -0.001  -0.036   0.013  -0.008   0.824   0.023  -0.026   0.150   0.038  -0.001   0.332   0.007   0.000
  0.001  -0.006  -0.001   1.420   0.006   0.001  -0.005   0.023   0.033  -0.012   0.004   0.001   0.001   0.010  -0.014  -0.000
  0.111  -0.001  -0.036   0.006   1.106  -0.087  -0.000  -0.021  -0.011   0.714   0.059  -0.018   0.001  -0.001  -0.002  -0.000
 -0.005   0.001   0.013   0.001  -0.087   0.142   0.007   0.012  -0.002  -0.043  -0.028   0.013  -0.002   0.001   0.002   0.000
  0.001   0.014  -0.008  -0.005  -0.000   0.007   0.505  -0.002  -0.004   0.003  -0.004   0.003  -0.016  -0.003   0.004   0.003
  0.011  -0.007   0.824   0.023  -0.021   0.012  -0.002   0.799   0.009  -0.020   0.067  -0.108  -0.002   0.304   0.007   0.000
  0.001  -0.005   0.023   0.033  -0.011  -0.002  -0.004   0.009   0.535  -0.001   0.003  -0.003   0.004   0.011  -0.045  -0.000
 -0.089  -0.001  -0.026  -0.012   0.714  -0.043   0.003  -0.020  -0.001   0.511   0.034  -0.013   0.001  -0.007  -0.001  -0.000
 -0.008  -0.002   0.150   0.004   0.059  -0.028  -0.004   0.067   0.003   0.034   1.434  -0.518  -0.002   0.200   0.002   0.000
  0.004   0.000   0.038   0.001  -0.018   0.013   0.003  -0.108  -0.003  -0.013  -0.518   0.294   0.001  -0.073  -0.001  -0.000
 -0.000  -0.001  -0.001   0.001   0.001  -0.002  -0.016  -0.002   0.004   0.001  -0.002   0.001   0.325  -0.001  -0.005  -0.029
  0.002  -0.003   0.332   0.010  -0.001   0.001  -0.003   0.304   0.011  -0.007   0.200  -0.073  -0.001   0.282  -0.001   0.000
  0.000   0.001   0.007  -0.014  -0.002   0.002   0.004   0.007  -0.045  -0.001   0.002  -0.001  -0.005  -0.001   0.371   0.001
  0.000  -0.004   0.000  -0.000  -0.000   0.000   0.003   0.000  -0.000  -0.000   0.000  -0.000  -0.029   0.000   0.001   0.003
 -0.000   0.000  -0.016  -0.000   0.000  -0.000   0.000  -0.041  -0.001   0.001  -0.014   0.019   0.000  -0.025   0.000  -0.000
 -0.000  -0.000  -0.000  -0.003  -0.000  -0.000  -0.000  -0.001   0.004   0.000  -0.000   0.000   0.001   0.000  -0.031  -0.000
 total augmentation occupancy for first ion, spin component:           2
  0.016   0.011   0.001  -0.003  -0.019  -0.077  -0.005  -0.001   0.002  -0.004   0.000  -0.000  -0.000  -0.000  -0.000  -0.000
  0.011   0.587   0.006   0.005   0.003  -0.005  -0.330  -0.003  -0.000  -0.002   0.000  -0.000  -0.010   0.000  -0.001  -0.002
  0.001   0.006   0.072  -0.014   0.002  -0.000  -0.003  -0.044   0.008   0.003  -0.007   0.022   0.000  -0.016  -0.000  -0.000
 -0.003   0.005  -0.014   0.566   0.006   0.002  -0.000   0.008  -0.332  -0.004  -0.001   0.001  -0.001  -0.001   0.003   0.000
 -0.019   0.003   0.002   0.006   0.123  -0.006  -0.001   0.003  -0.005  -0.023  -0.001   0.001  -0.000   0.001  -0.000  -0.000
 -0.077  -0.005  -0.000   0.002  -0.006   0.011   0.006  -0.000  -0.003   0.010   0.000  -0.001  -0.000  -0.000   0.000   0.000
 -0.005  -0.330  -0.003  -0.000  -0.001   0.006   0.345   0.004  -0.001   0.002  -0.001   0.000  -0.006  -0.000   0.001   0.002
 -0.001  -0.003  -0.044   0.008   0.003  -0.000   0.004  -0.056  -0.012   0.002  -0.005  -0.001  -0.000  -0.020   0.000   0.000
  0.002  -0.000   0.008  -0.332  -0.005  -0.003  -0.001  -0.012   0.361   0.007   0.000  -0.000   0.001   0.000  -0.019  -0.000
 -0.004  -0.002   0.003  -0.004  -0.023   0.010   0.002   0.002   0.007  -0.075  -0.008   0.002  -0.000  -0.000  -0.000   0.000
  0.000   0.000  -0.007  -0.001  -0.001   0.000  -0.001  -0.005   0.000  -0.008   0.043   0.062  -0.000  -0.005  -0.000  -0.000
 -0.000  -0.000   0.022   0.001   0.001  -0.001   0.000  -0.001  -0.000   0.002   0.062  -0.043  -0.000   0.011   0.000   0.000
 -0.000  -0.010   0.000  -0.001  -0.000  -0.000  -0.006  -0.000   0.001  -0.000  -0.000  -0.000   0.007  -0.000   0.000   0.002
 -0.000   0.000  -0.016  -0.001   0.001  -0.000  -0.000  -0.020   0.000  -0.000  -0.005   0.011  -0.000  -0.002  -0.000   0.000
 -0.000  -0.001  -0.000   0.003  -0.000   0.000   0.001   0.000  -0.019  -0.000  -0.000   0.000   0.000  -0.000   0.007  -0.000
 -0.000  -0.002  -0.000   0.000  -0.000   0.000   0.002   0.000  -0.000   0.000  -0.000   0.000   0.002   0.000  -0.000  -0.000
  0.000  -0.000   0.001   0.000   0.000  -0.000   0.000   0.000  -0.000   0.000   0.001  -0.000  -0.000   0.001  -0.000   0.000
  0.000   0.000   0.000  -0.002  -0.000  -0.000  -0.000  -0.000   0.002   0.000   0.000   0.000  -0.000  -0.000   0.002   0.000


------------------------ aborting loop because EDIFF is reached ----------------------------------------


 


 total charge     
 
# of ion       s       p       d       tot
------------------------------------------
    1        0.516   0.819   6.452   7.787
    2        0.518   0.987   6.677   8.181
    3        0.529   1.010   6.506   8.044
    4        0.536   0.979   6.505   8.020
    5        0.358   0.537   5.695   6.590
    6        0.307   0.422   6.084   6.812
    7        0.370   0.574   5.717   6.661
    8        0.381   0.560   5.736   6.677
    9        0.965   1.631   0.000   2.595
   10        0.969   1.601   0.000   2.569
   11        0.960   1.627   0.000   2.587
   12        0.965   1.593   0.000   2.557
   13        0.965   1.628   0.000   2.593
   14        0.969   1.601   0.000   2.569
   15        0.960   1.626   0.000   2.586
   16        0.965   1.593   0.000   2.557
   17        0.962   1.634   0.000   2.597
   18        0.961   1.621   0.000   2.583
   19        0.968   1.604   0.000   2.572
   20        0.965   1.587   0.000   2.551
   21        0.963   1.633   0.000   2.596
   22        0.961   1.621   0.000   2.582
   23        0.968   1.604   0.000   2.572
   24        0.965   1.586   0.000   2.551
   25        0.957   1.674   0.000   2.631
   26        0.964   1.614   0.000   2.579
   27        0.968   1.564   0.000   2.532
   28        0.960   1.661   0.000   2.622
   29        0.962   1.648   0.000   2.610
   30        1.003   1.503   0.000   2.506
   31        1.001   1.507   0.000   2.508
   32        0.972   1.571   0.000   2.543
   33        1.311   2.567   0.000   3.878
   34        1.322   2.539   0.000   3.861
   35        1.312   2.557   0.000   3.868
   36        1.320   2.538   0.000   3.858
   37        1.311   2.567   0.000   3.878
   38        1.322   2.539   0.000   3.861
   39        1.312   2.557   0.000   3.868
   40        1.320   2.538   0.000   3.858
   41        1.312   2.564   0.000   3.877
   42        1.312   2.558   0.000   3.870
   43        1.321   2.543   0.000   3.864
   44        1.318   2.543   0.000   3.861
   45        1.312   2.564   0.000   3.877
   46        1.312   2.558   0.000   3.870
   47        1.321   2.543   0.000   3.864
   48        1.317   2.543   0.000   3.861
   49        1.340   2.443   0.000   3.783
   50        1.324   2.536   0.000   3.859
   51        1.320   2.509   0.000   3.830
   52        1.348   2.417   0.000   3.765
   53        1.304   2.580   0.000   3.884
   54        1.324   2.564   0.000   3.888
   55        1.325   2.561   0.000   3.886
   56        1.327   2.521   0.000   3.847
   57        1.946   5.568   0.006   7.520
   58        1.946   5.568   0.006   7.520
   59        1.946   5.566   0.004   7.516
   60        1.946   5.566   0.004   7.516
   61        1.632   3.258   0.000   4.890
   62        1.632   3.240   0.000   4.872
--------------------------------------------------
tot         69.443 134.133  49.390 252.966
 


 magnetization (x)
 
# of ion       s       p       d       tot
------------------------------------------
    1        0.004   0.004   1.500   1.508
    2        0.002   0.007   0.251   0.260
    3        0.008   0.016   1.081   1.105
    4        0.003   0.009   1.366   1.378
    5        0.018   0.028   4.384   4.429
    6        0.023   0.027   3.771   3.821
    7        0.017   0.025   4.404   4.447
    8        0.019   0.042   4.311   4.373
    9       -0.001  -0.003   0.000  -0.004
   10        0.001   0.016   0.000   0.017
   11       -0.004  -0.004   0.000  -0.008
   12        0.001   0.012   0.000   0.013
   13       -0.001  -0.003   0.000  -0.004
   14        0.001   0.016   0.000   0.017
   15       -0.004  -0.004   0.000  -0.008
   16        0.001   0.012   0.000   0.013
   17        0.001   0.008   0.000   0.009
   18       -0.004  -0.001   0.000  -0.005
   19        0.001   0.015   0.000   0.017
   20       -0.001   0.011   0.000   0.009
   21        0.001   0.008   0.000   0.009
   22       -0.004  -0.001   0.000  -0.005
   23        0.001   0.015   0.000   0.017
   24       -0.001   0.011   0.000   0.009
   25       -0.007  -0.025   0.000  -0.032
   26       -0.004  -0.004   0.000  -0.008
   27       -0.002   0.007   0.000   0.005
   28       -0.001  -0.000   0.000  -0.001
   29       -0.005  -0.017   0.000  -0.021
   30        0.000   0.045   0.000   0.045
   31        0.000   0.038   0.000   0.038
   32        0.002   0.020   0.000   0.022
   33        0.013   0.033   0.000   0.045
   34        0.005  -0.003   0.000   0.002
   35        0.012   0.022   0.000   0.034
   36        0.013   0.037   0.000   0.050
   37        0.013   0.033   0.000   0.045
   38        0.005  -0.003   0.000   0.002
   39        0.012   0.022   0.000   0.034
   40        0.013   0.036   0.000   0.049
   41        0.013   0.032   0.000   0.046
   42        0.012   0.024   0.000   0.036
   43        0.004  -0.011   0.000  -0.007
   44        0.013   0.031   0.000   0.044
   45        0.013   0.032   0.000   0.046
   46        0.011   0.024   0.000   0.036
   47        0.004  -0.011   0.000  -0.007
   48        0.013   0.030   0.000   0.043
   49        0.000   0.002   0.000   0.002
   50        0.011   0.028   0.000   0.039
   51        0.009   0.020   0.000   0.028
   52        0.001   0.030   0.000   0.031
   53        0.012   0.045   0.000   0.057
   54        0.011   0.059   0.000   0.070
   55        0.012   0.069   0.000   0.080
   56        0.006   0.024   0.000   0.029
   57        0.000   0.000   0.000   0.000
   58        0.000   0.000   0.000   0.000
   59        0.000   0.000   0.000   0.000
   60        0.000   0.000   0.000   0.000
   61        0.007   0.562   0.000   0.569
   62        0.008   0.692   0.000   0.700
--------------------------------------------------
tot          0.310   2.192  21.069  23.571
 
    CHARGE:  cpu time    0.3600: real time    0.3601
    FORLOC:  cpu time    0.0197: real time    0.0204
    FORNL :  cpu time    2.1317: real time    2.1347
    STRESS:  cpu time    6.3974: real time    6.4020
    FORCOR:  cpu time    0.1365: real time    0.1401
    FORHAR:  cpu time    0.0330: real time    0.0355
    MIXING:  cpu time    0.0155: real time    0.0155
    OFIELD:  cpu time    0.0003: real time    0.0027

 ---------------------------------------------------------------------------------------------

         DFTD3 V3.0 Rev 1        
 IVDW         = 12
 DF pbe       
 parameters
 VDW_S6       =    1.0000
 VDW_S8       =    0.7875
 VDW_A1       =    0.4289
 VDW_A2       =    4.4407
 k1-k3        =   16.0000    1.3333   -4.0000
 VDW_RADIUS   =   50.2022 A
 VDW_CNRADIUS =   21.1671 A
 Edisp (eV)   -5.71239

 E6    (eV) :    -3.6897
 E8    (eV) :    -2.0227
 % E8        : 35.41
    FORVDW:  cpu time    0.2344: real time    0.4445

  FORCE on cell =-STRESS in cart. coord.  units (eV):
  Direction    XX          YY          ZZ          XY          YZ          ZX
  --------------------------------------------------------------------------------------
  Alpha Z   306.05134   306.05134   306.05134
  Ewald   49568.87272 49620.49337-55548.55161    -3.39481    -1.73270    15.04511
  Hartree 54217.09409 54245.99060-48274.61950     4.07025     3.10313     9.30833
  E(xc)   -1378.39821 -1378.14113 -1379.22591    -0.43898    -0.15358    -0.09403
  Local  ************************100219.88217    -4.80000    -3.60448   -24.69481
  n-local  -740.06743  -739.18698  -748.19680     0.38684    -0.43570    -0.38360
  augment   387.27647   386.03868   381.15345     1.14659     0.80331     0.53463
  Kinetic  5020.69871  5016.13537  5028.21691     2.25525     2.20351     0.36681
  Fock        0.00000     0.00000     0.00000     0.00000     0.00000     0.00000
  vdW        -1.07264    -0.71593     3.04882    -0.00470     0.02745     0.00225
  -------------------------------------------------------------------------------------
  Total     -16.46050   -17.46630   -12.24112    -0.77957     0.21095     0.08470
  in kB     -10.72616   -11.38157    -7.97668    -0.50799     0.13746     0.05519
  external pressure =      -10.03 kB  Pullay stress =        0.00 kB


 VOLUME and BASIS-vectors are now :
 -----------------------------------------------------------------------------
  energy-cutoff  :      400.00
  volume of cell :     2458.72
      direct lattice vectors                 reciprocal lattice vectors
    10.260500000  0.000000000  0.000000000     0.097461137  0.000000000  0.000000000
     0.000000000 10.260500000  0.000000000     0.000000000  0.097461137  0.000000000
     0.000000000  0.000000000 23.354600000     0.000000000  0.000000000  0.042818117

  length of vectors
    10.260500000 10.260500000 23.354600000     0.097461137  0.097461137  0.042818117


 FORCES acting on ions
    electron-ion (+dipol)            ewald-force                    non-local-force                 convergence-correction
 -----------------------------------------------------------------------------------------------
   0.100E+01 -.359E+00 -.619E+03   -.994E+00 0.352E+00 0.620E+03   -.990E-02 0.103E-01 -.207E+01   0.138E-03 -.895E-04 -.157E-01
   0.449E-01 -.104E+01 0.422E+03   -.529E-01 0.106E+01 -.424E+03   0.110E-01 -.331E-01 0.301E+01   -.371E-03 -.197E-04 -.608E-01
   0.348E+01 0.195E+01 0.420E+03   -.349E+01 -.194E+01 -.421E+03   0.940E-01 0.802E-01 0.976E+00   -.283E-03 -.352E-03 -.299E-01
   0.219E+00 -.522E+00 -.634E+03   -.227E+00 0.532E+00 0.636E+03   0.635E-02 -.656E-02 -.146E+01   0.245E-04 0.152E-03 -.240E-01
   -.128E+00 0.892E-02 0.382E+03   0.142E+00 -.373E-01 -.385E+03   -.792E-02 0.153E-01 0.361E+01   0.541E-04 0.260E-03 -.363E-01
   0.277E+01 0.283E+01 -.744E+03   -.260E+01 -.271E+01 0.742E+03   -.170E+00 -.116E+00 0.265E+01   -.784E-04 -.172E-03 -.194E-01
   -.113E+01 0.236E+00 0.402E+03   0.110E+01 -.248E+00 -.404E+03   0.160E-01 0.787E-02 0.165E+01   0.128E-03 -.126E-03 -.362E-01
   -.897E+00 -.782E-01 -.687E+03   0.911E+00 0.120E+00 0.684E+03   -.150E-01 -.393E-01 0.327E+01   -.149E-03 0.189E-03 -.456E-01
   -.485E+02 0.222E+02 -.376E+03   0.615E+02 -.238E+02 0.378E+03   -.128E+02 0.165E+01 -.204E+01   -.773E-02 -.998E-03 -.922E-02
   -.439E+02 0.504E+01 0.207E+03   0.592E+02 -.511E+01 -.207E+03   -.150E+02 0.466E-01 0.991E-02   0.105E+00 0.627E-03 -.255E-01
   -.463E+02 0.492E+01 0.207E+03   0.588E+02 -.481E+01 -.207E+03   -.133E+02 0.576E-01 -.395E-01   -.744E-02 -.945E-04 -.160E-01
   -.323E+02 0.136E+02 -.365E+03   0.466E+02 -.142E+02 0.366E+03   -.144E+02 0.587E+00 -.144E+01   0.350E-01 0.142E-02 -.104E-01
   0.488E+02 -.209E+02 -.369E+03   -.618E+02 0.224E+02 0.372E+03   0.128E+02 -.150E+01 -.247E+01   0.771E-02 0.881E-03 -.979E-02
   0.440E+02 -.546E+01 0.207E+03   -.593E+02 0.553E+01 -.208E+03   0.151E+02 -.448E-01 0.136E-01   -.104E+00 -.509E-03 -.256E-01
   0.459E+02 -.432E+01 0.209E+03   -.583E+02 0.418E+01 -.209E+03   0.132E+02 -.618E-01 0.150E-02   0.739E-02 -.185E-03 -.151E-01
   0.326E+02 -.154E+02 -.365E+03   -.470E+02 0.161E+02 0.366E+03   0.144E+02 -.742E+00 -.141E+01   -.350E-01 -.118E-02 -.104E-01
   0.223E+02 -.331E+02 -.356E+03   -.217E+02 0.458E+02 0.357E+03   -.593E+00 -.127E+02 -.739E+00   0.128E-02 -.722E-02 -.106E-01
   0.476E+01 -.466E+02 0.209E+03   -.464E+01 0.596E+02 -.209E+03   0.433E-01 -.136E+02 -.526E-01   -.247E-04 -.714E-02 -.162E-01
   0.545E+01 -.436E+02 0.206E+03   -.553E+01 0.586E+02 -.206E+03   0.522E-01 -.148E+02 0.465E-01   0.488E-03 0.104E+00 -.258E-01
   0.260E+02 -.504E+02 -.370E+03   -.262E+02 0.652E+02 0.372E+03   0.189E+00 -.147E+02 -.177E+01   -.625E-03 0.366E-01 -.641E-02
   -.211E+02 0.327E+02 -.356E+03   0.204E+02 -.455E+02 0.357E+03   0.681E+00 0.128E+02 -.919E+00   -.129E-02 0.724E-02 -.108E-01
   -.373E+01 0.460E+02 0.210E+03   0.358E+01 -.589E+02 -.210E+03   -.496E-01 0.136E+02 -.313E-01   -.112E-03 0.701E-02 -.149E-01
   -.570E+01 0.437E+02 0.205E+03   0.578E+01 -.587E+02 -.206E+03   -.523E-01 0.148E+02 0.381E-01   -.590E-03 -.103E+00 -.258E-01
   -.275E+02 0.504E+02 -.372E+03   0.278E+02 -.653E+02 0.374E+03   -.332E+00 0.147E+02 -.187E+01   0.767E-03 -.366E-01 -.635E-02
   0.169E+00 0.370E-01 0.382E+03   -.204E+00 -.838E-01 -.374E+03   -.140E-01 -.187E-01 -.857E+01   -.545E-03 -.745E-03 -.344E-02
   -.872E+00 0.189E+01 -.199E+03   0.967E+00 -.203E+01 0.213E+03   -.939E-01 0.140E+00 -.141E+02   0.454E-04 0.122E-03 -.344E-01
   0.484E+00 0.264E+01 -.242E+03   -.472E+00 -.281E+01 0.259E+03   -.347E-02 0.174E+00 -.163E+02   -.620E-04 -.144E-03 -.357E-01
   -.189E-01 -.786E-01 0.383E+03   0.182E-01 0.808E-01 -.373E+03   0.461E-03 -.125E-02 -.985E+01   -.379E-04 0.286E-04 0.757E-01
   0.395E+01 0.112E+00 0.558E+02   -.438E+01 -.241E+00 -.681E+02   0.432E+00 0.119E+00 0.124E+02   0.324E-03 0.512E-03 -.263E-01
   0.138E-01 -.190E-01 0.674E+03   -.140E-01 0.177E-01 -.697E+03   0.171E-03 0.119E-02 0.220E+02   -.431E-05 0.977E-04 0.740E-02
   -.587E-01 0.266E-01 0.674E+03   0.581E-01 -.273E-01 -.697E+03   0.665E-03 0.817E-03 0.220E+02   0.569E-04 -.287E-04 0.723E-02
   0.961E-01 -.217E+01 0.418E+02   -.119E+00 0.236E+01 -.577E+02   0.250E-01 -.193E+00 0.160E+02   -.298E-03 0.494E-03 -.169E+00
   0.509E+02 0.615E+01 0.256E+03   -.763E+02 -.632E+01 -.256E+03   0.247E+02 0.194E+00 0.471E+00   0.449E-01 0.101E-02 -.258E-01
   0.726E+02 -.216E+01 -.446E+03   -.101E+03 0.484E+01 0.443E+03   0.281E+02 -.268E+01 0.339E+01   -.750E-02 -.190E-02 -.119E-01
   0.754E+02 0.117E+02 -.442E+03   -.101E+03 -.112E+02 0.440E+03   0.250E+02 -.455E+00 0.158E+01   0.124E+00 0.742E-02 -.414E-02
   0.484E+02 0.658E+01 0.256E+03   -.750E+02 -.671E+01 -.256E+03   0.273E+02 0.131E+00 0.225E+00   -.996E-02 0.195E-03 -.209E-01
   -.509E+02 -.623E+01 0.256E+03   0.762E+02 0.638E+01 -.257E+03   -.247E+02 -.177E+00 0.489E+00   -.448E-01 -.767E-03 -.259E-01
   -.704E+02 -.167E+00 -.423E+03   0.984E+02 -.211E+01 0.419E+03   -.280E+02 0.226E+01 0.439E+01   0.723E-02 0.168E-02 -.128E-01
   -.760E+02 -.110E+02 -.444E+03   0.101E+03 0.103E+02 0.443E+03   -.250E+02 0.701E+00 0.148E+01   -.124E+00 -.705E-02 -.381E-02
   -.493E+02 -.616E+01 0.257E+03   0.759E+02 0.627E+01 -.257E+03   -.274E+02 -.108E+00 0.208E+00   0.998E-02 -.393E-03 -.207E-01
   0.669E+01 0.484E+02 0.255E+03   -.688E+01 -.739E+02 -.255E+03   0.222E+00 0.252E+02 0.319E+00   0.947E-03 0.450E-01 -.263E-01
   0.283E+02 0.628E+02 -.450E+03   -.287E+02 -.874E+02 0.448E+03   0.379E+00 0.245E+02 0.237E+01   -.473E-02 0.126E+00 0.601E-02
   0.502E+02 0.839E+02 -.458E+03   -.524E+02 -.112E+03 0.458E+03   0.222E+01 0.281E+02 0.227E+00   0.116E-02 -.646E-02 -.118E-01
   0.549E+01 0.516E+02 0.258E+03   -.558E+01 -.778E+02 -.258E+03   0.839E-01 0.268E+02 0.419E+00   0.312E-03 -.875E-02 -.208E-01
   -.745E+01 -.479E+02 0.254E+03   0.763E+01 0.735E+02 -.254E+03   -.219E+00 -.252E+02 0.306E+00   -.923E-03 -.450E-01 -.263E-01
   -.282E+02 -.633E+02 -.449E+03   0.283E+02 0.879E+02 0.447E+03   -.157E+00 -.245E+02 0.255E+01   0.488E-02 -.126E+00 0.562E-02
   -.496E+02 -.833E+02 -.450E+03   0.519E+02 0.111E+03 0.449E+03   -.241E+01 -.280E+02 0.629E+00   -.125E-02 0.626E-02 -.121E-01
   -.534E+01 -.521E+02 0.258E+03   0.544E+01 0.783E+02 -.258E+03   -.818E-01 -.268E+02 0.374E+00   -.316E-03 0.878E-02 -.206E-01
   -.197E-01 -.405E-01 0.793E+03   0.194E-01 0.415E-01 -.829E+03   0.399E-03 -.137E-02 0.360E+02   0.242E-05 0.725E-05 0.400E-01
   -.562E+00 -.383E+00 0.117E+02   0.557E+00 0.640E+00 -.373E+02   0.416E-02 -.257E+00 0.255E+02   -.274E-05 -.158E-03 -.440E-01
   0.419E+00 -.732E+00 0.509E+02   -.570E+00 0.973E+00 -.799E+02   0.150E+00 -.245E+00 0.282E+02   0.990E-04 0.110E-03 -.437E-01
   0.946E-01 0.369E-01 0.792E+03   -.951E-01 -.380E-01 -.829E+03   0.860E-02 0.126E-01 0.375E+02   -.250E-03 -.366E-03 0.388E-02
   -.725E+00 0.669E+00 -.185E+03   0.773E+00 -.960E+00 0.208E+03   -.475E-01 0.292E+00 -.225E+02   -.729E-03 0.534E-03 -.232E+00
   -.163E+00 0.683E-01 0.516E+03   0.161E+00 -.701E-01 -.494E+03   0.313E-02 0.347E-02 -.203E+02   0.986E-04 -.724E-04 -.798E-03
   0.161E-01 -.357E-01 0.515E+03   -.163E-01 0.332E-01 -.494E+03   0.701E-03 0.436E-02 -.201E+02   -.287E-04 0.164E-03 -.139E-02
   -.512E+01 0.299E+00 -.210E+03   0.595E+01 -.227E+00 0.240E+03   -.823E+00 -.643E-01 -.299E+02   -.315E-05 -.346E-04 -.299E-01
   -.310E+02 0.184E+01 -.192E+03   0.306E+02 -.215E+01 0.193E+03   0.317E+00 0.255E+00 -.758E+00   -.101E-01 -.968E-02 -.856E-01
   0.326E+02 -.440E+01 -.187E+03   -.323E+02 0.466E+01 0.188E+03   -.334E+00 -.216E+00 -.794E+00   0.910E-02 0.897E-02 -.849E-01
   -.309E+00 0.195E+00 0.106E+04   -.211E+00 0.218E+00 -.106E+04   0.417E+00 -.334E+00 0.234E+00   -.326E-01 0.308E-01 0.135E-01
   0.275E+00 -.167E-01 0.106E+04   0.251E+00 -.392E+00 -.106E+04   -.421E+00 0.331E+00 0.233E+00   0.325E-01 -.309E-01 0.136E-01
   -.600E+01 0.134E+01 -.985E+03   0.645E+01 -.150E+01 0.101E+04   -.457E+00 0.159E+00 -.269E+02   0.308E-03 0.604E-04 0.116E-01
   0.677E+00 -.173E+01 -.991E+03   -.720E+00 0.183E+01 0.102E+04   0.458E-01 -.101E+00 -.263E+02   0.244E-04 0.119E-03 0.789E-02
 -----------------------------------------------------------------------------------------------
   0.909E+00 0.604E-01 -.208E+02   -.162E-12 0.326E-13 0.682E-12   -.897E+00 -.876E-01 0.222E+02   -.236E-02 0.164E-05 -.135E+01
 
 
 POSITION                                       TOTAL-FORCE (eV/Angst)
 -----------------------------------------------------------------------------------
      2.89561      8.08238      8.98292         0.009616     -0.006543      0.076384
      2.87294      2.97554      3.22434         0.002496     -0.008530      1.126201
      8.00319      8.10579      3.22434         0.081082      0.087666      0.131183
      8.01299      2.96621      8.74464        -0.001696      0.003944      0.041545
      8.00319      2.97554      3.22434         0.010159     -0.017598     -0.687604
      8.02859      8.09882      8.41219         0.003456      0.002244     -0.004068
      2.87294      8.10579      3.22434        -0.008427     -0.003359     -0.591584
      2.88324      2.95421      8.24128         0.000995      0.003149     -0.116694
      0.96827      8.22250      8.79542         0.020298     -0.013128      0.010729
      0.96695      2.97554      3.22434         0.384314     -0.030642     -0.130769
      6.09720      8.10579      3.22434        -0.808794      0.160919     -0.027002
      6.07130      3.03997      8.63285        -0.027740      0.001784     -0.008979
      4.81880      7.95232      8.73140        -0.008398      0.011087      0.011341
      4.77893      2.97554      3.22434        -0.390948      0.034750     -0.132300
      9.90918      8.10579      3.22434         0.808686     -0.193493      0.004312
      9.95453      2.88334      8.63619         0.020212      0.004518     -0.011925
      7.89079      1.05382      8.65334         0.015006      0.002464      0.011846
      8.00319      6.19980      3.22434         0.160853     -0.594949     -0.054369
      2.87294      1.06955      3.22434        -0.032018      0.265415     -0.136879
      2.79954      6.10480      8.79233         0.007787     -0.019525     -0.011765
      8.14118      4.87857      8.63868        -0.015794     -0.000664      0.006686
      8.00319     10.01179      3.22434        -0.192945      0.608110      0.015985
      2.87294      4.88154      3.22434         0.030790     -0.264774     -0.123949
      2.97965     10.06274      8.79290        -0.003841      0.016023     -0.006667
      8.00319      8.10579      1.31837        -0.049350     -0.065711     -0.349113
      8.00930      2.96561      6.71660         0.001678     -0.000046      0.000759
      2.86791      8.09165      6.49476        -0.002741      0.003212      0.012135
      2.87294      2.97554      1.31837        -0.000370      0.001489     -0.113974
      8.04479      8.13679      5.14648         0.001345     -0.011808      0.020930
      8.00319      2.97554      0.00000        -0.000129      0.000425     -1.229868
      2.87294      8.10579      0.00000        -0.000054      0.000505     -1.177760
      2.87405      2.96826      5.09889         0.001526      0.001958     -0.132086
     10.05314      2.97554      3.22434        -0.215542      0.024815      0.244701
     10.07525      8.32405      8.63842         0.001199     -0.013076      0.018414
      4.90084      3.06696      8.52774         0.020595     -0.005789      0.009380
      4.92289      8.10579      3.22434         0.803519     -0.004079      0.111307
      5.95324      2.97554      3.22434         0.217195     -0.020169      0.248767
      5.96929      7.86321      8.54337        -0.008093      0.005700      0.008174
      0.86441      2.84568      8.53343        -0.013341      0.005872      0.010464
      0.82299      8.10579      3.22434        -0.810101      0.008032      0.097536
      2.87294     10.15574      3.22434         0.031019     -0.317179      0.132803
      2.80430      4.93928      8.64897         0.002090      0.011259      0.015130
      7.83681     10.14790      8.61187         0.008713      0.016472      0.005312
      8.00319      5.02549      3.22434        -0.014065      0.933511      0.223480
      2.87294      6.05585      3.22434        -0.029996      0.317343      0.127921
      2.96533      0.96701      8.64339        -0.003393     -0.012123      0.022409
      8.20215      6.04428      8.58401        -0.015003     -0.011222     -0.008582
      8.00319      0.92560      3.22434         0.012384     -0.937661      0.210218
      2.87294      2.97554      0.14386        -0.000040      0.000106     -0.317233
      2.86744      8.10255      5.32157        -0.000403     -0.000456     -0.048899
      8.00292      2.97536      5.54343        -0.000280     -0.003805      0.007432
      8.00319      8.10579      0.14386         0.007739      0.011611     -0.024636
      2.87614      2.95616      6.28382        -0.000324      0.002324      0.199073
      2.87294      8.10579      1.17450         0.001280      0.002054      1.506523
      8.00319      2.97554      1.17450         0.000342      0.002401      1.251844
      8.07439      8.14113      6.31503        -0.002430      0.001506     -0.029519
      0.14313      0.36609      6.25326         0.001421      0.002406     -0.004590
      5.65384      5.56878      6.22990        -0.010194     -0.005967     -0.004522
      5.43807      0.41042      0.65907        -0.190436      0.058142     -0.188026
      0.30782      5.54067      0.65907         0.192336     -0.056592     -0.187858
      2.92408      8.07235     10.62122        -0.005433      0.005816     -0.028726
      8.01035      2.97271     10.41643         0.002189     -0.000144     -0.030976
 -----------------------------------------------------------------------------------
    total drift:                                0.009096     -0.027240      0.038816


--------------------------------------------------------------------------------------------------------


  FREE ENERGIE OF THE ION-ELECTRON SYSTEM (eV)
  ---------------------------------------------------
  free  energy   TOTEN  =      -463.71311324 eV

  energy  without entropy=     -463.71311324  energy(sigma->0) =     -463.71311324
 


--------------------------------------------------------------------------------------------------------


    POTLOK:  cpu time    0.8871: real time    0.8871


--------------------------------------------------------------------------------------------------------


 stress matrix after NEB project (eV)
    -16.46050     -0.78004      0.08470
     -0.77957    -17.46630      0.21915
      0.07276      0.21095    -12.24112
  FORCES: max atom, RMS     0.199087    0.038514
  FORCE total and by dimension    0.303262    0.199073
  Stress total and by dimension   26.966386   17.466299


--------------------------------------------------------------------------------------------------------


    WAVPRE:  cpu time   13.3238: real time   13.3906
    FEWALD:  cpu time    0.0014: real time    0.0020

 real space projection operators:
  total allocation   :       7545.75 KBytes
  max/ min on nodes  :       1939.73       1833.88

    ORTHCH:  cpu time    1.6852: real time    1.6855
     LOOP+:  cpu time  419.3388: real time  420.0186


--------------------------------------- Iteration      2(   1)  ---------------------------------------


    POTLOK:  cpu time    0.1477: real time    0.1479
    SETDIJ:  cpu time    0.7395: real time    0.7395
    EDDIAG:  cpu time    2.7232: real time    2.7250
  RMM-DIIS:  cpu time    5.6852: real time    5.6879
    ORTHCH:  cpu time    0.9860: real time    0.9864
       DOS:  cpu time    0.0013: real time    0.0013
    CHARGE:  cpu time    0.3529: real time    0.3529
    MIXING:  cpu time    0.0031: real time    0.0031
    --------------------------------------------
      LOOP:  cpu time   10.6391: real time   10.6442

 eigenvalue-minimisations  :  4207
 total energy-change (2. order) : 0.1933162E-01  (-0.9098136E-01)
 number of electron     327.9999741 magnetization      23.9999897
 augmentation part       46.4859014 magnetization      16.6595149

 Broyden mixing:
  rms(total) = 0.59523E-01    rms(broyden)= 0.59416E-01
  rms(prec ) = 0.62121E-01
  weight for this iteration     100.00

 Free energy of the ion-electron system (eV)
  ---------------------------------------------------
  alpha Z        PSCENC =       306.05134035
  Ewald energy   TEWEN  =     43641.12931396
  -Hartree energ DENC   =    -60189.32578570
  -exchange      EXHF   =         0.00000000
  -V(xc)+E(xc)   XCENC  =      1049.21839533
  PAW double counting   =     12166.97111409   -12179.97870115
  entropy T*S    EENTRO =        -0.00000000
  eigenvalues    EBANDS =     -3849.66291672
  atomic energy  EATOM  =     18597.61585010
  Solvation  Ediel_sol  =         0.00000000
  ---------------------------------------------------
  free energy    TOTEN  =      -457.98138975 eV

  energy without entropy =     -457.98138975  energy(sigma->0) =     -457.98138975


--------------------------------------------------------------------------------------------------------


--------------------------------------- Iteration      2(   2)  ---------------------------------------


    POTLOK:  cpu time    0.1451: real time    0.1455
    SETDIJ:  cpu time    0.7397: real time    0.7398
    EDDIAG:  cpu time    2.7287: real time    2.7327
  RMM-DIIS:  cpu time    5.7852: real time    5.7863
    ORTHCH:  cpu time    0.9899: real time    0.9900
       DOS:  cpu time    0.0009: real time    0.0009
    CHARGE:  cpu time    0.3666: real time    0.3668
    MIXING:  cpu time    0.0034: real time    0.0034
    --------------------------------------------
      LOOP:  cpu time   10.7596: real time   10.7653

 eigenvalue-minimisations  :  4199
 total energy-change (2. order) :-0.2453327E-02  (-0.5531589E-02)
 number of electron     327.9999741 magnetization      23.9999897
 augmentation part       46.4751772 magnetization      16.6728459

 Broyden mixing:
  rms(total) = 0.40577E-01    rms(broyden)= 0.40560E-01
  rms(prec ) = 0.41812E-01
  weight for this iteration     100.00

 eigenvalues of (default mixing * dielectric matrix)
  average eigenvalue GAMMA=   0.6068
  0.6068

 Free energy of the ion-electron system (eV)
  ---------------------------------------------------
  alpha Z        PSCENC =       306.05134035
  Ewald energy   TEWEN  =     43641.12931396
  -Hartree energ DENC   =    -60188.95229910
  -exchange      EXHF   =         0.00000000
  -V(xc)+E(xc)   XCENC  =      1049.15475531
  PAW double counting   =     12167.74674154   -12180.89490172
  entropy T*S    EENTRO =        -0.00000000
  eigenvalues    EBANDS =     -3849.83464350
  atomic energy  EATOM  =     18597.61585010
  Solvation  Ediel_sol  =         0.00000000
  ---------------------------------------------------
  free energy    TOTEN  =      -457.98384308 eV

  energy without entropy =     -457.98384308  energy(sigma->0) =     -457.98384308


--------------------------------------------------------------------------------------------------------


--------------------------------------- Iteration      2(   3)  ---------------------------------------


    POTLOK:  cpu time    0.1489: real time    0.1492
    SETDIJ:  cpu time    0.7433: real time    0.7435
    EDDIAG:  cpu time    2.7388: real time    2.7401
  RMM-DIIS:  cpu time    6.0501: real time    6.0516
    ORTHCH:  cpu time    0.9879: real time    0.9882
       DOS:  cpu time    0.0014: real time    0.0014
    CHARGE:  cpu time    0.3652: real time    0.3652
    MIXING:  cpu time    0.0036: real time    0.0036
    --------------------------------------------
      LOOP:  cpu time   11.0392: real time   11.0428

 eigenvalue-minimisations  :  4447
 total energy-change (2. order) :-0.7693987E-03  (-0.5346280E-03)
 number of electron     327.9999740 magnetization      23.9999897
 augmentation part       46.4653270 magnetization      16.6701681

 Broyden mixing:
  rms(total) = 0.19854E-01    rms(broyden)= 0.19843E-01
  rms(prec ) = 0.21610E-01
  weight for this iteration     100.00

 eigenvalues of (default mixing * dielectric matrix)
  average eigenvalue GAMMA=   0.6363
  0.7247  0.5479

 Free energy of the ion-electron system (eV)
  ---------------------------------------------------
  alpha Z        PSCENC =       306.05134035
  Ewald energy   TEWEN  =     43641.12931396
  -Hartree energ DENC   =    -60188.90045448
  -exchange      EXHF   =         0.00000000
  -V(xc)+E(xc)   XCENC  =      1049.20570113
  PAW double counting   =     12167.98530298   -12181.02901721
  entropy T*S    EENTRO =        -0.00000000
  eigenvalues    EBANDS =     -3850.04264929
  atomic energy  EATOM  =     18597.61585010
  Solvation  Ediel_sol  =         0.00000000
  ---------------------------------------------------
  free energy    TOTEN  =      -457.98461247 eV

  energy without entropy =     -457.98461247  energy(sigma->0) =     -457.98461247


--------------------------------------------------------------------------------------------------------


--------------------------------------- Iteration      2(   4)  ---------------------------------------


    POTLOK:  cpu time    0.1435: real time    0.1437
    SETDIJ:  cpu time    0.7493: real time    0.7494
    EDDIAG:  cpu time    2.7253: real time    2.7268
  RMM-DIIS:  cpu time    6.0834: real time    6.0848
    ORTHCH:  cpu time    0.9904: real time    0.9905
       DOS:  cpu time    0.0014: real time    0.0014
    CHARGE:  cpu time    0.3595: real time    0.3595
    MIXING:  cpu time    0.0038: real time    0.0038
    --------------------------------------------
      LOOP:  cpu time   11.0566: real time   11.0599

 eigenvalue-minimisations  :  4505
 total energy-change (2. order) : 0.1741912E-03  (-0.2000504E-03)
 number of electron     327.9999740 magnetization      23.9999896
 augmentation part       46.4836129 magnetization      16.6705243

 Broyden mixing:
  rms(total) = 0.16710E-01    rms(broyden)= 0.16703E-01
  rms(prec ) = 0.18078E-01
  weight for this iteration     100.00

 eigenvalues of (default mixing * dielectric matrix)
  average eigenvalue GAMMA=   0.7140
  1.1776  0.6441  0.3203

 Free energy of the ion-electron system (eV)
  ---------------------------------------------------
  alpha Z        PSCENC =       306.05134035
  Ewald energy   TEWEN  =     43641.12931396
  -Hartree energ DENC   =    -60188.65454869
  -exchange      EXHF   =         0.00000000
  -V(xc)+E(xc)   XCENC  =      1049.19425231
  PAW double counting   =     12167.78718424   -12180.81815345
  entropy T*S    EENTRO =        -0.00000000
  eigenvalues    EBANDS =     -3850.28967709
  atomic energy  EATOM  =     18597.61585010
  Solvation  Ediel_sol  =         0.00000000
  ---------------------------------------------------
  free energy    TOTEN  =      -457.98443828 eV

  energy without entropy =     -457.98443828  energy(sigma->0) =     -457.98443828


--------------------------------------------------------------------------------------------------------


--------------------------------------- Iteration      2(   5)  ---------------------------------------


    POTLOK:  cpu time    0.1437: real time    0.1439
    SETDIJ:  cpu time    0.7406: real time    0.7408
    EDDIAG:  cpu time    2.7191: real time    2.7280
  RMM-DIIS:  cpu time    6.1182: real time    6.1196
    ORTHCH:  cpu time    0.9921: real time    0.9924
       DOS:  cpu time    0.0015: real time    0.0015
    CHARGE:  cpu time    0.3602: real time    0.3602
    MIXING:  cpu time    0.0040: real time    0.0040
    --------------------------------------------
      LOOP:  cpu time   11.0795: real time   11.0905

 eigenvalue-minimisations  :  4484
 total energy-change (2. order) : 0.2785916E-03  (-0.8996881E-04)
 number of electron     327.9999740 magnetization      23.9999895
 augmentation part       46.4744823 magnetization      16.6702635

 Broyden mixing:
  rms(total) = 0.72799E-02    rms(broyden)= 0.72680E-02
  rms(prec ) = 0.81306E-02
  weight for this iteration     100.00

 eigenvalues of (default mixing * dielectric matrix)
  average eigenvalue GAMMA=   0.8207
  1.5582  0.7210  0.7210  0.2825

 Free energy of the ion-electron system (eV)
  ---------------------------------------------------
  alpha Z        PSCENC =       306.05134035
  Ewald energy   TEWEN  =     43641.12931396
  -Hartree energ DENC   =    -60188.69275476
  -exchange      EXHF   =         0.00000000
  -V(xc)+E(xc)   XCENC  =      1049.19168415
  PAW double counting   =     12168.30266720   -12181.34661789
  entropy T*S    EENTRO =        -0.00000000
  eigenvalues    EBANDS =     -3850.23564280
  atomic energy  EATOM  =     18597.61585010
  Solvation  Ediel_sol  =         0.00000000
  ---------------------------------------------------
  free energy    TOTEN  =      -457.98415969 eV

  energy without entropy =     -457.98415969  energy(sigma->0) =     -457.98415969


--------------------------------------------------------------------------------------------------------


--------------------------------------- Iteration      2(   6)  ---------------------------------------


    POTLOK:  cpu time    0.1452: real time    0.1454
    SETDIJ:  cpu time    0.7399: real time    0.7400
    EDDIAG:  cpu time    2.7183: real time    2.7196
  RMM-DIIS:  cpu time    5.6511: real time    5.6523
    ORTHCH:  cpu time    1.0013: real time    1.0015
       DOS:  cpu time    0.0013: real time    0.0013
    CHARGE:  cpu time    0.3656: real time    0.3656
    MIXING:  cpu time    0.0043: real time    0.0043
    --------------------------------------------
      LOOP:  cpu time   10.6269: real time   10.6301

 eigenvalue-minimisations  :  4136
 total energy-change (2. order) :-0.8543142E-05  (-0.2991098E-04)
 number of electron     327.9999740 magnetization      23.9999895
 augmentation part       46.4766148 magnetization      16.6707297

 Broyden mixing:
  rms(total) = 0.47801E-02    rms(broyden)= 0.47764E-02
  rms(prec ) = 0.52707E-02
  weight for this iteration     100.00

 eigenvalues of (default mixing * dielectric matrix)
  average eigenvalue GAMMA=   0.8361
  1.9381  0.8206  0.2838  0.6412  0.4969

 Free energy of the ion-electron system (eV)
  ---------------------------------------------------
  alpha Z        PSCENC =       306.05134035
  Ewald energy   TEWEN  =     43641.12931396
  -Hartree energ DENC   =    -60188.68860241
  -exchange      EXHF   =         0.00000000
  -V(xc)+E(xc)   XCENC  =      1049.18965538
  PAW double counting   =     12168.53292102   -12181.56281185
  entropy T*S    EENTRO =        -0.00000000
  eigenvalues    EBANDS =     -3850.25183477
  atomic energy  EATOM  =     18597.61585010
  Solvation  Ediel_sol  =         0.00000000
  ---------------------------------------------------
  free energy    TOTEN  =      -457.98416824 eV

  energy without entropy =     -457.98416824  energy(sigma->0) =     -457.98416824


--------------------------------------------------------------------------------------------------------


--------------------------------------- Iteration      2(   7)  ---------------------------------------


    POTLOK:  cpu time    0.1433: real time    0.1435
    SETDIJ:  cpu time    0.7392: real time    0.7393
    EDDIAG:  cpu time    2.7147: real time    2.7160
  RMM-DIIS:  cpu time    5.0872: real time    5.0885
    ORTHCH:  cpu time    1.0361: real time    1.0365
       DOS:  cpu time    0.0009: real time    0.0009
    CHARGE:  cpu time    0.3645: real time    0.3645
    MIXING:  cpu time    0.0046: real time    0.0046
    --------------------------------------------
      LOOP:  cpu time   10.0905: real time   10.0937

 eigenvalue-minimisations  :  3670
 total energy-change (2. order) :-0.3784617E-04  (-0.9492698E-05)
 number of electron     327.9999740 magnetization      23.9999895
 augmentation part       46.4739232 magnetization      16.6715253

 Broyden mixing:
  rms(total) = 0.31967E-02    rms(broyden)= 0.31925E-02
  rms(prec ) = 0.35656E-02
  weight for this iteration     100.00

 eigenvalues of (default mixing * dielectric matrix)
  average eigenvalue GAMMA=   0.8367
  2.0748  0.7943  0.7943  0.7154  0.2857  0.3560

 Free energy of the ion-electron system (eV)
  ---------------------------------------------------
  alpha Z        PSCENC =       306.05134035
  Ewald energy   TEWEN  =     43641.12931396
  -Hartree energ DENC   =    -60188.73797530
  -exchange      EXHF   =         0.00000000
  -V(xc)+E(xc)   XCENC  =      1049.19084936
  PAW double counting   =     12168.69946355   -12181.72922037
  entropy T*S    EENTRO =        -0.00000000
  eigenvalues    EBANDS =     -3850.20382772
  atomic energy  EATOM  =     18597.61585010
  Solvation  Ediel_sol  =         0.00000000
  ---------------------------------------------------
  free energy    TOTEN  =      -457.98420608 eV

  energy without entropy =     -457.98420608  energy(sigma->0) =     -457.98420608


--------------------------------------------------------------------------------------------------------


--------------------------------------- Iteration      2(   8)  ---------------------------------------


    POTLOK:  cpu time    0.1459: real time    0.1461
    SETDIJ:  cpu time    0.7365: real time    0.7366
    EDDIAG:  cpu time    2.7186: real time    2.7207
  RMM-DIIS:  cpu time    4.4078: real time    4.4088
    ORTHCH:  cpu time    0.9942: real time    0.9945
       DOS:  cpu time    0.0013: real time    0.0013
    CHARGE:  cpu time    0.3632: real time    0.3632
    MIXING:  cpu time    0.0047: real time    0.0047
    --------------------------------------------
      LOOP:  cpu time    9.3721: real time    9.3759

 eigenvalue-minimisations  :  3136
 total energy-change (2. order) :-0.3466920E-04  (-0.4772896E-05)
 number of electron     327.9999740 magnetization      23.9999894
 augmentation part       46.4770084 magnetization      16.6710442

 Broyden mixing:
  rms(total) = 0.21178E-02    rms(broyden)= 0.21145E-02
  rms(prec ) = 0.24093E-02
  weight for this iteration     100.00

 eigenvalues of (default mixing * dielectric matrix)
  average eigenvalue GAMMA=   0.9156
  2.2761  1.4847  0.6814  0.6814  0.6806  0.2834  0.3218

 Free energy of the ion-electron system (eV)
  ---------------------------------------------------
  alpha Z        PSCENC =       306.05134035
  Ewald energy   TEWEN  =     43641.12931396
  -Hartree energ DENC   =    -60188.72247789
  -exchange      EXHF   =         0.00000000
  -V(xc)+E(xc)   XCENC  =      1049.19362817
  PAW double counting   =     12168.72006633   -12181.74048553
  entropy T*S    EENTRO =        -0.00000000
  eigenvalues    EBANDS =     -3850.23147623
  atomic energy  EATOM  =     18597.61585010
  Solvation  Ediel_sol  =         0.00000000
  ---------------------------------------------------
  free energy    TOTEN  =      -457.98424075 eV

  energy without entropy =     -457.98424075  energy(sigma->0) =     -457.98424075


--------------------------------------------------------------------------------------------------------


--------------------------------------- Iteration      2(   9)  ---------------------------------------


    POTLOK:  cpu time    0.1445: real time    0.1447
    SETDIJ:  cpu time    0.7396: real time    0.7397
    EDDIAG:  cpu time    2.7156: real time    2.7168
  RMM-DIIS:  cpu time    4.3495: real time    4.3503
    ORTHCH:  cpu time    0.9937: real time    0.9938
       DOS:  cpu time    0.0014: real time    0.0014
    CHARGE:  cpu time    0.3616: real time    0.3617
    MIXING:  cpu time    0.0050: real time    0.0050
    --------------------------------------------
      LOOP:  cpu time    9.3108: real time    9.3133

 eigenvalue-minimisations  :  3078
 total energy-change (2. order) :-0.9703081E-04  (-0.4015816E-05)
 number of electron     327.9999740 magnetization      23.9999894
 augmentation part       46.4748798 magnetization      16.6710482

 Broyden mixing:
  rms(total) = 0.18341E-02    rms(broyden)= 0.18291E-02
  rms(prec ) = 0.20582E-02
  weight for this iteration     100.00

 eigenvalues of (default mixing * dielectric matrix)
  average eigenvalue GAMMA=   0.9203
  2.5064  1.6356  0.7479  0.6504  0.6504  0.5660  0.2821  0.3238

 Free energy of the ion-electron system (eV)
  ---------------------------------------------------
  alpha Z        PSCENC =       306.05134035
  Ewald energy   TEWEN  =     43641.12931396
  -Hartree energ DENC   =    -60188.77437530
  -exchange      EXHF   =         0.00000000
  -V(xc)+E(xc)   XCENC  =      1049.19399310
  PAW double counting   =     12168.82711845   -12181.85000823
  entropy T*S    EENTRO =        -0.00000000
  eigenvalues    EBANDS =     -3850.17757021
  atomic energy  EATOM  =     18597.61585010
  Solvation  Ediel_sol  =         0.00000000
  ---------------------------------------------------
  free energy    TOTEN  =      -457.98433778 eV

  energy without entropy =     -457.98433778  energy(sigma->0) =     -457.98433778


--------------------------------------------------------------------------------------------------------


--------------------------------------- Iteration      2(  10)  ---------------------------------------


    POTLOK:  cpu time    0.1430: real time    0.1433
    SETDIJ:  cpu time    0.7456: real time    0.7456
    EDDIAG:  cpu time    2.7199: real time    2.7214
  RMM-DIIS:  cpu time    4.0302: real time    4.0311
    ORTHCH:  cpu time    0.9915: real time    0.9916
       DOS:  cpu time    0.0013: real time    0.0013
    CHARGE:  cpu time    0.3612: real time    0.3612
    MIXING:  cpu time    0.0055: real time    0.0055
    --------------------------------------------
      LOOP:  cpu time    8.9982: real time    9.0011

 eigenvalue-minimisations  :  2837
 total energy-change (2. order) :-0.8276808E-04  (-0.2630832E-05)
 number of electron     327.9999740 magnetization      23.9999893
 augmentation part       46.4761833 magnetization      16.6712453

 Broyden mixing:
  rms(total) = 0.15866E-02    rms(broyden)= 0.15826E-02
  rms(prec ) = 0.17523E-02
  weight for this iteration     100.00

 eigenvalues of (default mixing * dielectric matrix)
  average eigenvalue GAMMA=   1.0516
  3.3991  1.6917  1.3056  0.7071  0.7071  0.6652  0.3907  0.2830  0.3145

 Free energy of the ion-electron system (eV)
  ---------------------------------------------------
  alpha Z        PSCENC =       306.05134035
  Ewald energy   TEWEN  =     43641.12931396
  -Hartree energ DENC   =    -60188.77533821
  -exchange      EXHF   =         0.00000000
  -V(xc)+E(xc)   XCENC  =      1049.19347060
  PAW double counting   =     12168.82918305   -12181.84851529
  entropy T*S    EENTRO =        -0.00000000
  eigenvalues    EBANDS =     -3850.17972510
  atomic energy  EATOM  =     18597.61585010
  Solvation  Ediel_sol  =         0.00000000
  ---------------------------------------------------
  free energy    TOTEN  =      -457.98442055 eV

  energy without entropy =     -457.98442055  energy(sigma->0) =     -457.98442055


--------------------------------------------------------------------------------------------------------


--------------------------------------- Iteration      2(  11)  ---------------------------------------


    POTLOK:  cpu time    0.1442: real time    0.1445
    SETDIJ:  cpu time    0.7353: real time    0.7355
    EDDIAG:  cpu time    2.7218: real time    2.7231
  RMM-DIIS:  cpu time    4.5321: real time    4.5330
    ORTHCH:  cpu time    0.9867: real time    0.9869
       DOS:  cpu time    0.0012: real time    0.0012
    CHARGE:  cpu time    0.3665: real time    0.3665
    MIXING:  cpu time    0.0055: real time    0.0055
    --------------------------------------------
      LOOP:  cpu time    9.4934: real time    9.4962

 eigenvalue-minimisations  :  3301
 total energy-change (2. order) :-0.1801289E-03  (-0.6406392E-05)
 number of electron     327.9999740 magnetization      23.9999892
 augmentation part       46.4754352 magnetization      16.6715235

 Broyden mixing:
  rms(total) = 0.12724E-02    rms(broyden)= 0.12547E-02
  rms(prec ) = 0.13272E-02
  weight for this iteration     100.00

 eigenvalues of (default mixing * dielectric matrix)
  average eigenvalue GAMMA=   1.2522
  5.0743  1.9847  1.4504  0.9109  0.7306  0.7306  0.6696  0.3765  0.2825  0.3117

 Free energy of the ion-electron system (eV)
  ---------------------------------------------------
  alpha Z        PSCENC =       306.05134035
  Ewald energy   TEWEN  =     43641.12931396
  -Hartree energ DENC   =    -60188.80471586
  -exchange      EXHF   =         0.00000000
  -V(xc)+E(xc)   XCENC  =      1049.19318967
  PAW double counting   =     12168.85906943   -12181.87812655
  entropy T*S    EENTRO =        -0.00000000
  eigenvalues    EBANDS =     -3850.15052176
  atomic energy  EATOM  =     18597.61585010
  Solvation  Ediel_sol  =         0.00000000
  ---------------------------------------------------
  free energy    TOTEN  =      -457.98460068 eV

  energy without entropy =     -457.98460068  energy(sigma->0) =     -457.98460068


--------------------------------------------------------------------------------------------------------


--------------------------------------- Iteration      2(  12)  ---------------------------------------


    POTLOK:  cpu time    0.1432: real time    0.1434
    SETDIJ:  cpu time    0.7392: real time    0.7393
    EDDIAG:  cpu time    2.7307: real time    2.7319
  RMM-DIIS:  cpu time    4.5197: real time    4.5208
    ORTHCH:  cpu time    0.9913: real time    0.9913
       DOS:  cpu time    0.0013: real time    0.0013
    CHARGE:  cpu time    0.3599: real time    0.3600
    MIXING:  cpu time    0.0058: real time    0.0058
    --------------------------------------------
      LOOP:  cpu time    9.4910: real time    9.4938

 eigenvalue-minimisations  :  3205
 total energy-change (2. order) :-0.1679455E-03  (-0.6960016E-05)
 number of electron     327.9999740 magnetization      23.9999892
 augmentation part       46.4758669 magnetization      16.6719628

 Broyden mixing:
  rms(total) = 0.12639E-02    rms(broyden)= 0.12395E-02
  rms(prec ) = 0.12908E-02
  weight for this iteration     100.00

 eigenvalues of (default mixing * dielectric matrix)
  average eigenvalue GAMMA=   1.4441
  7.1907  2.1904  1.4161  1.4161  0.6736  0.6736  0.7139  0.6420  0.3753  0.2826
  0.3111

 Free energy of the ion-electron system (eV)
  ---------------------------------------------------
  alpha Z        PSCENC =       306.05134035
  Ewald energy   TEWEN  =     43641.12931396
  -Hartree energ DENC   =    -60188.82291776
  -exchange      EXHF   =         0.00000000
  -V(xc)+E(xc)   XCENC  =      1049.19285044
  PAW double counting   =     12168.83791322   -12181.85611417
  entropy T*S    EENTRO =        -0.00000000
  eigenvalues    EBANDS =     -3850.13300476
  atomic energy  EATOM  =     18597.61585010
  Solvation  Ediel_sol  =         0.00000000
  ---------------------------------------------------
  free energy    TOTEN  =      -457.98476862 eV

  energy without entropy =     -457.98476862  energy(sigma->0) =     -457.98476862


--------------------------------------------------------------------------------------------------------


--------------------------------------- Iteration      2(  13)  ---------------------------------------


    POTLOK:  cpu time    0.1435: real time    0.1438
    SETDIJ:  cpu time    0.7366: real time    0.7368
    EDDIAG:  cpu time    2.7314: real time    2.7338
  RMM-DIIS:  cpu time    4.4988: real time    4.5000
    ORTHCH:  cpu time    0.9942: real time    0.9943
       DOS:  cpu time    0.0011: real time    0.0011
    CHARGE:  cpu time    0.3653: real time    0.3653
    MIXING:  cpu time    0.0065: real time    0.0065
    --------------------------------------------
      LOOP:  cpu time    9.4775: real time    9.4816

 eigenvalue-minimisations  :  3211
 total energy-change (2. order) :-0.1222650E-03  (-0.7469553E-05)
 number of electron     327.9999740 magnetization      23.9999891
 augmentation part       46.4756245 magnetization      16.6723345

 Broyden mixing:
  rms(total) = 0.11660E-02    rms(broyden)= 0.11367E-02
  rms(prec ) = 0.11806E-02
  weight for this iteration     100.00

 eigenvalues of (default mixing * dielectric matrix)
  average eigenvalue GAMMA=   1.7405
 10.9078  2.0752  2.0752  1.3779  0.8295  0.6967  0.6967  0.6605  0.5976  0.3751
  0.2826  0.3113

 Free energy of the ion-electron system (eV)
  ---------------------------------------------------
  alpha Z        PSCENC =       306.05134035
  Ewald energy   TEWEN  =     43641.12931396
  -Hartree energ DENC   =    -60188.84450680
  -exchange      EXHF   =         0.00000000
  -V(xc)+E(xc)   XCENC  =      1049.19250013
  PAW double counting   =     12168.82486848   -12181.84527727
  entropy T*S    EENTRO =        -0.00000000
  eigenvalues    EBANDS =     -3850.10897982
  atomic energy  EATOM  =     18597.61585010
  Solvation  Ediel_sol  =         0.00000000
  ---------------------------------------------------
  free energy    TOTEN  =      -457.98489089 eV

  energy without entropy =     -457.98489089  energy(sigma->0) =     -457.98489089


--------------------------------------------------------------------------------------------------------


--------------------------------------- Iteration      2(  14)  ---------------------------------------


    POTLOK:  cpu time    0.1460: real time    0.1462
    SETDIJ:  cpu time    0.7364: real time    0.7366
    EDDIAG:  cpu time    2.7276: real time    2.7302
  RMM-DIIS:  cpu time    4.5342: real time    4.5353
    ORTHCH:  cpu time    0.9932: real time    0.9934
       DOS:  cpu time    0.0013: real time    0.0013
    CHARGE:  cpu time    0.3627: real time    0.3630
    MIXING:  cpu time    0.0065: real time    0.0065
    --------------------------------------------
      LOOP:  cpu time    9.5078: real time    9.5124

 eigenvalue-minimisations  :  3222
 total energy-change (2. order) :-0.7641419E-04  (-0.7847681E-05)
 number of electron     327.9999740 magnetization      23.9999891
 augmentation part       46.4758670 magnetization      16.6728489

 Broyden mixing:
  rms(total) = 0.12311E-02    rms(broyden)= 0.11998E-02
  rms(prec ) = 0.12533E-02
  weight for this iteration     100.00

 eigenvalues of (default mixing * dielectric matrix)
  average eigenvalue GAMMA=   1.8832
 13.5566  2.2397  2.2397  1.3026  0.8649  0.7536  0.7536  0.6551  0.6551  0.2826
  0.3111  0.3756  0.4909

 Free energy of the ion-electron system (eV)
  ---------------------------------------------------
  alpha Z        PSCENC =       306.05134035
  Ewald energy   TEWEN  =     43641.12931396
  -Hartree energ DENC   =    -60188.86162725
  -exchange      EXHF   =         0.00000000
  -V(xc)+E(xc)   XCENC  =      1049.19171398
  PAW double counting   =     12168.82035255   -12181.84202498
  entropy T*S    EENTRO =        -0.00000000
  eigenvalues    EBANDS =     -3850.08988600
  atomic energy  EATOM  =     18597.61585010
  Solvation  Ediel_sol  =         0.00000000
  ---------------------------------------------------
  free energy    TOTEN  =      -457.98496730 eV

  energy without entropy =     -457.98496730  energy(sigma->0) =     -457.98496730


--------------------------------------------------------------------------------------------------------


--------------------------------------- Iteration      2(  15)  ---------------------------------------


    POTLOK:  cpu time    0.1435: real time    0.1438
    SETDIJ:  cpu time    0.7366: real time    0.7367
    EDDIAG:  cpu time    2.7239: real time    2.7250
  RMM-DIIS:  cpu time    4.3890: real time    4.3909
    ORTHCH:  cpu time    0.9891: real time    0.9893
       DOS:  cpu time    0.0014: real time    0.0014
    CHARGE:  cpu time    0.3624: real time    0.3624
    MIXING:  cpu time    0.0068: real time    0.0068
    --------------------------------------------
      LOOP:  cpu time    9.3527: real time    9.3564

 eigenvalue-minimisations  :  3097
 total energy-change (2. order) :-0.2354952E-04  (-0.6532179E-05)
 number of electron     327.9999740 magnetization      23.9999891
 augmentation part       46.4759201 magnetization      16.6732265

 Broyden mixing:
  rms(total) = 0.13281E-02    rms(broyden)= 0.13038E-02
  rms(prec ) = 0.13681E-02
  weight for this iteration     100.00

 eigenvalues of (default mixing * dielectric matrix)
  average eigenvalue GAMMA=   1.7269
 13.1215  2.2187  2.2187  1.3266  0.8611  0.7405  0.7405  0.6562  0.6562  0.2826
  0.3111  0.3755  0.4870  0.1800

 Free energy of the ion-electron system (eV)
  ---------------------------------------------------
  alpha Z        PSCENC =       306.05134035
  Ewald energy   TEWEN  =     43641.12931396
  -Hartree energ DENC   =    -60188.87371226
  -exchange      EXHF   =         0.00000000
  -V(xc)+E(xc)   XCENC  =      1049.19116035
  PAW double counting   =     12168.82267080   -12181.84570617
  entropy T*S    EENTRO =        -0.00000000
  eigenvalues    EBANDS =     -3850.07590796
  atomic energy  EATOM  =     18597.61585010
  Solvation  Ediel_sol  =         0.00000000
  ---------------------------------------------------
  free energy    TOTEN  =      -457.98499085 eV

  energy without entropy =     -457.98499085  energy(sigma->0) =     -457.98499085


--------------------------------------------------------------------------------------------------------


--------------------------------------- Iteration      2(  16)  ---------------------------------------


    POTLOK:  cpu time    0.1434: real time    0.1436
    SETDIJ:  cpu time    0.7370: real time    0.7370
    EDDIAG:  cpu time    2.7224: real time    2.7236
  RMM-DIIS:  cpu time    3.9300: real time    3.9309
    ORTHCH:  cpu time    0.9908: real time    0.9909
       DOS:  cpu time    0.0008: real time    0.0008
    --------------------------------------------
      LOOP:  cpu time    8.5242: real time    8.5266

 eigenvalue-minimisations  :  2679
 total energy-change (2. order) :-0.3199373E-05  (-0.2101794E-05)
 number of electron     327.9999740 magnetization      23.9999891
 augmentation part       46.4759201 magnetization      16.6732265

 Free energy of the ion-electron system (eV)
  ---------------------------------------------------
  alpha Z        PSCENC =       306.05134035
  Ewald energy   TEWEN  =     43641.12931396
  -Hartree energ DENC   =    -60188.87862871
  -exchange      EXHF   =         0.00000000
  -V(xc)+E(xc)   XCENC  =      1049.19093988
  PAW double counting   =     12168.82684153   -12181.85047360
  entropy T*S    EENTRO =        -0.00000000
  eigenvalues    EBANDS =     -3850.07017755
  atomic energy  EATOM  =     18597.61585010
  Solvation  Ediel_sol  =         0.00000000
  ---------------------------------------------------
  free energy    TOTEN  =      -457.98499405 eV

  energy without entropy =     -457.98499405  energy(sigma->0) =     -457.98499405


--------------------------------------------------------------------------------------------------------


 average (electrostatic) potential at core
  the test charge radii are     1.0103  0.6991  0.7089  1.1045  0.7215
  (the norm of the test charge is              1.0000)
       1 -53.3386       2 -51.6788       3 -53.5532       4 -53.2064       5 -56.9473
       6 -53.0301       7 -56.7183       8 -57.1576       9 -58.2212      10 -58.3899
      11 -59.0571      12 -58.8913      13 -58.2443      14 -58.3950      15 -59.0625
      16 -58.8974      17 -58.2745      18 -59.0957      19 -58.3017      20 -58.8246
      21 -58.2886      22 -59.0928      23 -58.2959      24 -58.8285      25 -57.8418
      26 -58.6413      27 -58.3659      28 -56.6983      29 -58.9132      30 -56.9944
      31 -56.8386      32 -59.0020      33 -72.2558      34 -72.0816      35 -72.7492
      36 -72.8959      37 -72.2610      38 -72.1048      39 -72.7531      40 -72.8875
      41 -72.1564      42 -72.7399      43 -72.0767      44 -72.9347      45 -72.1519
      46 -72.7465      47 -72.0901      48 -72.9206      49 -70.3252      50 -72.5457
      51 -72.5997      52 -71.4955      53 -72.7987      54 -71.4427      55 -71.6030
      56 -72.7905      57 -41.7335      58 -41.7503      59 -41.1343      60 -41.1336
      61 -78.3696      62 -78.2832
 
 
 
 E-fermi :  -4.0136     XC(G=0):  -3.9318     alpha+bet : -2.8030


 spin component 1

 k-point     1 :       0.0000    0.0000    0.0000
  band No.  band energies     occupation 
      1     -34.3646      1.00000
      2     -34.3481      1.00000
      3     -33.7434      1.00000
      4     -33.7427      1.00000
      5     -22.0440      1.00000
      6     -21.9378      1.00000
      7     -21.9275      1.00000
      8     -21.8982      1.00000
      9     -21.8952      1.00000
     10     -21.8863      1.00000
     11     -21.7586      1.00000
     12     -21.7246      1.00000
     13     -21.7135      1.00000
     14     -21.7097      1.00000
     15     -21.6074      1.00000
     16     -21.4847      1.00000
     17     -21.3935      1.00000
     18     -21.3306      1.00000
     19     -21.2638      1.00000
     20     -21.2592      1.00000
     21     -21.2294      1.00000
     22     -21.1535      1.00000
     23     -21.1490      1.00000
     24     -21.1257      1.00000
     25     -20.9059      1.00000
     26     -20.8891      1.00000
     27     -20.5808      1.00000
     28     -20.5762      1.00000
     29     -20.4253      1.00000
     30     -19.4738      1.00000
     31     -17.8733      1.00000
     32     -17.8564      1.00000
     33     -17.8534      1.00000
     34     -17.8401      1.00000
     35     -17.8349      1.00000
     36     -17.8214      1.00000
     37     -17.2609      1.00000
     38     -17.2602      1.00000
     39     -17.2140      1.00000
     40     -17.2133      1.00000
     41     -17.2096      1.00000
     42     -17.2091      1.00000
     43     -14.6683      1.00000
     44     -14.5836      1.00000
     45     -14.4827      1.00000
     46     -14.4115      1.00000
     47     -14.1376      1.00000
     48     -14.0851      1.00000
     49     -13.3786      1.00000
     50     -13.2720      1.00000
     51     -13.1846      1.00000
     52     -13.0716      1.00000
     53     -13.0208      1.00000
     54     -13.0081      1.00000
     55     -12.9327      1.00000
     56     -12.8771      1.00000
     57     -12.8415      1.00000
     58     -12.8163      1.00000
     59     -12.7389      1.00000
     60     -12.4481      1.00000
     61     -12.1971      1.00000
     62     -12.1561      1.00000
     63     -11.9142      1.00000
     64     -11.4224      1.00000
     65     -11.3303      1.00000
     66     -11.3070      1.00000
     67     -11.2874      1.00000
     68     -11.1058      1.00000
     69     -11.0936      1.00000
     70     -10.9526      1.00000
     71     -10.7588      1.00000
     72     -10.6737      1.00000
     73     -10.6546      1.00000
     74     -10.4312      1.00000
     75     -10.3274      1.00000
     76     -10.3232      1.00000
     77     -10.2462      1.00000
     78     -10.0206      1.00000
     79      -9.9710      1.00000
     80      -9.9572      1.00000
     81      -9.7381      1.00000
     82      -9.6826      1.00000
     83      -9.6771      1.00000
     84      -9.6531      1.00000
     85      -9.6229      1.00000
     86      -9.5719      1.00000
     87      -9.4776      1.00000
     88      -9.4741      1.00000
     89      -9.3501      1.00000
     90      -9.2924      1.00000
     91      -9.1517      1.00000
     92      -9.1126      1.00000
     93      -9.0428      1.00000
     94      -8.9755      1.00000
     95      -8.8831      1.00000
     96      -8.7772      1.00000
     97      -8.7425      1.00000
     98      -8.7307      1.00000
     99      -8.5976      1.00000
    100      -8.5742      1.00000
    101      -8.5707      1.00000
    102      -8.5330      1.00000
    103      -8.4986      1.00000
    104      -8.4095      1.00000
    105      -8.3889      1.00000
    106      -8.3074      1.00000
    107      -8.2617      1.00000
    108      -8.0915      1.00000
    109      -8.0727      1.00000
    110      -8.0165      1.00000
    111      -7.9683      1.00000
    112      -7.8209      1.00000
    113      -7.7515      1.00000
    114      -7.7379      1.00000
    115      -7.6703      1.00000
    116      -7.6440      1.00000
    117      -7.6294      1.00000
    118      -7.6277      1.00000
    119      -7.5990      1.00000
    120      -7.5905      1.00000
    121      -7.5821      1.00000
    122      -7.5623      1.00000
    123      -7.5254      1.00000
    124      -7.4994      1.00000
    125      -7.4944      1.00000
    126      -7.4574      1.00000
    127      -7.4220      1.00000
    128      -7.4028      1.00000
    129      -7.3739      1.00000
    130      -7.3322      1.00000
    131      -7.3061      1.00000
    132      -7.2563      1.00000
    133      -7.2020      1.00000
    134      -7.1885      1.00000
    135      -7.1432      1.00000
    136      -7.1255      1.00000
    137      -7.1169      1.00000
    138      -7.0646      1.00000
    139      -7.0040      1.00000
    140      -6.9766      1.00000
    141      -6.9448      1.00000
    142      -6.9051      1.00000
    143      -6.8360      1.00000
    144      -6.7769      1.00000
    145      -6.7450      1.00000
    146      -6.7438      1.00000
    147      -6.7325      1.00000
    148      -6.6636      1.00000
    149      -6.6506      1.00000
    150      -6.6359      1.00000
    151      -6.5864      1.00000
    152      -6.5848      1.00000
    153      -6.5644      1.00000
    154      -6.5239      1.00000
    155      -6.4617      1.00000
    156      -6.3892      1.00000
    157      -6.3814      1.00000
    158      -6.3442      1.00000
    159      -6.3050      1.00000
    160      -6.2632      1.00000
    161      -6.2587      1.00000
    162      -6.1373      1.00000
    163      -6.0650      1.00000
    164      -5.8190      1.00000
    165      -5.7825      1.00000
    166      -5.6807      1.00000
    167      -5.3655      1.00000
    168      -5.3118      1.00000
    169      -5.0267      1.00000
    170      -4.9538      1.00000
    171      -4.8844      1.00000
    172      -4.7359      1.00000
    173      -4.5750      1.00000
    174      -4.4854      1.00000
    175      -4.4419      1.00000
    176      -4.3351      1.00000
    177      -1.8903      0.00000
    178      -1.2335      0.00000
    179      -1.1895      0.00000
    180      -1.0184      0.00000
    181      -0.9389      0.00000
    182      -0.7368      0.00000
    183      -0.5405      0.00000
    184      -0.4891      0.00000
    185      -0.3285      0.00000
    186      -0.3180      0.00000
    187      -0.2572      0.00000
    188      -0.1552      0.00000
    189      -0.1033      0.00000
    190       0.1896      0.00000
    191       0.2620      0.00000
    192       0.2775      0.00000
    193       0.3096      0.00000
    194       0.3410      0.00000
    195       0.3889      0.00000
    196       0.4780      0.00000
    197       0.5231      0.00000
    198       0.5396      0.00000
    199       0.5867      0.00000
    200       0.6891      0.00000
    201       0.7086      0.00000
    202       0.7350      0.00000
    203       0.7633      0.00000
    204       0.7645      0.00000
    205       0.8326      0.00000
    206       0.8534      0.00000
    207       0.9335      0.00000
    208       0.9523      0.00000
    209       1.0502      0.00000
    210       1.0652      0.00000
    211       1.0843      0.00000
    212       1.1246      0.00000
    213       1.1281      0.00000
    214       1.2054      0.00000
    215       1.2167      0.00000
    216       1.2724      0.00000

 k-point     2 :       0.3333    0.0000    0.0000
  band No.  band energies     occupation 
      1     -34.3646      1.00000
      2     -34.3481      1.00000
      3     -33.7434      1.00000
      4     -33.7427      1.00000
      5     -22.0356      1.00000
      6     -21.9476      1.00000
      7     -21.9301      1.00000
      8     -21.9063      1.00000
      9     -21.8905      1.00000
     10     -21.8717      1.00000
     11     -21.7765      1.00000
     12     -21.7169      1.00000
     13     -21.7122      1.00000
     14     -21.7095      1.00000
     15     -21.6066      1.00000
     16     -21.4843      1.00000
     17     -21.3834      1.00000
     18     -21.3469      1.00000
     19     -21.2582      1.00000
     20     -21.2552      1.00000
     21     -21.2294      1.00000
     22     -21.1611      1.00000
     23     -21.1493      1.00000
     24     -21.1226      1.00000
     25     -20.9039      1.00000
     26     -20.8897      1.00000
     27     -20.5808      1.00000
     28     -20.5762      1.00000
     29     -20.4252      1.00000
     30     -19.4738      1.00000
     31     -17.8732      1.00000
     32     -17.8562      1.00000
     33     -17.8534      1.00000
     34     -17.8402      1.00000
     35     -17.8349      1.00000
     36     -17.8214      1.00000
     37     -17.2609      1.00000
     38     -17.2602      1.00000
     39     -17.2129      1.00000
     40     -17.2123      1.00000
     41     -17.2107      1.00000
     42     -17.2102      1.00000
     43     -14.6625      1.00000
     44     -14.5705      1.00000
     45     -14.4816      1.00000
     46     -14.3983      1.00000
     47     -14.1240      1.00000
     48     -14.0884      1.00000
     49     -13.3790      1.00000
     50     -13.2780      1.00000
     51     -13.1831      1.00000
     52     -13.0214      1.00000
     53     -13.0167      1.00000
     54     -13.0081      1.00000
     55     -12.9329      1.00000
     56     -12.8596      1.00000
     57     -12.8415      1.00000
     58     -12.8161      1.00000
     59     -12.7388      1.00000
     60     -12.5420      1.00000
     61     -12.3176      1.00000
     62     -12.1921      1.00000
     63     -11.8103      1.00000
     64     -11.6439      1.00000
     65     -11.4946      1.00000
     66     -11.3895      1.00000
     67     -11.3222      1.00000
     68     -11.1882      1.00000
     69     -10.9632      1.00000
     70     -10.8331      1.00000
     71     -10.7022      1.00000
     72     -10.6793      1.00000
     73     -10.4350      1.00000
     74     -10.4110      1.00000
     75     -10.3494      1.00000
     76     -10.1077      1.00000
     77      -9.9971      1.00000
     78      -9.9802      1.00000
     79      -9.9309      1.00000
     80      -9.8656      1.00000
     81      -9.7637      1.00000
     82      -9.7164      1.00000
     83      -9.6744      1.00000
     84      -9.6583      1.00000
     85      -9.6110      1.00000
     86      -9.5291      1.00000
     87      -9.4838      1.00000
     88      -9.4719      1.00000
     89      -9.3246      1.00000
     90      -9.2553      1.00000
     91      -9.2186      1.00000
     92      -9.1458      1.00000
     93      -9.1228      1.00000
     94      -8.9908      1.00000
     95      -8.9572      1.00000
     96      -8.8218      1.00000
     97      -8.7768      1.00000
     98      -8.7454      1.00000
     99      -8.7028      1.00000
    100      -8.6403      1.00000
    101      -8.5618      1.00000
    102      -8.5475      1.00000
    103      -8.4531      1.00000
    104      -8.3572      1.00000
    105      -8.2924      1.00000
    106      -8.2627      1.00000
    107      -8.2318      1.00000
    108      -8.2143      1.00000
    109      -8.1318      1.00000
    110      -8.1092      1.00000
    111      -8.0151      1.00000
    112      -7.8896      1.00000
    113      -7.7554      1.00000
    114      -7.7284      1.00000
    115      -7.7142      1.00000
    116      -7.6875      1.00000
    117      -7.6784      1.00000
    118      -7.6664      1.00000
    119      -7.6022      1.00000
    120      -7.5963      1.00000
    121      -7.5844      1.00000
    122      -7.5476      1.00000
    123      -7.5200      1.00000
    124      -7.4958      1.00000
    125      -7.4710      1.00000
    126      -7.4608      1.00000
    127      -7.4362      1.00000
    128      -7.3990      1.00000
    129      -7.3689      1.00000
    130      -7.3136      1.00000
    131      -7.2786      1.00000
    132      -7.2510      1.00000
    133      -7.2455      1.00000
    134      -7.2165      1.00000
    135      -7.2031      1.00000
    136      -7.1590      1.00000
    137      -7.1127      1.00000
    138      -7.0821      1.00000
    139      -7.0542      1.00000
    140      -7.0139      1.00000
    141      -6.8667      1.00000
    142      -6.8543      1.00000
    143      -6.8189      1.00000
    144      -6.7999      1.00000
    145      -6.7635      1.00000
    146      -6.7380      1.00000
    147      -6.7115      1.00000
    148      -6.6769      1.00000
    149      -6.6204      1.00000
    150      -6.5975      1.00000
    151      -6.5713      1.00000
    152      -6.5459      1.00000
    153      -6.5285      1.00000
    154      -6.5245      1.00000
    155      -6.4658      1.00000
    156      -6.3550      1.00000
    157      -6.3467      1.00000
    158      -6.3238      1.00000
    159      -6.3036      1.00000
    160      -6.2966      1.00000
    161      -6.2518      1.00000
    162      -6.1041      1.00000
    163      -6.0642      1.00000
    164      -5.8401      1.00000
    165      -5.7827      1.00000
    166      -5.5936      1.00000
    167      -5.3645      1.00000
    168      -5.3214      1.00000
    169      -5.0327      1.00000
    170      -4.9569      1.00000
    171      -4.8700      1.00000
    172      -4.7323      1.00000
    173      -4.5713      1.00000
    174      -4.4841      1.00000
    175      -4.4422      1.00000
    176      -4.3135      1.00000
    177      -1.8800      0.00000
    178      -1.2140      0.00000
    179      -1.1925      0.00000
    180      -1.0225      0.00000
    181      -0.9592      0.00000
    182      -0.7486      0.00000
    183      -0.5027      0.00000
    184      -0.4596      0.00000
    185      -0.3420      0.00000
    186      -0.2588      0.00000
    187      -0.2164      0.00000
    188      -0.1304      0.00000
    189      -0.0113      0.00000
    190       0.0660      0.00000
    191       0.1854      0.00000
    192       0.2012      0.00000
    193       0.2330      0.00000
    194       0.3289      0.00000
    195       0.3661      0.00000
    196       0.3978      0.00000
    197       0.4432      0.00000
    198       0.4618      0.00000
    199       0.5818      0.00000
    200       0.6229      0.00000
    201       0.7317      0.00000
    202       0.7776      0.00000
    203       0.8048      0.00000
    204       0.8351      0.00000
    205       0.8443      0.00000
    206       0.9062      0.00000
    207       0.9584      0.00000
    208       0.9688      0.00000
    209       1.0018      0.00000
    210       1.0356      0.00000
    211       1.0981      0.00000
    212       1.1349      0.00000
    213       1.1684      0.00000
    214       1.2011      0.00000
    215       1.2146      0.00000
    216       1.3660      0.00000

 k-point     3 :       0.0000    0.3333    0.0000
  band No.  band energies     occupation 
      1     -34.3646      1.00000
      2     -34.3481      1.00000
      3     -33.7434      1.00000
      4     -33.7427      1.00000
      5     -22.0270      1.00000
      6     -21.9776      1.00000
      7     -21.9085      1.00000
      8     -21.8955      1.00000
      9     -21.8922      1.00000
     10     -21.8859      1.00000
     11     -21.7587      1.00000
     12     -21.7261      1.00000
     13     -21.7172      1.00000
     14     -21.7076      1.00000
     15     -21.6071      1.00000
     16     -21.4840      1.00000
     17     -21.3920      1.00000
     18     -21.3306      1.00000
     19     -21.2693      1.00000
     20     -21.2525      1.00000
     21     -21.2260      1.00000
     22     -21.1710      1.00000
     23     -21.1454      1.00000
     24     -21.1200      1.00000
     25     -20.9046      1.00000
     26     -20.8887      1.00000
     27     -20.5807      1.00000
     28     -20.5762      1.00000
     29     -20.4252      1.00000
     30     -19.4738      1.00000
     31     -17.8732      1.00000
     32     -17.8562      1.00000
     33     -17.8534      1.00000
     34     -17.8402      1.00000
     35     -17.8349      1.00000
     36     -17.8214      1.00000
     37     -17.2609      1.00000
     38     -17.2602      1.00000
     39     -17.2129      1.00000
     40     -17.2123      1.00000
     41     -17.2107      1.00000
     42     -17.2102      1.00000
     43     -14.6649      1.00000
     44     -14.5566      1.00000
     45     -14.4788      1.00000
     46     -14.4202      1.00000
     47     -14.1203      1.00000
     48     -14.0876      1.00000
     49     -13.3840      1.00000
     50     -13.2726      1.00000
     51     -13.1835      1.00000
     52     -13.0355      1.00000
     53     -13.0207      1.00000
     54     -13.0078      1.00000
     55     -12.9327      1.00000
     56     -12.8833      1.00000
     57     -12.8415      1.00000
     58     -12.8163      1.00000
     59     -12.7387      1.00000
     60     -12.4593      1.00000
     61     -12.3113      1.00000
     62     -12.0377      1.00000
     63     -11.9815      1.00000
     64     -11.6932      1.00000
     65     -11.4867      1.00000
     66     -11.3953      1.00000
     67     -11.2885      1.00000
     68     -11.2071      1.00000
     69     -11.0869      1.00000
     70     -10.8436      1.00000
     71     -10.7646      1.00000
     72     -10.4793      1.00000
     73     -10.4411      1.00000
     74     -10.3400      1.00000
     75     -10.3324      1.00000
     76     -10.1104      1.00000
     77     -10.0296      1.00000
     78     -10.0180      1.00000
     79      -9.9737      1.00000
     80      -9.8506      1.00000
     81      -9.7631      1.00000
     82      -9.7085      1.00000
     83      -9.6664      1.00000
     84      -9.6207      1.00000
     85      -9.5790      1.00000
     86      -9.5696      1.00000
     87      -9.5387      1.00000
     88      -9.4637      1.00000
     89      -9.3177      1.00000
     90      -9.2849      1.00000
     91      -9.2255      1.00000
     92      -9.1171      1.00000
     93      -9.0429      1.00000
     94      -9.0023      1.00000
     95      -8.9332      1.00000
     96      -8.8222      1.00000
     97      -8.8145      1.00000
     98      -8.7596      1.00000
     99      -8.7054      1.00000
    100      -8.5923      1.00000
    101      -8.5609      1.00000
    102      -8.5450      1.00000
    103      -8.4644      1.00000
    104      -8.4292      1.00000
    105      -8.3554      1.00000
    106      -8.2782      1.00000
    107      -8.2438      1.00000
    108      -8.2228      1.00000
    109      -8.1157      1.00000
    110      -8.0561      1.00000
    111      -8.0298      1.00000
    112      -7.8790      1.00000
    113      -7.7664      1.00000
    114      -7.7162      1.00000
    115      -7.6886      1.00000
    116      -7.6736      1.00000
    117      -7.6522      1.00000
    118      -7.6366      1.00000
    119      -7.5861      1.00000
    120      -7.5723      1.00000
    121      -7.5582      1.00000
    122      -7.5434      1.00000
    123      -7.5325      1.00000
    124      -7.4923      1.00000
    125      -7.4764      1.00000
    126      -7.4580      1.00000
    127      -7.4361      1.00000
    128      -7.4150      1.00000
    129      -7.3904      1.00000
    130      -7.3592      1.00000
    131      -7.3057      1.00000
    132      -7.2633      1.00000
    133      -7.2199      1.00000
    134      -7.1915      1.00000
    135      -7.1824      1.00000
    136      -7.1377      1.00000
    137      -7.1195      1.00000
    138      -7.0894      1.00000
    139      -7.0774      1.00000
    140      -7.0214      1.00000
    141      -6.9066      1.00000
    142      -6.8704      1.00000
    143      -6.8245      1.00000
    144      -6.8064      1.00000
    145      -6.7608      1.00000
    146      -6.7391      1.00000
    147      -6.7024      1.00000
    148      -6.6721      1.00000
    149      -6.6406      1.00000
    150      -6.6031      1.00000
    151      -6.5675      1.00000
    152      -6.5641      1.00000
    153      -6.5080      1.00000
    154      -6.4884      1.00000
    155      -6.4214      1.00000
    156      -6.4064      1.00000
    157      -6.3495      1.00000
    158      -6.3351      1.00000
    159      -6.2934      1.00000
    160      -6.2804      1.00000
    161      -6.2230      1.00000
    162      -6.1098      1.00000
    163      -6.0650      1.00000
    164      -5.8181      1.00000
    165      -5.8141      1.00000
    166      -5.6091      1.00000
    167      -5.3647      1.00000
    168      -5.3219      1.00000
    169      -5.0297      1.00000
    170      -4.9537      1.00000
    171      -4.8810      1.00000
    172      -4.7265      1.00000
    173      -4.5742      1.00000
    174      -4.4668      1.00000
    175      -4.4407      1.00000
    176      -4.3350      1.00000
    177      -1.8720      0.00000
    178      -1.2127      0.00000
    179      -1.1822      0.00000
    180      -1.0245      0.00000
    181      -0.9668      0.00000
    182      -0.7424      0.00000
    183      -0.5055      0.00000
    184      -0.4579      0.00000
    185      -0.3026      0.00000
    186      -0.2618      0.00000
    187      -0.2441      0.00000
    188      -0.1497      0.00000
    189      -0.0170      0.00000
    190       0.0386      0.00000
    191       0.1688      0.00000
    192       0.1922      0.00000
    193       0.2490      0.00000
    194       0.3389      0.00000
    195       0.3857      0.00000
    196       0.4070      0.00000
    197       0.4168      0.00000
    198       0.4957      0.00000
    199       0.5870      0.00000
    200       0.6269      0.00000
    201       0.7396      0.00000
    202       0.7667      0.00000
    203       0.7810      0.00000
    204       0.8261      0.00000
    205       0.8540      0.00000
    206       0.9108      0.00000
    207       0.9574      0.00000
    208       0.9877      0.00000
    209       0.9947      0.00000
    210       1.0607      0.00000
    211       1.0910      0.00000
    212       1.1235      0.00000
    213       1.1752      0.00000
    214       1.2169      0.00000
    215       1.2379      0.00000
    216       1.2867      0.00000

 k-point     4 :       0.3333    0.3333    0.0000
  band No.  band energies     occupation 
      1     -34.3646      1.00000
      2     -34.3481      1.00000
      3     -33.7434      1.00000
      4     -33.7427      1.00000
      5     -22.0176      1.00000
      6     -21.9730      1.00000
      7     -21.9400      1.00000
      8     -21.8917      1.00000
      9     -21.8878      1.00000
     10     -21.8692      1.00000
     11     -21.7762      1.00000
     12     -21.7252      1.00000
     13     -21.7109      1.00000
     14     -21.7058      1.00000
     15     -21.6064      1.00000
     16     -21.4837      1.00000
     17     -21.3826      1.00000
     18     -21.3448      1.00000
     19     -21.2678      1.00000
     20     -21.2487      1.00000
     21     -21.2232      1.00000
     22     -21.1704      1.00000
     23     -21.1565      1.00000
     24     -21.1143      1.00000
     25     -20.9035      1.00000
     26     -20.8886      1.00000
     27     -20.5807      1.00000
     28     -20.5762      1.00000
     29     -20.4252      1.00000
     30     -19.4737      1.00000
     31     -17.8732      1.00000
     32     -17.8563      1.00000
     33     -17.8534      1.00000
     34     -17.8402      1.00000
     35     -17.8348      1.00000
     36     -17.8214      1.00000
     37     -17.2609      1.00000
     38     -17.2602      1.00000
     39     -17.2138      1.00000
     40     -17.2125      1.00000
     41     -17.2104      1.00000
     42     -17.2094      1.00000
     43     -14.6589      1.00000
     44     -14.5487      1.00000
     45     -14.4779      1.00000
     46     -14.3987      1.00000
     47     -14.1140      1.00000
     48     -14.0842      1.00000
     49     -13.3841      1.00000
     50     -13.2784      1.00000
     51     -13.1827      1.00000
     52     -13.0213      1.00000
     53     -13.0127      1.00000
     54     -13.0067      1.00000
     55     -12.9328      1.00000
     56     -12.8438      1.00000
     57     -12.8412      1.00000
     58     -12.8161      1.00000
     59     -12.7387      1.00000
     60     -12.5005      1.00000
     61     -12.4153      1.00000
     62     -12.1105      1.00000
     63     -11.8942      1.00000
     64     -11.8021      1.00000
     65     -11.7173      1.00000
     66     -11.4496      1.00000
     67     -11.4013      1.00000
     68     -11.2507      1.00000
     69     -10.8230      1.00000
     70     -10.6566      1.00000
     71     -10.6135      1.00000
     72     -10.5687      1.00000
     73     -10.4625      1.00000
     74     -10.3669      1.00000
     75     -10.2763      1.00000
     76      -9.9930      1.00000
     77      -9.9475      1.00000
     78      -9.8839      1.00000
     79      -9.8428      1.00000
     80      -9.8090      1.00000
     81      -9.7089      1.00000
     82      -9.6954      1.00000
     83      -9.6746      1.00000
     84      -9.5958      1.00000
     85      -9.5545      1.00000
     86      -9.5439      1.00000
     87      -9.4903      1.00000
     88      -9.4445      1.00000
     89      -9.3883      1.00000
     90      -9.2816      1.00000
     91      -9.2289      1.00000
     92      -9.1572      1.00000
     93      -9.1214      1.00000
     94      -9.0448      1.00000
     95      -8.9611      1.00000
     96      -8.8963      1.00000
     97      -8.8411      1.00000
     98      -8.7755      1.00000
     99      -8.7309      1.00000
    100      -8.6481      1.00000
    101      -8.6190      1.00000
    102      -8.5470      1.00000
    103      -8.4716      1.00000
    104      -8.4288      1.00000
    105      -8.3308      1.00000
    106      -8.2804      1.00000
    107      -8.2488      1.00000
    108      -8.2372      1.00000
    109      -8.2035      1.00000
    110      -8.0950      1.00000
    111      -8.0706      1.00000
    112      -7.9138      1.00000
    113      -7.8505      1.00000
    114      -7.8106      1.00000
    115      -7.7872      1.00000
    116      -7.7084      1.00000
    117      -7.6456      1.00000
    118      -7.6355      1.00000
    119      -7.6027      1.00000
    120      -7.5655      1.00000
    121      -7.5497      1.00000
    122      -7.5282      1.00000
    123      -7.5034      1.00000
    124      -7.4654      1.00000
    125      -7.4559      1.00000
    126      -7.4255      1.00000
    127      -7.4084      1.00000
    128      -7.3524      1.00000
    129      -7.3286      1.00000
    130      -7.3030      1.00000
    131      -7.2777      1.00000
    132      -7.2469      1.00000
    133      -7.2231      1.00000
    134      -7.2066      1.00000
    135      -7.1640      1.00000
    136      -7.1510      1.00000
    137      -7.1212      1.00000
    138      -7.1057      1.00000
    139      -7.0879      1.00000
    140      -7.0520      1.00000
    141      -6.9413      1.00000
    142      -6.9033      1.00000
    143      -6.8641      1.00000
    144      -6.8573      1.00000
    145      -6.8220      1.00000
    146      -6.7917      1.00000
    147      -6.7716      1.00000
    148      -6.7267      1.00000
    149      -6.6106      1.00000
    150      -6.5673      1.00000
    151      -6.5537      1.00000
    152      -6.4921      1.00000
    153      -6.4607      1.00000
    154      -6.4566      1.00000
    155      -6.4289      1.00000
    156      -6.3627      1.00000
    157      -6.3471      1.00000
    158      -6.3002      1.00000
    159      -6.2673      1.00000
    160      -6.2502      1.00000
    161      -6.2019      1.00000
    162      -6.1046      1.00000
    163      -6.0631      1.00000
    164      -5.8341      1.00000
    165      -5.8094      1.00000
    166      -5.5252      1.00000
    167      -5.3653      1.00000
    168      -5.3278      1.00000
    169      -5.0352      1.00000
    170      -4.9567      1.00000
    171      -4.8671      1.00000
    172      -4.7235      1.00000
    173      -4.5722      1.00000
    174      -4.4729      1.00000
    175      -4.4373      1.00000
    176      -4.3033      1.00000
    177      -1.8643      0.00000
    178      -1.2110      0.00000
    179      -1.1891      0.00000
    180      -1.0299      0.00000
    181      -0.9700      0.00000
    182      -0.7458      0.00000
    183      -0.4873      0.00000
    184      -0.4410      0.00000
    185      -0.3465      0.00000
    186      -0.2426      0.00000
    187      -0.1362      0.00000
    188      -0.0857      0.00000
    189      -0.0464      0.00000
    190       0.0385      0.00000
    191       0.1399      0.00000
    192       0.2019      0.00000
    193       0.2212      0.00000
    194       0.2511      0.00000
    195       0.2963      0.00000
    196       0.3449      0.00000
    197       0.4308      0.00000
    198       0.4762      0.00000
    199       0.5719      0.00000
    200       0.5999      0.00000
    201       0.6457      0.00000
    202       0.6974      0.00000
    203       0.7336      0.00000
    204       0.7597      0.00000
    205       0.8201      0.00000
    206       0.8875      0.00000
    207       0.9390      0.00000
    208       0.9974      0.00000
    209       1.0691      0.00000
    210       1.1141      0.00000
    211       1.1941      0.00000
    212       1.2267      0.00000
    213       1.2828      0.00000
    214       1.3310      0.00000
    215       1.3551      0.00000
    216       1.4562      0.00000

 k-point     5 :      -0.3333    0.3333    0.0000
  band No.  band energies     occupation 
      1     -34.3646      1.00000
      2     -34.3481      1.00000
      3     -33.7434      1.00000
      4     -33.7427      1.00000
      5     -22.0176      1.00000
      6     -21.9731      1.00000
      7     -21.9400      1.00000
      8     -21.8917      1.00000
      9     -21.8879      1.00000
     10     -21.8692      1.00000
     11     -21.7764      1.00000
     12     -21.7245      1.00000
     13     -21.7112      1.00000
     14     -21.7062      1.00000
     15     -21.6064      1.00000
     16     -21.4837      1.00000
     17     -21.3826      1.00000
     18     -21.3448      1.00000
     19     -21.2679      1.00000
     20     -21.2487      1.00000
     21     -21.2231      1.00000
     22     -21.1718      1.00000
     23     -21.1546      1.00000
     24     -21.1148      1.00000
     25     -20.9034      1.00000
     26     -20.8887      1.00000
     27     -20.5807      1.00000
     28     -20.5762      1.00000
     29     -20.4252      1.00000
     30     -19.4737      1.00000
     31     -17.8733      1.00000
     32     -17.8562      1.00000
     33     -17.8534      1.00000
     34     -17.8403      1.00000
     35     -17.8349      1.00000
     36     -17.8214      1.00000
     37     -17.2609      1.00000
     38     -17.2602      1.00000
     39     -17.2135      1.00000
     40     -17.2127      1.00000
     41     -17.2104      1.00000
     42     -17.2094      1.00000
     43     -14.6589      1.00000
     44     -14.5487      1.00000
     45     -14.4779      1.00000
     46     -14.3987      1.00000
     47     -14.1140      1.00000
     48     -14.0842      1.00000
     49     -13.3843      1.00000
     50     -13.2782      1.00000
     51     -13.1826      1.00000
     52     -13.0208      1.00000
     53     -13.0127      1.00000
     54     -13.0070      1.00000
     55     -12.9329      1.00000
     56     -12.8441      1.00000
     57     -12.8415      1.00000
     58     -12.8161      1.00000
     59     -12.7386      1.00000
     60     -12.5011      1.00000
     61     -12.4144      1.00000
     62     -12.1126      1.00000
     63     -11.8925      1.00000
     64     -11.7932      1.00000
     65     -11.7211      1.00000
     66     -11.4506      1.00000
     67     -11.4052      1.00000
     68     -11.2571      1.00000
     69     -10.8379      1.00000
     70     -10.6331      1.00000
     71     -10.6116      1.00000
     72     -10.5566      1.00000
     73     -10.4627      1.00000
     74     -10.3679      1.00000
     75     -10.2712      1.00000
     76      -9.9990      1.00000
     77      -9.9470      1.00000
     78      -9.8841      1.00000
     79      -9.8522      1.00000
     80      -9.8393      1.00000
     81      -9.7446      1.00000
     82      -9.6840      1.00000
     83      -9.6383      1.00000
     84      -9.6001      1.00000
     85      -9.5592      1.00000
     86      -9.5472      1.00000
     87      -9.4752      1.00000
     88      -9.4492      1.00000
     89      -9.3379      1.00000
     90      -9.2740      1.00000
     91      -9.2426      1.00000
     92      -9.1775      1.00000
     93      -9.1252      1.00000
     94      -9.0679      1.00000
     95      -8.9890      1.00000
     96      -8.8940      1.00000
     97      -8.8135      1.00000
     98      -8.7778      1.00000
     99      -8.6992      1.00000
    100      -8.6377      1.00000
    101      -8.6233      1.00000
    102      -8.5551      1.00000
    103      -8.4468      1.00000
    104      -8.4128      1.00000
    105      -8.3351      1.00000
    106      -8.3053      1.00000
    107      -8.2671      1.00000
    108      -8.2511      1.00000
    109      -8.1926      1.00000
    110      -8.1350      1.00000
    111      -8.0415      1.00000
    112      -7.9221      1.00000
    113      -7.8482      1.00000
    114      -7.8038      1.00000
    115      -7.7872      1.00000
    116      -7.7075      1.00000
    117      -7.6405      1.00000
    118      -7.6334      1.00000
    119      -7.5987      1.00000
    120      -7.5678      1.00000
    121      -7.5532      1.00000
    122      -7.5464      1.00000
    123      -7.4815      1.00000
    124      -7.4683      1.00000
    125      -7.4520      1.00000
    126      -7.4221      1.00000
    127      -7.3988      1.00000
    128      -7.3676      1.00000
    129      -7.3374      1.00000
    130      -7.2881      1.00000
    131      -7.2758      1.00000
    132      -7.2403      1.00000
    133      -7.2333      1.00000
    134      -7.2181      1.00000
    135      -7.1998      1.00000
    136      -7.1466      1.00000
    137      -7.1195      1.00000
    138      -7.0869      1.00000
    139      -7.0548      1.00000
    140      -7.0050      1.00000
    141      -6.9504      1.00000
    142      -6.9076      1.00000
    143      -6.8981      1.00000
    144      -6.8683      1.00000
    145      -6.8569      1.00000
    146      -6.8237      1.00000
    147      -6.7575      1.00000
    148      -6.6717      1.00000
    149      -6.6134      1.00000
    150      -6.5571      1.00000
    151      -6.5516      1.00000
    152      -6.4884      1.00000
    153      -6.4731      1.00000
    154      -6.4537      1.00000
    155      -6.4402      1.00000
    156      -6.3604      1.00000
    157      -6.3466      1.00000
    158      -6.2946      1.00000
    159      -6.2650      1.00000
    160      -6.2584      1.00000
    161      -6.2092      1.00000
    162      -6.0898      1.00000
    163      -6.0729      1.00000
    164      -5.8340      1.00000
    165      -5.8087      1.00000
    166      -5.5251      1.00000
    167      -5.3650      1.00000
    168      -5.3278      1.00000
    169      -5.0354      1.00000
    170      -4.9567      1.00000
    171      -4.8672      1.00000
    172      -4.7235      1.00000
    173      -4.5722      1.00000
    174      -4.4742      1.00000
    175      -4.4359      1.00000
    176      -4.3034      1.00000
    177      -1.8641      0.00000
    178      -1.2109      0.00000
    179      -1.1875      0.00000
    180      -1.0299      0.00000
    181      -0.9709      0.00000
    182      -0.7456      0.00000
    183      -0.4839      0.00000
    184      -0.4405      0.00000
    185      -0.3615      0.00000
    186      -0.2477      0.00000
    187      -0.1475      0.00000
    188      -0.0515      0.00000
    189      -0.0371      0.00000
    190       0.0676      0.00000
    191       0.0941      0.00000
    192       0.1764      0.00000
    193       0.1952      0.00000
    194       0.2922      0.00000
    195       0.3211      0.00000
    196       0.3716      0.00000
    197       0.4065      0.00000
    198       0.4749      0.00000
    199       0.5515      0.00000
    200       0.5806      0.00000
    201       0.6110      0.00000
    202       0.6855      0.00000
    203       0.7574      0.00000
    204       0.8099      0.00000
    205       0.8503      0.00000
    206       0.8856      0.00000
    207       0.9529      0.00000
    208       1.0045      0.00000
    209       1.0729      0.00000
    210       1.1166      0.00000
    211       1.1669      0.00000
    212       1.2219      0.00000
    213       1.2910      0.00000
    214       1.3053      0.00000
    215       1.3208      0.00000
    216       1.4629      0.00000

 spin component 2

 k-point     1 :       0.0000    0.0000    0.0000
  band No.  band energies     occupation 
      1     -34.3645      1.00000
      2     -34.3479      1.00000
      3     -33.7432      1.00000
      4     -33.7425      1.00000
      5     -21.9679      1.00000
      6     -21.8738      1.00000
      7     -21.8565      1.00000
      8     -21.8395      1.00000
      9     -21.8243      1.00000
     10     -21.8196      1.00000
     11     -21.6967      1.00000
     12     -21.6476      1.00000
     13     -21.6228      1.00000
     14     -21.5659      1.00000
     15     -21.5625      1.00000
     16     -21.4150      1.00000
     17     -21.2883      1.00000
     18     -21.2572      1.00000
     19     -21.2267      1.00000
     20     -21.1604      1.00000
     21     -21.1554      1.00000
     22     -21.1430      1.00000
     23     -21.1301      1.00000
     24     -21.0817      1.00000
     25     -20.5488      1.00000
     26     -20.4224      1.00000
     27     -20.2865      1.00000
     28     -19.8715      1.00000
     29     -19.6268      1.00000
     30     -19.4699      1.00000
     31     -17.8730      1.00000
     32     -17.8561      1.00000
     33     -17.8531      1.00000
     34     -17.8398      1.00000
     35     -17.8346      1.00000
     36     -17.8211      1.00000
     37     -17.2607      1.00000
     38     -17.2600      1.00000
     39     -17.2138      1.00000
     40     -17.2130      1.00000
     41     -17.2094      1.00000
     42     -17.2088      1.00000
     43     -13.1340      1.00000
     44     -12.6901      1.00000
     45     -12.3031      1.00000
     46     -12.2151      1.00000
     47     -11.8678      1.00000
     48     -11.6578      1.00000
     49     -11.5357      1.00000
     50     -11.2033      1.00000
     51     -11.1632      1.00000
     52     -11.0761      1.00000
     53     -10.9842      1.00000
     54     -10.9328      1.00000
     55     -10.7138      1.00000
     56     -10.6128      1.00000
     57     -10.6061      1.00000
     58     -10.5207      1.00000
     59     -10.5134      1.00000
     60     -10.4506      1.00000
     61     -10.3145      1.00000
     62     -10.2209      1.00000
     63     -10.1902      1.00000
     64      -9.9022      1.00000
     65      -9.8671      1.00000
     66      -9.7923      1.00000
     67      -9.5608      1.00000
     68      -9.4520      1.00000
     69      -9.1367      1.00000
     70      -9.0837      1.00000
     71      -9.0362      1.00000
     72      -8.9828      1.00000
     73      -8.9388      1.00000
     74      -8.8919      1.00000
     75      -8.8224      1.00000
     76      -8.7966      1.00000
     77      -8.7708      1.00000
     78      -8.6478      1.00000
     79      -8.6089      1.00000
     80      -8.6023      1.00000
     81      -8.4656      1.00000
     82      -8.4461      1.00000
     83      -8.4094      1.00000
     84      -8.2595      1.00000
     85      -8.2134      1.00000
     86      -8.1782      1.00000
     87      -8.1495      1.00000
     88      -8.1405      1.00000
     89      -8.1204      1.00000
     90      -8.1126      1.00000
     91      -8.0637      1.00000
     92      -8.0499      1.00000
     93      -7.9617      1.00000
     94      -7.9273      1.00000
     95      -7.9040      1.00000
     96      -7.8632      1.00000
     97      -7.8479      1.00000
     98      -7.8135      1.00000
     99      -7.8028      1.00000
    100      -7.7405      1.00000
    101      -7.7282      1.00000
    102      -7.6933      1.00000
    103      -7.6795      1.00000
    104      -7.6665      1.00000
    105      -7.6234      1.00000
    106      -7.5946      1.00000
    107      -7.4792      1.00000
    108      -7.4736      1.00000
    109      -7.4273      1.00000
    110      -7.4098      1.00000
    111      -7.2423      1.00000
    112      -7.2048      1.00000
    113      -7.1981      1.00000
    114      -7.1718      1.00000
    115      -7.1251      1.00000
    116      -7.0681      1.00000
    117      -7.0462      1.00000
    118      -6.9552      1.00000
    119      -6.9283      1.00000
    120      -6.8831      1.00000
    121      -6.7854      1.00000
    122      -6.7122      1.00000
    123      -6.6669      1.00000
    124      -6.6435      1.00000
    125      -6.6150      1.00000
    126      -6.5823      1.00000
    127      -6.5553      1.00000
    128      -6.5275      1.00000
    129      -6.5164      1.00000
    130      -6.4559      1.00000
    131      -6.3838      1.00000
    132      -6.3203      1.00000
    133      -6.2702      1.00000
    134      -6.2327      1.00000
    135      -6.2026      1.00000
    136      -6.1948      1.00000
    137      -6.0489      1.00000
    138      -5.8959      1.00000
    139      -5.7353      1.00000
    140      -5.6805      1.00000
    141      -5.5934      1.00000
    142      -5.5429      1.00000
    143      -5.3534      1.00000
    144      -5.2968      1.00000
    145      -5.1487      1.00000
    146      -5.0723      1.00000
    147      -5.0579      1.00000
    148      -4.9922      1.00000
    149      -4.8500      1.00000
    150      -4.7768      1.00000
    151      -4.7234      1.00000
    152      -4.4854      1.00000
    153      -3.6079      0.00000
    154      -3.3691      0.00000
    155      -3.2286      0.00000
    156      -3.1641      0.00000
    157      -3.0886      0.00000
    158      -2.9864      0.00000
    159      -2.8561      0.00000
    160      -2.8557      0.00000
    161      -2.7605      0.00000
    162      -2.6593      0.00000
    163      -2.5771      0.00000
    164      -2.4161      0.00000
    165      -2.2646      0.00000
    166      -2.2005      0.00000
    167      -2.1103      0.00000
    168      -1.9868      0.00000
    169      -1.6981      0.00000
    170      -1.6710      0.00000
    171      -1.4123      0.00000
    172      -1.3671      0.00000
    173      -1.1334      0.00000
    174      -0.7000      0.00000
    175      -0.5783      0.00000
    176      -0.5190      0.00000
    177      -0.2043      0.00000
    178      -0.1441      0.00000
    179      -0.0940      0.00000
    180       0.0706      0.00000
    181       0.1141      0.00000
    182       0.1363      0.00000
    183       0.1998      0.00000
    184       0.3117      0.00000
    185       0.3307      0.00000
    186       0.3503      0.00000
    187       0.4157      0.00000
    188       0.4527      0.00000
    189       0.4576      0.00000
    190       0.5484      0.00000
    191       0.5726      0.00000
    192       0.6062      0.00000
    193       0.6490      0.00000
    194       0.6902      0.00000
    195       0.7085      0.00000
    196       0.7967      0.00000
    197       0.8379      0.00000
    198       0.8599      0.00000
    199       0.8691      0.00000
    200       0.8740      0.00000
    201       0.9100      0.00000
    202       0.9353      0.00000
    203       1.0330      0.00000
    204       1.0653      0.00000
    205       1.0940      0.00000
    206       1.1084      0.00000
    207       1.1539      0.00000
    208       1.1858      0.00000
    209       1.2334      0.00000
    210       1.2420      0.00000
    211       1.3117      0.00000
    212       1.3279      0.00000
    213       1.3657      0.00000
    214       1.4877      0.00000
    215       1.4960      0.00000
    216       1.5287      0.00000

 k-point     2 :       0.3333    0.0000    0.0000
  band No.  band energies     occupation 
      1     -34.3645      1.00000
      2     -34.3479      1.00000
      3     -33.7432      1.00000
      4     -33.7425      1.00000
      5     -21.9622      1.00000
      6     -21.8736      1.00000
      7     -21.8617      1.00000
      8     -21.8533      1.00000
      9     -21.8133      1.00000
     10     -21.8108      1.00000
     11     -21.7125      1.00000
     12     -21.6477      1.00000
     13     -21.6109      1.00000
     14     -21.5683      1.00000
     15     -21.5627      1.00000
     16     -21.4146      1.00000
     17     -21.2819      1.00000
     18     -21.2652      1.00000
     19     -21.2248      1.00000
     20     -21.1599      1.00000
     21     -21.1549      1.00000
     22     -21.1437      1.00000
     23     -21.1329      1.00000
     24     -21.0797      1.00000
     25     -20.5487      1.00000
     26     -20.4224      1.00000
     27     -20.2864      1.00000
     28     -19.8714      1.00000
     29     -19.6267      1.00000
     30     -19.4699      1.00000
     31     -17.8730      1.00000
     32     -17.8559      1.00000
     33     -17.8531      1.00000
     34     -17.8399      1.00000
     35     -17.8347      1.00000
     36     -17.8211      1.00000
     37     -17.2607      1.00000
     38     -17.2600      1.00000
     39     -17.2127      1.00000
     40     -17.2120      1.00000
     41     -17.2104      1.00000
     42     -17.2098      1.00000
     43     -13.0662      1.00000
     44     -12.6440      1.00000
     45     -12.3510      1.00000
     46     -12.1313      1.00000
     47     -12.0500      1.00000
     48     -11.8142      1.00000
     49     -11.4974      1.00000
     50     -11.2296      1.00000
     51     -11.1990      1.00000
     52     -11.0692      1.00000
     53     -11.0105      1.00000
     54     -10.8679      1.00000
     55     -10.7102      1.00000
     56     -10.6669      1.00000
     57     -10.5469      1.00000
     58     -10.5266      1.00000
     59     -10.5049      1.00000
     60     -10.3818      1.00000
     61     -10.3042      1.00000
     62     -10.2541      1.00000
     63     -10.1138      1.00000
     64      -9.8941      1.00000
     65      -9.8813      1.00000
     66      -9.6562      1.00000
     67      -9.5068      1.00000
     68      -9.4202      1.00000
     69      -9.1527      1.00000
     70      -9.0961      1.00000
     71      -9.0715      1.00000
     72      -8.9743      1.00000
     73      -8.9439      1.00000
     74      -8.8648      1.00000
     75      -8.8136      1.00000
     76      -8.7677      1.00000
     77      -8.7497      1.00000
     78      -8.6710      1.00000
     79      -8.6415      1.00000
     80      -8.5742      1.00000
     81      -8.5303      1.00000
     82      -8.4827      1.00000
     83      -8.3839      1.00000
     84      -8.2292      1.00000
     85      -8.1987      1.00000
     86      -8.1790      1.00000
     87      -8.1508      1.00000
     88      -8.1424      1.00000
     89      -8.1099      1.00000
     90      -8.0605      1.00000
     91      -8.0426      1.00000
     92      -8.0099      1.00000
     93      -7.9894      1.00000
     94      -7.9316      1.00000
     95      -7.9143      1.00000
     96      -7.8825      1.00000
     97      -7.8639      1.00000
     98      -7.8552      1.00000
     99      -7.8203      1.00000
    100      -7.8061      1.00000
    101      -7.7885      1.00000
    102      -7.6720      1.00000
    103      -7.6408      1.00000
    104      -7.5943      1.00000
    105      -7.5824      1.00000
    106      -7.5719      1.00000
    107      -7.5438      1.00000
    108      -7.5280      1.00000
    109      -7.4394      1.00000
    110      -7.3905      1.00000
    111      -7.3275      1.00000
    112      -7.2117      1.00000
    113      -7.1877      1.00000
    114      -7.1681      1.00000
    115      -7.1341      1.00000
    116      -7.0947      1.00000
    117      -7.0470      1.00000
    118      -6.9991      1.00000
    119      -6.9427      1.00000
    120      -6.9101      1.00000
    121      -6.8430      1.00000
    122      -6.7049      1.00000
    123      -6.7022      1.00000
    124      -6.6564      1.00000
    125      -6.6361      1.00000
    126      -6.6219      1.00000
    127      -6.5802      1.00000
    128      -6.5378      1.00000
    129      -6.4796      1.00000
    130      -6.4120      1.00000
    131      -6.3698      1.00000
    132      -6.2924      1.00000
    133      -6.2624      1.00000
    134      -6.2375      1.00000
    135      -6.1766      1.00000
    136      -6.0604      1.00000
    137      -6.0160      1.00000
    138      -5.8943      1.00000
    139      -5.7609      1.00000
    140      -5.7450      1.00000
    141      -5.5910      1.00000
    142      -5.3805      1.00000
    143      -5.3593      1.00000
    144      -5.2964      1.00000
    145      -5.1338      1.00000
    146      -5.1064      1.00000
    147      -5.0422      1.00000
    148      -4.9998      1.00000
    149      -4.8527      1.00000
    150      -4.8418      1.00000
    151      -4.7189      1.00000
    152      -4.4842      1.00000
    153      -3.6336      0.00000
    154      -3.3946      0.00000
    155      -3.1754      0.00000
    156      -3.1602      0.00000
    157      -3.0830      0.00000
    158      -3.0049      0.00000
    159      -2.8982      0.00000
    160      -2.8101      0.00000
    161      -2.7939      0.00000
    162      -2.6595      0.00000
    163      -2.5677      0.00000
    164      -2.4452      0.00000
    165      -2.3950      0.00000
    166      -2.1572      0.00000
    167      -2.0792      0.00000
    168      -1.9401      0.00000
    169      -1.6971      0.00000
    170      -1.6505      0.00000
    171      -1.4218      0.00000
    172      -1.3766      0.00000
    173      -1.1067      0.00000
    174      -0.7000      0.00000
    175      -0.6244      0.00000
    176      -0.5333      0.00000
    177      -0.2179      0.00000
    178      -0.1525      0.00000
    179      -0.0409      0.00000
    180       0.0196      0.00000
    181       0.0743      0.00000
    182       0.0848      0.00000
    183       0.2586      0.00000
    184       0.3258      0.00000
    185       0.3436      0.00000
    186       0.3731      0.00000
    187       0.4266      0.00000
    188       0.4475      0.00000
    189       0.4760      0.00000
    190       0.5117      0.00000
    191       0.5685      0.00000
    192       0.6056      0.00000
    193       0.6478      0.00000
    194       0.6774      0.00000
    195       0.7376      0.00000
    196       0.7692      0.00000
    197       0.7767      0.00000
    198       0.8266      0.00000
    199       0.8712      0.00000
    200       0.9076      0.00000
    201       0.9501      0.00000
    202       0.9828      0.00000
    203       1.0334      0.00000
    204       1.0562      0.00000
    205       1.1057      0.00000
    206       1.1512      0.00000
    207       1.1851      0.00000
    208       1.2067      0.00000
    209       1.2606      0.00000
    210       1.3277      0.00000
    211       1.3639      0.00000
    212       1.3771      0.00000
    213       1.4352      0.00000
    214       1.4588      0.00000
    215       1.5780      0.00000
    216       1.7790      0.00000

 k-point     3 :       0.0000    0.3333    0.0000
  band No.  band energies     occupation 
      1     -34.3645      1.00000
      2     -34.3479      1.00000
      3     -33.7432      1.00000
      4     -33.7425      1.00000
      5     -21.9560      1.00000
      6     -21.9023      1.00000
      7     -21.8452      1.00000
      8     -21.8344      1.00000
      9     -21.8242      1.00000
     10     -21.8172      1.00000
     11     -21.6968      1.00000
     12     -21.6557      1.00000
     13     -21.6185      1.00000
     14     -21.5645      1.00000
     15     -21.5623      1.00000
     16     -21.4146      1.00000
     17     -21.2881      1.00000
     18     -21.2572      1.00000
     19     -21.2245      1.00000
     20     -21.1654      1.00000
     21     -21.1510      1.00000
     22     -21.1469      1.00000
     23     -21.1304      1.00000
     24     -21.0797      1.00000
     25     -20.5487      1.00000
     26     -20.4224      1.00000
     27     -20.2864      1.00000
     28     -19.8714      1.00000
     29     -19.6267      1.00000
     30     -19.4699      1.00000
     31     -17.8730      1.00000
     32     -17.8559      1.00000
     33     -17.8531      1.00000
     34     -17.8399      1.00000
     35     -17.8346      1.00000
     36     -17.8211      1.00000
     37     -17.2607      1.00000
     38     -17.2600      1.00000
     39     -17.2127      1.00000
     40     -17.2120      1.00000
     41     -17.2104      1.00000
     42     -17.2098      1.00000
     43     -13.0636      1.00000
     44     -12.6750      1.00000
     45     -12.3439      1.00000
     46     -12.1615      1.00000
     47     -11.9286      1.00000
     48     -11.7661      1.00000
     49     -11.6353      1.00000
     50     -11.2311      1.00000
     51     -11.1617      1.00000
     52     -11.0886      1.00000
     53     -11.0419      1.00000
     54     -10.8650      1.00000
     55     -10.6964      1.00000
     56     -10.6131      1.00000
     57     -10.6011      1.00000
     58     -10.5794      1.00000
     59     -10.4866      1.00000
     60     -10.3358      1.00000
     61     -10.2631      1.00000
     62     -10.2053      1.00000
     63     -10.1797      1.00000
     64      -9.9640      1.00000
     65      -9.7906      1.00000
     66      -9.6848      1.00000
     67      -9.5096      1.00000
     68      -9.4320      1.00000
     69      -9.1930      1.00000
     70      -9.0962      1.00000
     71      -9.0410      1.00000
     72      -9.0021      1.00000
     73      -8.9387      1.00000
     74      -8.8571      1.00000
     75      -8.8151      1.00000
     76      -8.7745      1.00000
     77      -8.7594      1.00000
     78      -8.6598      1.00000
     79      -8.6032      1.00000
     80      -8.5396      1.00000
     81      -8.5199      1.00000
     82      -8.4697      1.00000
     83      -8.3901      1.00000
     84      -8.2555      1.00000
     85      -8.2309      1.00000
     86      -8.2003      1.00000
     87      -8.1599      1.00000
     88      -8.1379      1.00000
     89      -8.0992      1.00000
     90      -8.0652      1.00000
     91      -8.0498      1.00000
     92      -8.0094      1.00000
     93      -7.9814      1.00000
     94      -7.9405      1.00000
     95      -7.9111      1.00000
     96      -7.8874      1.00000
     97      -7.8627      1.00000
     98      -7.8509      1.00000
     99      -7.8247      1.00000
    100      -7.7696      1.00000
    101      -7.7218      1.00000
    102      -7.6786      1.00000
    103      -7.6468      1.00000
    104      -7.6373      1.00000
    105      -7.6200      1.00000
    106      -7.5878      1.00000
    107      -7.5649      1.00000
    108      -7.5144      1.00000
    109      -7.4631      1.00000
    110      -7.3562      1.00000
    111      -7.3094      1.00000
    112      -7.2292      1.00000
    113      -7.1862      1.00000
    114      -7.1466      1.00000
    115      -7.1210      1.00000
    116      -7.0799      1.00000
    117      -7.0511      1.00000
    118      -7.0020      1.00000
    119      -6.9171      1.00000
    120      -6.8630      1.00000
    121      -6.8399      1.00000
    122      -6.7298      1.00000
    123      -6.7087      1.00000
    124      -6.6651      1.00000
    125      -6.6353      1.00000
    126      -6.6311      1.00000
    127      -6.5896      1.00000
    128      -6.5680      1.00000
    129      -6.4934      1.00000
    130      -6.4296      1.00000
    131      -6.3550      1.00000
    132      -6.3211      1.00000
    133      -6.2178      1.00000
    134      -6.1895      1.00000
    135      -6.1755      1.00000
    136      -6.0567      1.00000
    137      -6.0109      1.00000
    138      -5.9087      1.00000
    139      -5.7648      1.00000
    140      -5.7474      1.00000
    141      -5.5985      1.00000
    142      -5.5048      1.00000
    143      -5.3579      1.00000
    144      -5.2718      1.00000
    145      -5.1491      1.00000
    146      -5.0436      1.00000
    147      -5.0246      1.00000
    148      -4.9915      1.00000
    149      -4.8663      1.00000
    150      -4.8389      1.00000
    151      -4.7126      1.00000
    152      -4.4770      1.00000
    153      -3.6355      0.00000
    154      -3.3865      0.00000
    155      -3.1715      0.00000
    156      -3.1446      0.00000
    157      -3.0829      0.00000
    158      -2.9870      0.00000
    159      -2.9131      0.00000
    160      -2.8558      0.00000
    161      -2.8149      0.00000
    162      -2.7011      0.00000
    163      -2.5653      0.00000
    164      -2.3968      0.00000
    165      -2.3315      0.00000
    166      -2.1472      0.00000
    167      -2.1081      0.00000
    168      -1.9434      0.00000
    169      -1.6970      0.00000
    170      -1.6711      0.00000
    171      -1.4026      0.00000
    172      -1.3541      0.00000
    173      -1.1011      0.00000
    174      -0.7012      0.00000
    175      -0.6303      0.00000
    176      -0.5966      0.00000
    177      -0.2152      0.00000
    178      -0.1453      0.00000
    179      -0.0880      0.00000
    180       0.0160      0.00000
    181       0.1363      0.00000
    182       0.1418      0.00000
    183       0.2294      0.00000
    184       0.3044      0.00000
    185       0.3544      0.00000
    186       0.3907      0.00000
    187       0.3985      0.00000
    188       0.4709      0.00000
    189       0.4915      0.00000
    190       0.5036      0.00000
    191       0.5465      0.00000
    192       0.5761      0.00000
    193       0.6096      0.00000
    194       0.7149      0.00000
    195       0.7428      0.00000
    196       0.7498      0.00000
    197       0.7786      0.00000
    198       0.8061      0.00000
    199       0.8700      0.00000
    200       0.9031      0.00000
    201       0.9335      0.00000
    202       0.9770      0.00000
    203       1.0379      0.00000
    204       1.0633      0.00000
    205       1.1205      0.00000
    206       1.1499      0.00000
    207       1.1758      0.00000
    208       1.1878      0.00000
    209       1.2518      0.00000
    210       1.2849      0.00000
    211       1.3126      0.00000
    212       1.4142      0.00000
    213       1.4449      0.00000
    214       1.4981      0.00000
    215       1.5957      0.00000
    216       1.7050      0.00000

 k-point     4 :       0.3333    0.3333    0.0000
  band No.  band energies     occupation 
      1     -34.3645      1.00000
      2     -34.3479      1.00000
      3     -33.7432      1.00000
      4     -33.7425      1.00000
      5     -21.9497      1.00000
      6     -21.9012      1.00000
      7     -21.8597      1.00000
      8     -21.8440      1.00000
      9     -21.8107      1.00000
     10     -21.8075      1.00000
     11     -21.7123      1.00000
     12     -21.6559      1.00000
     13     -21.6059      1.00000
     14     -21.5679      1.00000
     15     -21.5624      1.00000
     16     -21.4143      1.00000
     17     -21.2819      1.00000
     18     -21.2652      1.00000
     19     -21.2230      1.00000
     20     -21.1655      1.00000
     21     -21.1496      1.00000
     22     -21.1474      1.00000
     23     -21.1336      1.00000
     24     -21.0774      1.00000
     25     -20.5487      1.00000
     26     -20.4224      1.00000
     27     -20.2864      1.00000
     28     -19.8714      1.00000
     29     -19.6266      1.00000
     30     -19.4699      1.00000
     31     -17.8730      1.00000
     32     -17.8560      1.00000
     33     -17.8531      1.00000
     34     -17.8398      1.00000
     35     -17.8346      1.00000
     36     -17.8212      1.00000
     37     -17.2607      1.00000
     38     -17.2600      1.00000
     39     -17.2137      1.00000
     40     -17.2121      1.00000
     41     -17.2100      1.00000
     42     -17.2092      1.00000
     43     -12.9939      1.00000
     44     -12.6064      1.00000
     45     -12.2791      1.00000
     46     -12.2523      1.00000
     47     -12.0761      1.00000
     48     -11.8769      1.00000
     49     -11.6631      1.00000
     50     -11.3498      1.00000
     51     -11.1097      1.00000
     52     -11.0615      1.00000
     53     -10.8994      1.00000
     54     -10.8459      1.00000
     55     -10.7526      1.00000
     56     -10.6822      1.00000
     57     -10.6225      1.00000
     58     -10.5291      1.00000
     59     -10.4230      1.00000
     60     -10.3827      1.00000
     61     -10.3061      1.00000
     62     -10.1691      1.00000
     63     -10.0360      1.00000
     64      -9.9341      1.00000
     65      -9.8210      1.00000
     66      -9.6039      1.00000
     67      -9.5407      1.00000
     68      -9.3482      1.00000
     69      -9.1806      1.00000
     70      -9.1252      1.00000
     71      -8.9979      1.00000
     72      -8.9714      1.00000
     73      -8.9329      1.00000
     74      -8.8865      1.00000
     75      -8.8286      1.00000
     76      -8.8088      1.00000
     77      -8.6727      1.00000
     78      -8.6499      1.00000
     79      -8.5972      1.00000
     80      -8.5525      1.00000
     81      -8.5128      1.00000
     82      -8.4869      1.00000
     83      -8.3582      1.00000
     84      -8.2896      1.00000
     85      -8.2229      1.00000
     86      -8.1876      1.00000
     87      -8.1585      1.00000
     88      -8.1488      1.00000
     89      -8.1168      1.00000
     90      -8.1037      1.00000
     91      -8.0900      1.00000
     92      -8.0482      1.00000
     93      -7.9911      1.00000
     94      -7.9388      1.00000
     95      -7.9207      1.00000
     96      -7.8957      1.00000
     97      -7.8764      1.00000
     98      -7.8454      1.00000
     99      -7.8331      1.00000
    100      -7.7929      1.00000
    101      -7.7610      1.00000
    102      -7.6948      1.00000
    103      -7.6602      1.00000
    104      -7.6018      1.00000
    105      -7.5887      1.00000
    106      -7.5703      1.00000
    107      -7.5386      1.00000
    108      -7.5155      1.00000
    109      -7.4890      1.00000
    110      -7.3333      1.00000
    111      -7.3178      1.00000
    112      -7.2024      1.00000
    113      -7.1630      1.00000
    114      -7.1587      1.00000
    115      -7.1219      1.00000
    116      -7.1054      1.00000
    117      -7.0566      1.00000
    118      -7.0235      1.00000
    119      -6.9398      1.00000
    120      -6.8955      1.00000
    121      -6.8584      1.00000
    122      -6.8303      1.00000
    123      -6.7381      1.00000
    124      -6.6729      1.00000
    125      -6.6553      1.00000
    126      -6.6398      1.00000
    127      -6.5688      1.00000
    128      -6.5379      1.00000
    129      -6.4569      1.00000
    130      -6.4122      1.00000
    131      -6.3419      1.00000
    132      -6.3048      1.00000
    133      -6.2361      1.00000
    134      -6.2088      1.00000
    135      -6.1499      1.00000
    136      -6.0704      1.00000
    137      -5.9612      1.00000
    138      -5.8953      1.00000
    139      -5.7989      1.00000
    140      -5.7574      1.00000
    141      -5.5968      1.00000
    142      -5.3665      1.00000
    143      -5.3521      1.00000
    144      -5.2823      1.00000
    145      -5.0964      1.00000
    146      -5.0508      1.00000
    147      -5.0132      1.00000
    148      -4.9992      1.00000
    149      -4.9368      1.00000
    150      -4.8667      1.00000
    151      -4.7075      1.00000
    152      -4.4765      1.00000
    153      -3.6568      0.00000
    154      -3.4161      0.00000
    155      -3.1850      0.00000
    156      -3.0786      0.00000
    157      -3.0608      0.00000
    158      -3.0103      0.00000
    159      -2.8985      0.00000
    160      -2.8663      0.00000
    161      -2.8340      0.00000
    162      -2.7007      0.00000
    163      -2.5777      0.00000
    164      -2.5096      0.00000
    165      -2.3740      0.00000
    166      -2.1046      0.00000
    167      -2.0678      0.00000
    168      -1.8986      0.00000
    169      -1.6964      0.00000
    170      -1.6508      0.00000
    171      -1.4132      0.00000
    172      -1.3568      0.00000
    173      -1.0813      0.00000
    174      -0.6890      0.00000
    175      -0.6430      0.00000
    176      -0.6312      0.00000
    177      -0.2586      0.00000
    178      -0.1470      0.00000
    179      -0.0952      0.00000
    180      -0.0277      0.00000
    181       0.1009      0.00000
    182       0.1291      0.00000
    183       0.1790      0.00000
    184       0.2813      0.00000
    185       0.3316      0.00000
    186       0.4175      0.00000
    187       0.4480      0.00000
    188       0.4786      0.00000
    189       0.4938      0.00000
    190       0.5508      0.00000
    191       0.5740      0.00000
    192       0.6020      0.00000
    193       0.6309      0.00000
    194       0.6620      0.00000
    195       0.7234      0.00000
    196       0.7403      0.00000
    197       0.7963      0.00000
    198       0.8280      0.00000
    199       0.8732      0.00000
    200       0.9323      0.00000
    201       0.9666      0.00000
    202       0.9874      0.00000
    203       1.0228      0.00000
    204       1.0323      0.00000
    205       1.1167      0.00000
    206       1.2448      0.00000
    207       1.2751      0.00000
    208       1.2948      0.00000
    209       1.3347      0.00000
    210       1.3480      0.00000
    211       1.3988      0.00000
    212       1.4357      0.00000
    213       1.5559      0.00000
    214       1.5766      0.00000
    215       1.6264      0.00000
    216       1.8306      0.00000

 k-point     5 :      -0.3333    0.3333    0.0000
  band No.  band energies     occupation 
      1     -34.3645      1.00000
      2     -34.3479      1.00000
      3     -33.7432      1.00000
      4     -33.7425      1.00000
      5     -21.9497      1.00000
      6     -21.9012      1.00000
      7     -21.8597      1.00000
      8     -21.8441      1.00000
      9     -21.8106      1.00000
     10     -21.8075      1.00000
     11     -21.7124      1.00000
     12     -21.6557      1.00000
     13     -21.6061      1.00000
     14     -21.5678      1.00000
     15     -21.5624      1.00000
     16     -21.4143      1.00000
     17     -21.2819      1.00000
     18     -21.2652      1.00000
     19     -21.2230      1.00000
     20     -21.1656      1.00000
     21     -21.1497      1.00000
     22     -21.1472      1.00000
     23     -21.1336      1.00000
     24     -21.0774      1.00000
     25     -20.5487      1.00000
     26     -20.4224      1.00000
     27     -20.2864      1.00000
     28     -19.8714      1.00000
     29     -19.6266      1.00000
     30     -19.4699      1.00000
     31     -17.8730      1.00000
     32     -17.8559      1.00000
     33     -17.8531      1.00000
     34     -17.8399      1.00000
     35     -17.8346      1.00000
     36     -17.8211      1.00000
     37     -17.2607      1.00000
     38     -17.2600      1.00000
     39     -17.2131      1.00000
     40     -17.2126      1.00000
     41     -17.2103      1.00000
     42     -17.2090      1.00000
     43     -12.9937      1.00000
     44     -12.6066      1.00000
     45     -12.2810      1.00000
     46     -12.2516      1.00000
     47     -12.0732      1.00000
     48     -11.8823      1.00000
     49     -11.6596      1.00000
     50     -11.3422      1.00000
     51     -11.1055      1.00000
     52     -11.0675      1.00000
     53     -10.9286      1.00000
     54     -10.8367      1.00000
     55     -10.7567      1.00000
     56     -10.6643      1.00000
     57     -10.6130      1.00000
     58     -10.5336      1.00000
     59     -10.4269      1.00000
     60     -10.3660      1.00000
     61     -10.3210      1.00000
     62     -10.1583      1.00000
     63     -10.0479      1.00000
     64      -9.9421      1.00000
     65      -9.8284      1.00000
     66      -9.6407      1.00000
     67      -9.4517      1.00000
     68      -9.3346      1.00000
     69      -9.2545      1.00000
     70      -9.0718      1.00000
     71      -9.0461      1.00000
     72      -9.0178      1.00000
     73      -8.9076      1.00000
     74      -8.8477      1.00000
     75      -8.8183      1.00000
     76      -8.8028      1.00000
     77      -8.6817      1.00000
     78      -8.6517      1.00000
     79      -8.5831      1.00000
     80      -8.5756      1.00000
     81      -8.5100      1.00000
     82      -8.4703      1.00000
     83      -8.3698      1.00000
     84      -8.2768      1.00000
     85      -8.2592      1.00000
     86      -8.1897      1.00000
     87      -8.1844      1.00000
     88      -8.1289      1.00000
     89      -8.1023      1.00000
     90      -8.0850      1.00000
     91      -8.0722      1.00000
     92      -8.0585      1.00000
     93      -8.0179      1.00000
     94      -7.9652      1.00000
     95      -7.9064      1.00000
     96      -7.8844      1.00000
     97      -7.8549      1.00000
     98      -7.8293      1.00000
     99      -7.8212      1.00000
    100      -7.7752      1.00000
    101      -7.7622      1.00000
    102      -7.7258      1.00000
    103      -7.7006      1.00000
    104      -7.6423      1.00000
    105      -7.5593      1.00000
    106      -7.5484      1.00000
    107      -7.5415      1.00000
    108      -7.5163      1.00000
    109      -7.4862      1.00000
    110      -7.3407      1.00000
    111      -7.3230      1.00000
    112      -7.1829      1.00000
    113      -7.1591      1.00000
    114      -7.1394      1.00000
    115      -7.1213      1.00000
    116      -7.0802      1.00000
    117      -7.0612      1.00000
    118      -7.0267      1.00000
    119      -6.9838      1.00000
    120      -6.9068      1.00000
    121      -6.8296      1.00000
    122      -6.8170      1.00000
    123      -6.7851      1.00000
    124      -6.6736      1.00000
    125      -6.6467      1.00000
    126      -6.6230      1.00000
    127      -6.5489      1.00000
    128      -6.5400      1.00000
    129      -6.4865      1.00000
    130      -6.4052      1.00000
    131      -6.3426      1.00000
    132      -6.3045      1.00000
    133      -6.2320      1.00000
    134      -6.2137      1.00000
    135      -6.1530      1.00000
    136      -6.0692      1.00000
    137      -5.9374      1.00000
    138      -5.9097      1.00000
    139      -5.8074      1.00000
    140      -5.7585      1.00000
    141      -5.5957      1.00000
    142      -5.3653      1.00000
    143      -5.3307      1.00000
    144      -5.2798      1.00000
    145      -5.1060      1.00000
    146      -5.0925      1.00000
    147      -5.0115      1.00000
    148      -4.9996      1.00000
    149      -4.9080      1.00000
    150      -4.8667      1.00000
    151      -4.7082      1.00000
    152      -4.4759      1.00000
    153      -3.6557      0.00000
    154      -3.4171      0.00000
    155      -3.1850      0.00000
    156      -3.0783      0.00000
    157      -3.0623      0.00000
    158      -3.0107      0.00000
    159      -2.8983      0.00000
    160      -2.8659      0.00000
    161      -2.8342      0.00000
    162      -2.7009      0.00000
    163      -2.5758      0.00000
    164      -2.5096      0.00000
    165      -2.3743      0.00000
    166      -2.1048      0.00000
    167      -2.0672      0.00000
    168      -1.8985      0.00000
    169      -1.6968      0.00000
    170      -1.6506      0.00000
    171      -1.4110      0.00000
    172      -1.3562      0.00000
    173      -1.0858      0.00000
    174      -0.6893      0.00000
    175      -0.6482      0.00000
    176      -0.6242      0.00000
    177      -0.2584      0.00000
    178      -0.1478      0.00000
    179      -0.0896      0.00000
    180      -0.0288      0.00000
    181       0.0931      0.00000
    182       0.1269      0.00000
    183       0.1721      0.00000
    184       0.2604      0.00000
    185       0.3516      0.00000
    186       0.4246      0.00000
    187       0.4462      0.00000
    188       0.4740      0.00000
    189       0.5155      0.00000
    190       0.5458      0.00000
    191       0.5708      0.00000
    192       0.5999      0.00000
    193       0.6274      0.00000
    194       0.6849      0.00000
    195       0.7207      0.00000
    196       0.7346      0.00000
    197       0.7985      0.00000
    198       0.8302      0.00000
    199       0.8677      0.00000
    200       0.9352      0.00000
    201       0.9773      0.00000
    202       1.0056      0.00000
    203       1.0089      0.00000
    204       1.0374      0.00000
    205       1.1121      0.00000
    206       1.2424      0.00000
    207       1.2681      0.00000
    208       1.3147      0.00000
    209       1.3323      0.00000
    210       1.3600      0.00000
    211       1.4039      0.00000
    212       1.4669      0.00000
    213       1.5004      0.00000
    214       1.6003      0.00000
    215       1.6249      0.00000
    216       1.8628      0.00000


--------------------------------------------------------------------------------------------------------


 soft charge-density along one line, spin component           1
         0         1         2         3         4         5         6         7         8         9
 total charge-density along one line
 
 soft charge-density along one line, spin component           2
         0         1         2         3         4         5         6         7         8         9
 total charge-density along one line
 
 pseudopotential strength for first ion, spin component:           1
-13.616  -0.020  -0.005   0.012  -0.251   1.339   0.005   0.001
 -0.020 -14.797  -0.023  -0.002  -0.013   0.005   1.617   0.004
 -0.005  -0.023 -12.328   0.066   0.053   0.001   0.004   1.228
  0.012  -0.002   0.066 -14.754  -0.048  -0.002   0.001  -0.010
 -0.251  -0.013   0.053  -0.048 -11.565   0.030   0.002  -0.003
  1.339   0.005   0.001  -0.002   0.030   0.173  -0.002  -0.000
  0.005   1.617   0.004   0.001   0.002  -0.002   0.059  -0.003
  0.001   0.004   1.228  -0.010  -0.003  -0.000  -0.003   0.342
 -0.002   0.001  -0.010   1.603   0.008   0.001  -0.000   0.008
  0.030   0.002  -0.003   0.008   1.091  -0.030  -0.001   0.007
 -0.000  -0.001   0.081   0.003  -0.007  -0.000   0.000  -0.019
  0.000   0.000  -0.009  -0.000   0.001  -0.000  -0.000   0.002
  0.000   0.037   0.000   0.000   0.001  -0.000  -0.012  -0.000
  0.000  -0.001   0.063   0.001  -0.001  -0.000   0.000  -0.016
 -0.000   0.000   0.000   0.035   0.000   0.000  -0.000   0.000
 -0.000  -0.009  -0.000  -0.000  -0.000   0.000   0.004   0.000
 -0.000   0.000  -0.033  -0.001   0.000   0.000  -0.000   0.009
  0.000  -0.000  -0.000  -0.009  -0.000  -0.000   0.000   0.000
 pseudopotential strength for first ion, spin component:           2
-12.732   0.058   0.001  -0.012  -0.360   1.109  -0.008  -0.000
  0.058  -9.636   0.020   0.028   0.010  -0.008   0.663  -0.004
  0.001   0.020 -11.316  -0.047   0.058  -0.000  -0.004   0.989
 -0.012   0.028  -0.047  -9.708  -0.001   0.002  -0.005   0.009
 -0.360   0.010   0.058  -0.001 -10.116   0.049  -0.001  -0.004
  1.109  -0.008  -0.000   0.002   0.049   0.256   0.007   0.000
 -0.008   0.663  -0.004  -0.005  -0.001   0.007   0.615   0.002
 -0.000  -0.004   0.989   0.009  -0.004   0.000   0.002   0.442
  0.002  -0.005   0.009   0.669  -0.000  -0.001   0.003  -0.005
  0.049  -0.001  -0.004  -0.000   0.758  -0.042   0.001   0.007
 -0.001  -0.000  -0.003   0.000  -0.004   0.000   0.000   0.001
  0.000   0.000  -0.004  -0.000   0.001  -0.000  -0.000   0.001
  0.000   0.040   0.000  -0.000   0.001  -0.000  -0.012  -0.000
 -0.000  -0.001   0.066   0.001   0.001   0.000   0.000  -0.013
 -0.000  -0.000   0.000   0.042   0.000   0.000   0.000   0.000
 -0.000  -0.010  -0.000  -0.000  -0.000   0.000   0.004   0.000
 -0.000   0.000  -0.035  -0.001  -0.000  -0.000  -0.000   0.009
  0.000  -0.000  -0.000  -0.011  -0.000  -0.000  -0.000   0.000
 total augmentation occupancy for first ion, spin component:           1
  1.941  -0.010   0.001   0.001   0.110  -0.004   0.001   0.011   0.001  -0.088  -0.008   0.004  -0.000   0.002   0.000   0.000
 -0.010   1.397  -0.000  -0.005  -0.001   0.001   0.017  -0.007  -0.005  -0.001  -0.002   0.000  -0.001  -0.003   0.001  -0.004
  0.001  -0.000   1.354  -0.001  -0.036   0.013  -0.007   0.836   0.023  -0.026   0.156   0.037  -0.001   0.338   0.007   0.000
  0.001  -0.005  -0.001   1.422   0.006   0.001  -0.005   0.023   0.037  -0.012   0.004   0.001   0.001   0.010  -0.013  -0.000
  0.110  -0.001  -0.036   0.006   1.105  -0.087  -0.000  -0.022  -0.011   0.713   0.060  -0.019   0.002  -0.002  -0.002  -0.000
 -0.004   0.001   0.013   0.001  -0.087   0.142   0.007   0.013  -0.002  -0.043  -0.028   0.013  -0.002   0.001   0.002   0.000
  0.001   0.017  -0.007  -0.005  -0.000   0.007   0.515  -0.002  -0.004   0.003  -0.004   0.003  -0.015  -0.003   0.004   0.003
  0.011  -0.007   0.836   0.023  -0.022   0.013  -0.002   0.816   0.009  -0.021   0.077  -0.113  -0.002   0.312   0.007   0.000
  0.001  -0.005   0.023   0.037  -0.011  -0.002  -0.004   0.009   0.545  -0.001   0.003  -0.003   0.004   0.011  -0.045  -0.000
 -0.088  -0.001  -0.026  -0.012   0.713  -0.043   0.003  -0.021  -0.001   0.511   0.036  -0.014   0.001  -0.007  -0.001  -0.000
 -0.008  -0.002   0.156   0.004   0.060  -0.028  -0.004   0.077   0.003   0.036   1.438  -0.519  -0.002   0.203   0.002   0.000
  0.004   0.000   0.037   0.001  -0.019   0.013   0.003  -0.113  -0.003  -0.014  -0.519   0.297   0.001  -0.074  -0.001  -0.000
 -0.000  -0.001  -0.001   0.001   0.002  -0.002  -0.015  -0.002   0.004   0.001  -0.002   0.001   0.325  -0.001  -0.005  -0.029
  0.002  -0.003   0.338   0.010  -0.002   0.001  -0.003   0.312   0.011  -0.007   0.203  -0.074  -0.001   0.284  -0.001   0.000
  0.000   0.001   0.007  -0.013  -0.002   0.002   0.004   0.007  -0.045  -0.001   0.002  -0.001  -0.005  -0.001   0.371   0.001
  0.000  -0.004   0.000  -0.000  -0.000   0.000   0.003   0.000  -0.000  -0.000   0.000  -0.000  -0.029   0.000   0.001   0.003
 -0.000   0.000  -0.015  -0.000   0.000  -0.000   0.000  -0.042  -0.001   0.001  -0.013   0.019   0.000  -0.025   0.000  -0.000
 -0.000  -0.000  -0.000  -0.003  -0.000  -0.000  -0.000  -0.001   0.004   0.000  -0.000   0.000   0.001   0.000  -0.031  -0.000
 total augmentation occupancy for first ion, spin component:           2
  0.016   0.010   0.001  -0.003  -0.019  -0.077  -0.005  -0.001   0.002  -0.004   0.000  -0.000  -0.000  -0.000  -0.000  -0.000
  0.010   0.586   0.005   0.005   0.003  -0.005  -0.332  -0.003  -0.000  -0.002   0.000  -0.000  -0.010  -0.000  -0.001  -0.002
  0.001   0.005   0.070  -0.014   0.002  -0.000  -0.003  -0.044   0.008   0.003  -0.007   0.022   0.000  -0.016  -0.000  -0.000
 -0.003   0.005  -0.014   0.565   0.006   0.002  -0.000   0.008  -0.333  -0.004  -0.001   0.001  -0.001  -0.001   0.003   0.000
 -0.019   0.003   0.002   0.006   0.123  -0.006  -0.001   0.003  -0.005  -0.023  -0.001   0.001  -0.000   0.001  -0.000   0.000
 -0.077  -0.005  -0.000   0.002  -0.006   0.011   0.006  -0.000  -0.003   0.010   0.000  -0.001  -0.000  -0.000   0.000   0.000
 -0.005  -0.332  -0.003  -0.000  -0.001   0.006   0.352   0.004  -0.001   0.002  -0.001   0.000  -0.006   0.000   0.001   0.002
 -0.001  -0.003  -0.044   0.008   0.003  -0.000   0.004  -0.056  -0.012   0.002  -0.005  -0.001  -0.000  -0.020   0.000   0.000
  0.002  -0.000   0.008  -0.333  -0.005  -0.003  -0.001  -0.012   0.367   0.007   0.000  -0.000   0.001   0.000  -0.019  -0.000
 -0.004  -0.002   0.003  -0.004  -0.023   0.010   0.002   0.002   0.007  -0.075  -0.008   0.002  -0.000  -0.000  -0.000   0.000
  0.000   0.000  -0.007  -0.001  -0.001   0.000  -0.001  -0.005   0.000  -0.008   0.043   0.062  -0.000  -0.005  -0.000  -0.000
 -0.000  -0.000   0.022   0.001   0.001  -0.001   0.000  -0.001  -0.000   0.002   0.062  -0.043  -0.000   0.011   0.000   0.000
 -0.000  -0.010   0.000  -0.001  -0.000  -0.000  -0.006  -0.000   0.001  -0.000  -0.000  -0.000   0.007  -0.000   0.000   0.002
 -0.000  -0.000  -0.016  -0.001   0.001  -0.000   0.000  -0.020   0.000  -0.000  -0.005   0.011  -0.000  -0.002  -0.000   0.000
 -0.000  -0.001  -0.000   0.003  -0.000   0.000   0.001   0.000  -0.019  -0.000  -0.000   0.000   0.000  -0.000   0.007  -0.000
 -0.000  -0.002  -0.000   0.000   0.000   0.000   0.002   0.000  -0.000   0.000  -0.000   0.000   0.002   0.000  -0.000  -0.000
  0.000  -0.000   0.001   0.000   0.000  -0.000   0.000   0.000  -0.000   0.000   0.001  -0.000  -0.000   0.001  -0.000   0.000
  0.000   0.000   0.000  -0.002  -0.000  -0.000  -0.000  -0.000   0.002   0.000   0.000   0.000  -0.000  -0.000   0.002   0.000


------------------------ aborting loop because EDIFF is reached ----------------------------------------


 


 total charge     
 
# of ion       s       p       d       tot
------------------------------------------
    1        0.517   0.820   6.459   7.797
    2        0.519   0.990   6.683   8.192
    3        0.528   1.009   6.505   8.043
    4        0.537   0.979   6.508   8.024
    5        0.358   0.537   5.694   6.590
    6        0.306   0.421   6.083   6.811
    7        0.370   0.575   5.717   6.662
    8        0.382   0.562   5.738   6.682
    9        0.964   1.629   0.000   2.593
   10        0.968   1.601   0.000   2.569
   11        0.960   1.627   0.000   2.587
   12        0.965   1.597   0.000   2.563
   13        0.965   1.628   0.000   2.593
   14        0.968   1.601   0.000   2.569
   15        0.960   1.626   0.000   2.586
   16        0.965   1.596   0.000   2.561
   17        0.963   1.635   0.000   2.598
   18        0.961   1.621   0.000   2.582
   19        0.967   1.605   0.000   2.572
   20        0.965   1.590   0.000   2.555
   21        0.963   1.634   0.000   2.597
   22        0.961   1.621   0.000   2.582
   23        0.967   1.605   0.000   2.572
   24        0.965   1.589   0.000   2.555
   25        0.957   1.674   0.000   2.631
   26        0.965   1.614   0.000   2.579
   27        0.967   1.558   0.000   2.525
   28        0.960   1.661   0.000   2.622
   29        0.962   1.653   0.000   2.615
   30        1.003   1.503   0.000   2.506
   31        1.001   1.507   0.000   2.508
   32        0.967   1.547   0.000   2.513
   33        1.311   2.566   0.000   3.877
   34        1.322   2.538   0.000   3.860
   35        1.313   2.559   0.000   3.872
   36        1.320   2.538   0.000   3.858
   37        1.311   2.566   0.000   3.877
   38        1.322   2.539   0.000   3.861
   39        1.312   2.558   0.000   3.870
   40        1.320   2.538   0.000   3.858
   41        1.313   2.564   0.000   3.876
   42        1.313   2.559   0.000   3.872
   43        1.322   2.544   0.000   3.865
   44        1.318   2.544   0.000   3.861
   45        1.313   2.564   0.000   3.876
   46        1.313   2.559   0.000   3.872
   47        1.321   2.544   0.000   3.865
   48        1.317   2.544   0.000   3.861
   49        1.340   2.443   0.000   3.783
   50        1.323   2.533   0.000   3.856
   51        1.320   2.511   0.000   3.831
   52        1.348   2.417   0.000   3.765
   53        1.300   2.564   0.000   3.864
   54        1.324   2.564   0.000   3.888
   55        1.325   2.561   0.000   3.886
   56        1.328   2.523   0.000   3.851
   57        1.946   5.568   0.006   7.520
   58        1.946   5.568   0.006   7.520
   59        1.946   5.566   0.004   7.516
   60        1.946   5.566   0.004   7.516
   61        1.632   3.261   0.000   4.893
   62        1.632   3.243   0.000   4.874
--------------------------------------------------
tot         69.444 134.126  49.407 252.976
 


 magnetization (x)
 
# of ion       s       p       d       tot
------------------------------------------
    1        0.004   0.003   1.499   1.506
    2        0.002   0.007   0.269   0.277
    3        0.008   0.016   1.081   1.105
    4        0.003   0.009   1.366   1.378
    5        0.018   0.028   4.384   4.430
    6        0.023   0.027   3.772   3.821
    7        0.017   0.025   4.405   4.447
    8        0.019   0.043   4.311   4.372
    9       -0.001  -0.003   0.000  -0.004
   10        0.001   0.016   0.000   0.017
   11       -0.004  -0.004   0.000  -0.008
   12        0.001   0.012   0.000   0.012
   13       -0.001  -0.002   0.000  -0.004
   14        0.001   0.016   0.000   0.017
   15       -0.004  -0.004   0.000  -0.008
   16        0.001   0.012   0.000   0.012
   17        0.001   0.008   0.000   0.009
   18       -0.004  -0.001   0.000  -0.005
   19        0.001   0.015   0.000   0.016
   20       -0.001   0.011   0.000   0.009
   21        0.001   0.008   0.000   0.009
   22       -0.004  -0.000   0.000  -0.005
   23        0.001   0.015   0.000   0.016
   24       -0.001   0.011   0.000   0.009
   25       -0.007  -0.025   0.000  -0.032
   26       -0.004  -0.004   0.000  -0.007
   27       -0.002   0.008   0.000   0.006
   28       -0.001  -0.001   0.000  -0.001
   29       -0.005  -0.017   0.000  -0.022
   30        0.000   0.045   0.000   0.045
   31        0.000   0.038   0.000   0.038
   32        0.001   0.020   0.000   0.022
   33        0.013   0.032   0.000   0.045
   34        0.005  -0.003   0.000   0.002
   35        0.012   0.022   0.000   0.034
   36        0.013   0.037   0.000   0.050
   37        0.013   0.032   0.000   0.045
   38        0.005  -0.003   0.000   0.002
   39        0.012   0.022   0.000   0.033
   40        0.013   0.036   0.000   0.049
   41        0.013   0.032   0.000   0.045
   42        0.011   0.024   0.000   0.035
   43        0.004  -0.011   0.000  -0.007
   44        0.013   0.031   0.000   0.044
   45        0.013   0.032   0.000   0.045
   46        0.011   0.024   0.000   0.035
   47        0.004  -0.011   0.000  -0.007
   48        0.013   0.030   0.000   0.043
   49        0.000   0.002   0.000   0.002
   50        0.011   0.028   0.000   0.040
   51        0.009   0.020   0.000   0.029
   52        0.001   0.030   0.000   0.031
   53        0.012   0.044   0.000   0.056
   54        0.011   0.059   0.000   0.070
   55        0.012   0.068   0.000   0.080
   56        0.006   0.024   0.000   0.029
   57        0.000   0.000   0.000   0.000
   58        0.000   0.000   0.000   0.000
   59        0.000   0.000   0.000   0.000
   60        0.000   0.000   0.000   0.000
   61        0.007   0.560   0.000   0.566
   62        0.008   0.690   0.000   0.698
--------------------------------------------------
tot          0.310   2.180  21.086  23.575
 
    CHARGE:  cpu time    0.3638: real time    0.3638
    FORLOC:  cpu time    0.0196: real time    0.0196
    FORNL :  cpu time    2.1516: real time    2.1520
    STRESS:  cpu time    6.3999: real time    6.4011
    FORCOR:  cpu time    0.1410: real time    0.1410
    FORHAR:  cpu time    0.0330: real time    0.0330
    MIXING:  cpu time    0.0069: real time    0.0069
    OFIELD:  cpu time    0.0002: real time    0.0002

 ---------------------------------------------------------------------------------------------

         DFTD3 V3.0 Rev 1        
 Edisp (eV)   -5.71672

 E6    (eV) :    -3.6923
 E8    (eV) :    -2.0244
 % E8        : 35.41
    FORVDW:  cpu time    0.2504: real time    0.2504

  FORCE on cell =-STRESS in cart. coord.  units (eV):
  Direction    XX          YY          ZZ          XY          YZ          ZX
  --------------------------------------------------------------------------------------
  Alpha Z   306.05134   306.05134   306.05134
  Ewald   49567.66810 49618.97660-55545.58049    -3.00277    -1.35321    14.89971
  Hartree 54216.11453 54244.93066-48272.19754     4.18830     3.21228     9.21893
  E(xc)   -1378.37136 -1378.12840 -1379.25097    -0.45241    -0.14592    -0.08799
  Local  ************************100213.69336    -5.30135    -3.97483   -24.41755
  n-local  -740.09371  -739.30800  -747.85361     0.38333    -0.40327    -0.35142
  augment   387.21382   386.08231   381.05022     1.17570     0.75759     0.49775
  Kinetic  5020.75179  5016.38009  5027.67696     2.22899     2.10520     0.31530
  Fock        0.00000     0.00000     0.00000     0.00000     0.00000     0.00000
  vdW        -1.38517    -1.07011     2.37812     0.04315     0.02895     0.00034
  -------------------------------------------------------------------------------------
  Total     -16.37665   -17.31383   -14.03260    -0.73707     0.22678     0.07507
  in kB     -10.67152   -11.28221    -9.14407    -0.48030     0.14778     0.04892
  external pressure =      -10.37 kB  Pullay stress =        0.00 kB


 VOLUME and BASIS-vectors are now :
 -----------------------------------------------------------------------------
  energy-cutoff  :      400.00
  volume of cell :     2458.72
      direct lattice vectors                 reciprocal lattice vectors
    10.260500000  0.000000000  0.000000000     0.097461137  0.000000000  0.000000000
     0.000000000 10.260500000  0.000000000     0.000000000  0.097461137  0.000000000
     0.000000000  0.000000000 23.354600000     0.000000000  0.000000000  0.042818117

  length of vectors
    10.260500000 10.260500000 23.354600000     0.097461137  0.097461137  0.042818117


 FORCES acting on ions
    electron-ion (+dipol)            ewald-force                    non-local-force                 convergence-correction
 -----------------------------------------------------------------------------------------------
   0.976E+00 -.343E+00 -.619E+03   -.970E+00 0.340E+00 0.619E+03   -.157E-01 0.161E-01 -.204E+01   -.234E-03 0.113E-03 -.642E-03
   0.535E-01 -.103E+01 0.423E+03   -.622E-01 0.105E+01 -.425E+03   0.118E-01 -.336E-01 0.310E+01   0.124E-04 0.976E-05 -.101E-02
   0.348E+01 0.192E+01 0.420E+03   -.349E+01 -.191E+01 -.421E+03   0.922E-01 0.746E-01 0.946E+00   0.386E-04 0.496E-04 -.635E-03
   0.246E+00 -.517E+00 -.634E+03   -.257E+00 0.524E+00 0.635E+03   0.934E-02 -.692E-02 -.147E+01   0.178E-03 0.127E-05 0.904E-03
   -.131E+00 0.712E-02 0.382E+03   0.145E+00 -.363E-01 -.385E+03   -.793E-02 0.160E-01 0.358E+01   0.791E-05 0.507E-04 0.116E-02
   0.279E+01 0.277E+01 -.744E+03   -.262E+01 -.266E+01 0.741E+03   -.174E+00 -.113E+00 0.262E+01   0.756E-04 -.420E-04 0.280E-03
   -.113E+01 0.226E+00 0.402E+03   0.110E+01 -.238E+00 -.405E+03   0.163E-01 0.796E-02 0.160E+01   0.565E-04 -.206E-04 0.961E-03
   -.926E+00 -.212E-02 -.687E+03   0.937E+00 0.432E-01 0.684E+03   -.116E-01 -.413E-01 0.335E+01   -.117E-03 -.574E-04 -.151E-03
   -.481E+02 0.221E+02 -.375E+03   0.610E+02 -.238E+02 0.377E+03   -.128E+02 0.166E+01 -.204E+01   -.164E-02 -.131E-03 -.427E-03
   -.439E+02 0.505E+01 0.207E+03   0.592E+02 -.512E+01 -.207E+03   -.150E+02 0.448E-01 0.145E-01   0.108E-01 -.515E-03 -.297E-03
   -.463E+02 0.491E+01 0.207E+03   0.589E+02 -.480E+01 -.207E+03   -.133E+02 0.580E-01 -.410E-01   -.141E-03 -.209E-03 -.605E-03
   -.333E+02 0.136E+02 -.365E+03   0.478E+02 -.142E+02 0.366E+03   -.143E+02 0.585E+00 -.143E+01   0.222E-02 -.203E-04 0.927E-04
   0.486E+02 -.210E+02 -.369E+03   -.616E+02 0.225E+02 0.372E+03   0.128E+02 -.150E+01 -.248E+01   0.165E-02 0.173E-03 -.532E-03
   0.439E+02 -.545E+01 0.207E+03   -.592E+02 0.552E+01 -.208E+03   0.150E+02 -.431E-01 0.184E-01   -.109E-01 0.531E-03 -.334E-03
   0.459E+02 -.433E+01 0.209E+03   -.583E+02 0.419E+01 -.209E+03   0.133E+02 -.617E-01 -.119E-03   0.934E-04 0.185E-03 0.263E-03
   0.333E+02 -.155E+02 -.365E+03   -.478E+02 0.162E+02 0.366E+03   0.144E+02 -.744E+00 -.140E+01   -.221E-02 0.963E-05 0.114E-03
   0.222E+02 -.332E+02 -.356E+03   -.215E+02 0.460E+02 0.357E+03   -.597E+00 -.128E+02 -.744E+00   0.475E-04 -.174E-02 -.136E-03
   0.476E+01 -.466E+02 0.209E+03   -.464E+01 0.596E+02 -.209E+03   0.436E-01 -.137E+02 -.544E-01   -.218E-03 0.179E-03 -.734E-03
   0.546E+01 -.436E+02 0.206E+03   -.553E+01 0.586E+02 -.206E+03   0.507E-01 -.148E+02 0.518E-01   -.510E-03 0.104E-01 -.350E-03
   0.259E+02 -.510E+02 -.370E+03   -.261E+02 0.661E+02 0.372E+03   0.186E+00 -.146E+02 -.175E+01   -.278E-03 0.259E-02 0.900E-05
   -.210E+02 0.328E+02 -.356E+03   0.203E+02 -.456E+02 0.357E+03   0.681E+00 0.128E+02 -.929E+00   0.414E-04 0.172E-02 -.191E-03
   -.373E+01 0.460E+02 0.210E+03   0.358E+01 -.589E+02 -.210E+03   -.495E-01 0.136E+02 -.339E-01   0.178E-03 -.226E-03 0.437E-03
   -.570E+01 0.437E+02 0.205E+03   0.577E+01 -.586E+02 -.206E+03   -.508E-01 0.148E+02 0.433E-01   0.525E-03 -.103E-01 -.391E-03
   -.274E+02 0.510E+02 -.372E+03   0.278E+02 -.661E+02 0.374E+03   -.333E+00 0.146E+02 -.185E+01   0.171E-03 -.256E-02 0.616E-04
   0.171E+00 0.380E-01 0.382E+03   -.204E+00 -.819E-01 -.374E+03   -.132E-01 -.177E-01 -.858E+01   -.387E-03 -.501E-03 -.540E-03
   -.898E+00 0.188E+01 -.200E+03   0.993E+00 -.201E+01 0.214E+03   -.952E-01 0.138E+00 -.141E+02   0.557E-04 -.159E-04 -.881E-03
   0.514E+00 0.258E+01 -.241E+03   -.503E+00 -.275E+01 0.259E+03   -.223E-02 0.172E+00 -.164E+02   -.412E-04 0.296E-04 -.278E-03
   -.183E-01 -.769E-01 0.383E+03   0.175E-01 0.792E-01 -.374E+03   0.459E-03 -.122E-02 -.980E+01   0.528E-05 0.131E-04 0.912E-02
   0.393E+01 0.242E+00 0.565E+02   -.437E+01 -.379E+00 -.691E+02   0.427E+00 0.126E+00 0.123E+02   0.381E-03 0.504E-03 0.731E-03
   0.137E-01 -.184E-01 0.674E+03   -.138E-01 0.172E-01 -.697E+03   0.143E-03 0.114E-02 0.220E+02   -.223E-04 0.135E-04 -.119E-03
   -.585E-01 0.260E-01 0.674E+03   0.579E-01 -.266E-01 -.697E+03   0.634E-03 0.757E-03 0.220E+02   0.606E-05 -.292E-04 0.951E-04
   0.768E-01 -.208E+01 0.367E+02   -.971E-01 0.226E+01 -.514E+02   0.240E-01 -.191E+00 0.161E+02   -.332E-04 0.488E-04 -.132E-01
   0.510E+02 0.615E+01 0.256E+03   -.763E+02 -.632E+01 -.256E+03   0.248E+02 0.192E+00 0.459E+00   0.416E-02 -.124E-03 0.876E-04
   0.725E+02 -.211E+01 -.446E+03   -.100E+03 0.478E+01 0.443E+03   0.281E+02 -.268E+01 0.336E+01   -.991E-03 -.534E-03 -.400E-03
   0.764E+02 0.118E+02 -.442E+03   -.102E+03 -.113E+02 0.441E+03   0.251E+02 -.443E+00 0.154E+01   0.969E-02 -.165E-03 0.117E-02
   0.484E+02 0.657E+01 0.256E+03   -.749E+02 -.671E+01 -.256E+03   0.273E+02 0.130E+00 0.211E+00   -.252E-03 -.120E-03 -.111E-03
   -.509E+02 -.622E+01 0.256E+03   0.763E+02 0.637E+01 -.257E+03   -.248E+02 -.175E+00 0.478E+00   -.417E-02 0.152E-03 0.595E-05
   -.706E+02 -.183E+00 -.423E+03   0.986E+02 -.210E+01 0.419E+03   -.280E+02 0.227E+01 0.437E+01   0.964E-03 0.526E-03 -.497E-03
   -.767E+02 -.110E+02 -.444E+03   0.102E+03 0.103E+02 0.443E+03   -.251E+02 0.700E+00 0.143E+01   -.967E-02 0.114E-03 0.123E-02
   -.493E+02 -.616E+01 0.257E+03   0.758E+02 0.627E+01 -.257E+03   -.274E+02 -.109E+00 0.196E+00   0.261E-03 0.911E-04 0.680E-04
   0.669E+01 0.484E+02 0.255E+03   -.688E+01 -.739E+02 -.255E+03   0.220E+00 0.252E+02 0.307E+00   -.114E-03 0.362E-02 -.102E-04
   0.283E+02 0.636E+02 -.451E+03   -.287E+02 -.883E+02 0.449E+03   0.381E+00 0.246E+02 0.231E+01   -.118E-02 0.956E-02 0.161E-02
   0.502E+02 0.843E+02 -.458E+03   -.524E+02 -.112E+03 0.457E+03   0.223E+01 0.281E+02 0.222E+00   -.181E-03 -.168E-03 -.117E-03
   0.548E+01 0.516E+02 0.258E+03   -.558E+01 -.778E+02 -.258E+03   0.833E-01 0.268E+02 0.406E+00   -.124E-03 0.163E-03 -.527E-04
   -.744E+01 -.479E+02 0.254E+03   0.763E+01 0.734E+02 -.254E+03   -.217E+00 -.252E+02 0.293E+00   0.150E-03 -.362E-02 -.102E-03
   -.281E+02 -.641E+02 -.450E+03   0.282E+02 0.888E+02 0.447E+03   -.151E+00 -.246E+02 0.249E+01   0.105E-02 -.957E-02 0.167E-02
   -.495E+02 -.836E+02 -.449E+03   0.519E+02 0.112E+03 0.449E+03   -.241E+01 -.280E+02 0.639E+00   0.238E-03 0.197E-03 -.228E-03
   -.534E+01 -.521E+02 0.258E+03   0.544E+01 0.783E+02 -.258E+03   -.827E-01 -.268E+02 0.363E+00   0.916E-04 -.161E-03 0.207E-03
   -.193E-01 -.396E-01 0.793E+03   0.190E-01 0.406E-01 -.829E+03   0.499E-03 -.132E-02 0.361E+02   0.607E-05 0.109E-04 0.575E-02
   -.569E+00 -.363E+00 0.107E+02   0.567E+00 0.611E+00 -.358E+02   0.856E-03 -.250E+00 0.254E+02   -.131E-04 0.410E-04 -.189E-04
   0.435E+00 -.696E+00 0.510E+02   -.588E+00 0.933E+00 -.800E+02   0.153E+00 -.239E+00 0.281E+02   0.578E-04 -.345E-04 0.435E-03
   0.946E-01 0.361E-01 0.792E+03   -.949E-01 -.370E-01 -.829E+03   0.806E-02 0.116E-01 0.375E+02   -.127E-03 -.124E-03 -.109E-03
   -.677E+00 0.625E+00 -.179E+03   0.715E+00 -.897E+00 0.200E+03   -.422E-01 0.286E+00 -.225E+02   -.869E-04 0.410E-04 -.159E-01
   -.163E+00 0.666E-01 0.516E+03   0.161E+00 -.683E-01 -.494E+03   0.313E-02 0.330E-02 -.203E+02   0.101E-04 -.614E-04 0.130E-04
   0.156E-01 -.345E-01 0.515E+03   -.157E-01 0.320E-01 -.494E+03   0.595E-03 0.441E-02 -.201E+02   -.457E-04 0.207E-04 -.102E-03
   -.511E+01 0.193E+00 -.211E+03   0.594E+01 -.996E-01 0.241E+03   -.818E+00 -.850E-01 -.300E+02   0.276E-04 0.435E-04 0.553E-03
   -.310E+02 0.196E+01 -.192E+03   0.306E+02 -.226E+01 0.193E+03   0.313E+00 0.248E+00 -.804E+00   -.101E-02 -.144E-02 -.848E-04
   0.326E+02 -.452E+01 -.187E+03   -.322E+02 0.478E+01 0.188E+03   -.330E+00 -.211E+00 -.840E+00   0.786E-03 0.133E-02 0.226E-04
   -.334E+00 0.207E+00 0.106E+04   -.199E+00 0.216E+00 -.106E+04   0.402E+00 -.318E+00 0.239E+00   -.929E-03 -.119E-04 0.484E-03
   0.300E+00 -.288E-01 0.106E+04   0.240E+00 -.391E+00 -.106E+04   -.407E+00 0.316E+00 0.237E+00   0.926E-03 0.284E-04 0.495E-03
   -.595E+01 0.129E+01 -.986E+03   0.639E+01 -.144E+01 0.101E+04   -.448E+00 0.149E+00 -.270E+02   -.127E-03 0.131E-03 0.950E-03
   0.649E+00 -.173E+01 -.992E+03   -.690E+00 0.183E+01 0.102E+04   0.439E-01 -.985E-01 -.264E+02   0.119E-03 -.256E-04 0.194E-02
 -----------------------------------------------------------------------------------------------
   0.903E+00 0.588E-01 -.212E+02   -.451E-13 0.161E-12 0.568E-12   -.891E+00 -.858E-01 0.213E+02   -.590E-03 0.824E-04 -.826E-02
 
 
 POSITION                                       TOTAL-FORCE (eV/Angst)
 -----------------------------------------------------------------------------------
      2.89607      8.08207      8.98661        -0.001246      0.004152     -0.319635
      2.87294      2.97554      3.22434         0.002902     -0.008707      1.131715
      8.00319      8.10579      3.22434         0.080027      0.083729      0.140092
      8.01291      2.96640      8.74665        -0.002568      0.000209     -0.064481
      8.00319      2.97554      3.22434         0.010006     -0.017826     -0.650858
      8.02876      8.09892      8.41199        -0.000074      0.002461      0.002059
      2.87294      8.10579      3.22434        -0.008622     -0.003352     -0.574643
      2.88328      2.95436      8.23565         0.000999      0.000637      0.044297
      0.96925      8.22186      8.79594        -0.045967     -0.007730      0.010070
      0.96695      2.97554      3.22434         0.359597     -0.026225     -0.136858
      6.09720      8.10579      3.22434        -0.806002      0.163315     -0.022746
      6.06996      3.04006      8.63242         0.225723     -0.004525      0.020973
      4.81840      7.95286      8.73195        -0.028699      0.010177      0.023132
      4.77893      2.97554      3.22434        -0.366140      0.030309     -0.138676
      9.90918      8.10579      3.22434         0.805966     -0.193914      0.002420
      9.95551      2.88356      8.63562        -0.155331      0.009308      0.012969
      7.89151      1.05394      8.65392         0.015262      0.077843      0.017797
      8.00319      6.19980      3.22434         0.163224     -0.591712     -0.049873
      2.87294      1.06955      3.22434        -0.027585      0.242038     -0.142509
      2.79991      6.10386      8.79176         0.010296      0.193092      0.025896
      8.14042      4.87854      8.63900        -0.017347     -0.053984      0.013167
      8.00319     10.01179      3.22434        -0.193695      0.604487      0.014166
      2.87294      4.88154      3.22434         0.026221     -0.241316     -0.129826
      2.97946     10.06352      8.79258        -0.002340     -0.186497      0.029217
      8.00319      8.10579      1.31837        -0.046815     -0.061591     -0.350204
      8.00938      2.96561      6.71664         0.000923     -0.000423      0.049571
      2.86778      8.09181      6.49535        -0.000191      0.003914     -0.108218
      2.87294      2.97554      1.31837        -0.000577      0.001454     -0.111389
      8.04486      8.13622      5.14749        -0.009425     -0.012802     -0.261410
      8.00319      2.97554      0.00000        -0.000162      0.000427     -1.229180
      2.87294      8.10579      0.00000        -0.000091      0.000506     -1.177394
      2.87413      2.96836      5.09252         0.003624     -0.012068      1.376265
     10.05314      2.97554      3.22434        -0.188170      0.024384      0.241877
     10.07531      8.32342      8.63931         0.102098     -0.021449      0.025087
      4.90183      3.06668      8.52819        -0.215797      0.001189     -0.017485
      4.92289      8.10579      3.22434         0.800025     -0.003875      0.106788
      5.95324      2.97554      3.22434         0.189677     -0.019684      0.245833
      5.96890      7.86349      8.54377        -0.016051      0.008739      0.003573
      0.86377      2.84596      8.53393         0.146242     -0.000659     -0.009773
      0.82299      8.10579      3.22434        -0.806585      0.007687      0.093717
      2.87294     10.15574      3.22434         0.030508     -0.277029      0.128783
      2.80440      4.93983      8.64970         0.003068     -0.129925     -0.010441
      7.83723     10.14870      8.61213         0.007106     -0.071033     -0.002492
      8.00319      5.02549      3.22434        -0.013905      0.916495      0.220247
      2.87294      6.05585      3.22434        -0.029529      0.277067      0.123785
      2.96516      0.96642      8.64447        -0.004996      0.119846     -0.003296
      8.20142      6.04374      8.58359        -0.013141      0.053863     -0.015533
      8.00319      0.92560      3.22434         0.012026     -0.920309      0.207615
      2.87294      2.97554      0.14386        -0.000014      0.000077     -0.304742
      2.86742      8.10252      5.31921        -0.000555     -0.002439      0.252297
      8.00291      2.97517      5.54378        -0.000293     -0.003016     -0.081282
      8.00319      8.10579      0.14386         0.007398      0.010975     -0.025780
      2.87612      2.95627      6.29342        -0.003645      0.015813     -1.480225
      2.87294      8.10579      1.17450         0.001226      0.001981      1.505505
      8.00319      2.97554      1.17450         0.000254      0.002380      1.262652
      8.07427      8.14120      6.31361         0.004994      0.002109      0.245608
      0.14320      0.36620      6.25304         0.010635     -0.003808      0.020212
      5.65334      5.56849      6.22968        -0.017378      0.000128      0.019325
      5.43807      0.41042      0.65907        -0.185140      0.055565     -0.187517
      0.30782      5.54067      0.65907         0.186934     -0.054068     -0.187387
      2.92382      8.07263     10.61983        -0.001382      0.003324      0.119829
      8.01045      2.97270     10.41493         0.002496      0.000287      0.057312
 -----------------------------------------------------------------------------------
    total drift:                                0.011618     -0.026909      0.036180


--------------------------------------------------------------------------------------------------------


  FREE ENERGIE OF THE ION-ELECTRON SYSTEM (eV)
  ---------------------------------------------------
  free  energy   TOTEN  =      -463.70170947 eV

  energy  without entropy=     -463.70170947  energy(sigma->0) =     -463.70170947
 
 d Force =-0.1145296E-01[-0.273E-01, 0.444E-02]  d Energy =-0.1140377E-01-0.492E-04
 d Force =-0.2495372E+00[-0.318E+00,-0.181E+00]  d Ewald  =-0.2497425E+00 0.205E-03


--------------------------------------------------------------------------------------------------------


    POTLOK:  cpu time    0.8872: real time    0.8874


--------------------------------------------------------------------------------------------------------


 stress matrix after NEB project (eV)
    -16.37665     -0.73753      0.07507
     -0.73707    -17.31383      0.23510
      0.06312      0.22678    -14.03260
  FORCES: max atom, RMS     1.480313    0.275606
  FORCE total and by dimension    2.170128    1.480225
  Stress total and by dimension   27.678165   17.313830
 Steepest descent step on ions:
 trial-energy change:    0.011404  1 .order    0.011453   -0.004437    0.027343
  (g-gl).g = 0.444E-02      g.g   = 0.444E-02  gl.gl    = 0.000E+00
 g(Force)  = 0.444E-02   g(Stress)= 0.000E+00 ortho     = 0.000E+00
 gamma     =   0.00000
 trial     =   1.00000
 opt step  =   0.14073  (harmonic =   0.13961) maximal distance =0.00135158
 next E    =  -463.713426   (d E  =  -0.00031)


--------------------------------------------------------------------------------------------------------


    WAVPRE:  cpu time    0.0391: real time    0.0497
    FEWALD:  cpu time    0.0014: real time    0.0014

 real space projection operators:
  total allocation   :       7546.90 KBytes
  max/ min on nodes  :       1939.82       1834.15

    ORTHCH:  cpu time    1.6849: real time    1.6851
     LOOP+:  cpu time  171.5936: real time  171.6711


--------------------------------------- Iteration      3(   1)  ---------------------------------------


    POTLOK:  cpu time    0.1438: real time    0.1441
    SETDIJ:  cpu time    0.7371: real time    0.7372
    EDDIAG:  cpu time    2.7348: real time    2.7360
  RMM-DIIS:  cpu time    5.7109: real time    5.7118
    ORTHCH:  cpu time    0.9876: real time    0.9878
       DOS:  cpu time    0.0013: real time    0.0013
    CHARGE:  cpu time    0.3658: real time    0.3658
    MIXING:  cpu time    0.0031: real time    0.0031
    --------------------------------------------
      LOOP:  cpu time   10.6846: real time   10.6873

 eigenvalue-minimisations  :  4204
 total energy-change (2. order) :-0.1277241E-01  (-0.6686322E-01)
 number of electron     327.9999741 magnetization      23.9999892
 augmentation part       46.4682472 magnetization      16.6767581

 Broyden mixing:
  rms(total) = 0.46296E-01    rms(broyden)= 0.46194E-01
  rms(prec ) = 0.47900E-01
  weight for this iteration     100.00

 Free energy of the ion-electron system (eV)
  ---------------------------------------------------
  alpha Z        PSCENC =       306.05134035
  Ewald energy   TEWEN  =     43640.90641183
  -Hartree energ DENC   =    -60188.48901808
  -exchange      EXHF   =         0.00000000
  -V(xc)+E(xc)   XCENC  =      1049.19537259
  PAW double counting   =     12168.82389152   -12181.84729104
  entropy T*S    EENTRO =        -0.00000000
  eigenvalues    EBANDS =     -3850.25432053
  atomic energy  EATOM  =     18597.61585010
  Solvation  Ediel_sol  =         0.00000000
  ---------------------------------------------------
  free energy    TOTEN  =      -457.99776326 eV

  energy without entropy =     -457.99776326  energy(sigma->0) =     -457.99776326


--------------------------------------------------------------------------------------------------------


--------------------------------------- Iteration      3(   2)  ---------------------------------------


    POTLOK:  cpu time    0.1431: real time    0.1434
    SETDIJ:  cpu time    0.7379: real time    0.7379
    EDDIAG:  cpu time    2.7212: real time    2.7224
  RMM-DIIS:  cpu time    5.7806: real time    5.7826
    ORTHCH:  cpu time    0.9937: real time    0.9938
       DOS:  cpu time    0.0009: real time    0.0009
    CHARGE:  cpu time    0.3664: real time    0.3664
    MIXING:  cpu time    0.0037: real time    0.0037
    --------------------------------------------
      LOOP:  cpu time   10.7475: real time   10.7511

 eigenvalue-minimisations  :  4211
 total energy-change (2. order) :-0.2461367E-02  (-0.3753142E-02)
 number of electron     327.9999741 magnetization      23.9999892
 augmentation part       46.4845883 magnetization      16.6682925

 Broyden mixing:
  rms(total) = 0.29540E-01    rms(broyden)= 0.29528E-01
  rms(prec ) = 0.30260E-01
  weight for this iteration     100.00

 eigenvalues of (default mixing * dielectric matrix)
  average eigenvalue GAMMA=   0.6234
  0.6234

 Free energy of the ion-electron system (eV)
  ---------------------------------------------------
  alpha Z        PSCENC =       306.05134035
  Ewald energy   TEWEN  =     43640.90641183
  -Hartree energ DENC   =    -60188.72534878
  -exchange      EXHF   =         0.00000000
  -V(xc)+E(xc)   XCENC  =      1049.22629980
  PAW double counting   =     12168.12958191   -12181.06521917
  entropy T*S    EENTRO =        -0.00000000
  eigenvalues    EBANDS =     -3850.13914066
  atomic energy  EATOM  =     18597.61585010
  Solvation  Ediel_sol  =         0.00000000
  ---------------------------------------------------
  free energy    TOTEN  =      -458.00022463 eV

  energy without entropy =     -458.00022463  energy(sigma->0) =     -458.00022463


--------------------------------------------------------------------------------------------------------


--------------------------------------- Iteration      3(   3)  ---------------------------------------


    POTLOK:  cpu time    0.1460: real time    0.1462
    SETDIJ:  cpu time    0.7373: real time    0.7376
    EDDIAG:  cpu time    2.7246: real time    2.7273
  RMM-DIIS:  cpu time    6.1947: real time    6.1958
    ORTHCH:  cpu time    0.9912: real time    0.9913
       DOS:  cpu time    0.0010: real time    0.0010
    CHARGE:  cpu time    0.3590: real time    0.3590
    MIXING:  cpu time    0.0036: real time    0.0036
    --------------------------------------------
      LOOP:  cpu time   11.1574: real time   11.1619

 eigenvalue-minimisations  :  4543
 total energy-change (2. order) :-0.5309808E-03  (-0.2974433E-03)
 number of electron     327.9999741 magnetization      23.9999892
 augmentation part       46.4772529 magnetization      16.6725985

 Broyden mixing:
  rms(total) = 0.11802E-01    rms(broyden)= 0.11794E-01
  rms(prec ) = 0.12476E-01
  weight for this iteration     100.00

 eigenvalues of (default mixing * dielectric matrix)
  average eigenvalue GAMMA=   0.7254
  0.7935  0.6572

 Free energy of the ion-electron system (eV)
  ---------------------------------------------------
  alpha Z        PSCENC =       306.05134035
  Ewald energy   TEWEN  =     43640.90641183
  -Hartree energ DENC   =    -60188.93795525
  -exchange      EXHF   =         0.00000000
  -V(xc)+E(xc)   XCENC  =      1049.19341078
  PAW double counting   =     12168.19743116   -12181.22179916
  entropy T*S    EENTRO =        -0.00000000
  eigenvalues    EBANDS =     -3849.80544541
  atomic energy  EATOM  =     18597.61585010
  Solvation  Ediel_sol  =         0.00000000
  ---------------------------------------------------
  free energy    TOTEN  =      -458.00075561 eV

  energy without entropy =     -458.00075561  energy(sigma->0) =     -458.00075561


--------------------------------------------------------------------------------------------------------


--------------------------------------- Iteration      3(   4)  ---------------------------------------


    POTLOK:  cpu time    0.1431: real time    0.1434
    SETDIJ:  cpu time    0.7378: real time    0.7379
    EDDIAG:  cpu time    2.7166: real time    2.7177
  RMM-DIIS:  cpu time    6.0386: real time    6.0409
    ORTHCH:  cpu time    0.9955: real time    0.9956
       DOS:  cpu time    0.0011: real time    0.0011
    CHARGE:  cpu time    0.3642: real time    0.3645
    MIXING:  cpu time    0.0039: real time    0.0039
    --------------------------------------------
      LOOP:  cpu time   11.0009: real time   11.0049

 eigenvalue-minimisations  :  4457
 total energy-change (2. order) : 0.9814183E-05  (-0.1095559E-03)
 number of electron     327.9999741 magnetization      23.9999893
 augmentation part       46.4813526 magnetization      16.6722037

 Broyden mixing:
  rms(total) = 0.12208E-01    rms(broyden)= 0.12199E-01
  rms(prec ) = 0.13023E-01
  weight for this iteration     100.00

 eigenvalues of (default mixing * dielectric matrix)
  average eigenvalue GAMMA=   0.7432
  1.1833  0.6454  0.4010

 Free energy of the ion-electron system (eV)
  ---------------------------------------------------
  alpha Z        PSCENC =       306.05134035
  Ewald energy   TEWEN  =     43640.90641183
  -Hartree energ DENC   =    -60188.97171507
  -exchange      EXHF   =         0.00000000
  -V(xc)+E(xc)   XCENC  =      1049.20591655
  PAW double counting   =     12167.96050803   -12180.96072403
  entropy T*S    EENTRO =        -0.00000000
  eigenvalues    EBANDS =     -3849.80833353
  atomic energy  EATOM  =     18597.61585010
  Solvation  Ediel_sol  =         0.00000000
  ---------------------------------------------------
  free energy    TOTEN  =      -458.00074580 eV

  energy without entropy =     -458.00074580  energy(sigma->0) =     -458.00074580


--------------------------------------------------------------------------------------------------------


--------------------------------------- Iteration      3(   5)  ---------------------------------------


    POTLOK:  cpu time    0.1453: real time    0.1456
    SETDIJ:  cpu time    0.7361: real time    0.7362
    EDDIAG:  cpu time    2.7159: real time    2.7168
  RMM-DIIS:  cpu time    5.5492: real time    5.5504
    ORTHCH:  cpu time    0.9912: real time    0.9912
       DOS:  cpu time    0.0014: real time    0.0014
    CHARGE:  cpu time    0.3478: real time    0.3479
    MIXING:  cpu time    0.0040: real time    0.0040
    --------------------------------------------
      LOOP:  cpu time   10.4909: real time   10.4936

 eigenvalue-minimisations  :  4054
 total energy-change (2. order) : 0.9722342E-04  (-0.4246784E-04)
 number of electron     327.9999741 magnetization      23.9999893
 augmentation part       46.4759202 magnetization      16.6744163

 Broyden mixing:
  rms(total) = 0.48375E-02    rms(broyden)= 0.48268E-02
  rms(prec ) = 0.51070E-02
  weight for this iteration     100.00

 eigenvalues of (default mixing * dielectric matrix)
  average eigenvalue GAMMA=   0.8976
  1.7845  0.8320  0.6423  0.3316

 Free energy of the ion-electron system (eV)
  ---------------------------------------------------
  alpha Z        PSCENC =       306.05134035
  Ewald energy   TEWEN  =     43640.90641183
  -Hartree energ DENC   =    -60189.08477709
  -exchange      EXHF   =         0.00000000
  -V(xc)+E(xc)   XCENC  =      1049.20717856
  PAW double counting   =     12167.82660682   -12180.84861433
  entropy T*S    EENTRO =        -0.00000000
  eigenvalues    EBANDS =     -3849.67464480
  atomic energy  EATOM  =     18597.61585010
  Solvation  Ediel_sol  =         0.00000000
  ---------------------------------------------------
  free energy    TOTEN  =      -458.00064857 eV

  energy without entropy =     -458.00064857  energy(sigma->0) =     -458.00064857


--------------------------------------------------------------------------------------------------------


--------------------------------------- Iteration      3(   6)  ---------------------------------------


    POTLOK:  cpu time    0.1435: real time    0.1439
    SETDIJ:  cpu time    0.7372: real time    0.7373
    EDDIAG:  cpu time    2.7150: real time    2.7162
  RMM-DIIS:  cpu time    5.1374: real time    5.1385
    ORTHCH:  cpu time    0.9909: real time    0.9909
       DOS:  cpu time    0.0014: real time    0.0014
    CHARGE:  cpu time    0.3583: real time    0.3583
    MIXING:  cpu time    0.0043: real time    0.0043
    --------------------------------------------
      LOOP:  cpu time   10.0879: real time   10.0908

 eigenvalue-minimisations  :  3669
 total energy-change (2. order) :-0.1155674E-03  (-0.1056968E-04)
 number of electron     327.9999741 magnetization      23.9999894
 augmentation part       46.4789745 magnetization      16.6745254

 Broyden mixing:
  rms(total) = 0.52863E-02    rms(broyden)= 0.52727E-02
  rms(prec ) = 0.55761E-02
  weight for this iteration     100.00

 eigenvalues of (default mixing * dielectric matrix)
  average eigenvalue GAMMA=   0.7425
  1.8115  0.8325  0.6342  0.3360  0.0981

 Free energy of the ion-electron system (eV)
  ---------------------------------------------------
  alpha Z        PSCENC =       306.05134035
  Ewald energy   TEWEN  =     43640.90641183
  -Hartree energ DENC   =    -60189.03945305
  -exchange      EXHF   =         0.00000000
  -V(xc)+E(xc)   XCENC  =      1049.20605119
  PAW double counting   =     12167.57078196   -12180.60250138
  entropy T*S    EENTRO =        -0.00000000
  eigenvalues    EBANDS =     -3849.70924512
  atomic energy  EATOM  =     18597.61585010
  Solvation  Ediel_sol  =         0.00000000
  ---------------------------------------------------
  free energy    TOTEN  =      -458.00076414 eV

  energy without entropy =     -458.00076414  energy(sigma->0) =     -458.00076414


--------------------------------------------------------------------------------------------------------


--------------------------------------- Iteration      3(   7)  ---------------------------------------


    POTLOK:  cpu time    0.1432: real time    0.1438
    SETDIJ:  cpu time    0.7362: real time    0.7362
    EDDIAG:  cpu time    2.7135: real time    2.7147
  RMM-DIIS:  cpu time    3.9472: real time    3.9478
    ORTHCH:  cpu time    0.9940: real time    0.9941
       DOS:  cpu time    0.0012: real time    0.0012
    CHARGE:  cpu time    0.3635: real time    0.3635
    MIXING:  cpu time    0.0045: real time    0.0045
    --------------------------------------------
      LOOP:  cpu time    8.9033: real time    8.9059

 eigenvalue-minimisations  :  2793
 total energy-change (2. order) :-0.2363626E-04  (-0.2604359E-05)
 number of electron     327.9999741 magnetization      23.9999894
 augmentation part       46.4792171 magnetization      16.6748916

 Broyden mixing:
  rms(total) = 0.42147E-02    rms(broyden)= 0.42128E-02
  rms(prec ) = 0.44125E-02
  weight for this iteration     100.00

 eigenvalues of (default mixing * dielectric matrix)
  average eigenvalue GAMMA=   0.7859
  1.7689  0.8871  0.6356  0.3237  0.5501  0.5501

 Free energy of the ion-electron system (eV)
  ---------------------------------------------------
  alpha Z        PSCENC =       306.05134035
  Ewald energy   TEWEN  =     43640.90641183
  -Hartree energ DENC   =    -60189.03625718
  -exchange      EXHF   =         0.00000000
  -V(xc)+E(xc)   XCENC  =      1049.20462913
  PAW double counting   =     12167.54633913   -12180.58043059
  entropy T*S    EENTRO =        -0.00000000
  eigenvalues    EBANDS =     -3849.70867054
  atomic energy  EATOM  =     18597.61585010
  Solvation  Ediel_sol  =         0.00000000
  ---------------------------------------------------
  free energy    TOTEN  =      -458.00078778 eV

  energy without entropy =     -458.00078778  energy(sigma->0) =     -458.00078778


--------------------------------------------------------------------------------------------------------


--------------------------------------- Iteration      3(   8)  ---------------------------------------


    POTLOK:  cpu time    0.1434: real time    0.1437
    SETDIJ:  cpu time    0.7373: real time    0.7374
    EDDIAG:  cpu time    2.7151: real time    2.7160
  RMM-DIIS:  cpu time    3.9803: real time    3.9808
    ORTHCH:  cpu time    0.9903: real time    0.9903
       DOS:  cpu time    0.0009: real time    0.0009
    CHARGE:  cpu time    0.3624: real time    0.3624
    MIXING:  cpu time    0.0049: real time    0.0049
    --------------------------------------------
      LOOP:  cpu time    8.9346: real time    8.9364

 eigenvalue-minimisations  :  2714
 total energy-change (2. order) :-0.7188716E-04  (-0.2746776E-05)
 number of electron     327.9999741 magnetization      23.9999894
 augmentation part       46.4779231 magnetization      16.6755967

 Broyden mixing:
  rms(total) = 0.50542E-02    rms(broyden)= 0.50504E-02
  rms(prec ) = 0.53636E-02
  weight for this iteration     100.00

 eigenvalues of (default mixing * dielectric matrix)
  average eigenvalue GAMMA=   0.6979
  1.7538  0.8960  0.5995  0.5995  0.6377  0.3238  0.0752

 Free energy of the ion-electron system (eV)
  ---------------------------------------------------
  alpha Z        PSCENC =       306.05134035
  Ewald energy   TEWEN  =     43640.90641183
  -Hartree energ DENC   =    -60189.04209343
  -exchange      EXHF   =         0.00000000
  -V(xc)+E(xc)   XCENC  =      1049.20337689
  PAW double counting   =     12167.54383585   -12180.58230369
  entropy T*S    EENTRO =        -0.00000000
  eigenvalues    EBANDS =     -3849.69727755
  atomic energy  EATOM  =     18597.61585010
  Solvation  Ediel_sol  =         0.00000000
  ---------------------------------------------------
  free energy    TOTEN  =      -458.00085966 eV

  energy without entropy =     -458.00085966  energy(sigma->0) =     -458.00085966


--------------------------------------------------------------------------------------------------------


--------------------------------------- Iteration      3(   9)  ---------------------------------------


    POTLOK:  cpu time    0.1466: real time    0.1466
    SETDIJ:  cpu time    0.7422: real time    0.7423
    EDDIAG:  cpu time    2.7124: real time    2.7148
  RMM-DIIS:  cpu time    3.7228: real time    3.7232
    ORTHCH:  cpu time    0.9892: real time    0.9894
       DOS:  cpu time    0.0011: real time    0.0011
    CHARGE:  cpu time    0.3623: real time    0.3623
    MIXING:  cpu time    0.0050: real time    0.0050
    --------------------------------------------
      LOOP:  cpu time    8.6815: real time    8.6846

 eigenvalue-minimisations  :  2484
 total energy-change (2. order) :-0.2340097E-04  (-0.1011650E-05)
 number of electron     327.9999741 magnetization      23.9999894
 augmentation part       46.4785329 magnetization      16.6758595

 Broyden mixing:
  rms(total) = 0.48834E-02    rms(broyden)= 0.48825E-02
  rms(prec ) = 0.51699E-02
  weight for this iteration     100.00

 eigenvalues of (default mixing * dielectric matrix)
  average eigenvalue GAMMA=   0.8743
  1.6378  1.7907  0.9627  0.6982  0.6982  0.6405  0.3212  0.2449

 Free energy of the ion-electron system (eV)
  ---------------------------------------------------
  alpha Z        PSCENC =       306.05134035
  Ewald energy   TEWEN  =     43640.90641183
  -Hartree energ DENC   =    -60189.03404980
  -exchange      EXHF   =         0.00000000
  -V(xc)+E(xc)   XCENC  =      1049.20298005
  PAW double counting   =     12167.53058730   -12180.56930672
  entropy T*S    EENTRO =        -0.00000000
  eigenvalues    EBANDS =     -3849.70469616
  atomic energy  EATOM  =     18597.61585010
  Solvation  Ediel_sol  =         0.00000000
  ---------------------------------------------------
  free energy    TOTEN  =      -458.00088306 eV

  energy without entropy =     -458.00088306  energy(sigma->0) =     -458.00088306


--------------------------------------------------------------------------------------------------------


--------------------------------------- Iteration      3(  10)  ---------------------------------------


    POTLOK:  cpu time    0.1454: real time    0.1457
    SETDIJ:  cpu time    0.7367: real time    0.7368
    EDDIAG:  cpu time    2.7215: real time    2.7227
  RMM-DIIS:  cpu time    3.5754: real time    3.5758
    ORTHCH:  cpu time    0.9930: real time    0.9931
       DOS:  cpu time    0.0013: real time    0.0013
    CHARGE:  cpu time    0.3623: real time    0.3623
    MIXING:  cpu time    0.0052: real time    0.0052
    --------------------------------------------
      LOOP:  cpu time    8.5408: real time    8.5429

 eigenvalue-minimisations  :  2361
 total energy-change (2. order) : 0.4723011E-04  (-0.3388338E-06)
 number of electron     327.9999741 magnetization      23.9999893
 augmentation part       46.4787352 magnetization      16.6755514

 Broyden mixing:
  rms(total) = 0.46498E-02    rms(broyden)= 0.46493E-02
  rms(prec ) = 0.49092E-02
  weight for this iteration     100.00

 eigenvalues of (default mixing * dielectric matrix)
  average eigenvalue GAMMA=   1.3517
  5.7778  1.8501  1.4416  0.7143  0.7143  0.6664  0.4209  0.3155  0.2642

 Free energy of the ion-electron system (eV)
  ---------------------------------------------------
  alpha Z        PSCENC =       306.05134035
  Ewald energy   TEWEN  =     43640.90641183
  -Hartree energ DENC   =    -60189.03105669
  -exchange      EXHF   =         0.00000000
  -V(xc)+E(xc)   XCENC  =      1049.20318247
  PAW double counting   =     12167.52238350   -12180.55908091
  entropy T*S    EENTRO =        -0.00000000
  eigenvalues    EBANDS =     -3849.70986647
  atomic energy  EATOM  =     18597.61585010
  Solvation  Ediel_sol  =         0.00000000
  ---------------------------------------------------
  free energy    TOTEN  =      -458.00083583 eV

  energy without entropy =     -458.00083583  energy(sigma->0) =     -458.00083583


--------------------------------------------------------------------------------------------------------


--------------------------------------- Iteration      3(  11)  ---------------------------------------


    POTLOK:  cpu time    0.1458: real time    0.1460
    SETDIJ:  cpu time    0.7367: real time    0.7367
    EDDIAG:  cpu time    2.7162: real time    2.7174
  RMM-DIIS:  cpu time    5.4119: real time    5.4155
    ORTHCH:  cpu time    0.9902: real time    0.9902
       DOS:  cpu time    0.0012: real time    0.0012
    CHARGE:  cpu time    0.3636: real time    0.3636
    MIXING:  cpu time    0.0055: real time    0.0055
    --------------------------------------------
      LOOP:  cpu time   10.3710: real time   10.3762

 eigenvalue-minimisations  :  3913
 total energy-change (2. order) : 0.5038690E-03  (-0.4297328E-04)
 number of electron     327.9999741 magnetization      23.9999893
 augmentation part       46.4786756 magnetization      16.6721379

 Broyden mixing:
  rms(total) = 0.45697E-02    rms(broyden)= 0.44899E-02
  rms(prec ) = 0.46848E-02
  weight for this iteration     100.00

 eigenvalues of (default mixing * dielectric matrix)
  average eigenvalue GAMMA=   1.3334
  6.7182  1.8742  1.4565  0.7294  0.7294  0.6636  0.4207  0.3138  0.2673  0.1609

 Free energy of the ion-electron system (eV)
  ---------------------------------------------------
  alpha Z        PSCENC =       306.05134035
  Ewald energy   TEWEN  =     43640.90641183
  -Hartree energ DENC   =    -60189.03292776
  -exchange      EXHF   =         0.00000000
  -V(xc)+E(xc)   XCENC  =      1049.20793637
  PAW double counting   =     12167.46559928   -12180.48657858
  entropy T*S    EENTRO =        -0.00000000
  eigenvalues    EBANDS =     -3849.72796356
  atomic energy  EATOM  =     18597.61585010
  Solvation  Ediel_sol  =         0.00000000
  ---------------------------------------------------
  free energy    TOTEN  =      -458.00033197 eV

  energy without entropy =     -458.00033197  energy(sigma->0) =     -458.00033197


--------------------------------------------------------------------------------------------------------


--------------------------------------- Iteration      3(  12)  ---------------------------------------


    POTLOK:  cpu time    0.1434: real time    0.1437
    SETDIJ:  cpu time    0.7367: real time    0.7369
    EDDIAG:  cpu time    2.7302: real time    2.7312
  RMM-DIIS:  cpu time    4.6438: real time    4.6444
    ORTHCH:  cpu time    0.9981: real time    0.9982
       DOS:  cpu time    0.0013: real time    0.0013
    CHARGE:  cpu time    0.3632: real time    0.3632
    MIXING:  cpu time    0.0058: real time    0.0058
    --------------------------------------------
      LOOP:  cpu time    9.6225: real time    9.6247

 eigenvalue-minimisations  :  3280
 total energy-change (2. order) : 0.2386278E-04  (-0.1228929E-04)
 number of electron     327.9999741 magnetization      23.9999893
 augmentation part       46.4787159 magnetization      16.6714506

 Broyden mixing:
  rms(total) = 0.46264E-02    rms(broyden)= 0.46133E-02
  rms(prec ) = 0.48284E-02
  weight for this iteration     100.00

 eigenvalues of (default mixing * dielectric matrix)
  average eigenvalue GAMMA=   1.3508
  7.4926  1.8524  1.4994  0.7276  0.7276  0.6651  0.4482  0.4482  0.4186  0.3169
  0.2624

 Free energy of the ion-electron system (eV)
  ---------------------------------------------------
  alpha Z        PSCENC =       306.05134035
  Ewald energy   TEWEN  =     43640.90641183
  -Hartree energ DENC   =    -60189.03583565
  -exchange      EXHF   =         0.00000000
  -V(xc)+E(xc)   XCENC  =      1049.20898396
  PAW double counting   =     12167.45470245   -12180.47324526
  entropy T*S    EENTRO =        -0.00000000
  eigenvalues    EBANDS =     -3849.72851587
  atomic energy  EATOM  =     18597.61585010
  Solvation  Ediel_sol  =         0.00000000
  ---------------------------------------------------
  free energy    TOTEN  =      -458.00030810 eV

  energy without entropy =     -458.00030810  energy(sigma->0) =     -458.00030810


--------------------------------------------------------------------------------------------------------


--------------------------------------- Iteration      3(  13)  ---------------------------------------


    POTLOK:  cpu time    0.1437: real time    0.1439
    SETDIJ:  cpu time    0.7372: real time    0.7373
    EDDIAG:  cpu time    2.7276: real time    2.7295
  RMM-DIIS:  cpu time    3.9444: real time    3.9448
    ORTHCH:  cpu time    0.9903: real time    0.9903
       DOS:  cpu time    0.0013: real time    0.0013
    CHARGE:  cpu time    0.3617: real time    0.3617
    MIXING:  cpu time    0.0061: real time    0.0061
    --------------------------------------------
      LOOP:  cpu time    8.9122: real time    8.9148

 eigenvalue-minimisations  :  2745
 total energy-change (2. order) : 0.2915777E-04  (-0.3882379E-05)
 number of electron     327.9999741 magnetization      23.9999893
 augmentation part       46.4785314 magnetization      16.6710304

 Broyden mixing:
  rms(total) = 0.44178E-02    rms(broyden)= 0.44139E-02
  rms(prec ) = 0.46263E-02
  weight for this iteration     100.00

 eigenvalues of (default mixing * dielectric matrix)
  average eigenvalue GAMMA=   1.5794
 10.1424  1.7322  1.6368  0.9030  0.9030  0.7481  0.7481  0.6619  0.4878  0.4098
  0.3184  0.2615

 Free energy of the ion-electron system (eV)
  ---------------------------------------------------
  alpha Z        PSCENC =       306.05134035
  Ewald energy   TEWEN  =     43640.90641183
  -Hartree energ DENC   =    -60189.03719339
  -exchange      EXHF   =         0.00000000
  -V(xc)+E(xc)   XCENC  =      1049.20933403
  PAW double counting   =     12167.45002361   -12180.46828236
  entropy T*S    EENTRO =        -0.00000000
  eigenvalues    EBANDS =     -3849.72776311
  atomic energy  EATOM  =     18597.61585010
  Solvation  Ediel_sol  =         0.00000000
  ---------------------------------------------------
  free energy    TOTEN  =      -458.00027895 eV

  energy without entropy =     -458.00027895  energy(sigma->0) =     -458.00027895


--------------------------------------------------------------------------------------------------------


--------------------------------------- Iteration      3(  14)  ---------------------------------------


    POTLOK:  cpu time    0.1437: real time    0.1441
    SETDIJ:  cpu time    0.7353: real time    0.7354
    EDDIAG:  cpu time    2.7251: real time    2.7261
  RMM-DIIS:  cpu time    5.2130: real time    5.2137
    ORTHCH:  cpu time    0.9913: real time    0.9913
       DOS:  cpu time    0.0014: real time    0.0014
    CHARGE:  cpu time    0.3594: real time    0.3595
    MIXING:  cpu time    0.0065: real time    0.0065
    --------------------------------------------
      LOOP:  cpu time   10.1757: real time   10.1780

 eigenvalue-minimisations  :  3717
 total energy-change (2. order) : 0.2217814E-03  (-0.2079583E-04)
 number of electron     327.9999741 magnetization      23.9999893
 augmentation part       46.4787012 magnetization      16.6691790

 Broyden mixing:
  rms(total) = 0.44001E-02    rms(broyden)= 0.43658E-02
  rms(prec ) = 0.45687E-02
  weight for this iteration     100.00

 eigenvalues of (default mixing * dielectric matrix)
  average eigenvalue GAMMA=   1.7355
 12.9347  1.7767  1.7767  1.0833  1.0833  0.7139  0.7139  0.6646  0.5149  0.4049
  0.2619  0.3243  0.3085

 Free energy of the ion-electron system (eV)
  ---------------------------------------------------
  alpha Z        PSCENC =       306.05134035
  Ewald energy   TEWEN  =     43640.90641183
  -Hartree energ DENC   =    -60189.02746109
  -exchange      EXHF   =         0.00000000
  -V(xc)+E(xc)   XCENC  =      1049.21136666
  PAW double counting   =     12167.39262432   -12180.40591895
  entropy T*S    EENTRO =        -0.00000000
  eigenvalues    EBANDS =     -3849.74427037
  atomic energy  EATOM  =     18597.61585010
  Solvation  Ediel_sol  =         0.00000000
  ---------------------------------------------------
  free energy    TOTEN  =      -458.00005716 eV

  energy without entropy =     -458.00005716  energy(sigma->0) =     -458.00005716


--------------------------------------------------------------------------------------------------------


--------------------------------------- Iteration      3(  15)  ---------------------------------------


    POTLOK:  cpu time    0.1440: real time    0.1443
    SETDIJ:  cpu time    0.7376: real time    0.7377
    EDDIAG:  cpu time    2.7245: real time    2.7279
  RMM-DIIS:  cpu time    5.6934: real time    5.6944
    ORTHCH:  cpu time    0.9849: real time    0.9851
       DOS:  cpu time    0.0009: real time    0.0009
    CHARGE:  cpu time    0.3621: real time    0.3622
    MIXING:  cpu time    0.0070: real time    0.0070
    --------------------------------------------
      LOOP:  cpu time   10.6545: real time   10.6594

 eigenvalue-minimisations  :  4156
 total energy-change (2. order) : 0.4224649E-03  (-0.7475756E-04)
 number of electron     327.9999741 magnetization      23.9999893
 augmentation part       46.4776666 magnetization      16.6659030

 Broyden mixing:
  rms(total) = 0.55706E-02    rms(broyden)= 0.54824E-02
  rms(prec ) = 0.57373E-02
  weight for this iteration     100.00

 eigenvalues of (default mixing * dielectric matrix)
  average eigenvalue GAMMA=   1.5086
 11.2278  1.7651  1.7651  0.9641  0.9641  0.4290  0.7196  0.7196  0.6672  0.5839
  0.4089  0.2616  0.3160  0.3286

 Free energy of the ion-electron system (eV)
  ---------------------------------------------------
  alpha Z        PSCENC =       306.05134035
  Ewald energy   TEWEN  =     43640.90641183
  -Hartree energ DENC   =    -60189.02590048
  -exchange      EXHF   =         0.00000000
  -V(xc)+E(xc)   XCENC  =      1049.21519424
  PAW double counting   =     12167.31111192   -12180.31624107
  entropy T*S    EENTRO =        -0.00000000
  eigenvalues    EBANDS =     -3849.75740158
  atomic energy  EATOM  =     18597.61585010
  Solvation  Ediel_sol  =         0.00000000
  ---------------------------------------------------
  free energy    TOTEN  =      -457.99963470 eV

  energy without entropy =     -457.99963470  energy(sigma->0) =     -457.99963470


--------------------------------------------------------------------------------------------------------


--------------------------------------- Iteration      3(  16)  ---------------------------------------


    POTLOK:  cpu time    0.1433: real time    0.1435
    SETDIJ:  cpu time    0.7373: real time    0.7373
    EDDIAG:  cpu time    2.7224: real time    2.7237
  RMM-DIIS:  cpu time    4.2644: real time    4.2672
    ORTHCH:  cpu time    0.9903: real time    0.9906
       DOS:  cpu time    0.0013: real time    0.0013
    CHARGE:  cpu time    0.3582: real time    0.3583
    MIXING:  cpu time    0.0071: real time    0.0071
    --------------------------------------------
      LOOP:  cpu time    9.2242: real time    9.2289

 eigenvalue-minimisations  :  3076
 total energy-change (2. order) :-0.1375012E-03  (-0.1097103E-04)
 number of electron     327.9999741 magnetization      23.9999893
 augmentation part       46.4776810 magnetization      16.6660607

 Broyden mixing:
  rms(total) = 0.50925E-02    rms(broyden)= 0.50900E-02
  rms(prec ) = 0.53391E-02
  weight for this iteration     100.00

 eigenvalues of (default mixing * dielectric matrix)
  average eigenvalue GAMMA=   1.4554
 10.5705  1.7938  1.7938  1.3310  1.3310  0.5208  0.6477  0.6477  0.7089  0.6483
  0.5228  0.4272  0.2616  0.3170  0.3089

 Free energy of the ion-electron system (eV)
  ---------------------------------------------------
  alpha Z        PSCENC =       306.05134035
  Ewald energy   TEWEN  =     43640.90641183
  -Hartree energ DENC   =    -60189.02677000
  -exchange      EXHF   =         0.00000000
  -V(xc)+E(xc)   XCENC  =      1049.21482832
  PAW double counting   =     12167.31609889   -12180.32188021
  entropy T*S    EENTRO =        -0.00000000
  eigenvalues    EBANDS =     -3849.75565147
  atomic energy  EATOM  =     18597.61585010
  Solvation  Ediel_sol  =         0.00000000
  ---------------------------------------------------
  free energy    TOTEN  =      -457.99977220 eV

  energy without entropy =     -457.99977220  energy(sigma->0) =     -457.99977220


--------------------------------------------------------------------------------------------------------


--------------------------------------- Iteration      3(  17)  ---------------------------------------


    POTLOK:  cpu time    0.1453: real time    0.1455
    SETDIJ:  cpu time    0.7366: real time    0.7367
    EDDIAG:  cpu time    2.7210: real time    2.7225
  RMM-DIIS:  cpu time    5.1216: real time    5.1231
    ORTHCH:  cpu time    0.9904: real time    0.9905
       DOS:  cpu time    0.0013: real time    0.0013
    CHARGE:  cpu time    0.3633: real time    0.3634
    MIXING:  cpu time    0.0074: real time    0.0074
    --------------------------------------------
      LOOP:  cpu time   10.0869: real time   10.0904

 eigenvalue-minimisations  :  3630
 total energy-change (2. order) :-0.3354063E-03  (-0.1427514E-04)
 number of electron     327.9999741 magnetization      23.9999894
 augmentation part       46.4779404 magnetization      16.6678115

 Broyden mixing:
  rms(total) = 0.29656E-02    rms(broyden)= 0.29455E-02
  rms(prec ) = 0.30200E-02
  weight for this iteration     100.00

 eigenvalues of (default mixing * dielectric matrix)
  average eigenvalue GAMMA=   1.3598
  9.2248  2.0314  1.5343  1.5343  1.4351  0.7396  0.7080  0.7080  0.6804  0.6804
  0.6844  0.4792  0.4227  0.2615  0.3163  0.3163

 Free energy of the ion-electron system (eV)
  ---------------------------------------------------
  alpha Z        PSCENC =       306.05134035
  Ewald energy   TEWEN  =     43640.90641183
  -Hartree energ DENC   =    -60188.99963347
  -exchange      EXHF   =         0.00000000
  -V(xc)+E(xc)   XCENC  =      1049.21154229
  PAW double counting   =     12167.31768049   -12180.33115665
  entropy T*S    EENTRO =        -0.00000000
  eigenvalues    EBANDS =     -3849.77214253
  atomic energy  EATOM  =     18597.61585010
  Solvation  Ediel_sol  =         0.00000000
  ---------------------------------------------------
  free energy    TOTEN  =      -458.00010761 eV

  energy without entropy =     -458.00010761  energy(sigma->0) =     -458.00010761


--------------------------------------------------------------------------------------------------------


--------------------------------------- Iteration      3(  18)  ---------------------------------------


    POTLOK:  cpu time    0.1435: real time    0.1437
    SETDIJ:  cpu time    0.7365: real time    0.7367
    EDDIAG:  cpu time    2.7222: real time    2.7235
  RMM-DIIS:  cpu time    5.3286: real time    5.3304
    ORTHCH:  cpu time    0.9881: real time    0.9883
       DOS:  cpu time    0.0012: real time    0.0012
    CHARGE:  cpu time    0.3638: real time    0.3640
    MIXING:  cpu time    0.0082: real time    0.0082
    --------------------------------------------
      LOOP:  cpu time   10.2921: real time   10.2960

 eigenvalue-minimisations  :  3834
 total energy-change (2. order) :-0.2906548E-03  (-0.1785010E-04)
 number of electron     327.9999741 magnetization      23.9999894
 augmentation part       46.4772688 magnetization      16.6693364

 Broyden mixing:
  rms(total) = 0.21879E-02    rms(broyden)= 0.21488E-02
  rms(prec ) = 0.21983E-02
  weight for this iteration     100.00

 eigenvalues of (default mixing * dielectric matrix)
  average eigenvalue GAMMA=   1.2987
  7.9051  2.3332  1.6999  1.6999  0.8852  1.1343  1.1343  0.7801  0.7801  0.6057
  0.6057  0.6288  0.5736  0.4200  0.2616  0.3173  0.3123

 Free energy of the ion-electron system (eV)
  ---------------------------------------------------
  alpha Z        PSCENC =       306.05134035
  Ewald energy   TEWEN  =     43640.90641183
  -Hartree energ DENC   =    -60188.98361038
[truncated: 17,289,150 more chars]
