# Supplementary material for: Elucidating the catalytic mechanism of Prussian blue nanozymes with self-increasing catalytic activity
Source: Nat Commun. 2024 Jul 13;15:5908. doi: 10.1038/s41467-024-50344-7 (PMC11246500; doi:10.1038/s41467-024-50344-7)
Supplement: Supplementary file 4 — Source Data [file 41467_2024_50344_MOESM4_ESM.zip › Source data/Computational source data/C1/POTCAR]

 PAW_PBE Fe 06Sep2000
 8.00000000000000000
 parameters from PSCTR are:
   VRHFIN =Fe:  d7 s1
   LEXCH  = PE
   EATOM  =   594.4687 eV,   43.6922 Ry

   TITEL  = PAW_PBE Fe 06Sep2000
   LULTRA =        F    use ultrasoft PP ?
   IUNSCR =        1    unscreen: 0-lin 1-nonlin 2-no
   RPACOR =    2.000    partial core radius
   POMASS =   55.847; ZVAL   =    8.000    mass and valenz
   RCORE  =    2.300    outmost cutoff radius
   RWIGS  =    2.460; RWIGS  =    1.302    wigner-seitz radius (au A)
   ENMAX  =  267.883; ENMIN  =  200.912 eV
   RCLOC  =    1.701    cutoff for local pot
   LCOR   =        T    correct aug charges
   LPAW   =        T    paw PP
   EAUG   =  511.368
   DEXC   =    -.022
   RMAX   =    2.817    core radius for proj-oper
   RAUG   =    1.300    factor for augmentation sphere
   RDEP   =    2.442    radius for radial grids
   QCUT   =   -4.437; QGAM   =    8.874    optimization parameters
 
   Description
     l     E      TYP  RCUT    TYP  RCUT
     2   .000     23  2.300
     2   .000     23  2.300
     0   .000     23  2.300
     0   .000     23  2.300
     1  -.200     23  2.300
     1   .000     23  2.300
     3   .000      7   .000
   Error from kinetic energy argument (eV)
   NDATA  =      100
   STEP   =   20.000   1.050
  97.7      96.4      95.6      94.1      93.3      91.6      89.9      88.9
  87.0      85.0      84.0      81.9      79.7      77.4      75.1      72.7
  70.3      67.9      65.4      61.7      59.2      56.6      52.9      50.4
  47.9      44.3      40.8      38.4      35.1      31.9      28.8      25.9
  23.2      20.6      18.2      16.0      13.3      11.5      9.41      8.01
  6.38      5.01      3.88      2.94      2.20      1.60      1.15      .727
  .490      .288      .162      .101      .573E-01  .367E-01  .282E-01  .268E-01
  .268E-01  .258E-01  .231E-01  .190E-01  .144E-01  .102E-01  .691E-02  .438E-02
  .323E-02  .271E-02  .262E-02  .260E-02  .239E-02  .203E-02  .152E-02  .106E-02
  .729E-03  .564E-03  .513E-03  .508E-03  .481E-03  .409E-03  .300E-03  .215E-03
  .160E-03  .144E-03  .142E-03  .131E-03  .105E-03  .764E-04  .571E-04  .504E-04
  .494E-04  .447E-04  .342E-04  .254E-04  .210E-04  .204E-04  .186E-04  .144E-04
  .107E-04  .960E-05  .924E-05  .776E-05
END of PSCTR-controll parameters
 local part
 81.2582175088937078
   .86360772E+02   .86347328E+02   .86306975E+02   .86239767E+02   .86145770E+02
   .86025081E+02   .85877820E+02   .85704132E+02   .85504188E+02   .85278179E+02
   .85026322E+02   .84748853E+02   .84446029E+02   .84118129E+02   .83765451E+02
   .83388314E+02   .82987056E+02   .82562038E+02   .82113638E+02   .81642258E+02
   .81148318E+02   .80632260E+02   .80094548E+02   .79535665E+02   .78956113E+02
   .78356416E+02   .77737115E+02   .77098769E+02   .76441955E+02   .75767265E+02
   .75075306E+02   .74366700E+02   .73642080E+02   .72902093E+02   .72147396E+02
   .71378656E+02   .70596551E+02   .69801765E+02   .68994992E+02   .68176933E+02
   .67348295E+02   .66509789E+02   .65662132E+02   .64806044E+02   .63942248E+02
   .63071467E+02   .62194427E+02   .61311849E+02   .60424455E+02   .59532964E+02
   .58638089E+02   .57740539E+02   .56841016E+02   .55940216E+02   .55038824E+02
   .54137520E+02   .53236970E+02   .52337833E+02   .51440753E+02   .50546364E+02
   .49655287E+02   .48768128E+02   .47885480E+02   .47007919E+02   .46136006E+02
   .45270286E+02   .44411286E+02   .43559514E+02   .42715462E+02   .41879602E+02
   .41052386E+02   .40234247E+02   .39425598E+02   .38626832E+02   .37838320E+02
   .37060413E+02   .36293442E+02   .35537717E+02   .34793525E+02   .34061133E+02
   .33340788E+02   .32632715E+02   .31937116E+02   .31254175E+02   .30584052E+02
   .29926888E+02   .29282803E+02   .28651896E+02   .28034246E+02   .27429912E+02
   .26838935E+02   .26261333E+02   .25697109E+02   .25146247E+02   .24608711E+02
   .24084450E+02   .23573396E+02   .23075462E+02   .22590548E+02   .22118538E+02
   .21659302E+02   .21212693E+02   .20778554E+02   .20356713E+02   .19946987E+02
   .19549180E+02   .19163085E+02   .18788487E+02   .18425160E+02   .18072869E+02
   .17731371E+02   .17400416E+02   .17079747E+02   .16769102E+02   .16468212E+02
   .16176807E+02   .15894609E+02   .15621339E+02   .15356716E+02   .15100457E+02
   .14852277E+02   .14611891E+02   .14379015E+02   .14153365E+02   .13934658E+02
   .13722615E+02   .13516957E+02   .13317412E+02   .13123708E+02   .12935580E+02
   .12752766E+02   .12575011E+02   .12402066E+02   .12233686E+02   .12069634E+02
   .11909680E+02   .11753602E+02   .11601184E+02   .11452218E+02   .11306506E+02
   .11163856E+02   .11024086E+02   .10887022E+02   .10752498E+02   .10620359E+02
   .10490457E+02   .10362654E+02   .10236820E+02   .10112836E+02   .99905904E+01
   .98699797E+01   .97509103E+01   .96332968E+01   .95170622E+01   .94021374E+01
   .92884613E+01   .91759807E+01   .90646493E+01   .89544284E+01   .88452858E+01
   .87371959E+01   .86301395E+01   .85241028E+01   .84190778E+01   .83150617E+01
   .82120561E+01   .81100673E+01   .80091054E+01   .79091840E+01   .78103201E+01
   .77125332E+01   .76158452E+01   .75202802E+01   .74258636E+01   .73326222E+01
   .72405835E+01   .71497755E+01   .70602264E+01   .69719643E+01   .68850165E+01
   .67994099E+01   .67151701E+01   .66323213E+01   .65508863E+01   .64708857E+01
   .63923385E+01   .63152612E+01   .62396677E+01   .61655696E+01   .60929755E+01
   .60218914E+01   .59523203E+01   .58842619E+01   .58177134E+01   .57526684E+01
   .56891178E+01   .56270493E+01   .55664476E+01   .55072947E+01   .54495693E+01
   .53932478E+01   .53383036E+01   .52847076E+01   .52324285E+01   .51814324E+01
   .51316836E+01   .50831442E+01   .50357746E+01   .49895337E+01   .49443788E+01
   .49002664E+01   .48571516E+01   .48149891E+01   .47737327E+01   .47333363E+01
   .46937533E+01   .46549373E+01   .46168424E+01   .45794229E+01   .45426341E+01
   .45064318E+01   .44707732E+01   .44356164E+01   .44009212E+01   .43666486E+01
   .43327613E+01   .42992241E+01   .42660032E+01   .42330672E+01   .42003866E+01
   .41679341E+01   .41356846E+01   .41036155E+01   .40717063E+01   .40399389E+01
   .40082976E+01   .39767689E+01   .39453418E+01   .39140075E+01   .38827595E+01
   .38515932E+01   .38205065E+01   .37894990E+01   .37585724E+01   .37277302E+01
   .36969775E+01   .36663213E+01   .36357697E+01   .36053327E+01   .35750210E+01
   .35448468E+01   .35148231E+01   .34849638E+01   .34552835E+01   .34257972E+01
   .33965205E+01   .33674692E+01   .33386590E+01   .33101058E+01   .32818254E+01
   .32538330E+01   .32261437E+01   .31987718E+01   .31717313E+01   .31450351E+01
   .31186955E+01   .30927239E+01   .30671306E+01   .30419249E+01   .30171150E+01
   .29927078E+01   .29687093E+01   .29451239E+01   .29219549E+01   .28992042E+01
   .28768725E+01   .28549592E+01   .28334623E+01   .28123787E+01   .27917038E+01
   .27714322E+01   .27515570E+01   .27320703E+01   .27129633E+01   .26942261E+01
   .26758479E+01   .26578173E+01   .26401218E+01   .26227484E+01   .26056838E+01
   .25889137E+01   .25724237E+01   .25561990E+01   .25402246E+01   .25244855E+01
   .25089663E+01   .24936518E+01   .24785272E+01   .24635775E+01   .24487883E+01
   .24341453E+01   .24196350E+01   .24052441E+01   .23909600E+01   .23767709E+01
   .23626655E+01   .23486332E+01   .23346644E+01   .23207502E+01   .23068826E+01
   .22930542E+01   .22792589E+01   .22654913E+01   .22517467E+01   .22380217E+01
   .22243136E+01   .22106204E+01   .21969413E+01   .21832761E+01   .21696257E+01
   .21559915E+01   .21423757E+01   .21287813E+01   .21152120E+01   .21016720E+01
   .20881659E+01   .20746992E+01   .20612774E+01   .20479067E+01   .20345934E+01
   .20213442E+01   .20081659E+01   .19950654E+01   .19820498E+01   .19691262E+01
   .19563016E+01   .19435828E+01   .19309767E+01   .19184898E+01   .19061285E+01
   .18938986E+01   .18818060E+01   .18698558E+01   .18580528E+01   .18464014E+01
   .18349056E+01   .18235685E+01   .18123930E+01   .18013814E+01   .17905353E+01
   .17798557E+01   .17693434E+01   .17589980E+01   .17488192E+01   .17388056E+01
   .17289555E+01   .17192667E+01   .17097363E+01   .17003612E+01   .16911375E+01
   .16820610E+01   .16731272E+01   .16643311E+01   .16556673E+01   .16471302E+01
   .16387139E+01   .16304122E+01   .16222189E+01   .16141275E+01   .16061315E+01
   .15982242E+01   .15903990E+01   .15826494E+01   .15749688E+01   .15673509E+01
   .15597893E+01   .15522780E+01   .15448111E+01   .15373829E+01   .15299880E+01
   .15226215E+01   .15152785E+01   .15079546E+01   .15006459E+01   .14933485E+01
   .14860594E+01   .14787755E+01   .14714947E+01   .14642147E+01   .14569341E+01
   .14496518E+01   .14423671E+01   .14350796E+01   .14277896E+01   .14204975E+01
   .14132042E+01   .14059110E+01   .13986195E+01   .13913317E+01   .13840497E+01
   .13767762E+01   .13695139E+01   .13622658E+01   .13550351E+01   .13478252E+01
   .13406397E+01   .13334823E+01   .13263567E+01   .13192666E+01   .13122161E+01
   .13052089E+01   .12982488E+01   .12913396E+01   .12844850E+01   .12776885E+01
   .12709534E+01   .12642832E+01   .12576808E+01   .12511490E+01   .12446906E+01
   .12383079E+01   .12320031E+01   .12257780E+01   .12196343E+01   .12135733E+01
   .12075961E+01   .12017033E+01   .11958954E+01   .11901726E+01   .11845346E+01
   .11789810E+01   .11735110E+01   .11681236E+01   .11628173E+01   .11575906E+01
   .11524417E+01   .11473683E+01   .11423681E+01   .11374386E+01   .11325771E+01
   .11277806E+01   .11230460E+01   .11183702E+01   .11137498E+01   .11091813E+01
   .11046614E+01   .11001864E+01   .10957528E+01   .10913569E+01   .10869952E+01
   .10826642E+01   .10783602E+01   .10740799E+01   .10698200E+01   .10655771E+01
   .10613483E+01   .10571305E+01   .10529210E+01   .10487171E+01   .10445164E+01
   .10403168E+01   .10361161E+01   .10319126E+01   .10277048E+01   .10234912E+01
   .10192707E+01   .10150425E+01   .10108059E+01   .10065605E+01   .10023062E+01
   .99804289E+00   .99377101E+00   .98949101E+00   .98520365E+00   .98090985E+00
   .97661076E+00   .97230772E+00   .96800223E+00   .96369597E+00   .95939076E+00
   .95508855E+00   .95079142E+00   .94650154E+00   .94222117E+00   .93795265E+00
   .93369835E+00   .92946070E+00   .92524215E+00   .92104514E+00   .91687211E+00
   .91272549E+00   .90860764E+00   .90452089E+00   .90046748E+00   .89644957E+00
   .89246922E+00   .88852838E+00   .88462885E+00   .88077232E+00   .87696030E+00
   .87319416E+00   .86947510E+00   .86580414E+00   .86218211E+00   .85860966E+00
   .85508728E+00   .85161524E+00   .84819363E+00   .84482235E+00   .84150112E+00
   .83822948E+00   .83500675E+00   .83183213E+00   .82870459E+00   .82562296E+00
   .82258591E+00   .81959196E+00   .81663945E+00   .81372664E+00   .81085162E+00
   .80801240E+00   .80520689E+00   .80243289E+00   .79968818E+00   .79697043E+00
   .79427731E+00   .79160645E+00   .78895546E+00   .78632195E+00   .78370357E+00
   .78109797E+00   .77850284E+00   .77591595E+00   .77333510E+00   .77075820E+00
   .76818322E+00   .76560826E+00   .76303151E+00   .76045130E+00   .75786606E+00
   .75527442E+00   .75267509E+00   .75006700E+00   .74744919E+00   .74482090E+00
   .74218152E+00   .73953062E+00   .73686793E+00   .73419337E+00   .73150700E+00
   .72880907E+00   .72609997E+00   .72338027E+00   .72065068E+00   .71791207E+00
   .71516542E+00   .71241189E+00   .70965274E+00   .70688934E+00   .70412319E+00
   .70135589E+00   .69858909E+00   .69582457E+00   .69306412E+00   .69030962E+00
   .68756296E+00   .68482606E+00   .68210086E+00   .67938927E+00   .67669322E+00
   .67401457E+00   .67135517E+00   .66871680E+00   .66610118E+00   .66350995E+00
   .66094469E+00   .65840685E+00   .65589780E+00   .65341878E+00   .65097093E+00
   .64855524E+00   .64617257E+00   .64382366E+00   .64150906E+00   .63922922E+00
   .63698438E+00   .63477467E+00   .63260005E+00   .63046031E+00   .62835510E+00
   .62628392E+00   .62424612E+00   .62224091E+00   .62026736E+00   .61832442E+00
   .61641091E+00   .61452553E+00   .61266690E+00   .61083350E+00   .60902375E+00
   .60723599E+00   .60546848E+00   .60371943E+00   .60198699E+00   .60026928E+00
   .59856441E+00   .59687046E+00   .59518554E+00   .59350774E+00   .59183520E+00
   .59016609E+00   .58849864E+00   .58683113E+00   .58516193E+00   .58348947E+00
   .58181229E+00   .58012902E+00   .57843839E+00   .57673926E+00   .57503059E+00
   .57331149E+00   .57158119E+00   .56983904E+00   .56808454E+00   .56631734E+00
   .56453722E+00   .56274412E+00   .56093809E+00   .55911936E+00   .55728829E+00
   .55544535E+00   .55359119E+00   .55172655E+00   .54985229E+00   .54796940E+00
   .54607898E+00   .54418219E+00   .54228032E+00   .54037472E+00   .53846680E+00
   .53655804E+00   .53464997E+00   .53274415E+00   .53084218E+00   .52894568E+00
   .52705625E+00   .52517553E+00   .52330510E+00   .52144654E+00   .51960140E+00
   .51777115E+00   .51595724E+00   .51416103E+00   .51238379E+00   .51062673E+00
   .50889096E+00   .50717747E+00   .50548717E+00   .50382083E+00   .50217911E+00
   .50056258E+00   .49897164E+00   .49740660E+00   .49586763E+00   .49435477E+00
   .49286793E+00   .49140691E+00   .48997137E+00   .48856084E+00   .48717476E+00
   .48581243E+00   .48447304E+00   .48315568E+00   .48185933E+00   .48058291E+00
   .47932522E+00   .47808501E+00   .47686095E+00   .47565166E+00   .47445572E+00
   .47327166E+00   .47209799E+00   .47093321E+00   .46977581E+00   .46862426E+00
   .46747707E+00   .46633277E+00   .46518989E+00   .46404704E+00   .46290284E+00
   .46175599E+00   .46060524E+00   .45944943E+00   .45828747E+00   .45711836E+00
   .45594118E+00   .45475512E+00   .45355948E+00   .45235367E+00   .45113718E+00
   .44990965E+00   .44867081E+00   .44742052E+00   .44615873E+00   .44488553E+00
   .44360109E+00   .44230572E+00   .44099980E+00   .43968385E+00   .43835846E+00
   .43702432E+00   .43568220E+00   .43433297E+00   .43297757E+00   .43161700E+00
   .43025232E+00   .42888467E+00   .42751519E+00   .42614511E+00   .42477565E+00
   .42340806E+00   .42204360E+00   .42068354E+00   .41932911E+00   .41798157E+00
   .41664212E+00   .41531193E+00   .41399216E+00   .41268389E+00   .41138816E+00
   .41010595E+00   .40883817E+00   .40758567E+00   .40634921E+00   .40512948E+00
   .40392707E+00   .40274249E+00   .40157616E+00   .40042840E+00   .39929943E+00
   .39818938E+00   .39709827E+00   .39602603E+00   .39497249E+00   .39393740E+00
   .39292040E+00   .39192106E+00   .39093883E+00   .38997314E+00   .38902328E+00
   .38808852E+00   .38716804E+00   .38626097E+00   .38536637E+00   .38448329E+00
   .38361069E+00   .38274754E+00   .38189275E+00   .38104523E+00   .38020386E+00
   .37936754E+00   .37853514E+00   .37770555E+00   .37687771E+00   .37605053E+00
   .37522299E+00   .37439410E+00   .37356291E+00   .37272850E+00   .37189005E+00
   .37104677E+00   .37019792E+00   .36934285E+00   .36848098E+00   .36761179E+00
   .36673485E+00   .36584980E+00   .36495635E+00   .36405430E+00   .36314355E+00
   .36222404E+00   .36129583E+00   .36035904E+00   .35941387E+00   .35846062E+00
   .35749963E+00   .35653133E+00   .35555622E+00   .35457485E+00   .35358783E+00
   .35259584E+00   .35159958E+00   .35059981E+00   .34959734E+00   .34859298E+00
   .34758758E+00   .34658201E+00   .34557717E+00   .34457395E+00   .34357324E+00
   .34257595E+00   .34158296E+00   .34059514E+00   .33961335E+00   .33863842E+00
   .33767114E+00   .33671228E+00   .33576255E+00   .33482263E+00   .33389312E+00
   .33297462E+00   .33206761E+00   .33117256E+00   .33028985E+00   .32941980E+00
   .32856268E+00   .32771869E+00   .32688793E+00   .32607049E+00   .32526635E+00
   .32447544E+00   .32369762E+00   .32293270E+00   .32218040E+00   .32144040E+00
   .32071232E+00   .31999572E+00   .31929011E+00   .31859493E+00   .31790960E+00
   .31723350E+00   .31656596E+00   .31590629E+00   .31525376E+00   .31460762E+00
   .31396713E+00   .31333151E+00   .31269997E+00   .31207175E+00   .31144606E+00
   .31082214E+00   .31019922E+00   .30957657E+00   .30895345E+00   .30832919E+00
   .30770310E+00   .30707455E+00   .30644295E+00   .30580774E+00   .30516841E+00
   .30452449E+00   .30387556E+00   .30322128E+00   .30256132E+00   .30189544E+00
   .30122345E+00   .30054520E+00   .29986061E+00   .29916966E+00   .29847237E+00
   .29776885E+00   .29705922E+00   .29634367E+00   .29562246E+00   .29489587E+00
   .29416424E+00   .29342797E+00   .29268747E+00   .29194321E+00   .29119570E+00
   .29044547E+00   .28969309E+00   .28893914E+00   .28818424E+00   .28742901E+00
   .28667409E+00   .28592012E+00   .28516775E+00   .28441762E+00   .28367038E+00
   .28292664E+00   .28218704E+00   .28145217E+00   .28072261E+00   .27999891E+00
   .27928159E+00   .27857117E+00   .27786810E+00   .27717281E+00   .27648568E+00
   .27580708E+00   .27513730E+00   .27447660E+00   .27382519E+00   .27318325E+00
   .27255087E+00   .27192813E+00   .27131503E+00   .27071155E+00   .27011760E+00
   .26953305E+00   .26895771E+00   .26839137E+00   .26783376E+00   .26728458E+00
   .26674347E+00   .26621006E+00   .26568392E+00   .26516462E+00   .26465168E+00
   .26414459E+00   .26364283E+00   .26314585E+00   .26265309E+00   .26216398E+00
   .26167794E+00   .26119439E+00   .26071273E+00   .26023239E+00   .25975280E+00
   .25927339E+00   .25879361E+00   .25831294E+00   .25783087E+00   .25734692E+00
   .25686063E+00   .25637158E+00   .25587938E+00   .25538365E+00   .25488409E+00
   .25438041E+00   .25387235E+00   .25335972E+00   .25284234E+00   .25232011E+00
   .25179294E+00   .25126081E+00   .25072372E+00   .25018173E+00   .24963495E+00
   .24908351E+00   .24852760E+00   .24796745E+00   .24740332E+00   .24683549E+00
   .24626431E+00   .24569012E+00   .24511332E+00   .24453432E+00   .24395355E+00
   .24337145E+00   .24278852E+00   .24220521E+00   .24162204E+00   .24103950E+00
   .24045809E+00   .23987832E+00   .23930070E+00   .23872572E+00   .23815387E+00
   .23758562E+00   .23702143E+00   .23646174E+00   .23590697E+00   .23535749E+00
   .23481368E+00   .23427586E+00   .23374434E+00   .23321937E+00   .23270120E+00
   .23219001E+00   .23168596E+00   .23118918E+00   .23069974E+00   .23021769E+00
   .22974303E+00   .22927572E+00   .22881569E+00   .22836282E+00   .22791697E+00
   .22747794E+00   .22704552E+00   .22661943E+00   .22619940E+00   .22578510E+00
   .22537619E+00   .22497229E+00   .22457302E+00   .22417795E+00   .22378667E+00
   .22339873E+00   .22301368E+00   .22263106E+00   .22225042E+00   .22187129E+00
   .22149321E+00   .22111572E+00   .22073838E+00   .22036074E+00   .21998237E+00
 gradient corrections used for XC
 5
 core charge-density (partial)
   .19697028E+01   .19688409E+01   .19662575E+01   .19619590E+01   .19559565E+01
   .19482650E+01   .19389042E+01   .19278975E+01   .19152726E+01   .19010611E+01
   .18852983E+01   .18680233E+01   .18492785E+01   .18291098E+01   .18075661E+01
   .17846992E+01   .17605637E+01   .17352167E+01   .17087173E+01   .16811270E+01
   .16525089E+01   .16229277E+01   .15924494E+01   .15611411E+01   .15290706E+01
   .14963066E+01   .14629179E+01   .14289734E+01   .13945420E+01   .13596924E+01
   .13244924E+01   .12890095E+01   .12533099E+01   .12174589E+01   .11815202E+01
   .11455563E+01   .11096280E+01   .10737942E+01   .10381121E+01   .10026366E+01
   .96742054E+00   .93251465E+00   .89796717E+00   .86382399E+00   .83012851E+00
   .79692162E+00   .76424165E+00   .73212433E+00   .70060280E+00   .66970757E+00
   .63946656E+00   .60990509E+00   .58104588E+00   .55290914E+00   .52551257E+00
   .49887138E+00   .47299842E+00   .44790418E+00   .42359684E+00   .40008242E+00
   .37736477E+00   .35544571E+00   .33432509E+00   .31400087E+00   .29446922E+00
   .27572461E+00   .25775992E+00   .24056650E+00   .22413430E+00   .20845194E+00
   .19350683E+00   .17928525E+00   .16577243E+00   .15295270E+00   .14080950E+00
   .12932557E+00   .11848293E+00   .10826305E+00   .98646913E-01   .89615069E-01
   .81147747E-01   .73224912E-01   .65826347E-01   .58931720E-01   .52520647E-01
   .46572759E-01   .41067761E-01   .35985487E-01   .31305953E-01   .27009405E-01
   .23076368E-01   .19487685E-01   .16224556E-01   .13268575E-01   .10601761E-01
   .82065876E-02   .60660083E-02   .41634782E-02   .24829745E-02   .10090127E-02
  -.27333932E-03  -.13784503E-02  -.23201173E-02  -.31115593E-02  -.37654139E-02
  -.42937354E-02  -.47079959E-02  -.50190877E-02  -.52373275E-02  -.53724635E-02
  -.54336820E-02  -.54296177E-02  -.53683641E-02  -.52574851E-02  -.51040283E-02
  -.49145391E-02  -.46950754E-02  -.44512235E-02  -.41881144E-02  -.39104407E-02
  -.36224742E-02  -.33280835E-02  -.30307525E-02  -.27335980E-02  -.24393888E-02
  -.21505637E-02  -.18692501E-02  -.15972823E-02  -.13362196E-02  -.10873640E-02
  -.85177821E-03  -.63030271E-03  -.42357252E-03  -.23203383E-03  -.55959926E-04
   .10453333E-03   .24947254E-03   .37901234E-03   .49342163E-03   .59307033E-03
   .67841677E-03   .74999570E-03   .80840696E-03   .85430476E-03   .88838761E-03
   .91138885E-03   .92406789E-03   .92720205E-03   .92157895E-03   .90798961E-03
   .88722212E-03   .86005583E-03   .82725619E-03   .78957014E-03   .74772190E-03
   .70240948E-03   .65430150E-03   .60403455E-03   .55221102E-03   .49939733E-03
   .44612251E-03   .39287725E-03   .34011324E-03   .28824280E-03   .23763895E-03
   .18863559E-03   .14152807E-03   .96573895E-04   .53993738E-04   .13972534E-04
  -.23339179E-04  -.57823816E-04  -.89395162E-04  -.11799669E-03  -.14359980E-03
  -.16620195E-03  -.18582483E-03  -.20251238E-03  -.21632887E-03  -.22735698E-03
  -.23569583E-03  -.24145908E-03  -.24477304E-03  -.24577484E-03  -.24461061E-03
  -.24143379E-03  -.23640343E-03  -.22968264E-03  -.22143703E-03  -.21183335E-03
  -.20103807E-03  -.18921623E-03  -.17653021E-03  -.16313871E-03  -.14919580E-03
  -.13485000E-03  -.12024361E-03  -.10551193E-03  -.90782766E-04  -.76175878E-04
  -.61802630E-04  -.47765649E-04  -.34158606E-04  -.21066060E-04  -.85633844E-05
   .32832375E-05   .14416752E-04   .24789109E-04   .34361083E-04   .43102036E-04
   .50989634E-04   .58009526E-04   .64154975E-04   .69426462E-04   .73831262E-04
   .77382988E-04   .80101127E-04   .82010550E-04   .83141016E-04   .83526672E-04
   .83205542E-04   .82219025E-04   .80611391E-04   .78429290E-04   .75721264E-04
   .72537282E-04   .68928279E-04   .64945728E-04   .60641215E-04   .56066049E-04
   .51270894E-04   .46305415E-04   .41217967E-04   .36055294E-04   .30862269E-04
   .25681653E-04   .20553883E-04   .15516895E-04   .10605965E-04   .58535842E-05
   .12893582E-05  -.30600659E-05  -.71710491E-05  -.11022984E-04  -.14598295E-04
  -.17882418E-04  -.20863758E-04  -.23533627E-04  -.25886163E-04  -.27918236E-04
  -.29629334E-04  -.31021440E-04  -.32098893E-04  -.32868241E-04  -.33338086E-04
  -.33518915E-04  -.33422937E-04  -.33063907E-04  -.32456943E-04  -.31618357E-04
  -.30565470E-04  -.29316435E-04  -.27890065E-04  -.26305658E-04  -.24582830E-04
  -.22741357E-04  -.20801014E-04  -.18781431E-04  -.16701949E-04  -.14581494E-04
  -.12438448E-04  -.10290540E-04  -.81547405E-05  -.60471718E-05  -.39830216E-05
  -.19764732E-05  -.40643817E-07   .18124668E-05   .35720162E-05   .52283501E-05
   .67730217E-05   .81988031E-05   .94996853E-05   .10670871E-04   .11708759E-04
   .12610917E-04   .13376052E-04   .14003971E-04   .14495534E-04   .14852607E-04
   .15077999E-04   .15175408E-04   .15149352E-04   .15005101E-04   .14748608E-04
   .14386437E-04   .13925684E-04   .13373908E-04   .12739050E-04   .12029364E-04
   .11253336E-04   .10419616E-04   .95369438E-05   .86140829E-05   .76597516E-05
   .66825604E-05   .56909524E-05   .46931466E-05   .36970852E-05   .27103854E-05
   .17402956E-05   .79365494E-06  -.12314093E-06  -.10041708E-05  -.18440137E-05
  -.26377696E-05  -.33810764E-05  -.40701215E-05  -.47016492E-05  -.52729639E-05
  -.57819286E-05  -.62269599E-05  -.66070187E-05  -.69215975E-05  -.71707042E-05
  -.73548425E-05  -.74749900E-05  -.75325727E-05  -.75294384E-05  -.74678267E-05
  -.73503379E-05  -.71799006E-05  -.69597375E-05  -.66933310E-05  -.63843872E-05
  -.60368003E-05  -.56546171E-05  -.52420009E-05  -.48031960E-05  -.43424939E-05
  -.38641988E-05  -.33725955E-05  -.28719179E-05  -.23663193E-05  -.18598442E-05
  -.13564022E-05  -.85974295E-06  -.37343462E-06   .99157053E-07   .55488651E-06
   .99084428E-06   .14043705E-05   .17930661E-05   .21548018E-05   .24877246E-05
   .27902624E-05   .30611260E-05   .32993088E-05   .35040852E-05   .36750064E-05
   .38118940E-05   .39148329E-05   .39841614E-05   .40204600E-05   .40245396E-05
   .39974274E-05   .39403522E-05   .38547282E-05   .37421391E-05   .36043200E-05
   .34431397E-05   .32605827E-05   .30587301E-05   .28397415E-05   .26058359E-05
   .23592734E-05   .21023371E-05   .18373153E-05   .15664841E-05   .12920911E-05
   .10163392E-05   .74137207E-06   .46925956E-06   .20198490E-06  -.58567417E-07
  -.31062261E-06  -.55252539E-06  -.78274854E-06  -.99990031E-06  -.12027306E-05
  -.13901358E-05  -.15611625E-05  -.17150103E-05  -.18510323E-05  -.19687359E-05
  -.20677816E-05  -.21479805E-05  -.22092915E-05  -.22518170E-05  -.22757977E-05
  -.22816068E-05  -.22697429E-05  -.22408227E-05  -.21955732E-05  -.21348221E-05
  -.20594897E-05  -.19705784E-05  -.18691633E-05  -.17563816E-05  -.16334228E-05
  -.15015180E-05  -.13619294E-05  -.12159403E-05  -.10648445E-05  -.90993684E-06
  -.75250303E-06  -.59381070E-06  -.43510029E-06  -.27757665E-06  -.12240108E-06
   .29316083E-07   .17652226E-06   .31822883E-06   .45351665E-06   .58154098E-06
   .70153558E-06   .81281627E-06   .91478365E-06   .10069252E-05   .10888167E-05
   .11601227E-05   .12205969E-05   .12700812E-05   .13085043E-05   .13358804E-05
   .13523061E-05   .13579575E-05   .13530870E-05   .13380192E-05   .13131463E-05
   .12789235E-05   .12358637E-05   .11845325E-05   .11255419E-05   .10595454E-05
   .98723085E-06   .90931548E-06   .82653907E-06   .73965809E-06   .64943959E-06
   .55665516E-06   .46207510E-06   .36646269E-06   .27056870E-06   .17512613E-06
   .80845196E-07  -.11591321E-07  -.10153247E-06  -.18836312E-06  -.27150761E-06
  -.35043303E-06  -.42465201E-06  -.49372522E-06  -.55726336E-06  -.61492879E-06
  -.66643667E-06  -.71155572E-06  -.75010860E-06  -.78197178E-06  -.80707513E-06
  -.82540104E-06  -.83698322E-06  -.84190514E-06  -.84029810E-06  -.83233911E-06
  -.81824834E-06  -.79828642E-06  -.77275147E-06  -.74197593E-06  -.70632322E-06
  -.66618424E-06  -.62197382E-06  -.57412694E-06  -.52309509E-06  -.46934240E-06
  -.41334195E-06  -.35557195E-06  -.29651210E-06  -.23663997E-06  -.17642747E-06
  -.11633751E-06  -.56820724E-07   .16875313E-08   .58770088E-07   .11403062E-06
   .16709607E-06   .21761890E-06   .26527903E-06   .30978558E-06   .35087831E-06
   .38832884E-06   .42194158E-06   .45155439E-06   .47703901E-06   .49830117E-06
   .51528052E-06   .52795025E-06   .53631649E-06   .54041749E-06   .54032259E-06
   .53613094E-06   .52797007E-06   .51599428E-06   .50038286E-06   .48133816E-06
   .45908353E-06   .43386121E-06   .40593005E-06   .37556320E-06   .34304574E-06
   .30867229E-06   .27274459E-06   .23556910E-06   .19745456E-06   .15870972E-06
   .11964096E-06   .80550091E-07   .41732229E-07   .34737242E-08  -.33949764E-07
  -.70275079E-07  -.10525324E-06  -.13865099E-06  -.17025216E-06  -.19985890E-06
  -.22729276E-06  -.25239555E-06  -.27503010E-06  -.29508078E-06  -.31245390E-06
  -.32707792E-06  -.33890347E-06  -.34790325E-06  -.35407173E-06  -.35742472E-06
  -.35799877E-06  -.35585043E-06  -.35105543E-06  -.34370765E-06  -.33391803E-06
  -.32181342E-06  -.30753520E-06  -.29123798E-06  -.27308814E-06  -.25326233E-06
  -.23194593E-06  -.20933148E-06  -.18561710E-06  -.16100488E-06  -.13569930E-06
  -.10990565E-06  -.83828480E-07  -.57670101E-07  -.31629114E-07  -.58990177E-08
   .19333128E-07   .43887960E-07   .67594983E-07   .90293651E-07   .11183436E-06
   .13207932E-06   .15090334E-06   .16819452E-06   .18385473E-06   .19780016E-06
   .20996155E-06   .22028447E-06   .22872935E-06   .23527155E-06   .23990115E-06
   .24262277E-06   .24345522E-06   .24243107E-06   .23959611E-06   .23500875E-06
   .22873933E-06   .22086933E-06   .21149056E-06   .20070425E-06   .18862009E-06
   .17535527E-06   .16103344E-06   .14578365E-06   .12973929E-06   .11303701E-06
   .95815619E-07   .78215018E-07   .60375141E-07   .42434904E-07   .24531193E-07
   .67978821E-08  -.10635102E-07  -.27642671E-07  -.44105405E-07  -.59910340E-07
  -.74951671E-07  -.89131404E-07  -.10235993E-06  -.11455653E-06  -.12564980E-06
  -.13557799E-06  -.14428928E-06  -.15174199E-06  -.15790467E-06  -.16275612E-06
  -.16628539E-06  -.16849163E-06  -.16938391E-06  -.16898095E-06  -.16731080E-06
  -.16441047E-06  -.16032543E-06  -.15510918E-06  -.14882261E-06  -.14153348E-06
  -.13331575E-06  -.12424890E-06  -.11441724E-06  -.10390921E-06  -.92816624E-07
  -.81233903E-07  -.69257358E-07  -.56984414E-07  -.44512870E-07  -.31940157E-07
  -.19362628E-07  -.68748505E-08   .54310567E-08   .17466069E-07   .29144858E-07
   .40386361E-07   .51114303E-07   .61257676E-07   .70751171E-07   .79535557E-07
   .87558010E-07   .94772385E-07   .10113944E-06   .10662700E-06   .11121007E-06
   .11487086E-06   .11759884E-06   .11939063E-06   .12024992E-06   .12018731E-06
   .11922012E-06   .11737208E-06   .11467312E-06   .11115897E-06   .10687080E-06
   .10185484E-06   .96161927E-07   .89847019E-07   .82968754E-07   .75588918E-07
   .67771935E-07   .59584342E-07   .51094248E-07   .42370807E-07   .33483675E-07
   .24502490E-07   .15496345E-07   .65332908E-08  -.23201588E-08  -.10999493E-07
  -.19442647E-07  -.27590427E-07  -.35386894E-07  -.42779726E-07  -.49720548E-07
  -.56165213E-07  -.62074066E-07  -.67412157E-07  -.72149418E-07  -.76260801E-07
  -.79726378E-07  -.82531401E-07  -.84666320E-07  -.86126762E-07  -.86913475E-07
  -.87032234E-07  -.86493710E-07  -.85313303E-07  -.83510950E-07  -.81110894E-07
  -.78141430E-07  -.74634625E-07  -.70626013E-07  -.66154270E-07  -.61260873E-07
  -.55989744E-07  -.50386876E-07  -.44499959E-07  -.38377995E-07  -.32070907E-07
  -.25629157E-07  -.19103354E-07  -.12543880E-07  -.60005137E-08   .47792619E-09
   .68439321E-08   .13051638E-07   .19057133E-07   .24818759E-07   .30297378E-07
   .35456627E-07   .40263139E-07   .44686742E-07   .48700633E-07   .52281518E-07
   .55409731E-07   .58069316E-07   .60248086E-07   .61937655E-07   .63133429E-07
   .63834588E-07   .64044020E-07   .63768245E-07   .63017302E-07   .61804619E-07
   .60146858E-07   .58063734E-07   .55577819E-07   .52714331E-07   .49500897E-07
   .45967312E-07   .42145277E-07   .38068138E-07   .33770604E-07   .29288471E-07
   .24658335E-07   .19917305E-07   .15102723E-07   .10251877E-07   .54017237E-08
   .58862311E-09  -.41519276E-08  -.87855430E-08  -.13279188E-07  -.17601403E-07
  -.21722514E-07  -.25614821E-07  -.29252779E-07  -.32613151E-07  -.35675145E-07
  -.38420529E-07  -.40833729E-07  -.42901898E-07  -.44614976E-07  -.45965714E-07
  -.46949689E-07  -.47565286E-07  -.47813673E-07  -.47698745E-07  -.47227051E-07
  -.46407704E-07  -.45252278E-07  -.43774673E-07  -.41990986E-07  -.39919349E-07
  -.37579765E-07  -.34993930E-07  -.32185044E-07  -.29177614E-07  -.25997253E-07
  -.22670472E-07  -.19224465E-07  -.15686899E-07  -.12085700E-07  -.84488388E-08
  -.48041239E-08  -.11789957E-08   .23996724E-08   .59057655E-08   .93141108E-08
   .12600650E-07   .15742603E-07   .18718618E-07   .21508906E-07   .24095369E-07
   .26461708E-07   .28593515E-07   .30478355E-07   .32105825E-07   .33467605E-07
   .34557486E-07   .35371387E-07   .35907347E-07   .36165518E-07   .36148122E-07
   .35859410E-07   .35305598E-07   .34494790E-07   .33436890E-07   .32143502E-07
   .30627819E-07   .28904499E-07   .26989532E-07   .24900108E-07   .22654464E-07
   .20271735E-07   .17771798E-07   .15175115E-07   .12502567E-07   .97752953E-08
   .70145411E-08   .42414825E-08   .14770793E-08  -.12580805E-08  -.39439286E-08
  -.65610585E-08  -.90908609E-08  -.11515651E-07  -.13818784E-07  -.15984771E-07
  -.17999370E-07  -.19849678E-07  -.21524207E-07  -.23012951E-07  -.24307434E-07
  -.25400757E-07  -.26287625E-07  -.26964360E-07  -.27428910E-07  -.27680837E-07
  -.27721300E-07  -.27553022E-07  -.27180245E-07  -.26608683E-07  -.25845452E-07
  -.24898999E-07  -.23779022E-07  -.22496376E-07  -.21062979E-07  -.19491707E-07
  -.17796283E-07  -.15991164E-07  -.14091424E-07  -.12112628E-07  -.10070715E-07
  -.79818717E-08  -.58624049E-08  -.37286229E-08  -.15967116E-08   .51738432E-09
   .25980767E-08   .46302454E-08   .65993442E-08   .84915016E-08   .10293615E-07
   .11993436E-07   .13579654E-07   .15041962E-07   .16371124E-07   .17559027E-07
   .18598726E-07   .19484479E-07   .20211777E-07   .20777355E-07   .21179202E-07
   .21416560E-07   .21489910E-07   .21400953E-07   .21152578E-07   .20748829E-07
   .20194853E-07   .19496852E-07   .18662018E-07   .17698469E-07   .16615174E-07
   .15421874E-07   .14129002E-07   .12747591E-07   .11289187E-07   .97657564E-08
   .81895881E-08   .65731994E-08   .49292393E-08   .32703920E-08   .16092824E-08
  -.41618036E-10  -.16700817E-08  -.32642128E-08  -.48125320E-08  -.63040562E-08
  -.77283736E-08  -.90757143E-08  -.10337014E-07  -.11503973E-07  -.12569106E-07
  -.13525791E-07  -.14368301E-07  -.15091843E-07  -.15692572E-07  -.16167616E-07
  -.16515077E-07  -.16734040E-07  -.16824558E-07  -.16787647E-07  -.16625259E-07
  -.16340260E-07  -.15936395E-07  -.15418248E-07  -.14791196E-07  -.14061361E-07
  -.13235551E-07  -.12321206E-07  -.11326326E-07  -.10259412E-07  -.91293908E-08
  -.79455458E-08  -.67174412E-08  -.54548477E-08  -.41676674E-08  -.28658574E-08
  -.15593553E-08  -.25800528E-09   .10285143E-08   .22907609E-08   .35195950E-08
   .47062449E-08   .58423668E-08   .69201018E-08   .79321286E-08   .88717108E-08
   .97327396E-08   .10509772E-07   .11198062E-07   .11793587E-07   .12293071E-07
   .12693995E-07   .12994611E-07   .13193941E-07   .13291779E-07   .13288677E-07
   .13185938E-07   .12985590E-07   .12690367E-07   .12303676E-07   .11829567E-07
   .11272689E-07   .10638254E-07   .99319870E-08   .91600776E-08   .83291288E-08
   .74461018E-08   .65182598E-08   .55531101E-08   .45583451E-08   .35417821E-08
   .25113042E-08   .14747998E-08   .44010444E-09  -.58505751E-09  -.15931289E-08
  -.25767742E-08  -.35289312E-08  -.44428609E-08  -.53121932E-08  -.61309700E-08
  -.68936848E-08  -.75953182E-08  -.82313689E-08  -.87978814E-08  -.92914685E-08
  -.97093298E-08  -.10049265E-07  -.10309684E-07  -.10489609E-07  -.10588678E-07
  -.10607135E-07  -.10545826E-07  -.10406182E-07  -.10190201E-07  -.99004286E-08
  -.95399309E-08  -.91122647E-08  -.86214460E-08  -.80719140E-08  -.74684931E-08
  -.68163520E-08  -.61209611E-08  -.53880479E-08  -.46235514E-08  -.38335749E-08
  -.30243388E-08  -.22021326E-08  -.13732671E-08  -.54402723E-09   .27937486E-09
 atomic pseudo charge-density
   .80000000E+01   .79911143E+01   .79645955E+01   .79208546E+01   .78605573E+01
   .77845978E+01   .76940645E+01   .75901999E+01   .74743574E+01   .73479587E+01
   .72124516E+01   .70692729E+01   .69198157E+01   .67654025E+01   .66072656E+01
   .64465323E+01   .62842166E+01   .61212162E+01   .59583124E+01   .57961752E+01
   .56353692E+01   .54763620E+01   .53195335E+01   .51651857E+01   .50135523E+01
   .48648082E+01   .47190779E+01   .45764442E+01   .44369549E+01   .43006295E+01
   .41674648E+01   .40374397E+01   .39105190E+01   .37866574E+01   .36658020E+01
   .35478944E+01   .34328734E+01   .33206757E+01   .32112374E+01   .31044952E+01
   .30003866E+01   .28988510E+01   .27998295E+01   .27032655E+01   .26091048E+01
   .25172955E+01   .24277883E+01   .23405359E+01   .22554937E+01   .21726191E+01
   .20918714E+01   .20132120E+01   .19366039E+01   .18620119E+01   .17894020E+01
   .17187415E+01   .16499991E+01   .15831441E+01   .15181470E+01   .14549789E+01
   .13936117E+01   .13340175E+01   .12761692E+01   .12200399E+01   .11656029E+01
   .11128319E+01   .10617007E+01   .10121830E+01   .96425285E+00   .91788416E+00
   .87305087E+00   .82972686E+00   .78788598E+00   .74750199E+00   .70854855E+00
   .67099922E+00   .63482748E+00   .60000665E+00   .56650999E+00   .53431061E+00
   .50338154E+00   .47369570E+00   .44522591E+00   .41794491E+00   .39182536E+00
   .36683988E+00   .34296101E+00   .32016127E+00   .29841316E+00   .27768916E+00
   .25796177E+00   .23920351E+00   .22138696E+00   .20448474E+00   .18846957E+00
   .17331426E+00   .15899174E+00   .14547508E+00   .13273751E+00   .12075243E+00
   .10949346E+00   .98934411E-01   .89049359E-01   .79812624E-01   .71198810E-01
   .63182820E-01   .55739873E-01   .48845531E-01   .42475709E-01   .36606698E-01
   .31215183E-01   .26278261E-01   .21773455E-01   .17678733E-01   .13972522E-01
   .10633725E-01   .76417324E-02   .49764381E-02   .26182497E-02   .54810090E-03
  -.12525374E-02  -.28016481E-02  -.41166587E-02  -.52144339E-02  -.61112688E-02
  -.68228833E-02  -.73644176E-02  -.77504286E-02  -.79948877E-02  -.81111795E-02
  -.81121012E-02  -.80098641E-02  -.78160950E-02  -.75418394E-02  -.71975658E-02
  -.67931703E-02  -.63379832E-02  -.58407758E-02  -.53097686E-02  -.47526403E-02
  -.41765374E-02  -.35880853E-02  -.29933998E-02  -.23980991E-02  -.18073173E-02
  -.12257177E-02  -.65750788E-03  -.10645377E-03   .42410415E-03   .93123513E-03
   .14124017E-02   .18654427E-02   .22885565E-02   .26802832E-02   .30394875E-02
   .33653403E-02   .36573015E-02   .39151017E-02   .41387243E-02   .43283880E-02
   .44845286E-02   .46077818E-02   .46989657E-02   .47590637E-02   .47892078E-02
   .47906620E-02   .47648064E-02   .47131216E-02   .46371733E-02   .45385978E-02
   .44190881E-02   .42803800E-02   .41242390E-02   .39524484E-02   .37667973E-02
   .35690693E-02   .33610325E-02   .31444295E-02   .29209680E-02   .26923133E-02
   .24600795E-02   .22258235E-02   .19910381E-02   .17571463E-02   .15254970E-02
   .12973601E-02   .10739231E-02   .85628812E-03   .64546977E-03   .44239306E-03
   .24789249E-03   .62711407E-04  -.11249803E-03  -.27717436E-03  -.43084585E-03
  -.57312907E-03  -.70372703E-03  -.82242687E-03  -.92909727E-03  -.10236854E-02
  -.11062137E-02  -.11767763E-02  -.12355350E-02  -.12827155E-02  -.13186030E-02
  -.13435379E-02  -.13579112E-02  -.13621601E-02  -.13567630E-02  -.13422353E-02
  -.13191240E-02  -.12880037E-02  -.12494716E-02  -.12041429E-02  -.11526466E-02
  -.10956206E-02  -.10337080E-02  -.96755283E-03  -.89779596E-03  -.82507155E-03
  -.75000339E-03  -.67320165E-03  -.59525971E-03  -.51675127E-03  -.43822774E-03
  -.36021579E-03  -.28321519E-03  -.20769691E-03  -.13410144E-03  -.62837394E-04
   .57196770E-05   .71228201E-04   .13338126E-03   .19190705E-03   .24656907E-03
   .29716613E-03   .34353215E-03   .38553570E-03   .42307941E-03   .45609915E-03
   .48456310E-03   .50847057E-03   .52785076E-03   .54276135E-03   .55328695E-03
   .55953750E-03   .56164655E-03   .55976941E-03   .55408135E-03   .54477562E-03
   .53206155E-03   .51616255E-03   .49731409E-03   .47576179E-03   .45175936E-03
   .42556669E-03   .39744796E-03   .36766972E-03   .33649911E-03   .30420209E-03
   .27104182E-03   .23727697E-03   .20316032E-03   .16893727E-03   .13484455E-03
   .10110904E-03   .67946610E-04   .35561177E-04   .41438052E-05  -.26128061E-04
  -.55091242E-04  -.82597364E-04  -.10851328E-03  -.13272138E-03  -.15511978E-03
  -.17562244E-03  -.19415912E-03  -.21067530E-03  -.22513192E-03  -.23750513E-03
  -.24778588E-03  -.25597944E-03  -.26210485E-03  -.26619434E-03  -.26829261E-03
  -.26845611E-03  -.26675225E-03  -.26325860E-03  -.25806196E-03  -.25125754E-03
  -.24294799E-03  -.23324245E-03  -.22225567E-03  -.21010701E-03  -.19691949E-03
  -.18281886E-03  -.16793272E-03  -.15238953E-03  -.13631780E-03  -.11984520E-03
  -.10309776E-03  -.86199100E-04  -.69269667E-04  -.52426063E-04  -.35780394E-04
  -.19439681E-04  -.35053192E-05   .11927410E-04   .26769766E-04   .40939919E-04
   .54363271E-04   .66972708E-04   .78708800E-04   .89519948E-04   .99362467E-04
   .10820062E-03   .11600660E-03   .12276045E-03   .12844995E-03   .13307044E-03
   .13662463E-03   .13912231E-03   .14058008E-03   .14102102E-03   .14047434E-03
   .13897497E-03   .13656316E-03   .13328403E-03   .12918713E-03   .12432597E-03
   .11875753E-03   .11254180E-03   .10574121E-03   .98420256E-04   .90644892E-04
   .82482116E-04   .73999465E-04   .65264554E-04   .56344621E-04   .47306091E-04
   .38214158E-04   .29132389E-04   .20122346E-04   .11243245E-04   .25516222E-05
  -.58989542E-05  -.14058155E-04  -.21879126E-04  -.29318697E-04  -.36337559E-04
  -.42900410E-04  -.48976070E-04  -.54537567E-04  -.59562191E-04  -.64031519E-04
  -.67931410E-04  -.71251974E-04  -.73987513E-04  -.76136430E-04  -.77701128E-04
  -.78687870E-04  -.79106625E-04  -.78970899E-04  -.78297533E-04  -.77106502E-04
  -.75420686E-04  -.73265636E-04  -.70669326E-04  -.67661896E-04  -.64275389E-04
  -.60543486E-04  -.56501231E-04  -.52184760E-04  -.47631031E-04  -.42877551E-04
  -.37962115E-04  -.32922543E-04  -.27796430E-04  -.22620899E-04  -.17432372E-04
  -.12266343E-04  -.71571699E-05  -.21378779E-05   .27600237E-05   .75067082E-05
   .12074184E-04   .16436427E-04   .20569505E-04   .24451673E-04   .28063460E-04
   .31387736E-04   .34409762E-04   .37117222E-04   .39500239E-04   .41551373E-04
   .43265607E-04   .44640312E-04   .45675201E-04   .46372268E-04   .46735714E-04
   .46771858E-04   .46489041E-04   .45897514E-04   .45009322E-04   .43838174E-04
   .42399310E-04   .40709360E-04   .38786193E-04   .36648773E-04   .34316997E-04
   .31811547E-04   .29153725E-04   .26365301E-04   .23468355E-04   .20485123E-04
   .17437848E-04   .14348629E-04   .11239281E-04   .81312003E-05   .50452290E-05
   .20015356E-05  -.98050238E-06  -.38824061E-05  -.66866943E-05  -.93769734E-05
  -.11938018E-04  -.14355843E-04  -.16617762E-04  -.18712441E-04  -.20629936E-04
  -.22361729E-04  -.23900744E-04  -.25241357E-04  -.26379404E-04  -.27312163E-04
  -.28038343E-04  -.28558056E-04  -.28872779E-04  -.28985314E-04  -.28899737E-04
  -.28621338E-04  -.28156560E-04  -.27512925E-04  -.26698961E-04  -.25724123E-04
  -.24598705E-04  -.23333755E-04  -.21940984E-04  -.20432673E-04  -.18821579E-04
  -.17120840E-04  -.15343881E-04  -.13504316E-04  -.11615859E-04  -.96922285E-05
  -.77470570E-05  -.57938065E-05  -.38456823E-05  -.19155530E-05  -.15873945E-07
   .18413849E-05   .36448059E-05   .53835862E-05   .70475937E-05   .86274191E-05
   .10114420E-04   .11500761E-04   .12779446E-04   .13944346E-04   .14990217E-04
   .15912720E-04   .16708422E-04   .17374805E-04   .17910257E-04   .18314067E-04
   .18586406E-04   .18728307E-04   .18741643E-04   .18629092E-04   .18394103E-04
   .18040859E-04   .17574233E-04   .16999738E-04   .16323481E-04   .15552110E-04
   .14692758E-04   .13752985E-04   .12740722E-04   .11664210E-04   .10531941E-04
   .93525937E-05   .81349784E-05   .68879722E-05   .56204618E-05   .43412849E-05
   .30591735E-05   .17826992E-05   .52022086E-06  -.72016618E-06  -.19306769E-05
  -.31038815E-05  -.42327462E-05  -.53106712E-05  -.63315254E-05  -.72896762E-05
  -.81800168E-05  -.89979885E-05  -.97396001E-05  -.10401442E-04  -.10980697E-04
  -.11475148E-04  -.11883178E-04  -.12203773E-04  -.12436512E-04  -.12581562E-04
  -.12639664E-04  -.12612115E-04  -.12500755E-04  -.12307936E-04  -.12036504E-04
  -.11689766E-04  -.11271464E-04  -.10785737E-04  -.10237093E-04  -.96303654E-05
  -.89706813E-05  -.82634192E-05  -.75141700E-05  -.67286967E-05  -.59128932E-05
  -.50727434E-05  -.42142807E-05  -.33435471E-05  -.24665543E-05  -.15892441E-05
  -.71745151E-06   .14313199E-06   .98699276E-06   .18088280E-05   .26035765E-05
   .33664477E-05   .40929479E-05   .47789045E-05   .54204877E-05   .60142291E-05
   .65570385E-05   .70462171E-05   .74794684E-05   .78549061E-05   .81710592E-05
   .84268748E-05   .86217170E-05   .87553643E-05   .88280036E-05   .88402221E-05
   .87929963E-05   .86876789E-05   .85259838E-05   .83099679E-05   .80420124E-05
   .77248013E-05   .73612986E-05   .69547241E-05   .65085279E-05   .60263635E-05
   .55120611E-05   .49695984E-05   .44030727E-05   .38166716E-05   .32146440E-05
   .26012709E-05   .19808369E-05   .13576018E-05   .73577272E-06   .11947758E-06
  -.48726111E-06  -.10805509E-05  -.16566532E-05  -.22120051E-05  -.27432404E-05
  -.32472084E-05  -.37209912E-05  -.41619196E-05  -.45675862E-05  -.49358576E-05
  -.52648838E-05  -.55531057E-05  -.57992615E-05  -.60023895E-05  -.61618302E-05
  -.62772255E-05  -.63485168E-05  -.63759399E-05  -.63600194E-05  -.63015606E-05
  -.62016394E-05  -.60615911E-05  -.58829974E-05  -.56676723E-05  -.54176459E-05
  -.51351481E-05  -.48225903E-05  -.44825467E-05  -.41177343E-05  -.37309933E-05
  -.33252656E-05  -.29035741E-05  -.24690012E-05  -.20246670E-05  -.15737087E-05
  -.11192586E-05  -.66442388E-06  -.21226609E-06   .23421865E-06   .67211853E-06
   .10986242E-05   .15110460E-05   .19068301E-05   .22835733E-05   .26390369E-05
   .29711595E-05   .32780674E-05   .35580849E-05   .38097419E-05   .40317813E-05
   .42231638E-05   .43830714E-05   .45109099E-05   .46063095E-05   .46691235E-05
   .46994264E-05   .46975098E-05   .46638772E-05   .45992377E-05   .45044981E-05
   .43807534E-05   .42292774E-05   .40515111E-05   .38490504E-05   .36236336E-05
   .33771271E-05   .31115111E-05   .28288652E-05   .25313519E-05   .22212020E-05
   .19006977E-05   .15721571E-05   .12379179E-05   .90032132E-06   .56169651E-06
   .22434493E-06  -.10947466E-06  -.43756072E-06  -.75778295E-06  -.10680955E-05
  -.13665496E-05  -.16513052E-05  -.19206416E-05  -.21729675E-05  -.24068299E-05
  -.26209213E-05  -.28140872E-05  -.29853310E-05  -.31338187E-05  -.32588819E-05
  -.33600204E-05  -.34369025E-05  -.34893650E-05  -.35174123E-05  -.35212131E-05
  -.35010977E-05  -.34575527E-05  -.33912160E-05  -.33028700E-05  -.31934344E-05
  -.30639577E-05  -.29156088E-05  -.27496668E-05  -.25675110E-05  -.23706102E-05
  -.21605115E-05  -.19388287E-05  -.17072302E-05  -.14674273E-05  -.12211619E-05
  -.97019428E-06  -.71629092E-06  -.46121256E-06  -.20670235E-06   .45525629E-07
   .29379755E-06   .53649050E-06   .77204278E-06   .99896347E-06   .12158415E-05
   .14213542E-05   .16142745E-05   .17934784E-05   .19579506E-05   .21067902E-05
   .22392145E-05   .23545635E-05   .24523017E-05   .25320205E-05   .25934389E-05
   .26364034E-05   .26608877E-05   .26669906E-05   .26549336E-05   .26250579E-05
   .25778200E-05   .25137875E-05   .24336329E-05   .23381285E-05   .22281388E-05
   .21046142E-05   .19685827E-05   .18211422E-05   .16634521E-05   .14967245E-05
   .13222151E-05   .11412146E-05   .95503878E-06   .76501999E-06   .57249746E-06
   .37880830E-06   .18527854E-06  -.67857148E-08  -.19610677E-06  -.38144357E-06
  -.56159956E-06  -.73543011E-06  -.90184949E-06  -.10598374E-05  -.12084447E-05
  -.13467993E-05  -.14741104E-05  -.15896729E-05  -.16928710E-05  -.17831810E-05
  -.18601734E-05  -.19235147E-05  -.19729681E-05  -.20083940E-05  -.20297490E-05
  -.20370854E-05  -.20305492E-05  -.20103780E-05  -.19768976E-05  -.19305193E-05
  -.18717353E-05  -.18011146E-05  -.17192977E-05  -.16269919E-05  -.15249651E-05
  -.14140397E-05  -.12950867E-05  -.11690191E-05  -.10367848E-05  -.89936014E-06
  -.75774265E-06  -.61294429E-06  -.46598430E-06  -.31788232E-06  -.16965150E-06
  -.22291817E-07   .12321647E-06   .26591911E-06   .40489389E-06   .53925638E-06
   .66816533E-06   .79082774E-06   .90650344E-06   .10145094E-05   .11142234E-05
   .12050875E-05   .12866107E-05   .13583715E-05   .14200196E-05   .14712775E-05
   .15119408E-05   .15418794E-05   .15610366E-05   .15694288E-05   .15671443E-05
   .15543420E-05   .15312488E-05   .14981577E-05   .14554248E-05   .14034657E-05
   .13427525E-05   .12738092E-05   .11972082E-05   .11135654E-05   .10235353E-05
   .92780676E-06   .82709727E-06   .72214815E-06   .61371915E-06   .50258316E-06
   .38952087E-06   .27531545E-06   .16074728E-06   .46588813E-07  -.66400494E-07
  -.17747907E-06  -.28592791E-06  -.39105511E-06  -.49220007E-06  -.58873750E-06
  -.68008110E-06  -.76568697E-06  -.84505665E-06  -.91773982E-06  -.98333669E-06
  -.10415000E-05  -.10919364E-05  -.11344083E-05  -.11687340E-05  -.11947885E-05
  -.12125036E-05  -.12218676E-05  -.12229246E-05  -.12157734E-05  -.12005662E-05
  -.11775070E-05  -.11468494E-05  -.11088944E-05  -.10639876E-05  -.10125166E-05
  -.95490775E-06  -.89162269E-06  -.82315509E-06  -.75002682E-06  -.67278414E-06
  -.59199381E-06  -.50823903E-06  -.42211542E-06  -.33422685E-06  -.24518142E-06
  -.15558730E-06  -.66048756E-07   .22837823E-07   .11048777E-06   .19633186E-06
   .27981989E-06   .36042409E-06   .43764231E-06   .51100106E-06   .58005827E-06
   .64440585E-06   .70367192E-06   .75752290E-06   .80566519E-06   .84784666E-06
   .88385781E-06   .91353261E-06   .93674910E-06   .95342969E-06   .96354106E-06
   .96709393E-06   .96414241E-06   .95478315E-06   .93915419E-06   .91743354E-06
   .88983753E-06   .85661893E-06   .81806486E-06   .77449446E-06   .72625643E-06
   .67372634E-06   .61730387E-06   .55740986E-06   .49448330E-06   .42897818E-06
   .36136036E-06   .29210432E-06   .22168994E-06   .15059927E-06   .79313283E-07
   .83087687E-08  -.61944818E-07  -.13098836E-06  -.19837597E-06  -.26367784E-06
  -.32648284E-06  -.38640104E-06  -.44306607E-06  -.49613724E-06  -.54530153E-06
  -.59027533E-06  -.63080597E-06  -.66667307E-06  -.69768963E-06  -.72370289E-06
  -.74459496E-06  -.76028320E-06  -.77072042E-06  -.77589476E-06  -.77582940E-06
  -.77058201E-06  -.76024404E-06  -.74493970E-06  -.72482481E-06  -.70008542E-06
  -.67093627E-06  -.63761906E-06  -.60040056E-06  -.55957057E-06  -.51543981E-06
  -.46833757E-06  -.41860939E-06  -.36661461E-06  -.31272380E-06  -.25731624E-06
  -.20077728E-06  -.14349576E-06  -.85861386E-07  -.28262130E-07   .28918308E-07
   .85303002E-07   .14052423E-06   .19422582E-06   .24606537E-06   .29571642E-06
   .34287042E-06   .38723860E-06   .42855371E-06   .46657154E-06   .50107233E-06
   .53186198E-06   .55877307E-06   .58166572E-06   .60042822E-06   .61497753E-06
   .62525947E-06   .63124889E-06   .63294947E-06   .63039342E-06   .62364103E-06
   .61277993E-06   .59792426E-06   .57921365E-06   .55681206E-06   .53090639E-06
   .50170507E-06   .46943642E-06   .43434697E-06   .39669962E-06   .35677171E-06
   .31485307E-06   .27124396E-06   .22625295E-06   .18019481E-06   .13338832E-06
   .86154159E-07   .38812697E-07  -.83180962E-08  -.54924765E-07  -.10070041E-06
  -.14534666E-06  -.18857558E-06  -.23011153E-06  -.26969281E-06  -.30707333E-06
  -.34202409E-06  -.37433453E-06  -.40381378E-06  -.43029173E-06  -.45361998E-06
  -.47367262E-06  -.49034688E-06  -.50356357E-06  -.51326739E-06  -.51942712E-06
  -.52203553E-06  -.52110929E-06  -.51668857E-06  -.50883658E-06  -.49763894E-06
  -.48320288E-06  -.46565635E-06  -.44514694E-06  -.42184073E-06  -.39592102E-06
  -.36758690E-06  -.33705180E-06  -.30454196E-06  -.27029470E-06  -.23455682E-06
  -.19758281E-06  -.15963309E-06  -.12097217E-06  -.81866896E-07  -.42584578E-07
  -.33912257E-08   .35450244E-07   .73681739E-07   .11105169E-06   .14731666E-06
 16.2516435017787408 T
 Non local Part
 2 2 1.49073566428804694
 22.6160833033276560 -8.75830154446741460 -8.75830154446741460 3.23304877271115965
 Reciprocal Space Part
   .00000000E+00   .17238469E-01   .68672389E-01   .15346234E+00   .27022603E+00
   .41706304E+00   .59158878E+00   .79097698E+00   .10120099E+01   .12511352E+01
   .15045283E+01   .17681597E+01   .20378642E+01   .23094130E+01   .25785856E+01
   .28412407E+01   .30933848E+01   .33312371E+01   .35512898E+01   .37503625E+01
   .39256496E+01   .40747600E+01   .41957493E+01   .42871422E+01   .43479474E+01
   .43776621E+01   .43762684E+01   .43442207E+01   .42824257E+01   .41922134E+01
   .40753024E+01   .39337592E+01   .37699514E+01   .35864981E+01   .33862170E+01
   .31720693E+01   .29471042E+01   .27144042E+01   .24770315E+01   .22379765E+01
   .20001104E+01   .17661421E+01   .15385787E+01   .13196932E+01   .11114969E+01
   .91571815E+00   .73378818E+00   .56683230E+00   .41566801E+00   .28080888E+00
   .16247403E+00   .60602890E-01  -.25125512E-01  -.95269282E-01  -.15059708E+00
  -.19205897E+00  -.22075551E+00  -.23790571E+00  -.24481474E+00  -.24284194E+00
  -.23336996E+00  -.21777549E+00  -.19740219E+00  -.17353630E+00  -.14738519E+00
  -.12005930E+00  -.92557455E-01  -.65755908E-01  -.40400842E-01  -.17104481E-01
   .36554583E-02   .21533164E-01   .36309267E-01   .47882845E-01   .56261290E-01
   .61548409E-01   .63931216E-01   .63665810E-01   .61062778E-01   .56472518E-01
   .50270866E-01   .42845365E-01   .34582492E-01   .25856093E-01   .17017237E-01
   .83856568E-02   .24286421E-03  -.71729929E-02  -.13670537E-01  -.19106874E-01
  -.23387703E-01  -.26465949E-01  -.28339075E-01  -.29045256E-01  -.28658628E-01
  -.27283812E-01  -.25049944E-01  -.22104419E-01  -.18606579E-01  -.14721511E-01
 Real Space Part
   .00000000E+00   .12186065E-01   .48510836E-01   .10828145E+00   .19036761E+00
   .29323728E+00   .41500489E+00   .55349013E+00   .70628528E+00   .87082856E+00
   .10444808E+01   .12246027E+01   .14086300E+01   .15941436E+01   .17789324E+01
   .19610469E+01   .21388409E+01   .23110014E+01   .24765646E+01   .26349177E+01
   .27857883E+01   .29292197E+01   .30655353E+01   .31952928E+01   .33192299E+01
   .34382050E+01   .35531341E+01   .36649265E+01   .37744233E+01   .38823391E+01
   .39892104E+01   .40953529E+01   .42008280E+01   .43054211E+01   .44086316E+01
   .45096753E+01   .46074991E+01   .47008064E+01   .47880943E+01   .48676981E+01
   .49378450E+01   .49967111E+01   .50424834E+01   .50734210E+01   .50879164E+01
   .50845521E+01   .50621529E+01   .50198301E+01   .49570173E+01   .48734963E+01
   .47694129E+01   .46452810E+01   .45019766E+01   .43407204E+01   .41630514E+01
   .39707911E+01   .37660011E+01   .35509338E+01   .33279795E+01   .30996114E+01
   .28683288E+01   .26366023E+01   .24068214E+01   .21812463E+01   .19619645E+01
   .17508549E+01   .15495580E+01   .13594545E+01   .11816516E+01   .10169770E+01
   .86598090E+00   .72894425E+00   .60589416E+00   .49662418E+00   .40071921E+00
   .31758371E+00   .24647223E+00   .18652105E+00   .13677994E+00   .96243125E-01
   .63878495E-01   .38654454E-01   .19563717E-01   .56437124E-02  -.40067213E-02
  -.10214447E-01  -.13722925E-01  -.15186746E-01  -.15169523E-01  -.14144809E-01
  -.12499606E-01  -.10540002E-01  -.84984602E-02  -.65422569E-02  -.47826197E-02
  -.32841147E-02  -.20739068E-02  -.11505625E-02  -.49213204E-03  -.63313785E-04
 Reciprocal Space Part
   .00000000E+00   .52390048E-01   .20839877E+00   .46455973E+00   .81515486E+00
   .12523029E+01   .17660820E+01   .23446855E+01   .29746098E+01   .36408707E+01
   .43272486E+01   .50165579E+01   .56909373E+01   .63321590E+01   .69219510E+01
   .74423293E+01   .78759333E+01   .82063618E+01   .84185011E+01   .84988409E+01
   .84357722E+01   .82198600E+01   .78440864E+01   .73040565E+01   .65981641E+01
   .57277103E+01   .46969721E+01   .35132177E+01   .21866653E+01   .73038479E+00
  -.83985771E+00  -.25058121E+01  -.42470103E+01  -.60410832E+01  -.78641227E+01
  -.96910839E+01  -.11496219E+02  -.13253538E+02  -.14937280E+02  -.16522395E+02
  -.17985021E+02  -.19302942E+02  -.20456031E+02  -.21426644E+02  -.22199986E+02
  -.22764416E+02  -.23111687E+02  -.23237136E+02  -.23139784E+02  -.22822374E+02
  -.22291331E+02  -.21556639E+02  -.20631653E+02  -.19532836E+02  -.18279428E+02
  -.16893065E+02  -.15397339E+02  -.13817326E+02  -.12179080E+02  -.10509110E+02
  -.88338500E+01  -.71791395E+01  -.55697162E+01  -.40287424E+01  -.25773693E+01
  -.12343528E+01  -.15727314E-01   .10654550E+01   .19993136E+01   .27792550E+01
   .34020112E+01   .38676027E+01   .41792272E+01   .43430788E+01   .43681022E+01
   .42656904E+01   .40493329E+01   .37342261E+01   .33368542E+01   .28745532E+01
   .23650681E+01   .18261164E+01   .12749657E+01   .72803918E+00   .20055565E+00
  -.29378668E+00  -.74307567E+00  -.11373950E+01  -.14689741E+01  -.17322771E+01
  -.19240290E+01  -.20431822E+01  -.20908244E+01  -.20700344E+01  -.19856901E+01
  -.18442359E+01  -.16534182E+01  -.14219956E+01  -.11594360E+01  -.87560505E+00
 Real Space Part
   .00000000E+00   .91648928E-01   .35849175E+00   .77655914E+00   .13070309E+01
   .18978837E+01   .24861075E+01   .30004079E+01   .33642871E+01   .34993881E+01
   .33289715E+01   .27813923E+01   .17934416E+01   .31342552E+00  -.16961388E+01
  -.42563136E+01  -.73701054E+01  -.11021468E+02  -.15174985E+02  -.19776251E+02
  -.24752935E+02  -.30016501E+02  -.35464519E+02  -.40983490E+02  -.46452092E+02
  -.51744721E+02  -.56735224E+02  -.61300680E+02  -.65325103E+02  -.68702949E+02
  -.71342305E+02  -.73167653E+02  -.74122124E+02  -.74169177E+02  -.73293637E+02
  -.71502096E+02  -.68822633E+02  -.65303916E+02  -.61013692E+02  -.56036739E+02
  -.50472359E+02  -.44431499E+02  -.38033592E+02  -.31403242E+02  -.24666848E+02
  -.17949274E+02  -.11370682E+02  -.50436029E+01   .92966053E+00   .64592365E+01
   .11469437E+02   .15900027E+02   .19706995E+02   .22862820E+02   .25356256E+02
   .27191660E+02   .28387915E+02   .28977000E+02   .29002274E+02   .28516543E+02
   .27579983E+02   .26257995E+02   .24619071E+02   .22732715E+02   .20667514E+02
   .18489375E+02   .16259996E+02   .14035595E+02   .11865905E+02   .97934690E+01
   .78532056E+01   .60722596E+01   .44701004E+01   .30588497E+01   .18438041E+01
   .82411608E+00  -.64054502E-02  -.65841428E+00  -.11461045E+01  -.14862828E+01
  -.16974691E+01  -.17990526E+01  -.18105291E+01  -.17508356E+01  -.16377955E+01
  -.14876812E+01  -.13148959E+01  -.11317708E+01  -.94847005E+00  -.77299382E+00
  -.61126459E+00  -.46728234E+00  -.34333206E+00  -.24022761E+00  -.15757594E+00
  -.94047426E-01  -.47639409E-01  -.15922249E-01   .37405772E-02   .14004382E-01
 Non local Part
 0 2 1.49073566428804694
 3.04266922390362282 -0.159856646564827592 -0.159856646564827592 0.212055158100735615E-01
 Reciprocal Space Part
   .17640506E+02   .17599950E+02   .17478735E+02   .17278224E+02   .17000662E+02
   .16649139E+02   .16227548E+02   .15740518E+02   .15193343E+02   .14591903E+02
   .13942570E+02   .13252113E+02   .12527596E+02   .11776275E+02   .11005490E+02
   .10222566E+02   .94347040E+01   .86488908E+01   .78718047E+01   .71097333E+01
   .63684993E+01   .56533961E+01   .49691347E+01   .43198021E+01   .37088311E+01
   .31389823E+01   .26123390E+01   .21303118E+01   .16936562E+01   .13024988E+01
   .95637425E+00   .65426915E+00   .39467400E+00   .17564021E+00  -.51582650E-02
  -.15036050E+00  -.26285252E+00  -.34570115E+00  -.40208894E+00  -.43525146E+00
  -.44841807E+00  -.44475711E+00  -.42732632E+00  -.39902924E+00  -.36257802E+00
  -.32046300E+00  -.27492925E+00  -.22795996E+00  -.18126676E+00  -.13628640E+00
  -.94183558E-01  -.55859182E-01  -.21963721E-01   .70854271E-02   .31083009E-01
   .50012322E-01   .64019719E-01   .73388000E-01   .78509401E-01   .79858914E-01
   .77968546E-01   .73403085E-01   .66737857E-01   .58538853E-01   .49345524E-01
   .39656443E-01   .29917934E-01   .20515697E-01   .11769345E-01   .39297158E-02
  -.28212404E-02  -.83682814E-02  -.12658692E-01  -.15696451E-01  -.17535098E-01
  -.18269666E-01  -.18028053E-01  -.16962153E-01  -.15239094E-01  -.13032863E-01
  -.10516562E-01  -.78555205E-02  -.52014091E-02  -.26874820E-02  -.42500530E-03
   .14991058E-02   .30234634E-02   .41122625E-02   .47543106E-02   .49611589E-02
   .47644810E-02   .42128618E-02   .33681698E-02   .23016836E-02   .10901430E-02
  -.18811584E-03  -.14567973E-02  -.26449296E-02  -.36896905E-02  -.45386969E-02
 Real Space Part
   .72152404E+01   .72234406E+01   .72478061E+01   .72876381E+01   .73417943E+01
   .74087212E+01   .74864980E+01   .75728910E+01   .76654160E+01   .77614073E+01
   .78580906E+01   .79526587E+01   .80423458E+01   .81245000E+01   .81966507E+01
   .82565689E+01   .83023196E+01   .83323038E+01   .83452902E+01   .83404341E+01
   .83172856E+01   .82757850E+01   .82162473E+01   .81393362E+01   .80460283E+01
   .79375704E+01   .78154288E+01   .76812364E+01   .75367355E+01   .73837209E+01
   .72239839E+01   .70592603E+01   .68911814E+01   .67212331E+01   .65507207E+01
   .63807427E+01   .62121725E+01   .60456497E+01   .58815795E+01   .57201410E+01
   .55613025E+01   .54048443E+01   .52503867E+01   .50974227E+01   .49453533E+01
   .47935249E+01   .46412671E+01   .44879284E+01   .43329111E+01   .41757011E+01
   .40158943E+01   .38532178E+01   .36875449E+01   .35189046E+01   .33474850E+01
   .31736303E+01   .29978330E+01   .28207205E+01   .26430374E+01   .24656245E+01
   .22893947E+01   .21153077E+01   .19443431E+01   .17774746E+01   .16156440E+01
   .14597379E+01   .13105668E+01   .11688463E+01   .10351830E+01   .91006299E+00
   .79384520E+00   .68675786E+00   .58889906E+00   .50024079E+00   .42063603E+00
   .34982868E+00   .28746561E+00   .23311048E+00   .18625873E+00   .14635313E+00
   .11279948E+00   .84981855E-01   .62277128E-01   .44068228E-01   .29755965E-01
   .18769164E-01   .10572963E-01   .46752210E-02   .63104032E-03  -.19545264E-02
  -.34254624E-02  -.40752938E-02  -.41489141E-02  -.38455018E-02  -.33222896E-02
  -.26989487E-02  -.20623534E-02  -.14715122E-02  -.96246929E-03  -.55301152E-03
 Reciprocal Space Part
   .40043072E+01   .42359070E+01   .49260363E+01   .60607858E+01   .76173044E+01
   .95642887E+01   .11862651E+02   .14466353E+02   .17323382E+02   .20376850E+02
   .23566190E+02   .26828422E+02   .30099457E+02   .33315415E+02   .36413921E+02
   .39335353E+02   .42024021E+02   .44429240E+02   .46506277E+02   .48217166E+02
   .49531355E+02   .50426183E+02   .50887189E+02   .50908224E+02   .50491398E+02
   .49646838E+02   .48392289E+02   .46752559E+02   .44758822E+02   .42447814E+02
   .39860920E+02   .37043193E+02   .34042331E+02   .30907615E+02   .27688863E+02
   .24435397E+02   .21195067E+02   .18013336E+02   .14932462E+02   .11990769E+02
   .92220488E+01   .66550828E+01   .43132929E+01   .22145330E+01   .37101232E+00
  -.12106500E+01  -.25292465E+01  -.35886896E+01  -.43976166E+01  -.49689087E+01
  -.53191370E+01  -.54679546E+01  -.54374503E+01  -.52514844E+01  -.49350211E+01
  -.45134762E+01  -.40120952E+01  -.34553752E+01  -.28665431E+01  -.22671010E+01
  -.16764450E+01  -.11115646E+01  -.58682399E+00  -.11382769E+00   .29863226E+00
   .64455103E+00   .92061308E+00   .11260292E+01   .12623168E+01   .13330342E+01
   .13434782E+01   .13003563E+01   .12114457E+01   .10852481E+01   .93065122E+00
   .75660736E+00   .57183549E+00   .38455580E+00   .20226132E+00   .31531347E-01
  -.12211070E+00  -.25429372E+00  -.36184992E+00  -.44282201E+00  -.49642939E+00
  -.52299746E+00  -.52385475E+00  -.50120366E+00  -.45797077E+00  -.39764321E+00
  -.32409731E+00  -.24142611E+00  -.15377140E+00  -.65165823E-01   .20610234E-01
   .10015294E+00   .17053745E+00   .22939635E+00   .27497265E+00   .30614731E+00
 Real Space Part
   .19722647E+03   .19675754E+03   .19535942E+03   .19305790E+03   .18989519E+03
   .18592885E+03   .18123024E+03   .17588271E+03   .16997940E+03   .16362089E+03
   .15691263E+03   .14996232E+03   .14287723E+03   .13576162E+03   .12871428E+03
   .12182630E+03   .11517904E+03   .10884251E+03   .10287398E+03   .97317132E+02
   .92201476E+02   .87542269E+02   .83340796E+02   .79585046E+02   .76250744E+02
   .73302693E+02   .70696384E+02   .68379815E+02   .66295460E+02   .64382324E+02
   .62578017E+02   .60820795E+02   .59051496E+02   .57215323E+02   .55263422E+02
   .53154228E+02   .50854521E+02   .48340202E+02   .45596756E+02   .42619400E+02
   .39412943E+02   .35991347E+02   .32377038E+02   .28599987E+02   .24696596E+02
   .20708442E+02   .16680911E+02   .12661778E+02   .86997712E+01   .48431723E+01
   .11384818E+01  -.23708019E+01  -.56452656E+01  -.86504990E+01  -.11357828E+02
  -.13744853E+02  -.15795781E+02  -.17501563E+02  -.18859831E+02  -.19874662E+02
  -.20556169E+02  -.20919963E+02  -.20986485E+02  -.20780258E+02  -.20329072E+02
  -.19663137E+02  -.18814231E+02  -.17814858E+02  -.16697460E+02  -.15493683E+02
  -.14233721E+02  -.12945754E+02  -.11655488E+02  -.10385800E+02  -.91564855E+01
  -.79841180E+01  -.68820053E+01  -.58602382E+01  -.49258212E+01  -.40828737E+01
  -.33328874E+01  -.26750281E+01  -.21064663E+01  -.16227243E+01  -.12180278E+01
  -.88564879E+00  -.61823201E+00  -.40809516E+00  -.24749729E+00  -.12887038E+00
  -.45011381E-01   .10766337E-01   .44521817E-01   .61613642E-01   .66662495E-01
   .63545236E-01   .55415984E-01   .44749277E-01   .33400228E-01   .22676669E-01
 Non local Part
 1 2 1.49073566428804694
 6.52335036003120816 -2.31902812655870605 -2.31902812655870605 0.342422398090344082
 Reciprocal Space Part
   .00000000E+00   .62745132E+00   .12479458E+01   .18546361E+01   .24408919E+01
   .30004031E+01   .35272769E+01   .40161272E+01   .44621538E+01   .48612112E+01
   .52098647E+01   .55054333E+01   .57460188E+01   .59305205E+01   .60586359E+01
   .61308467E+01   .61483916E+01   .61132263E+01   .60279715E+01   .58958506E+01
   .57206181E+01   .55064806E+01   .52580124E+01   .49800671E+01   .46776864E+01
   .43560101E+01   .40201864E+01   .36752863E+01   .33262224E+01   .29776746E+01
   .26340228E+01   .22992888E+01   .19770871E+01   .16705862E+01   .13824804E+01
   .11149718E+01   .86976286E+00   .64805919E+00   .45058177E+00   .27758792E+00
   .12890032E+00   .39427546E-02  -.98218287E-01  -.17882759E+00  -.23939188E+00
  -.28162847E+00  -.30741323E+00  -.31872896E+00  -.31761534E+00  -.30612147E+00
  -.28626195E+00  -.25997721E+00  -.22909873E+00  -.19531963E+00  -.16017097E+00
  -.12500381E+00  -.90977148E-01  -.59051525E-01  -.29988029E-01  -.43523012E-02
   .17476944E-01   .35295466E-01   .49057758E-01   .58858697E-01   .64913286E-01
   .67535188E-01   .67114745E-01   .64097112E-01   .58961121E-01   .52199391E-01
   .44300147E-01   .35731115E-01   .26925791E-01   .18272252E-01   .10104643E-01
   .26973316E-02  -.37383139E-02  -.90546765E-02  -.13166365E-01  -.16046675E-01
  -.17722325E-01  -.18266813E-01  -.17792726E-01  -.16443363E-01  -.14384024E-01
  -.11793281E-01  -.88545634E-02  -.57482998E-02  -.26448739E-02   .30143317E-03
   .29573679E-02   .52144102E-02   .69912184E-02   .82348192E-02   .89205940E-02
   .90511506E-02   .86542032E-02   .77796104E-02   .64957431E-02   .48853635E-02
 Real Space Part
   .00000000E+00   .15365629E+00   .30804613E+00   .46386581E+00   .62173856E+00
   .78218161E+00   .94557731E+00   .11121495E+01   .12819461E+01   .14548281E+01
   .16304665E+01   .18083454E+01   .19877733E+01   .21679002E+01   .23477410E+01
   .25262037E+01   .27021212E+01   .28742865E+01   .30414875E+01   .32025435E+01
   .33563383E+01   .35018519E+01   .36381870E+01   .37645917E+01   .38804754E+01
   .39854190E+01   .40791784E+01   .41616819E+01   .42330204E+01   .42934333E+01
   .43432882E+01   .43830570E+01   .44132894E+01   .44345839E+01   .44475590E+01
   .44528246E+01   .44509553E+01   .44424667E+01   .44277959E+01   .44072858E+01
   .43811754E+01   .43495952E+01   .43125684E+01   .42700174E+01   .42217752E+01
   .41676022E+01   .41072056E+01   .40402627E+01   .39664457E+01   .38854472E+01
   .37970058E+01   .37009305E+01   .35971224E+01   .34855935E+01   .33664820E+01
   .32400623E+01   .31067511E+01   .29671077E+01   .28218296E+01   .26717429E+01
   .25177888E+01   .23610054E+01   .22025065E+01   .20434578E+01   .18850517E+01
   .17284806E+01   .15749111E+01   .14254585E+01   .12811631E+01   .11429696E+01
   .10117088E+01   .88808304E+00   .77265607E+00   .66584616E+00   .56792386E+00
   .47901357E+00   .39909891E+00   .32803145E+00   .26554245E+00   .21125694E+00
   .16470975E+00   .12536269E+00   .92622346E-01   .65858024E-01   .44419033E-01
   .27651040E-01   .14910964E-01   .55800886E-02  -.92484589E-03  -.51427439E-02
  -.75615129E-02  -.86136631E-02  -.86740538E-02  -.80596253E-02  -.70308973E-02
  -.57949747E-02  -.45097733E-02  -.32891623E-02  -.22087227E-02  -.13118292E-02
 Reciprocal Space Part
   .00000000E+00  -.32735132E-01  -.57874129E-01  -.68025562E-01  -.56202218E-01
  -.16010353E-01   .58176087E-01   .17106071E+00   .32629323E+00   .52636470E+00
   .77253190E+00   .10647729E+01   .14017745E+01   .17809525E+01   .21985029E+01
   .26494844E+01   .31279281E+01   .36269730E+01   .41390234E+01   .46559233E+01
   .51691449E+01   .56699848E+01   .61497649E+01   .66000310E+01   .70127450E+01
   .73804676E+01   .76965237E+01   .79551506E+01   .81516221E+01   .82823483E+01
   .83449476E+01   .83382897E+01   .82625100E+01   .81189938E+01   .79103327E+01
   .76402541E+01   .73135258E+01   .69358391E+01   .65136730E+01   .60541436E+01
   .55648427E+01   .50536691E+01   .45286581E+01   .39978121E+01   .34689363E+01
   .29494852E+01   .24464209E+01   .19660874E+01   .15141038E+01   .10952774E+01
   .71353913E+00   .37190143E+00   .72438747E-01  -.18370908E+00  -.39631214E+00
  -.56600562E+00  -.69422685E+00  -.78313655E+00  -.83552683E+00  -.85471902E+00
  -.84445414E+00  -.80877934E+00  -.75193315E+00  -.67823282E+00  -.59196617E+00
  -.49729095E+00  -.39814351E+00  -.29815894E+00  -.20060415E+00  -.10832475E+00
  -.23706635E-01   .51347747E-01   .11542851E+00   .16761353E+00   .20745065E+00
   .23492818E+00   .25043526E+00   .25471379E+00   .24880386E+00   .23398467E+00
   .21171285E+00   .18356033E+00   .15115337E+00   .11611479E+00   .80010558E-01
   .44302487E-01   .10307687E-01  -.20834167E-01  -.48185351E-01  -.71026167E-01
  -.88862608E-01  -.10142594E+00  -.10866476E+00  -.11073022E+00  -.10795546E+00
  -.10083022E+00  -.89971766E-01  -.76093420E-01  -.59971865E-01  -.42414381E-01
 Real Space Part
   .00000000E+00   .18022695E+01   .35810219E+01   .53133582E+01   .69775955E+01
   .85538238E+01   .10024405E+02   .11374397E+02   .12591887E+02   .13668231E+02
   .14598183E+02   .15379918E+02   .16014945E+02   .16507924E+02   .16866375E+02
   .17100319E+02   .17221837E+02   .17244583E+02   .17183260E+02   .17053083E+02
   .16869238E+02   .16646371E+02   .16398113E+02   .16136659E+02   .15872418E+02
   .15613742E+02   .15366736E+02   .15135169E+02   .14920466E+02   .14721796E+02
   .14536241E+02   .14359036E+02   .14183879E+02   .14003283E+02   .13808973E+02
   .13592293E+02   .13344625E+02   .13057788E+02   .12724424E+02   .12338328E+02
   .11894740E+02   .11390574E+02   .10824575E+02   .10197410E+02   .95116892E+01
   .87719095E+01   .79843362E+01   .71568230E+01   .62985784E+01   .54198909E+01
   .45318216E+01   .36458770E+01   .27736744E+01   .19266107E+01   .11155464E+01
   .35051563E+00  -.35953011E+00  -.10069364E+01  -.15855132E+01  -.20906511E+01
  -.25193856E+01  -.28704091E+01  -.31440329E+01  -.33421028E+01  -.34678740E+01
  -.35258504E+01  -.35215974E+01  -.34615340E+01  -.33527132E+01  -.32025984E+01
  -.30188433E+01  -.28090822E+01  -.25807368E+01  -.23408439E+01  -.20959100E+01
  -.18517927E+01  -.16136129E+01  -.13856965E+01  -.11715467E+01  -.97384249E+00
  -.79446400E+00  -.63453884E+00  -.49450713E+00  -.37420055E+00  -.27293153E+00
  -.18958821E+00  -.12273128E+00  -.70689083E-01  -.31647771E-01  -.37338476E-02
   .14912971E-01   .26078057E-01   .31422204E-01   .32444272E-01   .30455922E-01
   .26567743E-01   .21685682E-01   .16516420E-01   .11580125E-01   .72289023E-02
 PAW radial sets
 335 1.01033374906442153
(5E20.12)                                
 augmentation charges (non sperical)
   .633193623104E+00  -.181671211978E+00  -.112457030995E+00   .117353632134E-01  -.214355956712E+00
   .121607713578E+00  -.181671211978E+00   .516635728869E-01   .240664015905E-01  -.296640235007E-02
   .519908539409E-01  -.328426013966E-01  -.112457030995E+00   .240664015905E-01  -.477181110884E-01
  -.334105715416E-02  -.300843549084E-01  -.284835049355E-01   .117353632134E-01  -.296640235007E-02
  -.334105715416E-02  -.374436759671E-04  -.436596841354E-02   .147763301072E-02  -.214355956712E+00
   .519908539409E-01  -.300843549084E-01  -.436596841354E-02   .440474686255E-02  -.469900140464E-01
   .121607713578E+00  -.328426013966E-01  -.284835049355E-01   .147763301072E-02  -.469900140464E-01
   .225787458338E-01
 uccopancies in atom
   .139999997296E+01   .000000000000E+00   .000000000000E+00   .000000000000E+00   .000000000000E+00
   .000000000000E+00   .000000000000E+00   .000000000000E+00   .000000000000E+00   .000000000000E+00
   .000000000000E+00   .000000000000E+00   .000000000000E+00   .000000000000E+00   .999999999276E+00
   .000000000000E+00   .000000000000E+00   .000000000000E+00   .000000000000E+00   .000000000000E+00
   .000000000000E+00   .000000000000E+00   .000000000000E+00   .000000000000E+00   .000000000000E+00
   .000000000000E+00   .000000000000E+00   .000000000000E+00   .000000000000E+00   .000000000000E+00
   .000000000000E+00   .000000000000E+00   .000000000000E+00   .000000000000E+00   .000000000000E+00
   .000000000000E+00
 grid
   .444792170761E-04   .458690812442E-04   .473023751876E-04   .487804559781E-04   .503047230926E-04
   .518766197380E-04   .534976342178E-04   .551693013416E-04   .568932038775E-04   .586709740514E-04
   .605042950921E-04   .623949028251E-04   .643445873161E-04   .663551945659E-04   .684286282582E-04
   .705668515620E-04   .727718889904E-04   .750458283175E-04   .773908225552E-04   .798090919916E-04
   .823029262930E-04   .848746866723E-04   .875268081245E-04   .902618017317E-04   .930822570414E-04
   .959908445177E-04   .989903180702E-04   .102083517661E-03   .105273371995E-03   .108562901290E-03
   .111955220139E-03   .115453540459E-03   .119061174529E-03   .122781538132E-03   .126618153782E-03
   .130574654066E-03   .134654785077E-03   .138862409966E-03   .143201512599E-03   .147676201325E-03
   .152290712869E-03   .157049416346E-03   .161956817392E-03   .167017562433E-03   .172236443086E-03
   .177618400693E-03   .183168531000E-03   .188892088982E-03   .194794493821E-03   .200881334033E-03
   .207158372762E-03   .213631553235E-03   .220307004390E-03   .227191046680E-03   .234290198055E-03
   .241611180136E-03   .249160924578E-03   .256946579630E-03   .264975516909E-03   .273255338376E-03
   .281793883533E-03   .290599236847E-03   .299679735406E-03   .309043976810E-03   .318700827311E-03
   .328659430212E-03   .338929214520E-03   .349519903874E-03   .360441525754E-03   .371704420972E-03
   .383319253467E-03   .395297020396E-03   .407649062552E-03   .420387075099E-03   .433523118644E-03
   .447069630661E-03   .461039437262E-03   .475445765341E-03   .490302255103E-03   .505622972973E-03
   .521422424916E-03   .537715570175E-03   .554517835429E-03   .571845129403E-03   .589713857930E-03
   .608140939485E-03   .627143821201E-03   .646740495392E-03   .666949516586E-03   .687790019094E-03
   .709281735125E-03   .731445013472E-03   .754300838775E-03   .777870851394E-03   .802177367893E-03
   .827243402175E-03   .853092687269E-03   .879749697802E-03   .907239673170E-03   .935588641441E-03
   .964823443991E-03   .994971760923E-03   .102606213728E-02   .105812401005E-02   .109118773606E-02
   .112528462074E-02   .116044694769E-02   .119670800931E-02   .123410213833E-02   .127266474025E-02
   .131243232692E-02   .135344255112E-02   .139573424213E-02   .143934744261E-02   .148432344640E-02
   .153070483770E-02   .157853553135E-02   .162786081442E-02   .167872738909E-02   .173118341686E-02
   .178527856416E-02   .184106404937E-02   .189859269132E-02   .195791895929E-02   .201909902459E-02
   .208219081376E-02   .214725406337E-02   .221435037663E-02   .228354328168E-02   .235489829178E-02
   .242848296728E-02   .250436697965E-02   .258262217742E-02   .266332265418E-02   .274654481879E-02
   .283236746767E-02   .292087185944E-02   .301214179187E-02   .310626368117E-02   .320332664385E-02
   .330342258109E-02   .340664626575E-02   .351309543210E-02   .362287086839E-02   .373607651220E-02
   .385281954895E-02   .397321051329E-02   .409736339384E-02   .422539574106E-02   .435742877856E-02
   .449358751791E-02   .463400087695E-02   .477880180190E-02   .492812739321E-02   .508211903537E-02
   .524092253078E-02   .540468823783E-02   .557357121318E-02   .574773135867E-02   .592733357266E-02
   .611254790615E-02   .630354972382E-02   .650051987007E-02   .670364484023E-02   .691311695713E-02
   .712913455321E-02   .735190215831E-02   .758163069331E-02   .781853766985E-02   .806284739624E-02
   .831479118989E-02   .857460759628E-02   .884254261485E-02   .911884993190E-02   .940379116081E-02
   .969763608969E-02   .100006629369E-01   .103131586143E-01   .106354189993E-01   .109677492144E-01
   .113104639167E-01   .116638875953E-01   .120283548790E-01   .124042108528E-01   .127918113847E-01
   .131915234628E-01   .136037255425E-01   .140288079052E-01   .144671730273E-01   .149192359620E-01
   .153854247315E-01   .158661807329E-01   .163619591556E-01   .168732294127E-01   .174004755852E-01
   .179441968805E-01   .185049081050E-01   .190831401513E-01   .196794405013E-01   .202943737442E-01
   .209285221114E-01   .215824860272E-01   .222568846781E-01   .229523565982E-01   .236695602746E-01
   .244091747701E-01   .251719003668E-01   .259584592287E-01   .267695960857E-01   .276060789386E-01
   .284686997862E-01   .293582753756E-01   .302756479748E-01   .312216861709E-01   .321972856919E-01
   .332033702553E-01   .342408924423E-01   .353108345999E-01   .364142097711E-01   .375520626538E-01
   .387254705901E-01   .399355445865E-01   .411834303656E-01   .424703094508E-01   .437974002854E-01
   .451659593859E-01   .465772825317E-01   .480327059922E-01   .495336077918E-01   .510814090147E-01
   .526775751505E-01   .543236174816E-01   .560210945143E-01   .577716134541E-01   .595768317279E-01
   .614384585530E-01   .633582565552E-01   .653380434383E-01   .673796937046E-01   .694851404298E-01
   .716563770937E-01   .738954594671E-01   .762045075584E-01   .785857076214E-01   .810413142243E-01
   .835736523853E-01   .861851197734E-01   .888781889790E-01   .916554098543E-01   .945194119286E-01
   .974729068968E-01   .100518691188E+00   .103659648612E+00   .106898753092E+00   .110239071477E+00
   .113683766447E+00   .117236099511E+00   .120899434089E+00   .124677238700E+00   .128573090247E+00
   .132590677400E+00   .136733804093E+00   .141006393122E+00   .145412489860E+00   .149956266089E+00
   .154642023949E+00   .159474200010E+00   .164457369474E+00   .169596250507E+00   .174895708706E+00
   .180360761705E+00   .185996583927E+00   .191808511483E+00   .197802047223E+00   .203982865949E+00
   .210356819784E+00   .216929943718E+00   .223708461317E+00   .230698790620E+00   .237907550211E+00
   .245341565490E+00   .253007875134E+00   .260913737759E+00   .269066638797E+00   .277474297579E+00
   .286144674648E+00   .295085979291E+00   .304306677318E+00   .313815499071E+00   .323621447696E+00
   .333733807664E+00   .344162153563E+00   .354916359160E+00   .366006606756E+00   .377443396822E+00
   .389237557943E+00   .401400257069E+00   .413943010089E+00   .426877692738E+00   .440216551834E+00
   .453972216880E+00   .468157712017E+00   .482786468360E+00   .497872336712E+00   .513429600678E+00
   .529472990191E+00   .546017695458E+00   .563079381341E+00   .580674202188E+00   .598818817134E+00
   .617530405867E+00   .636826684899E+00   .656725924337E+00   .677246965184E+00   .698409237178E+00
   .720232777186E+00   .742738248179E+00   .765946958792E+00   .789880883502E+00   .814562683434E+00
   .840015727817E+00   .866264116108E+00   .893332700813E+00   .921247111018E+00   .950033776649E+00
   .979719953507E+00   .101033374906E+01   .104190414908E+01   .107446104506E+01   .110803526252E+01
   .114265859021E+01   .117836381020E+01   .121518472892E+01   .125315620916E+01   .129231420309E+01
 aepotential
   .145158941887E+05   .146337097551E+05   .147290196034E+05   .148011036334E+05   .148494164918E+05
   .148735666839E+05   .148733275872E+05   .148486391018E+05   .147996103253E+05   .147265226513E+05
   .146298226265E+05   .145101175206E+05   .143681710033E+05   .142048902814E+05   .140213115394E+05
   .138185961707E+05   .135980057604E+05   .133608900963E+05   .131086715161E+05   .128428265731E+05
   .125648688294E+05   .122763300341E+05   .119787472750E+05   .116736437910E+05   .113625161656E+05
   .110468201929E+05   .107279590504E+05   .104072731713E+05   .100860305378E+05   .976542047480E+04
   .944654732186E+04   .913042680628E+04   .881798353340E+04   .851004969379E+04   .820736554171E+04
   .791058066349E+04   .762025640861E+04   .733686902522E+04   .706081391223E+04   .679240984021E+04
   .653190414835E+04   .627947792460E+04   .603525147514E+04   .579928984579E+04   .557160832166E+04
   .535217782468E+04   .514093014104E+04   .493776292471E+04   .474254443514E+04   .455511797684E+04
   .437530602186E+04   .420291400291E+04   .403773377604E+04   .387954673112E+04   .372812662005E+04
   .358324202238E+04   .344465855209E+04   .331214076837E+04   .318545382871E+04   .306436489198E+04
   .294864433946E+04   .283806672159E+04   .273241162816E+04   .263146429557E+04   .253501614661E+04
   .244286515757E+04   .235481615719E+04   .227068100126E+04   .219027865872E+04   .211343527825E+04
   .203998413015E+04   .196976555757E+04   .190262684063E+04   .183842209146E+04   .177701200218E+04
   .171826378712E+04   .166205081089E+04   .160825251263E+04   .155675411409E+04   .150744637660E+04
   .146022543604E+04   .141499252440E+04   .137165374279E+04   .133011985889E+04   .129030606963E+04
   .125213182673E+04   .121552058603E+04   .118039962700E+04   .114669986130E+04   .111435567188E+04
   .108330468496E+04   .105348764045E+04   .102484823679E+04   .997332948664E+03   .970890895727E+03
   .945473705615E+03   .921035385516E+03   .897532177270E+03   .874922461191E+03   .853166632225E+03
   .832226993726E+03   .812067654931E+03   .792654443184E+03   .773954800835E+03   .755937712083E+03
   .738573611250E+03   .721834314810E+03   .705692941694E+03   .690123847258E+03   .675102562942E+03
   .660605724605E+03   .646611024805E+03   .633097151934E+03   .620043740317E+03   .607431319836E+03
   .595241269991E+03   .583455779095E+03   .572057794540E+03   .561030991594E+03   .550359730417E+03
   .540029026689E+03   .530024512134E+03   .520332402802E+03   .510939476578E+03   .501833033634E+03
   .493000878469E+03   .484431289412E+03   .476112994945E+03   .468035152240E+03   .460187322172E+03
   .452559452046E+03   .445141853199E+03   .437925181905E+03   .430900423195E+03   .424058872884E+03
   .417392120431E+03   .410892035653E+03   .404550751192E+03   .398360651167E+03   .392314355848E+03
   .386404710253E+03   .380624771002E+03   .374967795632E+03   .369427230889E+03   .363996702948E+03
   .358670006812E+03   .353441097476E+03   .348304080138E+03   .343253202440E+03   .338282845767E+03
   .333387517884E+03   .328561845377E+03   .323800567093E+03   .319098527353E+03   .314450670069E+03
   .309852033040E+03   .305297742463E+03   .300783008459E+03   .296303120019E+03   .291853441425E+03
   .287429408460E+03   .283026524537E+03   .278640359044E+03   .274266544092E+03   .269900772665E+03
   .265538797905E+03   .261176431186E+03   .256809542884E+03   .252434061624E+03   .248045975634E+03
   .243641334021E+03   .239216248857E+03   .234766898040E+03   .230289528866E+03   .225780462156E+03
   .221236098009E+03   .216652921176E+03   .212027509018E+03   .207356538933E+03   .202636798013E+03
   .197865193476E+03   .193038764338E+03   .188154694464E+03   .183210327528E+03   .178203182736E+03
   .173130973017E+03   .167991624693E+03   .162783298973E+03   .157504415706E+03   .152153679271E+03
   .146730106494E+03   .141233057287E+03   .135662267295E+03   .130017883210E+03   .124300500191E+03
   .118511201540E+03   .112651600004E+03   .106723880448E+03   .100730842906E+03   .946759449766E+02
   .885633420487E+02   .823979232618E+02   .761853406096E+02   .699320278463E+02   .636452051139E+02
   .573328645190E+02   .510037311406E+02   .446671936334E+02   .383331986745E+02   .320121042852E+02
   .257144895392E+02   .194509218734E+02   .132316902848E+02   .706652244788E+01   .964318051397E+00
  -.506705116806E+01  -.110208026267E+02  -.168910714323E+02  -.226723965425E+02  -.283587564396E+02
  -.339420808650E+02  -.394102531425E+02  -.447447665562E+02  -.499184534736E+02  -.548938092510E+02
  -.596228597348E+02  -.640491564441E+02  -.681124008957E+02  -.717554232875E+02  -.749325074287E+02
  -.776174636759E+02  -.798097224375E+02  -.815370893203E+02  -.828544648974E+02  -.838385510205E+02
  -.845792971979E+02  -.851696413050E+02  -.856957621930E+02  -.862300628078E+02  -.868281294869E+02
  -.875294019191E+02  -.883601247812E+02  -.893369060914E+02  -.904697289370E+02  -.917640051829E+02
  -.932217926572E+02  -.948424975131E+02  -.966233425585E+02  -.985597632713E+02  -.100645779177E+03
  -.102874331036E+03  -.105237557451E+03  -.107726989836E+03  -.110333659649E+03  -.113048122234E+03
  -.115860407032E+03  -.118759906575E+03  -.121735215757E+03  -.124773932807E+03  -.127862436514E+03
  -.130985659319E+03  -.134126888470E+03  -.137267644268E+03  -.140387707690E+03  -.143465393656E+03
  -.146478184855E+03  -.149403835171E+03  -.152221998585E+03  -.154916297788E+03  -.157476466438E+03
  -.159899729640E+03  -.162189934761E+03  -.164352326122E+03  -.166381973447E+03  -.168246105609E+03
  -.169866121404E+03  -.171112286974E+03  -.171826960555E+03  -.171882307833E+03  -.171255164352E+03
  -.170072703776E+03  -.168575978199E+03  -.167006450409E+03  -.165505683161E+03  -.164103374116E+03
  -.162768787043E+03  -.161461557707E+03  -.160155027590E+03  -.158838999786E+03  -.157514345039E+03
  -.156186595455E+03  -.154861253501E+03  -.153541354527E+03  -.152226857176E+03  -.150915115535E+03
  -.149601764901E+03  -.148281594933E+03  -.146949220965E+03  -.145599520237E+03  -.144227869607E+03
  -.142830248030E+03  -.141403251834E+03  -.139944064254E+03  -.138450402406E+03  -.136920457017E+03
  -.135352833962E+03  -.133746499848E+03  -.132100739348E+03  -.130415116063E+03  -.128689452835E+03
  -.126923818992E+03  -.125118532600E+03  -.123274169870E+03  -.121391614496E+03  -.119472039647E+03
  -.117516768915E+03  -.115525133972E+03  -.113502712566E+03  -.111452200452E+03  -.109376654204E+03
  -.107279406109E+03  -.105163989889E+03  -.103034051281E+03  -.100893262794E+03  -.987452587816E+02
  -.965936022381E+02  -.944417887290E+02  -.922932815496E+02  -.901515616066E+02  -.880201699344E+02
  -.859027206663E+02  -.838028715495E+02  -.817242539057E+02  -.796703750575E+02  -.776445156708E+02
 core charge-density
   .706305794989E-03   .750192055528E-03   .796801743525E-03   .846303532822E-03   .898876512554E-03
   .954710827320E-03   .101400835644E-02   .107698343462E-02   .114386361657E-02   .121489048818E-02
   .129032052707E-02   .137042601550E-02   .145549600872E-02   .154583736219E-02   .164177582107E-02
   .174365717582E-02   .185184848774E-02   .196673938872E-02   .208874345957E-02   .221829969159E-02
   .235587403636E-02   .250196104893E-02   .265708562997E-02   .282180487268E-02   .299671002072E-02
   .318242854357E-02   .337962633628E-02   .358901005097E-02   .381132956758E-02   .404738061224E-02
   .429800753165E-02   .456410623264E-02   .484662729646E-02   .514657927787E-02   .546503219974E-02
   .580312125426E-02   .616205072285E-02   .654309812696E-02   .694761862323E-02   .737704965657E-02
   .783291588609E-02   .831683439901E-02   .883052022885E-02   .937579219497E-02   .995457908131E-02
   .105689261733E-01   .112210021724E-01   .119131065100E-01   .126476770811E-01   .134272984221E-01
   .142547103560E-01   .151328171306E-01   .160646970761E-01   .170536128096E-01   .181030220159E-01
   .192165888351E-01   .203981958885E-01   .216519569755E-01   .229822304779E-01   .243936335060E-01
   .258910568252E-01   .274796806024E-01   .291649910133E-01   .309527977525E-01   .328492524920E-01
   .348608683329E-01   .369945402984E-01   .392575669181E-01   .416576729536E-01   .442030333194E-01
   .469022982525E-01   .497646197875E-01   .527996795949E-01   .560177182407E-01   .594295659301E-01
   .630466747951E-01   .668811527902E-01   .709457992605E-01   .752541422474E-01   .798204775971E-01
   .846599099395E-01   .897883956023E-01   .952227875288E-01   .100980882263E+00   .107081469072E+00
   .113544381256E+00   .120390549737E+00   .127642058942E+00   .135322205085E+00   .143455556863E+00
   .152068018639E+00   .161186896134E+00   .170840964696E+00   .181060540131E+00   .191877552167E+00
   .203325620520E+00   .215440133588E+00   .228258329751E+00   .241819381245E+00   .256164480587E+00
   .271336929459E+00   .287382229997E+00   .304348178368E+00   .322284960507E+00   .341245249853E+00
   .361284306912E+00   .382460080402E+00   .404833309746E+00   .428467628587E+00   .453429669015E+00
   .479789166073E+00   .507619062136E+00   .536995610633E+00   .567998478563E+00   .600710847167E+00
   .635219510051E+00   .671614967989E+00   .709991519527E+00   .750447346443E+00   .793084593019E+00
   .838009437960E+00   .885332157716E+00   .935167179826E+00   .987633124805E+00   .104285283494E+01
   .110095338825E+01   .116206609575E+01   .122632647993E+01   .129387423232E+01   .136485314779E+01
   .143941103311E+01   .151769958710E+01   .159987424955E+01   .168609401602E+01   .177652121529E+01
   .187132124627E+01   .197066227083E+01   .207471485911E+01   .218365158350E+01   .229764655746E+01
   .241687491536E+01   .254151222919E+01   .267173385825E+01   .280771422753E+01   .294962603095E+01
   .309763935524E+01   .325192072071E+01   .341263203507E+01   .357992945679E+01   .375396216487E+01
   .393487103198E+01   .412278719876E+01   .431783054741E+01   .452010807321E+01   .472971215398E+01
   .494671871760E+01   .517118530942E+01   .540314906233E+01   .564262457346E+01   .588960169339E+01
   .614404323493E+01   .640588261099E+01   .667502141248E+01   .695132694003E+01   .723462970522E+01
   .752472091994E+01   .782134999530E+01   .812422207415E+01   .843299562474E+01   .874728012612E+01
   .906663387917E+01   .939056198066E+01   .971851450112E+01   .100498849108E+02   .103840088013E+02
   .107201629535E+02   .110575648052E+02   .113953723764E+02   .117326847084E+02   .120685428791E+02
   .124019316552E+02   .127317818432E+02   .130569734000E+02   .133763393640E+02   .136886706616E+02
   .139927218437E+02   .142872177976E+02   .145708614754E+02   .148423426683E+02   .151003478473E+02
   .153435710767E+02   .155707259921E+02   .157805588160E+02   .159718623677E+02   .161434909993E+02
   .162943763669E+02   .164235439225E+02   .165301299813E+02   .166133991942E+02   .166727622213E+02
   .167077933770E+02   .167182479828E+02   .167040791356E+02   .166654535735E+02   .166027662922E+02
   .165166535444E+02   .164080038362E+02   .162779665221E+02   .161279575931E+02   .159596622549E+02
   .157750339030E+02   .155762891206E+02   .153658983581E+02   .151465719915E+02   .149212415162E+02
   .146930356932E+02   .144652515479E+02   .142413202080E+02   .140247676707E+02   .138191706949E+02
   .136281081338E+02   .134551081424E+02   .133035918178E+02   .131768139429E+02   .130778016765E+02
   .130092920333E+02   .129736692609E+02   .129729032275E+02   .130084900818E+02   .130813965416E+02
   .131920092477E+02   .133400906767E+02   .135247431257E+02   .137443822518E+02   .139967215725E+02
   .142787691834E+02   .145868377447E+02   .149165685144E+02   .152629699025E+02   .156204707108E+02
   .159829879273E+02   .163440086559E+02   .166966854644E+02   .170339441045E+02   .173486021947E+02
   .176334970840E+02   .178816207392E+02   .180862591603E+02   .182411335286E+02   .183405400472E+02
   .183794852544E+02   .183538134712E+02   .182603230077E+02   .180968677873E+02   .178624411732E+02
   .175572389954E+02   .171826990854E+02   .167415150269E+02   .162376223354E+02   .156761558690E+02
   .150633779576E+02   .144065774940E+02   .137139410645E+02   .129943980676E+02   .122574426801E+02
   .115129364311E+02   .107708960081E+02   .100412717017E+02   .933372253494E+01   .865739456684E+01
   .802070904006E+01   .743116689255E+01   .689517566388E+01   .641790387627E+01   .600316659959E+01
   .565334469216E+01   .536933875904E+01   .515055814455E+01   .499494655095E+01   .489904681601E+01
   .485810904867E+01   .486624485581E+01   .491662350365E+01   .500169619166E+01   .511343092062E+01
   .524354596698E+01   .538373727277E+01   .552589752960E+01   .566232342108E+01   .578590577581E+01
   .589029671916E+01   .597004823104E+01   .602071755022E+01   .603893637334E+01   .602244258804E+01
   .597007510608E+01   .588173404275E+01   .575830989418E+01   .560158644017E+01   .541412283534E+01
   .519912074026E+01   .496028244281E+01   .470166571995E+01   .442754077346E+01   .414225396202E+01
   .385010230850E+01   .355522192829E+01   .326149270455E+01   .297246066177E+01   .269127855910E+01
   .242066479402E+01   .216287978193E+01   .191971857673E+01   .169251795640E+01   .148217644548E+01
   .128918420715E+01   .111366110021E+01   .955400420103E+00   .813917218492E+00   .688497536946E+00
   .578247171941E+00   .482138563817E+00   .399054535022E+00   .327827907121E+00   .267276327642E+00
   .216231921260E+00   .173565633631E+00   .138206353031E+00   .109155071127E+00   .854944798507E-01
   .663944986470E-01   .511142889112E-01   .390013435812E-01   .294882431238E-01   .220876479080E-01
 pspotential
  -.184084954645E+03  -.184086951970E+03  -.184088888772E+03  -.184090766885E+03  -.184092588086E+03
  -.184094354101E+03  -.184096066600E+03  -.184097727206E+03  -.184099337490E+03  -.184100898978E+03
  -.184102413147E+03  -.184103881431E+03  -.184105305220E+03  -.184106685861E+03  -.184108024663E+03
  -.184109322892E+03  -.184110581777E+03  -.184111802510E+03  -.184112986247E+03  -.184114134108E+03
  -.184115247180E+03  -.184116326516E+03  -.184117373138E+03  -.184118388037E+03  -.184119372173E+03
  -.184120326478E+03  -.184121251855E+03  -.184122149180E+03  -.184123019301E+03  -.184123863043E+03
  -.184124681204E+03  -.184125474557E+03  -.184126243854E+03  -.184126989823E+03  -.184127713168E+03
  -.184128414575E+03  -.184129094706E+03  -.184129754206E+03  -.184130393697E+03  -.184131013785E+03
  -.184131615055E+03  -.184132198076E+03  -.184132763399E+03  -.184133311558E+03  -.184133843072E+03
  -.184134358441E+03  -.184134858154E+03  -.184135342681E+03  -.184135812481E+03  -.184136267996E+03
  -.184136709656E+03  -.184137137878E+03  -.184137553065E+03  -.184137955609E+03  -.184138345888E+03
  -.184138724270E+03  -.184139091111E+03  -.184139446756E+03  -.184139791539E+03  -.184140125783E+03
  -.184140449803E+03  -.184140763901E+03  -.184141068372E+03  -.184141363501E+03  -.184141649563E+03
  -.184141926826E+03  -.184142195546E+03  -.184142455975E+03  -.184142708354E+03  -.184142952917E+03
  -.184143189891E+03  -.184143419492E+03  -.184143641934E+03  -.184143857419E+03  -.184144066146E+03
  -.184144268304E+03  -.184144464076E+03  -.184144653641E+03  -.184144837167E+03  -.184145014820E+03
  -.184145186758E+03  -.184145353133E+03  -.184145514091E+03  -.184145669773E+03  -.184145820312E+03
  -.184145965838E+03  -.184146106473E+03  -.184146242337E+03  -.184146373540E+03  -.184146500189E+03
  -.184146622387E+03  -.184146740228E+03  -.184146853803E+03  -.184146963197E+03  -.184147068491E+03
  -.184147169758E+03  -.184147267067E+03  -.184147360482E+03  -.184147450061E+03  -.184147535856E+03
  -.184147617913E+03  -.184147696275E+03  -.184147770977E+03  -.184147842046E+03  -.184147909508E+03
  -.184147973378E+03  -.184148033667E+03  -.184148090380E+03  -.184148143514E+03  -.184148193059E+03
  -.184148238997E+03  -.184148281306E+03  -.184148319953E+03  -.184148354897E+03  -.184148386090E+03
  -.184148413476E+03  -.184148436987E+03  -.184148456548E+03  -.184148472073E+03  -.184148483466E+03
  -.184148490620E+03  -.184148493415E+03  -.184148491721E+03  -.184148485395E+03  -.184148474280E+03
  -.184148458204E+03  -.184148436982E+03  -.184148410412E+03  -.184148378276E+03  -.184148340338E+03
  -.184148296344E+03  -.184148246020E+03  -.184148189072E+03  -.184148125182E+03  -.184148054012E+03
  -.184147975197E+03  -.184147888346E+03  -.184147793042E+03  -.184147688836E+03  -.184147575251E+03
  -.184147451775E+03  -.184147317861E+03  -.184147172926E+03  -.184147016347E+03  -.184146847458E+03
  -.184146665551E+03  -.184146469869E+03  -.184146259604E+03  -.184146033898E+03  -.184145791834E+03
  -.184145532434E+03  -.184145254659E+03  -.184144957401E+03  -.184144639479E+03  -.184144299636E+03
  -.184143936533E+03  -.184143548747E+03  -.184143134759E+03  -.184142692957E+03  -.184142221620E+03
  -.184141718920E+03  -.184141182911E+03  -.184140611522E+03  -.184140002548E+03  -.184139353645E+03
  -.184138662318E+03  -.184137925913E+03  -.184137141605E+03  -.184136306391E+03  -.184135417075E+03
  -.184134470257E+03  -.184133462321E+03  -.184132389420E+03  -.184131247464E+03  -.184130032101E+03
  -.184128738702E+03  -.184127362344E+03  -.184125897790E+03  -.184124339474E+03  -.184122681471E+03
  -.184120917483E+03  -.184119040812E+03  -.184117044332E+03  -.184114920468E+03  -.184112661163E+03
  -.184110257848E+03  -.184107701411E+03  -.184104982163E+03  -.184102089799E+03  -.184099013363E+03
  -.184095741201E+03  -.184092260924E+03  -.184088559357E+03  -.184084622490E+03  -.184080435426E+03
  -.184075982325E+03  -.184071246346E+03  -.184066209579E+03  -.184060852983E+03  -.184055156313E+03
  -.184049098044E+03  -.184042655288E+03  -.184035803715E+03  -.184028517454E+03  -.184020769003E+03
  -.184012529122E+03  -.184003766728E+03  -.183994448775E+03  -.183984540136E+03  -.183974003468E+03
  -.183962799078E+03  -.183950884772E+03  -.183938215702E+03  -.183924744200E+03  -.183910419600E+03
  -.183895188055E+03  -.183878992340E+03  -.183861771637E+03  -.183843461319E+03  -.183823992711E+03
  -.183803292841E+03  -.183781284176E+03  -.183757884341E+03  -.183733005822E+03  -.183706555653E+03
  -.183678435080E+03  -.183648539213E+03  -.183616756649E+03  -.183582969080E+03  -.183547050878E+03
  -.183508868649E+03  -.183468280775E+03  -.183425136917E+03  -.183379277499E+03  -.183330533162E+03
  -.183278724186E+03  -.183223659882E+03  -.183165137958E+03  -.183102943838E+03  -.183036849963E+03
  -.182966615042E+03  -.182891983277E+03  -.182812683543E+03  -.182728428535E+03  -.182638913869E+03
  -.182543817151E+03  -.182442796996E+03  -.182335492015E+03  -.182221519759E+03  -.182100475614E+03
  -.181971931669E+03  -.181835435541E+03  -.181690509154E+03  -.181536647498E+03  -.181373317347E+03
  -.181199955947E+03  -.181015969690E+03  -.180820732758E+03  -.180613585763E+03  -.180393834380E+03
  -.180160747988E+03  -.179913558324E+03  -.179651458166E+03  -.179373600066E+03  -.179079095131E+03
  -.178767011896E+03  -.178436375293E+03  -.178086165742E+03  -.177715318407E+03  -.177322722628E+03
  -.176907221577E+03  -.176467612179E+03  -.176002645330E+03  -.175511026474E+03  -.174991416584E+03
  -.174442433603E+03  -.173862654420E+03  -.173250617441E+03  -.172604825830E+03  -.171923751508E+03
  -.171205839989E+03  -.170449516148E+03  -.169653191020E+03  -.168815269726E+03  -.167934160648E+03
  -.167008285939E+03  -.166036093506E+03  -.165016070573E+03  -.163946758937E+03  -.162826772047E+03
  -.161654814015E+03  -.160429700686E+03  -.159150382880E+03  -.157815971929E+03  -.156425767619E+03
  -.154979288665E+03  -.153476305842E+03  -.151916877890E+03  -.150301390340E+03  -.148630597385E+03
  -.146905666921E+03  -.145128228849E+03  -.143300426622E+03  -.141424971811E+03  -.139505201078E+03
  -.137545134133E+03  -.135549529879E+03  -.133523935505E+03  -.131474719056E+03  -.129409069111E+03
  -.127334934105E+03  -.125260857304E+03  -.123195641235E+03  -.121147752177E+03  -.119124367259E+03
  -.117128112092E+03  -.115160617163E+03  -.113217051112E+03  -.111285801760E+03  -.109351271688E+03
  -.107399145939E+03  -.105422884054E+03  -.103424038164E+03  -.101392361663E+03  -.992585164579E+02
  -.968659781977E+02  -.941224590562E+02  -.920360185655E+02  -.899716952945E+02  -.879101612134E+02
  -.858576880173E+02  -.838025896243E+02  -.817286845599E+02  -.796704075173E+02  -.776445156708E+02
 core charge-density (pseudized)
   .154387131421E-07   .164186298502E-07   .174607432413E-07   .185690010260E-07   .197476014811E-07
   .210010093543E-07   .223339727767E-07   .237515412504E-07   .252590847758E-07   .268623141953E-07
   .285673028261E-07   .303805094673E-07   .323088028672E-07   .343594877429E-07   .365403324521E-07
   .388595984210E-07   .413260714402E-07   .439490949463E-07   .467386054171E-07   .497051700124E-07
   .528600266041E-07   .562151263477E-07   .597831789551E-07   .635777008411E-07   .676130663263E-07
   .719045620891E-07   .764684450748E-07   .813220040795E-07   .864836252428E-07   .919728616985E-07
   .978105076444E-07   .104018677115E-06   .110620887753E-06   .117642149898E-06   .125109061331E-06
   .133049908031E-06   .141494771325E-06   .150475641845E-06   .160026540712E-06   .170183648413E-06
   .180985441862E-06   .192472840153E-06   .204689359573E-06   .217681278445E-06   .231497812442E-06
   .246191301020E-06   .261817405694E-06   .278435320888E-06   .296107998177E-06   .314902384758E-06
   .334889677055E-06   .356145590425E-06   .378750645980E-06   .402790475614E-06   .428356146389E-06
   .455544505517E-06   .484458547227E-06   .515207802929E-06   .547908756133E-06   .582685283709E-06
   .619669125154E-06   .659000381637E-06   .700828046731E-06   .745310570819E-06   .792616461328E-06
   .842924921067E-06   .896426527068E-06   .953323952523E-06   .101383273454E-05   .107818209063E-05
   .114661578702E-05   .121939306206E-05   .129678960827E-05   .137909861669E-05   .146663188754E-05
   .155972101135E-05   .165871862507E-05   .176399974790E-05   .187596320193E-05   .199503312290E-05
   .212166056687E-05   .225632521892E-05   .239953721019E-05   .255183905035E-05   .271380768266E-05
   .288605666949E-05   .306923851657E-05   .326404714470E-05   .347122051840E-05   .369154344138E-05
   .392585052939E-05   .417502937185E-05   .444002389402E-05   .472183793269E-05   .502153903869E-05
   .534026252085E-05   .567921574654E-05   .603968271517E-05   .642302892202E-05   .683070653064E-05
   .726425987368E-05   .772533130270E-05   .821566740931E-05   .873712564116E-05   .929168133776E-05
   .988143521287E-05   .105086213118E-04   .111756154734E-04   .118849443298E-04   .126392948764E-04
   .134415246500E-04   .142946725522E-04   .152019703599E-04   .161668549670E-04   .171929814014E-04
   .182842366697E-04   .194447544791E-04   .206789308948E-04   .219914409896E-04   .233872565516E-04
   .248716649140E-04   .264502889805E-04   .281291085220E-04   .299144828230E-04   .318131747666E-04
   .338323764465E-04   .359797364049E-04   .382633885980E-04   .406919831992E-04   .432747193570E-04
   .460213800309E-04   .489423690374E-04   .520487504454E-04   .553522904722E-04   .588655020356E-04
   .626016921327E-04   .665750122240E-04   .708005118129E-04   .752941954234E-04   .800730831915E-04
   .851552752987E-04   .905600204925E-04   .963077889500E-04   .102420349764E-03   .108920853337E-03
   .115833919009E-03   .123185728224E-03   .131004123621E-03   .139318714388E-03   .148160988306E-03
   .157564430887E-03   .167564652064E-03   .178199520901E-03   .189509308848E-03   .201536842064E-03
   .214327663380E-03   .227930204537E-03   .242395969307E-03   .257779728228E-03   .274139725648E-03
   .291537899881E-03   .310040117292E-03   .329716421185E-03   .350641296440E-03   .372893950877E-03
   .396558614411E-03   .421724857113E-03   .448487927365E-03   .476949111378E-03   .507216115412E-03
   .539403472119E-03   .573632972533E-03   .610034125309E-03   .648744644916E-03   .689910970600E-03
   .733688818048E-03   .780243765781E-03   .829751878458E-03   .882400369391E-03   .938388304704E-03
   .997927351734E-03   .106124257443E-02   .112857327865E-02   .120017391045E-02   .127631501067E-02
   .135728422927E-02   .144338740303E-02   .153494970072E-02   .163231683963E-02   .173585637796E-02
   .184595908777E-02   .196304041322E-02   .208754201948E-02   .221993343764E-02   .236071381153E-02
   .251041375259E-02   .266959730914E-02   .283886405712E-02   .301885131926E-02   .321023652053E-02
   .341373968779E-02   .363012610208E-02   .386020911260E-02   .410485312154E-02   .436497674987E-02
   .464155619420E-02   .493562878575E-02   .524829676275E-02   .558073126823E-02   .593417658551E-02
   .630995462474E-02   .670946967375E-02   .713421342749E-02   .758577031082E-02   .806582310974E-02
   .857615892701E-02   .911867547826E-02   .969538774551E-02   .103084350053E-01   .109600882487E-01
   .116527580118E-01   .123890026340E-01   .131715369631E-01   .140032415250E-01   .148871721761E-01
   .158265702573E-01   .168248732661E-01   .178857260626E-01   .190129926278E-01   .202107683857E-01
   .214833931033E-01   .228354643791E-01   .242718517268E-01   .257977112603E-01   .274185009802E-01
   .291399966577E-01   .309683083066E-01   .329098972289E-01   .349715936086E-01   .371606146238E-01
   .394845830324E-01   .419515461794E-01   .445699953560E-01   .473488854273E-01   .502976546272E-01
   .534262443974E-01   .567451191234E-01   .602652855970E-01   .639983119995E-01   .679563461674E-01
   .721521328668E-01   .765990297512E-01   .813110216359E-01   .863027326622E-01   .915894358636E-01
   .971870595777E-01   .103112190071E+00   .109382069655E+00   .116014589486E+00   .123028276123E+00
   .130442270819E+00   .138276300384E+00   .146550638326E+00   .155286054826E+00   .164503753950E+00
   .174225296313E+00   .184472505235E+00   .195267354250E+00   .206631833588E+00   .218587793067E+00
   .231156758618E+00   .244359719414E+00   .258216882392E+00   .272747390740E+00   .287969002713E+00
   .303897727008E+00   .320547410780E+00   .337929276311E+00   .356051402365E+00   .374918146316E+00
   .394529503391E+00   .414880399690E+00   .435959916230E+00   .457750441996E+00   .480226755074E+00
   .503355032280E+00   .527091789515E+00   .551382757274E+00   .576161698553E+00   .601349179754E+00
   .626851309319E+00   .652558463694E+00   .678344026001E+00   .704063169511E+00   .729551725749E+00
   .754625185840E+00   .779077893540E+00   .802682499232E+00   .825189755858E+00   .846328750084E+00
   .865807674616E+00   .883315259945E+00   .898522995161E+00   .911088276906E+00   .920658631612E+00
   .926877157393E+00   .929389326058E+00   .927851270302E+00   .921939653028E+00   .911363171524E+00
   .895875684696E+00   .875290862464E+00   .849498138087E+00   .818479592102E+00   .782327206852E+00
   .741259700509E+00   .695637878591E+00   .645977131991E+00   .592955371339E+00   .537414332653E+00
   .480351842561E+00   .422902328207E+00   .366302647242E+00   .311840263585E+00   .260780990444E+00
   .214274068056E+00   .173233362132E+00   .138195094592E+00   .109155071127E+00   .854944798507E-01
   .663944986470E-01   .511142889112E-01   .390013435812E-01   .294882431238E-01   .220876479080E-01
 pseudo wavefunction
   .443169753415E-12   .486025250956E-12   .533024970099E-12   .584569666257E-12   .641098848781E-12
   .703094528547E-12   .771085327954E-12   .845650988353E-12   .927427313374E-12   .101711159026E-11
   .111546853548E-11   .122333681528E-11   .134163619679E-11   .147137539064E-11   .161366065204E-11
   .176970521352E-11   .194083962985E-11   .212852312345E-11   .233435602673E-11   .256009342780E-11
   .280766013569E-11   .307916709269E-11   .337692937393E-11   .370348592737E-11   .406162122290E-11
   .445438899477E-11   .488513828012E-11   .535754197536E-11   .587562815412E-11   .644381441364E-11
   .706694554258E-11   .775033483137E-11   .849980937737E-11   .932175977110E-11   .102231945873E-10
   .112118001454E-10   .122960060488E-10   .134850570623E-10   .147890919395E-10   .162192298743E-10
   .177876653108E-10   .195077719229E-10   .213942166480E-10   .234630847489E-10   .257320169685E-10
   .282203599485E-10   .309493311932E-10   .339421999862E-10   .372244858022E-10   .408241759046E-10
   .447719639869E-10   .491015118899E-10   .538497366282E-10   .590571251724E-10   .647680796715E-10
   .710312960596E-10   .779001792736E-10   .854332986243E-10   .936948872024E-10   .102755389578E-09
   .112692062465E-09   .123589633467E-09   .135541023532E-09   .148648139266E-09   .163022741860E-09
   .178787400057E-09   .196076535259E-09   .215037567707E-09   .235832173494E-09   .258637663139E-09
   .283648493466E-09   .311077925686E-09   .341159843823E-09   .374150748982E-09   .410331946466E-09
   .450011944390E-09   .493529084254E-09   .541254425885E-09   .593594911369E-09   .650996834934E-09
   .713949648381E-09   .782990134504E-09   .858706984090E-09   .941745815522E-09   .103281467978E-08
   .113269009781E-08   .124222368165E-08   .136234939595E-08   .149409152154E-08   .163857338922E-08
   .179702695804E-08   .197080331986E-08   .216138421968E-08   .237039468999E-08   .259961690696E-08
   .285100538646E-08   .312670364954E-08   .342906249957E-08   .376066006672E-08   .412432379076E-08
   .452315452967E-08   .496055299955E-08   .544024877123E-08   .596633207094E-08   .654328865610E-08
   .717603806358E-08   .786997555662E-08   .863101812800E-08   .946565495167E-08   .103810027132E-07
   .113848662903E-07   .124858053018E-07   .136932070909E-07   .150173667669E-07   .164695749860E-07
   .180622142209E-07   .198088643393E-07   .217244183919E-07   .238252095964E-07   .261291506012E-07
   .286558862151E-07   .314269609057E-07   .344660024942E-07   .377989236132E-07   .414541426442E-07
   .454628260194E-07   .498591539524E-07   .546806118641E-07   .599683099878E-07   .657673338781E-07
   .721271288117E-07   .791019213571E-07   .867511817069E-07   .951401307138E-07   .104340295952E-06
   .114430121545E-06   .125495636958E-06   .137631190451E-06   .150940253455E-06   .165536302714E-06
   .181543787723E-06   .199099191698E-06   .218352195128E-06   .239466951823E-06   .262623488329E-06
   .288019238641E-06   .315870727290E-06   .346415415144E-06   .379913723659E-06   .416651254815E-06
   .456941225662E-06   .501127138216E-06   .549585707443E-06   .602730072292E-06   .661013317103E-06
   .724932333411E-06   .795032055026E-06   .871910102452E-06   .956221876215E-06   .104868614245E-05
   .115009115832E-05   .126130138943E-05   .138326487637E-05   .151702131320E-05   .166371090644E-05
   .182458409026E-05   .200101218017E-05   .219449905619E-05   .240669397468E-05   .263940561786E-05
   .289461750055E-05   .317450486500E-05   .348145320767E-05   .381807859516E-05   .418724994215E-05
   .459211344053E-05   .503611934721E-05   .552305135821E-05   .605705881831E-05   .664269203964E-05
   .728494102902E-05   .798927795245E-05   .876170369683E-05   .960879892372E-05   .105377800476E-04
   .115565606130E-04   .126738185897E-04   .138990701565E-04   .152427505960E-04   .167163029865E-04
   .183322754380E-04   .201044276964E-04   .220478480119E-04   .241790812614E-04   .265162694011E-04
   .290793054349E-04   .318900021926E-04   .349722773380E-04   .383523561608E-04   .420589938537E-04
   .461237191400E-04   .505811012896E-04   .554690427596E-04   .608290999032E-04   .667068344223E-04
   .731521984946E-04   .802199567768E-04   .879701487915E-04   .964685955308E-04   .105787454471E-03
   .116005827585E-03   .127210427360E-03   .139496306310E-03   .152967655960E-03   .167738681847E-03
   .183934561686E-03   .201692494499E-03   .221162849225E-03   .242510422094E-03   .265915812925E-03
   .291576931382E-03   .319710645249E-03   .350554583858E-03   .384369110960E-03   .421439482631E-03
   .462078207131E-03   .506627625150E-03   .555462730468E-03   .608994252763E-03   .667672026187E-03
   .731988669288E-03   .802483604044E-03   .879747444027E-03   .964426784192E-03   .105722942741E-02
   .115893008561E-02   .127037659645E-02   .139249669939E-02   .152630541859E-02   .167291310322E-02
   .183353417970E-02   .200949667393E-02   .220225256555E-02   .241338904026E-02   .264464071034E-02
   .289790287751E-02   .317524591637E-02   .347893086068E-02   .381142627848E-02   .417542652555E-02
   .457387146982E-02   .500996778193E-02   .548721188886E-02   .600941468850E-02   .658072812263E-02
   .720567370383E-02   .788917308835E-02   .863658078071E-02   .945371904707E-02   .103469151025E-01
   .113230406209E-01   .123895535956E-01   .135545425526E-01   .148267730843E-01   .162157366326E-01
   .177317013987E-01   .193857651981E-01   .211899100066E-01   .231570578576E-01   .253011276491E-01
   .276370922984E-01   .301810355454E-01   .329502075386E-01   .359630781550E-01   .392393867838E-01
   .428001870607E-01   .466678847561E-01   .508662667049E-01   .554205183062E-01   .603572267287E-01
   .657043665123E-01   .714912637804E-01   .777485347506E-01   .845079936729E-01   .918025247303E-01
   .996659118186E-01   .108132619496E+00   .117237517770E+00   .127015542792E+00   .137501285014E+00
   .148728495915E+00   .160729504138E+00   .173534531820E+00   .187170902117E+00   .201662129543E+00
   .217026885865E+00   .233277835985E+00   .250420340784E+00   .268451027289E+00   .287356231083E+00
   .307110321700E+00   .327673929084E+00   .348992098219E+00   .370992409851E+00   .393583118098E+00
   .416651370493E+00   .440061592813E+00   .463654139398E+00   .487244329335E+00   .510622008938E+00
   .533551800330E+00   .555774212943E+00   .577007807299E+00   .596952605557E+00   .615294937499E+00
   .631713889554E+00   .645889482979E+00   .657512639899E+00   .666296896425E+00   .671991684953E+00
   .674396827918E+00   .673377660158E+00   .668879927124E+00   .660943297839E+00   .649711998469E+00
   .635440739369E+00   .618493813187E+00   .599335038189E+00   .578506181280E+00   .556591709476E+00
   .534168292339E+00   .511738525204E+00   .489649972539E+00   .468018344882E+00   .446844854639E+00
 ae wavefunction
   .290743485819E-09   .317143897068E-09   .345696513897E-09   .376596061706E-09   .410053503810E-09
   .446297517345E-09   .485576095754E-09   .528158289436E-09   .574336097020E-09   .624426521812E-09
   .678773807256E-09   .737751869207E-09   .801766941832E-09   .871260457267E-09   .946712179993E-09
   .102864361949E-08   .111762174616E-08   .121426303817E-08   .131923788978E-08   .143327541376E-08
   .155716867362E-08   .169178038538E-08   .183804913156E-08   .199699613382E-08   .216973263581E-08
   .235746795173E-08   .256151824163E-08   .278331608008E-08   .302442089063E-08   .328653032604E-08
   .357149268056E-08   .388132042945E-08   .421820499937E-08   .458453288277E-08   .498290322035E-08
   .541614698692E-08   .588734792837E-08   .639986541203E-08   .695735936673E-08   .756381750643E-08
   .822358504830E-08   .894139715713E-08   .972241436815E-08   .105722612654E-07   .114970687172E-07
   .125035200004E-07   .135989011741E-07   .147911560987E-07   .160889465331E-07   .175017177831E-07
   .190397704183E-07   .207143386243E-07   .225376758091E-07   .245231481412E-07   .266853367605E-07
   .290401494739E-07   .316049428207E-07   .343986554795E-07   .374419540785E-07   .407573925695E-07
   .443695864372E-07   .483054031335E-07   .525941702583E-07   .572679031501E-07   .623615537075E-07
   .679132824331E-07   .739647558784E-07   .805614718751E-07   .877531151595E-07   .955939462441E-07
   .104143226658E-06   .113465683974E-06   .123632020348E-06   .134719468679E-06   .146812400837E-06
   .160002992860E-06   .174391952486E-06   .190089314837E-06   .207215312697E-06   .225901328354E-06
   .246290934683E-06   .268541033841E-06   .292823102738E-06   .319324555301E-06   .348250232482E-06
   .379824032003E-06   .414290690940E-06   .451917735459E-06   .492997613377E-06   .537850026679E-06
   .586824482702E-06   .640303084465E-06   .698703582493E-06   .762482712633E-06   .832139846545E-06
   .908220984106E-06   .991323119623E-06   .108209901678E-05   .118126243036E-05   .128959381644E-05
   .140794657652E-05   .153725388526E-05   .167853615607E-05   .183290920390E-05   .200159316982E-05
   .218592227816E-05   .238735550324E-05   .260748823000E-05   .284806500036E-05   .311099344562E-05
   .339835951445E-05   .371244411562E-05   .405574130608E-05   .443097816617E-05   .484113651706E-05
   .528947664929E-05   .577956324666E-05   .631529370613E-05   .690092907261E-05   .754112782698E-05
   .824098278699E-05   .900606140408E-05   .984244976391E-05   .107568006262E-04   .117563858685E-04
   .128491537319E-04   .140437913000E-04   .153497926816E-04   .167775334086E-04   .183383516044E-04
   .200446365268E-04   .219099251426E-04   .239490074451E-04   .261780412903E-04   .286146775910E-04
   .312781967811E-04   .341896575397E-04   .373720588469E-04   .408505165352E-04   .446524555957E-04
   .488078196053E-04   .533492987520E-04   .583125780574E-04   .637366075292E-04   .696638961115E-04
   .761408314579E-04   .832180277112E-04   .909507036473E-04   .993990937307E-04   .108628894825E-03
   .118711751517E-03   .129725783243E-03   .141756156651E-03   .154895706876E-03   .169245611725E-03
   .184916122999E-03   .202027359557E-03   .220710167019E-03   .241107049363E-03   .263373178060E-03
   .287677484765E-03   .314203844005E-03   .343152352743E-03   .374740714148E-03   .409205733387E-03
   .446804933753E-03   .487818301955E-03   .532550171967E-03   .581331257351E-03   .634520842600E-03
   .692509144588E-03   .755719855875E-03   .824612882200E-03   .899687287136E-03   .981484457526E-03
   .107059150392E-02   .116764491093E-02   .127333445284E-02   .138840739083E-02   .151367296803E-02
   .165000722004E-02   .179835811811E-02   .195975106338E-02   .213529475035E-02   .232618741831E-02
   .253372350955E-02   .275930075293E-02   .300442769177E-02   .327073167412E-02   .355996732338E-02
   .387402550635E-02   .421494281475E-02   .458491157517E-02   .498629040056E-02   .542161529468E-02
   .589361131832E-02   .640520482362E-02   .695953625921E-02   .755997354550E-02   .821012601470E-02
   .891385890548E-02   .967530839642E-02   .104988971560E-01   .113893503798E-01   .123517122780E-01
   .133913629666E-01   .145140357074E-01   .157258344298E-01   .170332514579E-01   .184431853516E-01
   .199629587596E-01   .216003361669E-01   .233635414050E-01   .252612747781E-01   .273027296432E-01
   .294976082666E-01   .318561367616E-01   .343890788983E-01   .371077485559E-01   .400240205661E-01
   .431503396707E-01   .464997272749E-01   .500857856277E-01   .539226989877E-01   .580252312402E-01
   .624087193290E-01   .670890617600E-01   .720827013619E-01   .774066014717E-01   .830782147809E-01
   .891154442440E-01   .955365956824E-01   .102360321993E+00   .109605559121E+00   .117291454119E+00
   .125437285657E+00   .134062377145E+00   .143186002351E+00   .152827282935E+00   .163005077066E+00
   .173737858217E+00   .185043583407E+00   .196939550508E+00   .209442244520E+00   .222567172946E+00
   .236328690508E+00   .250739813497E+00   .265812024137E+00   .281555065455E+00   .297976727368E+00
   .315082624926E+00   .332875969998E+00   .351357338011E+00   .370524431759E+00   .390371844702E+00
   .410890826577E+00   .432069054598E+00   .453890413872E+00   .476334791012E+00   .499377885186E+00
   .522991040910E+00   .547141106879E+00   .571790324880E+00   .596896252515E+00   .622411723141E+00
   .648284846420E+00   .674459053632E+00   .700873193916E+00   .727461691493E+00   .754154779677E+00
   .780878833872E+00   .807556828724E+00   .834108935642E+00   .860453241997E+00   .886506498342E+00
   .912184686644E+00   .937403096565E+00   .962075607669E+00   .986113129009E+00   .100942167305E+01
   .103190111914E+01   .105344583503E+01   .107394748658E+01   .109329897818E+01   .111139787717E+01
   .112814845292E+01   .114346256216E+01   .115726003097E+01   .116946900803E+01   .118002646526E+01
   .118887883071E+01   .119598265524E+01   .120130520305E+01   .120482487873E+01   .120653144211E+01
   .120642599701E+01   .120452076569E+01   .120083867497E+01   .119541278593E+01   .118828559996E+01
   .117950827172E+01   .116913975771E+01   .115724592526E+01   .114389864413E+01   .112917487960E+01
   .111315580232E+01   .109592592756E+01   .107757229220E+01   .105818367577E+01   .103784986853E+01
   .101666098759E+01   .994706840706E+00   .972076336857E+00   .948856942356E+00   .925134183565E+00
   .900991194335E+00   .876508243864E+00   .851762198539E+00   .826826466725E+00   .801770802990E+00
   .776661134097E+00   .751559437481E+00   .726523663051E+00   .701607692403E+00   .676861325222E+00
   .652330285754E+00   .628056245620E+00   .604076865344E+00   .580425862344E+00   .557133116999E+00
   .534224828349E+00   .511723727271E+00   .489649347251E+00   .468018344882E+00   .446844854639E+00
 pseudo wavefunction
  -.118249215019E-12  -.129684176221E-12  -.142224923513E-12  -.155978388862E-12  -.171061844791E-12
  -.187603904334E-12  -.205745617694E-12  -.225641674938E-12  -.247461725006E-12  -.271391822266E-12
  -.297636012956E-12  -.326418075036E-12  -.357983426290E-12  -.392601216946E-12  -.430566624652E-12
  -.472203371392E-12  -.517866483779E-12  -.567945320284E-12  -.622866891207E-12  -.683099499685E-12
  -.749156734806E-12  -.821601850857E-12  -.901052570060E-12  -.988186349741E-12  -.108374615885E-11
  -.118854681306E-11  -.130348192255E-11  -.142953151154E-11  -.156777037479E-11  -.171937724205E-11
  -.188564482887E-11  -.206799085923E-11  -.226797015415E-11  -.248728788925E-11  -.272781413441E-11
  -.299159979939E-11  -.328089412143E-11  -.359816384395E-11  -.394611424990E-11  -.432771222904E-11
  -.474621157586E-11  -.520518073397E-11  -.570853322328E-11  -.626056100964E-11  -.686597110144E-11
  -.752992568507E-11  -.825808614165E-11  -.905666132023E-11  -.993246047912E-11  -.108929513468E-10
  -.119463237973E-10  -.131015596833E-10  -.143685094224E-10  -.157579759888E-10  -.172818070276E-10
  -.189529958771E-10  -.207857923596E-10  -.227958242856E-10  -.250002307090E-10  -.274178080669E-10
  -.300691704524E-10  -.329769253854E-10  -.361658665817E-10  -.396631853619E-10  -.434987025057E-10
  -.477051225252E-10  -.523183125283E-10  -.573776080479E-10  -.629261484460E-10  -.690112447511E-10
  -.756847830673E-10  -.830036669931E-10  -.910303028230E-10  -.998331316691E-10  -.109487213040E-09
  -.120074864851E-09  -.131686365330E-09  -.144420722790E-09  -.158386519848E-09  -.173702839277E-09
  -.190500279390E-09  -.208922067614E-09  -.229125281748E-09  -.251282189321E-09  -.275581716459E-09
  -.302231058807E-09  -.331457448214E-09  -.363510090277E-09  -.398662289227E-09  -.437213778313E-09
  -.479493275522E-09  -.525861286451E-09  -.576713178212E-09  -.632482550587E-09  -.693644933181E-09
  -.760721840087E-09  -.834285216644E-09  -.914962316193E-09  -.100344104842E-08  -.110047584490E-08
  -.120689409180E-08  -.132360318467E-08  -.145159826539E-08  -.159197070735E-08  -.174591742101E-08
  -.191475105946E-08  -.209991121074E-08  -.230297667247E-08  -.252567891345E-08  -.276991683695E-08
  -.303777297162E-08  -.333153122795E-08  -.365369637188E-08  -.400701538129E-08  -.439450086776E-08
  -.481945676306E-08  -.528550648942E-08  -.579662385385E-08  -.635716692974E-08  -.697191521464E-08
  -.764611038111E-08  -.838550096788E-08  -.919639139240E-08  -.100856957026E-07  -.110609965261E-07
  -.121306097192E-07  -.133036552673E-07  -.145901350404E-07  -.160010180668E-07  -.175483340522E-07
  -.192452759409E-07  -.211063123932E-07  -.231473111388E-07  -.253856742556E-07  -.278404865286E-07
  -.305326781533E-07  -.334852031686E-07  -.367232351419E-07  -.402743817727E-07  -.441689202440E-07
  -.484400553269E-07  -.531242024385E-07  -.582612980627E-07  -.638951401819E-07  -.700737616182E-07
  -.768498394639E-07  -.842811440923E-07  -.924310315706E-07  -.101368983671E-06  -.111171200079E-06
  -.121921247843E-06  -.133710773596E-06  -.146640284615E-06  -.160820005365E-06  -.176370816827E-06
  -.193425286603E-06  -.212128798564E-06  -.232640791663E-06  -.255136118447E-06  -.279806534841E-06
  -.306862333867E-06  -.336534137200E-06  -.369074859812E-06  -.404761864392E-06  -.443899323882E-06
  -.486820812200E-06  -.533892145182E-06  -.585514495885E-06  -.642127810714E-06  -.704214555406E-06
  -.772303822679E-06  -.846975836412E-06  -.928866890618E-06  -.101867476509E-05  -.111716466371E-05
  -.122517572567E-05  -.134362816504E-05  -.147353109885E-05  -.161599113038E-05  -.177222175995E-05
  -.194355370328E-05  -.213144620432E-05  -.233749943847E-05  -.256346811094E-05  -.281127636512E-05
  -.308303412674E-05  -.338105502179E-05  -.370787601926E-05  -.406627896411E-05  -.445931418171E-05
  -.489032635243E-05  -.536298287364E-05  -.588130494731E-05  -.644970165396E-05  -.707300729841E-05
  -.775652233986E-05  -.850605824847E-05  -.932798666277E-05  -.102292932579E-04  -.112176367727E-04
  -.123014136871E-04  -.134898290851E-04  -.147929742915E-04  -.162219119240E-04  -.177887690613E-04
  -.195068392961E-04  -.213906945096E-04  -.234563072836E-04  -.257211849522E-04  -.282045163828E-04
  -.309273326811E-04  -.339126831215E-04  -.371858277211E-04  -.407744480089E-04  -.447088776755E-04
  -.490223549453E-04  -.537512986750E-04  -.589356103594E-04  -.646190044205E-04  -.708493693612E-04
  -.776791625915E-04  -.851658419772E-04  -.933723374194E-04  -.102367566058E-03  -.112226994989E-03
  -.123033255711E-03  -.134876814864E-03  -.147856706178E-03  -.162081328967E-03  -.177669318891E-03
  -.194750497176E-03  -.213466904915E-03  -.233973929608E-03  -.256441531551E-03  -.281055578266E-03
  -.308019295692E-03  -.337554845402E-03  -.369905037723E-03  -.405335191183E-03  -.444135149274E-03
  -.486621466120E-03  -.533139773114E-03  -.584067339108E-03  -.639815837184E-03  -.700834331326E-03
  -.767612496621E-03  -.840684086646E-03  -.920630661677E-03  -.100808559099E-02  -.110373834199E-02
  -.120833906793E-02  -.132270350470E-02  -.144771818520E-02  -.158434597755E-02  -.173363194995E-02
  -.189670956128E-02  -.207480717112E-02  -.226925485702E-02  -.248149151870E-02  -.271307224007E-02
  -.296567586825E-02  -.324111275566E-02  -.354133259498E-02  -.386843225790E-02  -.422466352620E-02
  -.461244057711E-02  -.503434705477E-02  -.549314252306E-02  -.599176805455E-02  -.653335066192E-02
  -.712120622373E-02  -.775884049381E-02  -.844994771238E-02  -.919840625607E-02  -.100082706738E-01
  -.108837593537E-01  -.118292369525E-01  -.128491905965E-01  -.139481987222E-01  -.151308912808E-01
  -.164018998671E-01  -.177657961669E-01  -.192270169356E-01  -.207897735420E-01  -.224579439266E-01
  -.242349446442E-01  -.261235804989E-01  -.281258691348E-01  -.302428378391E-01  -.324742897577E-01
  -.348185367377E-01  -.372720961143E-01  -.398293489877E-01  -.424821579082E-01  -.452194424554E-01
  -.480267119824E-01  -.508855558632E-01  -.537730929580E-01  -.566613837581E-01  -.595168108278E-01
  -.622994357621E-01  -.649623439622E-01  -.674509920846E-01  -.697025770444E-01  -.716454498570E-01
  -.731986022911E-01  -.742712590597E-01  -.747626128232E-01  -.745617432045E-01  -.735477637888E-01
  -.715902420064E-01  -.685499350210E-01  -.642798792621E-01  -.586268608977E-01  -.514332781125E-01
  -.425393823508E-01  -.317858536629E-01  -.190166243963E-01  -.408181586486E-02   .131594042692E-01
   .328362971349E-01   .550646728583E-01   .799460170012E-01   .107568009190E+00   .138006802894E+00
   .171331353357E+00   .207609905629E+00   .246918454593E+00   .289350531127E+00   .335027024725E+00
   .384103906891E+00   .436774680003E+00   .493263191226E+00   .553814781470E+00   .618772045579E+00
 ae wavefunction
  -.972588500027E-10  -.106090263074E-09  -.115641627351E-09  -.125978082004E-09  -.137170198083E-09
  -.149294472228E-09  -.162433862733E-09  -.176678371826E-09  -.192125678333E-09  -.208881825598E-09
  -.227061969286E-09  -.246791191019E-09  -.268205383486E-09  -.291452213734E-09  -.316692171675E-09
  -.344099711688E-09  -.373864495654E-09  -.406192746702E-09  -.441308723887E-09  -.479456328663E-09
  -.520900855188E-09  -.565930897648E-09  -.614860428963E-09  -.668031066356E-09  -.725814541052E-09
  -.788615390678E-09  -.856873894742E-09  -.931069275554E-09  -.101172318873E-08  -.109940353010E-08
  -.119472858783E-08  -.129837157165E-08  -.141106555384E-08  -.153360885974E-08  -.166687094948E-08
  -.181179883594E-08  -.196942408862E-08  -.214087047742E-08  -.232736231566E-08  -.253023356679E-08
  -.275093778571E-08  -.299105897198E-08  -.325232341947E-08  -.353661265490E-08  -.384597756652E-08
  -.418265383340E-08  -.454907877645E-08  -.494790976330E-08  -.538204431193E-08  -.585464205128E-08
  -.636914871192E-08  -.692932233629E-08  -.753926191559E-08  -.820343868008E-08  -.892673029063E-08
  -.971445820274E-08  -.105724284999E-07  -.115069765205E-07  -.125250156344E-07  -.136340905561E-07
  -.148424356214E-07  -.161590384909E-07  -.175937097905E-07  -.191571592449E-07  -.208610789125E-07
  -.227182341898E-07  -.247425633117E-07  -.269492861477E-07  -.293550231651E-07  -.319779255134E-07
  -.348378172752E-07  -.379563510262E-07  -.413571779526E-07  -.450661338943E-07  -.491114428104E-07
  -.535239393000E-07  -.583373119736E-07  -.635883696258E-07  -.693173323583E-07  -.755681499892E-07
  -.823888503147E-07  -.898319200230E-07  -.979547213277E-07  -.106819947670E-06  -.116496122153E-06
  -.127058142725E-06  -.138587878481E-06  -.151174821889E-06  -.164916802169E-06  -.179920765564E-06
  -.196303628756E-06  -.214193212281E-06  -.233729261425E-06  -.255064562776E-06  -.278366165386E-06
  -.303816716297E-06  -.331615921120E-06  -.361982141341E-06  -.395154141078E-06  -.431392997243E-06
  -.470984188317E-06  -.514239878341E-06  -.561501414297E-06  -.613142056696E-06  -.669569965010E-06
  -.731231461597E-06  -.798614599917E-06  -.872253065204E-06  -.952730438342E-06  -.104068485650E-05
  -.113681410710E-05  -.124188119519E-05  -.135672042754E-05  -.148224406131E-05  -.161944956883E-05
  -.176942757523E-05  -.193337053035E-05  -.211258218222E-05  -.230848792520E-05  -.252264610262E-05
  -.275676035068E-05  -.301269307832E-05  -.329248018606E-05  -.359834713600E-05  -.393272649505E-05
  -.429827708434E-05  -.469790487930E-05  -.513478581773E-05  -.561239068675E-05  -.613451227472E-05
  -.670529498993E-05  -.732926716580E-05  -.801137629088E-05  -.875702742275E-05  -.957212506673E-05
  -.104631188245E-04  -.114370531437E-04  -.125016215269E-04  -.136652255895E-04  -.149370393873E-04
  -.163270794717E-04  -.178462811650E-04  -.195065815922E-04  -.213210100478E-04  -.233037863236E-04
  -.254704276727E-04  -.278378651425E-04  -.304245700635E-04  -.332506915469E-04  -.363382059075E-04
  -.397110790028E-04  -.433954425539E-04  -.474197855946E-04  -.518151622856E-04  -.566154174174E-04
  -.618574310316E-04  -.675813836869E-04  -.738310440144E-04  -.806540803186E-04  -.881023981098E-04
  -.962325055814E-04  -.105105909185E-03  -.114789541604E-03  -.125356224575E-03  -.136885169173E-03
  -.149462516333E-03  -.163181920573E-03  -.178145180036E-03  -.194462916188E-03  -.212255306688E-03
  -.231652875126E-03  -.252797341574E-03  -.275842538047E-03  -.300955393235E-03  -.328316991029E-03
  -.358123707616E-03  -.390588432089E-03  -.425941875757E-03  -.464433975513E-03  -.506335396802E-03
  -.551939141939E-03  -.601562269633E-03  -.655547731757E-03  -.714266333478E-03  -.778118822975E-03
  -.847538116967E-03  -.922991668335E-03  -.100498398201E-02  -.109405928524E-02  -.119080435811E-02
  -.129585153005E-02  -.140988184754E-02  -.153362841808E-02  -.166787993448E-02  -.181348438355E-02
  -.197135294163E-02  -.214246405929E-02  -.232786773575E-02  -.252868998273E-02  -.274613747566E-02
  -.298150238881E-02  -.323616740855E-02  -.351161091730E-02  -.380941233789E-02  -.413125762563E-02
  -.447894489216E-02  -.485439014229E-02  -.525963310092E-02  -.569684310370E-02  -.616832502055E-02
  -.667652517702E-02  -.722403723329E-02  -.781360797607E-02  -.844814297314E-02  -.913071203529E-02
  -.986455442473E-02  -.106530837437E-01  -.114998924317E-01  -.124087557915E-01  -.133836354607E-01
  -.144286822307E-01  -.155482381066E-01  -.167468374803E-01  -.180292072679E-01  -.194002658277E-01
  -.208651204429E-01  -.224290631174E-01  -.240975644063E-01  -.258762649997E-01  -.277709647977E-01
  -.297876092715E-01  -.319322729820E-01  -.342111402189E-01  -.366304828047E-01  -.391966351669E-01
  -.419159667859E-01  -.447948520716E-01  -.478396376093E-01  -.510566065795E-01  -.544519400566E-01
  -.580316748726E-01  -.618016577906E-01  -.657674958449E-01  -.699345028025E-01  -.743076417762E-01
  -.788914640521E-01  -.836900442159E-01  -.887069116882E-01  -.939449788174E-01  -.994064657489E-01
  -.105092822372E+00  -.111004647753E+00  -.117141607581E+00  -.123502350278E+00  -.130084422572E+00
  -.136884185461E+00  -.143896731637E+00  -.151115805577E+00  -.158533727621E+00  -.166141323420E+00
  -.173927860202E+00  -.181880991257E+00  -.189986709992E+00  -.198229314786E+00  -.206591385766E+00
  -.215053774625E+00  -.223595608862E+00  -.232194312468E+00  -.240825646377E+00  -.249463773888E+00
  -.258081358340E+00  -.266649701251E+00  -.275138926112E+00  -.283518201441E+00  -.291755971824E+00
  -.299820129041E+00  -.307678020159E+00  -.315296194889E+00  -.322639878249E+00  -.329672327412E+00
  -.336354419477E+00  -.342644850230E+00  -.348501046153E+00  -.353880438591E+00  -.358741561140E+00
  -.363044689514E+00  -.366752102564E+00  -.369828177557E+00  -.372239473189E+00  -.373954856132E+00
  -.374945664369E+00  -.375185874222E+00  -.374652234605E+00  -.373324339995E+00  -.371184626286E+00
  -.368218285165E+00  -.364413100839E+00  -.359759217437E+00  -.354248847119E+00  -.347875929137E+00
  -.340635749071E+00  -.332524526809E+00  -.323538980309E+00  -.313675871165E+00  -.302931536658E+00
  -.291301411666E+00  -.278779542588E+00  -.265358094003E+00  -.251026847769E+00  -.235772693145E+00
  -.219579105657E+00  -.202425611878E+00  -.184287236920E+00  -.165133931093E+00  -.144929972430E+00
  -.123633340739E+00  -.101195050828E+00  -.775584395587E-01  -.526584682413E-01  -.264209409367E-01
   .123834498996E-02   .304145210360E-01   .612146573244E-01   .937588737684E-01   .128181567965E+00
   .164632775588E+00   .203279680473E+00   .244308295091E+00   .287925338759E+00   .334360351516E+00
   .383868095674E+00   .436731313639E+00   .493263927403E+00   .553814781470E+00   .618772045579E+00
 pseudo wavefunction
   .275057498578E-04   .283652356752E-04   .292515782726E-04   .301656168572E-04   .311082168594E-04
   .320802707518E-04   .330826988949E-04   .341164504080E-04   .351825040680E-04   .362818692361E-04
   .374155868136E-04   .385847302274E-04   .397904064461E-04   .410337570286E-04   .423159592044E-04
   .436382269885E-04   .450018123311E-04   .464080063024E-04   .478581403154E-04   .493535873867E-04
   .508957634358E-04   .524861286265E-04   .541261887489E-04   .558174966453E-04   .575616536805E-04
   .593603112580E-04   .612151723833E-04   .631279932769E-04   .651005850366E-04   .671348153525E-04
   .692326102755E-04   .713959560406E-04   .736269009479E-04   .759275573016E-04   .783001034103E-04
   .807467856492E-04   .832699205872E-04   .858718971803E-04   .885551790333E-04   .913223067325E-04
   .941759002515E-04   .971186614313E-04   .100153376539E-03   .103282918905E-03   .106510251645E-03
   .109838430464E-03   .113270606551E-03   .116810029562E-03   .120460050695E-03   .124224125866E-03
   .128105818981E-03   .132108805307E-03   .136236874956E-03   .140493936469E-03   .144884020523E-03
   .149411283741E-03   .154080012632E-03   .158894627647E-03   .163859687364E-03   .168979892809E-03
   .174260091901E-03   .179705284045E-03   .185320624866E-03   .191111431090E-03   .197083185576E-03
   .203241542512E-03   .209592332765E-03   .216141569400E-03   .222895453380E-03   .229860379432E-03
   .237042942100E-03   .244449941997E-03   .252088392237E-03   .259965525076E-03   .268088798763E-03
   .276465904600E-03   .285104774223E-03   .294013587116E-03   .303200778352E-03   .312675046580E-03
   .322445362263E-03   .332520976173E-03   .342911428144E-03   .353626556113E-03   .364676505430E-03
   .376071738463E-03   .387823044511E-03   .399941550013E-03   .412438729087E-03   .425326414394E-03
   .438616808340E-03   .452322494635E-03   .466456450203E-03   .481032057473E-03   .496063117050E-03
   .511563860782E-03   .527548965236E-03   .544033565596E-03   .561033269998E-03   .578564174301E-03
   .596642877338E-03   .615286496628E-03   .634512684588E-03   .654339645247E-03   .674786151487E-03
   .695871562816E-03   .717615843705E-03   .740039582493E-03   .763164010882E-03   .787011024047E-03
   .811603201366E-03   .836963827809E-03   .863116915985E-03   .890087228885E-03   .917900303336E-03
   .946582474183E-03   .976160899235E-03   .100666358498E-02   .103811941312E-02   .107055816792E-02
   .110401056443E-02   .113850827754E-02   .117408397204E-02   .121077133352E-02   .124860510032E-02
   .128762109637E-02   .132785626519E-02   .136934870488E-02   .141213770418E-02   .145626377972E-02
   .150176871443E-02   .154869559707E-02   .159708886312E-02   .164699433685E-02   .169845927476E-02
   .175153241037E-02   .180626400040E-02   .186270587240E-02   .192091147391E-02   .198093592308E-02
   .204283606095E-02   .210667050535E-02   .217249970647E-02   .224038600417E-02   .231039368713E-02
   .238258905381E-02   .245704047536E-02   .253381846045E-02   .261299572219E-02   .269464724714E-02
   .277885036648E-02   .286568482936E-02   .295523287871E-02   .304757932924E-02   .314281164804E-02
   .324102003767E-02   .334229752183E-02   .344674003377E-02   .355444650750E-02   .366551897183E-02
   .378006264740E-02   .389818604678E-02   .402000107774E-02   .414562314973E-02   .427517128382E-02
   .440876822604E-02   .454654056433E-02   .468861884925E-02   .483513771844E-02   .498623602513E-02
   .514205697063E-02   .530274824111E-02   .546846214876E-02   .563935577737E-02   .581559113266E-02
   .599733529734E-02   .618476059119E-02   .637804473629E-02   .657737102750E-02   .678292850851E-02
   .699491215350E-02   .721352305473E-02   .743896861622E-02   .767146275362E-02   .791122610074E-02
   .815848622266E-02   .841347783597E-02   .867644303612E-02   .894763153229E-02   .922730089004E-02
   .951571678198E-02   .981315324674E-02   .101198929566E-01   .104362274943E-01   .107624576384E-01
   .110988936596E-01   .114458556257E-01   .118036737178E-01   .121726885573E-01   .125532515437E-01
   .129457252046E-01   .133504835576E-01   .137679124847E-01   .141984101205E-01   .146423872538E-01
   .151002677434E-01   .155724889489E-01   .160595021778E-01   .165617731480E-01   .170797824676E-01
   .176140261335E-01   .181650160469E-01   .187332805501E-01   .193193649828E-01   .199238322600E-01
   .205472634729E-01   .211902585128E-01   .218534367205E-01   .225374375618E-01   .232429213299E-01
   .239705698781E-01   .247210873813E-01   .254952011317E-01   .262936623674E-01   .271172471370E-01
   .279667572031E-01   .288430209852E-01   .297468945461E-01   .306792626230E-01   .316410397066E-01
   .326331711719E-01   .336566344624E-01   .347124403322E-01   .358016341494E-01   .369252972650E-01
   .380845484508E-01   .392805454117E-01   .405144863773E-01   .417876117776E-01   .431012060087E-01
   .444565992954E-01   .458551696562E-01   .472983449781E-01   .487876052101E-01   .503244846819E-01
   .519105745572E-01   .535475254323E-01   .552370500880E-01   .569809264076E-01   .587810004718E-01
   .606391898426E-01   .625574870507E-01   .645379632989E-01   .665827723982E-01   .686941549513E-01
   .708744428012E-01   .731260637618E-01   .754515466508E-01   .778535266428E-01   .803347509642E-01
   .828980849511E-01   .855465184923E-01   .882831728792E-01   .911113080868E-01   .940343305086E-01
   .970558011677E-01   .100179444428E+00   .103409157226E+00   .106749018846E+00   .110203301252E+00
   .113776479997E+00   .117473245717E+00   .121298516220E+00   .125257449168E+00   .129355455337E+00
   .133598212456E+00   .137991679570E+00   .142542111902E+00   .147256076145E+00   .152140466087E+00
   .157202518484E+00   .162449829014E+00   .167890368153E+00   .173532496747E+00   .179384981004E+00
   .185457006597E+00   .191758191465E+00   .198298596851E+00   .205088736006E+00   .212139579909E+00
   .219462559204E+00   .227069561447E+00   .234972922604E+00   .243185411543E+00   .251720206111E+00
   .260590859159E+00   .269811252625E+00   .279395537570E+00   .289358057742E+00   .299713253975E+00
   .310475546402E+00   .321659191108E+00   .333278107553E+00   .345345672704E+00   .357874477525E+00
   .370876041123E+00   .384360477641E+00   .398336110741E+00   .412809030463E+00   .427782587276E+00
   .443256818359E+00   .459227801637E+00   .475686933831E+00   .492620129977E+00   .510006943430E+00
   .527819607613E+00   .546022003565E+00   .564568561012E+00   .583403105229E+00   .602457667484E+00
   .621651283554E+00   .640888812661E+00   .660059818230E+00   .679037562193E+00   .697678175868E+00
   .715820082625E+00   .733283760118E+00   .749871942190E+00   .765370371755E+00   .779549224844E+00
   .792165330885E+00   .802965313264E+00   .811689764792E+00   .818092101328E+00   .822100752186E+00
 ae wavefunction
  -.899198353841E-03  -.926712521187E-03  -.955066450255E-03  -.984285638958E-03  -.101439635132E-02
  -.104542563998E-02  -.107740136938E-02  -.111035223955E-02  -.114430781055E-02  -.117929852763E-02
  -.121535574704E-02  -.125251176256E-02  -.129079983278E-02  -.133025420905E-02  -.137091016429E-02
  -.141280402248E-02  -.145597318897E-02  -.150045618161E-02  -.154629266272E-02  -.159352347183E-02
  -.164219065935E-02  -.169233752109E-02  -.174400863366E-02  -.179724989080E-02  -.185210854063E-02
  -.190863322383E-02  -.196687401281E-02  -.202688245183E-02  -.208871159815E-02  -.215241606412E-02
  -.221805206039E-02  -.228567744012E-02  -.235535174418E-02  -.242713624757E-02  -.250109400678E-02
  -.257728990833E-02  -.265579071839E-02  -.273666513352E-02  -.281998383256E-02  -.290581952963E-02
  -.299424702829E-02  -.308534327685E-02  -.317918742486E-02  -.327586088067E-02  -.337544737027E-02
  -.347803299720E-02  -.358370630361E-02  -.369255833253E-02  -.380468269119E-02  -.392017561554E-02
  -.403913603582E-02  -.416166564322E-02  -.428786895766E-02  -.441785339653E-02  -.455172934446E-02
  -.468961022412E-02  -.483161256783E-02  -.497785609014E-02  -.512846376124E-02  -.528356188103E-02
  -.544328015406E-02  -.560775176491E-02  -.577711345430E-02  -.595150559549E-02  -.613107227119E-02
  -.631596135059E-02  -.650632456660E-02  -.670231759308E-02  -.690410012192E-02  -.711183593981E-02
  -.732569300460E-02  -.754584352100E-02  -.777246401539E-02  -.800573540968E-02  -.824584309382E-02
  -.849297699682E-02  -.874733165594E-02  -.900910628387E-02  -.927850483344E-02  -.955573605970E-02
  -.984101357881E-02  -.101345559236E-01  -.104365865952E-01  -.107473341103E-01  -.110670320437E-01
  -.113959190656E-01  -.117342389731E-01  -.120822407151E-01  -.124401784105E-01  -.128083113584E-01
  -.131869040403E-01  -.135762261130E-01  -.139765523913E-01  -.143881628210E-01  -.148113424389E-01
  -.152463813215E-01  -.156935745191E-01  -.161532219760E-01  -.166256284347E-01  -.171111033226E-01
  -.176099606218E-01  -.181225187176E-01  -.186491002274E-01  -.191900318064E-01  -.197456439295E-01
  -.203162706469E-01  -.209022493132E-01  -.215039202859E-01  -.221216265937E-01  -.227557135704E-01
  -.234065284540E-01  -.240744199475E-01  -.247597377397E-01  -.254628319830E-01  -.261840527262E-01
  -.269237492988E-01  -.276822696445E-01  -.284599596010E-01  -.292571621217E-01  -.300742164383E-01
  -.309114571583E-01  -.317692132962E-01  -.326478072329E-01  -.335475536006E-01  -.344687580886E-01
  -.354117161665E-01  -.363767117199E-01  -.373640155947E-01  -.383738840454E-01  -.394065570825E-01
  -.404622567149E-01  -.415411850820E-01  -.426435224698E-01  -.437694252084E-01  -.449190234428E-01
  -.460924187738E-01  -.472896817634E-01  -.485108492991E-01  -.497559218126E-01  -.510248603468E-01
  -.523175834670E-01  -.536339640107E-01  -.549738256715E-01  -.563369394121E-01  -.577230197024E-01
  -.591317205784E-01  -.605626315184E-01  -.620152731321E-01  -.634890926619E-01  -.649834592915E-01
  -.664976592625E-01  -.680308907969E-01  -.695822588252E-01  -.711507695225E-01  -.727353246532E-01
  -.743347157283E-01  -.759476179799E-01  -.775725841588E-01  -.792080381632E-01  -.808522685079E-01
  -.825034216460E-01  -.841594951571E-01  -.858183308173E-01  -.874776075715E-01  -.891348344283E-01
  -.907873433036E-01  -.924322818408E-01  -.940666062386E-01  -.956870741239E-01  -.972902375081E-01
  -.988724358728E-01  -.100429789432E+00  -.101958192628E+00  -.103453307915E+00  -.104910559905E+00
  -.106325129937E+00  -.107691951151E+00  -.109005704157E+00  -.110260813372E+00  -.111451444148E+00
  -.112571500771E+00  -.113614625463E+00  -.114574198488E+00  -.115443339510E+00  -.116214910326E+00
  -.116881519111E+00  -.117435526347E+00  -.117869052568E+00  -.118173988109E+00  -.118342005016E+00
  -.118364571301E+00  -.118232967726E+00  -.117938307303E+00  -.117471557703E+00  -.116823566767E+00
  -.115985091322E+00  -.114946829481E+00  -.113699456641E+00  -.112233665352E+00  -.110540209243E+00
  -.108609951173E+00  -.106433915777E+00  -.104003346530E+00  -.101309767468E+00  -.983450496627E-01
  -.951014825035E-01  -.915718498506E-01  -.877495110385E-01  -.836284866986E-01  -.792035493055E-01
  -.744703183056E-01  -.694253596226E-01  -.640662892686E-01  -.583918807179E-01  -.524021756178E-01
  -.460985973220E-01  -.394840666358E-01  -.325631190565E-01  -.253420226800E-01  -.178288958309E-01
  -.100338233555E-01  -.196897041846E-02   .635130744433E-02   .149103593094E-01   .236891401895E-01
   .326661199705E-01   .418172011875E-01   .511156468463E-01   .605320195557E-01   .700341334354E-01
   .795870206160E-01   .891529146265E-01   .986912534872E-01   .108158705783E+00   .117509223245E+00
   .126694123353E+00   .135662205068E+00   .144359900124E+00   .152731461502E+00   .160719189968E+00
   .168263699159E+00   .175304219540E+00   .181778941558E+00   .187625398180E+00   .192780886798E+00
   .197182929987E+00   .200769774111E+00   .203480924170E+00   .205257712737E+00   .206043900277E+00
   .205786303570E+00   .204435448392E+00   .201946241992E+00   .198278660211E+00   .193398443402E+00
   .187277794549E+00   .179896072185E+00   .171240469898E+00   .161306673423E+00   .150099485504E+00
   .137633408003E+00   .123933170145E+00   .109034191331E+00   .929829668192E-01   .758373646553E-01
   .576668227067E-01   .385524353540E-01   .185869202081E-01  -.212554413693E-02  -.234696182120E-01
  -.453192492185E-01  -.675382767194E-01  -.899812070739E-01  -.112494161913E+00  -.134915989271E+00
  -.157079492842E+00  -.178812690457E+00  -.199939984140E+00  -.220283157880E+00  -.239662251068E+00
  -.257896552174E+00  -.274806070475E+00  -.290213681412E+00  -.303947738052E+00  -.315844675777E+00
  -.325751270780E+00  -.333526519703E+00  -.339043268157E+00  -.342189698293E+00  -.342870710681E+00
  -.341009178987E+00  -.336547029506E+00  -.329446094635E+00  -.319688700478E+00  -.307277966505E+00
  -.292237812734E+00  -.274612683925E+00  -.254467009937E+00  -.231884427155E+00  -.206966789220E+00
  -.179832996494E+00  -.150617674278E+00  -.119469728937E+00  -.865508100911E-01  -.520337052407E-01
  -.161006912205E-01   .210581352729E-01   .592465279993E-01   .982637441706E-01   .137906163704E+00
   .177968859678E+00   .218247106128E+00   .258537810450E+00   .298640858779E+00   .338360364663E+00
   .377505812321E+00   .415893058901E+00   .453345157081E+00   .489693249528E+00   .524777291749E+00
   .558446658714E+00   .590560659113E+00   .620988954824E+00   .649611890536E+00   .676320732406E+00
   .701017815151E+00   .723616599449E+00   .744041647225E+00   .762228534470E+00   .778123726362E+00
   .791684451361E+00   .802878609667E+00   .811684745620E+00   .818092101328E+00   .822100752186E+00
 pseudo wavefunction
   .306523907627E-05   .316102012315E-05   .325979408796E-05   .336165449191E-05   .346669777849E-05
   .357502340482E-05   .368673393581E-05   .380193514125E-05   .392073609600E-05   .404324928319E-05
   .416959070082E-05   .429987997151E-05   .443424045579E-05   .457279936889E-05   .471568790123E-05
   .486304134256E-05   .501499921013E-05   .517170538074E-05   .533330822700E-05   .549996075776E-05
   .567182076304E-05   .584905096341E-05   .603181916403E-05   .622029841357E-05   .641466716803E-05
   .661510945973E-05   .682181507152E-05   .703497971651E-05   .725480522335E-05   .748149972734E-05
   .771527786748E-05   .795636098972E-05   .820497735650E-05   .846136236292E-05   .872575875957E-05
   .899841688241E-05   .927959488978E-05   .956955900682E-05   .986858377754E-05   .101769523248E-04
   .104949566183E-04   .108228977511E-04   .111610862248E-04   .115098422431E-04   .118694960156E-04
   .122403880699E-04   .126228695745E-04   .130173026709E-04   .134240608165E-04   .138435291386E-04
   .142761047986E-04   .147221973684E-04   .151822292178E-04   .156566359148E-04   .161458666378E-04
   .166503846009E-04   .171706674926E-04   .177072079280E-04   .182605139151E-04   .188311093362E-04
   .194195344434E-04   .200263463705E-04   .206521196605E-04   .212974468093E-04   .219629388272E-04
   .226492258169E-04   .233569575704E-04   .240868041842E-04   .248394566937E-04   .256156277277E-04
   .264160521830E-04   .272414879201E-04   .280927164811E-04   .289705438295E-04   .298758011132E-04
   .308093454518E-04   .317720607481E-04   .327648585247E-04   .337886787875E-04   .348444909155E-04
   .359332945788E-04   .370561206851E-04   .382140323557E-04   .394081259326E-04   .406395320161E-04
   .419094165355E-04   .432189818533E-04   .445694679034E-04   .459621533655E-04   .473983568755E-04
   .488794382747E-04   .504067998967E-04   .519818878960E-04   .536061936169E-04   .552812550059E-04
   .570086580682E-04   .587900383693E-04   .606270825837E-04   .625215300925E-04   .644751746304E-04
   .664898659840E-04   .685675117439E-04   .707100791113E-04   .729195967606E-04   .751981567605E-04
   .775479165558E-04   .799711010103E-04   .824700045137E-04   .850469931551E-04   .877045069632E-04
   .904450622179E-04   .932712538332E-04   .961857578153E-04   .991913337968E-04   .102290827651E-03
   .105487174187E-03   .108783399931E-03   .112182625991E-03   .115688071016E-03   .119303054243E-03
   .123030998643E-03   .126875434164E-03   .130840001072E-03   .134928453405E-03   .139144662527E-03
   .143492620799E-03   .147976445357E-03   .152600382018E-03   .157368809304E-03   .162286242590E-03
   .167357338383E-03   .172586898739E-03   .177979875810E-03   .183541376546E-03   .189276667531E-03
   .195191179977E-03   .201290514879E-03   .207580448322E-03   .214066936959E-03   .220756123668E-03
   .227654343370E-03   .234768129048E-03   .242104217940E-03   .249669557937E-03   .257471314176E-03
   .265516875844E-03   .273813863190E-03   .282370134766E-03   .291193794891E-03   .300293201348E-03
   .309676973326E-03   .319353999616E-03   .329333447057E-03   .339624769257E-03   .350237715582E-03
   .361182340435E-03   .372469012823E-03   .384108426232E-03   .396111608809E-03   .408489933870E-03
   .421255130743E-03   .434419295950E-03   .447994904745E-03   .461994823027E-03   .476432319619E-03
   .491321078949E-03   .506675214131E-03   .522509280465E-03   .538838289368E-03   .555677722753E-03
   .573043547869E-03   .590952232612E-03   .609420761343E-03   .628466651202E-03   .648107968953E-03
   .668363348383E-03   .689252008250E-03   .710793770833E-03   .733009081069E-03   .755919026329E-03
   .779545356835E-03   .803910506750E-03   .829037615964E-03   .854950552599E-03   .881673936260E-03
   .909233162066E-03   .937654425472E-03   .966964747939E-03   .997192003454E-03   .102836494596E-02
   .106051323769E-02   .109366747854E-02   .112785923633E-02   .116312107823E-02   .119948660322E-02
   .123699047564E-02   .127566846000E-02   .131555745699E-02   .135669554069E-02   .139912199727E-02
   .144287736490E-02   .148800347526E-02   .153454349645E-02   .158254197758E-02   .163204489492E-02
   .168309969982E-02   .173575536846E-02   .179006245344E-02   .184607313738E-02   .190384128859E-02
   .196342251891E-02   .202487424381E-02   .208825574495E-02   .215362823513E-02   .222105492604E-02
   .229060109864E-02   .236233417650E-02   .243632380228E-02   .251264191728E-02   .259136284455E-02
   .267256337542E-02   .275632285991E-02   .284272330104E-02   .293184945327E-02   .302378892544E-02
   .311863228818E-02   .321647318631E-02   .331740845625E-02   .342153824889E-02   .352896615803E-02
   .363979935482E-02   .375414872833E-02   .387212903270E-02   .399385904105E-02   .411946170652E-02
   .424906433072E-02   .438279873976E-02   .452080146837E-02   .466321395207E-02   .481018272788E-02
   .496185964350E-02   .511840207525E-02   .527997315474E-02   .544674200418E-02   .561888398034E-02
   .579658092658E-02   .598002143275E-02   .616940110202E-02   .636492282388E-02   .656679705189E-02
   .677524208453E-02   .699048434710E-02   .721275867191E-02   .744230857346E-02   .767938651443E-02
   .792425415746E-02   .817718259656E-02   .843845256058E-02   .870835457983E-02   .898718910490E-02
   .927526656469E-02   .957290734822E-02   .988044169165E-02   .101982094487E-01   .105265597181E-01
   .108658502986E-01   .112164469335E-01   .115787223033E-01   .119530547176E-01   .123398264441E-01
   .127394216104E-01   .131522235951E-01   .135786118163E-01   .140189578077E-01   .144736204563E-01
   .149429402540E-01   .154272323921E-01   .159267785022E-01   .164418168150E-01   .169725304727E-01
   .175190336939E-01   .180813554412E-01   .186594201933E-01   .192530253631E-01   .198618148409E-01
   .204852480685E-01   .211225639656E-01   .217727389463E-01   .224344381568E-01   .231059589617E-01
   .237851655846E-01   .244694136790E-01   .251554634716E-01   .258393799684E-01   .265164185683E-01
   .271808942660E-01   .278260324772E-01   .284437993635E-01   .290247093987E-01   .295576077993E-01
   .300294253598E-01   .304249031939E-01   .307262849110E-01   .309129738779E-01   .309611534444E-01
   .308433683966E-01   .305280664757E-01   .299790996080E-01   .291551855962E-01   .280093324807E-01
   .264882296649E-01   .245316122941E-01   .220716083625E-01   .190320816938E-01   .153279883881E-01
   .108647696326E-01   .553781001900E-02  -.768002259323E-03  -.817856872412E-02  -.168306736421E-01
  -.268718129311E-01  -.384596844546E-01  -.517612543158E-01  -.669513031666E-01  -.842103470203E-01
  -.103721819653E+00  -.125668399754E+00  -.150227367278E+00  -.177564882007E+00  -.207829095748E+00
  -.241142040539E+00  -.277590281903E+00  -.317214391603E+00  -.359999728194E+00  -.405955816909E+00
 ae wavefunction
   .332790960878E-04   .342973891243E-04   .353467616646E-04   .364281573898E-04   .375425483355E-04
   .386909357250E-04   .398743508265E-04   .410938558337E-04   .423505447718E-04   .436455444268E-04
   .449800153019E-04   .463551525997E-04   .477721872305E-04   .492323868490E-04   .507370569184E-04
   .522875418030E-04   .538852258903E-04   .555315347432E-04   .572279362820E-04   .589759419982E-04
   .607771081995E-04   .626330372878E-04   .645453790697E-04   .665158321010E-04   .685461450655E-04
   .706381181886E-04   .727936046866E-04   .750145122523E-04   .773028045772E-04   .796605029117E-04
   .820896876622E-04   .845925000281E-04   .871711436767E-04   .898278864591E-04   .925650621651E-04
   .953850723191E-04   .982903880173E-04   .101283551807E-03   .104367179604E-03   .107543962661E-03
   .110816669565E-03   .114188148293E-03   .117661328294E-03   .121239222630E-03   .124924930146E-03
   .128721637693E-03   .132632622387E-03   .136661253915E-03   .140810996881E-03   .145085413189E-03
   .149488164480E-03   .154023014592E-03   .158693832076E-03   .163504592736E-03   .168459382219E-03
   .173562398631E-03   .178817955195E-03   .184230482932E-03   .189804533388E-03   .195544781371E-03
   .201456027730E-03   .207543202150E-03   .213811365965E-03   .220265714995E-03   .226911582392E-03
   .233754441499E-03   .240799908705E-03   .248053746316E-03   .255521865407E-03   .263210328669E-03
   .271125353243E-03   .279273313522E-03   .287660743935E-03   .296294341677E-03   .305180969408E-03
   .314327657884E-03   .323741608530E-03   .333430195935E-03   .343400970255E-03   .353661659522E-03
   .364220171839E-03   .375084597443E-03   .386263210634E-03   .397764471538E-03   .409597027698E-03
   .421769715473E-03   .434291561219E-03   .447171782235E-03   .460419787454E-03   .474045177856E-03
   .488057746560E-03   .502467478599E-03   .517284550319E-03   .532519328391E-03   .548182368387E-03
   .564284412907E-03   .580836389195E-03   .597849406222E-03   .615334751190E-03   .633303885412E-03
   .651768439519E-03   .670740207948E-03   .690231142663E-03   .710253346041E-03   .730819062878E-03
   .751940671450E-03   .773630673557E-03   .795901683491E-03   .818766415856E-03   .842237672153E-03
   .866328326067E-03   .891051307359E-03   .916419584286E-03   .942446144444E-03   .969143973959E-03
   .996526034898E-03   .102460524082E-02   .105339443033E-02   .108290633859E-02   .111315356651E-02
   .114414854773E-02   .117590351302E-02   .120843045214E-02   .124174107296E-02   .127584675766E-02
   .131075851590E-02   .134648693481E-02   .138304212565E-02   .142043366692E-02   .145867054379E-02
   .149776108375E-02   .153771288810E-02   .157853275937E-02   .162022662427E-02   .166279945211E-02
   .170625516841E-02   .175059656361E-02   .179582519668E-02   .184194129329E-02   .188894363864E-02
   .193682946447E-02   .198559433026E-02   .203523199844E-02   .208573430332E-02   .213709101372E-02
   .218928968911E-02   .224231552908E-02   .229615121609E-02   .235077675141E-02   .240616928408E-02
   .246230293300E-02   .251914860193E-02   .257667378757E-02   .263484238075E-02   .269361446065E-02
   .275294608244E-02   .281278905829E-02   .287309073212E-02   .293379374832E-02   .299483581488E-02
   .305614946122E-02   .311766179143E-02   .317929423340E-02   .324096228450E-02   .330257525477E-02
   .336403600844E-02   .342524070473E-02   .348607853935E-02   .354643148768E-02   .360617405136E-02
   .366517300977E-02   .372328717817E-02   .378036717454E-02   .383625519715E-02   .389078481534E-02
   .394378077594E-02   .399505882818E-02   .404442557003E-02   .409167831923E-02   .413660501247E-02
   .417898413637E-02   .421858469439E-02   .425516621365E-02   .428847879633E-02   .431826322029E-02
   .434425109391E-02   .436616507031E-02   .438371912648E-02   .439661891303E-02   .440456218025E-02
   .440723928675E-02   .440433379675E-02   .439552317242E-02   .438047956758E-02   .435887072926E-02
   .433036101354E-02   .429461252182E-02   .425128636393E-02   .420004405367E-02   .414054904262E-02
   .407246839717E-02   .399547462342E-02   .390924764384E-02   .381347692889E-02   .370786378564E-02
   .359212380462E-02   .346598946468E-02   .332921289438E-02   .318156878670E-02   .302285746238E-02
   .285290807484E-02   .267158194802E-02   .247877603567E-02   .227442648848E-02   .205851231241E-02
   .183105909864E-02   .159214280255E-02   .134189354526E-02   .108049940813E-02   .808210186481E-03
   .525341065597E-03   .232276178824E-03  -.705279946183E-04  -.382539435301E-03  -.703147635202E-03
  -.103166093530E-02  -.136730418594E-02  -.170921676394E-02  -.205645098062E-02  -.240797091910E-02
  -.276265174972E-02  -.311927958652E-02  -.347655196436E-02  -.383307902990E-02  -.418738554689E-02
  -.453791381288E-02  -.488302756802E-02  -.522101694937E-02  -.555010451091E-02  -.586845230047E-02
  -.617416996523E-02  -.646532384904E-02  -.673994704057E-02  -.699605032578E-02  -.723163398664E-02
  -.744470037129E-02  -.763326714044E-02  -.779538107543E-02  -.792913231358E-02  -.803266886015E-02
  -.810421121041E-02  -.814206690063E-02  -.814464479366E-02  -.811046889123E-02  -.803819145368E-02
  -.792660519675E-02  -.777465432632E-02  -.758144416528E-02  -.734624912276E-02  -.706851875618E-02
  -.674788168143E-02  -.638414709813E-02  -.597730371694E-02  -.552751590675E-02  -.503511692328E-02
  -.450059913894E-02  -.392460126542E-02  -.330789264233E-02  -.265135474644E-02  -.195596014275E-02
  -.122274913172E-02  -.452804338425E-03   .352776537653E-03   .119290953971E-02   .206655422288E-02
   .297274285809E-02   .391060599851E-02   .487938968735E-02   .587845933246E-02   .690728824659E-02
   .796543532533E-02   .905252255370E-02   .101682216390E-01   .113122475404E-01   .124843452935E-01
   .136842570044E-01   .149116648488E-01   .161661126581E-01   .174469097787E-01   .187530192230E-01
   .200829303119E-01   .214345148198E-01   .228048651244E-01   .241901128938E-01   .255852272632E-01
   .269837920448E-01   .283777621052E-01   .297571995570E-01   .311099908284E-01   .324215460325E-01
   .336744823488E-01   .348482934608E-01   .359190073753E-01   .368588352845E-01   .376358144700E-01
   .382134485993E-01   .385503491673E-01   .385998822349E-01   .383098250953E-01   .376220380322E-01
   .364721569400E-01   .347893133376E-01   .324958891930E-01   .295073150279E-01   .257319210772E-01
   .210708525602E-01   .154180604806E-01   .866038301277E-02   .677745150000E-03  -.865652160873E-02
  -.194752170795E-01  -.319166427280E-01  -.461237834441E-01  -.622432755064E-01  -.804241301524E-01
  -.100816185309E+00  -.123568250014E+00  -.148825906723E+00  -.176728940141E+00  -.207408358873E+00
  -.240982988976E+00  -.277555624700E+00  -.317208733985E+00  -.359999728194E+00  -.405955816909E+00
 pseudo wavefunction
   .204714845008E-08   .217708382521E-08   .231526638033E-08   .246221957548E-08   .261850009546E-08
   .278469995861E-08   .296144875953E-08   .314941605404E-08   .334931389564E-08   .356189953282E-08
   .378797827772E-08   .402840655677E-08   .428409515497E-08   .455601266612E-08   .484518916203E-08
   .515272009461E-08   .547977044563E-08   .582757913987E-08   .619746373844E-08   .659082542985E-08
   .700915433804E-08   .745403516719E-08   .792715320487E-08   .843030070621E-08   .896538368330E-08
   .953442912545E-08   .101395926778E-07   .107831668075E-07   .114675894875E-07   .121954534325E-07
   .129695159203E-07   .137927092373E-07   .146681517857E-07   .155991598976E-07   .165892603970E-07
   .176422039604E-07   .187619793251E-07   .199528283991E-07   .212192623302E-07   .225660785952E-07
   .239983791734E-07   .255215898738E-07   .271414808892E-07   .288641886547E-07   .306962390934E-07
   .326445723379E-07   .347165690210E-07   .369200782343E-07   .392634472624E-07   .417555532040E-07
   .444058365993E-07   .472243371931E-07   .502217319671E-07   .534093755857E-07   .567993434099E-07
   .604044772412E-07   .642384339678E-07   .683157373002E-07   .726518327893E-07   .772631463366E-07
   .821671464190E-07   .873824102622E-07   .929286942148E-07   .988270085884E-07   .105099697249E-06
   .111770522260E-06   .118864753896E-06   .126409266371E-06   .134432639645E-06   .142965267688E-06
   .152039473618E-06   .161689632148E-06   .171952299803E-06   .182866353403E-06   .194473137334E-06
   .206816620170E-06   .219943561235E-06   .233903687731E-06   .248749883120E-06   .264538387452E-06
   .281329010415E-06   .299185357902E-06   .318175072967E-06   .338370092065E-06   .359846917562E-06
   .382686907543E-06   .406976584006E-06   .432807960630E-06   .460278891336E-06   .489493440978E-06
   .520562279559E-06   .553603101472E-06   .588741071349E-06   .626109298207E-06   .665849339692E-06
   .708111738330E-06   .753056591804E-06   .800854159444E-06   .851685507199E-06   .905743193553E-06
   .963231998972E-06   .102436970166E-05   .108938790254E-05   .115853290261E-05   .123206663600E-05
   .131026766219E-05   .139343222131E-05   .148187535629E-05   .157593210640E-05   .167595877637E-05
   .178233428621E-05   .189546160661E-05   .201576928550E-05   .214371307149E-05   .227977764034E-05
   .242447843106E-05   .257836359847E-05   .274201608978E-05   .291605585297E-05   .310114218522E-05
   .329797623060E-05   .350730363614E-05   .372991737654E-05   .396666075821E-05   .421843061394E-05
   .448618070037E-05   .477092531107E-05   .507374311908E-05   .539578126318E-05   .573825969366E-05
   .610247579392E-05   .648980929537E-05   .690172750435E-05   .733979086084E-05   .780565885000E-05
   .830109628893E-05   .882798001251E-05   .938830598366E-05   .998419685490E-05   .106179100099E-04
   .112918461156E-04   .120085582169E-04   .127707614092E-04   .135813431241E-04   .144433740694E-04
   .153601198617E-04   .163350533995E-04   .173718680197E-04   .184744914914E-04   .196471008962E-04
   .208941384543E-04   .222203283549E-04   .236306946551E-04   .251305803155E-04   .267256674434E-04
   .284219988221E-04   .302260008069E-04   .321445076741E-04   .341847875172E-04   .363545697857E-04
   .386620745740E-04   .411160437690E-04   .437257741755E-04   .465011527459E-04   .494526940458E-04
   .525915800995E-04   .559297027654E-04   .594797088031E-04   .632550478016E-04   .672700231525E-04
   .715398462598E-04   .760806941935E-04   .809097710045E-04   .860453729350E-04   .915069577709E-04
   .973152186000E-04   .103492162256E-03   .110061192749E-03   .117047199988E-03   .124476654156E-03
   .132377706070E-03   .140780293921E-03   .149716256806E-03   .159219455465E-03   .169325900702E-03
   .180073889967E-03   .191504152619E-03   .203660004434E-03   .216587511931E-03   .230335667150E-03
   .244956573558E-03   .260505643766E-03   .277041809844E-03   .294627747006E-03   .313330111541E-03
   .333219793888E-03   .354372187827E-03   .376867476810E-03   .400790938536E-03   .426233268928E-03
   .453290926760E-03   .482066500245E-03   .512669097011E-03   .545214758936E-03   .579826903457E-03
   .616636793043E-03   .655784034635E-03   .697417110994E-03   .741693945984E-03   .788782505994E-03
   .838861439812E-03   .892120759441E-03   .948762564480E-03   .100900181290E-02   .107306714119E-02
   .114120173712E-02   .121366426844E-02   .129072987122E-02   .137269120167E-02   .145985955555E-02
   .155256605967E-02   .165116293997E-02   .175602487141E-02   .186755041490E-02   .198616354696E-02
   .211231528829E-02   .224648543758E-02   .238918441779E-02   .254095524190E-02   .270237560653E-02
   .287406012142E-02   .305666268425E-02   .325087901007E-02   .345744932603E-02   .367716124227E-02
   .391085281078E-02   .415941578513E-02   .442379909433E-02   .470501254559E-02   .500413077139E-02
   .532229743761E-02   .566072973056E-02   .602072314206E-02   .640365657313E-02   .681099777835E-02
   .724430917448E-02   .770525403885E-02   .819560312462E-02   .871724172236E-02   .927217719926E-02
   .986254704982E-02   .104906274944E-01   .111588426645E-01   .118697744170E-01   .126261728219E-01
   .134309673729E-01   .142872789722E-01   .151984327460E-01   .161679717503E-01   .171996716327E-01
   .182975563186E-01   .194659147971E-01   .207093190860E-01   .220326434625E-01   .234410850504E-01
   .249401858626E-01   .265358564037E-01   .282344009450E-01   .300425445893E-01   .319674622547E-01
   .340168097087E-01   .361987567951E-01   .385220230021E-01   .409959155277E-01   .436303700024E-01
   .464359940388E-01   .494241137786E-01   .526068236105E-01   .559970392356E-01   .596085542501E-01
   .634561004136E-01   .675554117571E-01   .719232926694E-01   .765776900776E-01   .815377698053E-01
   .868239971461E-01   .924582216380E-01   .984637659492E-01   .104865518698E+00   .111690030916E+00
   .118965615721E+00   .126722450608E+00   .134992681546E+00   .143810527830E+00   .153212386342E+00
   .163236933519E+00   .173925222912E+00   .185320775743E+00   .197469661294E+00   .210420563307E+00
   .224224827846E+00   .238936487211E+00   .254612253532E+00   .271311474626E+00   .289096043527E+00
   .308030251807E+00   .328180575472E+00   .349615380797E+00   .372404535982E+00   .396618913138E+00
   .422329763733E+00   .449607949509E+00   .478523010031E+00   .509142047638E+00   .541528410817E+00
   .575740158139E+00   .611828287114E+00   .649834715988E+00   .689790011883E+00   .731710866203E+00
   .775597328148E+00   .821429819931E+00   .869165973034E+00   .918737343792E+00   .970046088628E+00
   .102296170406E+01   .107731796340E+01   .113291020945E+01   .118949318879E+01   .124677963493E+01
   .130443982202E+01   .136210231147E+01   .141935609671E+01   .147578635931E+01   .153123491448E+01
 ae wavefunction
   .171002677285E-05   .180772889244E-05   .191065209457E-05   .201909658782E-05   .213337903472E-05
   .225383351779E-05   .238081256098E-05   .251468820979E-05   .265585317318E-05   .280472203258E-05
   .296173251954E-05   .312734686899E-05   .330205325070E-05   .348636728477E-05   .368083364568E-05
   .388602776113E-05   .410255761048E-05   .433106562921E-05   .457223072649E-05   .482677042192E-05
   .509544310882E-05   .537905045214E-05   .567843992924E-05   .599450752155E-05   .632820056701E-05
   .668052078282E-05   .705252746873E-05   .744534090229E-05   .786014593705E-05   .829819581697E-05
   .876081621949E-05   .924940954158E-05   .976545944360E-05   .103105356664E-04   .108862991391E-04
   .114945073941E-04   .121370203093E-04   .128158061971E-04   .135329482612E-04   .142906514437E-04
   .150912496868E-04   .159372136339E-04   .168311587976E-04   .177758542227E-04   .187742316745E-04
   .198293953846E-04   .209446323882E-04   .221234234896E-04   .233694548932E-04   .246866305413E-04
   .260790852017E-04   .275511983508E-04   .291076089008E-04   .307532308213E-04   .324932697118E-04
   .343332403805E-04   .362789854924E-04   .383366953497E-04   .405129288752E-04   .428146358695E-04
   .452491806200E-04   .478243669434E-04   .505484647472E-04   .534302382030E-04   .564789756267E-04
   .597045211703E-04   .631173084312E-04   .667283960967E-04   .705495057429E-04   .745930619169E-04
   .788722346404E-04   .834009844753E-04   .881941103059E-04   .932672999966E-04   .986371840980E-04
   .104321392775E-03   .110338616158E-03   .116708668300E-03   .123452554970E-03   .130592545498E-03
   .138152248901E-03   .146156694552E-03   .154632417646E-03   .163607549745E-03   .173111914689E-03
   .183177130191E-03   .193836715428E-03   .205126204980E-03   .217083269481E-03   .229747843346E-03
   .243162259992E-03   .257371394960E-03   .272422817395E-03   .288366950330E-03   .305257240282E-03
   .323150336662E-03   .342106281547E-03   .362188710369E-03   .383465064127E-03   .406006813741E-03
   .429889697196E-03   .455193970165E-03   .482004670828E-03   .510411899628E-03   .540511114759E-03
   .572403444184E-03   .606196015064E-03   .642002301458E-03   .679942491241E-03   .720143873202E-03
   .762741245319E-03   .807877345265E-03   .855703304217E-03   .906379125101E-03   .960074186430E-03
   .101696777294E-02   .107724963426E-02   .114112057292E-02   .120879306296E-02   .128049190058E-02
   .135645488815E-02   .143693355301E-02   .152219390253E-02   .161251721697E-02   .170820088148E-02
   .180955925894E-02   .191692460505E-02   .203064802731E-02   .215110048933E-02   .227867386210E-02
   .241378202374E-02   .255686200911E-02   .270837521093E-02   .286880863370E-02   .303867620173E-02
   .321852012275E-02   .340891230805E-02   .361045585036E-02   .382378656037E-02   .404957456261E-02
   .428852595134E-02   .454138450673E-02   .480893347155E-02   .509199738814E-02   .539144399521E-02
   .570818618359E-02   .604318400977E-02   .639744676544E-02   .677203510086E-02   .716806319935E-02
   .758670099941E-02   .802917646045E-02   .849677786729E-02   .899085616766E-02   .951282733621E-02
   .100641747573E-01   .106464516180E-01   .112612833010E-01   .119103697667E-01   .125954879115E-01
   .133184938879E-01   .140813253712E-01   .148860037539E-01   .157346362500E-01   .166294178855E-01
   .175726333524E-01   .185666586999E-01   .196139628330E-01   .207171087881E-01   .218787547498E-01
   .231016547733E-01   .243886591695E-01   .257427145102E-01   .271668632053E-01   .286642426012E-01
   .302380835435E-01   .318917083476E-01   .336285281111E-01   .354520393024E-01   .373658195529E-01
   .393735225759E-01   .414788721330E-01   .436856549617E-01   .459977125745E-01   .484189318367E-01
   .509532342241E-01   .536045636586E-01   .563768728172E-01   .592741078033E-01   .623001910712E-01
   .654590024876E-01   .687543584156E-01   .721899887043E-01   .757695114678E-01   .794964055384E-01
   .833739804803E-01   .874053440567E-01   .915933670448E-01   .959406453025E-01   .100449459000E+00
   .105121728940E+00   .109958969901E+00   .114962240963E+00   .120132092782E+00   .125468511808E+00
   .130970861470E+00   .136637820379E+00   .142467317613E+00   .148456465230E+00   .154601488138E+00
   .160897651560E+00   .167339186325E+00   .173919212317E+00   .180629660463E+00   .187461193703E+00
   .194403127471E+00   .201443350296E+00   .208568245187E+00   .215762612570E+00   .223009595563E+00
   .230290608423E+00   .237585268980E+00   .244871335803E+00   .252124650760E+00   .259319087473E+00
   .266426506110E+00   .273416714909E+00   .280257439077E+00   .286914298077E+00   .293350793065E+00
   .299528307012E+00   .305406120928E+00   .310941450156E+00   .316089504985E+00   .320803579543E+00
   .325035172186E+00   .328734139342E+00   .331848883404E+00   .334326574058E+00   .336113401825E+00
   .337154862739E+00   .337396073611E+00   .336782117939E+00   .335258422757E+00   .332771166605E+00
   .329267718369E+00   .324697106217E+00   .319010515341E+00   .312161812761E+00   .304108097020E+00
   .294810270200E+00   .284233629179E+00   .272348472603E+00   .259130719349E+00   .244562533682E+00
   .228632951491E+00   .211338501254E+00   .192683812534E+00   .172682203958E+00   .151356241844E+00
   .128738259869E+00   .104870829579E+00   .798071711247E-01   .536114934595E-01   .263592533923E-01
  -.186267668070E-02  -.309559419861E-01  -.608107487278E-01  -.913060269592E-01  -.122309723532E+00
  -.153679238023E+00  -.185262017047E+00  -.216896321869E+00  -.248412173996E+00  -.279632454104E+00
  -.310374075226E+00  -.340449084080E+00  -.369665511806E+00  -.397827870578E+00  -.424737422754E+00
  -.450192664946E+00  -.473990623092E+00  -.495929248688E+00  -.515810534644E+00  -.533443568713E+00
  -.548647005957E+00  -.561250959487E+00  -.571098559422E+00  -.578047385797E+00  -.581970850496E+00
  -.582759507989E+00  -.580322230028E+00  -.574587172346E+00  -.565502475854E+00  -.553036669453E+00
  -.537178765788E+00  -.517938060244E+00  -.495343655779E+00  -.469443743020E+00  -.440304668356E+00
  -.408009823263E+00  -.372658388161E+00  -.334363962266E+00  -.293253109204E+00  -.249463845549E+00
  -.203144096704E+00  -.154450141698E+00  -.103545065558E+00  -.505972355791E-01   .422118435037E-02
   .607356687336E-01   .118770703133E+00   .178151083690E+00   .238703133269E+00   .300255825175E+00
   .362641806123E+00   .425698282651E+00   .489267724798E+00   .553198639047E+00   .617346185705E+00
   .681572690236E+00   .745748071125E+00   .809750185218E+00   .873465095943E+00   .936787262563E+00
   .999619647884E+00   .106187374368E+01   .112346952189E+01   .118433533419E+01   .124440780089E+01
   .130363174786E+01   .136196026186E+01   .141935493496E+01   .147578635931E+01   .153123491448E+01
 pseudo wavefunction
   .218956271236E-08   .232853731939E-08   .247633283903E-08   .263350914692E-08   .280066165482E-08
   .297842356609E-08   .316746827437E-08   .336851191456E-08   .358231607565E-08   .380969068571E-08
   .405149708012E-08   .430865126438E-08   .458212738416E-08   .487296141551E-08   .518225508933E-08
   .551118006491E-08   .586098236839E-08   .623298711293E-08   .662860351846E-08   .704933025010E-08
   .749676109528E-08   .797259100139E-08   .847862249646E-08   .901677251750E-08   .958907967217E-08
   .101977119614E-07   .108449749922E-07   .115333207116E-07   .122653566952E-07   .130438560249E-07
   .138717677941E-07   .147522282793E-07   .156885728206E-07   .166843484570E-07   .177433273630E-07
   .188695211380E-07   .200671960034E-07   .213408889635E-07   .226954249925E-07   .241359353126E-07
   .256678768316E-07   .272970528147E-07   .290296348686E-07   .308721863202E-07   .328316870799E-07
   .349155600826E-07   .371316994072E-07   .394885001804E-07   .419948903795E-07   .446603646524E-07
   .474950202856E-07   .505095954540E-07   .537155098992E-07   .571249081895E-07   .607507057255E-07
   .646066376656E-07   .687073109576E-07   .730682596721E-07   .777060038480E-07   .826381120736E-07
   .878832680391E-07   .934613413135E-07   .993934626141E-07   .105702103853E-06   .112411163265E-06
   .119546055937E-06   .127133810085E-06   .135203169442E-06   .143784702144E-06   .152910916526E-06
   .162616384268E-06   .172937871363E-06   .183914477387E-06   .195587783614E-06   .208002010539E-06
   .221204185385E-06   .235244320254E-06   .250175601577E-06   .266054591595E-06   .282941442624E-06
   .300900124922E-06   .319998669015E-06   .340309423411E-06   .361909328660E-06   .384880208823E-06
   .409309081427E-06   .435288487101E-06   .462916840133E-06   .492298801276E-06   .523545674215E-06
   .556775827199E-06   .592115141435E-06   .629697487941E-06   .669665234663E-06   .712169785782E-06
   .757372155245E-06   .805443576708E-06   .856566152178E-06   .910933541838E-06   .968751697642E-06
   .103023964348E-05   .109563030486E-05   .116517139124E-05   .123912633435E-05   .131777528612E-05
   .140141617987E-05   .149036585894E-05   .158496127682E-05   .168556077361E-05   .179254543339E-05
   .190632052774E-05   .202731705092E-05   .215599335248E-05   .229283687343E-05   .243836599264E-05
   .259313199047E-05   .275772113691E-05   .293275691232E-05   .311890236913E-05   .331686264334E-05
   .352738762548E-05   .375127480106E-05   .398937227126E-05   .424258196533E-05   .451186305689E-05
   .479823559697E-05   .510278437766E-05   .542666304090E-05   .577109844805E-05   .613739532668E-05
   .652694121234E-05   .694121170381E-05   .738177605187E-05   .785030310269E-05   .834856761838E-05
   .887845699854E-05   .944197842833E-05   .100412664801E-04   .106785911972E-04   .113563666910E-04
   .120771602828E-04   .128437022265E-04   .136588960471E-04   .145258295363E-04   .154477864443E-04
   .164282589144E-04   .174709607057E-04   .185798412548E-04   .197591006292E-04   .210132054297E-04
   .223469057002E-04   .237652529115E-04   .252736190839E-04   .268777171238E-04   .285836224491E-04
   .303977959860E-04   .323271086232E-04   .343788672178E-04   .365608422481E-04   .388812972205E-04
   .413490199393E-04   .439733557593E-04   .467642429443E-04   .497322502669E-04   .528886169905E-04
   .562452953834E-04   .598149959264E-04   .636112353834E-04   .676483879156E-04   .719417394325E-04
   .765075453832E-04   .813630922052E-04   .865267626630E-04   .920181053188E-04   .978579083995E-04
   .104068278334E-03   .110672723258E-03   .117696241795E-03   .125165417449E-03   .133108518963E-03
   .141555607012E-03   .150538647639E-03   .160091632841E-03   .170250708777E-03   .181054312050E-03
   .192543314587E-03   .204761177655E-03   .217754115565E-03   .231571269696E-03   .246264893467E-03
   .261890548934E-03   .278507315760E-03   .296178013296E-03   .314969436616E-03   .334952607354E-03
   .356203040258E-03   .378801026453E-03   .402831934419E-03   .428386529788E-03   .455561315122E-03
   .484458890884E-03   .515188338911E-03   .547865629759E-03   .582614055368E-03   .619564688599E-03
   .658856871252E-03   .700638732301E-03   .745067738151E-03   .792311276842E-03   .842547278224E-03
   .895964872245E-03   .952765087595E-03   .101316159310E-02   .107738148435E-02   .114566611822E-02
   .121827199796E-02   .129547171201E-02   .137755492921E-02   .146482945396E-02   .155762234454E-02
   .165628109804E-02   .176117490568E-02   .187269598229E-02   .199126097392E-02   .211731244780E-02
   .225132046880E-02   .239378426702E-02   .254523400092E-02   .270623262086E-02   .287737783785E-02
   .305930420238E-02   .325268529854E-02   .345823605839E-02   .367671520179E-02   .390892780684E-02
   .415572801592E-02   .441802188243E-02   .469677036303E-02   .499299245990E-02   .530776851733E-02
   .564224367649E-02   .599763149164E-02   .637521771040E-02   .677636421979E-02   .720251315875E-02
   .765519119673E-02   .813601397597E-02   .864669071392E-02   .918902895958E-02   .976493949519E-02
   .103764413717E-01   .110256670632E-01   .117148677202E-01   .124464184994E-01   .132228239381E-01
   .140467233398E-01   .149208961241E-01   .158482670924E-01   .168319115429E-01   .178750601640E-01
   .189811036167E-01   .201535967037E-01   .213962620035E-01   .227129928301E-01   .241078553505E-01
   .255850896706E-01   .271491096661E-01   .288045012983E-01   .305560191190E-01   .324085806157E-01
   .343672580002E-01   .364372669816E-01   .386239519923E-01   .409327672608E-01   .433692530325E-01
   .459390061349E-01   .486476439698E-01   .515007608800E-01   .545038756841E-01   .576623690057E-01
   .609814088226E-01   .644658624452E-01   .681201928799E-01   .719483372536E-01   .759535646558E-01
   .801383104002E-01   .845039833061E-01   .890507421517E-01   .937772369574E-01   .986803102010E-01
   .103754652460E+00   .108992406302E+00   .114382711524E+00   .119911184035E+00   .125559319842E+00
   .131303814694E+00   .137115788989E+00   .142959906607E+00   .148793375340E+00   .154564815662E+00
   .160212983748E+00   .165665333889E+00   .170836404978E+00   .175626015540E+00   .179917252025E+00
   .183574235960E+00   .186439657197E+00   .188332063205E+00   .189042898415E+00   .188333293344E+00
   .185930611060E+00   .181524768985E+00   .174764367533E+00   .165252674340E+00   .152543534451E+00
   .136137303465E+00   .115476932961E+00   .899443762009E-01   .588575274751E-01   .214679608933E-01
  -.230402063008E-01  -.755499352962E-01  -.137008911248E+00  -.208424679085E+00  -.290856664305E+00
  -.385404408255E+00  -.493191295522E+00  -.615343021690E+00  -.752960054156E+00  -.907083390376E+00
  -.107865303238E+01  -.126845878984E+01  -.147708331310E+01  -.170487395686E+01  -.195219484755E+01
 ae wavefunction
  -.536101783626E-06  -.566731674216E-06  -.598998393350E-06  -.632996056907E-06  -.668823939111E-06
  -.706586775376E-06  -.746395082529E-06  -.788365497426E-06  -.832621134942E-06  -.879291967002E-06
  -.928515223102E-06  -.980435814581E-06  -.103520678336E-05  -.109298977706E-05  -.115395555187E-05
  -.121828450512E-05  -.128616723910E-05  -.135780515810E-05  -.143341110094E-05  -.151321001078E-05
  -.159743964471E-05  -.168635132548E-05  -.178021073803E-05  -.187929877328E-05  -.198391242245E-05
  -.209436572460E-05  -.221099077092E-05  -.233413876911E-05  -.246418117140E-05  -.260151087037E-05
  -.274654346647E-05  -.289971861165E-05  -.306150143387E-05  -.323238404728E-05  -.341288715340E-05
  -.360356173888E-05  -.380499087555E-05  -.401779162935E-05  -.424261708452E-05  -.448015849015E-05
  -.473114753673E-05  -.499635877045E-05  -.527661215383E-05  -.557277578153E-05  -.588576876090E-05
  -.621656426730E-05  -.656619278483E-05  -.693574554398E-05  -.732637816789E-05  -.773931454033E-05
  -.817585090865E-05  -.863736023606E-05  -.912529681859E-05  -.964120118261E-05  -.101867052801E-04
  -.107635379999E-04  -.113735310134E-04  -.120186249763E-04  -.127008761066E-04  -.134224631620E-04
  -.141856948422E-04  -.149930176387E-04  -.158470241628E-04  -.167504619773E-04  -.177062429645E-04
  -.187174532615E-04  -.197873637968E-04  -.209194414650E-04  -.221173609770E-04  -.233850174257E-04
  -.247265396117E-04  -.261463041708E-04  -.276489505547E-04  -.292393969122E-04  -.309228569265E-04
  -.327048576631E-04  -.345912584890E-04  -.365882711258E-04  -.387024809027E-04  -.409408692801E-04
  -.433108377169E-04  -.458202329610E-04  -.484773738442E-04  -.512910796690E-04  -.542707002790E-04
  -.574261479093E-04  -.607679309195E-04  -.643071895163E-04  -.680557335777E-04  -.720260827007E-04
  -.762315085949E-04  -.806860799566E-04  -.854047099590E-04  -.904032065085E-04  -.956983254175E-04
  -.101307826655E-03  -.107250533847E-03  -.113546397200E-03  -.120216560037E-03  -.127283429146E-03
  -.134770749128E-03  -.142703680987E-03  -.151108885161E-03  -.160014609238E-03  -.169450780615E-03
  -.179449104329E-03  -.190043166358E-03  -.201268542650E-03  -.213162914176E-03  -.225766188318E-03
  -.239120626900E-03  -.253270981186E-03  -.268264634195E-03  -.284151750684E-03  -.300985435148E-03
  -.318821898243E-03  -.337720631997E-03  -.357744594226E-03  -.378960402562E-03  -.401438538524E-03
  -.425253562063E-03  -.450484337038E-03  -.477214268067E-03  -.505531549232E-03  -.535529425100E-03
  -.567306464547E-03  -.600966847864E-03  -.636620667639E-03  -.674384243889E-03  -.714380453950E-03
  -.756739077580E-03  -.801597157778E-03  -.849099377752E-03  -.899398454521E-03  -.952655549546E-03
  -.100904069682E-02  -.106873324880E-02  -.113192234048E-02  -.119880737195E-02  -.126959850972E-02
  -.134451720690E-02  -.142379674247E-02  -.150768277961E-02  -.159643394318E-02  -.169032241604E-02
  -.178963455415E-02  -.189467151991E-02  -.200574993344E-02  -.212320254095E-02  -.224737889944E-02
  -.237864607673E-02  -.251738936557E-02  -.266401301033E-02  -.281894094456E-02  -.298261753737E-02
  -.315550834638E-02  -.333810087452E-02  -.353090532766E-02  -.373445536958E-02  -.394930887054E-02
  -.417604864495E-02  -.441528317342E-02  -.466764730362E-02  -.493380292413E-02  -.521443960449E-02
  -.551027519424E-02  -.582205637278E-02  -.615055914135E-02  -.649658924739E-02  -.686098253079E-02
  -.724460518054E-02  -.764835388940E-02  -.807315589310E-02  -.851996887955E-02  -.898978075238E-02
  -.948360923208E-02  -.100025012766E-01  -.105475323021E-01  -.111198051839E-01  -.117204490144E-01
  -.123506175966E-01  -.130114876473E-01  -.137042566849E-01  -.144301405748E-01  -.151903707028E-01
  -.159861907493E-01  -.168188530310E-01  -.176896143795E-01  -.185997315250E-01  -.195504559491E-01
  -.205430281756E-01  -.215786714620E-01  -.226585848587E-01  -.237839356012E-01  -.249558508004E-01
  -.261754083986E-01  -.274436273588E-01  -.287614570573E-01  -.301297658517E-01  -.315493287996E-01
  -.330208145055E-01  -.345447710802E-01  -.361216111996E-01  -.377515962570E-01  -.394348196090E-01
  -.411711889241E-01  -.429604076503E-01  -.448019556293E-01  -.466950688954E-01  -.486387187107E-01
  -.506315899001E-01  -.526720585685E-01  -.547581692967E-01  -.568876119341E-01  -.590576981247E-01
  -.612653377276E-01  -.635070153134E-01  -.657787669410E-01  -.680761574398E-01  -.703942584348E-01
  -.727276273586E-01  -.750702876857E-01  -.774157106025E-01  -.797567982874E-01  -.820858689314E-01
  -.843946435909E-01  -.866742349567E-01  -.889151381788E-01  -.911072240103E-01  -.932397347472E-01
  -.953012836910E-01  -.972798591178E-01  -.991628339244E-01  -.100936982187E+00  -.102588503787E+00
  -.104103058009E+00  -.105465806612E+00  -.106661466439E+00  -.107674371217E+00  -.108488542019E+00
  -.109087765860E+00  -.109455682088E+00  -.109575876389E+00  -.109431982318E+00  -.109007790228E+00
  -.108287363304E+00  -.107255160291E+00  -.105896164298E+00  -.104196016958E+00  -.102141157078E+00
  -.997189628239E-01  -.969178963442E-01  -.937276496130E-01  -.901392901288E-01  -.861454049368E-01
  -.817402412733E-01  -.769198419493E-01  -.716821734070E-01  -.660272442061E-01  -.599572115290E-01
  -.534764731665E-01  -.465917423516E-01  -.393121027954E-01  -.316490413466E-01  -.236164558706E-01
  -.152306362186E-01  -.651021650088E-02   .252390279276E-02   .118486640978E-01   .214389948883E-01
   .312679844924E-01   .413070982198E-01   .515264315289E-01   .618950045854E-01   .723810897488E-01
   .829525487922E-01   .935771353457E-01   .104222703781E+00   .114857281016E+00   .125449020922E+00
   .135966158592E+00   .146377143557E+00   .156651058934E+00   .166758235407E+00   .176670829436E+00
   .186363193474E+00   .195812019109E+00   .204996319490E+00   .213897312916E+00   .222498233152E+00
   .230784062274E+00   .238741165754E+00   .246356804380E+00   .253618499595E+00   .260513234966E+00
   .267026483401E+00   .273141055686E+00   .278835770148E+00   .284083945975E+00   .288851724406E+00
   .293096222972E+00   .296763529046E+00   .299786539550E+00   .302082654739E+00   .303551334972E+00
   .304071530662E+00   .303498997310E+00   .301663509446E+00   .298365990043E+00   .293375575414E+00
   .286426639851E+00   .277215810049E+00   .265399006391E+00   .250588556805E+00   .232350440001E+00
   .210201726225E+00   .183608284426E+00   .151982851428E+00   .114683703356E+00   .710139142905E-01
   .202213930930E-01  -.385001016044E-01  -.106008774941E+00  -.183211203312E+00  -.271057075428E+00
  -.370531975857E+00  -.482647889515E+00  -.608431082006E+00  -.748906999512E+00  -.905081839991E+00
  -.107792047920E+01  -.126832049323E+01  -.147708210107E+01  -.170487395686E+01  -.195219484755E+01
 End of Dataset
 PAW_PBE C 08Apr2002
 4.00000000000000000
 parameters from PSCTR are:
   VRHFIN =C: s2p2
   LEXCH  = PE
   EATOM  =   147.1560 eV,   10.8157 Ry

   TITEL  = PAW_PBE C 08Apr2002
   LULTRA =        F    use ultrasoft PP ?
   IUNSCR =        0    unscreen: 0-lin 1-nonlin 2-no
   RPACOR =     .000    partial core radius
   POMASS =   12.011; ZVAL   =    4.000    mass and valenz
   RCORE  =    1.500    outmost cutoff radius
   RWIGS  =    1.630; RWIGS  =     .863    wigner-seitz radius (au A)
   ENMAX  =  400.000; ENMIN  =  300.000 eV
   ICORE  =        2    local potential
   LCOR   =        T    correct aug charges
   LPAW   =        T    paw PP
   EAUG   =  644.873
   DEXC   =     .000
   RMAX   =    2.266    core radius for proj-oper
   RAUG   =    1.300    factor for augmentation sphere
   RDEP   =    1.501    radius for radial grids
   RDEPT  =    1.300    core radius for aug-charge
   QCUT   =   -5.516; QGAM   =   11.032    optimization parameters
 
   Description
     l     E      TYP  RCUT    TYP  RCUT
     0   .000     23  1.200
     0   .000     23  1.200
     1   .000     23  1.500
     1  2.500     23  1.500
     2   .000      7  1.500
   Error from kinetic energy argument (eV)
   NDATA  =      100
   STEP   =   20.000   1.050
  51.3      49.5      48.6      46.8      45.9      44.1      42.4      41.6
  39.9      38.2      37.4      35.8      34.3      32.8      31.4      30.0
  28.6      27.3      26.1      24.3      23.2      22.1      20.5      19.6
  18.6      17.3      16.0      15.2      14.1      13.1      12.1      11.1
  10.3      9.47      8.72      8.02      7.15      6.55      5.82      5.31
  4.69      4.13      3.63      3.17      2.76      2.40      2.07      1.72
  1.47      1.20      .971      .815      .650      .512      .380      .292
  .222      .158      .110      .748E-01  .504E-01  .337E-01  .227E-01  .149E-01
  .111E-01  .869E-02  .756E-02  .700E-02  .657E-02  .614E-02  .551E-02  .474E-02
  .392E-02  .314E-02  .237E-02  .184E-02  .143E-02  .118E-02  .104E-02  .993E-03
  .959E-03  .910E-03  .829E-03  .707E-03  .570E-03  .442E-03  .343E-03  .275E-03
  .245E-03  .238E-03  .236E-03  .227E-03  .202E-03  .169E-03  .131E-03  .102E-03
  .851E-04  .796E-04  .787E-04  .761E-04
END of PSCTR-controll parameters
 local part
 124.721915246208937
   .20370041E+02   .20367047E+02   .20363065E+02   .20356432E+02   .20347149E+02
   .20335222E+02   .20320655E+02   .20303451E+02   .20283615E+02   .20261149E+02
   .20236054E+02   .20208330E+02   .20177973E+02   .20144979E+02   .20109342E+02
   .20071052E+02   .20030100E+02   .19986473E+02   .19940156E+02   .19891131E+02
   .19839380E+02   .19784881E+02   .19727608E+02   .19667533E+02   .19604624E+02
   .19538848E+02   .19470165E+02   .19398533E+02   .19323907E+02   .19246238E+02
   .19165474E+02   .19081559E+02   .18994436E+02   .18904042E+02   .18810316E+02
   .18713191E+02   .18612600E+02   .18508475E+02   .18400746E+02   .18289342E+02
   .18174194E+02   .18055230E+02   .17932383E+02   .17805584E+02   .17674770E+02
   .17539878E+02   .17400851E+02   .17257634E+02   .17110178E+02   .16958440E+02
   .16802384E+02   .16641980E+02   .16477205E+02   .16308046E+02   .16134498E+02
   .15956565E+02   .15774263E+02   .15587618E+02   .15396667E+02   .15201458E+02
   .15002052E+02   .14798523E+02   .14590957E+02   .14379453E+02   .14164124E+02
   .13945096E+02   .13722507E+02   .13496509E+02   .13267269E+02   .13034964E+02
   .12799787E+02   .12561941E+02   .12321643E+02   .12079119E+02   .11834608E+02
   .11588360E+02   .11340633E+02   .11091695E+02   .10841823E+02   .10591299E+02
   .10340414E+02   .10089462E+02   .98387442E+01   .95885628E+01   .93392235E+01
   .90910332E+01   .88442985E+01   .85993254E+01   .83564171E+01   .81158740E+01
   .78779914E+01   .76430593E+01   .74113606E+01   .71831703E+01   .69587545E+01
   .67383690E+01   .65222587E+01   .63106564E+01   .61037820E+01   .59018416E+01
   .57050266E+01   .55135133E+01   .53274620E+01   .51470163E+01   .49723031E+01
   .48034315E+01   .46404931E+01   .44835614E+01   .43326919E+01   .41879218E+01
   .40492700E+01   .39167374E+01   .37903070E+01   .36699442E+01   .35555971E+01
   .34471969E+01   .33446585E+01   .32478812E+01   .31567490E+01   .30711318E+01
   .29908859E+01   .29158549E+01   .28458705E+01   .27807538E+01   .27203159E+01
   .26643592E+01   .26126782E+01   .25650608E+01   .25212894E+01   .24811415E+01
   .24443918E+01   .24108123E+01   .23801739E+01   .23522476E+01   .23268052E+01
   .23036204E+01   .22824701E+01   .22631352E+01   .22454013E+01   .22290599E+01
   .22139090E+01   .21997540E+01   .21864085E+01   .21736945E+01   .21614436E+01
   .21494971E+01   .21377065E+01   .21259340E+01   .21140529E+01   .21019474E+01
   .20895134E+01   .20766579E+01   .20632996E+01   .20493686E+01   .20348062E+01
   .20195649E+01   .20036082E+01   .19869100E+01   .19694548E+01   .19512365E+01
   .19322589E+01   .19125343E+01   .18920837E+01   .18709357E+01   .18491262E+01
   .18266977E+01   .18036985E+01   .17801824E+01   .17562075E+01   .17318361E+01
   .17071335E+01   .16821677E+01   .16570086E+01   .16317270E+01   .16063948E+01
   .15810833E+01   .15558635E+01   .15308050E+01   .15059756E+01   .14814409E+01
   .14572636E+01   .14335032E+01   .14102158E+01   .13874532E+01   .13652631E+01
   .13436886E+01   .13227681E+01   .13025351E+01   .12830178E+01   .12642394E+01
   .12462178E+01   .12289658E+01   .12124909E+01   .11967956E+01   .11818774E+01
   .11677289E+01   .11543381E+01   .11416888E+01   .11297604E+01   .11185286E+01
   .11079653E+01   .10980394E+01   .10887169E+01   .10799609E+01   .10717326E+01
   .10639913E+01   .10566949E+01   .10498000E+01   .10432627E+01   .10370386E+01
   .10310836E+01   .10253536E+01   .10198054E+01   .10143970E+01   .10090873E+01
   .10038372E+01   .99860926E+00   .99336835E+00   .98808151E+00   .98271838E+00
   .97725128E+00   .97165536E+00   .96590871E+00   .95999244E+00   .95389076E+00
   .94759097E+00   .94108348E+00   .93436178E+00   .92742240E+00   .92026483E+00
   .91289140E+00   .90530719E+00   .89751990E+00   .88953964E+00   .88137882E+00
   .87305193E+00   .86457534E+00   .85596709E+00   .84724670E+00   .83843488E+00
   .82955338E+00   .82062468E+00   .81167180E+00   .80271806E+00   .79378687E+00
   .78490146E+00   .77608471E+00   .76735895E+00   .75874572E+00   .75026562E+00
   .74193815E+00   .73378153E+00   .72581255E+00   .71804650E+00   .71049701E+00
   .70317595E+00   .69609343E+00   .68925768E+00   .68267502E+00   .67634989E+00
   .67028480E+00   .66448037E+00   .65893536E+00   .65364672E+00   .64860965E+00
   .64381770E+00   .63926282E+00   .63493551E+00   .63082489E+00   .62691886E+00
   .62320423E+00   .61966683E+00   .61629170E+00   .61306320E+00   .60996518E+00
   .60698114E+00   .60409438E+00   .60128812E+00   .59854571E+00   .59585071E+00
   .59318709E+00   .59053928E+00   .58789240E+00   .58523230E+00   .58254567E+00
   .57982020E+00   .57704459E+00   .57420869E+00   .57130350E+00   .56832130E+00
   .56525559E+00   .56210123E+00   .55885435E+00   .55551241E+00   .55207418E+00
   .54853970E+00   .54491030E+00   .54118846E+00   .53737787E+00   .53348329E+00
   .52951049E+00   .52546620E+00   .52135799E+00   .51719421E+00   .51298385E+00
   .50873649E+00   .50446213E+00   .50017117E+00   .49587419E+00   .49158197E+00
   .48730527E+00   .48305479E+00   .47884106E+00   .47467432E+00   .47056446E+00
   .46652089E+00   .46255249E+00   .45866752E+00   .45487354E+00   .45117740E+00
   .44758510E+00   .44410183E+00   .44073191E+00   .43747871E+00   .43434471E+00
   .43133146E+00   .42843957E+00   .42566872E+00   .42301770E+00   .42048440E+00
   .41806590E+00   .41575842E+00   .41355747E+00   .41145782E+00   .40945360E+00
   .40753838E+00   .40570518E+00   .40394661E+00   .40225491E+00   .40062201E+00
   .39903965E+00   .39749944E+00   .39599292E+00   .39451167E+00   .39304737E+00
   .39159186E+00   .39013724E+00   .38867593E+00   .38720073E+00   .38570485E+00
   .38418204E+00   .38262655E+00   .38103324E+00   .37939758E+00   .37771570E+00
   .37598438E+00   .37420112E+00   .37236410E+00   .37047222E+00   .36852508E+00
   .36652295E+00   .36446680E+00   .36235825E+00   .36019954E+00   .35799352E+00
   .35574356E+00   .35345359E+00   .35112797E+00   .34877149E+00   .34638929E+00
   .34398685E+00   .34156984E+00   .33914418E+00   .33671586E+00   .33429099E+00
   .33187566E+00   .32947591E+00   .32709768E+00   .32474675E+00   .32242866E+00
   .32014872E+00   .31791189E+00   .31572278E+00   .31358561E+00   .31150416E+00
   .30948175E+00   .30752120E+00   .30562483E+00   .30379444E+00   .30203129E+00
   .30033609E+00   .29870903E+00   .29714975E+00   .29565737E+00   .29423051E+00
   .29286727E+00   .29156532E+00   .29032187E+00   .28913372E+00   .28799732E+00
   .28690876E+00   .28586386E+00   .28485818E+00   .28388708E+00   .28294575E+00
   .28202929E+00   .28113270E+00   .28025099E+00   .27937919E+00   .27851241E+00
   .27764585E+00   .27677490E+00   .27589514E+00   .27500240E+00   .27409276E+00
   .27316263E+00   .27220876E+00   .27122823E+00   .27021853E+00   .26917754E+00
   .26810355E+00   .26699528E+00   .26585187E+00   .26467290E+00   .26345836E+00
   .26220868E+00   .26092468E+00   .25960760E+00   .25825903E+00   .25688093E+00
   .25547560E+00   .25404564E+00   .25259392E+00   .25112354E+00   .24963785E+00
   .24814034E+00   .24663464E+00   .24512451E+00   .24361375E+00   .24210618E+00
   .24060565E+00   .23911592E+00   .23764068E+00   .23618352E+00   .23474787E+00
   .23333695E+00   .23195382E+00   .23060127E+00   .22928182E+00   .22799774E+00
   .22675098E+00   .22554318E+00   .22437564E+00   .22324935E+00   .22216493E+00
   .22112269E+00   .22012257E+00   .21916418E+00   .21824680E+00   .21736940E+00
   .21653062E+00   .21572884E+00   .21496215E+00   .21422840E+00   .21352520E+00
   .21284996E+00   .21219995E+00   .21157224E+00   .21096382E+00   .21037158E+00
   .20979234E+00   .20922293E+00   .20866013E+00   .20810079E+00   .20754181E+00
   .20698018E+00   .20641301E+00   .20583754E+00   .20525119E+00   .20465158E+00
   .20403650E+00   .20340400E+00   .20275237E+00   .20208013E+00   .20138608E+00
   .20066930E+00   .19992913E+00   .19916520E+00   .19837742E+00   .19756595E+00
   .19673127E+00   .19587408E+00   .19499535E+00   .19409629E+00   .19317833E+00
   .19224309E+00   .19129242E+00   .19032831E+00   .18935289E+00   .18836843E+00
   .18737730E+00   .18638193E+00   .18538484E+00   .18438853E+00   .18339554E+00
   .18240837E+00   .18142949E+00   .18046127E+00   .17950602E+00   .17856592E+00
   .17764303E+00   .17673925E+00   .17585631E+00   .17499577E+00   .17415898E+00
   .17334710E+00   .17256106E+00   .17180158E+00   .17106916E+00   .17036405E+00
   .16968629E+00   .16903568E+00   .16841183E+00   .16781409E+00   .16724163E+00
   .16669341E+00   .16616823E+00   .16566469E+00   .16518125E+00   .16471622E+00
   .16426780E+00   .16383409E+00   .16341308E+00   .16300273E+00   .16260093E+00
   .16220555E+00   .16181447E+00   .16142557E+00   .16103678E+00   .16064608E+00
   .16025153E+00   .15985127E+00   .15944356E+00   .15902679E+00   .15859947E+00
   .15816027E+00   .15770802E+00   .15724172E+00   .15676055E+00   .15626388E+00
   .15575124E+00   .15522237E+00   .15467721E+00   .15411586E+00   .15353862E+00
   .15294597E+00   .15233856E+00   .15171720E+00   .15108286E+00   .15043664E+00
   .14977979E+00   .14911366E+00   .14843970E+00   .14775946E+00   .14707455E+00
   .14638664E+00   .14569742E+00   .14500863E+00   .14432199E+00   .14363921E+00
   .14296197E+00   .14229192E+00   .14163061E+00   .14097955E+00   .14034014E+00
   .13971369E+00   .13910136E+00   .13850424E+00   .13792323E+00   .13735913E+00
   .13681257E+00   .13628404E+00   .13577385E+00   .13528217E+00   .13480903E+00
   .13435426E+00   .13391756E+00   .13349850E+00   .13309646E+00   .13271073E+00
   .13234044E+00   .13198461E+00   .13164217E+00   .13131192E+00   .13099261E+00
   .13068290E+00   .13038140E+00   .13008665E+00   .12979721E+00   .12951159E+00
   .12922830E+00   .12894587E+00   .12866286E+00   .12837787E+00   .12808956E+00
   .12779664E+00   .12749792E+00   .12719228E+00   .12687871E+00   .12655630E+00
   .12622426E+00   .12588192E+00   .12552874E+00   .12516431E+00   .12478835E+00
   .12440070E+00   .12400137E+00   .12359046E+00   .12316825E+00   .12273510E+00
   .12229152E+00   .12183812E+00   .12137563E+00   .12090488E+00   .12042677E+00
   .11994231E+00   .11945257E+00   .11895866E+00   .11846177E+00   .11796310E+00
   .11746388E+00   .11696536E+00   .11646879E+00   .11597539E+00   .11548637E+00
   .11500290E+00   .11452609E+00   .11405702E+00   .11359666E+00   .11314594E+00
   .11270569E+00   .11227663E+00   .11185942E+00   .11145458E+00   .11106252E+00
   .11068358E+00   .11031793E+00   .10996566E+00   .10962674E+00   .10930101E+00
   .10898822E+00   .10868798E+00   .10839983E+00   .10812320E+00   .10785742E+00
   .10760174E+00   .10735533E+00   .10711730E+00   .10688669E+00   .10666251E+00
   .10644371E+00   .10622921E+00   .10601792E+00   .10580875E+00   .10560060E+00
   .10539239E+00   .10518306E+00   .10497157E+00   .10475696E+00   .10453828E+00
   .10431468E+00   .10408535E+00   .10384957E+00   .10360669E+00   .10335617E+00
   .10309753E+00   .10283041E+00   .10255454E+00   .10226976E+00   .10197599E+00
   .10167327E+00   .10136174E+00   .10104161E+00   .10071322E+00   .10037698E+00
   .10003339E+00   .99683035E-01   .99326560E-01   .98964686E-01   .98598192E-01
   .98227905E-01   .97854696E-01   .97479469E-01   .97103153E-01   .96726690E-01
   .96351032E-01   .95977122E-01   .95605896E-01   .95238263E-01   .94875104E-01
   .94517262E-01   .94165530E-01   .93820648E-01   .93483297E-01   .93154087E-01
   .92833560E-01   .92522178E-01   .92220322E-01   .91928290E-01   .91646293E-01
   .91374453E-01   .91112806E-01   .90861296E-01   .90619782E-01   .90388037E-01
   .90165753E-01   .89952541E-01   .89747938E-01   .89551415E-01   .89362374E-01
   .89180165E-01   .89004083E-01   .88833381E-01   .88667275E-01   .88504954E-01
   .88345585E-01   .88188323E-01   .88032318E-01   .87876726E-01   .87720712E-01
   .87563465E-01   .87404199E-01   .87242164E-01   .87076653E-01   .86907006E-01
   .86732619E-01   .86552947E-01   .86367508E-01   .86175890E-01   .85977752E-01
   .85772829E-01   .85560931E-01   .85341946E-01   .85115842E-01   .84882662E-01
   .84642528E-01   .84395638E-01   .84142261E-01   .83882734E-01   .83617462E-01
   .83346910E-01   .83071598E-01   .82792096E-01   .82509020E-01   .82223022E-01
   .81934789E-01   .81645029E-01   .81354469E-01   .81063847E-01   .80773905E-01
   .80485378E-01   .80198993E-01   .79915456E-01   .79635450E-01   .79359624E-01
   .79088592E-01   .78822923E-01   .78563138E-01   .78309707E-01   .78063040E-01
   .77823487E-01   .77591337E-01   .77366809E-01   .77150057E-01   .76941167E-01
   .76740152E-01   .76546960E-01   .76361469E-01   .76183493E-01   .76012780E-01
   .75849017E-01   .75691837E-01   .75540816E-01   .75395484E-01   .75255324E-01
   .75119783E-01   .74988274E-01   .74860182E-01   .74734871E-01   .74611692E-01
   .74489984E-01   .74369085E-01   .74248340E-01   .74127101E-01   .74004738E-01
   .73880645E-01   .73754243E-01   .73624987E-01   .73492372E-01   .73355935E-01
   .73215260E-01   .73069982E-01   .72919790E-01   .72764430E-01   .72603706E-01
   .72437483E-01   .72265685E-01   .72088299E-01   .71905371E-01   .71717010E-01
   .71523379E-01   .71324701E-01   .71121250E-01   .70913351E-01   .70701375E-01
   .70485738E-01   .70266892E-01   .70045324E-01   .69821549E-01   .69596105E-01
   .69369549E-01   .69142452E-01   .68915389E-01   .68688937E-01   .68463671E-01
   .68240152E-01   .68018928E-01   .67800526E-01   .67585445E-01   .67374156E-01
   .67167094E-01   .66964656E-01   .66767195E-01   .66575021E-01   .66388395E-01
   .66207526E-01   .66032573E-01   .65863641E-01   .65700781E-01   .65543991E-01
   .65393213E-01   .65248338E-01   .65109204E-01   .64975603E-01   .64847276E-01
   .64723922E-01   .64605200E-01   .64490731E-01   .64380102E-01   .64272872E-01
   .64168575E-01   .64066726E-01   .63966823E-01   .63868355E-01   .63770806E-01
   .63673660E-01   .63576405E-01   .63478540E-01   .63379580E-01   .63279057E-01
   .63176528E-01   .63071579E-01   .62963827E-01   .62852923E-01   .62738558E-01
   .62620462E-01   .62498412E-01   .62372226E-01   .62241770E-01   .62106960E-01
   .61967756E-01   .61824170E-01   .61676259E-01   .61524129E-01   .61367929E-01
   .61207855E-01   .61044141E-01   .60877060E-01   .60706923E-01   .60534070E-01
   .60358873E-01   .60181727E-01   .60003048E-01   .59823270E-01   .59642838E-01
   .59462206E-01   .59281831E-01   .59102169E-01   .58923670E-01   .58746775E-01
   .58571909E-01   .58399479E-01   .58229870E-01   .58063440E-01   .57900520E-01
   .57741407E-01   .57586363E-01   .57435612E-01   .57289341E-01   .57147695E-01
   .57010775E-01   .56878642E-01   .56751311E-01   .56628757E-01   .56510908E-01
   .56397655E-01   .56288844E-01   .56184286E-01   .56083754E-01   .55986987E-01
   .55893693E-01   .55803552E-01   .55716218E-01   .55631325E-01   .55548488E-01
   .55467309E-01   .55387379E-01   .55308284E-01   .55229607E-01   .55150934E-01
   .55071857E-01   .54991978E-01   .54910915E-01   .54828302E-01   .54743793E-01
   .54657071E-01   .54567841E-01   .54475842E-01   .54380842E-01   .54282647E-01
   .54181097E-01   .54076069E-01   .53967480E-01   .53855285E-01   .53739479E-01
   .53620095E-01   .53497207E-01   .53370924E-01   .53241394E-01   .53108796E-01
   .52973345E-01   .52835284E-01   .52694885E-01   .52552444E-01   .52408280E-01
   .52262728E-01   .52116142E-01   .51968885E-01   .51821329E-01   .51673851E-01
   .51526828E-01   .51380634E-01   .51235637E-01   .51092192E-01   .50950643E-01
   .50811317E-01   .50674519E-01   .50540531E-01   .50409612E-01   .50281988E-01
   .50157861E-01   .50037397E-01   .49920729E-01   .49807956E-01   .49699143E-01
   .49594318E-01   .49493471E-01   .49396560E-01   .49303505E-01   .49214193E-01
   .49128478E-01   .49046182E-01   .48967100E-01   .48890996E-01   .48817613E-01
   .48746669E-01   .48677865E-01   .48610885E-01   .48545398E-01   .48481065E-01
   .48417539E-01   .48354471E-01   .48291511E-01   .48228314E-01   .48164541E-01
   .48099863E-01   .48033964E-01   .47966547E-01   .47897331E-01   .47826058E-01
   .47752495E-01   .47676435E-01   .47597697E-01   .47516131E-01   .47431619E-01
   .47344073E-01   .47253440E-01   .47159697E-01   .47062858E-01   .46962965E-01
 gradient corrections used for XC
 5
 atomic pseudo charge-density
   .40000000E+01   .39894900E+01   .39582020E+01   .39068475E+01   .38365676E+01
   .37488701E+01   .36455522E+01   .35286148E+01   .34001764E+01   .32623924E+01
   .31173852E+01   .29671861E+01   .28136923E+01   .26586361E+01   .25035670E+01
   .23498438E+01   .21986345E+01   .20509225E+01   .19075176E+01   .17690689E+01
   .16360799E+01   .15089238E+01   .13878591E+01   .12730444E+01   .11645520E+01
   .10623816E+01   .96647127E+00   .87670875E+00   .79294050E+00   .71498025E+00
   .64261635E+00   .57561818E+00   .51374165E+00   .45673396E+00   .40433763E+00
   .35629386E+00   .31234537E+00   .27223873E+00   .23572619E+00   .20256723E+00
   .17252965E+00   .14539051E+00   .12093668E+00   .98965284E-01   .79283926E-01
   .61710762E-01   .46074455E-01   .32214036E-01   .19978673E-01   .92273858E-02
  -.17129911E-03  -.83397200E-02  -.15391484E-01  -.21431883E-01  -.26558326E-01
  -.30860765E-01  -.34422125E-01  -.37318724E-01  -.39620689E-01  -.41392351E-01
  -.42692632E-01  -.43575414E-01  -.44089892E-01  -.44280909E-01  -.44189275E-01
  -.43852064E-01  -.43302903E-01  -.42572229E-01  -.41687545E-01  -.40673652E-01
  -.39552862E-01  -.38345208E-01  -.37068625E-01  -.35739131E-01  -.34370987E-01
  -.32976850E-01  -.31567908E-01  -.30154015E-01  -.28743807E-01  -.27344813E-01
  -.25963554E-01  -.24605642E-01  -.23275859E-01  -.21978245E-01  -.20716161E-01
  -.19492364E-01  -.18309064E-01  -.17167982E-01  -.16070400E-01  -.15017212E-01
  -.14008960E-01  -.13045883E-01  -.12127944E-01  -.11254869E-01  -.10426176E-01
  -.96411985E-02  -.88991161E-02  -.81989728E-02  -.75396992E-02  -.69201309E-02
  -.63390252E-02  -.57950768E-02  -.52869306E-02  -.48131948E-02  -.43724520E-02
  -.39632685E-02  -.35842039E-02  -.32338185E-02  -.29106807E-02  -.26133730E-02
  -.23404975E-02  -.20906808E-02  -.18625779E-02  -.16548763E-02  -.14662983E-02
  -.12956043E-02  -.11415948E-02  -.10031117E-02  -.87904038E-03  -.76831031E-03
  -.66989594E-03  -.58281725E-03  -.50613997E-03  -.43897557E-03  -.38048116E-03
  -.32985907E-03  -.28635640E-03  -.24926428E-03  -.21791713E-03  -.19169172E-03
  -.17000618E-03  -.15231889E-03  -.13812728E-03  -.12696662E-03  -.11840868E-03
  -.11206038E-03  -.10756243E-03  -.10458788E-03  -.10284067E-03  -.10205420E-03
  -.10198983E-03  -.10243541E-03  -.10320382E-03  -.10413150E-03  -.10507701E-03
  -.10591958E-03  -.10655770E-03  -.10690776E-03  -.10690264E-03  -.10649045E-03
  -.10563321E-03  -.10430558E-03  -.10249368E-03  -.10019394E-03  -.97411903E-04
  -.94161239E-04  -.90462658E-04  -.86342952E-04  -.81834062E-04  -.76972202E-04
  -.71797027E-04  -.66350863E-04  -.60677976E-04  -.54823902E-04  -.48834824E-04
  -.42757002E-04  -.36636248E-04  -.30517455E-04  -.24444170E-04  -.18458220E-04
  -.12599377E-04  -.69050699E-05  -.14101411E-05   .38533596E-05   .88563384E-05
   .13572784E-04   .17979862E-04   .22057967E-04   .25790753E-04   .29165127E-04
   .32171219E-04   .34802321E-04   .37054812E-04   .38928050E-04   .40424254E-04
   .41548366E-04   .42307895E-04   .42712753E-04   .42775078E-04   .42509044E-04
   .41930672E-04   .41057628E-04   .39909024E-04   .38505210E-04   .36867574E-04
   .35018335E-04   .32980347E-04   .30776900E-04   .28431531E-04   .25967839E-04
   .23409308E-04   .20779141E-04   .18100099E-04   .15394352E-04   .12683343E-04
   .99876602E-05   .73269199E-05   .47196652E-05   .21832738E-05  -.26612093E-06
  -.26136966E-05  -.48459962E-05  -.69509705E-05  -.89180082E-05  -.10737955E-04
  -.12403120E-04  -.13907274E-04  -.15245635E-04  -.16414842E-04  -.17412925E-04
  -.18239262E-04  -.18894531E-04  -.19380647E-04  -.19700707E-04  -.19858913E-04
  -.19860497E-04  -.19711649E-04  -.19419423E-04  -.18991661E-04  -.18436897E-04
  -.17764271E-04  -.16983436E-04  -.16104469E-04  -.15137779E-04  -.14094018E-04
  -.12983994E-04  -.11818584E-04  -.10608653E-04  -.93649753E-05  -.80981563E-05
  -.68185635E-05  -.55362587E-05  -.42609358E-05  -.30018642E-05  -.17678364E-05
  -.56712210E-06   .59257268E-06   .17041408E-05   .27611032E-05   .37576329E-05
   .46885729E-05   .55494485E-05   .63364747E-05   .70465576E-05   .76772913E-05
   .82269492E-05   .86944718E-05   .90794484E-05   .93820966E-05   .96032364E-05
   .97442618E-05   .98071092E-05   .97942222E-05   .97085150E-05   .95533334E-05
   .93324133E-05   .90498395E-05   .87100017E-05   .83175510E-05   .78773561E-05
   .73944586E-05   .68740299E-05   .63213278E-05   .57416545E-05   .51403160E-05
   .45225820E-05   .38936493E-05   .32586050E-05   .26223937E-05   .19897859E-05
   .13653490E-05   .75342120E-06   .15808773E-06  -.41683995E-06  -.96784232E-06
  -.14917071E-05  -.19855416E-05  -.24467826E-05  -.28732026E-05  -.32629148E-05
  -.36143737E-05  -.39263743E-05  -.41980485E-05  -.44288590E-05  -.46185911E-05
  -.47673421E-05  -.48755097E-05  -.49437772E-05  -.49730984E-05  -.49646802E-05
  -.49199645E-05  -.48406086E-05  -.47284651E-05  -.45855609E-05  -.44140755E-05
  -.42163195E-05  -.39947123E-05  -.37517602E-05  -.34900346E-05  -.32121506E-05
  -.29207457E-05  -.26184596E-05  -.23079144E-05  -.19916960E-05  -.16723361E-05
  -.13522955E-05  -.10339484E-05  -.71956822E-06  -.41131424E-06  -.11122015E-06
   .17881646E-06   .45704305E-06   .72185964E-06   .97182491E-06   .12056609E-05
   .14222565E-05   .16206688E-05   .18001243E-05   .19600182E-05   .20999118E-05
   .22195301E-05   .23187575E-05   .23976321E-05   .24563400E-05   .24952081E-05
   .25146961E-05   .25153883E-05   .24979843E-05   .24632891E-05   .24122036E-05
   .23457138E-05   .22648803E-05   .21708277E-05   .20647336E-05   .19478179E-05
   .18213320E-05   .16865487E-05   .15447516E-05   .13972253E-05   .12452459E-05
   .10900719E-05   .93293577E-06   .77503581E-06   .61752862E-06   .46152239E-06
   .30807066E-06   .15816677E-06   .12739005E-07  -.12735356E-06  -.26132457E-06
  -.38846317E-06  -.50813609E-06  -.61978918E-06  -.72294809E-06  -.81721854E-06
  -.90228580E-06  -.97791371E-06  -.10439431E-05  -.11002898E-05  -.11469419E-05
  -.11839571E-05  -.12114589E-05  -.12296334E-05  -.12387248E-05  -.12390316E-05
  -.12309018E-05  -.12147281E-05  -.11909435E-05  -.11600163E-05  -.11224449E-05
  -.10787535E-05  -.10294863E-05  -.97520367E-06  -.91647663E-06  -.85388276E-06
  -.78800156E-06  -.71941031E-06  -.64868001E-06  -.57637166E-06  -.50303265E-06
  -.42919358E-06  -.35536526E-06  -.28203600E-06  -.20966924E-06  -.13870146E-06
  -.69540363E-07  -.25634316E-08   .61883314E-07   .12348619E-06   .18196450E-06
   .23707084E-06   .28859122E-06   .33634491E-06   .38018401E-06   .41999287E-06
   .45568726E-06   .48721338E-06   .51454669E-06   .53769062E-06   .55667507E-06
   .57155493E-06   .58240839E-06   .58933523E-06   .59245505E-06   .59190547E-06
   .58784023E-06   .58042744E-06   .56984766E-06   .55629214E-06   .53996100E-06
   .52106152E-06   .49980645E-06   .47641242E-06   .45109836E-06   .42408409E-06
   .39558893E-06   .36583041E-06   .33502312E-06   .30337757E-06   .27109929E-06
   .23838785E-06   .20543614E-06   .17242964E-06   .13954584E-06   .10695374E-06
   .74813405E-07   .43275666E-07   .12481843E-07  -.17436428E-07  -.46357310E-07
  -.74168811E-07  -.10076878E-06  -.12606483E-06  -.14997427E-06  -.17242391E-06
  -.19334994E-06  -.21269766E-06  -.23042128E-06  -.24648367E-06  -.26085607E-06
  -.27351786E-06  -.28445619E-06  -.29366577E-06  -.30114856E-06  -.30691344E-06
  -.31097596E-06  -.31335807E-06  -.31408779E-06  -.31319900E-06  -.31073113E-06
  -.30672891E-06  -.30124215E-06  -.29432545E-06  -.28603797E-06  -.27644321E-06
  -.26560872E-06  -.25360594E-06  -.24050989E-06  -.22639893E-06  -.21135456E-06
  -.19546112E-06  -.17880555E-06  -.16147710E-06  -.14356706E-06  -.12516847E-06
  -.10637578E-06  -.87284562E-07  -.67991183E-07  -.48592423E-07  -.29185139E-07
  -.98658847E-08   .92694738E-08   .28126154E-07   .46610864E-07   .64632213E-07
   .82101130E-07   .98931289E-07   .11503953E-06   .13034627E-06   .14477595E-06
   .15825741E-06   .17072429E-06   .18211544E-06   .19237526E-06   .20145407E-06
   .20930840E-06   .21590130E-06   .22120261E-06   .22518921E-06   .22784515E-06
   .22916188E-06   .22913831E-06   .22778091E-06   .22510374E-06   .22112841E-06
   .21588403E-06   .20940707E-06   .20174125E-06   .19293726E-06   .18305256E-06
   .17215102E-06   .16030261E-06   .14758298E-06   .13407304E-06   .11985844E-06
   .10502911E-06   .89678674E-07   .73903880E-07   .57803998E-07   .41480189E-07
   .25034862E-07   .85710175E-08  -.78084252E-08  -.24001293E-07  -.39906833E-07
  -.55426374E-07  -.70463977E-07  -.84927079E-07  -.98727103E-07  -.11178005E-06
  -.12400706E-06  -.13533495E-06  -.14569668E-06  -.15503180E-06  -.16328690E-06
  -.17041589E-06  -.17638034E-06  -.18114974E-06  -.18470165E-06  -.18702187E-06
  -.18810450E-06  -.18795193E-06  -.18657487E-06  -.18399215E-06  -.18023064E-06
  -.17532500E-06  -.16931738E-06  -.16225716E-06  -.15420051E-06  -.14520998E-06
  -.13535407E-06  -.12470665E-06  -.11334649E-06  -.10135660E-06  -.88823690E-07
  -.75837495E-07  -.62490139E-07  -.48875466E-07  -.35088367E-07  -.21224102E-07
  -.73776225E-08   .63570979E-08   .19887723E-07   .33124194E-07   .45979356E-07
   .58369547E-07   .70215167E-07   .81441213E-07   .91977763E-07   .10176044E-06
   .11073081E-06   .11883676E-06   .12603278E-06   .13228025E-06   .13754765E-06
   .14181067E-06   .14505237E-06   .14726318E-06   .14844092E-06   .14859068E-06
   .14772477E-06   .14586250E-06   .14303000E-06   .13925989E-06   .13459104E-06
   .12906817E-06   .12274144E-06   .11566608E-06   .10790186E-06   .99512635E-07
   .90565833E-07   .81131898E-07   .71283751E-07   .61096228E-07   .50645504E-07
   .40008531E-07   .29262457E-07   .18484072E-07   .77492476E-08  -.28675974E-08
  -.13294019E-07  -.23460046E-07  -.33298652E-07  -.42746200E-07  -.51742853E-07
  -.60232950E-07  -.68165351E-07  -.75493733E-07  -.82176855E-07  -.88178773E-07
  -.93469019E-07  -.98022732E-07  -.10182074E-06  -.10484962E-06  -.10710169E-06
  -.10857493E-06  -.10927298E-06  -.10920494E-06  -.10838523E-06  -.10683340E-06
  -.10457390E-06  -.10163577E-06  -.98052390E-07  -.93861130E-07  -.89103007E-07
  -.83822319E-07  -.78066251E-07  -.71884480E-07  -.65328756E-07  -.58452488E-07
  -.51310317E-07  -.43957688E-07  -.36450431E-07  -.28844344E-07  -.21194780E-07
  -.13556254E-07  -.59820564E-08   .14761063E-08   .87684629E-08   .15847499E-07
   .22668258E-07   .29188613E-07   .35369518E-07   .41175223E-07   .46573463E-07
   .51535618E-07   .56036840E-07   .60056145E-07   .63576484E-07   .66584772E-07
   .69071889E-07   .71032659E-07   .72465786E-07   .73373776E-07   .73762822E-07
   .73642668E-07   .73026451E-07   .71930518E-07   .70374224E-07   .68379717E-07
   .65971700E-07   .63177183E-07   .60025227E-07   .56546677E-07   .52773883E-07
   .48740429E-07   .44480847E-07   .40030343E-07   .35424518E-07   .30699094E-07
   .25889652E-07   .21031375E-07   .16158799E-07   .11305583E-07   .65042830E-08
   .17861505E-08  -.28190595E-08  -.72832606E-08  -.11580190E-07  -.15685545E-07
  -.19577099E-07  -.23234801E-07  -.26640852E-07  -.29779764E-07  -.32638398E-07
  -.35205985E-07  -.37474124E-07  -.39436770E-07  -.41090193E-07  -.42432932E-07
  -.43465724E-07  -.44191427E-07  -.44614921E-07  -.44743004E-07  -.44584271E-07
  -.44148993E-07  -.43448973E-07  -.42497411E-07  -.41308752E-07  -.39898536E-07
  -.38283245E-07  -.36480143E-07  -.34507126E-07  -.32382565E-07  -.30125155E-07
  -.27753768E-07  -.25287308E-07  -.22744577E-07  -.20144140E-07  -.17504207E-07
  -.14842515E-07  -.12176224E-07  -.95218170E-08  -.68950172E-08  -.43107085E-08
  -.17828698E-08   .67548171E-09   .30523361E-08   .53367266E-08   .75187554E-08
   .95896091E-08   .11541566E-07   .13367991E-07   .15063329E-07   .16623082E-07
   .18043783E-07   .19322963E-07   .20459115E-07   .21451641E-07   .22300813E-07
   .23007713E-07   .23574175E-07   .24002733E-07   .24296554E-07   .24459380E-07
   .24495461E-07   .24409502E-07   .24206590E-07   .23892145E-07   .23471858E-07
   .22951633E-07   .22337542E-07   .21635766E-07   .20852560E-07   .19994202E-07
   .19066961E-07   .18077060E-07   .17030647E-07   .15933771E-07   .14792357E-07
   .13612192E-07   .12398908E-07   .11157975E-07   .98946952E-08   .86141953E-08
   .73214307E-08   .60211860E-08   .47180798E-08   .34165713E-08   .21209687E-08
   .83543781E-09  -.43598720E-09  -.16893937E-08  -.29209799E-08  -.41270446E-08
  -.53039777E-08  -.64482516E-08  -.75564137E-08  -.86250803E-08  -.96509327E-08
  -.10630715E-07  -.11561233E-07  -.12439359E-07  -.13262030E-07  -.14026264E-07
  -.14729158E-07  -.15367907E-07  -.15939815E-07  -.16442307E-07  -.16872954E-07
  -.17229484E-07  -.17509805E-07  -.17712031E-07  -.17834498E-07  -.17875790E-07
  -.17834765E-07  -.17710574E-07  -.17502687E-07  -.17210914E-07  -.16835429E-07
  -.16376786E-07  -.15835939E-07  -.15214259E-07  -.14513545E-07  -.13736037E-07
  -.12884424E-07  -.11961847E-07  -.10971900E-07  -.99186285E-08  -.88065248E-08
  -.76405142E-08  -.64259427E-08  -.51685588E-08  -.38744910E-08  -.25502216E-08
  -.12025568E-08   .16140726E-09   .15343218E-08   .29086260E-08   .42765908E-08
   .56303649E-08   .69620244E-08   .82636232E-08   .95272464E-08   .10745064E-07
   .11909386E-07   .13012718E-07   .14047815E-07   .15007739E-07   .15885909E-07
   .16676160E-07   .17372786E-07   .17970592E-07   .18464940E-07   .18851790E-07
   .19127737E-07   .19290048E-07   .19336692E-07   .19266363E-07   .19078501E-07
   .18773310E-07   .18351763E-07   .17815610E-07   .17167373E-07   .16410342E-07
   .15548559E-07   .14586799E-07   .13530548E-07   .12385969E-07   .11159868E-07
   .98596519E-08   .84932852E-08   .70692366E-08   .55964254E-08   .40841624E-08
   .25420881E-08   .98010759E-09  -.59167741E-09  -.21630380E-08  -.37236897E-08
  -.52633642E-08  -.67718825E-08  -.82392266E-08  -.96556114E-08  -.11011555E-07
  -.12297948E-07  -.13506118E-07  -.14627896E-07  -.15655673E-07  -.16582459E-07
  -.17401931E-07  -.18108486E-07  -.18697277E-07  -.19164252E-07  -.19506188E-07
  -.19720711E-07  -.19806318E-07  -.19762387E-07  -.19589185E-07  -.19287868E-07
  -.18860471E-07  -.18309900E-07  -.17639907E-07  -.16855065E-07  -.15960739E-07
  -.14963046E-07  -.13868811E-07  -.12685520E-07  -.11421268E-07  -.10084700E-07
  -.86849467E-08  -.72315646E-08  -.57344642E-08  -.42038405E-08  -.26501008E-08
  -.10837905E-08   .48448204E-09   .20441206E-08   .35846164E-08   .50956218E-08
   .65670232E-08   .79890116E-08   .93521515E-08   .10647446E-07   .11866399E-07
   .13001074E-07   .14044148E-07   .14988961E-07   .15829560E-07   .16560736E-07
   .17178062E-07   .17677917E-07   .18057509E-07   .18314892E-07   .18448971E-07
   .18459512E-07   .18347132E-07   .18113294E-07   .17760291E-07   .17291226E-07
   .16709983E-07   .16021195E-07   .15230210E-07   .14343043E-07   .13366334E-07
   .12307295E-07   .11173655E-07   .99736045E-08   .87157315E-08   .74089595E-08
   .60624825E-08   .46856976E-08   .32881383E-08   .18794063E-08   .46910370E-09
  -.93323375E-09  -.23182037E-08  -.36766016E-08  -.49994838E-08  -.62782273E-08
  -.75045873E-08  -.86707511E-08  -.97693884E-08  -.10793699E-07  -.11737453E-07
  -.12595033E-07  -.13361463E-07  -.14032440E-07  -.14604354E-07  -.15074308E-07
  -.15440129E-07  -.15700380E-07  -.15854357E-07  -.15902089E-07  -.15844329E-07
  -.15682542E-07  -.15418884E-07  -.15056181E-07  -.14597904E-07  -.14048132E-07
  -.13411522E-07  -.12693269E-07  -.11899062E-07  -.11035039E-07  -.10107739E-07
  -.91240519E-08  -.80911681E-08  -.70165238E-08  -.59077471E-08  -.47726033E-08
  -.36189393E-08  -.24546283E-08  -.12875154E-08  -.12536420E-09   .10241948E-08
   .21537149E-08   .32559810E-08   .43240565E-08   .53513264E-08   .63315385E-08
   .72588407E-08   .81278148E-08   .89335067E-08   .96714534E-08   .10337705E-07
   .10928847E-07   .11442010E-07   .11874887E-07   .12225737E-07   .12493388E-07
   .12677236E-07   .12777240E-07   .12793915E-07   .12728316E-07   .12582026E-07
   .12357137E-07   .12056223E-07   .11682320E-07   .11238896E-07   .10729818E-07
   .10159324E-07   .95319832E-08   .88526655E-08   .81265011E-08   .73588426E-08
   .65552249E-08   .57213260E-08   .48629257E-08   .39858667E-08   .30960146E-08
 25.1333556480996805 T
 Non local Part
 0 2 1.19916030564286080
 6.64147139257665753 -0.902950942393947048E-01 -0.902950942393947048E-01 -0.494570754788003619E-02
 Reciprocal Space Part
   .55817778E+01   .55705292E+01   .55368742E+01   .54810842E+01   .54036090E+01
   .53050722E+01   .51862655E+01   .50481413E+01   .48918033E+01   .47184965E+01
   .45295951E+01   .43265891E+01   .41110702E+01   .38847161E+01   .36492746E+01
   .34065459E+01   .31583653E+01   .29065851E+01   .26530561E+01   .23996093E+01
   .21480380E+01   .19000796E+01   .16573990E+01   .14215722E+01   .11940710E+01
   .97624910E+00   .76932962E+00   .57439430E+00   .39237433E+00   .22404317E+00
   .70011403E-01  -.69276357E-01  -.19354238E+00  -.30267462E+00  -.39672330E+00
  -.47589550E+00  -.54054769E+00  -.59117641E+00  -.62840720E+00  -.65298201E+00
  -.66574526E+00  -.66762884E+00  -.65963619E+00  -.64282584E+00  -.61829466E+00
  -.58716098E+00  -.55054809E+00  -.50956809E+00  -.46530668E+00  -.41880877E+00
  -.37106549E+00  -.32300249E+00  -.27546984E+00  -.22923368E+00  -.18496959E+00
  -.14325789E+00  -.10458070E+00  -.69320980E-01  -.37763250E-01  -.10096082E-01
   .13583844E-01   .33266241E-01   .49020451E-01   .60987606E-01   .69371922E-01
   .74431341E-01   .76467752E-01   .75816996E-01   .72838896E-01   .67907498E-01
   .61401725E-01   .53696622E-01   .45155343E-01   .36122003E-01   .26915516E-01
   .17824469E-01   .91031031E-02   .96841293E-03  -.64016513E-02  -.12868900E-01
  -.18334607E-01  -.22738262E-01  -.26055498E-01  -.28295268E-01  -.29496423E-01
  -.29723817E-01  -.29064057E-01  -.27621053E-01  -.25511488E-01  -.22860336E-01
  -.19796541E-01  -.16448962E-01  -.12942675E-01  -.93957003E-02  -.59162147E-02
  -.26002886E-02   .46983200E-03   .32268923E-02   .56192551E-02   .76110128E-02
 Real Space Part
  -.69534111E+01  -.69008643E+01  -.67439149E+01  -.64846258E+01  -.61264015E+01
  -.56739369E+01  -.51331487E+01  -.45110871E+01  -.38158316E+01  -.30563714E+01
  -.22424722E+01  -.13845316E+01  -.49342616E+00   .41964975E+00   .13433478E+01
   .22663320E+01   .31774436E+01   .40658621E+01   .49212597E+01   .57339466E+01
   .64950054E+01   .71964102E+01   .78311315E+01   .83932221E+01   .88778851E+01
   .92815206E+01   .96017523E+01   .98374329E+01   .99886278E+01   .10056579E+02
   .10043651E+02   .99532522E+01   .97897493E+01   .95583598E+01   .92650354E+01
   .89163354E+01   .85192934E+01   .80812800E+01   .76098643E+01   .71126773E+01
   .65972797E+01   .60710370E+01   .55410038E+01   .50138200E+01   .44956195E+01
   .39919547E+01   .35077354E+01   .30471850E+01   .26138123E+01   .22103999E+01
   .18390082E+01   .15009937E+01   .11970412E+01   .92720705E+00   .69097321E+00
   .48730908E+00   .31473956E+00   .17141725E+00   .55196666E-01  -.36291350E-01
  -.10556696E+00  -.15523202E+00  -.18790557E+00  -.20616537E+00  -.21249645E+00
  -.20924726E+00  -.19859404E+00  -.18251343E+00  -.16276324E+00  -.14087115E+00
  -.11813077E+00  -.95604363E-01  -.74131485E-01  -.54342573E-01  -.36676532E-01
  -.21401321E-01  -.86365671E-02   .16227553E-02   .94824334E-02   .15125707E-01
   .18791209E-01   .20752711E-01   .21301098E-01   .20728862E-01   .19317303E-01
   .17326466E-01   .14987782E-01   .12499256E-01   .10022986E-01   .76847243E-02
   .55751736E-02   .37526593E-02   .22468383E-02   .10630977E-02   .18732362E-03
  -.40924829E-03  -.76534653E-03  -.92534563E-03  -.93546876E-03  -.84061581E-03
 Reciprocal Space Part
  -.18050704E+02  -.17834272E+02  -.17186760E+02  -.16113521E+02  -.14623482E+02
  -.12729146E+02  -.10446591E+02  -.77954652E+01  -.47989573E+01  -.14837576E+01
   .21200169E+01   .59789299E+01   .10056375E+02   .14312772E+02   .18705823E+02
   .23190815E+02   .27720993E+02   .32247989E+02   .36722309E+02   .41093883E+02
   .45312654E+02   .49329224E+02   .53095520E+02   .56565493E+02   .59695819E+02
   .62446596E+02   .64782024E+02   .66671043E+02   .68087925E+02   .69012796E+02
   .69432071E+02   .69338806E+02   .68732931E+02   .67621372E+02   .66018053E+02
   .63943765E+02   .61425910E+02   .58498115E+02   .55199729E+02   .51575201E+02
   .47673357E+02   .43546587E+02   .39249955E+02   .34840257E+02   .30375044E+02
   .25911622E+02   .21506061E+02   .17212234E+02   .13080900E+02   .91588530E+01
   .54881601E+01   .21055001E+01  -.95838227E+00  -.36790948E+01  -.60388808E+01
  -.80267626E+01  -.96385435E+01  -.10876670E+02  -.11749959E+02  -.12273201E+02
  -.12466648E+02  -.12355399E+02  -.11968702E+02  -.11339191E+02  -.10502073E+02
  -.94942880E+01  -.83536641E+01  -.71180804E+01  -.58246663E+01  -.45090480E+01
  -.32046618E+01  -.19421464E+01  -.74882792E+00   .35169526E+00   .13398601E+01
   .22003369E+01   .29221161E+01   .34984875E+01   .39269162E+01   .42088235E+01
   .43492818E+01   .43566365E+01   .42420665E+01   .40190991E+01   .37030930E+01
   .33107050E+01   .28593554E+01   .23667065E+01   .18501663E+01   .13264317E+01
   .81107916E+00   .31821257E+00  -.13982499E+00  -.55267182E+00  -.91209780E+00
  -.12120841E+01  -.14488344E+01  -.16207210E+01  -.17281718E+01  -.17735043E+01
 Real Space Part
   .10651139E+04   .10644690E+04   .10625081E+04   .10591538E+04   .10542809E+04
   .10477220E+04   .10392749E+04   .10287116E+04   .10157888E+04   .10002596E+04
   .98188486E+03   .96044581E+03   .93575544E+03   .90766958E+03   .87609671E+03
   .84100623E+03   .80243497E+03   .76049163E+03   .71535894E+03   .66729356E+03
   .61662359E+03   .56374381E+03   .50910879E+03   .45322409E+03   .39663573E+03
   .33991847E+03   .28366297E+03   .22846251E+03   .17489949E+03   .12353223E+03
   .74882375E+02   .29423356E+02  -.12429823E+02  -.50329150E+02  -.84000326E+02
  -.11324746E+03  -.13795569E+03  -.15809158E+03  -.17370155E+03  -.18490823E+03
  -.19190502E+03  -.19494902E+03  -.19435265E+03  -.19047419E+03  -.18370756E+03
  -.17447167E+03  -.16319972E+03  -.15032861E+03  -.13628891E+03  -.12149559E+03
  -.10633967E+03  -.91181076E+02  -.76342788E+02  -.62106350E+02  -.48708813E+02
  -.36341096E+02  -.25147706E+02  -.15227736E+02  -.66370019E+01   .60880866E+00
   .65301792E+01   .11179163E+02   .14634341E+02   .16995528E+02   .18378415E+02
   .18909313E+02   .18720165E+02   .17943940E+02   .16710533E+02   .15143243E+02
   .13355885E+02   .11450557E+02   .95160752E+01   .76270408E+01   .58435107E+01
   .42112018E+01   .27621624E+01   .15158297E+01   .48038513E+00  -.34567781E+00
  -.97186072E+00  -.14139210E+01  -.16921593E+01  -.18297962E+01  -.18514895E+01
  -.17820313E+01  -.16452525E+01  -.14631487E+01  -.12552329E+01  -.10381074E+01
  -.82524120E+00  -.62692995E+00  -.45041348E+00  -.30011899E+00  -.17799937E+00
  -.83934893E-01  -.16168161E-01   .28254623E-01   .53059773E-01   .62358715E-01
 Non local Part
 1 2 1.19916030564286080
 -1.25459306742451093 0.228100760454737587E-01 0.228100760454737587E-01 -0.700981276733592118
 Reciprocal Space Part
   .00000000E+00   .23510789E+00   .46836234E+00   .69793402E+00   .92204139E+00
   .11389735E+01   .13471118E+01   .15449501E+01   .17311126E+01   .19043703E+01
   .20636539E+01   .22080652E+01   .23368850E+01   .24495780E+01   .25457954E+01
   .26253740E+01   .26883327E+01   .27348663E+01   .27653367E+01   .27802619E+01
   .27803027E+01   .27662478E+01   .27389977E+01   .26995471E+01   .26489663E+01
   .25883833E+01   .25189648E+01   .24418976E+01   .23583711E+01   .22695607E+01
   .21766115E+01   .20806245E+01   .19826438E+01   .18836459E+01   .17845301E+01
   .16861121E+01   .15891184E+01   .14941834E+01   .14018480E+01   .13125600E+01
   .12266766E+01   .11444678E+01   .10661213E+01   .99174936E+00   .92139498E+00
   .85504034E+00   .79261477E+00   .73400336E+00   .67905551E+00   .62759336E+00
   .57941985E+00   .53432639E+00   .49209973E+00   .45252826E+00   .41540736E+00
   .38054389E+00   .34775980E+00   .31689471E+00   .28780770E+00   .26037813E+00
   .23450569E+00   .21010971E+00   .18712783E+00   .16551415E+00   .14523693E+00
   .12627598E+00   .10861987E+00   .92263068E-01   .77203056E-01   .63437602E-01
   .50962234E-01   .39767981E-01   .29839474E-01   .21153417E-01   .13677481E-01
   .73696341E-02   .21778907E-02  -.19595132E-02  -.51135603E-02  -.73635388E-02
  -.87958246E-02  -.95024151E-02  -.95792707E-02  -.91245303E-02  -.82366629E-02
  -.70126172E-02  -.55460307E-02  -.39255516E-02  -.22333231E-02  -.54367111E-03
   .10779713E-02   .25758793E-02   .39045755E-02   .50290887E-02   .59249343E-02
   .65778287E-02   .69831577E-02   .71452240E-02   .70763059E-02   .67955637E-02
 Real Space Part
   .00000000E+00   .23584444E+01   .46905809E+01   .69705668E+01   .91734793E+01
   .11275748E+02   .13255558E+02   .15093213E+02   .16771445E+02   .18275680E+02
   .19594235E+02   .20718452E+02   .21642774E+02   .22364748E+02   .22884966E+02
   .23206950E+02   .23336969E+02   .23283822E+02   .23058561E+02   .22674189E+02
   .22145325E+02   .21487856E+02   .20718572E+02   .19854810E+02   .18914098E+02
   .17913820E+02   .16870901E+02   .15801528E+02   .14720895E+02   .13643000E+02
   .12580468E+02   .11544435E+02   .10544456E+02   .95884707E+01   .86828003E+01
   .78321846E+01   .70398518E+01   .63076171E+01   .56360052E+01   .50243916E+01
   .44711564E+01   .39738471E+01   .35293436E+01   .31340209E+01   .27839065E+01
   .24748267E+01   .22025405E+01   .19628579E+01   .17517407E+01   .15653850E+01
   .14002853E+01   .12532803E+01   .11215805E+01   .10027809E+01   .89485770E+00
   .79615357E+00   .70535222E+00   .62144491E+00   .54369142E+00   .47157738E+00
   .40477041E+00   .34307664E+00   .28639943E+00   .23470160E+00   .18797213E+00
   .14619822E+00   .10934294E+00   .77328764E-01   .50026788E-01   .27251291E-01
   .87591178E-02  -.57467833E-02  -.16610463E-01  -.24213511E-01  -.28963878E-01
  -.31283785E-01  -.31597457E-01  -.30319360E-01  -.27843477E-01  -.24534068E-01
  -.20718243E-01  -.16680503E-01  -.12659360E-01  -.88459612E-02  -.53846167E-02
  -.23749991E-02   .12423795E-03   .20907329E-02   .35329050E-02   .44839862E-02
   .49959065E-02   .51333191E-02   .49680098E-02   .45738887E-02   .40227146E-02
   .33806453E-02   .27056586E-02   .20458418E-02   .14385027E-02   .91002329E-03
 Reciprocal Space Part
   .00000000E+00   .29272926E+00   .57843399E+00   .85023484E+00   .11015397E+01
   .13261794E+01   .15185341E+01   .16736479E+01   .17873284E+01   .18562306E+01
   .18779215E+01   .18509255E+01   .17747492E+01   .16498856E+01   .14777963E+01
   .12608754E+01   .10023919E+01   .70641614E+00   .37772921E+00   .21718724E-01
  -.35573657E+00  -.74839098E+00  -.11497619E+01  -.15532628E+01  -.19523357E+01
  -.23405817E+01  -.27118843E+01  -.30605258E+01  -.33812917E+01  -.36695632E+01
  -.39213948E+01  -.41335755E+01  -.43036740E+01  -.44300652E+01  -.45119403E+01
  -.45492988E+01  -.45429232E+01  -.44943396E+01  -.44057620E+01  -.42800250E+01
  -.41205058E+01  -.39310365E+01  -.37158106E+01  -.34792853E+01  -.32260817E+01
  -.29608856E+01  -.26883505E+01  -.24130063E+01  -.21391741E+01  -.18708888E+01
  -.16118327E+01  -.13652790E+01  -.11340470E+01  -.92047055E+00  -.72637731E+00
  -.55308185E+00  -.40138970E+00  -.27161305E+00  -.16359660E+00  -.76752772E-01
  -.10104639E-01   .37664549E-01   .68156995E-01   .83202612E-01   .84799534E-01
   .75054428E-01   .56124091E-01   .30159711E-01  -.74497392E-03  -.34600541E-01
  -.69562879E-01  -.10396763E+00  -.13635759E+00  -.16550280E+00  -.19041323E+00
  -.21034427E+00  -.22479520E+00  -.23350134E+00  -.23642027E+00  -.23371303E+00
  -.22572115E+00  -.21294033E+00  -.19599172E+00  -.17559194E+00  -.15252250E+00
  -.12759976E+00  -.10164610E+00  -.75463148E-01  -.49807632E-01  -.25370407E-01
  -.27590838E-02   .17515510E-01   .35048873E-01   .49548366E-01   .60834843E-01
   .68840593E-01   .73603904E-01   .75260639E-01   .74033291E-01   .70218015E-01
 Real Space Part
   .00000000E+00  -.44565316E+01  -.88736793E+01  -.13212431E+02  -.17434518E+02
  -.21502784E+02  -.25381550E+02  -.29036977E+02  -.32437420E+02  -.35553771E+02
  -.38359789E+02  -.40832411E+02  -.42952041E+02  -.44702811E+02  -.46072803E+02
  -.47054238E+02  -.47643617E+02  -.47841801E+02  -.47654050E+02  -.47089992E+02
  -.46163524E+02  -.44892661E+02  -.43299301E+02  -.41408940E+02  -.39250314E+02
  -.36854984E+02  -.34256876E+02  -.31491766E+02  -.28596733E+02  -.25609588E+02
  -.22568287E+02  -.19510342E+02  -.16472240E+02  -.13488886E+02  -.10593077E+02
  -.78150297E+01  -.51819498E+01  -.27176791E+01  -.44240695E+00   .16275384E+01
   .34798180E+01   .51061276E+01   .65021612E+01   .76674960E+01   .86054018E+01
   .93225838E+01   .98288640E+01   .10136814E+02   .10261344E+02   .10219273E+02
   .10028865E+02   .97093782E+01   .92806093E+01   .87624554E+01   .81745059E+01
   .75356666E+01   .68638280E+01   .61755803E+01   .54859812E+01   .48083782E+01
   .41542863E+01   .35333200E+01   .29531777E+01   .24196742E+01   .19368174E+01
   .15069225E+01   .11307583E+01   .80771818E+00   .53600812E+00   .31284662E+00
   .13466788E+00  -.26769640E-02  -.10372651E+00  -.17322843E+00  -.21597563E+00
  -.23666226E+00  -.23976167E+00  -.22942775E+00  -.20941978E+00  -.18305043E+00
  -.15315567E+00  -.12208482E+00  -.91708380E-01  -.63441081E-01  -.38277137E-01
  -.16834879E-01   .59226634E-03   .13981221E-01   .23523731E-01   .29572128E-01
   .32588335E-01   .33097637E-01   .31648362E-01   .28778214E-01   .24987606E-01
   .20720005E-01   .16348990E-01   .12171480E-01   .84063741E-02   .51977359E-02
 PAW radial sets
 323 0.699084555240741423
(5E20.12)                                
 augmentation charges (non sperical)
  -.610085085999E-01  -.186338196202E-02  -.286321339088E-01   .165933387291E-01  -.186338196202E-02
  -.601132130549E-04   .464666195505E-04   .217264853682E-03  -.286321339088E-01   .464666195505E-04
   .535065865316E-01   .383319399150E-03   .165933387291E-01   .217264853682E-03   .383319399150E-03
   .119224496368E-02
 uccopancies in atom
   .200000000005E+01   .000000000000E+00   .000000000000E+00   .000000000000E+00   .000000000000E+00
   .000000000000E+00   .000000000000E+00   .000000000000E+00   .000000000000E+00   .000000000000E+00
   .666666666439E+00   .000000000000E+00   .000000000000E+00   .000000000000E+00   .000000000000E+00
   .000000000000E+00
 grid
   .266163843696E-04   .274818827895E-04   .283755250589E-04   .292982263456E-04   .302509315762E-04
   .312346164042E-04   .322502882088E-04   .332989871268E-04   .343817871173E-04   .354997970623E-04
   .366541619016E-04   .378460638057E-04   .390767233863E-04   .403474009463E-04   .416593977706E-04
   .430140574586E-04   .444127673002E-04   .458569596965E-04   .473481136267E-04   .488877561628E-04
   .504774640331E-04   .521188652376E-04   .538136407145E-04   .555635260619E-04   .573703133154E-04
   .592358527830E-04   .611620549401E-04   .631508923861E-04   .652044018643E-04   .673246863478E-04
   .695139171933E-04   .717743363644E-04   .741082587279E-04   .765180744243E-04   .790062513153E-04
   .815753375116E-04   .842279639819E-04   .869668472475E-04   .897947921642E-04   .927146947948E-04
   .957295453747E-04   .988424313742E-04   .102056540661E-03   .105375164763E-03   .108801702242E-03
   .112339662172E-03   .115992667733E-03   .119764459921E-03   .123658901382E-03   .127679980364E-03
   .131831814803E-03   .136118656540E-03   .140544895676E-03   .145115065067E-03   .149833844965E-03
   .154706067814E-03   .159736723194E-03   .164930962938E-03   .170294106401E-03   .175831645909E-03
   .181549252388E-03   .187452781165E-03   .193548277971E-03   .199841985127E-03   .206340347939E-03
   .213050021297E-03   .219977876495E-03   .227131008261E-03   .234516742027E-03   .242142641430E-03
   .250016516057E-03   .258146429445E-03   .266540707334E-03   .275207946198E-03   .284157022049E-03
   .293397099521E-03   .302937641261E-03   .312788417618E-03   .322959516647E-03   .333461354443E-03
   .344304685805E-03   .355500615252E-03   .367060608395E-03   .378996503676E-03   .391320524495E-03
   .404045291726E-03   .417183836643E-03   .430749614264E-03   .444756517131E-03   .459218889537E-03
   .474151542213E-03   .489569767503E-03   .505489355015E-03   .521926607798E-03   .538898359036E-03
   .556421989285E-03   .574515444273E-03   .593197253280E-03   .612486548111E-03   .632403082688E-03
   .652967253285E-03   .674200119407E-03   .696123425367E-03   .718759622544E-03   .742131892384E-03
   .766264170131E-03   .791181169349E-03   .816908407220E-03   .843472230686E-03   .870899843422E-03
   .899219333701E-03   .928459703155E-03   .958650896478E-03   .989823832089E-03   .102201043380E-02
   .105524366350E-02   .108955755493E-02   .112498724850E-02   .116156902732E-02   .119934035433E-02
   .123833991067E-02   .127860763528E-02   .132018476584E-02   .136311388097E-02   .140743894383E-02
   .145320534715E-02   .150045995974E-02   .154925117444E-02   .159962895772E-02   .165164490084E-02
   .170535227266E-02   .176080607424E-02   .181806309510E-02   .187718197144E-02   .193822324615E-02
   .200124943084E-02   .206632506983E-02   .213351680625E-02   .220289345031E-02   .227452604977E-02
   .234848796266E-02   .242485493244E-02   .250370516557E-02   .258511941158E-02   .266918104576E-02
   .275597615457E-02   .284559362380E-02   .293812522956E-02   .303366573230E-02   .313231297384E-02
   .323416797759E-02   .333933505196E-02   .344792189722E-02   .356003971581E-02   .367580332615E-02
   .379533128031E-02   .391874598535E-02   .404617382872E-02   .417774530766E-02   .431359516287E-02
   .445386251646E-02   .459869101447E-02   .474822897393E-02   .490262953478E-02   .506205081668E-02
   .522665608097E-02   .539661389781E-02   .557209831886E-02   .575328905551E-02   .594037166289E-02
   .613353772995E-02   .633298507563E-02   .653891795142E-02   .675154725060E-02   .697109072414E-02
   .719777320374E-02   .743182683208E-02   .767349130052E-02   .792301409459E-02   .818065074744E-02
   .844666510152E-02   .872132957877E-02   .900492545962E-02   .929774317102E-02   .960008258391E-02
   .991225332026E-02   .102345750702E-01   .105673779193E-01   .109110026869E-01   .112658012746E-01
   .116321370274E-01   .120103851049E-01   .124009328662E-01   .128041802665E-01   .132205402662E-01
   .136504392545E-01   .140943174853E-01   .145526295289E-01   .150258447369E-01   .155144477228E-01
   .160189388589E-01   .165398347883E-01   .170776689537E-01   .176329921445E-01   .182063730601E-01
   .187983988927E-01   .194096759284E-01   .200408301684E-01   .206925079697E-01   .213653767074E-01
   .220601254578E-01   .227774657044E-01   .235181320663E-01   .242828830506E-01   .250725018290E-01
   .258877970402E-01   .267296036178E-01   .275987836452E-01   .284962272388E-01   .294228534593E-01
   .303796112527E-01   .313674804228E-01   .323874726339E-01   .334406324470E-01   .345280383900E-01
   .356508040616E-01   .368100792718E-01   .380070512198E-01   .392429457094E-01   .405190284047E-01
   .418366061258E-01   .431970281875E-01   .446016877807E-01   .460520233998E-01   .475495203150E-01
   .490957120941E-01   .506921821726E-01   .523405654753E-01   .540425500908E-01   .557998790001E-01
   .576143518615E-01   .594878268538E-01   .614222225791E-01   .634195200277E-01   .654817646066E-01
   .676110682346E-01   .698096115046E-01   .720796459171E-01   .744234961856E-01   .768435626176E-01
   .793423235727E-01   .819223380004E-01   .845862480609E-01   .873367818310E-01   .901767560975E-01
   .931090792423E-01   .961367542205E-01   .992628816359E-01   .102490662916E+00   .105823403591E+00
   .109264516679E+00   .112817526180E+00   .116486070686E+00   .120273907107E+00   .124184914520E+00
   .128223098136E+00   .132392593410E+00   .136697670269E+00   .141142737487E+00   .145732347202E+00
   .150471199575E+00   .155364147606E+00   .160416202100E+00   .165632536802E+00   .171018493697E+00
   .176579588473E+00   .182321516178E+00   .188250157047E+00   .194371582528E+00   .200692061494E+00
   .207218066668E+00   .213956281250E+00   .220913605761E+00   .228097165108E+00   .235514315885E+00
   .243172653901E+00   .251080021964E+00   .259244517910E+00   .267674502897E+00   .276378609965E+00
   .285365752880E+00   .294645135264E+00   .304226260013E+00   .314118939037E+00   .324333303303E+00
   .334879813214E+00   .345769269317E+00   .357012823366E+00   .368621989744E+00   .380608657251E+00
   .392985101282E+00   .405763996398E+00   .418958429304E+00   .432581912251E+00   .446648396878E+00
   .461172288493E+00   .476168460830E+00   .491652271281E+00   .507639576621E+00   .524146749247E+00
   .541190693946E+00   .558788865208E+00   .576959285097E+00   .595720561711E+00   .615091908236E+00
   .635093162626E+00   .655744807911E+00   .677067993181E+00   .699084555241E+00   .721817040975E+00
   .745288730434E+00   .769523660679E+00   .794546650398E+00
 aepotential
   .383317401350E+05   .370760521630E+05   .358215427817E+05   .345723614372E+05   .333329235581E+05
   .321072411919E+05   .308989386383E+05   .297112470463E+05   .285470076453E+05   .274086798574E+05
   .262983535166E+05   .252177644407E+05   .241683130613E+05   .231510852278E+05   .221668746907E+05
   .212162067494E+05   .202993625032E+05   .194164032472E+05   .185671946044E+05   .177514300587E+05
   .169686535705E+05   .162182810557E+05   .154996205585E+05   .148118909766E+05   .141542392477E+05
   .135257560060E+05   .129254896671E+05   .123524589625E+05   .118056640518E+05   .112840961958E+05
   .107867460148E+05   .103126107938E+05   .986070033795E+04   .943004200499E+04   .901968485448E+04
   .862870276244E+04   .825619708807E+04   .790129849413E+04   .756316831746E+04   .724099943751E+04
   .693401678227E+04   .664147745305E+04   .636267057252E+04   .609691689646E+04   .584356827969E+04
   .560200695715E+04   .537164466484E+04   .515192177660E+04   .494230629451E+04   .474229278168E+04
   .455140136800E+04   .436917663011E+04   .419518652364E+04   .402902138329E+04   .387029279002E+04
   .371863253072E+04   .357369179155E+04   .343513992726E+04   .330266368403E+04   .317596636331E+04
   .305476672301E+04   .293879844635E+04   .282780911686E+04   .272155961227E+04   .261982329965E+04
   .252238545902E+04   .242904250854E+04   .233960151475E+04   .225387951953E+04   .217170307075E+04
   .209290762256E+04   .201733712284E+04   .194484348396E+04   .187528618728E+04   .180853185036E+04
   .174445383460E+04   .168293188934E+04   .162385178535E+04   .156710500646E+04   .151258842233E+04
   .146020400231E+04   .140985854502E+04   .136146340998E+04   .131493427670E+04   .127019091146E+04
   .122715695065E+04   .118575969310E+04   .114592990721E+04   .110760164901E+04   .107071208076E+04
   .103520132763E+04   .100101229465E+04   .968090551732E+03   .936384173502E+03   .905843624873E+03
   .876421626702E+03   .848073052039E+03   .820754808212E+03   .794425739614E+03   .769046524597E+03
   .744579591633E+03   .720989023054E+03   .698240480930E+03   .676301124330E+03   .655139537739E+03
   .634725661561E+03   .615030725674E+03   .596027188030E+03   .577688674777E+03   .559989924704E+03
   .542906737097E+03   .526415920536E+03   .510495246165E+03   .495123402472E+03   .480279952596E+03
   .465945293766E+03   .452100619670E+03   .438727882504E+03   .425809760163E+03   .413329622066E+03
   .401271498932E+03   .389620052484E+03   .378360547788E+03   .367478826286E+03   .356961280721E+03
   .346794830362E+03   .336966898773E+03   .327465391112E+03   .318278674497E+03   .309395556619E+03
   .300805268514E+03   .292497445394E+03   .284462110100E+03   .276689656664E+03   .269170834721E+03
   .261896734731E+03   .254858773865E+03   .248048682373E+03   .241458490845E+03   .235080517842E+03
   .228907358231E+03   .222931871878E+03   .217147172978E+03   .211546619837E+03   .206123805074E+03
   .200872546185E+03   .195786876778E+03   .190861037791E+03   .186089469450E+03   .181466803375E+03
   .176987855056E+03   .172647616682E+03   .168441250263E+03   .164364080974E+03   .160411590899E+03
   .156579412924E+03   .152863324933E+03   .149259244204E+03   .145763222136E+03   .142371439012E+03
   .139080199145E+03   .135885926133E+03   .132785158305E+03   .129774544362E+03   .126850839236E+03
   .124010899974E+03   .121251681982E+03   .118570235228E+03   .115963700738E+03   .113429307103E+03
   .110964367262E+03   .108566275250E+03   .106232503230E+03   .103960598509E+03   .101748180767E+03
   .995929393180E+02   .974926305371E+02   .954450753531E+02   .934481568477E+02   .914998179451E+02
   .895980592072E+02   .877409366956E+02   .859265599431E+02   .841530899713E+02   .824187374331E+02
   .807217607940E+02   .790604646145E+02   .774331978845E+02   .758383524512E+02   .742743614975E+02
   .727396980970E+02   .712328738357E+02   .697524374914E+02   .682969737885E+02   .668651022009E+02
   .654554758266E+02   .640667803164E+02   .626977328633E+02   .613470812491E+02   .600136029490E+02
   .586961042929E+02   .573934196797E+02   .561044108453E+02   .548279661925E+02   .535630001670E+02
   .523084526805E+02   .510632886094E+02   .498264973080E+02   .485970922131E+02   .473741104651E+02
   .461566125988E+02   .449436822753E+02   .437344260616E+02   .425279732599E+02   .413234757805E+02
   .401201080623E+02   .389170670348E+02   .377135721249E+02   .365088653029E+02   .353022111734E+02
   .340928970973E+02   .328802333592E+02   .316635533635E+02   .304422138675E+02   .292155952447E+02
   .279831017783E+02   .267441619801E+02   .254982289382E+02   .242447806833E+02   .229833205798E+02
   .217133777326E+02   .204345074131E+02   .191462914991E+02   .178483389287E+02   .165402861685E+02
   .152217976926E+02   .138925664776E+02   .125523145105E+02   .112007933164E+02   .983778450878E+01
   .846310036873E+01   .707658446486E+01   .567811232366E+01   .426759216912E+01   .284496575141E+01
   .141020929284E+01  -.366654156141E-01  -.149560972345E+01  -.296653658322E+01  -.444931870035E+01
  -.594378629039E+01  -.744972434548E+01  -.896686929182E+01  -.104949048950E+02  -.120334572435E+02
  -.135820886085E+02  -.151402899440E+02  -.167074717553E+02  -.182829530266E+02  -.198659478663E+02
  -.214555495031E+02  -.230507112591E+02  -.246502241472E+02  -.262526908046E+02  -.278564956091E+02
  -.294597710474E+02  -.310603607592E+02  -.326557801918E+02  -.342431765070E+02  -.358192903045E+02
  -.373804228649E+02  -.389224139265E+02  -.404406363995E+02  -.419300157173E+02  -.433850824888E+02
  -.448000674747E+02  -.461690474478E+02  -.474861491702E+02  -.487458171466E+02  -.499431492767E+02
  -.510743075199E+02  -.521370165321E+02  -.531311804649E+02  -.540596711832E+02  -.549293630873E+02
  -.557524764820E+02  -.565481668190E+02  -.573439201000E+02  -.581754998773E+02  -.590828862883E+02
  -.600984575072E+02  -.612246894042E+02  -.624054073495E+02  -.635079321979E+02  -.643429503546E+02
  -.647341328244E+02  -.646074102868E+02  -.640374460998E+02  -.632091682825E+02  -.623198210793E+02
  -.614972752813E+02  -.607833039180E+02  -.601643928333E+02  -.596083077577E+02  -.590852924460E+02
  -.585747945374E+02  -.580649267477E+02  -.575497821306E+02  -.570268364802E+02  -.564950806221E+02
  -.559539033021E+02  -.554025550570E+02  -.548399930324E+02  -.542649352801E+02  -.536760011707E+02
  -.530718627739E+02  -.524513698695E+02  -.518136362967E+02  -.511580889113E+02  -.504844862598E+02
  -.497929152047E+02  -.490837727492E+02  -.483577385574E+02
 core charge-density
   .210201471976E-05   .224075664592E-05   .238865458685E-05   .254631262205E-05   .271437467066E-05
   .289352711738E-05   .308450161127E-05   .328807804893E-05   .350508775400E-05   .373641686609E-05
   .398300995265E-05   .424587385875E-05   .452608181007E-05   .482477778602E-05   .514318118056E-05
   .548259176971E-05   .584439500577E-05   .623006765990E-05   .664118383576E-05   .707942137855E-05
   .754656870563E-05   .804453208605E-05   .857534339869E-05   .914116840034E-05   .974431553701E-05
   .103872453343E-04   .110725804047E-04   .118031161120E-04   .125818319365E-04   .134119035859E-04
   .142967159018E-04   .152398766133E-04   .162452309925E-04   .173168774727E-04   .184591842904E-04
   .196768072185E-04   .209747084634E-04   .223581767995E-04   .238328490247E-04   .254047328205E-04
   .270802311103E-04   .288661680134E-04   .307698164969E-04   .327989278389E-04   .349617630191E-04
   .372671261631E-04   .397244001732E-04   .423435846899E-04   .451353365329E-04   .481110127855E-04
   .512827166925E-04   .546633465537E-04   .582666478101E-04   .621072685268E-04   .662008184941E-04
   .705639321818E-04   .752143357953E-04   .801709186982E-04   .854538094856E-04   .910844570067E-04
   .970857166572E-04   .103481942281E-03   .110299084044E-03   .117564792660E-03   .125308530387E-03
   .133561689217E-03   .142357716729E-03   .151732250102E-03   .161723258793E-03   .172371196456E-03
   .183719162681E-03   .195813075181E-03   .208701853104E-03   .222437612158E-03   .237075872332E-03
   .252675778986E-03   .269300338178E-03   .287016667117E-03   .305896260713E-03   .326015275242E-03
   .347454830188E-03   .370301329441E-03   .394646803036E-03   .420589270757E-03   .448233128946E-03
   .477689562001E-03   .509076980088E-03   .542521484709E-03   .578157363861E-03   .616127618631E-03
   .656584523168E-03   .699690220109E-03   .745617353632E-03   .794549742481E-03   .846683095389E-03
   .902225771526E-03   .961399588699E-03   .102444068224E-02   .109160041766E-02   .116314636027E-02
   .123936330534E-02   .132055437229E-02   .140704216687E-02   .149917001532E-02   .159730327486E-02
   .170183072500E-02   .181316604445E-02   .193174937867E-02   .205804900338E-02   .219256308964E-02
   .233582157635E-02   .248838815641E-02   .265086238310E-02   .282388190341E-02   .300812482576E-02
   .320431222944E-02   .341321082396E-02   .363563576644E-02   .387245364601E-02   .412458564415E-02
   .439301088078E-02   .467876995601E-02   .498296869806E-02   .530678212831E-02   .565145865486E-02
   .601832450658E-02   .640878841994E-02   .682434659150E-02   .726658790948E-02   .773719947818E-02
   .823797244965E-02   .877080817735E-02   .933772470722E-02   .994086362171E-02   .105824972531E-01
   .112650362829E-01   .119910377433E-01   .127632134399E-01   .135844388111E-01   .144577622441E-01
   .153864148634E-01   .163738208122E-01   .174236080432E-01   .185396196377E-01   .197259256706E-01
   .209868356391E-01   .223269114720E-01   .237509811369E-01   .252641528593E-01   .268718299708E-01
   .285797263970E-01   .303938828004E-01   .323206833847E-01   .343668733724E-01   .365395771581E-01
   .388463171429E-01   .412950332480E-01   .438941031033E-01   .466523629042E-01   .495791289213E-01
   .526842196464E-01   .559779785495E-01   .594712974148E-01   .631756402191E-01   .671030675022E-01
   .712662611768E-01   .756785497076E-01   .803539335844E-01   .853071109979E-01   .905535036149E-01
   .961092823336E-01   .101991392886E+00   .108217581135E+00   .114806417891E+00   .121777323066E+00
   .129150588943E+00   .136947402324E+00   .145189865301E+00   .153901014352E+00   .163104837444E+00
   .172826288805E+00   .183091300959E+00   .193926793635E+00   .205360679071E+00   .217421863247E+00
   .230140242492E+00   .243546694913E+00   .257673066026E+00   .272552147933E+00   .288217651336E+00
   .304704169664E+00   .322047134505E+00   .340282761512E+00   .359447985923E+00   .379580386761E+00
   .400718098759E+00   .422899711034E+00   .446164151471E+00   .470550555773E+00   .496098120117E+00
   .522845936323E+00   .550832808460E+00   .580097049822E+00   .610676259202E+00   .642607075471E+00
   .675924909479E+00   .710663652389E+00   .746855359642E+00   .784529909868E+00   .823714638198E+00
   .864433943582E+00   .906708869968E+00   .950556661362E+00   .995990291124E+00   .104301796611E+01
   .109164260662E+01   .114186130363E+01   .119366475488E+01   .124703668237E+01   .130195323380E+01
   .135838237157E+01   .141628325299E+01   .147560560672E+01   .153628911031E+01   .159826277524E+01
   .166144434602E+01   .172573972093E+01   .179104240281E+01   .185723298887E+01   .192417870953E+01
   .199173302679E+01   .205973530355E+01   .212801055564E+01   .219636929928E+01   .226460750671E+01
   .233250668330E+01   .239983407940E+01   .246634305053E+01   .253177357856E+01   .259585296684E+01
   .265829672076E+01   .271880962463E+01   .277708702399E+01   .283281632099E+01   .288567868813E+01
   .293535100324E+01   .298150800565E+01   .302382467008E+01   .306197879136E+01   .309565376868E+01
   .312454157393E+01   .314834588399E+01   .316678535168E+01   .317959698537E+01   .318653960172E+01
   .318739731108E+01   .318198299002E+01   .317014169081E+01   .315175393296E+01   .312673881878E+01
   .309505691121E+01   .305671281039E+01   .301175736428E+01   .296028944858E+01   .290245725290E+01
   .283845901318E+01   .276854313492E+01   .269300765859E+01   .261219902697E+01   .252651012442E+01
   .243637757071E+01   .234227826612E+01   .224472520064E+01   .214426255778E+01   .204146016233E+01
   .193690734109E+01   .183120628548E+01   .172496502364E+01   .161879013072E+01   .151327931436E+01
   .140901403108E+01   .130655229498E+01   .120642184091E+01   .110911380351E+01   .101507706536E+01
   .924713415287E+00   .838373638738E+00   .756354633201E+00   .678897594052E+00   .606187236400E+00
   .538351896408E+00   .475464205924E+00   .417541937254E+00   .364548734839E+00   .316394938044E+00
   .272939426364E+00   .233993809082E+00   .199329712305E+00   .168688507967E+00   .141791603202E+00
   .118349382811E+00   .980680113325E-01   .806544733117E-01   .658206202508E-01   .532867336649E-01
   .427847431325E-01   .340610365648E-01   .268787587943E-01   .210195270993E-01   .162845404577E-01
   .124951006767E-01   .949259334725E-02   .713799599173E-02   .531099208522E-02   .390877477541E-02
   .284462447957E-02   .204634106180E-02   .145460473349E-02   .102133087525E-02   .708073374340E-03
   .484519560765E-03   .327108148624E-03   .217790419037E-03
 kinetic energy-density
   .187149272566E-01   .190029016528E-01   .193021383520E-01   .196131445331E-01   .199364668482E-01
   .202726831041E-01   .206224041703E-01   .209862753360E-01   .213649778729E-01   .217592307042E-01
   .221697921893E-01   .225974620544E-01   .230430834585E-01   .235075452233E-01   .239917842237E-01
   .244967879609E-01   .250235973262E-01   .255733095592E-01   .261470814287E-01   .267461326327E-01
   .273717494355E-01   .280252885669E-01   .287081813606E-01   .294219382048E-01   .301681532636E-01
   .309485095218E-01   .317647841490E-01   .326188542310E-01   .335127028323E-01   .344484255235E-01
   .354282371948E-01   .364544794691E-01   .375296284508E-01   .386563030240E-01   .398372736687E-01
   .410754718683E-01   .423740000125E-01   .437361420645E-01   .451653748014E-01   .466653797901E-01
   .482400561570E-01   .498935341207E-01   .516301894220E-01   .534546586408E-01   .553718554950E-01
   .573869882016E-01   .595055778913E-01   .617334782350E-01   .640768963281E-01   .665424148420E-01
   .691370156842E-01   .718681050854E-01   .747435402840E-01   .777716580423E-01   .809613048245E-01
   .843218689283E-01   .878633147711E-01   .915962193527E-01   .955318108150E-01   .996820098605E-01
   .104059473466E+00   .108677641585E+00   .113550786803E+00   .118694067089E+00   .124123581995E+00
   .129856432521E+00   .135910784469E+00   .142305936459E+00   .149062391504E+00   .156201933897E+00
   .163747710518E+00   .171724317478E+00   .180157892402E+00   .189076212387E+00   .198508798378E+00
   .208487026104E+00   .219044244082E+00   .230215899162E+00   .242039670048E+00   .254555609264E+00
   .267806294183E+00   .281836987641E+00   .296695808659E+00   .312433914112E+00   .329105691757E+00
   .346768965584E+00   .365485214034E+00   .385319802119E+00   .406342228041E+00   .428626385361E+00
   .452250841902E+00   .477299135691E+00   .503860089876E+00   .532028147324E+00   .561903725927E+00
   .593593596265E+00   .627211282887E+00   .662877490414E+00   .700720556173E+00   .740876931071E+00
   .783491690049E+00   .828719074092E+00   .876723065934E+00   .927678000833E+00   .981769215175E+00
   .103919373456E+01   .110016100428E+01   .116489366388E+01   .123362836932E+01   .130661666466E+01
   .138412590656E+01   .146644024463E+01   .155386166052E+01   .164671106948E+01   .174532948751E+01
   .185007926809E+01   .196134541224E+01   .207953695573E+01   .220508843837E+01   .233846145866E+01
   .248014631989E+01   .263066377108E+01   .279056684906E+01   .296044282603E+01   .314091526877E+01
   .333264621471E+01   .353633847128E+01   .375273804390E+01   .398263670078E+01   .422687467799E+01
   .448634353582E+01   .476198916903E+01   .505481498233E+01   .536588523522E+01   .569632856593E+01
   .604734170172E+01   .642019336275E+01   .681622836857E+01   .723687195545E+01   .768363431125E+01
   .815811533885E+01   .866200965348E+01   .919711182443E+01   .976532186826E+01   .103686510014E+02
   .110092276605E+02   .116893037974E+02   .124112614561E+02   .131776196376E+02   .139910414599E+02
   .148543416164E+02   .157704941386E+02   .167426404663E+02   .177740978254E+02   .188683679172E+02
   .200291459156E+02   .212603297708E+02   .225660298148E+02   .239505786611E+02   .254185413897E+02
   .269747260040E+02   .286241941448E+02   .303722720411E+02   .322245616746E+02   .341869521299E+02
   .362656310986E+02   .384670964953E+02   .407981681485E+02   .432659995054E+02   .458780893047E+02
   .486422931402E+02   .515668348501E+02   .546603176435E+02   .579317348741E+02   .613904803553E+02
   .650463581030E+02   .689095913788E+02   .729908308934E+02   .773011620136E+02   .818521108089E+02
   .866556487471E+02   .917241958441E+02   .970706220433E+02   .102708246595E+03   .108650835174E+03
   .114912594467E+03   .121508163936E+03   .128452604432E+03   .135761383343E+03   .143450355903E+03
   .151535742297E+03   .160034100166E+03   .168962292084E+03   .178337447588E+03   .188176919311E+03
   .198498232731E+03   .209319029088E+03   .220657000954E+03   .232529819984E+03   .244955056327E+03
   .257950089232E+03   .271532008341E+03   .285717505210E+03   .300522754616E+03   .315963285221E+03
   .332053839245E+03   .348808220795E+03   .366239132631E+03   .384358001152E+03   .403174789553E+03
   .422697799137E+03   .442933458957E+03   .463886104051E+03   .485557742726E+03   .507947813511E+03
   .531052932602E+03   .554866632844E+03   .579379095524E+03   .604576876521E+03   .630442628632E+03
   .656954822183E+03   .684087466359E+03   .711809833998E+03   .740086192954E+03   .768875547433E+03
   .798131393124E+03   .827801490198E+03   .857827658668E+03   .888145600844E+03   .918684755966E+03
   .949368192307E+03   .980112542272E+03   .101082798616E+04   .104141829035E+04   .107178090569E+04
   .110180713178E+04   .113138235255E+04   .116038634853E+04   .118869369036E+04   .121617421790E+04
   .124269360841E+04   .126811403643E+04   .129229492698E+04   .131509380267E+04   .133636722370E+04
   .135597181862E+04   .137376540192E+04   .138960817268E+04   .140336398711E+04   .141490169540E+04
   .142409653185E+04   .143083154490E+04   .143499905206E+04   .143650210272E+04   .143525593026E+04
   .143118937310E+04   .142424624329E+04   .141438661985E+04   .140158804370E+04   .138584659017E+04
   .136717779557E+04   .134561741424E+04   .132122198382E+04   .129406917745E+04   .126425792364E+04
   .123190827657E+04   .119716102241E+04   .116017701014E+04   .112113619867E+04   .108023641603E+04
   .103769182992E+04   .993731133613E+03   .948595455686E+03   .902536007070E+03   .855811484921E+03
   .808685259103E+03   .761422374678E+03   .714286418279E+03   .667536262337E+03   .621422839436E+03
   .576185893199E+03   .532050869837E+03   .489225992577E+03   .447899597254E+03   .408237795951E+03
   .370382528452E+03   .334450063979E+03   .300530043795E+03   .268685225931E+03   .238952207524E+03
   .211343498908E+03   .185851228955E+03   .162452188076E+03   .141112750295E+03   .121791110838E+03
   .104434777422E+03   .889742185649E+02   .753170557585E+02   .633476452647E+02   .529332849578E+02
   .439337166174E+02   .362092956323E+02   .296256559217E+02   .240555383153E+02   .193793214078E+02
   .154852579587E+02   .122697443525E+02   .963761241955E+01   .750235296988E+01   .578620180549E+01
   .442005836368E+01   .334323786417E+01   .250307633395E+01   .185441692586E+01   .135900893055E+01
   .984850383892E+00   .705502793867E+00   .499403134414E+00   .349194331708E+00   .241091270573E+00
   .164295079104E+00   .110464301462E+00   .732477232375E-01
 pspotential
  -.688889563991E+02  -.688859867412E+02  -.688831106037E+02  -.688803250462E+02  -.688776272155E+02
  -.688750143495E+02  -.688724837717E+02  -.688700328911E+02  -.688676591977E+02  -.688653602608E+02
  -.688631337259E+02  -.688609773126E+02  -.688588888128E+02  -.688568660880E+02  -.688549070663E+02
  -.688530097420E+02  -.688511721715E+02  -.688493924735E+02  -.688476688255E+02  -.688459994619E+02
  -.688443826738E+02  -.688428168048E+02  -.688413002519E+02  -.688398314619E+02  -.688384089307E+02
  -.688370312015E+02  -.688356968633E+02  -.688344045501E+02  -.688331529381E+02  -.688319407457E+02
  -.688307667317E+02  -.688296296939E+02  -.688285284677E+02  -.688274619257E+02  -.688264289758E+02
  -.688254285599E+02  -.688244596540E+02  -.688235212658E+02  -.688226124343E+02  -.688217322292E+02
  -.688208797490E+02  -.688200541209E+02  -.688192544994E+02  -.688184800661E+02  -.688177300278E+02
  -.688170036167E+02  -.688163000890E+02  -.688156187246E+02  -.688149588259E+02  -.688143197171E+02
  -.688137007442E+02  -.688131012737E+02  -.688125206918E+02  -.688119584042E+02  -.688114138354E+02
  -.688108864282E+02  -.688103756429E+02  -.688098809565E+02  -.688094018632E+02  -.688089378725E+02
  -.688084885101E+02  -.688080533160E+02  -.688076318451E+02  -.688072236665E+02  -.688068283628E+02
  -.688064455298E+02  -.688060747762E+02  -.688057157231E+02  -.688053680035E+02  -.688050312622E+02
  -.688047051553E+02  -.688043893497E+02  -.688040835233E+02  -.688037873638E+02  -.688035005692E+02
  -.688032228471E+02  -.688029539143E+02  -.688026934969E+02  -.688024413298E+02  -.688021971563E+02
  -.688019607282E+02  -.688017318051E+02  -.688015101547E+02  -.688012955520E+02  -.688010877797E+02
  -.688008866271E+02  -.688006918910E+02  -.688005033747E+02  -.688003208880E+02  -.688001442470E+02
  -.687999732743E+02  -.687998077983E+02  -.687996476534E+02  -.687994926793E+02  -.687993427220E+02
  -.687991976321E+02  -.687990572661E+02  -.687989214854E+02  -.687987901564E+02  -.687986631505E+02
  -.687985403441E+02  -.687984216179E+02  -.687983068576E+02  -.687981959533E+02  -.687980887993E+02
  -.687979852948E+02  -.687978853428E+02  -.687977888509E+02  -.687976957307E+02  -.687976058980E+02
  -.687975192728E+02  -.687974357789E+02  -.687973553444E+02  -.687972779013E+02  -.687972033858E+02
  -.687971317377E+02  -.687970629013E+02  -.687969968247E+02  -.687969334599E+02  -.687968727634E+02
  -.687968146954E+02  -.687967592203E+02  -.687967063072E+02  -.687966559290E+02  -.687966080633E+02
  -.687965626919E+02  -.687965198015E+02  -.687964793834E+02  -.687964414333E+02  -.687964059529E+02
  -.687963729482E+02  -.687963424307E+02  -.687963144176E+02  -.687962889318E+02  -.687962660020E+02
  -.687962456634E+02  -.687962279573E+02  -.687962129321E+02  -.687962006431E+02  -.687961911532E+02
  -.687961845329E+02  -.687961808611E+02  -.687961802249E+02  -.687961827209E+02  -.687961884551E+02
  -.687961975430E+02  -.687962101115E+02  -.687962262982E+02  -.687962462524E+02  -.687962701361E+02
  -.687962981243E+02  -.687963304059E+02  -.687963671847E+02  -.687964086798E+02  -.687964551267E+02
  -.687965067786E+02  -.687965639071E+02  -.687966268030E+02  -.687966957780E+02  -.687967711656E+02
  -.687968533224E+02  -.687969426296E+02  -.687970394944E+02  -.687971443510E+02  -.687972576630E+02
  -.687973799246E+02  -.687975116623E+02  -.687976534371E+02  -.687978058460E+02  -.687979695244E+02
  -.687981451479E+02  -.687983334348E+02  -.687985351483E+02  -.687987510986E+02  -.687989821460E+02
  -.687992292029E+02  -.687994932367E+02  -.687997752724E+02  -.688000763957E+02  -.688003977551E+02
  -.688007405658E+02  -.688011061119E+02  -.688014957490E+02  -.688019109084E+02  -.688023530983E+02
  -.688028239076E+02  -.688033250079E+02  -.688038581565E+02  -.688044251982E+02  -.688050280672E+02
  -.688056687886E+02  -.688063494797E+02  -.688070723499E+02  -.688078397012E+02  -.688086539268E+02
  -.688095175087E+02  -.688104330157E+02  -.688114030976E+02  -.688124304797E+02  -.688135179554E+02
  -.688146683756E+02  -.688158846362E+02  -.688171696637E+02  -.688185263960E+02  -.688199577609E+02
  -.688214666496E+02  -.688230558862E+02  -.688247281917E+02  -.688264861406E+02  -.688283321139E+02
  -.688302682412E+02  -.688322963363E+02  -.688344178226E+02  -.688366336488E+02  -.688389441915E+02
  -.688413491467E+02  -.688438474061E+02  -.688464369177E+02  -.688491145307E+02  -.688518758209E+02
  -.688547148965E+02  -.688576241830E+02  -.688605941845E+02  -.688636132213E+02  -.688666671413E+02
  -.688697390053E+02  -.688728087433E+02  -.688758527834E+02  -.688788436509E+02  -.688817495389E+02
  -.688845338502E+02  -.688871547130E+02  -.688895644711E+02  -.688917091518E+02  -.688935279164E+02
  -.688949524978E+02  -.688959066317E+02  -.688963054887E+02  -.688960551185E+02  -.688950519153E+02
  -.688931821176E+02  -.688903213577E+02  -.688863342755E+02  -.688810742143E+02  -.688743830182E+02
  -.688660909491E+02  -.688560167451E+02  -.688439678398E+02  -.688297407627E+02  -.688131217405E+02
  -.687938875149E+02  -.687718063933E+02  -.687466395421E+02  -.687181425318E+02  -.686860671328E+02
  -.686501633622E+02  -.686101817683E+02  -.685658759377E+02  -.685170052013E+02  -.684633375073E+02
  -.684046524231E+02  -.683407442210E+02  -.682714249958E+02  -.681965277544E+02  -.681159094160E+02
  -.680294536485E+02  -.679370734684E+02  -.678387135183E+02  -.677343519329E+02  -.676240016930E+02
  -.675077113559E+02  -.673855650367E+02  -.672576814981E+02  -.671242121853E+02  -.669853380203E+02
  -.668412647466E+02  -.666922165917E+02  -.665384279966E+02  -.663801331537E+02  -.662175531029E+02
  -.660508801689E+02  -.658802595975E+02  -.657057683725E+02  -.655273913819E+02  -.653449953790E+02
  -.651583015419E+02  -.649668578963E+02  -.647700134098E+02  -.645668961557E+02  -.643563985316E+02
  -.641371729807E+02  -.639076418840E+02  -.636660250861E+02  -.634103877206E+02  -.631387094822E+02
  -.628489742078E+02  -.625392757157E+02  -.622079326486E+02  -.618536021106E+02  -.614753798876E+02
  -.610728746490E+02  -.606462452159E+02  -.601961937686E+02  -.597239132786E+02  -.592309935141E+02
  -.587192955012E+02  -.581908081958E+02  -.576475026417E+02  -.570911979412E+02  -.565234504120E+02
  -.559454731997E+02  -.553580892927E+02  -.547617171356E+02  -.541563853081E+02  -.535413959031E+02
  -.529440596403E+02  -.523371726302E+02  -.517437282672E+02  -.511316376789E+02  -.504857670576E+02
  -.498097462626E+02  -.491001980528E+02  -.483609990814E+02
 core charge-density (pseudized)
   .000000000000E+00   .000000000000E+00   .000000000000E+00   .000000000000E+00   .000000000000E+00
   .000000000000E+00   .000000000000E+00   .000000000000E+00   .000000000000E+00   .000000000000E+00
   .000000000000E+00   .000000000000E+00   .000000000000E+00   .000000000000E+00   .000000000000E+00
   .000000000000E+00   .000000000000E+00   .000000000000E+00   .000000000000E+00   .000000000000E+00
   .000000000000E+00   .000000000000E+00   .000000000000E+00   .000000000000E+00   .000000000000E+00
   .000000000000E+00   .000000000000E+00   .000000000000E+00   .000000000000E+00   .000000000000E+00
   .000000000000E+00   .000000000000E+00   .000000000000E+00   .000000000000E+00   .000000000000E+00
   .000000000000E+00   .000000000000E+00   .000000000000E+00   .000000000000E+00   .000000000000E+00
   .000000000000E+00   .000000000000E+00   .000000000000E+00   .000000000000E+00   .000000000000E+00
   .000000000000E+00   .000000000000E+00   .000000000000E+00   .000000000000E+00   .000000000000E+00
   .000000000000E+00   .000000000000E+00   .000000000000E+00   .000000000000E+00   .000000000000E+00
   .000000000000E+00   .000000000000E+00   .000000000000E+00   .000000000000E+00   .000000000000E+00
   .000000000000E+00   .000000000000E+00   .000000000000E+00   .000000000000E+00   .000000000000E+00
   .000000000000E+00   .000000000000E+00   .000000000000E+00   .000000000000E+00   .000000000000E+00
   .000000000000E+00   .000000000000E+00   .000000000000E+00   .000000000000E+00   .000000000000E+00
   .000000000000E+00   .000000000000E+00   .000000000000E+00   .000000000000E+00   .000000000000E+00
   .000000000000E+00   .000000000000E+00   .000000000000E+00   .000000000000E+00   .000000000000E+00
   .000000000000E+00   .000000000000E+00   .000000000000E+00   .000000000000E+00   .000000000000E+00
   .000000000000E+00   .000000000000E+00   .000000000000E+00   .000000000000E+00   .000000000000E+00
   .000000000000E+00   .000000000000E+00   .000000000000E+00   .000000000000E+00   .000000000000E+00
   .000000000000E+00   .000000000000E+00   .000000000000E+00   .000000000000E+00   .000000000000E+00
   .000000000000E+00   .000000000000E+00   .000000000000E+00   .000000000000E+00   .000000000000E+00
   .000000000000E+00   .000000000000E+00   .000000000000E+00   .000000000000E+00   .000000000000E+00
   .000000000000E+00   .000000000000E+00   .000000000000E+00   .000000000000E+00   .000000000000E+00
   .000000000000E+00   .000000000000E+00   .000000000000E+00   .000000000000E+00   .000000000000E+00
   .000000000000E+00   .000000000000E+00   .000000000000E+00   .000000000000E+00   .000000000000E+00
   .000000000000E+00   .000000000000E+00   .000000000000E+00   .000000000000E+00   .000000000000E+00
   .000000000000E+00   .000000000000E+00   .000000000000E+00   .000000000000E+00   .000000000000E+00
   .000000000000E+00   .000000000000E+00   .000000000000E+00   .000000000000E+00   .000000000000E+00
   .000000000000E+00   .000000000000E+00   .000000000000E+00   .000000000000E+00   .000000000000E+00
   .000000000000E+00   .000000000000E+00   .000000000000E+00   .000000000000E+00   .000000000000E+00
   .000000000000E+00   .000000000000E+00   .000000000000E+00   .000000000000E+00   .000000000000E+00
   .000000000000E+00   .000000000000E+00   .000000000000E+00   .000000000000E+00   .000000000000E+00
   .000000000000E+00   .000000000000E+00   .000000000000E+00   .000000000000E+00   .000000000000E+00
   .000000000000E+00   .000000000000E+00   .000000000000E+00   .000000000000E+00   .000000000000E+00
   .000000000000E+00   .000000000000E+00   .000000000000E+00   .000000000000E+00   .000000000000E+00
   .000000000000E+00   .000000000000E+00   .000000000000E+00   .000000000000E+00   .000000000000E+00
   .000000000000E+00   .000000000000E+00   .000000000000E+00   .000000000000E+00   .000000000000E+00
   .000000000000E+00   .000000000000E+00   .000000000000E+00   .000000000000E+00   .000000000000E+00
   .000000000000E+00   .000000000000E+00   .000000000000E+00   .000000000000E+00   .000000000000E+00
   .000000000000E+00   .000000000000E+00   .000000000000E+00   .000000000000E+00   .000000000000E+00
   .000000000000E+00   .000000000000E+00   .000000000000E+00   .000000000000E+00   .000000000000E+00
   .000000000000E+00   .000000000000E+00   .000000000000E+00   .000000000000E+00   .000000000000E+00
   .000000000000E+00   .000000000000E+00   .000000000000E+00   .000000000000E+00   .000000000000E+00
   .000000000000E+00   .000000000000E+00   .000000000000E+00   .000000000000E+00   .000000000000E+00
   .000000000000E+00   .000000000000E+00   .000000000000E+00   .000000000000E+00   .000000000000E+00
   .000000000000E+00   .000000000000E+00   .000000000000E+00   .000000000000E+00   .000000000000E+00
   .000000000000E+00   .000000000000E+00   .000000000000E+00   .000000000000E+00   .000000000000E+00
   .000000000000E+00   .000000000000E+00   .000000000000E+00   .000000000000E+00   .000000000000E+00
   .000000000000E+00   .000000000000E+00   .000000000000E+00   .000000000000E+00   .000000000000E+00
   .000000000000E+00   .000000000000E+00   .000000000000E+00   .000000000000E+00   .000000000000E+00
   .000000000000E+00   .000000000000E+00   .000000000000E+00   .000000000000E+00   .000000000000E+00
   .000000000000E+00   .000000000000E+00   .000000000000E+00   .000000000000E+00   .000000000000E+00
   .000000000000E+00   .000000000000E+00   .000000000000E+00   .000000000000E+00   .000000000000E+00
   .000000000000E+00   .000000000000E+00   .000000000000E+00   .000000000000E+00   .000000000000E+00
   .000000000000E+00   .000000000000E+00   .000000000000E+00   .000000000000E+00   .000000000000E+00
   .000000000000E+00   .000000000000E+00   .000000000000E+00   .000000000000E+00   .000000000000E+00
   .000000000000E+00   .000000000000E+00   .000000000000E+00   .000000000000E+00   .000000000000E+00
   .000000000000E+00   .000000000000E+00   .000000000000E+00   .000000000000E+00   .000000000000E+00
   .000000000000E+00   .000000000000E+00   .000000000000E+00   .000000000000E+00   .000000000000E+00
   .000000000000E+00   .000000000000E+00   .000000000000E+00   .000000000000E+00   .000000000000E+00
   .000000000000E+00   .000000000000E+00   .000000000000E+00   .000000000000E+00   .000000000000E+00
   .000000000000E+00   .000000000000E+00   .000000000000E+00   .000000000000E+00   .000000000000E+00
   .000000000000E+00   .000000000000E+00   .000000000000E+00   .000000000000E+00   .000000000000E+00
   .000000000000E+00   .000000000000E+00   .000000000000E+00
 pseudo wavefunction
   .717870223758E-04   .741213572537E-04   .765315988782E-04   .790202155471E-04   .815897558215E-04
   .842428511349E-04   .869822184888E-04   .898106632347E-04   .927310819471E-04   .957464653899E-04
   .988599015791E-04   .102074578945E-03   .105393789599E-03   .108820932702E-03   .112359517948E-03
   .116013169158E-03   .119785627989E-03   .123680757769E-03   .127702547451E-03   .131855115698E-03
   .136142715104E-03   .140569736545E-03   .145140713676E-03   .149860327579E-03   .154733411549E-03
   .159764956050E-03   .164960113823E-03   .170324205164E-03   .175862723369E-03   .181581340366E-03
   .187485912517E-03   .193582486619E-03   .199877306096E-03   .206376817394E-03   .213087676578E-03
   .220016756154E-03   .227171152104E-03   .234558191154E-03   .242185438276E-03   .250060704436E-03
   .258192054594E-03   .266587815961E-03   .275256586530E-03   .284207243875E-03   .293448954252E-03
   .302991181977E-03   .312843699121E-03   .323016595522E-03   .333520289111E-03   .344365536584E-03
   .355563444420E-03   .367125480251E-03   .379063484606E-03   .391389683042E-03   .404116698657E-03
   .417257565021E-03   .430825739524E-03   .444835117154E-03   .459300044732E-03   .474235335597E-03
   .489656284785E-03   .505578684683E-03   .522018841210E-03   .538993590510E-03   .556520316196E-03
   .574616967150E-03   .593302075909E-03   .612594777639E-03   .632514829730E-03   .653082632036E-03
   .674319247758E-03   .696246425021E-03   .718886619138E-03   .742263015616E-03   .766399553891E-03
   .791320951847E-03   .817052731131E-03   .843621243284E-03   .871053696732E-03   .899378184647E-03
   .928623713715E-03   .958820233842E-03   .989998668827E-03   .102219094803E-02   .105543003905E-02
   .108974998154E-02   .112518592198E-02   .116177414977E-02   .119955213430E-02   .123855856337E-02
   .127883338282E-02   .132041783739E-02   .136335451299E-02   .140768738032E-02   .145346183985E-02
   .150072476836E-02   .154952456692E-02   .159991121047E-02   .165193629897E-02   .170565311025E-02
   .176111665459E-02   .181838373103E-02   .187751298552E-02   .193856497102E-02   .200160220943E-02
   .206668925571E-02   .213389276389E-02   .220328155539E-02   .227492668944E-02   .234890153590E-02
   .242528185032E-02   .250414585157E-02   .258557430190E-02   .266965058962E-02   .275646081454E-02
   .284609387606E-02   .293864156425E-02   .303419865378E-02   .313286300101E-02   .323473564415E-02
   .333992090671E-02   .344852650429E-02   .356066365493E-02   .367644719288E-02   .379599568624E-02
   .391943155828E-02   .404688121284E-02   .417847516365E-02   .431434816801E-02   .445463936466E-02
   .459949241628E-02   .474905565649E-02   .490348224167E-02   .506293030778E-02   .522756313214E-02
   .539754930056E-02   .557306287991E-02   .575428359618E-02   .594139701845E-02   .613459474876E-02
   .633407461814E-02   .654004088904E-02   .675270446428E-02   .697228310286E-02   .719900164264E-02
   .743309223039E-02   .767479455916E-02   .792435611347E-02   .818203242234E-02   .844808732062E-02
   .872279321870E-02   .900643138100E-02   .929929221346E-02   .960167556038E-02   .991389101080E-02
   .102362582149E-01   .105691072103E-01   .109127787597E-01   .112676246982E-01   .116340082934E-01
   .120123046152E-01   .124029009196E-01   .128061970435E-01   .132226058123E-01   .136525534616E-01
   .140964800712E-01   .145548400143E-01   .150281024199E-01   .155167516514E-01   .160212877994E-01
   .165422271909E-01   .170801029149E-01   .176354653644E-01   .182088827962E-01   .188009419083E-01
   .194122484359E-01   .200434277663E-01   .206951255733E-01   .213680084719E-01   .220627646942E-01
   .227801047854E-01   .235207623239E-01   .242854946618E-01   .250750836907E-01   .258903366305E-01
   .267320868433E-01   .276011946728E-01   .284985483096E-01   .294250646840E-01   .303816903863E-01
   .313694026150E-01   .323892101552E-01   .334421543865E-01   .345293103217E-01   .356517876776E-01
   .368107319777E-01   .380073256888E-01   .392427893909E-01   .405183829834E-01   .418354069253E-01
   .431952035137E-01   .445991581984E-01   .460487009354E-01   .475453075791E-01   .490905013146E-01
   .506858541297E-01   .523329883290E-01   .540335780891E-01   .557893510568E-01   .576020899897E-01
   .594736344407E-01   .614058824867E-01   .634007925008E-01   .654603849697E-01   .675867443550E-01
   .697820209999E-01   .720484330798E-01   .743882685971E-01   .768038874195E-01   .792977233616E-01
   .818722863080E-01   .845301643767E-01   .872740261228E-01   .901066227780E-01   .930307905261E-01
   .960494528102E-01   .991656226692E-01   .102382405100E+00   .105702999438E+00   .109130701763E+00
   .112668907299E+00   .116321112836E+00   .120090919136E+00   .123982033332E+00   .127998271308E+00
   .132143560039E+00   .136421939896E+00   .140837566886E+00   .145394714824E+00   .150097777413E+00
   .154951270210E+00   .159959832471E+00   .165128228827E+00   .170461350794E+00   .175964218054E+00
   .181641979506E+00   .187499914020E+00   .193543430884E+00   .199778069861E+00   .206209500841E+00
   .212843523008E+00   .219686063465E+00   .226743175253E+00   .234021034673E+00   .241525937847E+00
   .249264296391E+00   .257242632131E+00   .265467570712E+00   .273945833995E+00   .282684231081E+00
   .291689647822E+00   .300969034623E+00   .310529392355E+00   .320377756172E+00   .330521176968E+00
   .340966700246E+00   .351721342092E+00   .362792061937E+00   .374185731763E+00   .385909101372E+00
   .397968759274E+00   .410371088750E+00   .423122218558E+00   .436227967737E+00   .449693783864E+00
   .463524674112E+00   .477725128349E+00   .492299033480E+00   .507249578134E+00   .522579146740E+00
   .538289201953E+00   .554380154284E+00   .570851217722E+00   .587700250025E+00   .604923576284E+00
   .622515794241E+00   .640469559787E+00   .658775350959E+00   .677421208693E+00   .696392452526E+00
   .715671369429E+00   .735236873906E+00   .755064137588E+00   .775124186577E+00   .795383465008E+00
   .815803363485E+00   .836339711416E+00   .856942232728E+00   .877553965049E+00   .898110643238E+00
   .918540049169E+00   .938761330896E+00   .958684295874E+00   .978208684778E+00   .997223434628E+00
   .101560594258E+01   .103322134468E+01   .104992182737E+01   .106554599325E+01   .107991830700E+01
   .109284865167E+01   .110413203038E+01   .111354845314E+01   .112086305318E+01   .112582648089E+01
   .112815826033E+01   .112766526986E+01   .112429219396E+01   .111806470671E+01   .110902663553E+01
   .109723971270E+01   .108278313973E+01   .106575297316E+01
 ae wavefunction
  -.435742517947E-03  -.449893177036E-03  -.464503226381E-03  -.479587570063E-03  -.495161595061E-03
  -.511241186854E-03  -.527842745526E-03  -.544983202382E-03  -.562680037106E-03  -.580951295461E-03
  -.599815607567E-03  -.619292206750E-03  -.639400949017E-03  -.660162333128E-03  -.681597521339E-03
  -.703728360783E-03  -.726577405556E-03  -.750167939497E-03  -.774523999699E-03  -.799670400771E-03
  -.825632759880E-03  -.852437522580E-03  -.880111989478E-03  -.908684343740E-03  -.938183679480E-03
  -.968640031044E-03  -.100008440323E-02  -.103254880249E-02  -.106606626906E-02  -.110067091020E-02
  -.113639793438E-02  -.117328368669E-02  -.121136568521E-02  -.125068265865E-02  -.129127458513E-02
  -.133318273222E-02  -.137644969815E-02  -.142111945447E-02  -.146723738990E-02  -.151485035564E-02
  -.156400671213E-02  -.161475637720E-02  -.166715087575E-02  -.172124339103E-02  -.177708881751E-02
  -.183474381533E-02  -.189426686652E-02  -.195571833299E-02  -.201916051623E-02  -.208465771892E-02
  -.215227630849E-02  -.222208478256E-02  -.229415383644E-02  -.236855643275E-02  -.244536787308E-02
  -.252466587200E-02  -.260653063319E-02  -.269104492797E-02  -.277829417628E-02  -.286836652997E-02
  -.296135295881E-02  -.305734733898E-02  -.315644654424E-02  -.325875053997E-02  -.336436247986E-02
  -.347338880566E-02  -.358593934981E-02  -.370212744121E-02  -.382207001408E-02  -.394588772003E-02
  -.407370504355E-02  -.420565042075E-02  -.434185636172E-02  -.448245957638E-02  -.462760110401E-02
  -.477742644658E-02  -.493208570585E-02  -.509173372452E-02  -.525653023127E-02  -.542663999011E-02
  -.560223295378E-02  -.578348442162E-02  -.597057520176E-02  -.616369177789E-02  -.636302648065E-02
  -.656877766365E-02  -.678114988445E-02  -.700035409032E-02  -.722660780908E-02  -.746013534500E-02
  -.770116797996E-02  -.794994417981E-02  -.820670980623E-02  -.847171833394E-02  -.874523107357E-02
  -.902751740010E-02  -.931885498706E-02  -.961953004655E-02  -.992983757504E-02  -.102500816052E-01
  -.105805754637E-01  -.109216420351E-01  -.112736140315E-01  -.116368342691E-01  -.120116559500E-01
  -.123984429509E-01  -.127975701174E-01  -.132094235654E-01  -.136344009872E-01  -.140729119656E-01
  -.145253782923E-01  -.149922342937E-01  -.154739271620E-01  -.159709172922E-01  -.164836786248E-01
  -.170126989948E-01  -.175584804848E-01  -.181215397845E-01  -.187024085548E-01  -.193016337964E-01
  -.199197782231E-01  -.205574206391E-01  -.212151563204E-01  -.218935973989E-01  -.225933732497E-01
  -.233151308810E-01  -.240595353255E-01  -.248272700327E-01  -.256190372626E-01  -.264355584778E-01
  -.272775747364E-01  -.281458470807E-01  -.290411569250E-01  -.299643064382E-01  -.309161189217E-01
  -.318974391810E-01  -.329091338894E-01  -.339520919425E-01  -.350272248024E-01  -.361354668290E-01
  -.372777755970E-01  -.384551321973E-01  -.396685415195E-01  -.409190325138E-01  -.422076584303E-01
  -.435354970318E-01  -.449036507795E-01  -.463132469854E-01  -.477654379319E-01  -.492614009518E-01
  -.508023384670E-01  -.523894779821E-01  -.540240720271E-01  -.557073980463E-01  -.574407582283E-01
  -.592254792716E-01  -.610629120806E-01  -.629544313867E-01  -.649014352884E-01  -.669053447033E-01
  -.689676027260E-01  -.710896738847E-01  -.732730432877E-01  -.755192156539E-01  -.778297142169E-01
  -.802060794943E-01  -.826498679133E-01  -.851626502822E-01  -.877460100970E-01  -.904015416732E-01
  -.931308480896E-01  -.959355389333E-01  -.988172278336E-01  -.101777529769E+00  -.104818058135E+00
  -.107940421563E+00  -.111146220461E+00  -.114437043280E+00  -.117814462472E+00  -.121280030132E+00
  -.124835273308E+00  -.128481688949E+00  -.132220738490E+00  -.136053842035E+00  -.139982372135E+00
  -.144007647128E+00  -.148130924032E+00  -.152353390950E+00  -.156676158992E+00  -.161100253670E+00
  -.165626605748E+00  -.170256041537E+00  -.174989272593E+00  -.179826884815E+00  -.184769326900E+00
  -.189816898153E+00  -.194969735618E+00  -.200227800511E+00  -.205590863939E+00  -.211058491884E+00
  -.216630029429E+00  -.222304584222E+00  -.228081009153E+00  -.233957884239E+00  -.239933497701E+00
  -.246005826237E+00  -.252172514476E+00  -.258430853626E+00  -.264777759312E+00  -.271209748616E+00
  -.277722916340E+00  -.284312910504E+00  -.290974907116E+00  -.297703584239E+00  -.304493095405E+00
  -.311337042424E+00  -.318228447646E+00  -.325159725750E+00  -.332122655133E+00  -.339108349001E+00
  -.346107226258E+00  -.353108982305E+00  -.360102559894E+00  -.367076120170E+00  -.374017014061E+00
  -.380911754200E+00  -.387745987563E+00  -.394504469032E+00  -.401171036125E+00  -.407728585119E+00
  -.414159048843E+00  -.420443376428E+00  -.426561515308E+00  -.432492395804E+00  -.438213918634E+00
  -.443702945710E+00  -.448935294606E+00  -.453885737104E+00  -.458528002233E+00  -.462834784249E+00
  -.466777755996E+00  -.470327588142E+00  -.473453974758E+00  -.476125665740E+00  -.478310506592E+00
  -.479975486076E+00  -.481086792249E+00  -.481609877413E+00  -.481509532496E+00  -.480749971371E+00
  -.479294925619E+00  -.477107750216E+00  -.474151540602E+00  -.470389261561E+00  -.465783888302E+00
  -.460298560072E+00  -.453896746594E+00  -.446542427526E+00  -.438200285079E+00  -.428835909804E+00
  -.418416019475E+00  -.406908690835E+00  -.394283603848E+00  -.380512297898E+00  -.365568439236E+00
  -.349428098716E+00  -.332070038708E+00  -.313476007769E+00  -.293631041509E+00  -.272523767779E+00
  -.250146714166E+00  -.226496615562E+00  -.201574719441E+00  -.175387086446E+00  -.147944883820E+00
  -.119264669340E+00  -.893686635019E-01  -.582850078665E-01  -.260480075826E-01   .730164389810E-02
   .417166601866E-01   .771429803763E-01   .113519614909E+00   .150778525779E+00   .188844552184E+00
   .227635399600E+00   .267061721085E+00   .307027335378E+00   .347429645854E+00   .388160339023E+00
   .429106427031E+00   .470151609649E+00   .511177717128E+00   .552065672491E+00   .592695180096E+00
   .632942588996E+00   .672677320253E+00   .711758452074E+00   .750033482899E+00   .787340238686E+00
   .823511018127E+00   .858377021983E+00   .891771646742E+00   .923532423259E+00   .953502106838E+00
   .981529483979E+00   .100747023338E+01   .103118796300E+01   .105255541998E+01   .107145581493E+01
   .108778418556E+01   .110144872741E+01   .111237203157E+01   .112049218446E+01   .112576369931E+01
   .112815826033E+01   .112766526986E+01   .112429219396E+01   .111806470671E+01   .110902663553E+01
   .109723971270E+01   .108278313973E+01   .106575297316E+01
 pseudo wavefunction
   .343855759999E-05   .355037091431E-05   .366582011861E-05   .378502344294E-05   .390810296192E-05
   .403518471972E-05   .416639885916E-05   .430187975496E-05   .444176615139E-05   .458620130432E-05
   .473533312795E-05   .488931434630E-05   .504830264954E-05   .521246085559E-05   .538195707675E-05
   .555696489195E-05   .573766352444E-05   .592423802539E-05   .611687946334E-05   .631578511993E-05
   .652115869188E-05   .673321049961E-05   .695215770267E-05   .717822452205E-05   .741164246986E-05
   .765265058641E-05   .790149568498E-05   .815843260462E-05   .842372447107E-05   .869764296629E-05
   .898046860662E-05   .927249103011E-05   .957400929309E-05   .988533217644E-05   .102067785018E-04
   .105386774582E-04   .108813689389E-04   .112352038896E-04   .116005446680E-04   .119777654148E-04
   .123672524366E-04   .127694046018E-04   .131846337490E-04   .136133651087E-04   .140560377388E-04
   .145131049742E-04   .149850348913E-04   .154723107868E-04   .159754316731E-04   .164949127894E-04
   .170312861287E-04   .175851009835E-04   .181569245074E-04   .187473422966E-04   .193569589894E-04
   .199863988852E-04   .206363065839E-04   .213073476463E-04   .220002092752E-04   .227156010196E-04
   .234542555009E-04   .242169291636E-04   .250044030495E-04   .258174835978E-04   .266570034709E-04
   .275238224070E-04   .284188281007E-04   .293429371118E-04   .302970958040E-04   .312822813141E-04
   .322995025525E-04   .333498012366E-04   .344342529572E-04   .355539682800E-04   .367100938833E-04
   .379038137315E-04   .391363502881E-04   .404089657674E-04   .417229634265E-04   .430796889008E-04
   .444805315809E-04   .459269260360E-04   .474203534828E-04   .489623433018E-04   .505544746039E-04
   .521983778470E-04   .538957365056E-04   .556482887945E-04   .574578294490E-04   .593262115619E-04
   .612553484816E-04   .632472157708E-04   .653038532291E-04   .674273669822E-04   .696199316373E-04
   .718837925106E-04   .742212679252E-04   .766347515854E-04   .791267150267E-04   .816997101468E-04
   .843563718176E-04   .870994205827E-04   .899316654427E-04   .928560067304E-04   .958754390803E-04
   .989930544934E-04   .102212045502E-03   .105535708440E-03   .108967446812E-03   .112510774780E-03
   .116169320763E-03   .119946831142E-03   .123847174103E-03   .127874343589E-03   .132032463391E-03
   .136325791364E-03   .140758723789E-03   .145335799862E-03   .150061706349E-03   .154941282370E-03
   .159979524357E-03   .165181591158E-03   .170552809320E-03   .176098678529E-03   .181824877239E-03
   .187737268477E-03   .193841905835E-03   .200145039660E-03   .206653123444E-03   .213372820413E-03
   .220311010347E-03   .227474796596E-03   .234871513348E-03   .242508733111E-03   .250394274453E-03
   .258536209979E-03   .266942874576E-03   .275622873916E-03   .284585093239E-03   .293838706418E-03
   .303393185310E-03   .313258309418E-03   .323444175857E-03   .333961209642E-03   .344820174308E-03
   .356032182868E-03   .367608709128E-03   .379561599355E-03   .391903084331E-03   .404645791781E-03
   .417802759207E-03   .431387447123E-03   .445413752722E-03   .459896023967E-03   .474849074139E-03
   .490288196839E-03   .506229181472E-03   .522688329216E-03   .539682469498E-03   .557228976984E-03
   .575345789108E-03   .594051424152E-03   .613364999882E-03   .633306252776E-03   .653895557846E-03
   .675153949069E-03   .697103140461E-03   .719765547788E-03   .743164310953E-03   .767323317057E-03
   .792267224172E-03   .818021485824E-03   .844612376222E-03   .872067016233E-03   .900413400142E-03
   .929680423194E-03   .959897909947E-03   .991096643458E-03   .102330839531E-02   .105656595649E-02
   .109090316917E-02   .112635495935E-02   .116295737043E-02   .120074759770E-02   .123976402378E-02
   .128004625494E-02   .132163515849E-02   .136457290103E-02   .140890298774E-02   .145467030259E-02
   .150192114958E-02   .155070329491E-02   .160106601018E-02   .165306011643E-02   .170673802930E-02
   .176215380493E-02   .181936318694E-02   .187842365412E-02   .193939446909E-02   .200233672767E-02
   .206731340898E-02   .213438942628E-02   .220363167832E-02   .227510910123E-02   .234889272086E-02
   .242505570531E-02   .250367341765E-02   .258482346872E-02   .266858576958E-02   .275504258375E-02
   .284427857874E-02   .293638087674E-02   .303143910420E-02   .312954543990E-02   .323079466121E-02
   .333528418807E-02   .344311412431E-02   .355438729574E-02   .366920928440E-02   .378768845849E-02
   .390993599701E-02   .403606590856E-02   .416619504321E-02   .430044309660E-02   .443893260498E-02
   .458178893018E-02   .472914023288E-02   .488111743283E-02   .503785415421E-02   .519948665428E-02
   .536615373310E-02   .553799662213E-02   .571515884885E-02   .589778607469E-02   .608602590282E-02
   .628002765238E-02   .647994209485E-02   .668592114830E-02   .689811752438E-02   .711668432243E-02
   .734177456465E-02   .757354066520E-02   .781213382564E-02   .805770334804E-02   .831039585610E-02
   .857035441362E-02   .883771752832E-02   .911261802757E-02   .939518179119E-02   .968552632449E-02
   .998375915303E-02   .102899760181E-01   .106042588496E-01   .109266734901E-01   .112572671412E-01
   .115960654985E-01   .119430695398E-01   .122982519240E-01   .126615529556E-01   .130328760625E-01
   .134120827296E-01   .137989868226E-01   .141933482297E-01   .145948657392E-01   .150031690611E-01
   .154178098909E-01   .158382518989E-01   .162638595185E-01   .166938853859E-01   .171274562738E-01
   .175635573352E-01   .180010144584E-01   .184384745075E-01   .188743831996E-01   .193069603411E-01
   .197341721149E-01   .201537000800E-01   .205629065081E-01   .209587956454E-01   .213379704514E-01
   .216965843224E-01   .220302872721E-01   .223341659983E-01   .226026772302E-01   .228295737141E-01
   .230078221730E-01   .231295125546E-01   .231857578830E-01   .231665840450E-01   .230608088842E-01
   .228559100556E-01   .225378812130E-01   .220910762784E-01   .214980417913E-01   .207393376687E-01
   .197933471468E-01   .186360772443E-01   .172409518109E-01   .155786001262E-01   .136166451323E-01
   .113194967438E-01   .864815731154E-02   .556004826093E-02   .200886919547E-02  -.205549662129E-02
  -.668701351940E-02  -.119434412162E-01  -.178861753538E-01  -.245799531729E-01  -.320923928314E-01
  -.404933311070E-01  -.498539208502E-01  -.602454469396E-01  -.717378181025E-01  -.843976923881E-01
  -.982572463524E-01  -.113431938710E+00  -.129962815882E+00  -.147925476302E+00  -.167397789939E+00
  -.188460087115E+00  -.211195414457E+00  -.235689872331E+00
 ae wavefunction
  -.655609122826E-05  -.676899905707E-05  -.698881876848E-05  -.721577460561E-05  -.745009807708E-05
  -.769202819182E-05  -.794181170128E-05  -.819970334956E-05  -.846596613143E-05  -.874087155877E-05
  -.902469993540E-05  -.931774064088E-05  -.962029242330E-05  -.993266370149E-05  -.102551728769E-04
  -.105881486555E-04  -.109319303798E-04  -.112868683719E-04  -.116533242870E-04  -.120316714784E-04
  -.124222953746E-04  -.128255938674E-04  -.132419777136E-04  -.136718709483E-04  -.141157113126E-04
  -.145739506937E-04  -.150470555800E-04  -.155355075299E-04  -.160398036561E-04  -.165604571246E-04
  -.170979976704E-04  -.176529721286E-04  -.182259449831E-04  -.188174989321E-04  -.194282354715E-04
  -.200587754973E-04  -.207097599266E-04  -.213818503374E-04  -.220757296304E-04  -.227921027095E-04
  -.235316971854E-04  -.242952641000E-04  -.250835786742E-04  -.258974410793E-04  -.267376772313E-04
  -.276051396118E-04  -.285007081127E-04  -.294252909085E-04  -.303798253547E-04  -.313652789153E-04
  -.323826501176E-04  -.334329695376E-04  -.345173008153E-04  -.356367417016E-04  -.367924251370E-04
  -.379855203641E-04  -.392172340733E-04  -.404888115843E-04  -.418015380630E-04  -.431567397764E-04
  -.445557853843E-04  -.460000872716E-04  -.474911029196E-04  -.490303363191E-04  -.506193394267E-04
  -.522597136637E-04  -.539531114602E-04  -.557012378455E-04  -.575058520856E-04  -.593687693689E-04
  -.612918625421E-04  -.632770638971E-04  -.653263670098E-04  -.674418286331E-04  -.696255706450E-04
  -.718797820523E-04  -.742067210534E-04  -.766087171588E-04  -.790881733733E-04  -.816475684398E-04
  -.842894591464E-04  -.870164826988E-04  -.898313591585E-04  -.927368939490E-04  -.957359804318E-04
  -.988316025516E-04  -.102026837556E-03  -.105324858785E-03  -.108728938541E-03  -.112242451028E-03
  -.115868875379E-03  -.119611798746E-03  -.123474919492E-03  -.127462050444E-03  -.131577122245E-03
  -.135824186777E-03  -.140207420684E-03  -.144731128964E-03  -.149399748666E-03  -.154217852659E-03
  -.159190153505E-03  -.164321507411E-03  -.169616918274E-03  -.175081541821E-03  -.180720689835E-03
  -.186539834474E-03  -.192544612684E-03  -.198740830698E-03  -.205134468627E-03  -.211731685146E-03
  -.218538822262E-03  -.225562410173E-03  -.232809172212E-03  -.240286029877E-03  -.248000107945E-03
  -.255958739656E-03  -.264169471988E-03  -.272640070992E-03  -.281378527207E-03  -.290393061126E-03
  -.299692128739E-03  -.309284427116E-03  -.319178900041E-03  -.329384743692E-03  -.339911412345E-03
  -.350768624109E-03  -.361966366669E-03  -.373514903040E-03  -.385424777308E-03  -.397706820349E-03
  -.410372155518E-03  -.423432204288E-03  -.436898691816E-03  -.450783652438E-03  -.465099435041E-03
  -.479858708330E-03  -.495074465933E-03  -.510760031337E-03  -.526929062624E-03  -.543595556979E-03
  -.560773854929E-03  -.578478644299E-03  -.596724963824E-03  -.615528206394E-03  -.634904121890E-03
  -.654868819544E-03  -.675438769809E-03  -.696630805649E-03  -.718462123219E-03  -.740950281862E-03
  -.764113203357E-03  -.787969170353E-03  -.812536823912E-03  -.837835160080E-03  -.863883525392E-03
  -.890701611245E-03  -.918309447002E-03  -.946727391760E-03  -.975976124644E-03  -.100607663352E-02
  -.103705020200E-02  -.106891839458E-02  -.110170303984E-02  -.113542621144E-02  -.117011020683E-02
  -.120577752349E-02  -.124245083250E-02  -.128015294925E-02  -.131890680108E-02  -.135873539162E-02
  -.139966176162E-02  -.144170894603E-02  -.148489992701E-02  -.152925758270E-02  -.157480463127E-02
  -.162156357022E-02  -.166955661033E-02  -.171880560409E-02  -.176933196815E-02  -.182115659954E-02
  -.187429978504E-02  -.192878110354E-02  -.198461932073E-02  -.204183227580E-02  -.210043675960E-02
  -.216044838374E-02  -.222188144014E-02  -.228474875047E-02  -.234906150491E-02  -.241482908954E-02
  -.248205890193E-02  -.255075615403E-02  -.262092366194E-02  -.269256162168E-02  -.276566737035E-02
  -.284023513193E-02  -.291625574691E-02  -.299371638508E-02  -.307260024061E-02  -.315288620865E-02
  -.323454854268E-02  -.331755649172E-02  -.340187391669E-02  -.348745888500E-02  -.357426324264E-02
  -.366223216298E-02  -.375130367145E-02  -.384140814546E-02  -.393246778878E-02  -.402439607977E-02
  -.411709719292E-02  -.421046539309E-02  -.430438440215E-02  -.439872673758E-02  -.449335302300E-02
  -.458811127043E-02  -.468283613456E-02  -.477734813917E-02  -.487145287652E-02  -.496494018016E-02
  -.505758327255E-02  -.514913788875E-02  -.523934137790E-02  -.532791178486E-02  -.541454691445E-02
  -.549892338155E-02  -.558069565077E-02  -.565949507000E-02  -.573492890299E-02  -.580657936668E-02
  -.587400268005E-02  -.593672813220E-02  -.599425717818E-02  -.604606257264E-02  -.609158755219E-02
  -.613024507917E-02  -.616141716066E-02  -.618445425853E-02  -.619867480789E-02  -.620336486339E-02
  -.619777789497E-02  -.618113475679E-02  -.615262385580E-02  -.611140154893E-02  -.605659280069E-02
  -.598729213647E-02  -.590256492957E-02  -.580144906401E-02  -.568295701860E-02  -.554607842196E-02
  -.538978313216E-02  -.521302489904E-02  -.501474567204E-02  -.479388062066E-02  -.454936393997E-02
  -.428013551813E-02  -.398514854792E-02  -.366337816942E-02  -.331383123541E-02  -.293555729625E-02
  -.252766090487E-02  -.208931534729E-02  -.161977790723E-02  -.111840677698E-02  -.584679729454E-03
  -.182146683025E-04   .581207825300E-03   .121361982960E-02   .187883918292E-02   .257644022787E-02
   .330572207936E-02   .406567429712E-02   .485493984432E-02   .567177521530E-02   .651400761775E-02
   .737898909896E-02   .826354751388E-02   .916393424625E-02   .100757686173E-01   .109939789522E-01
   .119127403294E-01   .128254091164E-01   .137244545094E-01   .146013874512E-01   .154466875247E-01
   .162497287251E-01   .169987054222E-01   .176805603012E-01   .182809164509E-01   .187840155702E-01
   .191726625170E-01   .194281718035E-01   .195303036636E-01   .194571691115E-01   .191850840508E-01
   .186883725185E-01   .179391559182E-01   .169071927011E-01   .155598196063E-01   .138619906720E-01
   .117763573181E-01   .926332827185E-02   .628108658620E-02   .278557796959E-02  -.126950532033E-02
  -.593272908570E-02  -.112549051725E-01  -.172890643319E-01  -.240904181795E-01  -.317163150650E-01
  -.402261943607E-01  -.496815431480E-01  -.601458588641E-01  -.716846213574E-01  -.843652780355E-01
  -.982572463524E-01  -.113431938710E+00  -.129962815882E+00  -.147925476302E+00  -.167397789939E+00
  -.188460087115E+00  -.211195414457E+00  -.235689872331E+00
 pseudo wavefunction
   .563540859347E-08   .600786626449E-08   .640494055630E-08   .682825844040E-08   .727955441873E-08
   .776067763064E-08   .827359942951E-08   .882042146020E-08   .940338427033E-08   .100248764907E-07
   .106874446223E-07   .113938034707E-07   .121468472693E-07   .129496615384E-07   .138055357278E-07
   .147179766947E-07   .156907230730E-07   .167277605920E-07   .178333384073E-07   .190119865113E-07
   .202685342946E-07   .216081303335E-07   .230362634864E-07   .245587853833E-07   .261819344024E-07
   .279123612313E-07   .297571561175E-07   .317238779199E-07   .338205850803E-07   .360558686425E-07
   .384388874527E-07   .409794056871E-07   .436878328599E-07   .465752664748E-07   .496535374959E-07
   .529352588242E-07   .564338769774E-07   .601637271855E-07   .641400921283E-07   .683792645541E-07
   .728986140379E-07   .777166581514E-07   .828531383365E-07   .883291007943E-07   .941669827191E-07
   .100390704233E-06   .107025766396E-06   .114099355693E-06   .121640455429E-06   .129679964484E-06
   .138250823918E-06   .147388151945E-06   .157129387824E-06   .167514445263E-06   .178585875960E-06
   .190389043959E-06   .202972311517E-06   .216387237268E-06   .230688787478E-06   .245935561260E-06
   .262190030684E-06   .279518796742E-06   .297992862244E-06   .317687922738E-06   .338684676672E-06
   .361069156038E-06   .384933078884E-06   .410374225117E-06   .437496837143E-06   .466412046989E-06
   .497238331653E-06   .530101998551E-06   .565137703044E-06   .602489000172E-06   .642308932854E-06
   .684760658963E-06   .730018119842E-06   .778266753009E-06   .829704251961E-06   .884541376196E-06
   .943002814778E-06   .100532810696E-05   .107177262367E-05   .114260861386E-05   .121812631999E-05
   .129863516728E-05   .138446503151E-05   .147596759065E-05   .157351776580E-05   .167751525736E-05
   .178838618277E-05   .190658482240E-05   .203259548094E-05   .216693447172E-05   .231015223223E-05
   .246283557942E-05   .262561011405E-05   .279914278403E-05   .298414461703E-05   .318137363380E-05
   .339163795400E-05   .361579910726E-05   .385477556313E-05   .410954649424E-05   .438115578827E-05
   .467071632493E-05   .497941453575E-05   .530851526509E-05   .565936695252E-05   .603340715757E-05
   .643216844969E-05   .685728468745E-05   .731049771266E-05   .779366448694E-05   .830876469991E-05
   .885790888011E-05   .944334704203E-05   .100674779045E-04   .107328587184E-04   .114422157435E-04
   .121984554180E-04   .130046762663E-04   .138641815928E-04   .147804930159E-04   .157573648950E-04
   .167987997114E-04   .179090644660E-04   .190927081599E-04   .203545804298E-04   .216998514160E-04
   .231340329418E-04   .246630010932E-04   .262930202900E-04   .280307689477E-04   .298833668347E-04
   .318584042369E-04   .339639730489E-04   .362086999200E-04   .386017815894E-04   .411530225552E-04
   .438728752333E-04   .467724827673E-04   .498637246677E-04   .531592654645E-04   .566726065746E-04
   .604181415935E-04   .644112152397E-04   .686681861917E-04   .732064940741E-04   .780447308677E-04
   .832027170341E-04   .887015826677E-04   .945638540041E-04   .100813545640E-03   .107476258843E-03
   .114579286345E-03   .122151724057E-03   .130224590157E-03   .138830952031E-03   .148006061597E-03
   .157787499549E-03   .168215329124E-03   .179332260004E-03   .191183823034E-03   .203818556458E-03
   .217288204431E-03   .231647928618E-03   .246956533745E-03   .263276708003E-03   .280675279299E-03
   .299223488379E-03   .318997279940E-03   .340077612913E-03   .362550791159E-03   .386508815934E-03
   .412049761538E-03   .439278175667E-03   .468305506086E-03   .499250555342E-03   .532239965345E-03
   .567408733777E-03   .604900764394E-03   .644869453427E-03   .687478314448E-03   .732901644181E-03
   .781325231931E-03   .832947115462E-03   .887978386315E-03   .946644047793E-03   .100918392899E-02
   .107585365849E-02   .114692570159E-02   .122269046511E-02   .130345747413E-02   .138955662526E-02
   .148133952139E-02   .157918089300E-02   .168348011159E-02   .179466280119E-02   .191318255387E-02
   .203952275611E-02   .217419853284E-02   .231775881644E-02   .247078854874E-02   .263391102401E-02
   .280779038181E-02   .299313425896E-02   .319069661014E-02   .340128070773E-02   .362574233140E-02
   .386499315908E-02   .412000437119E-02   .439181048093E-02   .468151340366E-02   .499028677951E-02
   .531938056376E-02   .567012590008E-02   .604394029290E-02   .644233309519E-02   .686691132922E-02
   .731938585814E-02   .780157792698E-02   .831542609246E-02   .886299356117E-02   .944647595673E-02
   .100682095365E-01   .107306798791E-01   .114365310642E-01   .121885753659E-01   .129898034814E-01
   .138433953166E-01   .147527313479E-01   .157214045830E-01   .167532331366E-01   .178522734413E-01
   .190228341077E-01   .202694904477E-01   .215970996717E-01   .230108167655E-01   .245161110510E-01
   .261187834253E-01   .278249842710E-01   .296412320197E-01   .315744323432E-01   .336318979367E-01
   .358213688444E-01   .381510332672E-01   .406295487722E-01   .432660638073E-01   .460702394023E-01
   .490522709130E-01   .522229096357E-01   .555934840907E-01   .591759207332E-01   .629827638118E-01
   .670271940485E-01   .713230457611E-01   .758848219909E-01   .807277071372E-01   .858675765219E-01
   .913210022355E-01   .971052545202E-01   .103238297856E+00   .109738780808E+00   .116626018567E+00
   .123919967025E+00   .131641187044E+00   .139810797483E+00   .148450415362E+00   .157582081422E+00
   .167228169129E+00   .177411275073E+00   .188154088481E+00   .199479237473E+00   .211409109499E+00
   .223965643295E+00   .237170089603E+00   .251042737822E+00   .265602605784E+00   .280867089905E+00
   .296851573107E+00   .313568988194E+00   .331029334775E+00   .349239148393E+00   .368200921309E+00
   .387912475432E+00   .408366289161E+00   .429548781600E+00   .451439559571E+00   .474010635347E+00
   .497225625895E+00   .521038947873E+00   .545395026559E+00   .570227541389E+00   .595458735794E+00
   .620998824523E+00   .646745537472E+00   .672583845076E+00   .698385916287E+00   .724011365684E+00
   .749307850846E+00   .774112084099E+00   .798251323299E+00   .821545403372E+00   .843809362604E+00
   .864856703695E+00   .884503307608E+00   .902571986389E+00   .918897617394E+00   .933332743909E+00
   .945753454235E+00   .956065262074E+00   .964208605323E+00   .970163460013E+00   .973952434941E+00
   .975641577861E+00   .975337997314E+00   .973183302052E+00   .969341805567E+00   .963982466511E+00
   .957253674228E+00   .949250286078E+00   .939967137898E+00
 ae wavefunction
   .345880269803E-07   .368147396271E-07   .391630877573E-07   .416408806975E-07   .442563796648E-07
   .470183275065E-07   .499359803346E-07   .530191411165E-07   .562781953533E-07   .597241489837E-07
   .633686686638E-07   .672241245792E-07   .713036359587E-07   .756211194698E-07   .801913406860E-07
   .850299688307E-07   .901536350141E-07   .955799941953E-07   .101327791116E-06   .107416930467E-06
   .113868551572E-06   .120705107882E-06   .127950451600E-06   .135629923775E-06   .143770450234E-06
   .152400643718E-06   .161550912651E-06   .171253576971E-06   .181542991487E-06   .192455677263E-06
   .204030461550E-06   .216308626838E-06   .229334069623E-06   .243153469531E-06   .257816469471E-06
   .273375867567E-06   .289887821608E-06   .307412066875E-06   .326012148197E-06   .345755667189E-06
   .366714545666E-06   .388965306283E-06   .412589371555E-06   .437673382450E-06   .464309537843E-06
   .492595956204E-06   .522637060981E-06   .554543991229E-06   .588435039152E-06   .624436116314E-06
   .662681250411E-06   .703313114606E-06   .746483591562E-06   .792354374454E-06   .841097607392E-06
   .892896567826E-06   .947946393699E-06   .100645485829E-05   .106864319584E-05   .113474698138E-05
   .120501706815E-05   .127972058660E-05   .135914200881E-05   .144358428278E-05   .153337004103E-05
   .162884288848E-05   .173036877475E-05   .183833745647E-05   .195316405540E-05   .207529071870E-05
   .220518838808E-05   .234335868479E-05   .249033591827E-05   .264668922633E-05   .281302485559E-05
   .298998859133E-05   .317826834648E-05   .337859692020E-05   .359175493710E-05   .381857397892E-05
   .405993992120E-05   .431679648841E-05   .459014904167E-05   .488106861436E-05   .519069621170E-05
   .552024739158E-05   .587101714484E-05   .624438509476E-05   .664182103620E-05   .706489083686E-05
   .751526272388E-05   .799471398120E-05   .850513808399E-05   .904855229890E-05   .962710578015E-05
   .102430881938E-04   .108989389041E-04   .115972567594E-04   .123408105145E-04   .131325499332E-04
   .139756176126E-04   .148733615779E-04   .158293486960E-04   .168473789614E-04   .179315007108E-04
   .190860268264E-04   .203155519905E-04   .216249710612E-04   .230194986388E-04   .245046899018E-04
   .260864627920E-04   .277711216371E-04   .295653823016E-04   .314763989640E-04   .335117926256E-04
   .356796814598E-04   .379887131204E-04   .404480991341E-04   .430676515087E-04   .458578216993E-04
   .488297420813E-04   .519952700901E-04   .553670351951E-04   .589584888889E-04   .627839578816E-04
   .668587007013E-04   .711989679173E-04   .758220662119E-04   .807464265434E-04   .859916766568E-04
   .915787182129E-04   .975298088258E-04   .103868649313E-03   .110620476484E-03   .117812161806E-03
   .125472316323E-03   .133631402195E-03   .142321851285E-03   .151578191213E-03   .161437179343E-03
   .171937945185E-03   .183122141720E-03   .195034106204E-03   .207721031012E-03   .221233145136E-03
   .235623906972E-03   .250950209091E-03   .267272595685E-03   .284655493464E-03   .303167456795E-03
   .322881427931E-03   .343875013202E-03   .366230776132E-03   .390036548445E-03   .415385760012E-03
   .442377788834E-03   .471118332212E-03   .501719800316E-03   .534301733429E-03   .568991244209E-03
   .605923486367E-03   .645242151254E-03   .687099993885E-03   .731659390044E-03   .779092926154E-03
   .829584023705E-03   .883327600092E-03   .940530767818E-03   .100141357408E-02   .106620978285E-02
   .113516770174E-02   .120855105577E-02   .128663991061E-02   .136973164774E-02   .145814199397E-02
   .155220610817E-02   .165227972784E-02   .175874037846E-02   .187198864842E-02   .199244953274E-02
   .212057384858E-02   .225683972563E-02   .240175417491E-02   .255585473900E-02   .271971122729E-02
   .289392753957E-02   .307914358152E-02   .327603727554E-02   .348532667035E-02   .370777215312E-02
   .394417876724E-02   .419539863956E-02   .446233352010E-02   .474593743783E-02   .504721947541E-02
   .536724666607E-02   .570714701529E-02   .606811265001E-02   .645140309744E-02   .685834869576E-02
   .729035413788E-02   .774890214992E-02   .823555730457E-02   .875196996978E-02   .929988039215E-02
   .988112291363E-02   .104976303197E-01   .111514383156E-01   .118446901277E-01   .125796412233E-01
   .133586641445E-01   .141842534468E-01   .150590307347E-01   .159857497830E-01   .169673017313E-01
   .180067203384E-01   .191071872789E-01   .202720374648E-01   .215047643706E-01   .228090253387E-01
   .241886468392E-01   .256476296546E-01   .271901539582E-01   .288205842499E-01   .305434741118E-01
   .323635707393E-01   .342858192035E-01   .363153663933E-01   .384575645820E-01   .407179745612E-01
   .431023682761E-01   .456167308958E-01   .482672622432E-01   .510603775081E-01   .540027071583E-01
   .571010959597E-01   .603626010131E-01   .637944887051E-01   .674042304707E-01   .711994972565E-01
   .751881525675E-01   .793782439807E-01   .837779929965E-01   .883957831019E-01   .932401459101E-01
   .983197452423E-01   .103643359011E+00   .109219858768E+00   .115058186771E+00   .121167330436E+00
   .127556294036E+00   .134234067512E+00   .141209592272E+00   .148491723865E+00   .156089191418E+00
   .164010553754E+00   .172264152109E+00   .180858059409E+00   .189800026080E+00   .199097422382E+00
   .208757177326E+00   .218785714228E+00   .229188883025E+00   .239971889488E+00   .251139221539E+00
   .262694572877E+00   .274640764188E+00   .286979662183E+00   .299712096784E+00   .312837776678E+00
   .326355203518E+00   .340261584915E+00   .354552746333E+00   .369223041887E+00   .384265263953E+00
   .399670551406E+00   .415428296305E+00   .431526048923E+00   .447949421271E+00   .464681989806E+00
   .481705198910E+00   .498998268148E+00   .516538108581E+00   .534299256830E+00   .552253840873E+00
   .570371599694E+00   .588619990658E+00   .606964434030E+00   .625368759241E+00   .643795919193E+00
   .662208997143E+00   .680572398679E+00   .698852865629E+00   .717019633899E+00   .735042944768E+00
   .752890589331E+00   .770523296286E+00   .787890909173E+00   .804931355401E+00   .821572952966E+00
   .837738646284E+00   .853350000447E+00   .868329655898E+00   .882602263867E+00   .896094573156E+00
   .908735288781E+00   .920455036227E+00   .931186536235E+00   .940864977431E+00   .949428530232E+00
   .956818937764E+00   .962982127564E+00   .967868801554E+00   .971434976111E+00   .973642456203E+00
   .974459236487E+00   .973859827995E+00   .971825512270E+00   .968344526450E+00   .963412183401E+00
   .957030931285E+00   .949210356990E+00   .939967137898E+00
 pseudo wavefunction
  -.279100332060E-08  -.297546742365E-08  -.317212320158E-08  -.338177643140E-08  -.360528614584E-08
  -.384356815318E-08  -.409759878966E-08  -.436841891992E-08  -.465713820182E-08  -.496493963318E-08
  -.529308439896E-08  -.564291703887E-08  -.601587095646E-08  -.641347429233E-08  -.683735618556E-08
  -.728925344894E-08  -.777101768534E-08  -.828462287450E-08  -.883217346120E-08  -.941591297798E-08
  -.100382332378E-07  -.107016841344E-07  -.114089840897E-07  -.121630311930E-07  -.129669150751E-07
  -.138239295678E-07  -.147375862001E-07  -.157116285863E-07  -.167500477652E-07  -.178570985526E-07
  -.190373169755E-07  -.202955388575E-07  -.216369196333E-07  -.230669554724E-07  -.245915057993E-07
  -.262168173018E-07  -.279495495259E-07  -.297968021628E-07  -.317661441390E-07  -.338656446294E-07
  -.361039061195E-07  -.384900996534E-07  -.410340024109E-07  -.437460377687E-07  -.466373180090E-07
  -.497196898505E-07  -.530057829893E-07  -.565090618476E-07  -.602438807426E-07  -.642255427017E-07
  -.684703621646E-07  -.729957318304E-07  -.778201939216E-07  -.829635161588E-07  -.884467727567E-07
  -.942924307731E-07  -.100524442165E-06  -.107168341928E-06  -.114251352723E-06  -.121802496421E-06
  -.129852713009E-06  -.138434987371E-06  -.147584484433E-06  -.157338693248E-06  -.167737580606E-06
  -.178823754787E-06  -.190642640146E-06  -.203242663231E-06  -.216675451205E-06  -.230996043379E-06
  -.246263116728E-06  -.262539226313E-06  -.279891061585E-06  -.298389719639E-06  -.318110996522E-06
  -.339135697790E-06  -.361549969599E-06  -.385445651673E-06  -.410920653597E-06  -.438079355985E-06
  -.467033038159E-06  -.497900334092E-06  -.530807718486E-06  -.565890024977E-06  -.603290998579E-06
  -.643163884653E-06  -.685672056786E-06  -.730989686178E-06  -.779302455259E-06  -.830808318475E-06
  -.885718313346E-06  -.944257425134E-06  -.100666550865E-05  -.107319827097E-05  -.114412831913E-05
  -.121974627702E-05  -.130036197611E-05  -.138630572487E-05  -.147792966206E-05  -.157560919949E-05
  -.167974456009E-05  -.179076241763E-05  -.190911764480E-05  -.203529517683E-05  -.216981199824E-05
  -.231321926086E-05  -.246610454188E-05  -.262909425103E-05  -.280285619688E-05  -.298810232272E-05
  -.318559162316E-05  -.339613325358E-05  -.362058984486E-05  -.385988103730E-05  -.411498724795E-05
  -.438695368687E-05  -.467689463877E-05  -.498599802752E-05  -.531553028225E-05  -.566684152493E-05
  -.604137110065E-05  -.644065347328E-05  -.686632451062E-05  -.732012818467E-05  -.780392371464E-05
  -.831969318161E-05  -.886954964637E-05  -.945574580324E-05  -.100806832056E-04  -.107469221007E-04
  -.114571919139E-04  -.122144024253E-04  -.130216556843E-04  -.138822587115E-04  -.147997370379E-04
  -.157778491399E-04  -.168206018252E-04  -.179322666362E-04  -.191173973350E-04  -.203808485423E-04
  -.217277956078E-04  -.231637557902E-04  -.246946108353E-04  -.263266310442E-04  -.280665009288E-04
  -.299213465589E-04  -.318987647140E-04  -.340068539568E-04  -.362542477552E-04  -.386501497879E-04
  -.412043715772E-04  -.439273726015E-04  -.468303030501E-04  -.499250493950E-04  -.532242829633E-04
  -.567415117076E-04  -.604911353844E-04  -.644885043632E-04  -.687499823040E-04  -.732930129577E-04
  -.781361913574E-04  -.832993396886E-04  -.888035881438E-04  -.946714610865E-04  -.100926968871E-03
  -.107595705689E-03  -.114704953825E-03  -.122283794757E-03  -.130363227527E-03  -.138976294859E-03
  -.148158217538E-03  -.157946537565E-03  -.168381270675E-03  -.179505068800E-03  -.191363393143E-03
  -.204004698523E-03  -.217480629723E-03  -.231846230618E-03  -.247160166882E-03  -.263484963153E-03
  -.280887255575E-03  -.299438060680E-03  -.319213061663E-03  -.340292913127E-03  -.362763565471E-03
  -.386716610145E-03  -.412249647075E-03  -.439466675641E-03  -.468478510647E-03  -.499403224845E-03
  -.532366619614E-03  -.567502725527E-03  -.604954334604E-03  -.644873566158E-03  -.687422468234E-03
  -.732773656763E-03  -.781110994622E-03  -.832630312942E-03  -.887540177094E-03  -.946062699880E-03
  -.100843440462E-02  -.107490714085E-02  -.114574905561E-02  -.122124562321E-02  -.130170073660E-02
  -.138743786363E-02  -.147880127134E-02  -.157615732184E-02  -.167989584301E-02  -.179043157778E-02
  -.190820571524E-02  -.203368750745E-02  -.216737597522E-02  -.230980170646E-02  -.246152875055E-02
  -.262315661189E-02  -.279532234574E-02  -.297870275910E-02  -.317401671921E-02  -.338202757143E-02
  -.360354566834E-02  -.383943101045E-02  -.409059599886E-02  -.435800829868E-02  -.464269381116E-02
  -.494573975085E-02  -.526829782285E-02  -.561158749277E-02  -.597689934018E-02  -.636559848360E-02
  -.677912806178E-02  -.721901275286E-02  -.768686230858E-02  -.818437507615E-02  -.871334147500E-02
  -.927564738919E-02  -.987327742939E-02  -.105083180100E-01  -.111829601782E-01  -.118995021197E-01
  -.126603512567E-01  -.134680258372E-01  -.143251559008E-01  -.152344834894E-01  -.161988619506E-01
  -.172212541600E-01  -.183047294655E-01  -.194524591272E-01  -.206677099968E-01  -.219538361483E-01
  -.233142681308E-01  -.247524994748E-01  -.262720700375E-01  -.278765457220E-01  -.295694940484E-01
  -.313544549982E-01  -.332349064866E-01  -.352142237462E-01  -.372956318335E-01  -.394821503891E-01
  -.417765296978E-01  -.441811770102E-01  -.466980719964E-01  -.493286701138E-01  -.520737925813E-01
  -.549335015674E-01  -.579069591200E-01  -.609922683005E-01  -.641862949312E-01  -.674844683360E-01
  -.708805594534E-01  -.743664347429E-01  -.779317843870E-01  -.815638234472E-01  -.852469648520E-01
  -.889624634163E-01  -.926880305187E-01  -.963974196265E-01  -.100059983574E+00  -.103640205399E+00
  -.107097205642E+00  -.110384230348E+00  -.113448125613E+00  -.116228806356E+00  -.118658729208E+00
  -.120662381827E+00  -.122155803741E+00  -.123046156855E+00  -.123231367001E+00  -.122599861329E+00
  -.121030429774E+00  -.118392242085E+00  -.114545054827E+00  -.109339644965E+00  -.102618507758E+00
  -.942168562765E-01  -.839639573143E-01  -.716848331267E-01  -.572023496269E-01  -.403396986013E-01
  -.209232634852E-01   .121416534536E-02   .262298892774E-01   .542676129321E-01   .854537073972E-01
   .119893607610E+00   .157668569643E+00   .198833051986E+00   .243413010949E+00   .291405404078E+00
   .342779164013E+00   .397477822421E+00   .455423810756E+00   .516524221269E+00   .580677457773E+00
   .647779725320E+00   .717729694069E+00   .790428935263E+00   .865774902453E+00   .943642393869E+00
   .102384870860E+01   .110609729177E+01   .118988811168E+01
 ae wavefunction
  -.116542067594E-07  -.124044977761E-07  -.131957736016E-07  -.140306656112E-07  -.149119574462E-07
  -.158425950344E-07  -.168256972502E-07  -.178645672328E-07  -.189627044082E-07  -.201238172617E-07
  -.213518369099E-07  -.226509315269E-07  -.240255216803E-07  -.254802966387E-07  -.270202317135E-07
  -.286506067059E-07  -.303770255296E-07  -.322054370900E-07  -.341421575006E-07  -.361938937267E-07
  -.383677687500E-07  -.406713483551E-07  -.431126696449E-07  -.457002713986E-07  -.484432263953E-07
  -.513511758310E-07  -.544343659691E-07  -.577036871700E-07  -.611707154577E-07  -.648477567899E-07
  -.687478942106E-07  -.728850380733E-07  -.772739795394E-07  -.819304475651E-07  -.868711696074E-07
  -.921139362941E-07  -.976776703179E-07  -.103582499833E-06  -.109849836650E-06  -.116502459544E-06
  -.123564603011E-06  -.131062051839E-06  -.139022241858E-06  -.147474367297E-06  -.156449495165E-06
  -.165980687121E-06  -.176103129339E-06  -.186854270866E-06  -.198273971060E-06  -.210404656679E-06
  -.223291489277E-06  -.236982543566E-06  -.251528997468E-06  -.266985334637E-06  -.283409560247E-06
  -.300863430940E-06  -.319412699843E-06  -.339127377657E-06  -.360082010861E-06  -.382355978163E-06
  -.406033806394E-06  -.431205507107E-06  -.457966935252E-06  -.486420171376E-06  -.516673928875E-06
  -.548843987947E-06  -.583053658010E-06  -.619434270419E-06  -.658125703492E-06  -.699276941957E-06
  -.743046673053E-06  -.789603921719E-06  -.839128727392E-06  -.891812865166E-06  -.947860614192E-06
  -.100748957643E-05  -.107093154901E-05  -.113843345377E-05  -.121025832760E-05  -.128668637772E-05
  -.136801610591E-05  -.145456550650E-05  -.154667334260E-05  -.164470050592E-05  -.174903146549E-05
  -.186007581124E-05  -.197826989835E-05  -.210407859921E-05  -.223799716990E-05  -.238055323851E-05
  -.253230892350E-05  -.269386309025E-05  -.286585375507E-05  -.304896064599E-05  -.324390793075E-05
  -.345146712267E-05  -.367246017595E-05  -.390776278282E-05  -.415830788548E-05  -.442508941676E-05
  -.470916628434E-05  -.501166661428E-05  -.533379227057E-05  -.567682366857E-05  -.604212490128E-05
  -.643114919862E-05  -.684544474122E-05  -.728666085140E-05  -.775655458580E-05  -.825699775532E-05
  -.878998439987E-05  -.935763874710E-05  -.996222368613E-05  -.106061497892E-04  -.112919849164E-04
  -.120224644406E-04  -.128005021321E-04  -.136292017456E-04  -.145118693528E-04  -.154520264704E-04
  -.164534240312E-04  -.175200572543E-04  -.186561814691E-04  -.198663289557E-04  -.211553268635E-04
  -.225283162782E-04  -.239907725076E-04  -.255485266641E-04  -.272077886245E-04  -.289751714536E-04
  -.308577173829E-04  -.328629254418E-04  -.349987808435E-04  -.372737862353E-04  -.396969949279E-04
  -.422780462274E-04  -.450272029982E-04  -.479553915954E-04  -.510742443111E-04  -.543961444887E-04
  -.579342744694E-04  -.617026665405E-04  -.657162570707E-04  -.699909440230E-04  -.745436480496E-04
  -.793923773845E-04  -.845562967609E-04  -.900558005919E-04  -.959125906717E-04  -.102149758660E-03
  -.108791873636E-03  -.115865075016E-03  -.123397171149E-03  -.131417743923E-03  -.139958259726E-03
  -.149052187125E-03  -.158735121661E-03  -.169044918139E-03  -.180021830872E-03  -.191708662286E-03
  -.204150920391E-03  -.217396985582E-03  -.231498287289E-03  -.246509491031E-03  -.262488696406E-03
  -.279497646635E-03  -.297601950258E-03  -.316871315613E-03  -.337379798797E-03  -.359206065760E-03
  -.382433669297E-03  -.407151341649E-03  -.433453303517E-03  -.461439590281E-03  -.491216396253E-03
  -.522896437828E-03  -.556599336408E-03  -.592452022021E-03  -.630589158538E-03  -.671153591471E-03
  -.714296819297E-03  -.760179489312E-03  -.808971919000E-03  -.860854643940E-03  -.916018993258E-03
  -.974667693643E-03  -.103701550293E-02  -.110328987428E-02  -.117373165185E-02  -.124859579904E-02
  -.132815216011E-02  -.141268625609E-02  -.150250011577E-02  -.159791314254E-02  -.169926301765E-02
  -.180690664054E-02  -.192122110648E-02  -.204260472202E-02  -.217147805810E-02  -.230828504096E-02
  -.245349408034E-02  -.260759923450E-02  -.277112141118E-02  -.294460960335E-02  -.312864215812E-02
  -.332382807689E-02  -.353080834438E-02  -.375025728348E-02  -.398288393254E-02  -.422943344082E-02
  -.449068847740E-02  -.476747064777E-02  -.506064191174E-02  -.537110599514E-02  -.569980978681E-02
  -.604774471137E-02  -.641594806671E-02  -.680550431407E-02  -.721754630679E-02  -.765325644248E-02
  -.811386772120E-02  -.860066469065E-02  -.911498425698E-02  -.965821633760E-02  -.102318043300E-01
  -.108372453676E-01  -.114760903311E-01  -.121499435805E-01  -.128604623686E-01  -.136093558956E-01
  -.143983839573E-01  -.152293551373E-01  -.161041244889E-01  -.170245906457E-01  -.179926922974E-01
  -.190104039593E-01  -.200797309592E-01  -.212027035591E-01  -.223813701213E-01  -.236177892228E-01
  -.249140206129E-01  -.262721149025E-01  -.276941018621E-01  -.291819772014E-01  -.307376876894E-01
  -.323631144669E-01  -.340600543932E-01  -.358301992573E-01  -.376751126749E-01  -.395962044805E-01
  -.415947024138E-01  -.436716208885E-01  -.458277266219E-01  -.480635008913E-01  -.503790981760E-01
  -.527743009314E-01  -.552484702362E-01  -.578004920430E-01  -.604287187595E-01  -.631309058800E-01
  -.659041433832E-01  -.687447816140E-01  -.716483513616E-01  -.746094778523E-01  -.776217883748E-01
  -.806778132642E-01  -.837688799724E-01  -.868849999614E-01  -.900147481647E-01  -.931451347659E-01
  -.962614690568E-01  -.993472151489E-01  -.102383839329E+00  -.105350648884E+00  -.108224622255E+00
  -.110980230477E+00  -.113589249961E+00  -.116020566855E+00  -.118239973483E+00  -.120209957715E+00
  -.121889486565E+00  -.123233785983E+00  -.124194119546E+00  -.124717569791E+00  -.124746827215E+00
  -.124219993528E+00  -.123070407576E+00  -.121226503932E+00  -.118611714138E+00  -.115144416120E+00
  -.110737923637E+00  -.105300480905E+00  -.987351922876E-01  -.909397990956E-01  -.818062623135E-01
  -.712202497639E-01  -.590607954837E-01  -.452004418151E-01  -.295059878331E-01  -.118396629322E-01
   .793961119861E-02   .299750801289E-01   .544111019193E-01   .813920105918E-01   .111060751685E+00
   .143557217466E+00   .179016260798E+00   .217565385042E+00   .259322106952E+00   .304390982216E+00
   .352860275065E+00   .404798246896E+00   .460249035383E+00   .519228095764E+00   .581717179741E+00
   .647658834662E+00   .716950416187E+00   .789437621611E+00   .864907568857E+00   .943081468528E+00
   .102360696409E+01   .110605024916E+01   .118988811168E+01
 End of Dataset
 PAW_PBE N 08Apr2002
 5.00000000000000000
 parameters from PSCTR are:
   VRHFIN =N: s2p3
   LEXCH  = PE
   EATOM  =   264.5486 eV,   19.4438 Ry

   TITEL  = PAW_PBE N 08Apr2002
   LULTRA =        F    use ultrasoft PP ?
   IUNSCR =        0    unscreen: 0-lin 1-nonlin 2-no
   RPACOR =     .000    partial core radius
   POMASS =   14.001; ZVAL   =    5.000    mass and valenz
   RCORE  =    1.500    outmost cutoff radius
   RWIGS  =    1.400; RWIGS  =     .741    wigner-seitz radius (au A)
   ENMAX  =  400.000; ENMIN  =  300.000 eV
   ICORE  =        2    local potential
   LCOR   =        T    correct aug charges
   LPAW   =        T    paw PP
   EAUG   =  627.112
   DEXC   =     .000
   RMAX   =    2.247    core radius for proj-oper
   RAUG   =    1.300    factor for augmentation sphere
   RDEP   =    1.514    radius for radial grids
   QCUT   =   -5.562; QGAM   =   11.124    optimization parameters
 
   Description
     l     E      TYP  RCUT    TYP  RCUT
     0   .000     23  1.200
     0   .000     23  1.200
     1   .000     23  1.500
     1   .700     23  1.500
     2   .000      7  1.500
   Error from kinetic energy argument (eV)
   NDATA  =      100
   STEP   =   20.000   1.050
  106.      104.      102.      99.8      98.5      95.8      93.0      91.6
  88.9      86.1      84.8      82.0      79.3      76.6      73.9      71.2
  68.6      66.1      63.5      59.9      57.5      55.1      51.7      49.5
  47.4      44.3      41.4      39.5      36.8      34.2      31.7      29.4
  27.2      25.1      23.2      21.4      19.1      17.5      15.6      14.2
  12.6      11.1      9.72      8.50      7.41      6.43      5.55      4.60
  3.93      3.21      2.60      2.18      1.74      1.37      1.02      .784
  .597      .422      .293      .199      .133      .872E-01  .567E-01  .347E-01
  .238E-01  .169E-01  .137E-01  .123E-01  .116E-01  .109E-01  .100E-01  .875E-02
  .733E-02  .589E-02  .445E-02  .343E-02  .259E-02  .207E-02  .177E-02  .163E-02
  .153E-02  .142E-02  .127E-02  .106E-02  .841E-03  .647E-03  .505E-03  .416E-03
  .381E-03  .372E-03  .362E-03  .337E-03  .285E-03  .227E-03  .173E-03  .137E-03
  .121E-03  .118E-03  .117E-03  .109E-03
END of PSCTR-controll parameters
 local part
 124.721915246208937
   .21525339E+02   .21525656E+02   .21522032E+02   .21515994E+02   .21507544E+02
   .21496684E+02   .21483417E+02   .21467744E+02   .21449665E+02   .21429180E+02
   .21406285E+02   .21380973E+02   .21353237E+02   .21323066E+02   .21290447E+02
   .21255363E+02   .21217798E+02   .21177730E+02   .21135137E+02   .21089993E+02
   .21042269E+02   .20991935E+02   .20938955E+02   .20883291E+02   .20824902E+02
   .20763740E+02   .20699757E+02   .20632897E+02   .20563104E+02   .20490316E+02
   .20414467E+02   .20335489E+02   .20253311E+02   .20167858E+02   .20079052E+02
   .19986815E+02   .19891065E+02   .19791718E+02   .19688691E+02   .19581898E+02
   .19471256E+02   .19356678E+02   .19238082E+02   .19115386E+02   .18988510E+02
   .18857379E+02   .18721920E+02   .18582064E+02   .18437751E+02   .18288922E+02
   .18135529E+02   .17977528E+02   .17814885E+02   .17647574E+02   .17475579E+02
   .17298894E+02   .17117523E+02   .16931482E+02   .16740800E+02   .16545516E+02
   .16345683E+02   .16141367E+02   .15932649E+02   .15719621E+02   .15502391E+02
   .15281081E+02   .15055825E+02   .14826774E+02   .14594092E+02   .14357955E+02
   .14118556E+02   .13876099E+02   .13630801E+02   .13382893E+02   .13132616E+02
   .12880223E+02   .12625979E+02   .12370157E+02   .12113038E+02   .11854915E+02
   .11596085E+02   .11336851E+02   .11077523E+02   .10818414E+02   .10559840E+02
   .10302120E+02   .10045571E+02   .97905115E+01   .95372582E+01   .92861240E+01
   .90374180E+01   .87914439E+01   .85484988E+01   .83088720E+01   .80728442E+01
   .78406858E+01   .76126566E+01   .73890041E+01   .71699631E+01   .69557544E+01
   .67465841E+01   .65426430E+01   .63441057E+01   .61511301E+01   .59638566E+01
   .57824083E+01   .56068897E+01   .54373873E+01   .52739689E+01   .51166837E+01
   .49655622E+01   .48206165E+01   .46818399E+01   .45492079E+01   .44226782E+01
   .43021908E+01   .41876690E+01   .40790200E+01   .39761350E+01   .38788905E+01
   .37871488E+01   .37007590E+01   .36195579E+01   .35433708E+01   .34720127E+01
   .34052892E+01   .33429977E+01   .32849282E+01   .32308648E+01   .31805866E+01
   .31338688E+01   .30904841E+01   .30502033E+01   .30127969E+01   .29780362E+01
   .29456937E+01   .29155452E+01   .28873698E+01   .28609512E+01   .28360790E+01
   .28125490E+01   .27901639E+01   .27687349E+01   .27480813E+01   .27280320E+01
   .27084252E+01   .26891097E+01   .26699448E+01   .26508007E+01   .26315588E+01
   .26121120E+01   .25923646E+01   .25722323E+01   .25516426E+01   .25305342E+01
   .25088570E+01   .24865720E+01   .24636508E+01   .24400754E+01   .24158380E+01
   .23909399E+01   .23653919E+01   .23392129E+01   .23124300E+01   .22850775E+01
   .22571964E+01   .22288337E+01   .22000418E+01   .21708779E+01   .21414029E+01
   .21116813E+01   .20817801E+01   .20517682E+01   .20217158E+01   .19916937E+01
   .19617727E+01   .19320229E+01   .19025133E+01   .18733110E+01   .18444807E+01
   .18160846E+01   .17881814E+01   .17608263E+01   .17340705E+01   .17079608E+01
   .16825394E+01   .16578438E+01   .16339065E+01   .16107548E+01   .15884108E+01
   .15668912E+01   .15462077E+01   .15263665E+01   .15073689E+01   .14892109E+01
   .14718839E+01   .14553744E+01   .14396646E+01   .14247325E+01   .14105520E+01
   .13970938E+01   .13843248E+01   .13722094E+01   .13607093E+01   .13497838E+01
   .13393906E+01   .13294859E+01   .13200246E+01   .13109613E+01   .13022499E+01
   .12938446E+01   .12856999E+01   .12777710E+01   .12700145E+01   .12623879E+01
   .12548507E+01   .12473643E+01   .12398923E+01   .12324005E+01   .12248576E+01
   .12172348E+01   .12095065E+01   .12016498E+01   .11936452E+01   .11854762E+01
   .11771294E+01   .11685948E+01   .11598655E+01   .11509376E+01   .11418104E+01
   .11324859E+01   .11229692E+01   .11132678E+01   .11033919E+01   .10933538E+01
   .10831683E+01   .10728517E+01   .10624224E+01   .10519000E+01   .10413055E+01
   .10306609E+01   .10199890E+01   .10093131E+01   .99865680E+00   .98804386E+00
   .97749779E+00   .96704175E+00   .95669834E+00   .94648935E+00   .93643563E+00
   .92655684E+00   .91687140E+00   .90739622E+00   .89814668E+00   .88913645E+00
   .88037744E+00   .87187970E+00   .86365138E+00   .85569867E+00   .84802583E+00
   .84063513E+00   .83352693E+00   .82669967E+00   .82014993E+00   .81387250E+00
   .80786048E+00   .80210534E+00   .79659704E+00   .79132416E+00   .78627401E+00
   .78143278E+00   .77678567E+00   .77231706E+00   .76801063E+00   .76384956E+00
   .75981666E+00   .75589452E+00   .75206570E+00   .74831284E+00   .74461884E+00
   .74096699E+00   .73734110E+00   .73372564E+00   .73010585E+00   .72646786E+00
   .72279880E+00   .71908686E+00   .71532140E+00   .71149297E+00   .70759344E+00
   .70361595E+00   .69955501E+00   .69540648E+00   .69116755E+00   .68683680E+00
   .68241411E+00   .67790064E+00   .67329883E+00   .66861230E+00   .66384579E+00
   .65900510E+00   .65409703E+00   .64912922E+00   .64411015E+00   .63904896E+00
   .63395539E+00   .62883965E+00   .62371232E+00   .61858424E+00   .61346641E+00
   .60836984E+00   .60330550E+00   .59828418E+00   .59331638E+00   .58841224E+00
   .58358145E+00   .57883312E+00   .57417577E+00   .56961719E+00   .56516443E+00
   .56082372E+00   .55660042E+00   .55249900E+00   .54852299E+00   .54467499E+00
   .54095665E+00   .53736863E+00   .53391070E+00   .53058165E+00   .52737938E+00
   .52430093E+00   .52134251E+00   .51849951E+00   .51576664E+00   .51313789E+00
   .51060670E+00   .50816593E+00   .50580801E+00   .50352496E+00   .50130852E+00
   .49915019E+00   .49704134E+00   .49497326E+00   .49293726E+00   .49092475E+00
   .48892731E+00   .48693675E+00   .48494521E+00   .48294519E+00   .48092966E+00
   .47889205E+00   .47682637E+00   .47472720E+00   .47258976E+00   .47040992E+00
   .46818424E+00   .46590999E+00   .46358515E+00   .46120841E+00   .45877919E+00
   .45629760E+00   .45376445E+00   .45118123E+00   .44855007E+00   .44587369E+00
   .44315541E+00   .44039907E+00   .43760898E+00   .43478991E+00   .43194697E+00
   .42908561E+00   .42621155E+00   .42333070E+00   .42044910E+00   .41757289E+00
   .41470822E+00   .41186120E+00   .40903785E+00   .40624400E+00   .40348532E+00
   .40076717E+00   .39809463E+00   .39547240E+00   .39290481E+00   .39039573E+00
   .38794858E+00   .38556629E+00   .38325127E+00   .38100542E+00   .37883007E+00
   .37672604E+00   .37469358E+00   .37273241E+00   .37084172E+00   .36902018E+00
   .36726597E+00   .36557677E+00   .36394984E+00   .36238201E+00   .36086973E+00
   .35940913E+00   .35799601E+00   .35662593E+00   .35529423E+00   .35399608E+00
   .35272654E+00   .35148058E+00   .35025318E+00   .34903928E+00   .34783395E+00
   .34663234E+00   .34542975E+00   .34422169E+00   .34300390E+00   .34177240E+00
   .34052349E+00   .33925382E+00   .33796042E+00   .33664065E+00   .33529231E+00
   .33391360E+00   .33250314E+00   .33105997E+00   .32958359E+00   .32807388E+00
   .32653120E+00   .32495627E+00   .32335023E+00   .32171462E+00   .32005131E+00
   .31836251E+00   .31665075E+00   .31491884E+00   .31316983E+00   .31140699E+00
   .30963376E+00   .30785373E+00   .30607060E+00   .30428812E+00   .30251011E+00
   .30074035E+00   .29898258E+00   .29724048E+00   .29551761E+00   .29381738E+00
   .29214302E+00   .29049756E+00   .28888379E+00   .28730425E+00   .28576120E+00
   .28425659E+00   .28279207E+00   .28136897E+00   .27998827E+00   .27865064E+00
   .27735638E+00   .27610546E+00   .27489752E+00   .27373187E+00   .27260749E+00
   .27152307E+00   .27047699E+00   .26946740E+00   .26849215E+00   .26754889E+00
   .26663508E+00   .26574798E+00   .26488473E+00   .26404232E+00   .26321767E+00
   .26240765E+00   .26160908E+00   .26081879E+00   .26003364E+00   .25925056E+00
   .25846655E+00   .25767874E+00   .25688439E+00   .25608092E+00   .25526595E+00
   .25443730E+00   .25359302E+00   .25273139E+00   .25185093E+00   .25095045E+00
   .25002901E+00   .24908594E+00   .24812086E+00   .24713366E+00   .24612449E+00
   .24509379E+00   .24404226E+00   .24297082E+00   .24188065E+00   .24077315E+00
   .23964992E+00   .23851276E+00   .23736361E+00   .23620457E+00   .23503786E+00
   .23386582E+00   .23269082E+00   .23151532E+00   .23034179E+00   .22917272E+00
   .22801054E+00   .22685768E+00   .22571647E+00   .22458917E+00   .22347790E+00
   .22238468E+00   .22131136E+00   .22025964E+00   .21923101E+00   .21822680E+00
   .21724813E+00   .21629588E+00   .21537076E+00   .21447322E+00   .21360349E+00
   .21276159E+00   .21194731E+00   .21116022E+00   .21039967E+00   .20966484E+00
   .20895467E+00   .20826795E+00   .20760330E+00   .20695917E+00   .20633390E+00
   .20572570E+00   .20513267E+00   .20455284E+00   .20398419E+00   .20342463E+00
   .20287207E+00   .20232442E+00   .20177959E+00   .20123555E+00   .20069032E+00
   .20014199E+00   .19958874E+00   .19902888E+00   .19846082E+00   .19788312E+00
   .19729450E+00   .19669381E+00   .19608010E+00   .19545258E+00   .19481064E+00
   .19415385E+00   .19348199E+00   .19279499E+00   .19209300E+00   .19137633E+00
   .19064547E+00   .18990108E+00   .18914397E+00   .18837513E+00   .18759564E+00
   .18680675E+00   .18600979E+00   .18520621E+00   .18439754E+00   .18358535E+00
   .18277129E+00   .18195704E+00   .18114427E+00   .18033468E+00   .17952994E+00
   .17873169E+00   .17794152E+00   .17716096E+00   .17639144E+00   .17563432E+00
   .17489086E+00   .17416218E+00   .17344930E+00   .17275308E+00   .17207425E+00
   .17141341E+00   .17077099E+00   .17014726E+00   .16954235E+00   .16895623E+00
   .16838871E+00   .16783946E+00   .16730799E+00   .16679368E+00   .16629577E+00
   .16581339E+00   .16534554E+00   .16489113E+00   .16444896E+00   .16401778E+00
   .16359624E+00   .16318296E+00   .16277652E+00   .16237545E+00   .16197831E+00
   .16158362E+00   .16118995E+00   .16079588E+00   .16040004E+00   .16000114E+00
   .15959791E+00   .15918921E+00   .15877397E+00   .15835121E+00   .15792007E+00
   .15747981E+00   .15702980E+00   .15656955E+00   .15609869E+00   .15561698E+00
   .15512431E+00   .15462071E+00   .15410635E+00   .15358150E+00   .15304658E+00
   .15250212E+00   .15194876E+00   .15138724E+00   .15081841E+00   .15024318E+00
   .14966258E+00   .14907765E+00   .14848954E+00   .14789939E+00   .14730842E+00
   .14671785E+00   .14612888E+00   .14554275E+00   .14496066E+00   .14438378E+00
   .14381325E+00   .14325013E+00   .14269547E+00   .14215020E+00   .14161519E+00
   .14109123E+00   .14057900E+00   .14007909E+00   .13959198E+00   .13911804E+00
   .13865753E+00   .13821060E+00   .13777728E+00   .13735749E+00   .13695102E+00
   .13655759E+00   .13617677E+00   .13580805E+00   .13545084E+00   .13510443E+00
   .13476804E+00   .13444084E+00   .13412190E+00   .13381026E+00   .13350490E+00
   .13320479E+00   .13290884E+00   .13261597E+00   .13232509E+00   .13203512E+00
   .13174499E+00   .13145366E+00   .13116014E+00   .13086347E+00   .13056275E+00
   .13025715E+00   .12994591E+00   .12962835E+00   .12930385E+00   .12897193E+00
   .12863214E+00   .12828419E+00   .12792783E+00   .12756295E+00   .12718952E+00
   .12680763E+00   .12641744E+00   .12601923E+00   .12561336E+00   .12520028E+00
   .12478053E+00   .12435471E+00   .12392350E+00   .12348764E+00   .12304794E+00
   .12260523E+00   .12216039E+00   .12171434E+00   .12126801E+00   .12082233E+00
   .12037825E+00   .11993670E+00   .11949860E+00   .11906484E+00   .11863628E+00
   .11821374E+00   .11779797E+00   .11738968E+00   .11698952E+00   .11659805E+00
   .11621578E+00   .11584313E+00   .11548042E+00   .11512791E+00   .11478576E+00
   .11445406E+00   .11413278E+00   .11382182E+00   .11352100E+00   .11323004E+00
   .11294859E+00   .11267623E+00   .11241245E+00   .11215668E+00   .11190830E+00
   .11166662E+00   .11143091E+00   .11120040E+00   .11097429E+00   .11075175E+00
   .11053195E+00   .11031402E+00   .11009712E+00   .10988040E+00   .10966304E+00
   .10944423E+00   .10922320E+00   .10899923E+00   .10877162E+00   .10853974E+00
   .10830301E+00   .10806092E+00   .10781303E+00   .10755896E+00   .10729840E+00
   .10703113E+00   .10675700E+00   .10647594E+00   .10618796E+00   .10589315E+00
   .10559167E+00   .10528376E+00   .10496972E+00   .10464995E+00   .10432487E+00
   .10399498E+00   .10366085E+00   .10332307E+00   .10298229E+00   .10263917E+00
   .10229443E+00   .10194880E+00   .10160301E+00   .10125781E+00   .10091395E+00
   .10057217E+00   .10023318E+00   .99897697E-01   .99566386E-01   .99239885E-01
   .98918791E-01   .98603653E-01   .98294967E-01   .97993177E-01   .97698662E-01
   .97411742E-01   .97132669E-01   .96861627E-01   .96598733E-01   .96344031E-01
   .96097497E-01   .95859038E-01   .95628491E-01   .95405629E-01   .95190160E-01
   .94981733E-01   .94779940E-01   .94584321E-01   .94394371E-01   .94209540E-01
   .94029243E-01   .93852866E-01   .93679768E-01   .93509292E-01   .93340767E-01
   .93173518E-01   .93006871E-01   .92840159E-01   .92672731E-01   .92503954E-01
   .92333221E-01   .92159960E-01   .91983632E-01   .91803744E-01   .91619847E-01
   .91431542E-01   .91238485E-01   .91040388E-01   .90837022E-01   .90628218E-01
   .90413869E-01   .90193931E-01   .89968422E-01   .89737421E-01   .89501068E-01
   .89259562E-01   .89013159E-01   .88762166E-01   .88506941E-01   .88247890E-01
   .87985457E-01   .87720125E-01   .87452409E-01   .87182851E-01   .86912012E-01
   .86640472E-01   .86368819E-01   .86097646E-01   .85827545E-01   .85559100E-01
   .85292882E-01   .85029445E-01   .84769316E-01   .84512997E-01   .84260954E-01
   .84013616E-01   .83771371E-01   .83534560E-01   .83303480E-01   .83078373E-01
   .82859430E-01   .82646790E-01   .82440535E-01   .82240691E-01   .82047230E-01
   .81860069E-01   .81679071E-01   .81504046E-01   .81334755E-01   .81170913E-01
   .81012190E-01   .80858214E-01   .80708579E-01   .80562846E-01   .80420547E-01
   .80281192E-01   .80144271E-01   .80009262E-01   .79875635E-01   .79742855E-01
   .79610390E-01   .79477716E-01   .79344319E-01   .79209704E-01   .79073398E-01
   .78934952E-01   .78793950E-01   .78650009E-01   .78502783E-01   .78351967E-01
   .78197300E-01   .78038565E-01   .77875592E-01   .77708262E-01   .77536501E-01
   .77360287E-01   .77179649E-01   .76994661E-01   .76805448E-01   .76612179E-01
   .76415069E-01   .76214373E-01   .76010386E-01   .75803438E-01   .75593891E-01
   .75382136E-01   .75168589E-01   .74953683E-01   .74737870E-01   .74521611E-01
   .74305377E-01   .74089637E-01   .73874860E-01   .73661508E-01   .73450030E-01
   .73240859E-01   .73034410E-01   .72831071E-01   .72631205E-01   .72435141E-01
   .72243177E-01   .72055572E-01   .71872547E-01   .71694281E-01   .71520913E-01
   .71352537E-01   .71189203E-01   .71030917E-01   .70877640E-01   .70729290E-01
   .70585743E-01   .70446834E-01   .70312357E-01   .70182071E-01   .70055701E-01
   .69932940E-01   .69813452E-01   .69696878E-01   .69582837E-01   .69470931E-01
   .69360748E-01   .69251869E-01   .69143867E-01   .69036316E-01   .68928792E-01
   .68820879E-01   .68712171E-01   .68602280E-01   .68490835E-01   .68377486E-01
   .68261912E-01   .68143818E-01   .68022941E-01   .67899052E-01   .67771958E-01
   .67641500E-01   .67507561E-01   .67370062E-01   .67228962E-01   .67084264E-01
   .66936007E-01   .66784270E-01   .66629171E-01   .66470865E-01   .66309540E-01
   .66145418E-01   .65978751E-01   .65809819E-01   .65638926E-01   .65466397E-01
   .65292577E-01   .65117825E-01   .64942511E-01   .64767012E-01   .64591710E-01
   .64416986E-01   .64243218E-01   .64070775E-01   .63900018E-01   .63731291E-01
   .63564920E-01   .63401212E-01   .63240448E-01   .63082884E-01   .62928747E-01
   .62778232E-01   .62631504E-01   .62488693E-01   .62349891E-01   .62215160E-01
   .62084521E-01   .61957962E-01   .61835432E-01   .61716848E-01   .61602091E-01
   .61491009E-01   .61383419E-01   .61279111E-01   .61177844E-01   .61079355E-01
   .60983360E-01   .60889555E-01   .60797620E-01   .60707223E-01   .60618021E-01
   .60529668E-01   .60441813E-01   .60354105E-01   .60266201E-01   .60177762E-01
   .60088461E-01   .59997984E-01   .59906036E-01   .59812340E-01   .59716643E-01
   .59618713E-01   .59518349E-01   .59415376E-01   .59309648E-01   .59201053E-01
   .59089509E-01   .58974967E-01   .58857410E-01   .58736857E-01   .58613357E-01
 gradient corrections used for XC
 5
 atomic pseudo charge-density
   .50000000E+01   .49905920E+01   .49625297E+01   .49162908E+01   .48526485E+01
   .47726391E+01   .46775203E+01   .45687233E+01   .44478032E+01   .43163885E+01
   .41761349E+01   .40286837E+01   .38756263E+01   .37184763E+01   .35586481E+01
   .33974423E+01   .32360365E+01   .30754820E+01   .29167034E+01   .27605022E+01
   .26075624E+01   .24584576E+01   .23136596E+01   .21735467E+01   .20384129E+01
   .19084767E+01   .17838898E+01   .16647446E+01   .15510824E+01   .14428999E+01
   .13401557E+01   .12427762E+01   .11506608E+01   .10636865E+01   .98171194E+00
   .90458151E+00   .83212827E+00   .76417698E+00   .70054656E+00   .64105227E+00
   .58550763E+00   .53372598E+00   .48552186E+00   .44071220E+00   .39911723E+00
   .36056131E+00   .32487354E+00   .29188830E+00   .26144558E+00   .23339135E+00
   .20757767E+00   .18386290E+00   .16211167E+00   .14219496E+00   .12399000E+00
   .10738022E+00   .92255114E-01   .78510091E-01   .66046338E-01   .54770616E-01
   .44595079E-01   .35437065E-01   .27218895E-01   .19867655E-01   .13314990E-01
   .74968898E-02   .23534788E-02  -.21711896E-02  -.61293344E-02  -.95696441E-02
  -.12537468E-01  -.15074999E-01  -.17221454E-01  -.19013244E-01  -.20484138E-01
  -.21665420E-01  -.22586039E-01  -.23272752E-01  -.23750261E-01  -.24041341E-01
  -.24166965E-01  -.24146416E-01  -.23997402E-01  -.23736157E-01  -.23377542E-01
  -.22935135E-01  -.22421320E-01  -.21847372E-01  -.21223529E-01  -.20559071E-01
  -.19862388E-01  -.19141041E-01  -.18401826E-01  -.17650830E-01  -.16893487E-01
  -.16134623E-01  -.15378508E-01  -.14628898E-01  -.13889078E-01  -.13161896E-01
  -.12449805E-01  -.11754893E-01  -.11078916E-01  -.10423328E-01  -.97893049E-02
  -.91777749E-02  -.85894391E-02  -.80247948E-02  -.74841557E-02  -.69676714E-02
  -.64753449E-02  -.60070492E-02  -.55625423E-02  -.51414814E-02  -.47434360E-02
  -.43679000E-02  -.40143022E-02  -.36820170E-02  -.33703735E-02  -.30786639E-02
  -.28061514E-02  -.25520773E-02  -.23156672E-02  -.20961372E-02  -.18926989E-02
  -.17045640E-02  -.15309487E-02  -.13710774E-02  -.12241863E-02  -.10895255E-02
  -.96636251E-03  -.85398380E-03  -.75169686E-03  -.65883175E-03  -.57474238E-03
  -.49880750E-03  -.43043156E-03  -.36904518E-03  -.31410564E-03  -.26509696E-03
  -.22153000E-03  -.18294233E-03  -.14889794E-03  -.11898693E-03  -.92824951E-04
  -.70052694E-04  -.50335202E-04  -.33361152E-04  -.18842059E-04  -.65114415E-05
   .38760630E-05   .12545615E-04   .19703113E-04   .25536152E-04   .30214996E-04
   .33893552E-04   .36710342E-04   .38789474E-04   .40241596E-04   .41164839E-04
   .41645733E-04   .41760111E-04   .41573973E-04   .41144334E-04   .40520031E-04
   .39742502E-04   .38846523E-04   .37860918E-04   .36809223E-04   .35710316E-04
   .34579005E-04   .33426582E-04   .32261331E-04   .31089003E-04   .29913252E-04
   .28736026E-04   .27557934E-04   .26378567E-04   .25196786E-04   .24010980E-04
   .22819290E-04   .21619803E-04   .20410715E-04   .19190469E-04   .17957865E-04
   .16712152E-04   .15453087E-04   .14180986E-04   .12896746E-04   .11601858E-04
   .10298397E-04   .89890087E-05   .76768723E-05   .63656651E-05   .50595101E-05
   .37629206E-05   .24807380E-05   .12180659E-05  -.19798875E-07  -.12274369E-05
  -.23993774E-05  -.35301683E-05  -.46144459E-05  -.56470012E-05  -.66228435E-05
  -.75372600E-05  -.83858715E-05  -.91646822E-05  -.98701252E-05  -.10499102E-04
  -.11049014E-04  -.11517794E-04  -.11903922E-04  -.12206444E-04  -.12424981E-04
  -.12559728E-04  -.12611453E-04  -.12581489E-04  -.12471719E-04  -.12284554E-04
  -.12022915E-04  -.11690196E-04  -.11290240E-04  -.10827295E-04  -.10305982E-04
  -.97312494E-05  -.91083283E-05  -.84426897E-05  -.77399963E-05  -.70060550E-05
  -.62467693E-05  -.54680919E-05  -.46759773E-05  -.38763362E-05  -.30749904E-05
  -.22776305E-05  -.14897744E-05  -.71672956E-06   .36443421E-07   .76496339E-06
   .14643586E-05   .21304932E-05   .27595907E-05   .33482533E-05   .38934783E-05
   .43926705E-05   .48436512E-05   .52446635E-05   .55943743E-05   .58918723E-05
   .61366633E-05   .63286623E-05   .64681816E-05   .65559178E-05   .65929340E-05
   .65806415E-05   .65207784E-05   .64153856E-05   .62667826E-05   .60775406E-05
   .58504548E-05   .55885158E-05   .52948804E-05   .49728414E-05   .46257983E-05
   .42572269E-05   .38706503E-05   .34696093E-05   .30576348E-05   .26382202E-05
   .22147954E-05   .17907023E-05   .13691712E-05   .95329963E-06   .54603217E-06
   .15014276E-06  -.23178140E-06  -.59735377E-06  -.94440039E-06  -.12709696E-05
  -.15753399E-05  -.18560253E-05  -.21117787E-05  -.23415937E-05  -.25447040E-05
  -.27205803E-05  -.28689269E-05  -.29896750E-05  -.30829753E-05  -.31491886E-05
  -.31888754E-05  -.32027842E-05  -.31918380E-05  -.31571211E-05  -.30998637E-05
  -.30214269E-05  -.29232866E-05  -.28070174E-05  -.26742757E-05  -.25267834E-05
  -.23663114E-05  -.21946629E-05  -.20136578E-05  -.18251170E-05  -.16308473E-05
  -.14326271E-05  -.12321932E-05  -.10312275E-05  -.83134591E-06  -.63408706E-06
  -.44090291E-06  -.25315007E-06  -.72082309E-07   .10115571E-06   .26553358E-06
   .42013911E-06   .56418111E-06   .69699107E-06   .81802369E-06   .92685633E-06
   .10231874E-05   .11068339E-05   .11777277E-05   .12359116E-05   .12815336E-05
   .13148415E-05   .13361764E-05   .13459651E-05   .13447133E-05   .13329972E-05
   .13114554E-05   .12807803E-05   .12417099E-05   .11950187E-05   .11415093E-05
   .10820039E-05   .10173362E-05   .94834252E-06   .87585502E-06   .80069361E-06
   .72365918E-06   .64552712E-06   .56704124E-06   .48890838E-06   .41179350E-06
   .33631544E-06   .26304326E-06   .19249323E-06   .12512644E-06   .61347112E-07
   .15013959E-08  -.54123064E-07  -.10529706E-06  -.15184918E-06  -.19366454E-06
  -.23068312E-06  -.26289758E-06  -.29035056E-06  -.31313174E-06  -.33137439E-06
  -.34525179E-06  -.35497319E-06  -.36077980E-06  -.36294038E-06  -.36174694E-06
  -.35751024E-06  -.35055532E-06  -.34121710E-06  -.32983599E-06  -.31675370E-06
  -.30230915E-06  -.28683460E-06  -.27065203E-06  -.25406973E-06  -.23737925E-06
  -.22085261E-06  -.20473984E-06  -.18926690E-06  -.17463392E-06  -.16101384E-06
  -.14855140E-06  -.13736248E-06  -.12753383E-06  -.11912313E-06  -.11215946E-06
  -.10664396E-06  -.10255098E-06  -.99829372E-07  -.98404126E-07  -.98178232E-07
  -.99034758E-07  -.10083911E-06  -.10344147E-06  -.10667933E-06  -.11038012E-06
  -.11436396E-06  -.11844637E-06  -.12244103E-06  -.12616246E-06  -.12942871E-06
  -.13206388E-06  -.13390062E-06  -.13478239E-06  -.13456562E-06  -.13312169E-06
  -.13033864E-06  -.12612274E-06  -.12039978E-06  -.11311612E-06  -.10423951E-06
  -.93759592E-07  -.81688225E-07  -.68059479E-07  -.52929400E-07  -.36375516E-07
  -.18496093E-07   .59083727E-09   .20748680E-07   .41823686E-07   .63646550E-07
   .86034184E-07   .10879164E-06   .13171419E-06   .15458944E-06   .17719964E-06
   .19932399E-06   .22074095E-06   .24123065E-06   .26057721E-06   .27857110E-06
   .29501134E-06   .30970775E-06   .32248293E-06   .33317430E-06   .34163585E-06
   .34773977E-06   .35137799E-06   .35246337E-06   .35093080E-06   .34673811E-06
   .33986661E-06   .33032159E-06   .31813243E-06   .30335259E-06   .28605933E-06
   .26635316E-06   .24435712E-06   .22021587E-06   .19409449E-06   .16617715E-06
   .13666557E-06   .10577734E-06   .73744067E-07   .40809388E-07   .72268839E-08
  -.26742112E-07  -.60830778E-07  -.94769116E-07  -.12828631E-06  -.16111307E-06
  -.19298401E-06  -.22363992E-06  -.25283007E-06  -.28031439E-06  -.30586555E-06
  -.32927098E-06  -.35033470E-06  -.36887904E-06  -.38474620E-06  -.39779963E-06
  -.40792521E-06  -.41503227E-06  -.41905440E-06  -.41994998E-06  -.41770262E-06
  -.41232129E-06  -.40384026E-06  -.39231881E-06  -.37784078E-06  -.36051386E-06
  -.34046865E-06  -.31785766E-06  -.29285395E-06  -.26564975E-06  -.23645483E-06
  -.20549476E-06  -.17300905E-06  -.13924918E-06  -.10447650E-06  -.68960099E-07
  -.32974573E-07   .32021886E-08   .39291286E-07   .75015070E-07   .11009939E-06
   .14427579E-06   .17728369E-06   .20887241E-06   .23880320E-06   .26685110E-06
   .29280672E-06   .31647781E-06   .33769079E-06   .35629200E-06   .37214889E-06
   .38515099E-06   .39521062E-06   .40226354E-06   .40626934E-06   .40721161E-06
   .40509793E-06   .39995973E-06   .39185186E-06   .38085203E-06   .36706007E-06
   .35059697E-06   .33160382E-06   .31024055E-06   .28668454E-06   .26112910E-06
   .23378183E-06   .20486289E-06   .17460317E-06   .14324238E-06   .11102709E-06
   .78208763E-07   .45041704E-07   .11781052E-07  -.21319243E-07  -.54008405E-07
  -.86040780E-07  -.11717773E-06  -.14718944E-06  -.17585665E-06  -.20297232E-06
  -.22834310E-06  -.25179075E-06  -.27315341E-06  -.29228671E-06  -.30906475E-06
  -.32338092E-06  -.33514854E-06  -.34430137E-06  -.35079394E-06  -.35460166E-06
  -.35572087E-06  -.35416862E-06  -.34998237E-06  -.34321945E-06  -.33395645E-06
  -.32228841E-06  -.30832788E-06  -.29220390E-06  -.27406076E-06  -.25405678E-06
  -.23236289E-06  -.20916115E-06  -.18464327E-06  -.15900897E-06  -.13246433E-06
  -.10522016E-06  -.77490279E-07  -.49489827E-07  -.21433587E-07   .64656829E-08
   .33998875E-07   .60962109E-07   .87158249E-07   .11239835E-06   .13650303E-06
   .15930374E-06   .18064391E-06   .20038007E-06   .21838274E-06   .23453730E-06
   .24874464E-06   .26092179E-06   .27100231E-06   .27893661E-06   .28469210E-06
   .28825326E-06   .28962146E-06   .28881482E-06   .28586776E-06   .28083059E-06
   .27376886E-06   .26476265E-06   .25390581E-06   .24130495E-06   .22707854E-06
   .21135578E-06   .19427545E-06   .17598476E-06   .15663803E-06   .13639545E-06
   .11542173E-06   .93884811E-07   .71954483E-07   .49801080E-07   .27594155E-07
   .55011930E-08  -.16313651E-07  -.37690755E-07  -.58476192E-07  -.78522823E-07
  -.97691324E-07  -.11585113E-06  -.13288132E-06  -.14867135E-06  -.16312181E-06
  -.17614495E-06  -.18766518E-06  -.19761949E-06  -.20595769E-06  -.21264264E-06
  -.21765028E-06  -.22096960E-06  -.22260256E-06  -.22256382E-06  -.22088046E-06
  -.21759151E-06  -.21274750E-06  -.20640990E-06  -.19865041E-06  -.18955027E-06
  -.17919950E-06  -.16769604E-06  -.15514485E-06  -.14165704E-06  -.12734887E-06
  -.11234081E-06  -.96756516E-07  -.80721857E-07  -.64363908E-07  -.47809962E-07
  -.31186558E-07  -.14618531E-07   .17719080E-08   .17866053E-07   .33549543E-07
   .48713153E-07   .63253529E-07   .77073867E-07   .90084529E-07   .10220359E-06
   .11335730E-06   .12348054E-06   .13251709E-06   .14041994E-06   .14715144E-06
   .15268342E-06   .15699722E-06   .16008366E-06   .16194291E-06   .16258431E-06
   .16202613E-06   .16029526E-06   .15742682E-06   .15346374E-06   .14845629E-06
   .14246156E-06   .13554286E-06   .12776913E-06   .11921435E-06   .10995681E-06
   .10007846E-06   .89664262E-07   .78801405E-07   .67578665E-07   .56085679E-07
   .44412257E-07   .32647700E-07   .20880142E-07   .91959078E-08  -.23210932E-08
  -.13589950E-07  -.24533292E-07  -.35077795E-07  -.45154641E-07  -.54699944E-07
  -.63655115E-07  -.71967187E-07  -.79589091E-07  -.86479879E-07  -.92604889E-07
  -.97935871E-07  -.10245105E-06  -.10613516E-06  -.10897937E-06  -.11098126E-06
  -.11214465E-06  -.11247944E-06  -.11200142E-06  -.11073197E-06  -.10869782E-06
  -.10593069E-06  -.10246697E-06  -.98347290E-07  -.93616181E-07  -.88321604E-07
  -.82514527E-07  -.76248479E-07  -.69579085E-07  -.62563608E-07  -.55260479E-07
  -.47728841E-07  -.40028092E-07  -.32217437E-07  -.24355456E-07  -.16499692E-07
  -.87062413E-08  -.10293857E-08   .64787683E-08   .13768616E-07   .20793359E-07
   .27509274E-07   .33875960E-07   .39856547E-07   .45417879E-07   .50530655E-07
   .55169553E-07   .59313300E-07   .62944731E-07   .66050801E-07   .68622574E-07
   .70655174E-07   .72147720E-07   .73103217E-07   .73528434E-07   .73433752E-07
   .72832987E-07   .71743200E-07   .70184484E-07   .68179729E-07   .65754385E-07
   .62936204E-07   .59754974E-07   .56242248E-07   .52431068E-07   .48355681E-07
   .44051262E-07   .39553633E-07   .34898986E-07   .30123616E-07   .25263655E-07
   .20354821E-07   .15432173E-07   .10529880E-07   .56810070E-08   .91730945E-09
  -.37309522E-08  -.82351822E-08  -.12568602E-07  -.16706386E-07  -.20625774E-07
  -.24306174E-07  -.27729235E-07  -.30878913E-07  -.33741506E-07  -.36305683E-07
  -.38562485E-07  -.40505317E-07  -.42129917E-07  -.43434310E-07  -.44418757E-07
  -.45085672E-07  -.45439545E-07  -.45486839E-07  -.45235883E-07  -.44696757E-07
  -.43881163E-07  -.42802293E-07  -.41474690E-07  -.39914107E-07  -.38137357E-07
  -.36162163E-07  -.34007015E-07  -.31691011E-07  -.29233715E-07  -.26655007E-07
  -.23974941E-07  -.21213605E-07  -.18390987E-07  -.15526845E-07  -.12640588E-07
  -.97511547E-08  -.68769120E-08  -.40355503E-08  -.12439938E-08   .14816829E-08
   .41263292E-08   .66757834E-08   .91169289E-08   .11437742E-07   .13627327E-07
   .15675952E-07   .17575060E-07   .19317290E-07   .20896475E-07   .22307640E-07
   .23546991E-07   .24611897E-07   .25500862E-07   .26213497E-07   .26750484E-07
   .27113529E-07   .27305321E-07   .27329480E-07   .27190499E-07   .26893693E-07
   .26445132E-07   .25851586E-07   .25120456E-07   .24259715E-07   .23277835E-07
   .22183728E-07   .20986680E-07   .19696282E-07   .18322370E-07   .16874960E-07
   .15364189E-07   .13800254E-07   .12193356E-07   .10553641E-07   .88911541E-08
   .72157829E-08   .55372142E-08   .38648879E-08   .22079556E-08   .57524227E-09
  -.10247893E-08  -.25840712E-08  -.40949597E-08  -.55502613E-08  -.69432565E-08
  -.82677200E-08  -.95179377E-08  -.10688721E-07  -.11775421E-07  -.12773931E-07
  -.13680699E-07  -.14492731E-07  -.15207587E-07  -.15823383E-07  -.16338788E-07
  -.16753015E-07  -.17065817E-07  -.17277472E-07  -.17388774E-07  -.17401019E-07
  -.17315985E-07  -.17135920E-07  -.16863520E-07  -.16501906E-07  -.16054608E-07
  -.15525533E-07  -.14918949E-07  -.14239450E-07  -.13491939E-07  -.12681591E-07
  -.11813829E-07  -.10894292E-07  -.99288083E-08  -.89233601E-08  -.78840552E-08
  -.68170944E-08  -.57287398E-08  -.46252828E-08  -.35130125E-08  -.23981836E-08
  -.12869854E-08  -.18551073E-09   .90027465E-09   .19645614E-08   .30017256E-08
   .40063565E-08   .49732833E-08   .58976006E-08   .67746924E-08   .76002545E-08
   .83703155E-08   .90812557E-08   .97298247E-08   .10313156E-07   .10828781E-07
   .11274638E-07   .11649084E-07   .11950898E-07   .12179287E-07   .12333884E-07
   .12414755E-07   .12422385E-07   .12357681E-07   .12221959E-07   .12016936E-07
   .11744714E-07   .11407769E-07   .11008928E-07   .10551354E-07   .10038525E-07
   .94742066E-08   .88624290E-08   .82074615E-08   .75137832E-08   .67860543E-08
   .60290856E-08   .52478079E-08   .44472402E-08   .36324577E-08   .28085595E-08
   .19806369E-08   .11537410E-08   .33285152E-09  -.47715396E-09  -.12715300E-08
  -.20456920E-08  -.27952437E-08  -.35160030E-08  -.42040268E-08  -.48556331E-08
  -.54674218E-08  -.60362933E-08  -.65594647E-08  -.70344839E-08  -.74592409E-08
  -.78319773E-08  -.81512925E-08  -.84161482E-08  -.86258700E-08  -.87801457E-08
  -.88790227E-08  -.89229013E-08  -.89125269E-08  -.88489789E-08  -.87336583E-08
  -.85682725E-08  -.83548187E-08  -.80955649E-08  -.77930300E-08  -.74499618E-08
  -.70693141E-08  -.66542227E-08  -.62079804E-08  -.57340111E-08  -.52358442E-08
  -.47170875E-08  -.41814013E-08  -.36324718E-08  -.30739853E-08  -.25096024E-08
  -.19429338E-08  -.13775159E-08  -.81678855E-09  -.26407303E-09   .27744774E-09
   .80474795E-09   .13149759E-08   .18054693E-08   .22737688E-08   .27176294E-08
   .31350305E-08   .35241834E-08   .38835369E-08   .42117810E-08   .45078489E-08
   .47709166E-08   .50004012E-08   .51959564E-08   .53574678E-08   .54850447E-08
   .55790121E-08   .56398997E-08   .56684310E-08   .56655104E-08   .56322096E-08
   .55697530E-08   .54795027E-08   .53629420E-08   .52216601E-08   .50573350E-08
   .48717170E-08   .46666129E-08   .44438692E-08   .42053565E-08   .39529542E-08
   .36885356E-08   .34139541E-08   .31310302E-08   .28415390E-08   .25471997E-08
   .22496653E-08   .19505138E-08   .16512408E-08   .13532526E-08   .10578620E-08
   .76628374E-09   .47963236E-09   .19892086E-09  -.74939500E-10  -.34113813E-09
 25.1333556480996805 T
 Non local Part
 0 2 1.18927618932127976
 4.95117802918466055 -0.263395023042996779 -0.263395023042996779 -0.110466427860580457E-01
 Reciprocal Space Part
   .45110332E+01   .45016018E+01   .44733853E+01   .44266159E+01   .43616785E+01
   .42791062E+01   .41795760E+01   .40639015E+01   .39330256E+01   .37880107E+01
   .36300287E+01   .34603494E+01   .32803279E+01   .30913912E+01   .28950241E+01
   .26927541E+01   .24861367E+01   .22767392E+01   .20661255E+01   .18558400E+01
   .16473926E+01   .14422431E+01   .12417875E+01   .10473435E+01   .86013837E+00
   .68129711E+00   .51183207E+00   .35263414E+00   .20446525E+00   .67952726E-01
  -.56414778E-01  -.16828949E+00  -.26746490E+00  -.35387441E+00  -.42758802E+00
  -.48880744E+00  -.53785942E+00  -.57518757E+00  -.60134276E+00  -.61697220E+00
  -.62280752E+00  -.61965191E+00  -.60836658E+00  -.58985678E+00  -.56505763E+00
  -.53491992E+00  -.50039616E+00  -.46242710E+00  -.42192896E+00  -.37978147E+00
  -.33681701E+00  -.29381096E+00  -.25147340E+00  -.21044217E+00  -.17127755E+00
  -.13445850E+00  -.10038034E+00  -.69354156E-01  -.41607581E-01  -.17287075E-01
   .35385049E-02   .20873119E-01   .34787714E-01   .45413499E-01   .52934499E-01
   .57579586E-01   .59614153E-01   .59331627E-01   .57045014E-01   .53078621E-01
   .47760155E-01   .41413304E-01   .34350968E-01   .26869222E-01   .19242103E-01
   .11717294E-01   .45127375E-02  -.21858099E-02  -.82262730E-02  -.13490848E-01
  -.17895726E-01  -.21390012E-01  -.23953936E-01  -.25596433E-01  -.26352204E-01
  -.26278367E-01  -.25450813E-01  -.23960375E-01  -.21908932E-01  -.19405540E-01
  -.16562704E-01  -.13492862E-01  -.10305176E-01  -.71026792E-02  -.39798380E-02
  -.10205562E-02   .17033488E-02   .41331990E-02   .62240414E-02   .79447876E-02
 Real Space Part
  -.86094301E+01  -.85611105E+01  -.84167483E+01  -.81781252E+01  -.78481830E+01
  -.74309829E+01  -.69316493E+01  -.63562983E+01  -.57119525E+01  -.50064432E+01
  -.42483008E+01  -.34466354E+01  -.26110094E+01  -.17513030E+01  -.87757604E+00
   .72880756E-04   .87164777E+00   .17273941E+01   .25579338E+01   .33543935E+01
   .41085244E+01   .48128115E+01   .54605704E+01   .60460296E+01   .65643980E+01
   .70119144E+01   .73858811E+01   .76846774E+01   .79077567E+01   .80556242E+01
   .81297977E+01   .81327519E+01   .80678469E+01   .79392434E+01   .77518064E+01
   .75109982E+01   .72227648E+01   .68934174E+01   .65295112E+01   .61377239E+01
   .57247376E+01   .52971254E+01   .48612447E+01   .44231403E+01   .39884581E+01
   .35623708E+01   .31495175E+01   .27539570E+01   .23791357E+01   .20278696E+01
   .17023408E+01   .14041072E+01   .11341243E+01   .89277839E+00   .67992962E+00
   .49496245E+00   .33684294E+00   .20418031E+00   .95291152E-01   .82645657E-02
  -.58973508E-01  -.10859825E+00  -.14282762E+00  -.16386890E+00  -.17387098E+00
  -.17488322E+00  -.16882125E+00  -.15744003E+00  -.14231409E+00  -.12482489E+00
  -.10615470E+00  -.87286671E-01  -.69010266E-01  -.51931376E-01  -.36486195E-01
  -.22958054E-01  -.11496301E-01  -.21364106E-02   .51794840E-02   .10582333E-01
   .14256819E-01   .16423418E-01   .17322291E-01   .17199279E-01   .16294208E-01
   .14831546E-01   .13013419E-01   .11014865E-01   .89811428E-02   .70268855E-02
   .52368035E-02   .36676579E-02   .23511940E-02   .12977375E-02   .50017228E-03
  -.61956935E-04  -.41843818E-03  -.60466432E-03  -.65832441E-03  -.61661233E-03
 Reciprocal Space Part
  -.23421087E+02  -.23273355E+02  -.22831452E+02  -.22099253E+02  -.21083198E+02
  -.19792270E+02  -.18237952E+02  -.16434181E+02  -.14397273E+02  -.12145841E+02
  -.97006877E+01  -.70846742E+01  -.43225642E+01  -.14408427E+01   .15324956E+01
   .45681853E+01   .76359586E+01   .10704842E+02   .13743479E+02   .16720473E+02
   .19604756E+02   .22365965E+02   .24974835E+02   .27403588E+02   .29626322E+02
   .31619392E+02   .33361764E+02   .34835351E+02   .36025307E+02   .36920290E+02
   .37512663E+02   .37798651E+02   .37778438E+02   .37456193E+02   .36840037E+02
   .35941943E+02   .34777560E+02   .33365982E+02   .31729449E+02   .29892989E+02
   .27884011E+02   .25731855E+02   .23467300E+02   .21122056E+02   .18728225E+02
   .16317773E+02   .13921993E+02   .11570998E+02   .92932264E+01   .71149952E+01
   .50600959E+01   .31494432E+01   .14007868E+01  -.17151112E+00  -.15566273E+01
  -.27473563E+01  -.37401152E+01  -.45348768E+01  -.51350321E+01  -.55471882E+01
  -.57809063E+01  -.58483875E+01  -.57641139E+01  -.55444554E+01  -.52072499E+01
  -.47713697E+01  -.42562818E+01  -.36816139E+01  -.30667355E+01  -.24303627E+01
  -.17901954E+01  -.11625950E+01  -.56230682E+00  -.22338475E-02   .50673618E+00
   .95584746E+00   .13385368E+01   .16504390E+01   .18893393E+01   .20550765E+01
   .21494018E+01   .21757985E+01   .21392691E+01   .20460979E+01   .19035944E+01
   .17198275E+01   .15033557E+01   .12629625E+01   .10074022E+01   .74516327E+00
   .48425446E+00   .23201758E+00  -.50285769E-02  -.22131131E+00  -.41229241E+00
  -.57452147E+00  -.70565470E+00  -.80444084E+00  -.87067655E+00  -.90513442E+00
 Real Space Part
   .63381100E+03   .63319012E+03   .63131750E+03   .62816376E+03   .62368168E+03
   .61780880E+03   .61047088E+03   .60158613E+03   .59107002E+03   .57884057E+03
   .56482374E+03   .54895894E+03   .53120425E+03   .51154126E+03   .48997933E+03
   .46655897E+03   .44135447E+03   .41447533E+03   .38606669E+03   .35630860E+03
   .32541412E+03   .29362636E+03   .26121444E+03   .22846869E+03   .19569489E+03
   .16320811E+03   .13132608E+03   .10036231E+03   .70619333E+02   .42382108E+02
   .15911834E+02  -.85596188E+01  -.30834522E+02  -.50753222E+02  -.68197063E+02
  -.83090262E+02  -.95400666E+02  -.10513942E+03  -.11235956E+03  -.11715360E+03
  -.11965022E+03  -.12001018E+03  -.11842152E+03  -.11509437E+03  -.11025536E+03
  -.10414185E+03  -.96996277E+02  -.89060546E+02  -.80570815E+02  -.71752690E+02
  -.62816995E+02  -.53956169E+02  -.45341390E+02  -.37120431E+02  -.29416281E+02
  -.22326518E+02  -.15923395E+02  -.10254583E+02  -.53445136E+01  -.11962215E+01
   .22063992E+01   .48960255E+01   .69191295E+01   .83330937E+01   .92033167E+01
   .96003976E+01   .95974783E+01   .92678119E+01   .86826086E+01   .79092012E+01
   .70095537E+01   .60391244E+01   .50460814E+01   .40708571E+01   .31460162E+01
   .22964049E+01   .15395420E+01   .88620818E+00   .34118706E+00  -.95888129E-01
  -.42962692E+00  -.66795538E+00  -.82120853E+00  -.90127378E+00  -.92081157E+00
  -.89257293E+00  -.82882753E+00  -.74090914E+00  -.63887981E+00  -.53130903E+00
  -.42515946E+00  -.32576754E+00  -.23690478E+00  -.16090373E+00  -.98832269E-01
  -.50699764E-01  -.15679662E-01   .76653924E-02   .21167912E-01   .26859071E-01
 Non local Part
 1 2 1.18927618932127976
 1.22338086304260707 2.14672215900143470 2.14672215900143470 1.34142492866586371
 Reciprocal Space Part
   .00000000E+00   .23087905E+00   .45959127E+00   .68400091E+00   .90203382E+00
   .11117069E+01   .13111558E+01   .14986608E+01   .16726693E+01   .18318169E+01
   .19749432E+01   .21011058E+01   .22095891E+01   .22999106E+01   .23718221E+01
   .24253074E+01   .24605768E+01   .24780568E+01   .24783780E+01   .24623582E+01
   .24309845E+01   .23853921E+01   .23268417E+01   .22566954E+01   .21763917E+01
   .20874203E+01   .19912973E+01   .18895402E+01   .17836444E+01   .16750614E+01
   .15651783E+01   .14552996E+01   .13466315E+01   .12402685E+01   .11371831E+01
   .10382178E+01   .94408030E+00   .85534161E+00   .77243620E+00   .69566530E+00
   .62520229E+00   .56110016E+00   .50330085E+00   .45164614E+00   .40588965E+00
   .36570986E+00   .33072359E+00   .30049971E+00   .27457284E+00   .25245664E+00
   .23365641E+00   .21768089E+00   .20405296E+00   .19231901E+00   .18205707E+00
   .17288333E+00   .16445728E+00   .15648520E+00   .14872228E+00   .14097322E+00
   .13309153E+00   .12497766E+00   .11657594E+00   .10787080E+00   .98882055E-01
   .89659783E-01   .80278770E-01   .70832776E-01   .61428782E-01   .52181379E-01
   .43207446E-01   .34621242E-01   .26530022E-01   .19030259E-01   .12204534E-01
   .61191437E-02   .82242341E-03  -.36562049E-02  -.73064915E-02  -.10136968E-01
  -.12173970E-01  -.13460135E-01  -.14052480E-01  -.14020125E-01  -.13441776E-01
  -.12403052E-01  -.10993756E-01  -.93051748E-02  -.74274931E-02  -.54473952E-02
  -.34459148E-02  -.14965856E-02   .33606769E-03   .19976745E-02   .34447858E-02
   .46452638E-02   .55783064E-02   .62341281E-02   .66133293E-02   .67259937E-02
 Real Space Part
   .00000000E+00   .13215069E+01   .26294969E+01   .39106933E+01   .51522943E+01
   .63421954E+01   .74691962E+01   .85231847E+01   .94952962E+01   .10378043E+02
   .11165412E+02   .11852928E+02   .12437685E+02   .12918341E+02   .13295078E+02
   .13569538E+02   .13744717E+02   .13824853E+02   .13815270E+02   .13722228E+02
   .13552742E+02   .13314409E+02   .13015219E+02   .12663382E+02   .12267150E+02
   .11834657E+02   .11373774E+02   .10891977E+02   .10396235E+02   .98929241E+01
   .93877615E+01   .88857577E+01   .83911960E+01   .79076300E+01   .74379012E+01
   .69841722E+01   .65479759E+01   .61302751E+01   .57315315E+01   .53517807E+01
   .49907092E+01   .46477329E+01   .43220719E+01   .40128215E+01   .37190165E+01
   .34396875E+01   .31739079E+01   .29208318E+01   .26797209E+01   .24499626E+01
   .22310781E+01   .20227220E+01   .18246746E+01   .16368277E+01   .14591655E+01
   .12917418E+01   .11346558E+01   .98802616E+00   .85196638E+00   .72656170E+00
   .61184854E+00   .50779745E+00   .41429997E+00   .33115985E+00   .25808856E+00
   .19470520E+00   .14054042E+00   .95043957E-01   .57595279E-01   .27516660E-01
   .40880398E-02  -.13437072E-01  -.25815329E-01  -.33797593E-01  -.38113877E-01
  -.39459718E-01  -.38484377E-01  -.35781193E-01  -.31880284E-01  -.27243673E-01
  -.22262838E-01  -.17258560E-01  -.12482876E-01  -.81228831E-02  -.43060697E-02
  -.11068380E-02   .14461418E-02   .33621050E-02   .46802303E-02   .54618535E-02
   .57831268E-02   .57283441E-02   .53841033E-02   .48344194E-02   .41568509E-02
   .34196496E-02   .26798992E-02   .19825694E-02   .13603817E-02   .83435804E-03
 Reciprocal Space Part
   .00000000E+00  -.56102570E+00  -.11037022E+01  -.16102191E+01  -.20638288E+01
  -.24493415E+01  -.27535767E+01  -.29657600E+01  -.30778533E+01  -.30848099E+01
  -.29847467E+01  -.27790293E+01  -.24722679E+01  -.20722225E+01  -.15896218E+01
  -.10378987E+01  -.43285099E+00   .20776432E+00   .86469277E+00   .15176869E+01
   .21460407E+01   .27291393E+01   .32470096E+01   .36808573E+01   .40135754E+01
   .42302116E+01   .43183819E+01   .42686192E+01   .40746487E+01   .37335821E+01
   .32460264E+01   .26161042E+01   .18513852E+01   .96273107E+00  -.35941448E-01
  -.11279743E+01  -.22943490E+01  -.35141250E+01  -.47649242E+01  -.60234495E+01
  -.72660228E+01  -.84691303E+01  -.96099598E+01  -.10666918E+02  -.11620116E+02
  -.12451803E+02  -.13146758E+02  -.13692602E+02  -.14080048E+02  -.14303074E+02
  -.14359016E+02  -.14248574E+02  -.13975752E+02  -.13547709E+02  -.12974543E+02
  -.12269015E+02  -.11446207E+02  -.10523144E+02  -.95183705E+01  -.84515043E+01
  -.73427801E+01  -.62125867E+01  -.50810155E+01  -.39674285E+01  -.28900568E+01
  -.18656391E+01  -.90910620E+00  -.33319509E-01   .75113191E+00   .14360734E+01
   .20158235E+01   .24872107E+01   .28495281E+01   .31044322E+01   .32557875E+01
   .33094653E+01   .32731016E+01   .31558237E+01   .29679526E+01   .27206902E+01
   .24257995E+01   .20952878E+01   .17410990E+01   .13748237E+01   .10074346E+01
   .64905053E+00   .30873683E+00  -.56564782E-02  -.28761534E+00  -.53204026E+00
  -.73528274E+00  -.89514089E+00  -.10108163E+01  -.10828355E+01  -.11129403E+01
  -.11039508E+01  -.10596079E+01  -.98439952E+00  -.88337673E+00  -.76196590E+00
 Real Space Part
   .00000000E+00  -.40768983E+02  -.80817076E+02  -.11943980E+03  -.15596509E+03
  -.18976834E+03  -.22028635E+03  -.24702946E+03  -.26959189E+03  -.28765979E+03
  -.30101700E+03  -.30954818E+03  -.31323950E+03  -.31217675E+03  -.30654097E+03
  -.29660192E+03  -.28270939E+03  -.26528281E+03  -.24479939E+03  -.22178120E+03
  -.19678147E+03  -.17037066E+03  -.14312252E+03  -.11560061E+03  -.88345627E+02
  -.61863814E+02  -.36616718E+02  -.13012581E+02   .86005280E+01   .27939706E+02
   .44790282E+02   .59006963E+02   .70513135E+02   .79298406E+02   .85414582E+02
   .88970239E+02   .90124155E+02   .89077826E+02   .86067334E+02   .81354855E+02
   .75220042E+02   .67951559E+02   .59838986E+02   .51165305E+02   .42200142E+02
   .33193916E+02   .24372978E+02   .15935832E+02   .80504541E+01   .85269586E+00
  -.55542486E+01  -.11099401E+02  -.15742671E+02  -.19472753E+02  -.22304389E+02
  -.24275137E+02  -.25441777E+02  -.25876519E+02  -.25663139E+02  -.24893169E+02
  -.23662271E+02  -.22066874E+02  -.20201171E+02  -.18154528E+02  -.16009350E+02
  -.13839419E+02  -.11708716E+02  -.96707092E+01  -.77680729E+01  -.60328085E+01
  -.44867067E+01  -.31420983E+01  -.20028305E+01  -.10654066E+01  -.32022704E+00
   .24712639E+00   .65461561E+00   .92252746E+00   .10723490E+01   .11257675E+01
   .11038156E+01   .10261760E+01   .91064962E+00   .77278445E+00   .62565820E+00
   .47979930E+00   .34322930E+00   .22160602E+00   .11844568E+00   .35401540E-01
  -.27422356E-01  -.71142450E-01  -.97769691E-01  -.10990130E+00  -.11044224E+00
  -.10236499E+00  -.88513230E-01  -.71451859E-01  -.53363059E-01  -.35985931E-01
 PAW radial sets
 337 0.708915279022619527
(5E20.12)                                
 augmentation charges (non sperical)
  -.121506687787E+00  -.455148147517E-02  -.959423653950E-02   .568235044013E-02  -.455148147517E-02
  -.221294527321E-03   .149257157214E-03   .371551425296E-04  -.959423653950E-02   .149257157214E-03
   .116078371832E+00   .310041503209E-01   .568235044013E-02   .371551425296E-04   .310041503209E-01
   .638391057359E-02
 uccopancies in atom
   .200000000000E+01   .000000000000E+00   .000000000000E+00   .000000000000E+00   .000000000000E+00
   .000000000000E+00   .000000000000E+00   .000000000000E+00   .000000000000E+00   .000000000000E+00
   .999999999728E+00   .000000000000E+00   .000000000000E+00   .000000000000E+00   .000000000000E+00
   .000000000000E+00
 grid
   .280527516333E-04   .289225357721E-04   .298192878340E-04   .307438439676E-04   .316970662468E-04
   .326798434741E-04   .336930920097E-04   .347377566259E-04   .358148113878E-04   .369252605618E-04
   .380701395518E-04   .392505158649E-04   .404674901063E-04   .417221970061E-04   .430158064768E-04
   .443495247045E-04   .457245952736E-04   .471423003259E-04   .486039617567E-04   .501109424469E-04
   .516646475341E-04   .532665257223E-04   .549180706334E-04   .566208221993E-04   .583763680979E-04
   .601863452337E-04   .620524412639E-04   .639763961718E-04   .659600038897E-04   .680051139712E-04
   .701136333158E-04   .722875279473E-04   .745288248462E-04   .768396138405E-04   .792220495539E-04
   .816783534148E-04   .842108157277E-04   .868217978087E-04   .895137341871E-04   .922891348757E-04
   .951505877110E-04   .981007607661E-04   .101142404838E-03   .104278356015E-03   .107511538316E-03
   .110844966423E-03   .114281748487E-03   .117825089030E-03   .121478291928E-03   .125244763500E-03
   .129128015674E-03   .133131669268E-03   .137259457366E-03   .141515228795E-03   .145902951719E-03
   .150426717332E-03   .155090743682E-03   .159899379594E-03   .164857108732E-03   .169968553777E-03
   .175238480738E-03   .180671803396E-03   .186273587883E-03   .192049057411E-03   .198003597136E-03
   .204142759186E-03   .210472267831E-03   .216998024827E-03   .223726114913E-03   .230662811488E-03
   .237814582461E-03   .245188096279E-03   .252790228147E-03   .260628066437E-03   .268708919298E-03
   .277040321473E-03   .285630041319E-03   .294486088053E-03   .303616719224E-03   .313030448405E-03
   .322736053137E-03   .332742583110E-03   .343059368603E-03   .353696029184E-03   .364662482677E-03
   .375968954412E-03   .387625986760E-03   .399644448959E-03   .412035547251E-03   .424810835334E-03
   .437982225128E-03   .451561997889E-03   .465562815655E-03   .479997733055E-03   .494880209481E-03
   .510224121638E-03   .526043776481E-03   .542353924558E-03   .559169773761E-03   .576507003509E-03
   .594381779364E-03   .612810768108E-03   .631811153281E-03   .651400651203E-03   .671597527497E-03
   .692420614113E-03   .713889326894E-03   .736023683677E-03   .758844322957E-03   .782372523134E-03
   .806630222348E-03   .831640038941E-03   .857425292542E-03   .884010025812E-03   .911419026863E-03
   .939677852369E-03   .968812851398E-03   .998851189976E-03   .102982087642E-02   .106175078746E-02
   .109467069516E-02   .112861129465E-02   .116360423281E-02   .119968213770E-02   .123687864907E-02
   .127522844964E-02   .131476729750E-02   .135553205942E-02   .139756074525E-02   .144089254332E-02
   .148556785704E-02   .153162834252E-02   .157911694742E-02   .162807795104E-02   .167855700554E-02
   .173060117855E-02   .178425899706E-02   .183958049263E-02   .189661724807E-02   .195542244556E-02
   .201605091616E-02   .207855919103E-02   .214300555407E-02   .220945009629E-02   .227795477185E-02
   .234858345582E-02   .242140200372E-02   .249647831295E-02   .257388238610E-02   .265368639620E-02
   .273596475402E-02   .282079417747E-02   .290825376313E-02   .299842505997E-02   .309139214544E-02
   .318724170380E-02   .328606310702E-02   .338794849805E-02   .349299287677E-02   .360129418856E-02
   .371295341562E-02   .382807467115E-02   .394676529639E-02   .406913596075E-02   .419530076495E-02
   .432537734748E-02   .445948699420E-02   .459775475151E-02   .474030954290E-02   .488728428917E-02
   .503881603237E-02   .519504606359E-02   .535612005467E-02   .552218819408E-02   .569340532692E-02
   .586993109928E-02   .605193010718E-02   .623957204995E-02   .643303188850E-02   .663249000848E-02
   .683813238844E-02   .705015077324E-02   .726874285286E-02   .749411244673E-02   .772646969374E-02
   .796603124822E-02   .821302048191E-02   .846766769229E-02   .873021031726E-02   .900089315657E-02
   .927996860004E-02   .956769686293E-02   .986434622857E-02   .101701932985E-01   .104855232502E-01
   .108106301035E-01   .111458169942E-01   .114913964569E-01   .118476907164E-01   .122150319883E-01
   .125937627887E-01   .129842362533E-01   .133868164670E-01   .138018788033E-01   .142298102742E-01
   .146710098911E-01   .151258890370E-01   .155948718499E-01   .160783956182E-01   .165769111888E-01
   .170908833870E-01   .176207914503E-01   .181671294750E-01   .187304068773E-01   .193111488675E-01
   .199098969406E-01   .205272093808E-01   .211636617819E-01   .218198475842E-01   .224963786278E-01
   .231938857233E-01   .239130192394E-01   .246544497100E-01   .254188684590E-01   .262069882449E-01
   .270195439257E-01   .278572931437E-01   .287210170323E-01   .296115209441E-01   .305296352018E-01
   .314762158727E-01   .324521455667E-01   .334583342591E-01   .344957201394E-01   .355652704861E-01
   .366679825681E-01   .378048845754E-01   .389770365768E-01   .401855315093E-01   .414314961966E-01
   .427160923999E-01   .440405179010E-01   .454060076197E-01   .468138347644E-01   .482653120201E-01
   .497617927717E-01   .513046723665E-01   .528953894146E-01   .545354271311E-01   .562263147182E-01
   .579696287918E-01   .597669948511E-01   .616200887945E-01   .635306384819E-01   .655004253464E-01
   .675312860547E-01   .696251142200E-01   .717838621675E-01   .740095427550E-01   .763042312493E-01
   .786700672619E-01   .811092567431E-01   .836240740397E-01   .862168640153E-01   .888900442366E-01
   .916461072276E-01   .944876227942E-01   .974172404194E-01   .100437691734E+00   .103551793066E+00
   .106762448061E+00   .110072650395E+00   .113485486565E+00   .117004138763E+00   .120631887848E+00
   .124372116402E+00   .128228311886E+00   .132204069889E+00   .136303097485E+00   .140529216684E+00
   .144886368000E+00   .149378614125E+00   .154010143714E+00   .158785275294E+00   .163708461288E+00
   .168784292168E+00   .174017500736E+00   .179412966535E+00   .184975720401E+00   .190710949150E+00
   .196624000420E+00   .202720387652E+00   .209005795233E+00   .215486083798E+00   .222167295690E+00
   .229055660599E+00   .236157601368E+00   .243479739980E+00   .251028903739E+00   .258812131627E+00
   .266836680875E+00   .275110033725E+00   .283639904409E+00   .292434246341E+00   .301501259532E+00
   .310849398238E+00   .320487378843E+00   .330424187982E+00   .340669090926E+00   .351231640216E+00
   .362121684576E+00   .373349378090E+00   .384925189674E+00   .396859912833E+00   .409164675732E+00
   .421850951565E+00   .434930569259E+00   .448415724497E+00   .462318991095E+00   .476653332723E+00
   .491432114994E+00   .506669117928E+00   .522378548794E+00   .538575055366E+00   .555273739575E+00
   .572490171592E+00   .590240404346E+00   .608540988491E+00   .627408987842E+00   .646861995280E+00
   .666918149159E+00   .687596150219E+00   .708915279023E+00   .730895413931E+00   .753557049641E+00
   .776921316292E+00   .801009999172E+00
 aepotential
   .363639741525E+05   .353486988431E+05   .343218421719E+05   .332873506987E+05   .322493425013E+05
   .312116817821E+05   .301779824554E+05   .291515900552E+05   .281355719873E+05   .271327122522E+05
   .261455097070E+05   .251761801616E+05   .242266612837E+05   .232986206673E+05   .223934661094E+05
   .215123579591E+05   .206562230842E+05   .198257700763E+05   .190215053474E+05   .182437497397E+05
   .174926553864E+05   .167682225150E+05   .160703159665E+05   .153986812261E+05   .147529597911E+05
   .141327037385E+05   .135373894181E+05   .129664301650E+05   .124191880122E+05   .118949843633E+05
   .113931096827E+05   .109128321163E+05   .104534052295E+05   .100140747189E+05   .959408436168E+04
   .919268105970E+04   .880911918884E+04   .844266424842E+04   .809259589992E+04   .775821039989E+04
   .743882261121E+04   .713376751399E+04   .684240134668E+04   .656410242701E+04   .629827164939E+04
   .604433276833E+04   .580173243593E+04   .556994011018E+04   .534844775879E+04   .513676946601E+04
   .493444100413E+04   .474101918523E+04   .455608133122E+04   .437922451875E+04   .421006498213E+04
   .404823730666E+04   .389339377076E+04   .374520359187E+04   .360335219401E+04   .346754051519E+04
   .333748429799E+04   .321291338902E+04   .309357108986E+04   .297921350116E+04   .286960890600E+04
   .276453716092E+04   .266378912080E+04   .256716609088E+04   .247447928324E+04   .238554932784E+04
   .230020577148E+04   .221828663647E+04   .213963796492E+04   .206411341185E+04   .199157384772E+04
   .192188698360E+04   .185492700868E+04   .179057426100E+04   .172871489759E+04   .166924060140E+04
   .161204828066E+04   .155703980758E+04   .150412175443E+04   .145320515704E+04   .140420526364E+04
   .135704135019E+04   .131163647545E+04   .126791731834E+04   .122581396868E+04   .118525976774E+04
   .114619113374E+04   .110854740959E+04   .107227071448E+04   .103730579901E+04   .100359991984E+04
   .971102708549E+03   .939766055312E+03   .909543996388E+03   .880392605856E+03   .852269898434E+03
   .825135730040E+03   .798951711238E+03   .773681119698E+03   .749288819036E+03   .725741183375E+03
   .703006024362E+03   .681052521465E+03   .659851157598E+03   .639373657217E+03   .619592927130E+03
   .600483001830E+03   .582018989710E+03   .564177023819E+03   .546934214176E+03   .530268602534E+03
   .514159120016E+03   .498585546066E+03   .483528470409E+03   .468969255931E+03   .454890004293E+03
   .441273522745E+03   .428103292723E+03   .415363439803E+03   .403038705661E+03   .391114420680E+03
   .379576478711E+03   .368411312191E+03   .357605868845E+03   .347147590092E+03   .337024389275E+03
   .327224631997E+03   .317737116800E+03   .308551056886E+03   .299656062835E+03   .291042125975E+03
   .282699602499E+03   .274619198521E+03   .266791955511E+03   .259209236639E+03   .251862713713E+03
   .244744354458E+03   .237846410836E+03   .231161407375E+03   .224682130329E+03   .218401617250E+03
   .212313147000E+03   .206410230161E+03   .200686599981E+03   .195136203508E+03   .189753193401E+03
   .184531919758E+03   .179466922520E+03   .174552924136E+03   .169784822509E+03   .165157684250E+03
   .160666738222E+03   .156307369361E+03   .152075112703E+03   .147965647713E+03   .143974792800E+03
   .140098500097E+03   .136332850405E+03   .132674048320E+03   .129118417754E+03   .125662397229E+03
   .122302535831E+03   .119035488956E+03   .115858014436E+03   .112766968678E+03   .109759303081E+03
   .106832060482E+03   .103982371805E+03   .101207452823E+03   .985046010377E+02   .958711926753E+02
   .933046798103E+02   .908025876049E+02   .883625116361E+02   .859821153174E+02   .836591274767E+02
   .813913399403E+02   .791766052946E+02   .770128346760E+02   .748979956694E+02   .728301103007E+02
   .708072530777E+02   .688275491452E+02   .668891724779E+02   .649903441822E+02   .631293308353E+02
   .613044429175E+02   .595140333034E+02   .577564958085E+02   .560302638159E+02   .543338089527E+02
   .526656398285E+02   .510243008416E+02   .494083710310E+02   .478164629940E+02   .462472218524E+02
   .446993242848E+02   .431714775948E+02   .416624188544E+02   .401709140744E+02   .386957574524E+02
   .372357706445E+02   .357898021135E+02   .343567265021E+02   .329354440718E+02   .315248801825E+02
   .301239848158E+02   .287317321592E+02   .273471202133E+02   .259691704701E+02   .245969276151E+02
   .232294592857E+02   .218658558680E+02   .205052303380E+02   .191467181433E+02   .177894771268E+02
   .164326874903E+02   .150755517980E+02   .137172950157E+02   .123571645916E+02   .109944305686E+02
   .962838573530E+01   .825834580743E+01   .688364964536E+01   .550365950006E+01   .411776129127E+01
   .272536491297E+01   .132590456771E+01  -.811608726201E-01  -.149634748076E+01  -.292014586199E+01
  -.435302071851E+01  -.579541038874E+01  -.724772636160E+01  -.871035276612E+01  -.101836458321E+02
  -.116679333222E+02  -.131635139298E+02  -.146706566387E+02  -.161896000369E+02  -.177205515777E+02
  -.192636867748E+02  -.208191483196E+02  -.223870451014E+02  -.239674511108E+02  -.255604041983E+02
  -.271659046567E+02  -.287839135878E+02  -.304143510061E+02  -.320570936226E+02  -.337119722409E+02
  -.353787686852E+02  -.370572121637E+02  -.387469749575E+02  -.404476673028E+02  -.421588313190E+02
  -.438799338088E+02  -.456103577416E+02  -.473493922075E+02  -.490962206156E+02  -.508499069039E+02
  -.526093795307E+02  -.543734130444E+02  -.561406070829E+02  -.579093627492E+02  -.596778564634E+02
  -.614440116193E+02  -.632054686969E+02  -.649595549163E+02  -.667032550900E+02  -.684331860342E+02
  -.701455777437E+02  -.718362654769E+02  -.735006978979E+02  -.751339673772E+02  -.767308693647E+02
  -.782859982940E+02  -.797938876916E+02  -.812492020575E+02  -.826469878511E+02  -.839829910573E+02
  -.852540490827E+02  -.864585671912E+02  -.875970892780E+02  -.886729693113E+02  -.896931274595E+02
  -.906688133867E+02  -.916161615546E+02  -.925560698026E+02  -.935125585017E+02  -.945084003335E+02
  -.955568564711E+02  -.966495565018E+02  -.977435752368E+02  -.987548956466E+02  -.995673584555E+02
  -.100061379620E+03  -.100154992533E+03  -.998385173631E+02  -.991826926026E+02  -.983122581877E+02
  -.973581436293E+02  -.964160582281E+02  -.955317704410E+02  -.947111132488E+02  -.939390886823E+02
  -.931953467187E+02  -.924622718412E+02  -.917274076175E+02  -.909830054766E+02  -.902246341771E+02
  -.894498046272E+02  -.886569511579E+02  -.878448120816E+02  -.870121334636E+02  -.861575898467E+02
  -.852798259845E+02  -.843775489340E+02  -.834496263823E+02  -.824951684779E+02  -.815135848938E+02
  -.805046170962E+02  -.794683496812E+02  -.784052057147E+02  -.773159306962E+02  -.762015689104E+02
  -.750634350168E+02  -.739030826194E+02  -.727222713575E+02  -.715229330450E+02  -.703071374144E+02
  -.690770577969E+02  -.678349366580E+02
 core charge-density
   .378166384757E-05   .401938221399E-05   .427204066085E-05   .454057784405E-05   .482599136570E-05
   .512934147321E-05   .545175499020E-05   .579442949387E-05   .615863775415E-05   .654573245093E-05
   .695715118702E-05   .739442181501E-05   .785916809796E-05   .835311572453E-05   .887809870087E-05
   .943606614281E-05   .100290894932E-04   .106593701912E-04   .113292478214E-04   .120412087736E-04
   .127978954431E-04   .136021160083E-04   .144568548188E-04   .153652834335E-04   .163307723491E-04
   .173569034617E-04   .184474833077E-04   .196065571320E-04   .208384238353E-04   .221476518555E-04
   .235390960405E-04   .250179155760E-04   .265895930308E-04   .282599545926E-04   .300351915660E-04
   .319218832115E-04   .339270210099E-04   .360580344392E-04   .383228183591E-04   .407297621019E-04
   .432877803764E-04   .460063460970E-04   .488955252567E-04   .519660139717E-04   .552291778313E-04
   .586970936959E-04   .623825940948E-04   .662993143841E-04   .704617428360E-04   .748852738393E-04
   .795862644046E-04   .845820941769E-04   .898912291720E-04   .955332894673E-04   .101529121088E-03
   .107900872352E-03   .114672074936E-03   .121867729970E-03   .129514399458E-03   .137640303344E-03
   .146275422593E-03   .155451608631E-03   .165202699543E-03   .175564643455E-03   .186575629507E-03
   .198276226915E-03   .210709532591E-03   .223921327859E-03   .237960244800E-03   .252877942839E-03
   .268729296164E-03   .285572592666E-03   .303469745067E-03   .322486515002E-03   .342692750813E-03
   .364162639902E-03   .386974976500E-03   .411213445807E-03   .436966925455E-03   .464329805358E-03
   .493402327040E-03   .524290943604E-03   .557108701578E-03   .591975645945E-03   .629019249726E-03
   .668374869583E-03   .710186228981E-03   .754605930542E-03   .801795999301E-03   .851928458704E-03
   .905185941259E-03   .961762335868E-03   .102186347400E-02   .108570785696E-02   .115352742663E-02
   .122556838226E-02   .130209204591E-02   .138337577935E-02   .146971395547E-02   .156141898719E-02
   .165882241729E-02   .176227607249E-02   .187215328560E-02   .198885018939E-02   .211278708638E-02
   .224440989875E-02   .238419170285E-02   .253263435297E-02   .269027019941E-02   .285766390598E-02
   .303541437236E-02   .322415676715E-02   .342456467750E-02   .363735238163E-02   .386327725094E-02
   .410314228842E-02   .435779881085E-02   .462814928203E-02   .491515030523E-02   .521981578291E-02
   .554322025240E-02   .588650240652E-02   .625086880843E-02   .663759781052E-02   .704804368736E-02
   .748364099335E-02   .794590915589E-02   .843645731536E-02   .895698942371E-02   .950930961369E-02
   .100953278512E-01   .107170658839E-01   .113766634985E-01   .120763851020E-01   .128186266388E-01
   .136059228594E-01   .144409549552E-01   .153265585731E-01   .162657322265E-01   .172616461172E-01
   .183176513830E-01   .194372897880E-01   .206243038695E-01   .218826475581E-01   .232164972855E-01
   .246302635953E-01   .261286032715E-01   .277164319986E-01   .293989375669E-01   .311815936358E-01
   .330701740666E-01   .350707678356E-01   .371897945364E-01   .394340204794E-01   .418105753938E-01
   .443269697359E-01   .469911126043E-01   .498113302613E-01   .527963852542E-01   .559554961287E-01
   .592983577222E-01   .628351620189E-01   .665766195451E-01   .705339812770E-01   .747190610268E-01
   .791442582658E-01   .838225813376E-01   .887676710020E-01   .939938242464E-01   .995160182871E-01
   .105349934674E+00   .111511983402E+00   .118019326912E+00   .124889903864E+00   .132142452534E+00
   .139796533688E+00   .147872552742E+00   .156391781033E+00   .165376375983E+00   .174849399906E+00
   .184834837227E+00   .195357609811E+00   .206443590098E+00   .218119611727E+00   .230413477255E+00
   .243353962607E+00   .256970817822E+00   .271294763636E+00   .286357483419E+00   .302191609933E+00
   .318830706372E+00   .336309241058E+00   .354662555192E+00   .373926822969E+00   .394139003372E+00
   .415336782889E+00   .437558508392E+00   .460843109360E+00   .485230008624E+00   .510759020751E+00
   .537470237197E+00   .565403897303E+00   .594600244233E+00   .625099364900E+00   .656941012977E+00
   .690164414050E+00   .724808052028E+00   .760909435932E+00   .798504846243E+00   .837629060032E+00
   .878315054192E+00   .920593686163E+00   .964493351671E+00   .101003961913E+01   .105725484051E+01
   .110615773869E+01   .115676297144E+01   .120908067261E+01   .126311597105E+01   .131886848851E+01
   .137633181772E+01   .143549298248E+01   .149633188186E+01   .155882072117E+01   .162292343267E+01
   .168859508975E+01   .175578131859E+01   .182441771210E+01   .189442925138E+01   .196572974067E+01
   .203822126243E+01   .211179365968E+01   .218632405344E+01   .226167640400E+01   .233770112491E+01
   .241423475950E+01   .249109973027E+01   .256810417178E+01   .264504185819E+01   .272169223696E+01
   .279782058021E+01   .287317826544E+01   .294750319715E+01   .302052038044E+01   .309194265750E+01
   .316147161666E+01   .322879868312E+01   .329360639899E+01   .335556989863E+01   .341435858370E+01
   .346963799983E+01   .352107191457E+01   .356832459326E+01   .361106326663E+01   .364896078013E+01
   .368169841153E+01   .370896883948E+01   .373047924128E+01   .374595449408E+01   .375514044920E+01
   .375780724509E+01   .375375261983E+01   .374280518040E+01   .372482758171E+01   .369971956525E+01
   .366742080426E+01   .362791350021E+01   .358122467382E+01   .352742809355E+01   .346664578522E+01
   .339904906800E+01   .332485906545E+01   .324434664489E+01   .315783174432E+01   .306568205413E+01
   .296831102995E+01   .286617522395E+01   .275977093447E+01   .264963018743E+01   .253631607809E+01
   .242041751766E+01   .230254344544E+01   .218331658354E+01   .206336682733E+01   .194332437785E+01
   .182381274100E+01   .170544171472E+01   .158880050993E+01   .147445114069E+01   .136292222279E+01
   .125470331188E+01   .115023989871E+01   .104992915545E+01   .954116492060E+00   .863092930985E+00
   .777093246588E+00   .696294757090E+00   .620816638218E+00   .550719698696E+00   .486006745643E+00
   .426623916802E+00   .372463504183E+00   .323368663209E+00   .279139964416E+00   .239543195086E+00
   .204317468497E+00   .173182769327E+00   .145846494262E+00   .122009020820E+00   .101368570213E+00
   .836255977702E-01   .684868026748E-01   .556687339940E-01   .449009229172E-01   .359284740988E-01
   .285140746905E-01   .224394102278E-01   .175060040292E-01   .135355187265E-01   .103695748506E-01
   .786915260934E-02   .591364975020E-02   .439967123087E-02   .323962578827E-02   .236020085325E-02
   .170078111056E-02   .121186792537E-02   .853547471704E-03   .594045345389E-03   .408395332007E-03
   .277240368983E-03   .185775024687E-03   .122831330663E-03   .801037312383E-04   .515043216509E-04
   .326363884425E-04   .203724167859E-04
 kinetic energy-density
   .532955807213E-01   .540205706616E-01   .547722478392E-01   .555517135887E-01   .563601491850E-01
   .571988017377E-01   .580689880635E-01   .589720973273E-01   .599095940565E-01   .608830213004E-01
   .618940040930E-01   .629442529804E-01   .640355679050E-01   .651698423542E-01   .663490677411E-01
   .675753381164E-01   .688508552289E-01   .701779339175E-01   .715590078974E-01   .729966359175E-01
   .744935083777E-01   .760524543607E-01   .776764491609E-01   .793686222735E-01   .811322659457E-01
   .829708442599E-01   .848880027939E-01   .868875788931E-01   .889736126049E-01   .911503582530E-01
   .934222967647E-01   .957941487592E-01   .982708883705E-01   .100857758005E+00   .103560283916E+00
   .106384292764E+00   .109335929155E+00   .112421674248E+00   .115648365476E+00   .119023217450E+00
   .122553844137E+00   .126248282351E+00   .130115016669E+00   .134163005840E+00   .138401710779E+00
   .142841124290E+00   .147491802475E+00   .152364898191E+00   .157472196329E+00   .162826151454E+00
   .168439927448E+00   .174327439850E+00   .180503400465E+00   .186983364828E+00   .193783782582E+00
   .200922050681E+00   .208416570161E+00   .216286805914E+00   .224553350521E+00   .233237991550E+00
   .242363783296E+00   .251955122523E+00   .262037829078E+00   .272639231179E+00   .283788255980E+00
   .295515525606E+00   .307853458954E+00   .320836379704E+00   .334500630828E+00   .348884696090E+00
   .364029328800E+00   .379977688433E+00   .396775485459E+00   .414471134974E+00   .433115919557E+00
   .452764161922E+00   .473473408160E+00   .495304621791E+00   .518322389680E+00   .542595140329E+00
   .568195375209E+00   .595199914122E+00   .623690155173E+00   .653752350630E+00   .685477898834E+00
   .718963654119E+00   .754312254945E+00   .791632471980E+00   .831039576244E+00   .872655730526E+00
   .916610402562E+00   .963040804090E+00   .101209235531E+01   .106391917711E+01   .111868461243E+01
[truncated: 380,789 more chars]
