# Supplementary material for: Elucidating the catalytic mechanism of Prussian blue nanozymes with self-increasing catalytic activity
Source: Nat Commun. 2024 Jul 13;15:5908. doi: 10.1038/s41467-024-50344-7 (PMC11246500; doi:10.1038/s41467-024-50344-7)
Supplement: Supplementary file 4 — Source Data [file 41467_2024_50344_MOESM4_ESM.zip › Source data/Computational source data/C1/log_3]

 running on   32 total cores
 distrk:  each k-point on   32 cores,    1 groups
 distr:  one band on    4 cores,    8 groups
 using from now: INCAR     
 vasp.5.4.4.18Apr17-6-g9f103f2a35 (build Aug 11 2022 15:12:02) complex          
  
 POSCAR found type information on POSCAR  Fe C  N  K  O 
 POSCAR found :  5 types and      62 ions
 scaLAPACK will be used
 LDA part: xc-table for Pade appr. of Perdew
 POSCAR found type information on POSCAR  Fe C  N  K  O 
 POSCAR found :  5 types and      62 ions
 found WAVECAR, reading the header
  number of k-points has changed, file:     1 present:     5
  trying to continue reading WAVECAR, but it might fail
 POSCAR, INCAR and KPOINTS ok, starting setup
 FFT: planning ...
 reading WAVECAR
 the WAVECAR file was read successfully
 charge-density read from file: VASP                                    
 magnetization density read from file 1
 entering main loop
       N       E                     dE             d eps       ncg     rms          rms(c)
RMM:   1    -0.455045379485E+03   -0.45505E+03   -0.48119E+02  4208   0.365E+01    0.214E+00
RMM:   2    -0.457662199771E+03   -0.26168E+01   -0.26850E+01  4402   0.211E+01    0.541E+00
RMM:   3    -0.458005544905E+03   -0.34335E+00   -0.57059E+00  5558   0.446E+00    0.149E+00
RMM:   4    -0.457996644790E+03    0.89001E-02   -0.42157E-01  5388   0.146E+00    0.955E-01
RMM:   5    -0.458001024192E+03   -0.43794E-02   -0.13344E-01  5977   0.552E-01    0.744E-01
RMM:   6    -0.457997016244E+03    0.40079E-02   -0.34698E-02  5068   0.401E-01    0.359E-01
RMM:   7    -0.457998045445E+03   -0.10292E-02   -0.17366E-02  5698   0.222E-01    0.223E-01
RMM:   8    -0.457998821766E+03   -0.77632E-03   -0.90195E-03  5229   0.167E-01    0.112E-01
RMM:   9    -0.457999871279E+03   -0.10495E-02   -0.50480E-03  5554   0.108E-01    0.153E-01
RMM:  10    -0.458000049497E+03   -0.17822E-03   -0.25632E-03  4978   0.529E-02    0.151E-01
RMM:  11    -0.458000084692E+03   -0.35195E-04   -0.16447E-03  4588   0.480E-02    0.150E-01
RMM:  12    -0.458000029543E+03    0.55149E-04   -0.11177E-03  4622   0.458E-02    0.145E-01
RMM:  13    -0.457999597673E+03    0.43187E-03   -0.31087E-03  4631   0.112E-01    0.132E-01
RMM:  14    -0.457999556526E+03    0.41147E-04   -0.66047E-03  4788   0.154E-01    0.176E-01
RMM:  15    -0.458000268396E+03   -0.71187E-03   -0.96659E-04  4356   0.496E-02    0.167E-01
RMM:  16    -0.458000332623E+03   -0.64227E-04   -0.26188E-04  3886   0.335E-02    0.148E-01
RMM:  17    -0.458000554616E+03   -0.22199E-03   -0.60185E-03  4502   0.165E-01    0.168E-01
RMM:  18    -0.458003866595E+03   -0.33120E-02   -0.15311E-02  4685   0.237E-01    0.607E-01
RMM:  19    -0.457999617889E+03    0.42487E-02   -0.49941E-03  4376   0.169E-01    0.171E-01
RMM:  20    -0.458000696201E+03   -0.10783E-02   -0.90006E-04  4478   0.674E-02    0.123E-01
RMM:  21    -0.458000756140E+03   -0.59940E-04   -0.89305E-04  4447   0.572E-02    0.111E-01
RMM:  22    -0.458000823952E+03   -0.67812E-04   -0.50645E-04  4294   0.427E-02    0.106E-01
RMM:  23    -0.458000883319E+03   -0.59367E-04   -0.26019E-04  3970   0.287E-02    0.104E-01
RMM:  24    -0.458000878819E+03    0.45000E-05   -0.20423E-04  3760   0.265E-02    0.984E-02
RMM:  25    -0.458000799691E+03    0.79129E-04   -0.38746E-04  4048   0.367E-02    0.973E-02
RMM:  26    -0.458000582412E+03    0.21728E-03   -0.10371E-03  4297   0.622E-02    0.107E-01
RMM:  27    -0.458000315606E+03    0.26681E-03   -0.17178E-03  4422   0.767E-02    0.149E-01
RMM:  28    -0.458000517198E+03   -0.20159E-03   -0.32979E-04  3585   0.247E-02    0.148E-01
RMM:  29    -0.458000276240E+03    0.24096E-03   -0.66605E-04  4126   0.517E-02    0.206E-01
RMM:  30    -0.458000359985E+03   -0.83745E-04   -0.10659E-04  3101   0.158E-02    0.197E-01
RMM:  31    -0.458000322143E+03    0.37842E-04   -0.51922E-05  3009   0.137E-02    0.213E-01
RMM:  32    -0.458000422667E+03   -0.10052E-03   -0.16859E-04  3725   0.310E-02    0.178E-01
RMM:  33    -0.458000605832E+03   -0.18317E-03   -0.60848E-04  4101   0.504E-02    0.135E-01
RMM:  34    -0.458000709802E+03   -0.10397E-03   -0.24510E-04  3538   0.278E-02    0.128E-01
RMM:  35    -0.458000721373E+03   -0.11571E-04   -0.59331E-05  2936   0.124E-02    0.122E-01
RMM:  36    -0.458000725079E+03   -0.37067E-05   -0.16189E-05  2486   0.869E-03
   1 F= -.46371311E+03 E0= -.46371311E+03  d E =-.463713E+03  mag=    24.0000
 curvature:   0.00 expect dE= 0.000E+00 dE for cont linesearch  0.000E+00
 trial: gam= 0.00000 g(F)=  0.444E-02 g(S)=  0.000E+00 ort = 0.000E+00 (trialstep = 0.100E+01)
 search vector abs. value=  0.444E-02
 bond charge predicted
       N       E                     dE             d eps       ncg     rms          rms(c)
RMM:   1    -0.457981389749E+03    0.19332E-01   -0.90981E-01  4207   0.177E+00    0.595E-01
RMM:   2    -0.457983843076E+03   -0.24533E-02   -0.55316E-02  4199   0.879E-01    0.406E-01
RMM:   3    -0.457984612475E+03   -0.76940E-03   -0.53463E-03  4447   0.199E-01    0.199E-01
RMM:   4    -0.457984438284E+03    0.17419E-03   -0.20005E-03  4505   0.936E-02    0.167E-01
RMM:   5    -0.457984159692E+03    0.27859E-03   -0.89969E-04  4484   0.636E-02    0.728E-02
RMM:   6    -0.457984168235E+03   -0.85431E-05   -0.29911E-04  4136   0.367E-02    0.478E-02
RMM:   7    -0.457984206081E+03   -0.37846E-04   -0.94927E-05  3670   0.259E-02    0.320E-02
RMM:   8    -0.457984240751E+03   -0.34669E-04   -0.47729E-05  3136   0.168E-02    0.212E-02
RMM:   9    -0.457984337781E+03   -0.97031E-04   -0.40158E-05  3078   0.152E-02    0.183E-02
RMM:  10    -0.457984420550E+03   -0.82768E-04   -0.26308E-05  2837   0.130E-02    0.159E-02
RMM:  11    -0.457984600678E+03   -0.18013E-03   -0.64064E-05  3301   0.158E-02    0.127E-02
RMM:  12    -0.457984768624E+03   -0.16795E-03   -0.69600E-05  3205   0.163E-02    0.126E-02
RMM:  13    -0.457984890889E+03   -0.12226E-03   -0.74696E-05  3211   0.161E-02    0.117E-02
RMM:  14    -0.457984967303E+03   -0.76414E-04   -0.78477E-05  3222   0.164E-02    0.123E-02
RMM:  15    -0.457984990853E+03   -0.23550E-04   -0.65322E-05  3097   0.149E-02    0.133E-02
RMM:  16    -0.457984994052E+03   -0.31994E-05   -0.21018E-05  2679   0.100E-02
   2 F= -.46370171E+03 E0= -.46370171E+03  d E =0.114038E-01  mag=    24.0000
 trial-energy change:    0.011404  1 .order    0.011453   -0.004437    0.027343
 step:   0.1407(harm=  0.1396)  dis= 0.00135  next Energy=  -463.713426 (dE=-0.312E-03)
 bond charge predicted
       N       E                     dE             d eps       ncg     rms          rms(c)
RMM:   1    -0.457997763263E+03   -0.12772E-01   -0.66863E-01  4204   0.152E+00    0.463E-01
RMM:   2    -0.458000224630E+03   -0.24614E-02   -0.37531E-02  4211   0.742E-01    0.295E-01
RMM:   3    -0.458000755611E+03   -0.53098E-03   -0.29744E-03  4543   0.139E-01    0.118E-01
RMM:   4    -0.458000745797E+03    0.98142E-05   -0.10956E-03  4457   0.734E-02    0.122E-01
RMM:   5    -0.458000648573E+03    0.97223E-04   -0.42468E-04  4054   0.491E-02    0.484E-02
RMM:   6    -0.458000764141E+03   -0.11557E-03   -0.10570E-04  3669   0.253E-02    0.529E-02
RMM:   7    -0.458000787777E+03   -0.23636E-04   -0.26044E-05  2793   0.132E-02    0.421E-02
RMM:   8    -0.458000859664E+03   -0.71887E-04   -0.27468E-05  2714   0.120E-02    0.505E-02
RMM:   9    -0.458000883065E+03   -0.23401E-04   -0.10116E-05  2484   0.749E-03    0.488E-02
RMM:  10    -0.458000835835E+03    0.47230E-04   -0.33883E-06  2361   0.633E-03    0.465E-02
RMM:  11    -0.458000331966E+03    0.50387E-03   -0.42973E-04  3913   0.434E-02    0.457E-02
RMM:  12    -0.458000308103E+03    0.23863E-04   -0.12289E-04  3280   0.191E-02    0.463E-02
RMM:  13    -0.458000278945E+03    0.29158E-04   -0.38824E-05  2745   0.110E-02    0.442E-02
RMM:  14    -0.458000057164E+03    0.22178E-03   -0.20796E-04  3717   0.276E-02    0.440E-02
RMM:  15    -0.457999634699E+03    0.42246E-03   -0.74758E-04  4156   0.516E-02    0.557E-02
RMM:  16    -0.457999772200E+03   -0.13750E-03   -0.10971E-04  3076   0.164E-02    0.509E-02
RMM:  17    -0.458000107606E+03   -0.33541E-03   -0.14275E-04  3630   0.271E-02    0.297E-02
RMM:  18    -0.458000398261E+03   -0.29065E-03   -0.17850E-04  3834   0.269E-02    0.219E-02
RMM:  19    -0.458000567490E+03   -0.16923E-03   -0.11110E-04  3398   0.204E-02    0.247E-02
RMM:  20    -0.458000712436E+03   -0.14495E-03   -0.14794E-04  3645   0.228E-02    0.280E-02
RMM:  21    -0.458000876828E+03   -0.16439E-03   -0.24338E-04  3776   0.292E-02    0.337E-02
RMM:  22    -0.458001007286E+03   -0.13046E-03   -0.19197E-04  3720   0.243E-02    0.381E-02
RMM:  23    -0.458001063003E+03   -0.55717E-04   -0.65829E-05  2978   0.146E-02    0.405E-02
RMM:  24    -0.458001128239E+03   -0.65237E-04   -0.61707E-05  3132   0.143E-02    0.439E-02
RMM:  25    -0.458001085188E+03    0.43052E-04   -0.93158E-06  2514   0.101E-02    0.430E-02
RMM:  26    -0.458001091578E+03   -0.63905E-05   -0.33827E-06  2187   0.389E-03
   3 F= -.46371414E+03 E0= -.46371414E+03  d E =-.102221E-02  mag=    24.0000
 curvature:  -0.07 expect dE=-0.149E-03 dE for cont linesearch -0.156E-04
 ZBRENT: interpolating
 opt :   0.1149  next Energy=  -463.714148 (dE=-0.104E-02)
 bond charge predicted
       N       E                     dE             d eps       ncg     rms          rms(c)
RMM:   1    -0.458001245557E+03   -0.16037E-03   -0.60781E-04  3798   0.464E-02    0.428E-02
RMM:   2    -0.458001360314E+03   -0.11476E-03   -0.19538E-04  3510   0.400E-02    0.428E-02
RMM:   3    -0.458001410615E+03   -0.50301E-04   -0.67390E-05  2862   0.151E-02    0.575E-02
RMM:   4    -0.458001317227E+03    0.93388E-04   -0.55576E-05  2849   0.175E-02    0.745E-02
RMM:   5    -0.458001372354E+03   -0.55127E-04   -0.70092E-06  2324   0.727E-03    0.747E-02
RMM:   6    -0.458001370217E+03    0.21367E-05   -0.16781E-06  1979   0.276E-03
   4 F= -.46371430E+03 E0= -.46371430E+03  d E =-.118185E-02  mag=    24.0000
 curvature:  -0.06 expect dE=-0.894E-04 dE for cont linesearch -0.569E-06
 trial: gam= 0.39790 g(F)=  0.156E-02 g(S)=  0.000E+00 ort =-0.210E-03 (trialstep = 0.823E+00)
 search vector abs. value=  0.209E-02
 bond charge predicted
       N       E                     dE             d eps       ncg     rms          rms(c)
RMM:   1    -0.457995486519E+03    0.58858E-02   -0.26081E-01  4206   0.930E-01    0.375E-01
RMM:   2    -0.457997573013E+03   -0.20865E-02   -0.90483E-03  4168   0.384E-01    0.262E-01
RMM:   3    -0.457998120895E+03   -0.54788E-03   -0.18106E-03  4287   0.115E-01    0.219E-01
RMM:   4    -0.457997832679E+03    0.28822E-03   -0.42894E-04  4041   0.533E-02    0.865E-02
RMM:   5    -0.457998074554E+03   -0.24188E-03   -0.40162E-04  4167   0.401E-02    0.116E-01
RMM:   6    -0.457998120011E+03   -0.45457E-04   -0.14812E-04  3663   0.239E-02    0.106E-01
RMM:   7    -0.457998139939E+03   -0.19928E-04   -0.41050E-05  2786   0.122E-02    0.112E-01
RMM:   8    -0.457997644453E+03    0.49549E-03   -0.75306E-04  3888   0.579E-02    0.970E-02
RMM:   9    -0.457997248776E+03    0.39568E-03   -0.13257E-03  4247   0.671E-02    0.894E-02
RMM:  10    -0.457997154533E+03    0.94243E-04   -0.99410E-04  4416   0.534E-02    0.911E-02
RMM:  11    -0.457997063584E+03    0.90949E-04   -0.51182E-04  4164   0.378E-02    0.920E-02
RMM:  12    -0.457997048515E+03    0.15069E-04   -0.19383E-04  3495   0.224E-02    0.913E-02
RMM:  13    -0.457997134313E+03   -0.85798E-04   -0.20691E-05  2674   0.110E-02    0.919E-02
RMM:  14    -0.457997096467E+03    0.37846E-04   -0.18297E-05  2540   0.813E-03    0.927E-02
RMM:  15    -0.457997298091E+03   -0.20162E-03   -0.17838E-04  3460   0.306E-02    0.891E-02
RMM:  16    -0.457997664609E+03   -0.36652E-03   -0.14969E-03  4162   0.764E-02    0.119E-01
RMM:  17    -0.457995988364E+03    0.16762E-02   -0.58827E-03  4327   0.167E-01    0.142E-01
RMM:  18    -0.457994854278E+03    0.11341E-02   -0.97948E-03  4610   0.193E-01    0.405E-01
RMM:  19    -0.457995791841E+03   -0.93756E-03   -0.99293E-04  4220   0.503E-02    0.318E-01
RMM:  20    -0.457995376117E+03    0.41572E-03   -0.12789E-03  4346   0.630E-02    0.463E-01
RMM:  21    -0.457995606681E+03   -0.23056E-03   -0.52660E-04  3910   0.552E-02    0.332E-01
RMM:  22    -0.457995640139E+03   -0.33459E-04   -0.65116E-05  3010   0.204E-02    0.328E-01
RMM:  23    -0.457995687737E+03   -0.47598E-04   -0.71068E-05  3063   0.168E-02    0.312E-01
RMM:  24    -0.457995637786E+03    0.49951E-04   -0.12516E-04  3073   0.232E-02    0.318E-01
RMM:  25    -0.457995729797E+03   -0.92011E-04   -0.98262E-05  2910   0.176E-02    0.317E-01
RMM:  26    -0.457995779743E+03   -0.49946E-04   -0.57175E-05  2687   0.132E-02    0.316E-01
RMM:  27    -0.457995898119E+03   -0.11838E-03   -0.96993E-05  2958   0.181E-02    0.312E-01
RMM:  28    -0.457996443937E+03   -0.54582E-03   -0.21095E-03  4021   0.922E-02    0.333E-01
RMM:  29    -0.457997338724E+03   -0.89479E-03   -0.33401E-03  4218   0.104E-01    0.470E-01
RMM:  30    -0.457995802334E+03    0.15364E-02   -0.30785E-03  3971   0.126E-01    0.235E-01
RMM:  31    -0.457995294053E+03    0.50828E-03   -0.36978E-03  4079   0.120E-01    0.263E-01
RMM:  32    -0.457994609016E+03    0.68504E-03   -0.47473E-03  4236   0.124E-01    0.473E-01
RMM:  33    -0.457994752740E+03   -0.14372E-03   -0.18633E-03  3951   0.625E-02    0.560E-01
RMM:  34    -0.457994699734E+03    0.53007E-04   -0.23790E-04  3275   0.217E-02    0.504E-01
RMM:  35    -0.457994685605E+03    0.14129E-04   -0.66585E-05  2662   0.105E-02    0.509E-01
RMM:  36    -0.457994658966E+03    0.26639E-04   -0.45142E-05  2594   0.126E-02    0.543E-01
RMM:  37    -0.457994662644E+03   -0.36776E-05   -0.67592E-05  2978   0.144E-02
   5 F= -.46371007E+03 E0= -.46371007E+03  d E =0.422634E-02  mag=    24.0000
 trial-energy change:    0.004226  1 .order    0.001144   -0.001212    0.003499
 step:   0.2117(harm=  0.2117)  dis= 0.00071  next Energy=  -463.714451 (dE=-0.156E-03)
 bond charge predicted
       N       E                     dE             d eps       ncg     rms          rms(c)
RMM:   1    -0.457996515216E+03   -0.18562E-02   -0.14408E-01  4171   0.689E-01    0.665E-01
RMM:   2    -0.458001066550E+03   -0.45513E-02   -0.39821E-02  4283   0.532E-01    0.797E-01
RMM:   3    -0.457998805815E+03    0.22607E-02   -0.14405E-02  4272   0.288E-01    0.388E-01
RMM:   4    -0.457997331842E+03    0.14740E-02   -0.15810E-03  4279   0.926E-02    0.922E-02
RMM:   5    -0.457996993130E+03    0.33871E-03   -0.10549E-03  4588   0.615E-02    0.698E-02
RMM:   6    -0.457996863062E+03    0.13007E-03   -0.26091E-04  4188   0.350E-02    0.606E-02
RMM:   7    -0.457996845866E+03    0.17196E-04   -0.13371E-04  3784   0.296E-02    0.666E-02
RMM:   8    -0.457996997488E+03   -0.15162E-03   -0.73436E-05  3263   0.199E-02    0.645E-02
RMM:   9    -0.457997329659E+03   -0.33217E-03   -0.12541E-04  3474   0.224E-02    0.515E-02
RMM:  10    -0.457997443658E+03   -0.11400E-03   -0.36672E-05  2781   0.124E-02    0.530E-02
RMM:  11    -0.457997160698E+03    0.28296E-03   -0.21098E-05  2681   0.125E-02    0.514E-02
RMM:  12    -0.457996792013E+03    0.36868E-03   -0.69885E-05  3128   0.172E-02    0.511E-02
RMM:  13    -0.457996549908E+03    0.24210E-03   -0.65809E-05  2962   0.156E-02    0.496E-02
RMM:  14    -0.457995391474E+03    0.11584E-02   -0.98375E-04  4135   0.629E-02    0.374E-02
RMM:  15    -0.457994329175E+03    0.10623E-02   -0.36087E-03  4450   0.119E-01    0.762E-02
RMM:  16    -0.457995710063E+03   -0.13809E-02   -0.46276E-04  3852   0.547E-02    0.680E-02
RMM:  17    -0.457995520305E+03    0.18976E-03   -0.85394E-04  4255   0.531E-02    0.217E-02
RMM:  18    -0.457996007272E+03   -0.48697E-03   -0.26326E-04  3972   0.248E-02    0.269E-02
RMM:  19    -0.457996196902E+03   -0.18963E-03   -0.15355E-04  3774   0.229E-02    0.927E-03
RMM:  20    -0.457996491574E+03   -0.29467E-03   -0.52758E-05  3087   0.189E-02    0.302E-02
RMM:  21    -0.457996499554E+03   -0.79804E-05   -0.48539E-05  2910   0.153E-02
   6 F= -.46371010E+03 E0= -.46371010E+03  d E =0.419079E-02  mag=    24.0000
 curvature:  -0.15 expect dE=-0.225E-03 dE for cont linesearch -0.630E-05
 trial: gam= 0.40493 g(F)=  0.150E-02 g(S)=  0.000E+00 ort = 0.296E-03 (trialstep = 0.701E+00)
 search vector abs. value=  0.208E-02
 bond charge predicted
       N       E                     dE             d eps       ncg     rms          rms(c)
RMM:   1    -0.457994651733E+03    0.18398E-02   -0.16835E-01  4202   0.811E-01    0.249E-01
RMM:   2    -0.457995823219E+03   -0.11715E-02   -0.11418E-02  4179   0.440E-01    0.216E-01
RMM:   3    -0.457995872684E+03   -0.49465E-04   -0.13840E-03  4247   0.107E-01    0.133E-01
RMM:   4    -0.457995764516E+03    0.10817E-03   -0.38277E-04  4012   0.482E-02    0.489E-02
RMM:   5    -0.457995768704E+03   -0.41879E-05   -0.11783E-04  3752   0.239E-02    0.221E-02
RMM:   6    -0.457995789711E+03   -0.21007E-04   -0.38143E-05  3019   0.179E-02    0.302E-02
RMM:   7    -0.457995793142E+03   -0.34314E-05   -0.19068E-05  2666   0.128E-02
   7 F= -.46370911E+03 E0= -.46370911E+03  d E =0.995848E-03  mag=    24.0000
 trial-energy change:    0.000996  1 .order    0.001269   -0.001132    0.003671
 step:   0.2163(harm=  0.1652)  dis= 0.00090  next Energy=  -463.710287 (dE=-0.183E-03)
 bond charge predicted
       N       E                     dE             d eps       ncg     rms          rms(c)
RMM:   1    -0.457996489267E+03   -0.69956E-03   -0.80821E-02  4125   0.563E-01    0.169E-01
RMM:   2    -0.457997043985E+03   -0.55472E-03   -0.52882E-03  4128   0.300E-01    0.147E-01
RMM:   3    -0.457997099112E+03   -0.55127E-04   -0.66816E-04  4107   0.728E-02    0.953E-02
RMM:   4    -0.457997024702E+03    0.74410E-04   -0.18019E-04  3640   0.341E-02    0.325E-02
RMM:   5    -0.457997024364E+03    0.33827E-06   -0.50568E-05  3225   0.161E-02
   8 F= -.46371054E+03 E0= -.46371054E+03  d E =-.435950E-03  mag=    24.0000
 curvature:  -0.11 expect dE=-0.208E-03 dE for cont linesearch -0.177E-04
 ZBRENT: interpolating
 opt :   0.1584  next Energy=  -463.710557 (dE=-0.453E-03)
 bond charge predicted
       N       E                     dE             d eps       ncg     rms          rms(c)
RMM:   1    -0.457997013890E+03    0.10812E-04   -0.10584E-03  3978   0.676E-02    0.240E-02
RMM:   2    -0.457997036183E+03   -0.22293E-04   -0.10012E-04  3435   0.433E-02    0.331E-02
RMM:   3    -0.457997033248E+03    0.29353E-05   -0.17583E-05  2621   0.133E-02
   9 F= -.46371057E+03 E0= -.46371057E+03  d E =-.468654E-03  mag=    24.0000
 curvature:  -0.10 expect dE=-0.935E-04 dE for cont linesearch -0.848E-07
 trial: gam= 0.63738 g(F)=  0.918E-03 g(S)=  0.000E+00 ort = 0.416E-04 (trialstep = 0.592E+00)
 search vector abs. value=  0.182E-02
 bond charge predicted
       N       E                     dE             d eps       ncg     rms          rms(c)
RMM:   1    -0.457997608574E+03   -0.57239E-03   -0.87264E-02  4121   0.580E-01    0.173E-01
RMM:   2    -0.457998266487E+03   -0.65791E-03   -0.38530E-03  4035   0.259E-01    0.140E-01
RMM:   3    -0.457998336297E+03   -0.69811E-04   -0.66294E-04  4157   0.735E-02    0.102E-01
RMM:   4    -0.457998266651E+03    0.69646E-04   -0.14843E-04  3653   0.322E-02    0.277E-02
RMM:   5    -0.457998281518E+03   -0.14867E-04   -0.41637E-05  2968   0.155E-02    0.296E-02
RMM:   6    -0.457998285471E+03   -0.39529E-05   -0.23131E-05  2686   0.132E-02
  10 F= -.46371080E+03 E0= -.46371080E+03  d E =-.227361E-03  mag=    24.0000
 trial-energy change:   -0.000227  1 .order   -0.000234   -0.000559    0.000092
 step:   0.5085(harm=  0.5085)  dis= 0.00121  next Energy=  -463.710813 (dE=-0.240E-03)
 bond charge predicted
       N       E                     dE             d eps       ncg     rms          rms(c)
RMM:   1    -0.457998149516E+03    0.13200E-03   -0.17952E-03  3974   0.839E-02    0.299E-02
RMM:   2    -0.457998178321E+03   -0.28805E-04   -0.10402E-04  3518   0.422E-02    0.237E-02
RMM:   3    -0.457998190773E+03   -0.12452E-04   -0.21565E-05  2703   0.133E-02    0.269E-02
RMM:   4    -0.457998189979E+03    0.79357E-06   -0.48397E-06  2379   0.582E-03
  11 F= -.46371085E+03 E0= -.46371085E+03  d E =-.280477E-03  mag=    24.0000
 curvature:  -0.49 expect dE=-0.115E-02 dE for cont linesearch -0.359E-10
 trial: gam= 2.33324 g(F)=  0.236E-02 g(S)=  0.000E+00 ort =-0.365E-06 (trialstep = 0.854E-01)
 search vector abs. value=  0.122E-01
 bond charge predicted
       N       E                     dE             d eps       ncg     rms          rms(c)
RMM:   1    -0.457998390800E+03   -0.20003E-03   -0.13132E-02  4105   0.230E-01    0.599E-02
RMM:   2    -0.457998493700E+03   -0.10290E-03   -0.52048E-04  3838   0.959E-02    0.369E-02
RMM:   3    -0.457998518425E+03   -0.24725E-04   -0.46208E-05  3155   0.198E-02    0.307E-02
RMM:   4    -0.457998519039E+03   -0.61432E-06   -0.12940E-05  2511   0.109E-02
  12 F= -.46371102E+03 E0= -.46371102E+03  d E =-.166298E-03  mag=    24.0000
 trial-energy change:   -0.000166  1 .order   -0.000157   -0.000201   -0.000113
 step:   0.1938(harm=  0.1938)  dis= 0.00108  next Energy=  -463.711082 (dE=-0.229E-03)
 bond charge predicted
       N       E                     dE             d eps       ncg     rms          rms(c)
RMM:   1    -0.457998687372E+03   -0.16895E-03   -0.21410E-02  4120   0.293E-01    0.836E-02
RMM:   2    -0.457998832802E+03   -0.14543E-03   -0.98888E-04  3949   0.132E-01    0.682E-02
RMM:   3    -0.457998856024E+03   -0.23222E-04   -0.14472E-04  3765   0.351E-02    0.537E-02
RMM:   4    -0.457998845944E+03    0.10080E-04   -0.38119E-05  2872   0.164E-02    0.251E-02
RMM:   5    -0.457998867219E+03   -0.21276E-04   -0.23599E-05  2664   0.109E-02    0.336E-02
RMM:   6    -0.457998864338E+03    0.28811E-05   -0.56614E-06  2357   0.619E-03
  13 F= -.46371116E+03 E0= -.46371116E+03  d E =-.303065E-03  mag=    24.0000
 curvature:  -0.50 expect dE=-0.523E-03 dE for cont linesearch -0.202E-05
 ZBRENT: extrapolating
 opt :   0.2157  next Energy=  -463.711159 (dE=-0.305E-03)
 bond charge predicted
       N       E                     dE             d eps       ncg     rms          rms(c)
RMM:   1    -0.457998893377E+03   -0.26158E-04   -0.87071E-04  3889   0.592E-02    0.366E-02
RMM:   2    -0.457998934832E+03   -0.41455E-04   -0.10047E-04  3459   0.352E-02    0.362E-02
RMM:   3    -0.457998944890E+03   -0.10058E-04   -0.32407E-05  2738   0.156E-02    0.400E-02
RMM:   4    -0.457998947975E+03   -0.30858E-05   -0.92284E-06  2445   0.658E-03
  14 F= -.46371120E+03 E0= -.46371120E+03  d E =-.344341E-03  mag=    24.0000
 curvature:  -0.60 expect dE=-0.763E-03 dE for cont linesearch -0.236E-06
 trial: gam= 0.58602 g(F)=  0.126E-02 g(S)=  0.000E+00 ort =-0.692E-04 (trialstep = 0.111E+00)
 search vector abs. value=  0.538E-02
 bond charge predicted
       N       E                     dE             d eps       ncg     rms          rms(c)
RMM:   1    -0.457998314073E+03    0.63082E-03   -0.10190E-02  4100   0.206E-01    0.541E-02
RMM:   2    -0.457998406971E+03   -0.92898E-04   -0.44964E-04  3885   0.889E-02    0.483E-02
RMM:   3    -0.457998426405E+03   -0.19434E-04   -0.66559E-05  3253   0.241E-02    0.456E-02
RMM:   4    -0.457998426219E+03    0.18599E-06   -0.18730E-05  2637   0.113E-02
  15 F= -.46371131E+03 E0= -.46371131E+03  d E =-.115135E-03  mag=    24.0000
 trial-energy change:   -0.000115  1 .order   -0.000105   -0.000136   -0.000075
 step:   0.2476(harm=  0.2476)  dis= 0.00104  next Energy=  -463.711349 (dE=-0.151E-03)
 bond charge predicted
       N       E                     dE             d eps       ncg     rms          rms(c)
RMM:   1    -0.457997663920E+03    0.76249E-03   -0.15101E-02  4145   0.250E-01    0.692E-02
RMM:   2    -0.457997752688E+03   -0.88768E-04   -0.72681E-04  4048   0.110E-01    0.629E-02
RMM:   3    -0.457997776052E+03   -0.23364E-04   -0.12447E-04  3704   0.324E-02    0.576E-02
RMM:   4    -0.457997771351E+03    0.47011E-05   -0.33611E-05  2814   0.138E-02
  16 F= -.46371142E+03 E0= -.46371142E+03  d E =-.217747E-03  mag=    24.0000
 curvature:  -0.55 expect dE=-0.341E-03 dE for cont linesearch -0.202E-07
 trial: gam= 0.41400 g(F)=  0.624E-03 g(S)=  0.000E+00 ort = 0.141E-04 (trialstep = 0.139E+00)
 search vector abs. value=  0.156E-02
 bond charge predicted
       N       E                     dE             d eps       ncg     rms          rms(c)
RMM:   1    -0.457997788786E+03   -0.12733E-04   -0.47697E-03  4126   0.140E-01    0.503E-02
RMM:   2    -0.457997846858E+03   -0.58072E-04   -0.33359E-04  3954   0.706E-02    0.550E-02
RMM:   3    -0.457997855159E+03   -0.83010E-05   -0.84935E-05  3222   0.235E-02
  17 F= -.46371156E+03 E0= -.46371156E+03  d E =-.144423E-03  mag=    24.0000
 trial-energy change:   -0.000144  1 .order   -0.000061   -0.000087   -0.000034
 step:   0.1467(harm=  0.2269)  dis= 0.00031  next Energy=  -463.711561 (dE=-0.145E-03)
 bond charge predicted
       N       E                     dE             d eps       ncg     rms          rms(c)
RMM:   1    -0.457997851610E+03   -0.47517E-05   -0.34306E-05  3046   0.122E-02    0.534E-02
RMM:   2    -0.457997934659E+03   -0.83050E-04   -0.20516E-04  3579   0.313E-02    0.658E-02
RMM:   3    -0.457997933570E+03    0.10895E-05   -0.87343E-05  3044   0.215E-02
  18 F= -.46371164E+03 E0= -.46371164E+03  d E =-.226345E-03  mag=    24.0000
 curvature:  -0.05 expect dE=-0.183E-04 dE for cont linesearch -0.218E-05
 ZBRENT: increasing intervall
 opt :   0.1628  next Energy=  -463.711646 (dE=-0.231E-03)
 bond charge predicted
       N       E                     dE             d eps       ncg     rms          rms(c)
RMM:   1    -0.457997794113E+03    0.14055E-03   -0.16246E-04  3798   0.300E-02    0.572E-02
RMM:   2    -0.457997940576E+03   -0.14646E-03   -0.22169E-04  3435   0.345E-02    0.754E-02
RMM:   3    -0.457997921850E+03    0.18725E-04   -0.96409E-05  2899   0.220E-02    0.575E-02
RMM:   4    -0.457997714715E+03    0.20713E-03   -0.23830E-04  3658   0.334E-02    0.581E-02
RMM:   5    -0.457997701356E+03    0.13359E-04   -0.87900E-05  3150   0.188E-02    0.543E-02
RMM:   6    -0.457997336296E+03    0.36506E-03   -0.15523E-03  4214   0.795E-02    0.377E-02
RMM:   7    -0.457997556258E+03   -0.21996E-03   -0.39440E-04  3955   0.332E-02    0.282E-02
RMM:   8    -0.457997612281E+03   -0.56024E-04   -0.45119E-05  2976   0.183E-02    0.142E-02
RMM:   9    -0.457997615292E+03   -0.30111E-05   -0.49376E-05  2875   0.150E-02
  19 F= -.46371133E+03 E0= -.46371133E+03  d E =0.849101E-04  mag=    24.0000
 curvature:  -0.10 expect dE=-0.666E-04 dE for cont linesearch -0.228E-06
 trial: gam= 1.10665 g(F)=  0.654E-03 g(S)=  0.000E+00 ort = 0.591E-04 (trialstep = 0.830E-01)
 search vector abs. value=  0.269E-02
 bond charge predicted
       N       E                     dE             d eps       ncg     rms          rms(c)
RMM:   1    -0.457997728395E+03   -0.11611E-03   -0.29396E-03  4043   0.108E-01    0.145E-02
RMM:   2    -0.457997742269E+03   -0.13874E-04   -0.12311E-04  3552   0.489E-02    0.159E-02
RMM:   3    -0.457997744150E+03   -0.18806E-05   -0.10689E-05  2541   0.982E-03
  20 F= -.46371141E+03 E0= -.46371141E+03  d E =-.798844E-04  mag=    24.0000
 ZBRENT: can't locate minimum, use default step
 trial-energy change:   -0.000080  1 .order   -0.000053   -0.000060   -0.000047
 step:   0.3321(harm=  0.3853)  dis= 0.00100  next Energy=  -463.711469 (dE=-0.139E-03)
 bond charge predicted
       N       E                     dE             d eps       ncg     rms          rms(c)
RMM:   1    -0.457997951958E+03   -0.20969E-03   -0.26622E-02  4120   0.324E-01    0.419E-02
RMM:   2    -0.457998032568E+03   -0.80610E-04   -0.10256E-03  3942   0.139E-01    0.627E-02
RMM:   3    -0.457998022728E+03    0.98408E-05   -0.10005E-04  3633   0.275E-02    0.225E-02
RMM:   4    -0.457998026351E+03   -0.36236E-05   -0.22094E-05  2673   0.122E-02
  21 F= -.46371155E+03 E0= -.46371155E+03  d E =-.214986E-03  mag=    24.0000
 curvature:  -0.70 expect dE=-0.399E-03 dE for cont linesearch -0.324E-04
 ZBRENT: increasing intervall
 opt :   0.8304  next Energy=  -463.711617 (dE=-0.286E-03)
 bond charge predicted
       N       E                     dE             d eps       ncg     rms          rms(c)
RMM:   1    -0.457998122045E+03   -0.99318E-04   -0.10555E-01  4173   0.644E-01    0.812E-02
RMM:   2    -0.457998418836E+03   -0.29679E-03   -0.39590E-03  4090   0.272E-01    0.118E-01
RMM:   3    -0.457998394744E+03    0.24092E-04   -0.41039E-04  4306   0.544E-02    0.444E-02
RMM:   4    -0.457998404904E+03   -0.10160E-04   -0.86390E-05  3455   0.218E-02    0.384E-02
RMM:   5    -0.457998430811E+03   -0.25907E-04   -0.77895E-05  3537   0.198E-02    0.312E-02
RMM:   6    -0.457998458138E+03   -0.27327E-04   -0.43267E-05  2887   0.161E-02    0.469E-02
RMM:   7    -0.457998448181E+03    0.99568E-05   -0.10413E-05  2527   0.736E-03
  22 F= -.46371167E+03 E0= -.46371167E+03  d E =-.341770E-03  mag=    24.0000
 curvature:  -1.53 expect dE=-0.349E-02 dE for cont linesearch -0.107E-04
 ZBRENT: bracketing found
 ZBRENT: interpolating
 opt :   0.6912  next Energy=  -463.711682 (dE=-0.351E-03)
 bond charge predicted
       N       E                     dE             d eps       ncg     rms          rms(c)
RMM:   1    -0.457998350778E+03    0.10736E-03   -0.83003E-03  4072   0.181E-01    0.536E-02
RMM:   2    -0.457998440207E+03   -0.89429E-04   -0.55628E-04  3991   0.933E-02    0.686E-02
RMM:   3    -0.457998424417E+03    0.15790E-04   -0.10116E-04  3285   0.264E-02    0.636E-02
RMM:   4    -0.457998397261E+03    0.27156E-04   -0.11538E-05  2505   0.838E-03    0.613E-02
RMM:   5    -0.457998300031E+03    0.97231E-04   -0.17615E-04  3655   0.281E-02    0.596E-02
RMM:   6    -0.457998248081E+03    0.51950E-04   -0.19591E-04  3877   0.282E-02    0.516E-02
RMM:   7    -0.457998216613E+03    0.31467E-04   -0.19552E-04  3754   0.270E-02    0.323E-02
RMM:   8    -0.457998250341E+03   -0.33728E-04   -0.67044E-05  3055   0.172E-02    0.126E-02
RMM:   9    -0.457998284649E+03   -0.34307E-04   -0.15194E-05  2605   0.103E-02    0.113E-02
RMM:  10    -0.457998302398E+03   -0.17749E-04   -0.99455E-06  2524   0.908E-03    0.814E-03
RMM:  11    -0.457998313794E+03   -0.11396E-04   -0.57968E-06  2410   0.627E-03    0.795E-03
RMM:  12    -0.457998319249E+03   -0.54554E-05   -0.36811E-06  2266   0.490E-03
  23 F= -.46371163E+03 E0= -.46371163E+03  d E =-.295385E-03  mag=    24.0000
 curvature:  -1.37 expect dE=-0.215E-02 dE for cont linesearch -0.200E-06
 trial: gam= 2.37778 g(F)=  0.157E-02 g(S)=  0.000E+00 ort =-0.199E-04 (trialstep = 0.330E-01)
 search vector abs. value=  0.167E-01
 bond charge predicted
       N       E                     dE             d eps       ncg     rms          rms(c)
RMM:   1    -0.457998260850E+03    0.52944E-04   -0.29020E-03  4034   0.106E-01    0.137E-02
RMM:   2    -0.457998273219E+03   -0.12369E-04   -0.11611E-04  3530   0.482E-02    0.192E-02
RMM:   3    -0.457998272956E+03    0.26273E-06   -0.96616E-06  2478   0.971E-03
  24 F= -.46371168E+03 E0= -.46371168E+03  d E =-.558102E-04  mag=    24.0000
 trial-energy change:   -0.000056  1 .order   -0.000043   -0.000050   -0.000036
 step:   0.1129(harm=  0.1129)  dis= 0.00087  next Energy=  -463.711712 (dE=-0.859E-04)
 bond charge predicted
       N       E                     dE             d eps       ncg     rms          rms(c)
RMM:   1    -0.457998069080E+03    0.20414E-03   -0.17137E-02  4130   0.257E-01    0.324E-02
RMM:   2    -0.457998108919E+03   -0.39840E-04   -0.58434E-04  3901   0.105E-01    0.437E-02
RMM:   3    -0.457998104940E+03    0.39792E-05   -0.57599E-05  3241   0.215E-02
  25 F= -.46371176E+03 E0= -.46371176E+03  d E =-.129295E-03  mag=    24.0000
 curvature:  -0.62 expect dE=-0.416E-03 dE for cont linesearch -0.243E-05
 ZBRENT: extrapolating
 opt :   0.1379  next Energy=  -463.711758 (dE=-0.132E-03)
 bond charge predicted
       N       E                     dE             d eps       ncg     rms          rms(c)
RMM:   1    -0.457998037869E+03    0.71050E-04   -0.16565E-03  3992   0.816E-02    0.183E-02
RMM:   2    -0.457998047006E+03   -0.91363E-05   -0.84524E-05  3298   0.392E-02
  26 F= -.46371177E+03 E0= -.46371177E+03  d E =-.145068E-03  mag=    24.0000
 curvature:  -0.81 expect dE=-0.621E-03 dE for cont linesearch -0.405E-07
 trial: gam= 0.26116 g(F)=  0.763E-03 g(S)=  0.000E+00 ort = 0.288E-04 (trialstep = 0.540E-01)
 search vector abs. value=  0.192E-02
 bond charge predicted
       N       E                     dE             d eps       ncg     rms          rms(c)
RMM:   1    -0.457997971067E+03    0.66802E-04   -0.10278E-03  3850   0.609E-02    0.170E-02
RMM:   2    -0.457997977998E+03   -0.69311E-05   -0.51915E-05  3094   0.297E-02
  27 F= -.46371182E+03 E0= -.46371182E+03  d E =-.476919E-04  mag=    24.0000
 ZBRENT: can't locate minimum, use default step
 trial-energy change:   -0.000048  1 .order   -0.000038   -0.000042   -0.000035
 step:   0.2159(harm=  0.3300)  dis= 0.00064  next Energy=  -463.711898 (dE=-0.127E-03)
 bond charge predicted
       N       E                     dE             d eps       ncg     rms          rms(c)
RMM:   1    -0.457997706001E+03    0.26507E-03   -0.91039E-03  4046   0.179E-01    0.313E-02
RMM:   2    -0.457997728755E+03   -0.22754E-04   -0.31629E-04  3705   0.724E-02    0.345E-02
RMM:   3    -0.457997732980E+03   -0.42248E-05   -0.38035E-05  2853   0.161E-02
  28 F= -.46371192E+03 E0= -.46371192E+03  d E =-.146410E-03  mag=    24.0000
 curvature:  -0.34 expect dE=-0.120E-03 dE for cont linesearch -0.172E-04
 ZBRENT: increasing intervall
 opt :   0.5398  next Energy=  -463.711910 (dE=-0.139E-03)
 bond charge predicted
       N       E                     dE             d eps       ncg     rms          rms(c)
RMM:   1    -0.457997025865E+03    0.70289E-03   -0.36418E-02  4131   0.356E-01    0.605E-02
RMM:   2    -0.457997072946E+03   -0.47081E-04   -0.10663E-03  3913   0.131E-01    0.637E-02
RMM:   3    -0.457997090125E+03   -0.17179E-04   -0.14538E-04  3592   0.285E-02    0.426E-02
RMM:   4    -0.457997087992E+03    0.21324E-05   -0.37052E-05  2809   0.148E-02
  29 F= -.46371193E+03 E0= -.46371193E+03  d E =-.160430E-03  mag=    24.0000
 curvature:   0.14 expect dE= 0.289E-03 dE for cont linesearch  0.830E-05
 ZBRENT: bracketing found
 ZBRENT: interpolating
 opt :   0.3715  next Energy=  -463.711942 (dE=-0.171E-03)
 bond charge predicted
       N       E                     dE             d eps       ncg     rms          rms(c)
RMM:   1    -0.457997445839E+03   -0.35571E-03   -0.10028E-02  4046   0.187E-01    0.301E-02
RMM:   2    -0.457997478297E+03   -0.32458E-04   -0.30833E-04  3790   0.715E-02    0.269E-02
RMM:   3    -0.457997496184E+03   -0.17887E-04   -0.33940E-05  2877   0.149E-02    0.305E-02
RMM:   4    -0.457997494258E+03    0.19266E-05   -0.75848E-06  2386   0.802E-03
  30 F= -.46371200E+03 E0= -.46371200E+03  d E =-.229035E-03  mag=    24.0000
 curvature:  -0.41 expect dE=-0.402E-03 dE for cont linesearch -0.662E-06
 trial: gam= 1.39220 g(F)=  0.980E-03 g(S)=  0.000E+00 ort = 0.557E-04 (trialstep = 0.464E-01)
 search vector abs. value=  0.485E-02
 bond charge predicted
       N       E                     dE             d eps       ncg     rms          rms(c)
RMM:   1    -0.457997572965E+03   -0.76780E-04   -0.17475E-03  3933   0.816E-02    0.245E-02
RMM:   2    -0.457997607530E+03   -0.34566E-04   -0.77191E-05  3335   0.328E-02    0.411E-02
RMM:   3    -0.457997602557E+03    0.49732E-05   -0.91156E-06  2447   0.891E-03
  31 F= -.46371204E+03 E0= -.46371204E+03  d E =-.408906E-04  mag=    24.0000
 trial-energy change:   -0.000041  1 .order   -0.000042   -0.000049   -0.000035
 step:   0.1638(harm=  0.1638)  dis= 0.00067  next Energy=  -463.712087 (dE=-0.866E-04)
 bond charge predicted
       N       E                     dE             d eps       ncg     rms          rms(c)
RMM:   1    -0.457997835514E+03   -0.22798E-03   -0.11671E-02  4073   0.206E-01    0.439E-02
RMM:   2    -0.457997878198E+03   -0.42684E-04   -0.39973E-04  3944   0.819E-02    0.481E-02
RMM:   3    -0.457997881626E+03   -0.34285E-05   -0.63806E-05  3310   0.211E-02
  32 F= -.46371215E+03 E0= -.46371215E+03  d E =-.148351E-03  mag=    24.0000
 curvature:  -0.38 expect dE=-0.249E-03 dE for cont linesearch -0.129E-04
 ZBRENT: increasing intervall
 opt :   0.3986  next Energy=  -463.712162 (dE=-0.162E-03)
 bond charge predicted
       N       E                     dE             d eps       ncg     rms          rms(c)
RMM:   1    -0.457998158694E+03   -0.28050E-03   -0.46492E-02  4138   0.411E-01    0.803E-02
RMM:   2    -0.457998310329E+03   -0.15163E-03   -0.16432E-03  4080   0.168E-01    0.953E-02
RMM:   3    -0.457998302149E+03    0.81795E-05   -0.23816E-04  4040   0.414E-02    0.833E-02
RMM:   4    -0.457998293549E+03    0.85998E-05   -0.44978E-05  3006   0.130E-02
  33 F= -.46371221E+03 E0= -.46371221E+03  d E =-.211909E-03  mag=    24.0000
 curvature:  -0.40 expect dE=-0.903E-03 dE for cont linesearch -0.497E-05
 ZBRENT: bracketing found
 ZBRENT: interpolating
 opt :   0.3106  next Energy=  -463.712223 (dE=-0.223E-03)
 bond charge predicted
       N       E                     dE             d eps       ncg     rms          rms(c)
RMM:   1    -0.457998091334E+03    0.21082E-03   -0.63037E-03  4039   0.153E-01    0.704E-02
RMM:   2    -0.457998268064E+03   -0.17673E-03   -0.44507E-04  3965   0.738E-02    0.771E-02
RMM:   3    -0.457998309808E+03   -0.41744E-04   -0.11110E-04  3643   0.251E-02    0.845E-02
RMM:   4    -0.457998020482E+03    0.28933E-03   -0.43937E-04  3818   0.467E-02    0.792E-02
RMM:   5    -0.457997850669E+03    0.16981E-03   -0.90957E-04  4188   0.594E-02    0.369E-02
RMM:   6    -0.457997998600E+03   -0.14793E-03   -0.24448E-04  3818   0.305E-02    0.391E-02
RMM:   7    -0.457998008001E+03   -0.94017E-05   -0.15559E-04  3492   0.192E-02    0.247E-02
RMM:   8    -0.457998011977E+03   -0.39754E-05   -0.85710E-05  3174   0.174E-02
  34 F= -.46371206E+03 E0= -.46371206E+03  d E =-.618025E-04  mag=    24.0000
 curvature:  -0.87 expect dE=-0.176E-02 dE for cont linesearch -0.290E-05
 trial: gam= 2.10818 g(F)=  0.202E-02 g(S)=  0.000E+00 ort =-0.127E-03 (trialstep = 0.209E-01)
 search vector abs. value=  0.230E-01
 bond charge predicted
       N       E                     dE             d eps       ncg     rms          rms(c)
RMM:   1    -0.457998243913E+03   -0.23591E-03   -0.16923E-03  4025   0.799E-02    0.144E-02
RMM:   2    -0.457998259954E+03   -0.16041E-04   -0.74342E-05  3339   0.385E-02    0.143E-02
RMM:   3    -0.457998265509E+03   -0.55549E-05   -0.75620E-06  2505   0.816E-03
  35 F= -.46371215E+03 E0= -.46371215E+03  d E =-.903352E-04  mag=    24.0000
 ZBRENT: can't locate minimum, use default step
 trial-energy change:   -0.000090  1 .order   -0.000034   -0.000037   -0.000031
 step:   0.0836(harm=  0.1304)  dis= 0.00077  next Energy=  -463.712176 (dE=-0.114E-03)
 bond charge predicted
       N       E                     dE             d eps       ncg     rms          rms(c)
RMM:   1    -0.457998831366E+03   -0.57141E-03   -0.15428E-02  4096   0.236E-01    0.347E-02
RMM:   2    -0.457998864841E+03   -0.33475E-04   -0.43567E-04  3862   0.851E-02    0.354E-02
RMM:   3    -0.457998872498E+03   -0.76571E-05   -0.50742E-05  3129   0.191E-02
  36 F= -.46371226E+03 E0= -.46371226E+03  d E =-.200485E-03  mag=    24.0000
 curvature:  -0.70 expect dE=-0.111E-02 dE for cont linesearch -0.294E-04
 ZBRENT: increasing intervall
 opt :   0.2089  next Energy=  -463.712324 (dE=-0.262E-03)
 bond charge predicted
       N       E                     dE             d eps       ncg     rms          rms(c)
RMM:   1    -0.457999896278E+03   -0.10314E-02   -0.61469E-02  4153   0.472E-01    0.699E-02
RMM:   2    -0.458000007626E+03   -0.11135E-03   -0.17971E-03  4020   0.172E-01    0.714E-02
RMM:   3    -0.458000027381E+03   -0.19756E-04   -0.22479E-04  3963   0.385E-02    0.443E-02
RMM:   4    -0.458000023257E+03    0.41241E-05   -0.59935E-05  3077   0.182E-02
  37 F= -.46371239E+03 E0= -.46371239E+03  d E =-.324682E-03  mag=    24.0000
 curvature:  -1.47 expect dE=-0.224E-02 dE for cont linesearch -0.707E-05
 ZBRENT: increasing intervall
 opt :   0.4597  next Energy=  -463.712307 (dE=-0.245E-03)
 bond charge predicted
       N       E                     dE             d eps       ncg     rms          rms(c)
RMM:   1    -0.458001668742E+03   -0.16414E-02   -0.24344E-01  4195   0.939E-01    0.131E-01
RMM:   2    -0.458002085671E+03   -0.41693E-03   -0.69992E-03  4125   0.335E-01    0.127E-01
RMM:   3    -0.458002176817E+03   -0.91146E-04   -0.84898E-04  4358   0.761E-02    0.806E-02
RMM:   4    -0.458002150156E+03    0.26661E-04   -0.21605E-04  3942   0.335E-02    0.441E-02
RMM:   5    -0.458002184240E+03   -0.34085E-04   -0.13889E-04  3829   0.255E-02    0.345E-02
RMM:   6    -0.458002212500E+03   -0.28260E-04   -0.74265E-05  3135   0.199E-02    0.365E-02
RMM:   7    -0.458002229182E+03   -0.16682E-04   -0.29260E-05  2726   0.117E-02    0.330E-02
RMM:   8    -0.458002198286E+03    0.30897E-04   -0.14231E-05  2575   0.954E-03    0.320E-02
RMM:   9    -0.458002169415E+03    0.28871E-04   -0.13812E-05  2557   0.851E-03    0.311E-02
RMM:  10    -0.458002145994E+03    0.23421E-04   -0.14850E-05  2572   0.816E-03    0.291E-02
RMM:  11    -0.458002042046E+03    0.10395E-03   -0.13067E-04  3560   0.234E-02    0.215E-02
RMM:  12    -0.458001999143E+03    0.42903E-04   -0.18630E-04  3754   0.270E-02    0.157E-02
RMM:  13    -0.458002053505E+03   -0.54362E-04   -0.44307E-05  2811   0.123E-02    0.129E-02
RMM:  14    -0.458002097405E+03   -0.43900E-04   -0.13908E-05  2506   0.112E-02    0.114E-02
RMM:  15    -0.458002140865E+03   -0.43460E-04   -0.31016E-05  2751   0.119E-02    0.121E-02
RMM:  16    -0.458002141525E+03   -0.66020E-06   -0.45394E-06  2263   0.528E-03
  38 F= -.46371232E+03 E0= -.46371232E+03  d E =-.256865E-03  mag=    24.0000
 curvature:  16.64 expect dE= 0.572E-01 dE for cont linesearch  0.121E-02
 ZBRENT: bracketing found
 ZBRENT: interpolating
 opt :   0.2602  next Energy=  -463.712395 (dE=-0.333E-03)
 bond charge predicted
       N       E                     dE             d eps       ncg     rms          rms(c)
RMM:   1    -0.458000253789E+03    0.18871E-02   -0.15539E-01  4163   0.749E-01    0.104E-01
RMM:   2    -0.458000522699E+03   -0.26891E-03   -0.44030E-03  4081   0.270E-01    0.101E-01
RMM:   3    -0.458000579480E+03   -0.56781E-04   -0.50525E-04  4225   0.594E-02    0.672E-02
RMM:   4    -0.458000559072E+03    0.20409E-04   -0.12440E-04  3590   0.256E-02    0.288E-02
RMM:   5    -0.458000584033E+03   -0.24962E-04   -0.74730E-05  3434   0.191E-02    0.303E-02
RMM:   6    -0.458000592154E+03   -0.81206E-05   -0.37073E-05  2758   0.154E-02
  39 F= -.46371252E+03 E0= -.46371252E+03  d E =-.461131E-03  mag=    24.0000
 curvature:  -0.12 expect dE=-0.182E-03 dE for cont linesearch -0.111E-07
 trial: gam= 0.28496 g(F)=  0.155E-02 g(S)=  0.000E+00 ort =-0.467E-04 (trialstep = 0.688E-01)
 search vector abs. value=  0.340E-02
 bond charge predicted
       N       E                     dE             d eps       ncg     rms          rms(c)
RMM:   1    -0.458000698364E+03   -0.11433E-03   -0.30454E-03  4010   0.110E-01    0.231E-02
RMM:   2    -0.458000721804E+03   -0.23440E-04   -0.15520E-04  3666   0.548E-02    0.284E-02
RMM:   3    -0.458000725478E+03   -0.36740E-05   -0.14938E-05  2577   0.115E-02
  40 F= -.46371265E+03 E0= -.46371265E+03  d E =-.126255E-03  mag=    24.0000
 trial-energy change:   -0.000126  1 .order   -0.000088   -0.000106   -0.000070
 step:   0.2040(harm=  0.2040)  dis= 0.00063  next Energy=  -463.712680 (dE=-0.157E-03)
 bond charge predicted
       N       E                     dE             d eps       ncg     rms          rms(c)
RMM:   1    -0.458000805454E+03   -0.83650E-04   -0.11719E-02  4094   0.214E-01    0.377E-02
RMM:   2    -0.458000833306E+03   -0.27852E-04   -0.44724E-04  3858   0.902E-02    0.412E-02
RMM:   3    -0.458000839682E+03   -0.63763E-05   -0.49485E-05  3098   0.191E-02
  41 F= -.46371275E+03 E0= -.46371275E+03  d E =-.226417E-03  mag=    24.0000
 curvature:  -0.23 expect dE=-0.275E-03 dE for cont linesearch -0.140E-07
 trial: gam= 0.79627 g(F)=  0.122E-02 g(S)=  0.000E+00 ort =-0.146E-04 (trialstep = 0.958E-01)
 search vector abs. value=  0.335E-02
 bond charge predicted
       N       E                     dE             d eps       ncg     rms          rms(c)
RMM:   1    -0.458000646657E+03    0.18665E-03   -0.58063E-03  4010   0.145E-01    0.303E-02
RMM:   2    -0.458000678073E+03   -0.31416E-04   -0.28106E-04  3739   0.696E-02    0.372E-02
RMM:   3    -0.458000681473E+03   -0.34002E-05   -0.32629E-05  2811   0.139E-02
  42 F= -.46371288E+03 E0= -.46371288E+03  d E =-.132405E-03  mag=    24.0000
 trial-energy change:   -0.000132  1 .order   -0.000099   -0.000116   -0.000081
 step:   0.3206(harm=  0.3206)  dis= 0.00142  next Energy=  -463.712943 (dE=-0.194E-03)
 bond charge predicted
       N       E                     dE             d eps       ncg     rms          rms(c)
RMM:   1    -0.458000057725E+03    0.62035E-03   -0.31931E-02  4121   0.336E-01    0.622E-02
RMM:   2    -0.458000196991E+03   -0.13927E-03   -0.14938E-03  3940   0.156E-01    0.110E-01
RMM:   3    -0.458000136027E+03    0.60964E-04   -0.16421E-04  3606   0.305E-02    0.310E-02
RMM:   4    -0.458000160250E+03   -0.24223E-04   -0.30108E-05  2742   0.133E-02    0.237E-02
RMM:   5    -0.458000216918E+03   -0.56668E-04   -0.42354E-05  2908   0.148E-02    0.234E-02
RMM:   6    -0.458000249388E+03   -0.32470E-04   -0.25440E-05  2634   0.127E-02    0.220E-02
RMM:   7    -0.458000268210E+03   -0.18822E-04   -0.11188E-05  2434   0.758E-03    0.204E-02
RMM:   8    -0.458000267400E+03    0.81076E-06   -0.35858E-06  2233   0.506E-03
  43 F= -.46371314E+03 E0= -.46371314E+03  d E =-.387701E-03  mag=    24.0000
 curvature:  -0.44 expect dE=-0.134E-03 dE for cont linesearch -0.219E-06
 trial: gam= 0.29492 g(F)=  0.301E-03 g(S)=  0.000E+00 ort = 0.407E-04 (trialstep = 0.141E+00)
 search vector abs. value=  0.616E-03
 bond charge predicted
       N       E                     dE             d eps       ncg     rms          rms(c)
RMM:   1    -0.458000107074E+03    0.16114E-03   -0.22377E-03  3922   0.910E-02    0.260E-02
RMM:   2    -0.458000158199E+03   -0.51125E-04   -0.12721E-04  3578   0.460E-02    0.403E-02
RMM:   3    -0.458000158072E+03    0.12629E-06   -0.16395E-05  2576   0.114E-02
  44 F= -.46371321E+03 E0= -.46371321E+03  d E =-.713731E-04  mag=    24.0000
 trial-energy change:   -0.000071  1 .order   -0.000037   -0.000044   -0.000031
 step:   0.4600(harm=  0.4600)  dis= 0.00089  next Energy=  -463.713209 (dE=-0.720E-04)
 bond charge predicted
       N       E                     dE             d eps       ncg     rms          rms(c)
RMM:   1    -0.457999804993E+03    0.35321E-03   -0.11668E-02  4073   0.207E-01    0.390E-02
RMM:   2    -0.457999886070E+03   -0.81077E-04   -0.52771E-04  3841   0.934E-02    0.640E-02
RMM:   3    -0.457999875077E+03    0.10993E-04   -0.56367E-05  3044   0.185E-02    0.257E-02
RMM:   4    -0.457999908030E+03   -0.32953E-04   -0.18348E-05  2586   0.105E-02    0.235E-02
RMM:   5    -0.457999970421E+03   -0.62391E-04   -0.34829E-05  2704   0.124E-02    0.234E-02
RMM:   6    -0.457999999975E+03   -0.29554E-04   -0.18797E-05  2461   0.860E-03    0.235E-02
RMM:   7    -0.458000008808E+03   -0.88328E-05   -0.69210E-06  2271   0.561E-03
  45 F= -.46371346E+03 E0= -.46371346E+03  d E =-.326533E-03  mag=    24.0000
 curvature:  -0.45 expect dE=-0.222E-03 dE for cont linesearch -0.524E-05
 ZBRENT: increasing intervall
 opt :   1.0984  next Energy=  -463.713433 (dE=-0.296E-03)
 bond charge predicted
       N       E                     dE             d eps       ncg     rms          rms(c)
RMM:   1    -0.457998887558E+03    0.11124E-02   -0.46238E-02  4123   0.414E-01    0.649E-02
RMM:   2    -0.457999127292E+03   -0.23973E-03   -0.20111E-03  3944   0.184E-01    0.107E-01
RMM:   3    -0.457999090429E+03    0.36863E-04   -0.19245E-04  3765   0.340E-02    0.360E-02
RMM:   4    -0.457999128773E+03   -0.38345E-04   -0.32848E-05  2849   0.141E-02    0.280E-02
RMM:   5    -0.457999207761E+03   -0.78988E-04   -0.51262E-05  2969   0.159E-02    0.255E-02
RMM:   6    -0.457999261466E+03   -0.53705E-04   -0.33737E-05  2675   0.126E-02    0.271E-02
RMM:   7    -0.457999280417E+03   -0.18951E-04   -0.12470E-05  2436   0.758E-03    0.255E-02
RMM:   8    -0.457999246927E+03    0.33491E-04   -0.38126E-06  2254   0.621E-03    0.255E-02
RMM:   9    -0.457999170441E+03    0.76486E-04   -0.16439E-05  2428   0.977E-03    0.254E-02
RMM:  10    -0.457999082010E+03    0.88430E-04   -0.35596E-05  2574   0.120E-02    0.252E-02
RMM:  11    -0.457998981627E+03    0.10038E-03   -0.61831E-05  2733   0.141E-02    0.252E-02
RMM:  12    -0.457998827445E+03    0.15418E-03   -0.12753E-04  2977   0.210E-02    0.263E-02
RMM:  13    -0.457998705159E+03    0.12229E-03   -0.17077E-04  3038   0.229E-02    0.263E-02
RMM:  14    -0.457998706212E+03   -0.10522E-05   -0.92838E-05  2896   0.166E-02
  46 F= -.46371295E+03 E0= -.46371295E+03  d E =0.189319E-03  mag=    24.0000
 curvature:   2.67 expect dE= 0.780E-02 dE for cont linesearch  0.288E-03
 ZBRENT: bracketing found
 ZBRENT: interpolating
 opt :   0.6173  next Energy=  -463.713470 (dE=-0.333E-03)
 bond charge predicted
       N       E                     dE             d eps       ncg     rms          rms(c)
RMM:   1    -0.457998903673E+03   -0.19851E-03   -0.27158E-02  4186   0.332E-01    0.955E-02
RMM:   2    -0.457999270163E+03   -0.36649E-03   -0.19362E-03  4066   0.167E-01    0.119E-01
RMM:   3    -0.457999258356E+03    0.11806E-04   -0.39589E-04  4106   0.497E-02    0.667E-02
RMM:   4    -0.457999252729E+03    0.56267E-05   -0.95770E-05  3391   0.188E-02
  47 F= -.46371290E+03 E0= -.46371290E+03  d E =0.232955E-03  mag=    24.0000
 curvature:  -0.06 expect dE=-0.575E-04 dE for cont linesearch -0.301E-08
 trial: gam= 3.18131 g(F)=  0.936E-03 g(S)=  0.000E+00 ort =-0.550E-05 (trialstep = 0.204E-01)
 search vector abs. value=  0.714E-02
 bond charge predicted
       N       E                     dE             d eps       ncg     rms          rms(c)
RMM:   1    -0.457999233363E+03    0.24994E-04   -0.63504E-04  4000   0.505E-02    0.525E-02
RMM:   2    -0.457999275575E+03   -0.42212E-04   -0.28203E-04  3825   0.464E-02    0.697E-02
RMM:   3    -0.457999249874E+03    0.25701E-04   -0.10635E-04  3186   0.253E-02    0.556E-02
RMM:   4    -0.457999215157E+03    0.34717E-04   -0.22855E-05  2696   0.117E-02    0.537E-02
RMM:   5    -0.457999074986E+03    0.14017E-03   -0.54901E-04  4025   0.497E-02    0.460E-02
RMM:   6    -0.457999098418E+03   -0.23432E-04   -0.34939E-04  3950   0.371E-02    0.295E-02
RMM:   7    -0.457999161165E+03   -0.62746E-04   -0.11850E-04  3307   0.189E-02    0.169E-02
RMM:   8    -0.457999210878E+03   -0.49714E-04   -0.19152E-05  2589   0.111E-02    0.157E-02
RMM:   9    -0.457999214981E+03   -0.41025E-05   -0.17964E-05  2678   0.110E-02
  48 F= -.46371292E+03 E0= -.46371292E+03  d E =-.121454E-04  mag=    24.0000
 ZBRENT: can't locate minimum, use default step
 trial-energy change:   -0.000012  1 .order   -0.000017   -0.000019   -0.000014
 step:   0.0815(harm=  0.0897)  dis= 0.00050  next Energy=  -463.712945 (dE=-0.412E-04)
 bond charge predicted
       N       E                     dE             d eps       ncg     rms          rms(c)
RMM:   1    -0.457999079540E+03    0.13134E-03   -0.48401E-03  4078   0.134E-01    0.252E-02
RMM:   2    -0.457999123507E+03   -0.43967E-04   -0.22628E-04  3747   0.628E-02    0.386E-02
RMM:   3    -0.457999121820E+03    0.16873E-05   -0.22792E-05  2659   0.134E-02
  49 F= -.46371297E+03 E0= -.46371297E+03  d E =-.668571E-04  mag=    24.0000
 curvature:  -0.34 expect dE=-0.147E-03 dE for cont linesearch -0.400E-05
 ZBRENT: increasing intervall
 opt :   0.2038  next Energy=  -463.712955 (dE=-0.505E-04)
 bond charge predicted
       N       E                     dE             d eps       ncg     rms          rms(c)
RMM:   1    -0.457998818123E+03    0.30538E-03   -0.19453E-02  4073   0.265E-01    0.466E-02
RMM:   2    -0.457998910453E+03   -0.92330E-04   -0.83618E-04  3844   0.117E-01    0.833E-02
RMM:   3    -0.457998876934E+03    0.33519E-04   -0.93427E-05  3338   0.238E-02    0.232E-02
RMM:   4    -0.457998894223E+03   -0.17289E-04   -0.19155E-05  2621   0.104E-02    0.185E-02
RMM:   5    -0.457998921415E+03   -0.27191E-04   -0.27567E-05  2750   0.116E-02    0.193E-02
RMM:   6    -0.457998926716E+03   -0.53010E-05   -0.89873E-06  2387   0.753E-03
  50 F= -.46371306E+03 E0= -.46371306E+03  d E =-.159474E-03  mag=    24.0000
 curvature:   1.40 expect dE= 0.107E-02 dE for cont linesearch  0.102E-04
 ZBRENT: bracketing found
 ZBRENT: interpolating
 opt :   0.1498  next Energy=  -463.713070 (dE=-0.166E-03)
 bond charge predicted
       N       E                     dE             d eps       ncg     rms          rms(c)
RMM:   1    -0.457999060795E+03   -0.13938E-03   -0.37901E-03  3964   0.118E-01    0.253E-02
RMM:   2    -0.457999094344E+03   -0.33548E-04   -0.17642E-04  3639   0.548E-02    0.354E-02
RMM:   3    -0.457999095982E+03   -0.16386E-05   -0.19596E-05  2578   0.121E-02
  51 F= -.46371311E+03 E0= -.46371311E+03  d E =-.202879E-03  mag=    24.0000
 curvature:  -0.85 expect dE=-0.431E-03 dE for cont linesearch -0.130E-05
 ZBRENT: interpolating
 opt :   0.1668  next Energy=  -463.713108 (dE=-0.204E-03)
 bond charge predicted
       N       E                     dE             d eps       ncg     rms          rms(c)
RMM:   1    -0.457999067795E+03    0.26549E-04   -0.36718E-04  3736   0.376E-02    0.207E-02
RMM:   2    -0.457999092548E+03   -0.24753E-04   -0.35373E-05  2910   0.226E-02    0.206E-02
RMM:   3    -0.457999105222E+03   -0.12674E-04   -0.10993E-05  2442   0.712E-03    0.218E-02
RMM:   4    -0.457999080473E+03    0.24749E-04   -0.79399E-06  2315   0.854E-03    0.252E-02
RMM:   5    -0.457998911334E+03    0.16914E-03   -0.25275E-04  3653   0.337E-02    0.192E-02
RMM:   6    -0.457998941742E+03   -0.30408E-04   -0.85963E-05  3009   0.168E-02    0.146E-02
RMM:   7    -0.457998947042E+03   -0.52999E-05   -0.38867E-05  2746   0.116E-02
  52 F= -.46371300E+03 E0= -.46371300E+03  d E =-.937964E-04  mag=    24.0000
 curvature:  -0.58 expect dE=-0.287E-03 dE for cont linesearch -0.494E-07
 trial: gam= 0.41658 g(F)=  0.495E-03 g(S)=  0.000E+00 ort =-0.247E-04 (trialstep = 0.497E-01)
 search vector abs. value=  0.171E-02
 bond charge predicted
       N       E                     dE             d eps       ncg     rms          rms(c)
RMM:   1    -0.457999110751E+03   -0.16901E-03   -0.71313E-04  3842   0.523E-02    0.147E-02
RMM:   2    -0.457999129061E+03   -0.18309E-04   -0.38186E-05  2924   0.274E-02    0.146E-02
RMM:   3    -0.457999136941E+03   -0.78808E-05   -0.48327E-06  2376   0.650E-03
  53 F= -.46371307E+03 E0= -.46371307E+03  d E =-.710011E-04  mag=    24.0000
 ZBRENT: can't locate minimum, use default step
 trial-energy change:   -0.000071  1 .order   -0.000022   -0.000024   -0.000020
 step:   0.1987(harm=  0.2673)  dis= 0.00066  next Energy=  -463.713063 (dE=-0.648E-04)
 bond charge predicted
       N       E                     dE             d eps       ncg     rms          rms(c)
RMM:   1    -0.457999549417E+03   -0.42036E-03   -0.65518E-03  4026   0.153E-01    0.241E-02
RMM:   2    -0.457999574912E+03   -0.25495E-04   -0.19738E-04  3648   0.573E-02    0.281E-02
RMM:   3    -0.457999579438E+03   -0.45267E-05   -0.22256E-05  2670   0.132E-02
  54 F= -.46371315E+03 E0= -.46371315E+03  d E =-.153480E-03  mag=    24.0000
 curvature:  -0.43 expect dE=-0.191E-03 dE for cont linesearch -0.886E-05
 ZBRENT: increasing intervall
 opt :   0.4967  next Energy=  -463.713146 (dE=-0.148E-03)
 bond charge predicted
       N       E                     dE             d eps       ncg     rms          rms(c)
RMM:   1    -0.458000319743E+03   -0.74483E-03   -0.26125E-02  4104   0.305E-01    0.430E-02
RMM:   2    -0.458000368172E+03   -0.48429E-04   -0.75350E-04  3863   0.109E-01    0.504E-02
RMM:   3    -0.458000370887E+03   -0.27149E-05   -0.89464E-05  3485   0.246E-02
  55 F= -.46371321E+03 E0= -.46371321E+03  d E =-.209812E-03  mag=    24.0000
 curvature:   0.24 expect dE= 0.521E-03 dE for cont linesearch  0.548E-05
 ZBRENT: bracketing found
 ZBRENT: interpolating
 opt :   0.3444  next Energy=  -463.713165 (dE=-0.167E-03)
 bond charge predicted
       N       E                     dE             d eps       ncg     rms          rms(c)
RMM:   1    -0.458000002682E+03    0.36549E-03   -0.68951E-03  4020   0.157E-01    0.200E-02
RMM:   2    -0.458000034333E+03   -0.31651E-04   -0.19649E-04  3628   0.567E-02    0.212E-02
RMM:   3    -0.458000044035E+03   -0.97021E-05   -0.16154E-05  2521   0.115E-02
  56 F= -.46371326E+03 E0= -.46371326E+03  d E =-.261033E-03  mag=    24.0000
 curvature:  -0.61 expect dE=-0.698E-03 dE for cont linesearch -0.509E-05
 ZBRENT: bisectioning
 opt :   0.4205  next Energy=  -463.713267 (dE=-0.269E-03)
 bond charge predicted
       N       E                     dE             d eps       ncg     rms          rms(c)
RMM:   1    -0.458000236545E+03   -0.20221E-03   -0.16307E-03  3896   0.774E-02    0.201E-02
RMM:   2    -0.458000267031E+03   -0.30486E-04   -0.77788E-05  3217   0.367E-02    0.210E-02
RMM:   3    -0.458000277849E+03   -0.10818E-04   -0.96589E-06  2457   0.880E-03    0.194E-02
RMM:   4    -0.458000286144E+03   -0.82947E-05   -0.42704E-06  2277   0.523E-03
  57 F= -.46371331E+03 E0= -.46371331E+03  d E =-.314761E-03  mag=    24.0000
 curvature:  -0.92 expect dE=-0.153E-02 dE for cont linesearch -0.267E-05
 trial: gam= 3.42455 g(F)=  0.165E-02 g(S)=  0.000E+00 ort =-0.704E-04 (trialstep = 0.998E-02)
 search vector abs. value=  0.213E-01
 bond charge predicted
       N       E                     dE             d eps       ncg     rms          rms(c)
RMM:   1    -0.458000288800E+03   -0.10952E-04   -0.39686E-04  3762   0.407E-02    0.203E-02
RMM:   2    -0.458000333779E+03   -0.44978E-04   -0.23835E-05  2637   0.190E-02    0.220E-02
RMM:   3    -0.458000342634E+03   -0.88556E-05   -0.58443E-06  2287   0.725E-03
  58 F= -.46371332E+03 E0= -.46371332E+03  d E =-.440196E-05  mag=    24.0000
 ZBRENT: can't locate minimum, use default step
 trial-energy change:   -0.000004  1 .order   -0.000014   -0.000014   -0.000014
 step:   0.0399(harm=  0.4264)  dis= 0.00048  next Energy=  -463.713614 (dE=-0.301E-03)
 bond charge predicted
       N       E                     dE             d eps       ncg     rms          rms(c)
RMM:   1    -0.458000519589E+03   -0.18581E-03   -0.32810E-03  3935   0.107E-01    0.249E-02
RMM:   2    -0.458000556507E+03   -0.36918E-04   -0.94958E-05  3331   0.386E-02    0.250E-02
RMM:   3    -0.458000569995E+03   -0.13488E-04   -0.15379E-05  2468   0.111E-02    0.261E-02
RMM:   4    -0.458000586824E+03   -0.16830E-04   -0.10049E-05  2354   0.739E-03    0.242E-02
RMM:   5    -0.458000580497E+03    0.63269E-05   -0.20215E-06  2106   0.473E-03
  59 F= -.46371340E+03 E0= -.46371340E+03  d E =-.852613E-04  mag=    24.0000
 curvature:  -0.45 expect dE=-0.679E-03 dE for cont linesearch -0.377E-04
 ZBRENT: increasing intervall
 opt :   0.0998  next Energy=  -463.713476 (dE=-0.163E-03)
 bond charge predicted
       N       E                     dE             d eps       ncg     rms          rms(c)
RMM:   1    -0.458000957913E+03   -0.37109E-03   -0.12985E-02  4051   0.212E-01    0.336E-02
RMM:   2    -0.458001004466E+03   -0.46553E-04   -0.32842E-04  3764   0.705E-02    0.308E-02
RMM:   3    -0.458001028964E+03   -0.24499E-04   -0.41595E-05  3016   0.172E-02    0.339E-02
RMM:   4    -0.458001040619E+03   -0.11655E-04   -0.17085E-05  2541   0.100E-02    0.291E-02
RMM:   5    -0.458001061700E+03   -0.21081E-04   -0.12969E-05  2498   0.816E-03    0.324E-02
RMM:   6    -0.458001023966E+03    0.37734E-04   -0.13353E-05  2423   0.104E-02    0.358E-02
RMM:   7    -0.458000962619E+03    0.61348E-04   -0.44334E-05  2857   0.155E-02    0.306E-02
RMM:   8    -0.458000848802E+03    0.11382E-03   -0.17734E-04  3660   0.267E-02    0.281E-02
RMM:   9    -0.458000821496E+03    0.27306E-04   -0.13259E-04  3355   0.211E-02    0.210E-02
RMM:  10    -0.458000871193E+03   -0.49697E-04   -0.27897E-05  2664   0.104E-02    0.186E-02
RMM:  11    -0.458000886207E+03   -0.15014E-04   -0.58729E-06  2312   0.654E-03    0.186E-02
RMM:  12    -0.458000875092E+03    0.11115E-04   -0.34197E-06  2216   0.468E-03    0.187E-02
RMM:  13    -0.458000903184E+03   -0.28092E-04   -0.64573E-06  2272   0.744E-03    0.187E-02
RMM:  14    -0.458000996991E+03   -0.93807E-04   -0.12956E-04  3280   0.242E-02    0.205E-02
RMM:  15    -0.458001013125E+03   -0.16133E-04   -0.17938E-05  2374   0.740E-03    0.198E-02
RMM:  16    -0.458001162003E+03   -0.14888E-03   -0.33788E-04  3884   0.395E-02    0.308E-02
RMM:  17    -0.458001284266E+03   -0.12226E-03   -0.17514E-04  3424   0.245E-02    0.264E-02
RMM:  18    -0.458001447498E+03   -0.16323E-03   -0.39470E-04  3980   0.402E-02    0.439E-02
RMM:  19    -0.458001583401E+03   -0.13590E-03   -0.19267E-04  3453   0.240E-02    0.508E-02
RMM:  20    -0.458001438355E+03    0.14505E-03   -0.53680E-05  2882   0.195E-02    0.515E-02
RMM:  21    -0.458001308265E+03    0.13009E-03   -0.76334E-05  2946   0.190E-02    0.492E-02
RMM:  22    -0.458001171593E+03    0.13667E-03   -0.13452E-04  3180   0.225E-02    0.521E-02
RMM:  23    -0.458001233750E+03   -0.62157E-04   -0.19847E-05  2412   0.791E-03    0.507E-02
RMM:  24    -0.458001386108E+03   -0.15236E-03   -0.10273E-04  3062   0.239E-02    0.457E-02
RMM:  25    -0.458001683778E+03   -0.29767E-03   -0.53750E-04  3750   0.477E-02    0.643E-02
RMM:  26    -0.458002068691E+03   -0.38491E-03   -0.65965E-04  3740   0.460E-02    0.973E-02
RMM:  27    -0.458001511055E+03    0.55764E-03   -0.41644E-04  3767   0.494E-02    0.568E-02
RMM:  28    -0.458001385139E+03    0.12592E-03   -0.21270E-04  3294   0.308E-02    0.586E-02
RMM:  29    -0.458001393163E+03   -0.80240E-05   -0.76009E-05  2780   0.157E-02
  60 F= -.46371389E+03 E0= -.46371389E+03  d E =-.580608E-03  mag=    24.0000
 curvature:  -0.92 expect dE=-0.120E-02 dE for cont linesearch -0.596E-04
 ZBRENT: increasing intervall
 opt :   0.2195  next Energy=  -463.714013 (dE=-0.701E-03)
 bond charge predicted
       N       E                     dE             d eps       ncg     rms          rms(c)
RMM:   1    -0.458002109473E+03   -0.72433E-03   -0.51796E-02  4145   0.423E-01    0.873E-02
RMM:   2    -0.458002366682E+03   -0.25721E-03   -0.18181E-03  4080   0.161E-01    0.813E-02
RMM:   3    -0.458002455138E+03   -0.88456E-04   -0.29514E-04  4108   0.453E-02    0.107E-01
RMM:   4    -0.458002444700E+03    0.10438E-04   -0.53570E-05  2997   0.133E-02    0.105E-01
RMM:   5    -0.458002180231E+03    0.26447E-03   -0.15672E-04  3680   0.305E-02    0.647E-02
RMM:   6    -0.458002114077E+03    0.66154E-04   -0.18628E-04  3714   0.312E-02    0.568E-02
RMM:   7    -0.458002080194E+03    0.33882E-04   -0.11054E-04  3439   0.207E-02    0.483E-02
RMM:   8    -0.458001972567E+03    0.10763E-03   -0.15367E-04  3708   0.239E-02    0.425E-02
RMM:   9    -0.458001904554E+03    0.68012E-04   -0.24166E-04  3868   0.307E-02    0.292E-02
RMM:  10    -0.458001988014E+03   -0.83460E-04   -0.94306E-05  3222   0.190E-02    0.284E-02
RMM:  11    -0.458002051153E+03   -0.63139E-04   -0.54178E-05  2946   0.154E-02    0.266E-02
RMM:  12    -0.458002107814E+03   -0.56661E-04   -0.30440E-05  2724   0.119E-02    0.257E-02
RMM:  13    -0.458002059264E+03    0.48550E-04   -0.87539E-06  2462   0.807E-03    0.260E-02
RMM:  14    -0.458002157737E+03   -0.98473E-04   -0.18135E-05  2550   0.113E-02    0.270E-02
RMM:  15    -0.458002356630E+03   -0.19889E-03   -0.12728E-04  3121   0.233E-02    0.310E-02
RMM:  16    -0.458002162545E+03    0.19409E-03   -0.49007E-05  2770   0.192E-02    0.295E-02
RMM:  17    -0.458002010969E+03    0.15158E-03   -0.71545E-05  2773   0.181E-02    0.319E-02
RMM:  18    -0.458001346103E+03    0.66487E-03   -0.11191E-03  3818   0.683E-02    0.762E-02
RMM:  19    -0.458001532022E+03   -0.18592E-03   -0.21986E-04  3093   0.183E-02    0.727E-02
RMM:  20    -0.458001945102E+03   -0.41308E-03   -0.97182E-04  3819   0.719E-02    0.283E-02
RMM:  21    -0.458002215146E+03   -0.27004E-03   -0.25753E-04  3316   0.288E-02    0.234E-02
RMM:  22    -0.458002229590E+03   -0.14444E-04   -0.39652E-05  2668   0.989E-03    0.241E-02
RMM:  23    -0.458002143551E+03    0.86039E-04   -0.26052E-05  2611   0.129E-02    0.238E-02
RMM:  24    -0.458002073760E+03    0.69791E-04   -0.51708E-05  2905   0.147E-02    0.228E-02
RMM:  25    -0.458002087651E+03   -0.13891E-04   -0.11010E-05  2288   0.679E-03    0.220E-02
RMM:  26    -0.458002081052E+03    0.65982E-05   -0.42613E-06  2082   0.435E-03
  61 F= -.46371393E+03 E0= -.46371393E+03  d E =-.620551E-03  mag=    24.0000
 curvature:  -1.86 expect dE=-0.196E-02 dE for cont linesearch -0.489E-04
 ZBRENT: increasing intervall
 opt :   0.4590  next Energy=  -463.714011 (dE=-0.698E-03)
 bond charge predicted
       N       E                     dE             d eps       ncg     rms          rms(c)
RMM:   1    -0.458003325765E+03   -0.12381E-02   -0.20704E-01  4176   0.845E-01    0.900E-02
RMM:   2    -0.458003580714E+03   -0.25495E-03   -0.52705E-03  4127   0.280E-01    0.872E-02
RMM:   3    -0.458003662336E+03   -0.81622E-04   -0.55679E-04  4307   0.591E-02    0.630E-02
RMM:   4    -0.458003681699E+03   -0.19363E-04   -0.14561E-04  3818   0.265E-02    0.377E-02
RMM:   5    -0.458003764403E+03   -0.82704E-04   -0.11245E-04  3594   0.235E-02    0.312E-02
RMM:   6    -0.458003833226E+03   -0.68823E-04   -0.60356E-05  2898   0.166E-02    0.424E-02
RMM:   7    -0.458003840990E+03   -0.77635E-05   -0.20308E-05  2544   0.822E-03
  62 F= -.46371434E+03 E0= -.46371434E+03  d E =-.103112E-02  mag=    24.0000
 curvature:  -2.95 expect dE=-0.597E-02 dE for cont linesearch -0.552E-06
 trial: gam= 0.88180 g(F)=  0.202E-02 g(S)=  0.000E+00 ort =-0.631E-04 (trialstep = 0.998E-01)
 search vector abs. value=  0.184E-01
 bond charge predicted
       N       E                     dE             d eps       ncg     rms          rms(c)
RMM:   1    -0.458003406359E+03    0.42687E-03   -0.32122E-02  4122   0.332E-01    0.515E-02
RMM:   2    -0.458003550395E+03   -0.14404E-03   -0.83499E-04  3887   0.112E-01    0.544E-02
RMM:   3    -0.458003591402E+03   -0.41007E-04   -0.96262E-05  3553   0.253E-02    0.422E-02
RMM:   4    -0.458003637517E+03   -0.46115E-04   -0.38120E-05  2849   0.145E-02    0.381E-02
RMM:   5    -0.458003740491E+03   -0.10297E-03   -0.65419E-05  3080   0.176E-02    0.435E-02
RMM:   6    -0.458003663206E+03    0.77285E-04   -0.16688E-05  2571   0.122E-02    0.449E-02
RMM:   7    -0.458003592956E+03    0.70251E-04   -0.19874E-05  2569   0.108E-02    0.390E-02
RMM:   8    -0.458003302088E+03    0.29087E-03   -0.37464E-04  3854   0.393E-02    0.491E-02
RMM:   9    -0.458003215779E+03    0.86310E-04   -0.20492E-04  3551   0.267E-02    0.424E-02
RMM:  10    -0.458003104952E+03    0.11083E-03   -0.20907E-04  3747   0.269E-02    0.373E-02
RMM:  11    -0.458003100808E+03    0.41433E-05   -0.14908E-04  3380   0.232E-02    0.277E-02
RMM:  12    -0.458003188981E+03   -0.88173E-04   -0.43459E-05  2806   0.128E-02    0.272E-02
RMM:  13    -0.458003224614E+03   -0.35633E-04   -0.11350E-05  2472   0.836E-03    0.275E-02
RMM:  14    -0.458003213472E+03    0.11142E-04   -0.45330E-06  2292   0.510E-03    0.276E-02
RMM:  15    -0.458003309438E+03   -0.95967E-04   -0.62958E-05  2855   0.190E-02    0.282E-02
RMM:  16    -0.458003608681E+03   -0.29924E-03   -0.77591E-04  3867   0.576E-02    0.523E-02
RMM:  17    -0.458003855979E+03   -0.24730E-03   -0.28551E-04  3273   0.260E-02    0.584E-02
RMM:  18    -0.458003718301E+03    0.13768E-03   -0.10179E-04  3246   0.213E-02    0.522E-02
RMM:  19    -0.458003050227E+03    0.66807E-03   -0.10634E-03  3817   0.668E-02    0.717E-02
RMM:  20    -0.458002706574E+03    0.34365E-03   -0.11644E-03  3739   0.643E-02    0.109E-01
RMM:  21    -0.458002825387E+03   -0.11881E-03   -0.33990E-04  3230   0.228E-02    0.105E-01
RMM:  22    -0.458002881738E+03   -0.56351E-04   -0.31000E-05  2492   0.115E-02    0.921E-02
RMM:  23    -0.458002887243E+03   -0.55050E-05   -0.20852E-05  2401   0.772E-03
  63 F= -.46371376E+03 E0= -.46371376E+03  d E =0.581483E-03  mag=    24.0000
 trial-energy change:    0.000581  1 .order   -0.000129   -0.000196   -0.000062
 step:   0.1462(harm=  0.1462)  dis= 0.00163  next Energy=  -463.714488 (dE=-0.144E-03)
 bond charge predicted
       N       E                     dE             d eps       ncg     rms          rms(c)
RMM:   1    -0.458002734115E+03    0.14762E-03   -0.70436E-03  4133   0.158E-01    0.458E-02
RMM:   2    -0.458002865397E+03   -0.13128E-03   -0.36041E-04  3957   0.704E-02    0.556E-02
RMM:   3    -0.458002870611E+03   -0.52143E-05   -0.77813E-05  3151   0.236E-02
  64 F= -.46371391E+03 E0= -.46371391E+03  d E =0.433702E-03  mag=    24.0000
 curvature:  -0.69 expect dE=-0.669E-03 dE for cont linesearch -0.694E-07
 trial: gam= 0.42332 g(F)=  0.975E-03 g(S)=  0.000E+00 ort =-0.432E-04 (trialstep = 0.109E+00)
 search vector abs. value=  0.424E-02
 bond charge predicted
       N       E                     dE             d eps       ncg     rms          rms(c)
RMM:   1    -0.458002471946E+03    0.39345E-03   -0.90562E-03  4054   0.180E-01    0.356E-02
RMM:   2    -0.458002524861E+03   -0.52915E-04   -0.30803E-04  3867   0.716E-02    0.442E-02
RMM:   3    -0.458002533914E+03   -0.90521E-05   -0.43388E-05  2966   0.177E-02
  65 F= -.46371407E+03 E0= -.46371407E+03  d E =-.159163E-03  mag=    24.0000
 trial-energy change:   -0.000159  1 .order   -0.000086   -0.000104   -0.000068
 step:   0.3162(harm=  0.3162)  dis= 0.00161  next Energy=  -463.714061 (dE=-0.151E-03)
 bond charge predicted
       N       E                     dE             d eps       ncg     rms          rms(c)
RMM:   1    -0.458001674316E+03    0.85055E-03   -0.32509E-02  4109   0.339E-01    0.583E-02
RMM:   2    -0.458001755637E+03   -0.81321E-04   -0.95842E-04  3959   0.125E-01    0.679E-02
RMM:   3    -0.458001773029E+03   -0.17392E-04   -0.12893E-04  3681   0.290E-02    0.382E-02
RMM:   4    -0.458001798984E+03   -0.25956E-04   -0.38910E-05  2872   0.151E-02    0.267E-02
RMM:   5    -0.458001868128E+03   -0.69144E-04   -0.53955E-05  3024   0.166E-02    0.285E-02
RMM:   6    -0.458001880409E+03   -0.12280E-04   -0.16127E-05  2464   0.915E-03    0.254E-02
RMM:   7    -0.458001903122E+03   -0.22713E-04   -0.97900E-06  2391   0.683E-03    0.263E-02
RMM:   8    -0.458001785016E+03    0.11811E-03   -0.42969E-05  2659   0.163E-02    0.267E-02
RMM:   9    -0.458001534540E+03    0.25048E-03   -0.30023E-04  3523   0.360E-02    0.320E-02
RMM:  10    -0.458001533459E+03    0.10808E-05   -0.12711E-04  2906   0.183E-02    0.309E-02
RMM:  11    -0.458001509474E+03    0.23985E-04   -0.53762E-05  2661   0.122E-02    0.307E-02
RMM:  12    -0.458001318699E+03    0.19078E-03   -0.26513E-04  3343   0.318E-02    0.326E-02
RMM:  13    -0.458001289101E+03    0.29598E-04   -0.18314E-04  2998   0.221E-02    0.338E-02
RMM:  14    -0.458001311232E+03   -0.22131E-04   -0.49806E-05  2651   0.107E-02    0.286E-02
RMM:  15    -0.458001151741E+03    0.15949E-03   -0.18208E-04  3566   0.271E-02    0.279E-02
RMM:  16    -0.458001113697E+03    0.38044E-04   -0.10903E-04  3234   0.184E-02    0.232E-02
RMM:  17    -0.458001103520E+03    0.10178E-04   -0.58909E-05  3196   0.145E-02    0.175E-02
RMM:  18    -0.458001127482E+03   -0.23962E-04   -0.43872E-05  2813   0.145E-02    0.381E-02
RMM:  19    -0.458001102204E+03    0.25278E-04   -0.29106E-05  2649   0.117E-02    0.477E-02
RMM:  20    -0.458001117303E+03   -0.15099E-04   -0.75406E-06  2215   0.560E-03    0.503E-02
RMM:  21    -0.458001107669E+03    0.96339E-05   -0.43600E-06  2136   0.506E-03
  66 F= -.46371356E+03 E0= -.46371356E+03  d E =0.353803E-03  mag=    24.0000
 curvature:  -0.70 expect dE=-0.730E-03 dE for cont linesearch -0.243E-06
 trial: gam= 1.24823 g(F)=  0.104E-02 g(S)=  0.000E+00 ort =-0.383E-04 (trialstep = 0.845E-01)
 search vector abs. value=  0.756E-02
 bond charge predicted
       N       E                     dE             d eps       ncg     rms          rms(c)
RMM:   1    -0.458000863976E+03    0.25333E-03   -0.95751E-03  4007   0.184E-01    0.572E-02
RMM:   2    -0.458000935471E+03   -0.71495E-04   -0.57158E-04  3926   0.899E-02    0.691E-02
RMM:   3    -0.458000926673E+03    0.87983E-05   -0.11820E-04  3418   0.284E-02    0.484E-02
RMM:   4    -0.458000916301E+03    0.10371E-04   -0.23471E-05  2642   0.115E-02    0.295E-02
RMM:   5    -0.458000924682E+03   -0.83807E-05   -0.26346E-05  2741   0.998E-03
  67 F= -.46371371E+03 E0= -.46371371E+03  d E =-.149345E-03  mag=    24.0000
 ZBRENT: can't locate minimum, use default step
 trial-energy change:   -0.000149  1 .order   -0.000077   -0.000084   -0.000070
 step:   0.3380(harm=  0.5270)  dis= 0.00230  next Energy=  -463.713818 (dE=-0.262E-03)
 bond charge predicted
       N       E                     dE             d eps       ncg     rms          rms(c)
RMM:   1    -0.457999899665E+03    0.10166E-02   -0.86439E-02  4155   0.549E-01    0.899E-02
RMM:   2    -0.458000145568E+03   -0.24590E-03   -0.30103E-03  4022   0.224E-01    0.122E-01
RMM:   3    -0.458000111485E+03    0.34083E-04   -0.36561E-04  4074   0.494E-02    0.662E-02
RMM:   4    -0.458000105462E+03    0.60235E-05   -0.71089E-05  3352   0.192E-02
  68 F= -.46371385E+03 E0= -.46371385E+03  d E =-.297399E-03  mag=    24.0000
 curvature:  -1.64 expect dE=-0.167E-02 dE for cont linesearch -0.151E-04
 ZBRENT: extrapolating
 opt :   0.4552  next Energy=  -463.713869 (dE=-0.313E-03)
 bond charge predicted
       N       E                     dE             d eps       ncg     rms          rms(c)
RMM:   1    -0.457999681078E+03    0.43041E-03   -0.17973E-02  4147   0.252E-01    0.750E-02
RMM:   2    -0.457999807492E+03   -0.12641E-03   -0.10560E-03  4002   0.124E-01    0.978E-02
RMM:   3    -0.457999790565E+03    0.16927E-04   -0.21014E-04  3820   0.372E-02    0.801E-02
RMM:   4    -0.457999783617E+03    0.69478E-05   -0.36005E-05  2791   0.106E-02
  69 F= -.46371396E+03 E0= -.46371396E+03  d E =-.407748E-03  mag=    24.0000
 curvature:  -1.68 expect dE=-0.268E-02 dE for cont linesearch -0.621E-07
 trial: gam= 1.26438 g(F)=  0.159E-02 g(S)=  0.000E+00 ort =-0.167E-04 (trialstep = 0.879E-01)
 search vector abs. value=  0.136E-01
 bond charge predicted
       N       E                     dE             d eps       ncg     rms          rms(c)
RMM:   1    -0.458000254237E+03   -0.46367E-03   -0.19405E-02  4132   0.262E-01    0.684E-02
RMM:   2    -0.458000492029E+03   -0.23779E-03   -0.89541E-04  3913   0.114E-01    0.133E-01
RMM:   3    -0.458000423682E+03    0.68347E-04   -0.11712E-04  3482   0.293E-02    0.714E-02
RMM:   4    -0.458000401686E+03    0.21996E-04   -0.14164E-05  2532   0.898E-03    0.713E-02
RMM:   5    -0.458000398255E+03    0.34307E-05   -0.53293E-06  2348   0.617E-03
  70 F= -.46371402E+03 E0= -.46371402E+03  d E =-.519707E-04  mag=    24.0000
 trial-energy change:   -0.000052  1 .order   -0.000106   -0.000138   -0.000074
 step:   0.1892(harm=  0.1892)  dis= 0.00172  next Energy=  -463.714113 (dE=-0.149E-03)
 bond charge predicted
       N       E                     dE             d eps       ncg     rms          rms(c)
RMM:   1    -0.458001022378E+03   -0.62069E-03   -0.25097E-02  4142   0.296E-01    0.711E-02
RMM:   2    -0.458001160352E+03   -0.13797E-03   -0.74778E-04  3930   0.109E-01    0.928E-02
RMM:   3    -0.458001149187E+03    0.11164E-04   -0.69146E-05  3457   0.209E-02    0.786E-02
RMM:   4    -0.458001189843E+03   -0.40655E-04   -0.41160E-05  2927   0.144E-02    0.890E-02
RMM:   5    -0.458000941044E+03    0.24880E-03   -0.42305E-04  3972   0.459E-02    0.588E-02
RMM:   6    -0.458000945402E+03   -0.43579E-05   -0.37640E-04  4002   0.412E-02    0.485E-02
RMM:   7    -0.458000976560E+03   -0.31158E-04   -0.32575E-04  4037   0.352E-02    0.368E-02
RMM:   8    -0.458001003644E+03   -0.27084E-04   -0.30327E-04  3976   0.347E-02    0.230E-02
RMM:   9    -0.458001082555E+03   -0.78911E-04   -0.12476E-04  3353   0.205E-02    0.161E-02
RMM:  10    -0.458001108098E+03   -0.25543E-04   -0.17814E-05  2644   0.119E-02    0.125E-02
RMM:  11    -0.458001106204E+03    0.18936E-05   -0.11803E-05  2565   0.894E-03
  71 F= -.46371406E+03 E0= -.46371406E+03  d E =-.976633E-04  mag=    24.0000
 curvature:  -0.82 expect dE=-0.133E-02 dE for cont linesearch -0.628E-05
 ZBRENT: interpolating
 opt :   0.1611  next Energy=  -463.714066 (dE=-0.102E-03)
 bond charge predicted
       N       E                     dE             d eps       ncg     rms          rms(c)
RMM:   1    -0.458000920219E+03    0.18788E-03   -0.19303E-03  3914   0.828E-02    0.161E-02
RMM:   2    -0.458000938185E+03   -0.17966E-04   -0.74383E-05  3344   0.370E-02    0.177E-02
RMM:   3    -0.458000942438E+03   -0.42531E-05   -0.81592E-06  2451   0.804E-03
  72 F= -.46371408E+03 E0= -.46371408E+03  d E =-.119042E-03  mag=    24.0000
 curvature:  -0.59 expect dE=-0.758E-03 dE for cont linesearch -0.270E-07
 trial: gam= 0.78127 g(F)=  0.128E-02 g(S)=  0.000E+00 ort = 0.249E-04 (trialstep = 0.103E+00)
 search vector abs. value=  0.964E-02
 bond charge predicted
       N       E                     dE             d eps       ncg     rms          rms(c)
RMM:   1    -0.458001555589E+03   -0.61740E-03   -0.17565E-02  4070   0.250E-01    0.321E-02
RMM:   2    -0.458001594528E+03   -0.38939E-04   -0.50572E-04  3802   0.933E-02    0.274E-02
RMM:   3    -0.458001609242E+03   -0.14714E-04   -0.42503E-05  2980   0.185E-02    0.223E-02
RMM:   4    -0.458001615036E+03   -0.57938E-05   -0.13392E-05  2521   0.979E-03
  73 F= -.46371421E+03 E0= -.46371421E+03  d E =-.127983E-03  mag=    24.0000
 trial-energy change:   -0.000128  1 .order   -0.000088   -0.000133   -0.000042
 step:   0.1145(harm=  0.1499)  dis= 0.00087  next Energy=  -463.714214 (dE=-0.130E-03)
 bond charge predicted
       N       E                     dE             d eps       ncg     rms          rms(c)
RMM:   1    -0.458001706433E+03   -0.97190E-04   -0.23178E-04  3682   0.311E-02    0.189E-02
RMM:   2    -0.458001727794E+03   -0.21361E-04   -0.31318E-05  2874   0.213E-02    0.191E-02
RMM:   3    -0.458001736807E+03   -0.90128E-05   -0.10873E-05  2486   0.779E-03
  74 F= -.46371427E+03 E0= -.46371427E+03  d E =-.185359E-03  mag=    24.0000
 curvature:  -0.25 expect dE=-0.180E-03 dE for cont linesearch -0.274E-05
 ZBRENT: increasing intervall
 opt :   0.1384  next Energy=  -463.714274 (dE=-0.191E-03)
 bond charge predicted
       N       E                     dE             d eps       ncg     rms          rms(c)
RMM:   1    -0.458001855389E+03   -0.12760E-03   -0.96862E-04  3825   0.595E-02    0.230E-02
RMM:   2    -0.458001886677E+03   -0.31288E-04   -0.56591E-05  3147   0.290E-02    0.283E-02
RMM:   3    -0.458001889852E+03   -0.31744E-05   -0.13945E-05  2461   0.957E-03
  75 F= -.46371429E+03 E0= -.46371429E+03  d E =-.208974E-03  mag=    24.0000
 curvature:  -0.53 expect dE=-0.434E-03 dE for cont linesearch -0.102E-05
 trial: gam= 0.27882 g(F)=  0.824E-03 g(S)=  0.000E+00 ort = 0.137E-03 (trialstep = 0.110E+00)
 search vector abs. value=  0.165E-02
 bond charge predicted
       N       E                     dE             d eps       ncg     rms          rms(c)
RMM:   1    -0.458001577427E+03    0.30925E-03   -0.36841E-03  4036   0.118E-01    0.319E-02
RMM:   2    -0.458001618412E+03   -0.40985E-04   -0.18931E-04  3742   0.568E-02    0.443E-02
RMM:   3    -0.458001614870E+03    0.35425E-05   -0.28913E-05  2681   0.148E-02
  76 F= -.46371438E+03 E0= -.46371438E+03  d E =-.926595E-04  mag=    24.0000
 trial-energy change:   -0.000093  1 .order   -0.000069   -0.000095   -0.000044
 step:   0.2060(harm=  0.2060)  dis= 0.00051  next Energy=  -463.714381 (dE=-0.888E-04)
 bond charge predicted
       N       E                     dE             d eps       ncg     rms          rms(c)
RMM:   1    -0.458001329077E+03    0.28933E-03   -0.28055E-03  4045   0.104E-01    0.333E-02
RMM:   2    -0.458001369081E+03   -0.40004E-04   -0.19294E-04  3795   0.555E-02    0.518E-02
RMM:   3    -0.458001361334E+03    0.77472E-05   -0.31540E-05  2756   0.143E-02
  77 F= -.46371445E+03 E0= -.46371445E+03  d E =-.157757E-03  mag=    24.0000
 curvature:  -0.20 expect dE=-0.151E-03 dE for cont linesearch -0.984E-09
 trial: gam= 1.02246 g(F)=  0.765E-03 g(S)=  0.000E+00 ort =-0.287E-05 (trialstep = 0.857E-01)
 search vector abs. value=  0.248E-02
 bond charge predicted
       N       E                     dE             d eps       ncg     rms          rms(c)
RMM:   1    -0.458001597030E+03   -0.22795E-03   -0.32997E-03  3990   0.110E-01    0.342E-02
RMM:   2    -0.458001642352E+03   -0.45322E-04   -0.22180E-04  3752   0.593E-02    0.505E-02
RMM:   3    -0.458001639230E+03    0.31216E-05   -0.31168E-05  2737   0.135E-02
  78 F= -.46371456E+03 E0= -.46371456E+03  d E =-.108064E-03  mag=    24.0000
 trial-energy change:   -0.000108  1 .order   -0.000054   -0.000065   -0.000043
 step:   0.2550(harm=  0.2550)  dis= 0.00073  next Energy=  -463.714547 (dE=-0.972E-04)
 bond charge predicted
       N       E                     dE             d eps       ncg     rms          rms(c)
RMM:   1    -0.458002022582E+03   -0.38023E-03   -0.12832E-02  4118   0.218E-01    0.490E-02
RMM:   2    -0.458002119819E+03   -0.97237E-04   -0.71417E-04  3933   0.108E-01    0.837E-02
RMM:   3    -0.458002093389E+03    0.26430E-04   -0.82971E-05  3250   0.220E-02    0.322E-02
RMM:   4    -0.458002126542E+03   -0.33153E-04   -0.28793E-05  2725   0.124E-02    0.310E-02
RMM:   5    -0.458002172470E+03   -0.45928E-04   -0.46595E-05  2908   0.141E-02    0.328E-02
RMM:   6    -0.458002166348E+03    0.61224E-05   -0.92868E-06  2458   0.734E-03
  79 F= -.46371475E+03 E0= -.46371475E+03  d E =-.296811E-03  mag=    24.0000
 curvature:  -0.42 expect dE=-0.180E-03 dE for cont linesearch -0.572E-06
 trial: gam= 0.51088 g(F)=  0.433E-03 g(S)=  0.000E+00 ort = 0.585E-04 (trialstep = 0.120E+00)
 search vector abs. value=  0.114E-02
 bond charge predicted
       N       E                     dE             d eps       ncg     rms          rms(c)
RMM:   1    -0.458002600091E+03   -0.42762E-03   -0.26863E-03  4075   0.106E-01    0.345E-02
RMM:   2    -0.458002681110E+03   -0.81019E-04   -0.20432E-04  3807   0.580E-02    0.427E-02
RMM:   3    -0.458002695103E+03   -0.13993E-04   -0.27293E-05  2742   0.141E-02    0.319E-02
RMM:   4    -0.458002722945E+03   -0.27842E-04   -0.13280E-05  2504   0.834E-03    0.321E-02
RMM:   5    -0.458002680804E+03    0.42141E-04   -0.57939E-06  2340   0.791E-03    0.323E-02
RMM:   6    -0.458002670971E+03    0.98334E-05   -0.19925E-06  2164   0.395E-03
  80 F= -.46371491E+03 E0= -.46371491E+03  d E =-.161680E-03  mag=    24.0000
 trial-energy change:   -0.000162  1 .order   -0.000039   -0.000055   -0.000023
 step:   0.1230(harm=  0.2050)  dis= 0.00023  next Energy=  -463.714909 (dE=-0.162E-03)
 bond charge predicted
       N       E                     dE             d eps       ncg     rms          rms(c)
RMM:   1    -0.458002661726E+03    0.19078E-04   -0.49261E-06  2317   0.565E-03    0.320E-02
RMM:   2    -0.458002741717E+03   -0.79991E-04   -0.23230E-05  2568   0.132E-02    0.341E-02
RMM:   3    -0.458002746443E+03   -0.47261E-05   -0.47005E-06  2220   0.497E-03
  81 F= -.46371497E+03 E0= -.46371497E+03  d E =-.227043E-03  mag=    24.0000
 curvature:  -0.02 expect dE=-0.400E-05 dE for cont linesearch -0.598E-06
 ZBRENT: increasing intervall
 opt :   0.1300  next Energy=  -463.714975 (dE=-0.228E-03)
 bond charge predicted
       N       E                     dE             d eps       ncg     rms          rms(c)
RMM:   1    -0.458002565280E+03    0.17644E-03   -0.12994E-04  3369   0.261E-02    0.314E-02
RMM:   2    -0.458002689042E+03   -0.12376E-03   -0.17540E-05  2552   0.124E-02    0.431E-02
RMM:   3    -0.458002687300E+03    0.17428E-05   -0.17155E-06  2109   0.420E-03
  82 F= -.46371489E+03 E0= -.46371489E+03  d E =-.147667E-03  mag=    24.0000
 curvature:  -0.04 expect dE=-0.738E-05 dE for cont linesearch -0.822E-06
 ZBRENT: increasing intervall
 opt :   0.1440  next Energy=  -463.714896 (dE=-0.149E-03)
 bond charge predicted
       N       E                     dE             d eps       ncg     rms          rms(c)
RMM:   1    -0.458002582432E+03    0.10661E-03   -0.11589E-04  3533   0.248E-02    0.346E-02
RMM:   2    -0.458002688381E+03   -0.10595E-03   -0.31854E-05  2677   0.159E-02    0.324E-02
RMM:   3    -0.458002731494E+03   -0.43112E-04   -0.15814E-05  2423   0.112E-02    0.380E-02
RMM:   4    -0.458002745273E+03   -0.13780E-04   -0.49396E-06  2211   0.501E-03    0.362E-02
RMM:   5    -0.458002663098E+03    0.82175E-04   -0.17486E-05  2370   0.106E-02    0.321E-02
RMM:   6    -0.458002459888E+03    0.20321E-03   -0.22909E-04  3583   0.314E-02    0.295E-02
RMM:   7    -0.458002385455E+03    0.74433E-04   -0.24741E-04  3709   0.304E-02    0.274E-02
RMM:   8    -0.458002245071E+03    0.14038E-03   -0.69491E-04  4063   0.515E-02    0.337E-02
RMM:   9    -0.458002442880E+03   -0.19781E-03   -0.10854E-04  3243   0.271E-02    0.227E-02
RMM:  10    -0.458002469661E+03   -0.26781E-04   -0.48676E-05  2804   0.129E-02    0.187E-02
RMM:  11    -0.458002498574E+03   -0.28913E-04   -0.20583E-05  2546   0.927E-03    0.184E-02
RMM:  12    -0.458002528776E+03   -0.30202E-04   -0.13028E-05  2407   0.762E-03    0.199E-02
RMM:  13    -0.458002440283E+03    0.88492E-04   -0.38825E-05  2680   0.158E-02    0.201E-02
RMM:  14    -0.458002346382E+03    0.93901E-04   -0.13952E-04  3370   0.248E-02    0.223E-02
RMM:  15    -0.458002258673E+03    0.87709E-04   -0.15449E-04  3110   0.236E-02    0.188E-02
RMM:  16    -0.458002225060E+03    0.33613E-04   -0.16600E-04  3285   0.225E-02    0.174E-02
RMM:  17    -0.458002171310E+03    0.53750E-04   -0.21868E-04  3247   0.281E-02    0.175E-02
RMM:  18    -0.458002139467E+03    0.31842E-04   -0.28800E-04  3409   0.302E-02    0.160E-02
RMM:  19    -0.458002096651E+03    0.42817E-04   -0.24517E-04  3566   0.273E-02    0.151E-02
RMM:  20    -0.458002036705E+03    0.59946E-04   -0.20405E-04  3714   0.259E-02    0.989E-03
RMM:  21    -0.458002065323E+03   -0.28618E-04   -0.16643E-04  3629   0.303E-02    0.545E-02
RMM:  22    -0.458002047077E+03    0.18246E-04   -0.74280E-05  3031   0.199E-02    0.150E-02
RMM:  23    -0.458002101376E+03   -0.54299E-04   -0.24242E-05  2670   0.936E-03    0.163E-02
RMM:  24    -0.458002133920E+03   -0.32544E-04   -0.77765E-06  2489   0.787E-03    0.750E-03
RMM:  25    -0.458002154768E+03   -0.20848E-04   -0.59506E-06  2306   0.551E-03    0.103E-02
RMM:  26    -0.458002159386E+03   -0.46185E-05   -0.22002E-06  2164   0.395E-03
  83 F= -.46371433E+03 E0= -.46371433E+03  d E =0.420766E-03  mag=    24.0000
 curvature:  -0.08 expect dE=-0.215E-04 dE for cont linesearch -0.385E-06
 ZBRENT: increasing intervall
 opt :   0.1720  next Energy=  -463.714326 (dE= 0.421E-03)
 bond charge predicted
       N       E                     dE             d eps       ncg     rms          rms(c)
RMM:   1    -0.458002245050E+03   -0.90282E-04   -0.14634E-04  3553   0.246E-02    0.812E-03
RMM:   2    -0.458002250695E+03   -0.56453E-05   -0.13945E-05  2504   0.157E-02
  84 F= -.46371434E+03 E0= -.46371434E+03  d E =0.410709E-03  mag=    24.0000
 curvature:   0.03 expect dE= 0.973E-05 dE for cont linesearch  0.102E-07
 trial: gam= 0.95709 g(F)=  0.318E-03 g(S)=  0.000E+00 ort =-0.195E-04 (trialstep = 0.112E+00)
 search vector abs. value=  0.133E-02
 bond charge predicted
       N       E                     dE             d eps       ncg     rms          rms(c)
RMM:   1    -0.458002434150E+03   -0.18910E-03   -0.28240E-03  3977   0.105E-01    0.158E-02
RMM:   2    -0.458002442981E+03   -0.88310E-05   -0.97704E-05  3403   0.412E-02
  85 F= -.46371437E+03 E0= -.46371437E+03  d E =-.306457E-04  mag=    24.0000
 trial-energy change:   -0.000031  1 .order   -0.000020   -0.000033   -0.000006
 step:   0.1364(harm=  0.1364)  dis= 0.00030  next Energy=  -463.714356 (dE=-0.204E-04)
 bond charge predicted
       N       E                     dE             d eps       ncg     rms          rms(c)
RMM:   1    -0.458002480911E+03   -0.46761E-04   -0.15333E-04  3649   0.269E-02    0.947E-03
RMM:   2    -0.458002483842E+03   -0.29310E-05   -0.12637E-05  2463   0.155E-02
  86 F= -.46371437E+03 E0= -.46371437E+03  d E =-.359751E-04  mag=    24.0000
 curvature:  -0.30 expect dE=-0.863E-04 dE for cont linesearch -0.905E-06
 ZBRENT: increasing intervall
 opt :   0.1854  next Energy=  -463.714376 (dE=-0.395E-04)
 bond charge predicted
       N       E                     dE             d eps       ncg     rms          rms(c)
RMM:   1    -0.458002555951E+03   -0.75040E-04   -0.54296E-04  3815   0.473E-02    0.992E-03
RMM:   2    -0.458002558235E+03   -0.22832E-05   -0.23201E-05  2672   0.208E-02
  87 F= -.46371438E+03 E0= -.46371438E+03  d E =-.391286E-04  mag=    24.0000
 curvature:  -1.18 expect dE=-0.486E-03 dE for cont linesearch -0.635E-06
 trial: gam= 0.92874 g(F)=  0.410E-03 g(S)=  0.000E+00 ort =-0.267E-04 (trialstep = 0.112E+00)
 search vector abs. value=  0.150E-02
 bond charge predicted
       N       E                     dE             d eps       ncg     rms          rms(c)
RMM:   1    -0.458002646705E+03   -0.90754E-04   -0.31867E-03  3956   0.111E-01    0.160E-02
RMM:   2    -0.458002653323E+03   -0.66175E-05   -0.11337E-04  3328   0.435E-02    0.162E-02
RMM:   3    -0.458002653491E+03   -0.16820E-06   -0.95639E-06  2434   0.101E-02
  88 F= -.46371441E+03 E0= -.46371441E+03  d E =-.372171E-04  mag=    24.0000
 trial-energy change:   -0.000037  1 .order   -0.000032   -0.000043   -0.000021
 step:   0.2209(harm=  0.2209)  dis= 0.00053  next Energy=  -463.714418 (dE=-0.426E-04)
 bond charge predicted
       N       E                     dE             d eps       ncg     rms          rms(c)
RMM:   1    -0.458002718527E+03   -0.65204E-04   -0.30265E-03  3963   0.108E-01    0.163E-02
RMM:   2    -0.458002723578E+03   -0.50519E-05   -0.96957E-05  3372   0.408E-02
  89 F= -.46371443E+03 E0= -.46371443E+03  d E =-.504024E-04  mag=    24.0000
 curvature:  -0.43 expect dE=-0.187E-03 dE for cont linesearch -0.185E-05
 ZBRENT: interpolating
 opt :   0.1885  next Energy=  -463.714427 (dE=-0.517E-04)
 bond charge predicted
       N       E                     dE             d eps       ncg     rms          rms(c)
RMM:   1    -0.458002705012E+03    0.13515E-04   -0.26394E-04  3631   0.326E-02    0.854E-03
RMM:   2    -0.458002706901E+03   -0.18887E-05   -0.11152E-05  2379   0.133E-02
  90 F= -.46371443E+03 E0= -.46371443E+03  d E =-.505915E-04  mag=    24.0000
 curvature:  -0.30 expect dE=-0.101E-03 dE for cont linesearch -0.226E-05
 ZBRENT: interpolating
 opt :   0.2070  next Energy=  -463.714426 (dE=-0.510E-04)
 bond charge predicted
       N       E                     dE             d eps       ncg     rms          rms(c)
RMM:   1    -0.458002717066E+03   -0.12054E-04   -0.75555E-05  3288   0.180E-02    0.565E-03
RMM:   2    -0.458002718973E+03   -0.19078E-05   -0.50623E-06  2257   0.939E-03
  91 F= -.46371443E+03 E0= -.46371443E+03  d E =-.530780E-04  mag=    24.0000
 curvature:  -0.08 expect dE=-0.299E-04 dE for cont linesearch -0.541E-08
 trial: gam= 0.95876 g(F)=  0.396E-03 g(S)=  0.000E+00 ort =-0.104E-04 (trialstep = 0.112E+00)
 search vector abs. value=  0.176E-02
 bond charge predicted
       N       E                     dE             d eps       ncg     rms          rms(c)
RMM:   1    -0.458002636671E+03    0.80395E-04   -0.36820E-03  3989   0.117E-01    0.158E-02
RMM:   2    -0.458002642559E+03   -0.58882E-05   -0.11052E-04  3452   0.443E-02    0.118E-02
RMM:   3    -0.458002644906E+03   -0.23466E-05   -0.81445E-06  2378   0.946E-03
  92 F= -.46371447E+03 E0= -.46371447E+03  d E =-.408742E-04  mag=    24.0000
 trial-energy change:   -0.000041  1 .order   -0.000035   -0.000043   -0.000027
 step:   0.2924(harm=  0.2924)  dis= 0.00080  next Energy=  -463.714485 (dE=-0.565E-04)
 bond charge predicted
       N       E                     dE             d eps       ncg     rms          rms(c)
RMM:   1    -0.458002481654E+03    0.16091E-03   -0.96146E-03  4069   0.189E-01    0.255E-02
RMM:   2    -0.458002491492E+03   -0.98386E-05   -0.26002E-04  3715   0.664E-02    0.215E-02
RMM:   3    -0.458002495741E+03   -0.42485E-05   -0.24610E-05  2707   0.147E-02
  93 F= -.46371450E+03 E0= -.46371450E+03  d E =-.756192E-04  mag=    24.0000
 curvature:  -0.67 expect dE=-0.353E-03 dE for cont linesearch -0.583E-07
 trial: gam= 1.30422 g(F)=  0.531E-03 g(S)=  0.000E+00 ort = 0.124E-04 (trialstep = 0.732E-01)
 search vector abs. value=  0.356E-02
 bond charge predicted
       N       E                     dE             d eps       ncg     rms          rms(c)
RMM:   1    -0.458002238672E+03    0.25282E-03   -0.32307E-03  3996   0.109E-01    0.207E-02
RMM:   2    -0.458002247818E+03   -0.91462E-05   -0.11055E-04  3558   0.439E-02    0.259E-02
RMM:   3    -0.458002247661E+03    0.15779E-06   -0.11771E-05  2540   0.936E-03
  94 F= -.46371455E+03 E0= -.46371455E+03  d E =-.424961E-04  mag=    24.0000
 trial-energy change:   -0.000042  1 .order   -0.000034   -0.000040   -0.000028
 step:   0.2380(harm=  0.2380)  dis= 0.00095  next Energy=  -463.714569 (dE=-0.651E-04)
 bond charge predicted
       N       E                     dE             d eps       ncg     rms          rms(c)
RMM:   1    -0.458001627934E+03    0.61988E-03   -0.16449E-02  4113   0.244E-01    0.348E-02
RMM:   2    -0.458001653580E+03   -0.25647E-04   -0.46413E-04  3873   0.895E-02    0.479E-02
RMM:   3    -0.458001651237E+03    0.23432E-05   -0.43417E-05  3099   0.175E-02
  95 F= -.46371459E+03 E0= -.46371459E+03  d E =-.861917E-04  mag=    24.0000
 curvature:  -0.77 expect dE=-0.421E-03 dE for cont linesearch -0.178E-05
 ZBRENT: interpolating
 opt :   0.2063  next Energy=  -463.714591 (dE=-0.876E-04)
 bond charge predicted
       N       E                     dE             d eps       ncg     rms          rms(c)
RMM:   1    -0.458001779543E+03   -0.12596E-03   -0.63890E-04  3845   0.496E-02    0.309E-02
RMM:   2    -0.458001800815E+03   -0.21272E-04   -0.87889E-05  3443   0.335E-02    0.333E-02
RMM:   3    -0.458001804048E+03   -0.32327E-05   -0.24021E-05  2665   0.114E-02
  96 F= -.46371462E+03 E0= -.46371462E+03  d E =-.117376E-03  mag=    24.0000
 curvature:  -0.62 expect dE=-0.284E-03 dE for cont linesearch -0.217E-05
 ZBRENT: interpolating
 opt :   0.2238  next Energy=  -463.714591 (dE=-0.868E-04)
 bond charge predicted
       N       E                     dE             d eps       ncg     rms          rms(c)
RMM:   1    -0.458001607523E+03    0.19329E-03   -0.46954E-04  3934   0.493E-02    0.291E-02
RMM:   2    -0.458001708770E+03   -0.10125E-03   -0.73559E-05  3022   0.239E-02    0.416E-02
RMM:   3    -0.458001700044E+03    0.87266E-05   -0.28665E-05  2477   0.136E-02
  97 F= -.46371458E+03 E0= -.46371458E+03  d E =-.805359E-04  mag=    24.0000
 curvature:  -0.19 expect dE=-0.901E-04 dE for cont linesearch -0.136E-06
 trial: gam= 1.13075 g(F)=  0.486E-03 g(S)=  0.000E+00 ort =-0.510E-04 (trialstep = 0.747E-01)
 search vector abs. value=  0.492E-02
 bond charge predicted
       N       E                     dE             d eps       ncg     rms          rms(c)
RMM:   1    -0.458001679595E+03    0.29176E-04   -0.47950E-03  3964   0.131E-01    0.317E-02
RMM:   2    -0.458001709787E+03   -0.30193E-04   -0.16365E-04  3629   0.496E-02    0.340E-02
RMM:   3    -0.458001711177E+03   -0.13900E-05   -0.28157E-05  2637   0.146E-02
  98 F= -.46371463E+03 E0= -.46371463E+03  d E =-.423756E-04  mag=    24.0000
 ZBRENT: can't locate minimum, use default step
 trial-energy change:   -0.000042  1 .order   -0.000028   -0.000032   -0.000024
 step:   0.2988(harm=  0.2996)  dis= 0.00145  next Energy=  -463.714649 (dE=-0.642E-04)
 bond charge predicted
       N       E                     dE             d eps       ncg     rms          rms(c)
RMM:   1    -0.458001638271E+03    0.71516E-04   -0.42840E-02  4082   0.387E-01    0.540E-02
RMM:   2    -0.458001697129E+03   -0.58858E-04   -0.10878E-03  3974   0.130E-01    0.620E-02
RMM:   3    -0.458001700861E+03   -0.37320E-05   -0.12218E-04  3730   0.287E-02    0.532E-02
RMM:   4    -0.458001703856E+03   -0.29949E-05   -0.28437E-05  2759   0.122E-02
  99 F= -.46371471E+03 E0= -.46371471E+03  d E =-.128298E-03  mag=    24.0000
 curvature:  -1.72 expect dE=-0.146E-02 dE for cont linesearch -0.250E-05
 trial: gam= 1.30687 g(F)=  0.848E-03 g(S)=  0.000E+00 ort = 0.845E-04 (trialstep = 0.621E-01)
 search vector abs. value=  0.947E-02
 bond charge predicted
       N       E                     dE             d eps       ncg     rms          rms(c)
RMM:   1    -0.458001999656E+03   -0.29879E-03   -0.61572E-03  4071   0.147E-01    0.683E-02
RMM:   2    -0.458002081873E+03   -0.82217E-04   -0.48224E-04  3979   0.740E-02    0.650E-02
RMM:   3    -0.458002138077E+03   -0.56204E-04   -0.15032E-04  3499   0.284E-02    0.101E-01
RMM:   4    -0.458001883613E+03    0.25446E-03   -0.32350E-04  3774   0.393E-02    0.795E-02
RMM:   5    -0.458001819710E+03    0.63903E-04   -0.29895E-04  3875   0.351E-02    0.510E-02
RMM:   6    -0.458001836519E+03   -0.16809E-04   -0.19711E-04  3796   0.293E-02    0.438E-02
RMM:   7    -0.458001773895E+03    0.62625E-04   -0.30737E-04  4008   0.341E-02    0.295E-02
RMM:   8    -0.458001807372E+03   -0.33477E-04   -0.11929E-04  3282   0.207E-02    0.138E-02
RMM:   9    -0.458001841475E+03   -0.34102E-04   -0.31651E-05  2744   0.110E-02    0.587E-03
RMM:  10    -0.458001861104E+03   -0.19630E-04   -0.93327E-06  2507   0.854E-03    0.786E-03
RMM:  11    -0.458001866607E+03   -0.55027E-05   -0.45910E-06  2393   0.592E-03
 100 F= -.46371467E+03 E0= -.46371467E+03  d E =0.406785E-04  mag=    24.0000
 trial-energy change:    0.000041  1 .order   -0.000051   -0.000060   -0.000043
 step:   0.2302(harm=  0.2302)  dis= 0.00158  next Energy=  -463.714823 (dE=-0.110E-03)
 bond charge predicted
       N       E                     dE             d eps       ncg     rms          rms(c)
RMM:   1    -0.458002454815E+03   -0.59371E-03   -0.45792E-02  4121   0.395E-01    0.411E-02
RMM:   2    -0.458002482691E+03   -0.27876E-04   -0.10742E-03  3879   0.129E-01    0.261E-02
RMM:   3    -0.458002492524E+03   -0.98324E-05   -0.85706E-05  3458   0.245E-02
 101 F= -.46371474E+03 E0= -.46371474E+03  d E =-.253444E-04  mag=    24.0000
 curvature:  -1.14 expect dE=-0.951E-03 dE for cont linesearch -0.224E-05
 trial: gam= 1.10983 g(F)=  0.837E-03 g(S)=  0.000E+00 ort =-0.137E-03 (trialstep = 0.743E-01)
 search vector abs. value=  0.122E-01
 bond charge predicted
       N       E                     dE             d eps       ncg     rms          rms(c)
RMM:   1    -0.458002454511E+03    0.28180E-04   -0.11534E-02  4025   0.200E-01    0.310E-02
RMM:   2    -0.458002467509E+03   -0.12998E-04   -0.32835E-04  3692   0.724E-02    0.284E-02
RMM:   3    -0.458002470455E+03   -0.29455E-05   -0.35570E-05  2895   0.174E-02
 102 F= -.46371479E+03 E0= -.46371479E+03  d E =-.500808E-04  mag=    24.0000
 trial-energy change:   -0.000050  1 .order   -0.000042   -0.000051   -0.000032
 step:   0.2039(harm=  0.2039)  dis= 0.00162  next Energy=  -463.714808 (dE=-0.698E-04)
 bond charge predicted
       N       E                     dE             d eps       ncg     rms          rms(c)
RMM:   1    -0.458002360504E+03    0.10700E-03   -0.35377E-02  4088   0.347E-01    0.440E-02
RMM:   2    -0.458002374658E+03   -0.14154E-04   -0.78283E-04  3851   0.108E-01    0.322E-02
RMM:   3    -0.458002388352E+03   -0.13693E-04   -0.85509E-05  3486   0.249E-02    0.379E-02
RMM:   4    -0.458002381047E+03    0.73043E-05   -0.28731E-05  2697   0.138E-02
 103 F= -.46371482E+03 E0= -.46371482E+03  d E =-.864085E-04  mag=    24.0000
 curvature:  -1.81 expect dE=-0.238E-02 dE for cont linesearch -0.140E-07
 trial: gam= 1.24825 g(F)=  0.131E-02 g(S)=  0.000E+00 ort =-0.971E-05 (trialstep = 0.602E-01)
 search vector abs. value=  0.203E-01
 bond charge predicted
       N       E                     dE             d eps       ncg     rms          rms(c)
RMM:   1    -0.458002285485E+03    0.10287E-03   -0.12640E-02  4042   0.207E-01    0.288E-02
RMM:   2    -0.458002299795E+03   -0.14311E-04   -0.30919E-04  3754   0.677E-02    0.228E-02
RMM:   3    -0.458002311459E+03   -0.11664E-04   -0.39096E-05  2876   0.164E-02    0.320E-02
RMM:   4    -0.458002312901E+03   -0.14417E-05   -0.13177E-05  2503   0.965E-03
 104 F= -.46371492E+03 E0= -.46371492E+03  d E =-.951348E-04  mag=    24.0000
 trial-energy change:   -0.000095  1 .order   -0.000065   -0.000078   -0.000052
 step:   0.1810(harm=  0.1810)  dis= 0.00186  next Energy=  -463.714942 (dE=-0.118E-03)
 bond charge predicted
       N       E                     dE             d eps       ncg     rms          rms(c)
RMM:   1    -0.458002035322E+03    0.27614E-03   -0.52153E-02  4123   0.419E-01    0.533E-02
RMM:   2    -0.458002071089E+03   -0.35768E-04   -0.11845E-03  3928   0.132E-01    0.420E-02
RMM:   3    -0.458002100903E+03   -0.29814E-04   -0.12945E-04  3783   0.296E-02    0.511E-02
RMM:   4    -0.458002097957E+03    0.29465E-05   -0.40034E-05  2923   0.154E-02
 105 F= -.46371503E+03 E0= -.46371503E+03  d E =-.203707E-03  mag=    24.0000
 curvature:  -1.41 expect dE=-0.135E-02 dE for cont linesearch -0.413E-05
 ZBRENT: extrapolating
 opt :   0.2281  next Energy=  -463.715034 (dE=-0.209E-03)
 bond charge predicted
       N       E                     dE             d eps       ncg     rms          rms(c)
RMM:   1    -0.458001994077E+03    0.10683E-03   -0.77055E-03  4060   0.163E-01    0.413E-02
RMM:   2    -0.458002034600E+03   -0.40523E-04   -0.31309E-04  3860   0.652E-02    0.461E-02
RMM:   3    -0.458002040522E+03   -0.59225E-05   -0.61885E-05  3013   0.207E-02
 106 F= -.46371510E+03 E0= -.46371510E+03  d E =-.270678E-03  mag=    24.0000
 curvature:  -1.96 expect dE=-0.290E-02 dE for cont linesearch -0.573E-05
 ZBRENT: bracketing found
 ZBRENT: interpolating
 opt :   0.2045  next Energy=  -463.715098 (dE=-0.274E-03)
 bond charge predicted
       N       E                     dE             d eps       ncg     rms          rms(c)
RMM:   1    -0.458002122604E+03   -0.88004E-04   -0.20163E-03  3968   0.840E-02    0.376E-02
RMM:   2    -0.458002167980E+03   -0.45377E-04   -0.16926E-04  3694   0.457E-02    0.432E-02
RMM:   3    -0.458002176932E+03   -0.89518E-05   -0.45819E-05  2787   0.158E-02
 107 F= -.46371517E+03 E0= -.46371517E+03  d E =-.345228E-03  mag=    24.0000
 curvature:  -0.98 expect dE=-0.114E-02 dE for cont linesearch -0.572E-06
 trial: gam= 0.92136 g(F)=  0.116E-02 g(S)=  0.000E+00 ort = 0.109E-03 (trialstep = 0.891E-01)
 search vector abs. value=  0.186E-01
 bond charge predicted
       N       E                     dE             d eps       ncg     rms          rms(c)
RMM:   1    -0.458002391482E+03   -0.22350E-03   -0.25624E-02  4131   0.296E-01    0.530E-02
RMM:   2    -0.458002498308E+03   -0.10683E-03   -0.74244E-04  3949   0.106E-01    0.650E-02
RMM:   3    -0.458002498543E+03   -0.23497E-06   -0.10858E-04  3529   0.287E-02    0.477E-02
RMM:   4    -0.458002519513E+03   -0.20970E-04   -0.29460E-05  2748   0.125E-02    0.393E-02
RMM:   5    -0.458002564195E+03   -0.44682E-04   -0.48322E-05  2946   0.143E-02    0.424E-02
RMM:   6    -0.458002565797E+03   -0.16019E-05   -0.11362E-05  2481   0.819E-03
 108 F= -.46371532E+03 E0= -.46371532E+03  d E =-.145493E-03  mag=    24.0000
 trial-energy change:   -0.000145  1 .order   -0.000088   -0.000112   -0.000063
 step:   0.1016(harm=  0.2009)  dis= 0.00101  next Energy=  -463.715320 (dE=-0.150E-03)
 bond charge predicted
       N       E                     dE             d eps       ncg     rms          rms(c)
RMM:   1    -0.458002541669E+03    0.22526E-04   -0.50497E-04  3752   0.440E-02    0.400E-02
RMM:   2    -0.458002620572E+03   -0.78903E-04   -0.96563E-05  3371   0.287E-02    0.487E-02
RMM:   3    -0.458002631989E+03   -0.11417E-04   -0.35977E-05  2703   0.158E-02    0.403E-02
RMM:   4    -0.458002582059E+03    0.49930E-04   -0.10712E-05  2383   0.891E-03    0.409E-02
RMM:   5    -0.458002600592E+03   -0.18534E-04   -0.13011E-06  2125   0.380E-03    0.407E-02
RMM:   6    -0.458002733372E+03   -0.13278E-03   -0.16398E-04  3540   0.268E-02    0.338E-02
RMM:   7    -0.458003006056E+03   -0.27268E-03   -0.80330E-04  4096   0.571E-02    0.325E-02
RMM:   8    -0.458003171195E+03   -0.16514E-03   -0.20264E-04  3356   0.235E-02    0.336E-02
RMM:   9    -0.458003266155E+03   -0.94960E-04   -0.81605E-05  3084   0.158E-02    0.312E-02
RMM:  10    -0.458002947642E+03    0.31851E-03   -0.13086E-04  3210   0.283E-02    0.323E-02
RMM:  11    -0.458003216397E+03   -0.26875E-03   -0.46933E-05  2801   0.174E-02    0.335E-02
RMM:  12    -0.458003937812E+03   -0.72142E-03   -0.24425E-03  4170   0.105E-01    0.944E-02
RMM:  13    -0.458004265720E+03   -0.32791E-03   -0.41246E-04  3710   0.308E-02    0.672E-02
RMM:  14    -0.458004649483E+03   -0.38376E-03   -0.46493E-04  3673   0.410E-02    0.120E-01
RMM:  15    -0.458004144151E+03    0.50533E-03   -0.49177E-04  4110   0.473E-02    0.168E-01
RMM:  16    -0.458003662948E+03    0.48120E-03   -0.41416E-04  3752   0.449E-02    0.181E-01
RMM:  17    -0.458004329344E+03   -0.66640E-03   -0.37020E-04  3497   0.446E-02    0.192E-01
RMM:  18    -0.458003949480E+03    0.37986E-03   -0.12679E-04  3108   0.278E-02    0.186E-01
RMM:  19    -0.458004568438E+03   -0.61896E-03   -0.93346E-04  3984   0.684E-02    0.139E-01
RMM:  20    -0.458006901075E+03   -0.23326E-02   -0.86435E-03  4261   0.191E-01    0.481E-01
RMM:  21    -0.458006089616E+03    0.81146E-03   -0.81173E-04  3916   0.540E-02    0.334E-01
RMM:  22    -0.458006636938E+03   -0.54732E-03   -0.34990E-04  3481   0.238E-02    0.386E-01
RMM:  23    -0.458006629385E+03    0.75537E-05   -0.13704E-04  3676   0.231E-02    0.431E-01
RMM:  24    -0.458005167788E+03    0.14616E-02   -0.13867E-03  4130   0.809E-02    0.318E-01
RMM:  25    -0.458004275338E+03    0.89245E-03   -0.23789E-03  4025   0.964E-02    0.226E-01
RMM:  26    -0.458004237556E+03    0.37782E-04   -0.12093E-03  3952   0.543E-02    0.207E-01
RMM:  27    -0.458004324948E+03   -0.87392E-04   -0.22284E-04  3303   0.206E-02    0.179E-01
RMM:  28    -0.458004221901E+03    0.10305E-03   -0.82177E-05  2866   0.143E-02    0.163E-01
RMM:  29    -0.458003992575E+03    0.22933E-03   -0.14555E-04  3004   0.227E-02    0.160E-01
RMM:  30    -0.458003760082E+03    0.23249E-03   -0.24646E-04  3189   0.277E-02    0.175E-01
RMM:  31    -0.458003664802E+03    0.95280E-04   -0.13918E-04  2903   0.185E-02    0.184E-01
RMM:  32    -0.458003639267E+03    0.25535E-04   -0.42981E-05  2478   0.949E-03    0.183E-01
RMM:  33    -0.458003674088E+03   -0.34821E-04   -0.70157E-06  2295   0.700E-03    0.188E-01
RMM:  34    -0.458003595413E+03    0.78675E-04   -0.18051E-05  2377   0.966E-03    0.189E-01
RMM:  35    -0.458003611290E+03   -0.15877E-04   -0.32062E-06  2022   0.432E-03    0.188E-01
RMM:  36    -0.458003630350E+03   -0.19059E-04   -0.13279E-06  1898   0.302E-03    0.185E-01
RMM:  37    -0.458003630006E+03    0.34340E-06   -0.46617E-07  1551   0.230E-03
 109 F= -.46371635E+03 E0= -.46371635E+03  d E =-.117545E-02  mag=    24.0000
 curvature:  -0.31 expect dE=-0.459E-03 dE for cont linesearch -0.130E-05
 ZBRENT: increasing intervall
 opt :   0.1265  next Energy=  -463.716341 (dE=-0.117E-02)
 bond charge predicted
       N       E                     dE             d eps       ncg     rms          rms(c)
RMM:   1    -0.458003750562E+03   -0.12021E-03   -0.20290E-03  3863   0.834E-02    0.182E-01
RMM:   2    -0.458004249081E+03   -0.49852E-03   -0.31462E-03  4079   0.127E-01    0.238E-01
RMM:   3    -0.458003988707E+03    0.26037E-03   -0.12252E-03  3853   0.776E-02    0.111E-01
RMM:   4    -0.458003897337E+03    0.91369E-04   -0.15189E-04  3533   0.258E-02    0.402E-02
RMM:   5    -0.458003937872E+03   -0.40535E-04   -0.17047E-04  3646   0.236E-02    0.388E-02
RMM:   6    -0.458003980715E+03   -0.42843E-04   -0.10763E-04  3358   0.212E-02    0.344E-02
RMM:   7    -0.458004091607E+03   -0.11089E-03   -0.10169E-04  3281   0.220E-02    0.364E-02
RMM:   8    -0.458004260672E+03   -0.16907E-03   -0.15061E-04  3293   0.257E-02    0.336E-02
RMM:   9    -0.458004438882E+03   -0.17821E-03   -0.15897E-04  3209   0.225E-02    0.372E-02
RMM:  10    -0.458004096355E+03    0.34253E-03   -0.15812E-04  3285   0.307E-02    0.421E-02
RMM:  11    -0.458004616707E+03   -0.52035E-03   -0.49673E-04  3716   0.496E-02    0.408E-02
RMM:  12    -0.458005546267E+03   -0.92956E-03   -0.30847E-03  4133   0.113E-01    0.146E-01
RMM:  13    -0.458004136553E+03    0.14097E-02   -0.27657E-03  4188   0.124E-01    0.680E-02
RMM:  14    -0.458002999287E+03    0.11373E-02   -0.54650E-03  4392   0.151E-01    0.249E-01
RMM:  15    -0.458002942231E+03    0.57056E-04   -0.60640E-03  4547   0.146E-01    0.567E-01
RMM:  16    -0.458003196217E+03   -0.25399E-03   -0.10205E-03  4079   0.421E-02    0.473E-01
RMM:  17    -0.458003050417E+03    0.14580E-03   -0.16516E-04  3653   0.238E-02    0.422E-01
RMM:  18    -0.458003002094E+03    0.48323E-04   -0.30315E-04  3394   0.334E-02    0.496E-01
RMM:  19    -0.458002683667E+03    0.31843E-03   -0.20829E-04  3881   0.302E-02    0.376E-01
RMM:  20    -0.458002669326E+03    0.14341E-04   -0.14457E-04  3283   0.267E-02    0.427E-01
RMM:  21    -0.458002525986E+03    0.14334E-03   -0.90799E-05  3517   0.161E-02    0.392E-01
RMM:  22    -0.458002408475E+03    0.11751E-03   -0.12973E-04  3791   0.234E-02    0.320E-01
RMM:  23    -0.458002361078E+03    0.47397E-04   -0.38570E-04  4072   0.404E-02    0.336E-01
RMM:  24    -0.458002215146E+03    0.14593E-03   -0.42780E-04  4405   0.371E-02    0.281E-01
RMM:  25    -0.458002148032E+03    0.67114E-04   -0.60800E-04  4410   0.475E-02    0.120E-01
RMM:  26    -0.458002203647E+03   -0.55615E-04   -0.25845E-04  4143   0.331E-02    0.115E-01
RMM:  27    -0.458002235457E+03   -0.31810E-04   -0.18911E-04  3929   0.250E-02    0.103E-01
RMM:  28    -0.458002303173E+03   -0.67715E-04   -0.24513E-04  4105   0.303E-02    0.647E-02
RMM:  29    -0.458002343237E+03   -0.40064E-04   -0.20543E-04  4077   0.276E-02    0.261E-02
RMM:  30    -0.458002372804E+03   -0.29567E-04   -0.74987E-05  3358   0.180E-02    0.167E-02
RMM:  31    -0.458002392926E+03   -0.20121E-04   -0.48830E-05  3243   0.146E-02    0.402E-02
RMM:  32    -0.458002413644E+03   -0.20718E-04   -0.14808E-05  2652   0.108E-02    0.402E-02
RMM:  33    -0.458002418334E+03   -0.46901E-05   -0.15243E-05  2590   0.964E-03
 110 F= -.46371506E+03 E0= -.46371506E+03  d E =0.104877E-03  mag=    24.0000
 curvature:   0.87 expect dE= 0.486E-03 dE for cont linesearch  0.221E-04
 ZBRENT: increasing intervall
 opt :   0.1765  next Energy=  -463.715120 (dE= 0.501E-04)
 bond charge predicted
       N       E                     dE             d eps       ncg     rms          rms(c)
RMM:   1    -0.458002602795E+03   -0.18915E-03   -0.81039E-03  4029   0.166E-01    0.452E-02
RMM:   2    -0.458002621893E+03   -0.19098E-04   -0.36829E-04  3870   0.721E-02    0.533E-02
RMM:   3    -0.458002616863E+03    0.50300E-05   -0.72179E-05  3105   0.236E-02
 111 F= -.46371513E+03 E0= -.46371513E+03  d E =0.442778E-04  mag=    24.0000
 curvature:  -2.15 expect dE=-0.125E-02 dE for cont linesearch -0.115E-04
 ZBRENT: increasing intervall
 opt :   0.2764  next Energy=  -463.715120 (dE= 0.500E-04)
 bond charge predicted
       N       E                     dE             d eps       ncg     rms          rms(c)
RMM:   1    -0.458002895559E+03   -0.27367E-03   -0.32551E-02  4115   0.331E-01    0.393E-02
RMM:   2    -0.458002906661E+03   -0.11102E-04   -0.73306E-04  3850   0.106E-01    0.396E-02
RMM:   3    -0.458002907117E+03   -0.45597E-06   -0.78455E-05  3315   0.220E-02
 112 F= -.46371514E+03 E0= -.46371514E+03  d E =0.323319E-04  mag=    24.0000
 curvature:   1.07 expect dE= 0.144E-02 dE for cont linesearch  0.176E-05
 trial: gam= 1.38001 g(F)=  0.135E-02 g(S)=  0.000E+00 ort =-0.175E-03 (trialstep = 0.649E-01)
 search vector abs. value=  0.363E-01
 bond charge predicted
       N       E                     dE             d eps       ncg     rms          rms(c)
RMM:   1    -0.458002923370E+03   -0.16709E-04   -0.26718E-02  4127   0.299E-01    0.368E-02
RMM:   2    -0.458002932369E+03   -0.89996E-05   -0.63795E-04  3794   0.972E-02    0.363E-02
RMM:   3    -0.458002935479E+03   -0.31102E-05   -0.66914E-05  3236   0.209E-02
 113 F= -.46371520E+03 E0= -.46371520E+03  d E =-.582666E-04  mag=    24.0000
 trial-energy change:   -0.000058  1 .order   -0.000060   -0.000072   -0.000048
 step:   0.1928(harm=  0.1928)  dis= 0.00276  next Energy=  -463.715244 (dE=-0.107E-03)
 bond charge predicted
       N       E                     dE             d eps       ncg     rms          rms(c)
RMM:   1    -0.458002894305E+03    0.38064E-04   -0.10434E-01  4140   0.589E-01    0.626E-02
RMM:   2    -0.458002929394E+03   -0.35089E-04   -0.23110E-03  3968   0.183E-01    0.561E-02
RMM:   3    -0.458002952654E+03   -0.23260E-04   -0.23645E-04  4008   0.377E-02    0.468E-02
RMM:   4    -0.458002933296E+03    0.19357E-04   -0.61350E-05  3288   0.182E-02    0.189E-02
RMM:   5    -0.458002939051E+03   -0.57546E-05   -0.35982E-05  2937   0.148E-02
 114 F= -.46371526E+03 E0= -.46371526E+03  d E =-.119728E-03  mag=    24.0000
 curvature:  -3.16 expect dE=-0.471E-02 dE for cont linesearch -0.835E-05
 ZBRENT: increasing intervall
 opt :   0.4486  next Energy=  -463.715228 (dE=-0.904E-04)
 bond charge predicted
       N       E                     dE             d eps       ncg     rms          rms(c)
RMM:   1    -0.458002474887E+03    0.45841E-03   -0.41974E-01  4166   0.118E+00    0.107E-01
RMM:   2    -0.458002596597E+03   -0.12171E-03   -0.89226E-03  4089   0.357E-01    0.816E-02
RMM:   3    -0.458002711414E+03   -0.11482E-03   -0.82799E-04  4492   0.704E-02    0.874E-02
RMM:   4    -0.458002639440E+03    0.71975E-04   -0.21068E-04  4003   0.340E-02    0.348E-02
RMM:   5    -0.458002649172E+03   -0.97327E-05   -0.10373E-04  3686   0.231E-02    0.277E-02
RMM:   6    -0.458002649524E+03   -0.35179E-06   -0.27065E-05  2740   0.146E-02
 115 F= -.46371508E+03 E0= -.46371508E+03  d E =0.590388E-04  mag=    24.0000
 curvature:  11.10 expect dE= 0.876E-01 dE for cont linesearch  0.667E-03
 ZBRENT: bracketing found
 ZBRENT: interpolating
 opt :   0.2371  next Energy=  -463.715264 (dE=-0.127E-03)
 bond charge predicted
       N       E                     dE             d eps       ncg     rms          rms(c)
RMM:   1    -0.458002861354E+03   -0.21218E-03   -0.28761E-01  4135   0.977E-01    0.899E-02
RMM:   2    -0.458002927626E+03   -0.66272E-04   -0.59523E-03  4063   0.292E-01    0.706E-02
RMM:   3    -0.458002999386E+03   -0.71760E-04   -0.55328E-04  4340   0.583E-02    0.817E-02
RMM:   4    -0.458002941751E+03    0.57635E-04   -0.13943E-04  3810   0.280E-02    0.283E-02
RMM:   5    -0.458002962525E+03   -0.20775E-04   -0.71107E-05  3456   0.194E-02    0.342E-02
RMM:   6    -0.458002958881E+03    0.36437E-05   -0.18125E-05  2592   0.122E-02
 116 F= -.46371530E+03 E0= -.46371530E+03  d E =-.159286E-03  mag=    24.0000
 curvature:  -0.11 expect dE=-0.257E-03 dE for cont linesearch -0.375E-06
 ZBRENT: interpolating
 opt :   0.2137  next Energy=  -463.715260 (dE=-0.123E-03)
 bond charge predicted
       N       E                     dE             d eps       ncg     rms          rms(c)
RMM:   1    -0.458002975378E+03   -0.12853E-04   -0.35118E-03  3986   0.109E-01    0.269E-02
RMM:   2    -0.458002993141E+03   -0.17763E-04   -0.14357E-04  3610   0.464E-02    0.315E-02
RMM:   3    -0.458002992668E+03    0.47320E-06   -0.25297E-05  2658   0.136E-02
 117 F= -.46371532E+03 E0= -.46371532E+03  d E =-.182685E-03  mag=    24.0000
 curvature:  -0.99 expect dE=-0.196E-02 dE for cont linesearch -0.215E-06
 trial: gam= 1.22093 g(F)=  0.199E-02 g(S)=  0.000E+00 ort = 0.889E-04 (trialstep = 0.610E-01)
 search vector abs. value=  0.563E-01
 bond charge predicted
       N       E                     dE             d eps       ncg     rms          rms(c)
RMM:   1    -0.458003041468E+03   -0.48327E-04   -0.37280E-02  4110   0.353E-01    0.374E-02
RMM:   2    -0.458003087181E+03   -0.45713E-04   -0.89570E-04  3932   0.115E-01    0.411E-02
RMM:   3    -0.458003094269E+03   -0.70877E-05   -0.83374E-05  3405   0.239E-02
 118 F= -.46371546E+03 E0= -.46371546E+03  d E =-.136219E-03  mag=    24.0000
 trial-energy change:   -0.000136  1 .order   -0.000095   -0.000128   -0.000063
 step:   0.0719(harm=  0.1202)  dis= 0.00131  next Energy=  -463.715462 (dE=-0.142E-03)
 bond charge predicted
       N       E                     dE             d eps       ncg     rms          rms(c)
RMM:   1    -0.458003107255E+03   -0.20074E-04   -0.12036E-03  3872   0.653E-02    0.347E-02
RMM:   2    -0.458003140667E+03   -0.33412E-04   -0.11313E-04  3571   0.393E-02    0.371E-02
RMM:   3    -0.458003147988E+03   -0.73208E-05   -0.33759E-05  2723   0.146E-02
 119 F= -.46371552E+03 E0= -.46371552E+03  d E =-.196032E-03  mag=    24.0000
 curvature:  -0.54 expect dE=-0.687E-03 dE for cont linesearch -0.181E-04
 ZBRENT: increasing intervall
 opt :   0.0936  next Energy=  -463.715553 (dE=-0.233E-03)
 bond charge predicted
       N       E                     dE             d eps       ncg     rms          rms(c)
RMM:   1    -0.458003176021E+03   -0.35353E-04   -0.47121E-03  4006   0.126E-01    0.388E-02
RMM:   2    -0.458003224766E+03   -0.48746E-04   -0.18727E-04  3791   0.497E-02    0.456E-02
RMM:   3    -0.458003229664E+03   -0.48977E-05   -0.44950E-05  2850   0.168E-02
 120 F= -.46371561E+03 E0= -.46371561E+03  d E =-.289852E-03  mag=    24.0000
 curvature:  -1.11 expect dE=-0.137E-02 dE for cont linesearch -0.189E-04
 ZBRENT: increasing intervall
 opt :   0.1370  next Energy=  -463.715635 (dE=-0.315E-03)
 bond charge predicted
       N       E                     dE             d eps       ncg     rms          rms(c)
RMM:   1    -0.458003240845E+03   -0.16078E-04   -0.19071E-02  4087   0.252E-01    0.468E-02
RMM:   2    -0.458003302688E+03   -0.61844E-04   -0.46439E-04  3938   0.810E-02    0.494E-02
RMM:   3    -0.458003318641E+03   -0.15952E-04   -0.75501E-05  3285   0.219E-02    0.472E-02
RMM:   4    -0.458003364104E+03   -0.45464E-04   -0.52951E-05  3038   0.154E-02    0.401E-02
RMM:   5    -0.458003439748E+03   -0.75644E-04   -0.64337E-05  3083   0.172E-02    0.437E-02
RMM:   6    -0.458003474445E+03   -0.34697E-04   -0.32555E-05  2711   0.121E-02    0.417E-02
RMM:   7    -0.458003464662E+03    0.97826E-05   -0.73454E-06  2394   0.668E-03
 121 F= -.46371587E+03 E0= -.46371587E+03  d E =-.548971E-03  mag=    24.0000
 curvature:  -1.48 expect dE=-0.206E-02 dE for cont linesearch -0.134E-04
 ZBRENT: increasing intervall
 opt :   0.2239  next Energy=  -463.715908 (dE=-0.588E-03)
 bond charge predicted
       N       E                     dE             d eps       ncg     rms          rms(c)
RMM:   1    -0.458003412832E+03    0.61613E-04   -0.75760E-02  4144   0.502E-01    0.579E-02
RMM:   2    -0.458003519905E+03   -0.10707E-03   -0.16450E-03  4036   0.151E-01    0.520E-02
RMM:   3    -0.458003585137E+03   -0.65232E-04   -0.17796E-04  3968   0.326E-02    0.565E-02
RMM:   4    -0.458003632139E+03   -0.47001E-04   -0.61900E-05  3195   0.181E-02    0.394E-02
RMM:   5    -0.458003770370E+03   -0.13823E-03   -0.11458E-04  3496   0.224E-02    0.382E-02
RMM:   6    -0.458003898771E+03   -0.12840E-03   -0.99241E-05  3084   0.201E-02    0.389E-02
RMM:   7    -0.458004018225E+03   -0.11945E-03   -0.92656E-05  3128   0.185E-02    0.370E-02
RMM:   8    -0.458004304316E+03   -0.28609E-03   -0.35344E-04  3760   0.385E-02    0.332E-02
RMM:   9    -0.458004530518E+03   -0.22620E-03   -0.25935E-04  3375   0.284E-02    0.334E-02
RMM:  10    -0.458004582360E+03   -0.51842E-04   -0.60244E-05  2799   0.115E-02    0.317E-02
RMM:  11    -0.458004566751E+03    0.15608E-04   -0.82223E-06  2351   0.660E-03    0.317E-02
RMM:  12    -0.458004651491E+03   -0.84740E-04   -0.14548E-05  2452   0.843E-03    0.315E-02
RMM:  13    -0.458005220249E+03   -0.56876E-03   -0.84045E-04  3807   0.600E-02    0.550E-02
RMM:  14    -0.458005412606E+03   -0.19236E-03   -0.33421E-04  3707   0.289E-02    0.431E-02
RMM:  15    -0.458005543730E+03   -0.13112E-03   -0.25301E-04  3578   0.286E-02    0.491E-02
RMM:  16    -0.458004901431E+03    0.64230E-03   -0.82460E-04  3850   0.648E-02    0.442E-02
RMM:  17    -0.458004565312E+03    0.33612E-03   -0.63128E-04  3887   0.482E-02    0.636E-02
RMM:  18    -0.458005707952E+03   -0.11426E-02   -0.33207E-03  3958   0.127E-01    0.159E-01
RMM:  19    -0.458007212691E+03   -0.15047E-02   -0.39092E-03  4163   0.119E-01    0.359E-01
RMM:  20    -0.458004501482E+03    0.27112E-02   -0.44016E-03  4094   0.153E-01    0.101E-01
RMM:  21    -0.458005459307E+03   -0.95783E-03   -0.17443E-04  3516   0.290E-02    0.119E-01
RMM:  22    -0.458004901987E+03    0.55732E-03   -0.87221E-04  3983   0.567E-02    0.122E-01
RMM:  23    -0.458004585877E+03    0.31611E-03   -0.83307E-04  4050   0.522E-02    0.154E-01
RMM:  24    -0.458004577087E+03    0.87902E-05   -0.26011E-04  3397   0.233E-02    0.160E-01
RMM:  25    -0.458004620843E+03   -0.43757E-04   -0.36569E-05  2605   0.100E-02    0.154E-01
RMM:  26    -0.458004637946E+03   -0.17102E-04   -0.75562E-06  2395   0.602E-03    0.152E-01
RMM:  27    -0.458004683346E+03   -0.45400E-04   -0.54434E-06  2311   0.676E-03    0.152E-01
RMM:  28    -0.458004788528E+03   -0.10518E-03   -0.38679E-05  2650   0.134E-02    0.150E-01
RMM:  29    -0.458004972332E+03   -0.18380E-03   -0.17429E-04  3309   0.261E-02    0.135E-01
RMM:  30    -0.458004887270E+03    0.85062E-04   -0.22657E-05  2573   0.103E-02    0.120E-01
RMM:  31    -0.458004481569E+03    0.40570E-03   -0.25794E-04  3175   0.339E-02    0.113E-01
RMM:  32    -0.458003991813E+03    0.48976E-03   -0.64110E-04  3452   0.489E-02    0.140E-01
RMM:  33    -0.458003993381E+03   -0.15682E-05   -0.22450E-04  2856   0.198E-02    0.145E-01
RMM:  34    -0.458004026029E+03   -0.32648E-04   -0.27316E-05  2322   0.779E-03    0.145E-01
RMM:  35    -0.458004023122E+03    0.29064E-05   -0.99158E-06  2085   0.513E-03
 122 F= -.46371647E+03 E0= -.46371647E+03  d E =-.115439E-02  mag=    24.0000
 curvature:  -4.29 expect dE=-0.113E-01 dE for cont linesearch -0.573E-05
 trial: gam= 0.90968 g(F)=  0.264E-02 g(S)=  0.000E+00 ort = 0.274E-03 (trialstep = 0.936E-01)
 search vector abs. value=  0.497E-01
 bond charge predicted
       N       E                     dE             d eps       ncg     rms          rms(c)
RMM:   1    -0.458004844057E+03   -0.81803E-03   -0.77669E-02  4094   0.516E-01    0.167E-01
RMM:   2    -0.458005300110E+03   -0.45605E-03   -0.41893E-03  4122   0.222E-01    0.208E-01
RMM:   3    -0.458005191342E+03    0.10877E-03   -0.10133E-03  4141   0.812E-02    0.103E-01
RMM:   4    -0.458005155551E+03    0.35791E-04   -0.14013E-04  3622   0.271E-02    0.417E-02
RMM:   5    -0.458005254013E+03   -0.98462E-04   -0.16006E-04  3690   0.249E-02    0.385E-02
RMM:   6    -0.458005313536E+03   -0.59523E-04   -0.81177E-05  3179   0.196E-02    0.363E-02
RMM:   7    -0.458005386916E+03   -0.73380E-04   -0.61763E-05  2969   0.179E-02    0.347E-02
RMM:   8    -0.458005564580E+03   -0.17766E-03   -0.14407E-04  3215   0.251E-02    0.311E-02
RMM:   9    -0.458005797183E+03   -0.23260E-03   -0.25887E-04  3406   0.304E-02    0.367E-02
RMM:  10    -0.458005870468E+03   -0.73285E-04   -0.87467E-05  2844   0.134E-02    0.371E-02
RMM:  11    -0.458005362010E+03    0.50846E-03   -0.39323E-04  3465   0.434E-02    0.442E-02
RMM:  12    -0.458004282070E+03    0.10799E-02   -0.21794E-03  3943   0.926E-02    0.124E-01
RMM:  13    -0.458004263977E+03    0.18093E-04   -0.91477E-04  3636   0.431E-02    0.159E-01
RMM:  14    -0.458004412493E+03   -0.14852E-03   -0.96570E-05  2889   0.170E-02    0.124E-01
RMM:  15    -0.458004686241E+03   -0.27375E-03   -0.39760E-04  3807   0.454E-02    0.359E-02
RMM:  16    -0.458004836650E+03   -0.15041E-03   -0.25211E-04  3872   0.313E-02    0.466E-02
RMM:  17    -0.458004999816E+03   -0.16317E-03   -0.19632E-04  3591   0.276E-02    0.768E-02
RMM:  18    -0.458005061553E+03   -0.61737E-04   -0.10193E-04  3303   0.175E-02    0.953E-02
RMM:  19    -0.458004726569E+03    0.33498E-03   -0.16284E-04  3419   0.294E-02    0.104E-01
RMM:  20    -0.458004578137E+03    0.14843E-03   -0.98885E-05  2975   0.203E-02    0.101E-01
RMM:  21    -0.458004775628E+03   -0.19749E-03   -0.27241E-05  2611   0.146E-02    0.966E-02
RMM:  22    -0.458005205157E+03   -0.42953E-03   -0.47376E-04  3643   0.460E-02    0.697E-02
RMM:  23    -0.458005824287E+03   -0.61913E-03   -0.19197E-03  3939   0.877E-02    0.449E-02
RMM:  24    -0.458005828476E+03   -0.41890E-05   -0.20348E-04  3188   0.224E-02    0.256E-02
RMM:  25    -0.458005836241E+03   -0.77653E-05   -0.37203E-05  2539   0.871E-03
 123 F= -.46371760E+03 E0= -.46371760E+03  d E =-.112408E-02  mag=    24.0000
 trial-energy change:   -0.001124  1 .order   -0.000149   -0.000270   -0.000027
 step:   0.0940(harm=  0.1040)  dis= 0.00160  next Energy=  -463.717599 (dE=-0.112E-02)
 bond charge predicted
       N       E                     dE             d eps       ncg     rms          rms(c)
RMM:   1    -0.458006074482E+03   -0.24601E-03   -0.19595E-04  3145   0.281E-02    0.273E-02
RMM:   2    -0.458006213745E+03   -0.13926E-03   -0.17656E-04  3175   0.216E-02    0.300E-02
RMM:   3    -0.458006249499E+03   -0.35755E-04   -0.44037E-05  2563   0.106E-02    0.319E-02
RMM:   4    -0.458006158849E+03    0.90651E-04   -0.26776E-05  2492   0.127E-02    0.400E-02
RMM:   5    -0.458006188973E+03   -0.30125E-04   -0.24897E-06  2108   0.469E-03    0.391E-02
RMM:   6    -0.458006283233E+03   -0.94260E-04   -0.39859E-05  2696   0.135E-02    0.361E-02
RMM:   7    -0.458006468539E+03   -0.18531E-03   -0.24587E-04  3625   0.302E-02    0.406E-02
RMM:   8    -0.458006286051E+03    0.18249E-03   -0.76314E-05  3045   0.224E-02    0.393E-02
RMM:   9    -0.458006200734E+03    0.85318E-04   -0.56031E-05  2831   0.161E-02    0.404E-02
RMM:  10    -0.458006409861E+03   -0.20913E-03   -0.12224E-04  3168   0.268E-02    0.389E-02
RMM:  11    -0.458007135339E+03   -0.72548E-03   -0.36107E-03  4206   0.123E-01    0.135E-01
RMM:  12    -0.458006005106E+03    0.11302E-02   -0.24054E-03  4217   0.115E-01    0.599E-02
RMM:  13    -0.458006703417E+03   -0.69831E-03   -0.16603E-04  3486   0.377E-02    0.765E-02
RMM:  14    -0.458006120653E+03    0.58276E-03   -0.10435E-03  4132   0.688E-02    0.102E-01
RMM:  15    -0.458005449023E+03    0.67163E-03   -0.26930E-03  4421   0.102E-01    0.175E-01
RMM:  16    -0.458004857776E+03    0.59125E-03   -0.32724E-03  4408   0.105E-01    0.282E-01
RMM:  17    -0.458005197188E+03   -0.33941E-03   -0.40329E-04  3870   0.321E-02    0.207E-01
RMM:  18    -0.458005233592E+03   -0.36404E-04   -0.97251E-05  3415   0.210E-02    0.165E-01
RMM:  19    -0.458005217901E+03    0.15691E-04   -0.20290E-05  2561   0.901E-03    0.166E-01
RMM:  20    -0.458004934723E+03    0.28318E-03   -0.26221E-04  3356   0.330E-02    0.216E-01
RMM:  21    -0.458004541905E+03    0.39282E-03   -0.62701E-04  3477   0.459E-02    0.271E-01
RMM:  22    -0.458004461760E+03    0.80144E-04   -0.26605E-04  3965   0.264E-02    0.203E-01
RMM:  23    -0.458004135547E+03    0.32621E-03   -0.66058E-04  3579   0.525E-02    0.323E-01
RMM:  24    -0.458004112200E+03    0.23347E-04   -0.39618E-04  4091   0.393E-02    0.182E-01
RMM:  25    -0.458003886216E+03    0.22598E-03   -0.34448E-04  3793   0.390E-02    0.220E-01
RMM:  26    -0.458003784033E+03    0.10218E-03   -0.28037E-04  3992   0.280E-02    0.215E-01
RMM:  27    -0.458003931340E+03   -0.14731E-03   -0.51944E-04  4255   0.468E-02    0.592E-02
RMM:  28    -0.458003726185E+03    0.20516E-03   -0.59215E-04  4317   0.488E-02    0.430E-02
RMM:  29    -0.458003621771E+03    0.10441E-03   -0.48228E-04  4320   0.407E-02    0.311E-02
RMM:  30    -0.458003680680E+03   -0.58909E-04   -0.21062E-04  3985   0.244E-02    0.209E-02
RMM:  31    -0.458003656424E+03    0.24257E-04   -0.45406E-05  2927   0.157E-02    0.150E-02
RMM:  32    -0.458003640346E+03    0.16078E-04   -0.72677E-05  3329   0.156E-02    0.169E-02
RMM:  33    -0.458003607145E+03    0.33200E-04   -0.11607E-04  3596   0.220E-02    0.172E-02
RMM:  34    -0.458003624977E+03   -0.17831E-04   -0.69938E-05  2901   0.177E-02    0.356E-02
RMM:  35    -0.458003651441E+03   -0.26464E-04   -0.66040E-05  3075   0.198E-02    0.154E-02
RMM:  36    -0.458003671874E+03   -0.20434E-04   -0.85074E-06  2420   0.849E-03    0.370E-02
RMM:  37    -0.458003673613E+03   -0.17384E-05   -0.64487E-06  2373   0.539E-03
 124 F= -.46371543E+03 E0= -.46371543E+03  d E =0.104166E-02  mag=    24.0000
 curvature:  -0.07 expect dE=-0.202E-03 dE for cont linesearch -0.115E-06
 trial: gam= 0.91824 g(F)=  0.290E-02 g(S)=  0.000E+00 ort =-0.287E-03 (trialstep = 0.937E-01)
 search vector abs. value=  0.443E-01
 bond charge predicted
       N       E                     dE             d eps       ncg     rms          rms(c)
RMM:   1    -0.458004441676E+03   -0.76980E-03   -0.69171E-02  4138   0.484E-01    0.496E-02
RMM:   2    -0.458004512389E+03   -0.70714E-04   -0.17227E-03  3961   0.166E-01    0.510E-02
RMM:   3    -0.458004527976E+03   -0.15586E-04   -0.16242E-04  3843   0.325E-02    0.346E-02
RMM:   4    -0.458004533269E+03   -0.52931E-05   -0.44520E-05  3100   0.158E-02
 125 F= -.46371563E+03 E0= -.46371563E+03  d E =-.192695E-03  mag=    24.0000
 trial-energy change:   -0.000193  1 .order   -0.000131   -0.000247   -0.000015
 step:   0.0959(harm=  0.0996)  dis= 0.00155  next Energy=  -463.715626 (dE=-0.193E-03)
 bond charge predicted
       N       E                     dE             d eps       ncg     rms          rms(c)
RMM:   1    -0.458004561985E+03   -0.34009E-04   -0.48515E-05  3248   0.167E-02    0.181E-02
RMM:   2    -0.458004581858E+03   -0.19874E-04   -0.20852E-05  2634   0.137E-02    0.295E-02
RMM:   3    -0.458004580148E+03    0.17104E-05   -0.52717E-06  2367   0.594E-03
 126 F= -.46371566E+03 E0= -.46371566E+03  d E =-.223344E-03  mag=    24.0000
 curvature:  -0.51 expect dE=-0.123E-02 dE for cont linesearch -0.537E-06
 trial: gam= 0.44502 g(F)=  0.239E-02 g(S)=  0.000E+00 ort =-0.215E-03 (trialstep = 0.941E-01)
 search vector abs. value=  0.110E-01
 bond charge predicted
       N       E                     dE             d eps       ncg     rms          rms(c)
RMM:   1    -0.458004023173E+03    0.55869E-03   -0.17722E-02  4070   0.256E-01    0.464E-02
RMM:   2    -0.458004086764E+03   -0.63591E-04   -0.66703E-04  3822   0.107E-01    0.556E-02
RMM:   3    -0.458004083471E+03    0.32937E-05   -0.77450E-05  3272   0.229E-02
 127 F= -.46371580E+03 E0= -.46371580E+03  d E =-.142429E-03  mag=    24.0000
 trial-energy change:   -0.000142  1 .order   -0.000139   -0.000216   -0.000062
 step:   0.1323(harm=  0.1323)  dis= 0.00102  next Energy=  -463.715808 (dE=-0.152E-03)
 bond charge predicted
       N       E                     dE             d eps       ncg     rms          rms(c)
RMM:   1    -0.458003841160E+03    0.24560E-03   -0.28435E-03  4003   0.105E-01    0.329E-02
RMM:   2    -0.458003856367E+03   -0.15207E-04   -0.16826E-04  3659   0.534E-02    0.344E-02
RMM:   3    -0.458003856109E+03    0.25749E-06   -0.30171E-05  2769   0.138E-02
 128 F= -.46371582E+03 E0= -.46371582E+03  d E =-.168539E-03  mag=    24.0000
 curvature:  -0.32 expect dE=-0.263E-03 dE for cont linesearch -0.567E-09
 trial: gam= 0.31767 g(F)=  0.832E-03 g(S)=  0.000E+00 ort =-0.443E-05 (trialstep = 0.102E+00)
 search vector abs. value=  0.194E-02
 bond charge predicted
       N       E                     dE             d eps       ncg     rms          rms(c)
RMM:   1    -0.458003509405E+03    0.34696E-03   -0.37682E-03  4037   0.120E-01    0.360E-02
RMM:   2    -0.458003542932E+03   -0.33527E-04   -0.20352E-04  3727   0.591E-02    0.476E-02
RMM:   3    -0.458003537065E+03    0.58671E-05   -0.33214E-05  2829   0.143E-02
 129 F= -.46371590E+03 E0= -.46371590E+03  d E =-.803703E-04  mag=    24.0000
 trial-energy change:   -0.000080  1 .order   -0.000058   -0.000085   -0.000031
 step:   0.1611(harm=  0.1611)  dis= 0.00047  next Energy=  -463.715892 (dE=-0.669E-04)
 bond charge predicted
       N       E                     dE             d eps       ncg     rms          rms(c)
RMM:   1    -0.458003322543E+03    0.22039E-03   -0.13077E-03  3925   0.712E-02    0.322E-02
RMM:   2    -0.458003345622E+03   -0.23078E-04   -0.80799E-05  3434   0.345E-02    0.335E-02
RMM:   3    -0.458003352381E+03   -0.67590E-05   -0.19552E-05  2612   0.939E-03
 130 F= -.46371595E+03 E0= -.46371595E+03  d E =-.126035E-03  mag=    24.0000
 curvature:  -0.19 expect dE=-0.102E-03 dE for cont linesearch -0.298E-07
 trial: gam= 0.57910 g(F)=  0.545E-03 g(S)=  0.000E+00 ort = 0.175E-04 (trialstep = 0.114E+00)
 search vector abs. value=  0.121E-02
 bond charge predicted
       N       E                     dE             d eps       ncg     rms          rms(c)
RMM:   1    -0.458003551050E+03   -0.20543E-03   -0.28378E-03  4028   0.106E-01    0.395E-02
RMM:   2    -0.458003595071E+03   -0.44021E-04   -0.16442E-04  3723   0.536E-02    0.400E-02
RMM:   3    -0.458003611232E+03   -0.16161E-04   -0.36550E-05  2826   0.136E-02    0.379E-02
RMM:   4    -0.458003614495E+03   -0.32633E-05   -0.92059E-06  2457   0.776E-03
 131 F= -.46371606E+03 E0= -.46371606E+03  d E =-.106564E-03  mag=    24.0000
 trial-energy change:   -0.000107  1 .order   -0.000043   -0.000063   -0.000024
 step:   0.1198(harm=  0.1820)  dis= 0.00031  next Energy=  -463.716058 (dE=-0.107E-03)
 bond charge predicted
       N       E                     dE             d eps       ncg     rms          rms(c)
RMM:   1    -0.458003658685E+03   -0.47453E-04   -0.26289E-05  2708   0.116E-02    0.384E-02
RMM:   2    -0.458003713027E+03   -0.54342E-04   -0.71127E-05  3217   0.188E-02    0.393E-02
RMM:   3    -0.458003740005E+03   -0.26979E-04   -0.37324E-05  2787   0.146E-02    0.421E-02
RMM:   4    -0.458003672355E+03    0.67650E-04   -0.16873E-05  2491   0.110E-02    0.431E-02
RMM:   5    -0.458003754455E+03   -0.82100E-04   -0.24695E-05  2616   0.123E-02    0.429E-02
RMM:   6    -0.458003927285E+03   -0.17283E-03   -0.27567E-04  3791   0.326E-02    0.346E-02
RMM:   7    -0.458004412635E+03   -0.48535E-03   -0.17615E-03  4248   0.869E-02    0.504E-02
RMM:   8    -0.458004443503E+03   -0.30868E-04   -0.20271E-04  3552   0.285E-02    0.320E-02
RMM:   9    -0.458004414443E+03    0.29060E-04   -0.25124E-05  2658   0.101E-02    0.325E-02
RMM:  10    -0.458004413923E+03    0.52033E-06   -0.78804E-06  2362   0.503E-03
 132 F= -.46371685E+03 E0= -.46371685E+03  d E =-.897557E-03  mag=    24.0000
 curvature:  -0.03 expect dE=-0.895E-05 dE for cont linesearch -0.233E-05
 ZBRENT: increasing intervall
 opt :   0.1321  next Energy=  -463.716853 (dE=-0.902E-03)
 bond charge predicted
       N       E                     dE             d eps       ncg     rms          rms(c)
RMM:   1    -0.458004431234E+03   -0.16791E-04   -0.33794E-05  3038   0.125E-02    0.327E-02
RMM:   2    -0.458004565438E+03   -0.13420E-03   -0.46592E-05  2875   0.170E-02    0.416E-02
RMM:   3    -0.458004574578E+03   -0.91400E-05   -0.11591E-05  2490   0.740E-03
 133 F= -.46371699E+03 E0= -.46371699E+03  d E =-.104133E-02  mag=    24.0000
 curvature:  -0.07 expect dE=-0.151E-04 dE for cont linesearch -0.326E-05
 ZBRENT: increasing intervall
 opt :   0.1566  next Energy=  -463.716997 (dE=-0.105E-02)
 bond charge predicted
       N       E                     dE             d eps       ncg     rms          rms(c)
RMM:   1    -0.458004634812E+03   -0.69374E-04   -0.13525E-04  3610   0.240E-02    0.375E-02
RMM:   2    -0.458004755574E+03   -0.12076E-03   -0.72288E-05  3139   0.248E-02    0.433E-02
RMM:   3    -0.458004787488E+03   -0.31915E-04   -0.27651E-05  2548   0.129E-02    0.355E-02
RMM:   4    -0.458004851719E+03   -0.64231E-04   -0.19178E-05  2432   0.795E-03    0.336E-02
RMM:   5    -0.458004977343E+03   -0.12562E-03   -0.44996E-05  2658   0.131E-02    0.336E-02
RMM:   6    -0.458005238691E+03   -0.26135E-03   -0.21769E-04  3279   0.291E-02    0.319E-02
RMM:   7    -0.458005506284E+03   -0.26759E-03   -0.29695E-04  3366   0.323E-02    0.302E-02
RMM:   8    -0.458005588498E+03   -0.82214E-04   -0.92875E-05  2826   0.129E-02    0.302E-02
RMM:   9    -0.458005205319E+03    0.38318E-03   -0.18107E-04  3213   0.307E-02    0.330E-02
RMM:  10    -0.458004284289E+03    0.92103E-03   -0.11163E-03  3850   0.667E-02    0.608E-02
RMM:  11    -0.458005031033E+03   -0.74674E-03   -0.31312E-04  3474   0.431E-02    0.494E-02
RMM:  12    -0.458005746791E+03   -0.71576E-03   -0.16983E-03  3900   0.886E-02    0.120E-01
RMM:  13    -0.458006460947E+03   -0.71416E-03   -0.14055E-03  3832   0.672E-02    0.196E-01
RMM:  14    -0.458006062279E+03    0.39867E-03   -0.23309E-04  3472   0.348E-02    0.162E-01
RMM:  15    -0.458005984304E+03    0.77976E-04   -0.10672E-04  3423   0.214E-02    0.177E-01
RMM:  16    -0.458005759042E+03    0.22526E-03   -0.13986E-04  3296   0.256E-02    0.169E-01
RMM:  17    -0.458005905673E+03   -0.14663E-03   -0.12898E-05  2557   0.115E-02    0.170E-01
RMM:  18    -0.458006266790E+03   -0.36112E-03   -0.30291E-04  3587   0.370E-02    0.177E-01
RMM:  19    -0.458005707846E+03    0.55894E-03   -0.40867E-04  3820   0.470E-02    0.174E-01
RMM:  20    -0.458005330604E+03    0.37724E-03   -0.79502E-04  4072   0.562E-02    0.210E-01
RMM:  21    -0.458005708881E+03   -0.37828E-03   -0.10829E-04  3215   0.272E-02    0.200E-01
RMM:  22    -0.458006063863E+03   -0.35498E-03   -0.33998E-04  3515   0.403E-02    0.224E-01
RMM:  23    -0.458006564842E+03   -0.50098E-03   -0.95062E-04  3969   0.612E-02    0.265E-01
RMM:  24    -0.458004936734E+03    0.16281E-02   -0.32963E-03  4161   0.129E-01    0.244E-01
RMM:  25    -0.458004153465E+03    0.78327E-03   -0.51347E-03  4405   0.142E-01    0.422E-01
RMM:  26    -0.458004628119E+03   -0.47465E-03   -0.10167E-03  4016   0.391E-02    0.416E-01
RMM:  27    -0.458004681130E+03   -0.53012E-04   -0.11174E-04  3133   0.162E-02    0.430E-01
RMM:  28    -0.458004687105E+03   -0.59748E-05   -0.43624E-05  2871   0.169E-02
 134 F= -.46371707E+03 E0= -.46371707E+03  d E =-.112006E-02  mag=    24.0000
 curvature:  -0.10 expect dE=-0.183E-03 dE for cont linesearch -0.267E-04
 ZBRENT: increasing intervall
 opt :   0.2057  next Energy=  -463.717115 (dE=-0.116E-02)
 bond charge predicted
       N       E                     dE             d eps       ncg     rms          rms(c)
RMM:   1    -0.458004608526E+03    0.72604E-04   -0.70414E-04  3938   0.581E-02    0.448E-01
RMM:   2    -0.458006858094E+03   -0.22496E-02   -0.18886E-02  4223   0.292E-01    0.588E-01
RMM:   3    -0.458005018903E+03    0.18392E-02   -0.73754E-03  4058   0.188E-01    0.262E-01
RMM:   4    -0.458004288190E+03    0.73071E-03   -0.79199E-04  4236   0.598E-02    0.664E-02
RMM:   5    -0.458004073560E+03    0.21463E-03   -0.57402E-04  4463   0.441E-02    0.520E-02
RMM:   6    -0.458003938516E+03    0.13504E-03   -0.22421E-04  4108   0.312E-02    0.503E-02
RMM:   7    -0.458004086505E+03   -0.14799E-03   -0.12904E-04  3623   0.278E-02    0.426E-02
RMM:   8    -0.458004227842E+03   -0.14134E-03   -0.66212E-05  3112   0.179E-02    0.347E-02
RMM:   9    -0.458004412539E+03   -0.18470E-03   -0.50245E-05  2948   0.152E-02    0.331E-02
RMM:  10    -0.458004613710E+03   -0.20117E-03   -0.47622E-05  2844   0.138E-02    0.335E-02
RMM:  11    -0.458004931585E+03   -0.31787E-03   -0.99232E-05  3086   0.201E-02    0.329E-02
RMM:  12    -0.458005386169E+03   -0.45458E-03   -0.31388E-04  3563   0.346E-02    0.324E-02
RMM:  13    -0.458005801215E+03   -0.41505E-03   -0.16637E-03  3935   0.801E-02    0.819E-02
RMM:  14    -0.458006219928E+03   -0.41871E-03   -0.10801E-03  3850   0.515E-02    0.122E-01
RMM:  15    -0.458003507929E+03    0.27120E-02   -0.94987E-03  4192   0.209E-01    0.190E-01
RMM:  16    -0.458005590204E+03   -0.20823E-02   -0.18411E-02  4357   0.263E-01    0.116E+00
RMM:  17    -0.458004925713E+03    0.66449E-03   -0.31545E-03  4265   0.689E-02    0.101E+00
RMM:  18    -0.458004231580E+03    0.69413E-03   -0.27195E-04  3626   0.303E-02    0.906E-01
RMM:  19    -0.458005552973E+03   -0.13214E-02   -0.62302E-04  3878   0.438E-02    0.107E+00
RMM:  20    -0.458002120462E+03    0.34325E-02   -0.12846E-03  4170   0.791E-02    0.559E-01
RMM:  21    -0.458002887374E+03   -0.76691E-03   -0.91129E-04  4621   0.585E-02    0.430E-01
RMM:  22    -0.458002750131E+03    0.13724E-03   -0.70388E-04  4549   0.509E-02    0.302E-01
RMM:  23    -0.458002749681E+03    0.44966E-06   -0.39711E-04  4391   0.369E-02    0.199E-01
RMM:  24    -0.458002850556E+03   -0.10087E-03   -0.18413E-04  3884   0.260E-02    0.127E-01
RMM:  25    -0.458003140817E+03   -0.29026E-03   -0.17960E-04  3262   0.278E-02    0.668E-02
RMM:  26    -0.458003327187E+03   -0.18637E-03   -0.71381E-05  3256   0.146E-02    0.102E-01
RMM:  27    -0.458003379956E+03   -0.52768E-04   -0.24242E-05  2763   0.134E-02    0.972E-02
RMM:  28    -0.458003387431E+03   -0.74758E-05   -0.15202E-05  2633   0.831E-03
 135 F= -.46371570E+03 E0= -.46371570E+03  d E =0.247352E-03  mag=    24.0000
 curvature:  -0.16 expect dE=-0.108E-03 dE for cont linesearch -0.247E-05
 ZBRENT: bracketing found
 ZBRENT: interpolating
 opt :   0.1963  next Energy=  -463.715704 (dE= 0.247E-03)
 bond charge predicted
       N       E                     dE             d eps       ncg     rms          rms(c)
RMM:   1    -0.458003373787E+03    0.61682E-05   -0.56042E-05  3235   0.170E-02    0.111E-01
RMM:   2    -0.458003512236E+03   -0.13845E-03   -0.11881E-03  3916   0.728E-02    0.147E-01
RMM:   3    -0.458003404331E+03    0.10791E-03   -0.46289E-04  3591   0.479E-02    0.660E-02
RMM:   4    -0.458003345289E+03    0.59042E-04   -0.48635E-05  2860   0.157E-02    0.164E-02
RMM:   5    -0.458003330397E+03    0.14891E-04   -0.36885E-05  2843   0.122E-02    0.111E-02
RMM:   6    -0.458003342990E+03   -0.12592E-04   -0.11418E-05  2561   0.812E-03    0.185E-02
RMM:   7    -0.458003374089E+03   -0.31100E-04   -0.69779E-06  2476   0.720E-03    0.180E-02
RMM:   8    -0.458003376524E+03   -0.24346E-05   -0.18399E-06  2172   0.382E-03
 136 F= -.46371571E+03 E0= -.46371571E+03  d E =0.245240E-03  mag=    24.0000
 curvature:  -0.04 expect dE=-0.385E-04 dE for cont linesearch -0.149E-05
 ZBRENT: bisectioning
 opt :   0.1765  next Energy=  -463.715711 (dE= 0.240E-03)
 bond charge predicted
       N       E                     dE             d eps       ncg     rms          rms(c)
RMM:   1    -0.458003321126E+03    0.52963E-04   -0.86593E-05  3427   0.194E-02    0.191E-02
RMM:   2    -0.458003365158E+03   -0.44032E-04   -0.28408E-05  2620   0.167E-02    0.190E-02
RMM:   3    -0.458003387242E+03   -0.22083E-04   -0.92587E-06  2412   0.826E-03    0.227E-02
RMM:   4    -0.458003390377E+03   -0.31350E-05   -0.15815E-06  2044   0.302E-03
 137 F= -.46371575E+03 E0= -.46371575E+03  d E =0.204009E-03  mag=    24.0000
 curvature:  -0.16 expect dE=-0.115E-03 dE for cont linesearch -0.197E-05
 ZBRENT: bisectioning
 opt :   0.1665  next Energy=  -463.715748 (dE= 0.203E-03)
 bond charge predicted
       N       E                     dE             d eps       ncg     rms          rms(c)
RMM:   1    -0.458003289788E+03    0.97454E-04   -0.38308E-05  3009   0.146E-02    0.130E-02
RMM:   2    -0.458003344009E+03   -0.54222E-04   -0.10765E-05  2459   0.107E-02    0.297E-02
RMM:   3    -0.458003349084E+03   -0.50750E-05   -0.27326E-06  2182   0.553E-03
 138 F= -.46371572E+03 E0= -.46371572E+03  d E =0.231625E-03  mag=    24.0000
 curvature:  -0.08 expect dE=-0.557E-04 dE for cont linesearch -0.473E-06
 trial: gam= 1.25182 g(F)=  0.684E-03 g(S)=  0.000E+00 ort =-0.839E-04 (trialstep = 0.635E-01)
 search vector abs. value=  0.238E-02
 bond charge predicted
       N       E                     dE             d eps       ncg     rms          rms(c)
RMM:   1    -0.458003408614E+03   -0.64605E-04   -0.16459E-03  3899   0.782E-02    0.284E-02
RMM:   2    -0.458003476575E+03   -0.67961E-04   -0.84625E-05  3456   0.373E-02    0.267E-02
RMM:   3    -0.458003506072E+03   -0.29497E-04   -0.17121E-05  2585   0.118E-02    0.249E-02
RMM:   4    -0.458003524624E+03   -0.18552E-04   -0.57273E-06  2358   0.696E-03    0.184E-02
RMM:   5    -0.458003495676E+03    0.28948E-04   -0.17904E-06  2161   0.433E-03    0.171E-02
RMM:   6    -0.458003395266E+03    0.10041E-03   -0.35191E-05  2751   0.133E-02    0.204E-02
RMM:   7    -0.458003337612E+03    0.57654E-04   -0.27887E-05  2677   0.101E-02    0.150E-02
RMM:   8    -0.458003270963E+03    0.66649E-04   -0.46864E-05  2951   0.128E-02    0.136E-02
RMM:   9    -0.458003261203E+03    0.97600E-05   -0.69609E-05  3123   0.157E-02
 139 F= -.46371556E+03 E0= -.46371556E+03  d E =0.155243E-03  mag=    24.0000
 trial-energy change:    0.000155  1 .order   -0.000029   -0.000037   -0.000021
 step:   0.1503(harm=  0.1503)  dis= 0.00064  next Energy=  -463.715762 (dE=-0.435E-04)
 bond charge predicted
       N       E                     dE             d eps       ncg     rms          rms(c)
RMM:   1    -0.458003411945E+03   -0.14098E-03   -0.30933E-03  4042   0.108E-01    0.297E-02
RMM:   2    -0.458003480955E+03   -0.69010E-04   -0.14583E-04  3597   0.524E-02    0.318E-02
RMM:   3    -0.458003503872E+03   -0.22917E-04   -0.24628E-05  2630   0.129E-02    0.185E-02
RMM:   4    -0.458003522532E+03   -0.18660E-04   -0.58000E-06  2372   0.766E-03    0.642E-03
RMM:   5    -0.458003572842E+03   -0.50310E-04   -0.46612E-06  2384   0.523E-03    0.536E-03
RMM:   6    -0.458003594016E+03   -0.21174E-04   -0.23946E-06  2268   0.449E-03    0.524E-03
RMM:   7    -0.458003603468E+03   -0.94526E-05   -0.12656E-06  2049   0.309E-03
 140 F= -.46371581E+03 E0= -.46371581E+03  d E =-.947765E-04  mag=    24.0000
 curvature:  -0.31 expect dE=-0.263E-03 dE for cont linesearch -0.338E-06
 trial: gam= 0.70459 g(F)=  0.851E-03 g(S)=  0.000E+00 ort =-0.510E-04 (trialstep = 0.808E-01)
 search vector abs. value=  0.196E-02
 bond charge predicted
       N       E                     dE             d eps       ncg     rms          rms(c)
RMM:   1    -0.458003425365E+03    0.16865E-03   -0.23564E-03  3976   0.964E-02    0.266E-02
RMM:   2    -0.458003454087E+03   -0.28722E-04   -0.11774E-04  3471   0.453E-02    0.262E-02
RMM:   3    -0.458003465135E+03   -0.11047E-04   -0.16736E-05  2548   0.116E-02    0.157E-02
RMM:   4    -0.458003469809E+03   -0.46745E-05   -0.53044E-06  2314   0.717E-03
 141 F= -.46371590E+03 E0= -.46371590E+03  d E =-.868159E-04  mag=    24.0000
 trial-energy change:   -0.000087  1 .order   -0.000044   -0.000066   -0.000023
 step:   0.0867(harm=  0.1239)  dis= 0.00032  next Energy=  -463.715901 (dE=-0.877E-04)
 bond charge predicted
       N       E                     dE             d eps       ncg     rms          rms(c)
RMM:   1    -0.458003469998E+03   -0.48632E-05   -0.13025E-05  2487   0.860E-03    0.730E-03
RMM:   2    -0.458003478969E+03   -0.89711E-05   -0.62267E-06  2368   0.792E-03
 142 F= -.46371593E+03 E0= -.46371593E+03  d E =-.111851E-03  mag=    24.0000
 curvature:  -0.04 expect dE=-0.840E-05 dE for cont linesearch -0.718E-06
 ZBRENT: increasing intervall
 opt :   0.0984  next Energy=  -463.715927 (dE=-0.113E-03)
 bond charge predicted
       N       E                     dE             d eps       ncg     rms          rms(c)
RMM:   1    -0.458003449757E+03    0.20241E-04   -0.53850E-05  3251   0.159E-02    0.652E-03
RMM:   2    -0.458003457312E+03   -0.75550E-05   -0.54059E-06  2309   0.972E-03
 143 F= -.46371594E+03 E0= -.46371594E+03  d E =-.121911E-03  mag=    24.0000
 curvature:  -0.06 expect dE=-0.141E-04 dE for cont linesearch -0.607E-06
 ZBRENT: increasing intervall
 opt :   0.1218  next Energy=  -463.715938 (dE=-0.124E-03)
 bond charge predicted
       N       E                     dE             d eps       ncg     rms          rms(c)
RMM:   1    -0.458003398726E+03    0.51031E-04   -0.20160E-04  3666   0.289E-02    0.964E-03
RMM:   2    -0.458003405615E+03   -0.68893E-05   -0.12253E-05  2456   0.152E-02
 144 F= -.46371595E+03 E0= -.46371595E+03  d E =-.133510E-03  mag=    24.0000
 curvature:  -0.20 expect dE=-0.533E-04 dE for cont linesearch -0.310E-07
 trial: gam= 0.24829 g(F)=  0.270E-03 g(S)=  0.000E+00 ort =-0.175E-04 (trialstep = 0.890E-01)
 search vector abs. value=  0.382E-03
 bond charge predicted
       N       E                     dE             d eps       ncg     rms          rms(c)
RMM:   1    -0.458003444517E+03   -0.45791E-04   -0.56435E-04  3828   0.485E-02    0.132E-02
RMM:   2    -0.458003452054E+03   -0.75371E-05   -0.32240E-05  2899   0.243E-02
 145 F= -.46371597E+03 E0= -.46371597E+03  d E =-.252145E-04  mag=    24.0000
 trial-energy change:   -0.000025  1 .order   -0.000016   -0.000024   -0.000008
 step:   0.1309(harm=  0.1309)  dis= 0.00015  next Energy=  -463.715965 (dE=-0.174E-04)
 reached required accuracy - stopping structural energy minimisation
 writing wavefunctions
