# Supplementary material for: Elucidating the catalytic mechanism of Prussian blue nanozymes with self-increasing catalytic activity
Source: Nat Commun. 2024 Jul 13;15:5908. doi: 10.1038/s41467-024-50344-7 (PMC11246500; doi:10.1038/s41467-024-50344-7)
Supplement: Supplementary file 4 — Source Data [file 41467_2024_50344_MOESM4_ESM.zip › Source data/Computational source data/C3-D1/CONTCAR.cif]

#======================================================================

# CRYSTAL DATA

#----------------------------------------------------------------------

data_VESTA_phase_1


_chemical_name_common                  'Fe    C    N    K    O               '
_cell_length_a                         10.26050
_cell_length_b                         10.26050
_cell_length_c                         23.35460
_cell_angle_alpha                      90
_cell_angle_beta                       90
_cell_angle_gamma                      90
_space_group_name_H-M_alt              'P 1'
_space_group_IT_number                 1

loop_
_space_group_symop_operation_xyz
   'x, y, z'

loop_
   _atom_site_label
   _atom_site_occupancy
   _atom_site_fract_x
   _atom_site_fract_y
   _atom_site_fract_z
   _atom_site_adp_type
   _atom_site_B_iso_or_equiv
   _atom_site_type_symbol
   Fe1        1.0     0.279764      0.788658      0.366063     Biso  1.000000 Fe
   Fe2        1.0     0.280000      0.290000      0.138060     Biso  1.000000 Fe
   Fe3        1.0     0.780000      0.790000      0.138060     Biso  1.000000 Fe
   Fe4        1.0     0.779493      0.292861      0.368340     Biso  1.000000 Fe
   Fe5        1.0     0.780000      0.290000      0.138060     Biso  1.000000 Fe
   Fe6        1.0     0.779948      0.792406      0.361081     Biso  1.000000 Fe
   Fe7        1.0     0.280000      0.790000      0.138060     Biso  1.000000 Fe
   Fe8        1.0     0.278008      0.288472      0.360925     Biso  1.000000 Fe
   C1         1.0     0.094659      0.801133      0.363483     Biso  1.000000 C
   C2         1.0     0.094240      0.290000      0.138060     Biso  1.000000 C
   C3         1.0     0.594240      0.790000      0.138060     Biso  1.000000 C
   C4         1.0     0.591597      0.304437      0.371347     Biso  1.000000 C
   C5         1.0     0.465058      0.779710      0.363289     Biso  1.000000 C
   C6         1.0     0.465760      0.290000      0.138060     Biso  1.000000 C
   C7         1.0     0.965760      0.790000      0.138060     Biso  1.000000 C
   C8         1.0     0.966484      0.280190      0.375979     Biso  1.000000 C
   C9         1.0     0.767607      0.104502      0.374329     Biso  1.000000 C
   C10        1.0     0.780000      0.604240      0.138060     Biso  1.000000 C
   C11        1.0     0.280000      0.104240      0.138060     Biso  1.000000 C
   C12        1.0     0.265657      0.603555      0.359461     Biso  1.000000 C
   C13        1.0     0.791382      0.481130      0.374837     Biso  1.000000 C
   C14        1.0     0.780000      0.975760      0.138060     Biso  1.000000 C
   C15        1.0     0.280000      0.475760      0.138060     Biso  1.000000 C
   C16        1.0     0.293254      0.974570      0.367047     Biso  1.000000 C
   C17        1.0     0.780000      0.790000      0.056450     Biso  1.000000 C
   C18        1.0     0.782098      0.291522      0.276979     Biso  1.000000 C
   C19        1.0     0.280024      0.793681      0.278068     Biso  1.000000 C
   C20        1.0     0.280000      0.290000      0.056450     Biso  1.000000 C
   C21        1.0     0.780252      0.790109      0.220599     Biso  1.000000 C
   C22        1.0     0.780000      0.290000      0.000000     Biso  1.000000 C
   C23        1.0     0.280000      0.790000      0.000000     Biso  1.000000 C
   C24        1.0     0.274097      0.282686      0.220495     Biso  1.000000 C
   N1         1.0     0.979790      0.290000      0.138060     Biso  1.000000 N
   N2         1.0     0.981204      0.811791      0.363135     Biso  1.000000 N
   N3         1.0     0.477597      0.310510      0.369766     Biso  1.000000 N
   N4         1.0     0.479790      0.790000      0.138060     Biso  1.000000 N
   N5         1.0     0.580210      0.290000      0.138060     Biso  1.000000 N
   N6         1.0     0.578795      0.772794      0.362904     Biso  1.000000 N
   N7         1.0     0.080401      0.272176      0.377088     Biso  1.000000 N
   N8         1.0     0.080210      0.790000      0.138060     Biso  1.000000 N
   N9         1.0     0.280000      0.989790      0.138060     Biso  1.000000 N
   N10        1.0     0.261257      0.489790      0.357643     Biso  1.000000 N
   N11        1.0     0.763782      0.990463      0.375222     Biso  1.000000 N
   N12        1.0     0.780000      0.489790      0.138060     Biso  1.000000 N
   N13        1.0     0.280000      0.590210      0.138060     Biso  1.000000 N
   N14        1.0     0.296940      0.088311      0.369285     Biso  1.000000 N
   N15        1.0     0.796035      0.595118      0.376444     Biso  1.000000 N
   N16        1.0     0.780000      0.090210      0.138060     Biso  1.000000 N
   N17        1.0     0.280000      0.290000      0.006160     Biso  1.000000 N
   N18        1.0     0.280231      0.792299      0.227701     Biso  1.000000 N
   N19        1.0     0.781165      0.290900      0.226536     Biso  1.000000 N
   N20        1.0     0.780000      0.790000      0.006160     Biso  1.000000 N
   N21        1.0     0.269222      0.275949      0.270390     Biso  1.000000 N
   N22        1.0     0.280000      0.790000      0.050290     Biso  1.000000 N
   N23        1.0     0.780000      0.290000      0.050290     Biso  1.000000 N
   N24        1.0     0.780288      0.790178      0.270619     Biso  1.000000 N
   K1         1.0     0.032445      0.047895      0.292252     Biso  1.000000 K
   K2         1.0     0.534835      0.541220      0.288896     Biso  1.000000 K
   K3         1.0     0.530000      0.040000      0.028220     Biso  1.000000 K
   K4         1.0     0.030000      0.540000      0.028220     Biso  1.000000 K
   O1         1.0     0.279647      0.780378      0.437479     Biso  1.000000 O
