# Supplementary material for: Elucidating the catalytic mechanism of Prussian blue nanozymes with self-increasing catalytic activity
Source: Nat Commun. 2024 Jul 13;15:5908. doi: 10.1038/s41467-024-50344-7 (PMC11246500; doi:10.1038/s41467-024-50344-7)
Supplement: Supplementary file 4 — Source Data [file 41467_2024_50344_MOESM4_ESM.zip › Source data/Computational source data/C3-D1/OUTCAR]

 vasp.5.4.4.18Apr17-6-g9f103f2a35 (build Aug 11 2022 15:12:02) complex          
  
 executed on             LinuxIFC date 2024.03.30  19:04:43
 running on   32 total cores
 distrk:  each k-point on   32 cores,    1 groups
 distr:  one band on NCORES_PER_BAND=   4 cores,    8 groups


--------------------------------------------------------------------------------------------------------


 INCAR:
 POTCAR:   PAW_PBE Fe 06Sep2000                   
 POTCAR:   PAW_PBE C 08Apr2002                    
 POTCAR:   PAW_PBE N 08Apr2002                    
 POTCAR:   PAW_PBE K_sv 06Sep2000                 
 POTCAR:   PAW_PBE O 08Apr2002                    
 POTCAR:   PAW_PBE Fe 06Sep2000                   
   VRHFIN =Fe:  d7 s1                                                           
   LEXCH  = PE                                                                  
   EATOM  =   594.4687 eV,   43.6922 Ry                                         
                                                                                
   TITEL  = PAW_PBE Fe 06Sep2000                                                
   LULTRA =        F    use ultrasoft PP ?                                      
   IUNSCR =        1    unscreen: 0-lin 1-nonlin 2-no                           
   RPACOR =    2.000    partial core radius                                     
   POMASS =   55.847; ZVAL   =    8.000    mass and valenz                      
   RCORE  =    2.300    outmost cutoff radius                                   
   RWIGS  =    2.460; RWIGS  =    1.302    wigner-seitz radius (au A)           
   ENMAX  =  267.883; ENMIN  =  200.912 eV                                      
   RCLOC  =    1.701    cutoff for local pot                                    
   LCOR   =        T    correct aug charges                                     
   LPAW   =        T    paw PP                                                  
   EAUG   =  511.368                                                            
   DEXC   =    -.022                                                            
   RMAX   =    2.817    core radius for proj-oper                               
   RAUG   =    1.300    factor for augmentation sphere                          
   RDEP   =    2.442    radius for radial grids                                 
   QCUT   =   -4.437; QGAM   =    8.874    optimization parameters              
                                                                                
   Description                                                                  
     l     E      TYP  RCUT    TYP  RCUT                                        
     2   .000     23  2.300                                                     
     2   .000     23  2.300                                                     
     0   .000     23  2.300                                                     
     0   .000     23  2.300                                                     
     1  -.200     23  2.300                                                     
     1   .000     23  2.300                                                     
     3   .000      7   .000                                                     
  local pseudopotential read in
  partial core-charges read in
  atomic valenz-charges read in
  non local Contribution for L=           2  read in
    real space projection operators read in
  non local Contribution for L=           2  read in
    real space projection operators read in
  non local Contribution for L=           0  read in
    real space projection operators read in
  non local Contribution for L=           0  read in
    real space projection operators read in
  non local Contribution for L=           1  read in
    real space projection operators read in
  non local Contribution for L=           1  read in
    real space projection operators read in
    PAW grid and wavefunctions read in
 
   number of l-projection  operators is LMAX  =           6
   number of lm-projection operators is LMMAX =          18
 
 POTCAR:   PAW_PBE C 08Apr2002                    
   VRHFIN =C: s2p2                                                              
   LEXCH  = PE                                                                  
   EATOM  =   147.1560 eV,   10.8157 Ry                                         
                                                                                
   TITEL  = PAW_PBE C 08Apr2002                                                 
   LULTRA =        F    use ultrasoft PP ?                                      
   IUNSCR =        0    unscreen: 0-lin 1-nonlin 2-no                           
   RPACOR =     .000    partial core radius                                     
   POMASS =   12.011; ZVAL   =    4.000    mass and valenz                      
   RCORE  =    1.500    outmost cutoff radius                                   
   RWIGS  =    1.630; RWIGS  =     .863    wigner-seitz radius (au A)           
   ENMAX  =  400.000; ENMIN  =  300.000 eV                                      
   ICORE  =        2    local potential                                         
   LCOR   =        T    correct aug charges                                     
   LPAW   =        T    paw PP                                                  
   EAUG   =  644.873                                                            
   DEXC   =     .000                                                            
   RMAX   =    2.266    core radius for proj-oper                               
   RAUG   =    1.300    factor for augmentation sphere                          
   RDEP   =    1.501    radius for radial grids                                 
   RDEPT  =    1.300    core radius for aug-charge                              
   QCUT   =   -5.516; QGAM   =   11.032    optimization parameters              
                                                                                
   Description                                                                  
     l     E      TYP  RCUT    TYP  RCUT                                        
     0   .000     23  1.200                                                     
     0   .000     23  1.200                                                     
     1   .000     23  1.500                                                     
     1  2.500     23  1.500                                                     
     2   .000      7  1.500                                                     
  local pseudopotential read in
  atomic valenz-charges read in
  non local Contribution for L=           0  read in
    real space projection operators read in
  non local Contribution for L=           0  read in
    real space projection operators read in
  non local Contribution for L=           1  read in
    real space projection operators read in
  non local Contribution for L=           1  read in
    real space projection operators read in
    PAW grid and wavefunctions read in
 
   number of l-projection  operators is LMAX  =           4
   number of lm-projection operators is LMMAX =           8
 
 POTCAR:   PAW_PBE N 08Apr2002                    
   VRHFIN =N: s2p3                                                              
   LEXCH  = PE                                                                  
   EATOM  =   264.5486 eV,   19.4438 Ry                                         
                                                                                
   TITEL  = PAW_PBE N 08Apr2002                                                 
   LULTRA =        F    use ultrasoft PP ?                                      
   IUNSCR =        0    unscreen: 0-lin 1-nonlin 2-no                           
   RPACOR =     .000    partial core radius                                     
   POMASS =   14.001; ZVAL   =    5.000    mass and valenz                      
   RCORE  =    1.500    outmost cutoff radius                                   
   RWIGS  =    1.400; RWIGS  =     .741    wigner-seitz radius (au A)           
   ENMAX  =  400.000; ENMIN  =  300.000 eV                                      
   ICORE  =        2    local potential                                         
   LCOR   =        T    correct aug charges                                     
   LPAW   =        T    paw PP                                                  
   EAUG   =  627.112                                                            
   DEXC   =     .000                                                            
   RMAX   =    2.247    core radius for proj-oper                               
   RAUG   =    1.300    factor for augmentation sphere                          
   RDEP   =    1.514    radius for radial grids                                 
   QCUT   =   -5.562; QGAM   =   11.124    optimization parameters              
                                                                                
   Description                                                                  
     l     E      TYP  RCUT    TYP  RCUT                                        
     0   .000     23  1.200                                                     
     0   .000     23  1.200                                                     
     1   .000     23  1.500                                                     
     1   .700     23  1.500                                                     
     2   .000      7  1.500                                                     
  local pseudopotential read in
  atomic valenz-charges read in
  non local Contribution for L=           0  read in
    real space projection operators read in
  non local Contribution for L=           0  read in
    real space projection operators read in
  non local Contribution for L=           1  read in
    real space projection operators read in
  non local Contribution for L=           1  read in
    real space projection operators read in
    PAW grid and wavefunctions read in
 
   number of l-projection  operators is LMAX  =           4
   number of lm-projection operators is LMMAX =           8
 
 POTCAR:   PAW_PBE K_sv 06Sep2000                 
   VRHFIN =K:  3s3p4s                                                           
   LEXCH  = PE                                                                  
   EATOM  =   774.7423 eV,   56.9420 Ry                                         
                                                                                
   TITEL  = PAW_PBE K_sv 06Sep2000                                              
   LULTRA =        F    use ultrasoft PP ?                                      
   IUNSCR =        1    unscreen: 0-lin 1-nonlin 2-no                           
   RPACOR =    2.200    partial core radius                                     
   POMASS =   39.098; ZVAL   =    9.000    mass and valenz                      
   RCORE  =    2.300    outmost cutoff radius                                   
   RWIGS  =    3.000; RWIGS  =    1.588    wigner-seitz radius (au A)           
   ENMAX  =  259.216; ENMIN  =  194.412 eV                                      
   RCLOC  =    2.005    cutoff for local pot                                    
   LCOR   =        T    correct aug charges                                     
   LPAW   =        T    paw PP                                                  
   EAUG   =  427.853                                                            
   DEXC   =     .000                                                            
   RMAX   =    2.864    core radius for proj-oper                               
   RAUG   =    1.300    factor for augmentation sphere                          
   RDEP   =    2.372    radius for radial grids                                 
   QCUT   =   -4.365; QGAM   =    8.730    optimization parameters              
                                                                                
   Description                                                                  
     l     E      TYP  RCUT    TYP  RCUT                                        
     0   .000     23  2.300                                                     
     0   .000     23  2.300                                                     
     1   .000     23  2.300                                                     
     1 -1.500     23  2.300                                                     
     2   .000     23  2.300                                                     
  local pseudopotential read in
  partial core-charges read in
  atomic valenz-charges read in
  non local Contribution for L=           0  read in
    real space projection operators read in
  non local Contribution for L=           0  read in
    real space projection operators read in
  non local Contribution for L=           1  read in
    real space projection operators read in
  non local Contribution for L=           1  read in
    real space projection operators read in
  non local Contribution for L=           2  read in
    real space projection operators read in
    PAW grid and wavefunctions read in
 
   number of l-projection  operators is LMAX  =           5
   number of lm-projection operators is LMMAX =          13
 
 POTCAR:   PAW_PBE O 08Apr2002                    
   VRHFIN =O: s2p4                                                              
   LEXCH  = PE                                                                  
   EATOM  =   432.3788 eV,   31.7789 Ry                                         
                                                                                
   TITEL  = PAW_PBE O 08Apr2002                                                 
   LULTRA =        F    use ultrasoft PP ?                                      
   IUNSCR =        0    unscreen: 0-lin 1-nonlin 2-no                           
   RPACOR =     .000    partial core radius                                     
   POMASS =   16.000; ZVAL   =    6.000    mass and valenz                      
   RCORE  =    1.520    outmost cutoff radius                                   
   RWIGS  =    1.550; RWIGS  =     .820    wigner-seitz radius (au A)           
   ENMAX  =  400.000; ENMIN  =  300.000 eV                                      
   ICORE  =        2    local potential                                         
   LCOR   =        T    correct aug charges                                     
   LPAW   =        T    paw PP                                                  
   EAUG   =  605.392                                                            
   DEXC   =     .000                                                            
   RMAX   =    2.264    core radius for proj-oper                               
   RAUG   =    1.300    factor for augmentation sphere                          
   RDEP   =    1.550    radius for radial grids                                 
   QCUT   =   -5.520; QGAM   =   11.041    optimization parameters              
                                                                                
   Description                                                                  
     l     E      TYP  RCUT    TYP  RCUT                                        
     0   .000     23  1.200                                                     
     0  -.700     23  1.200                                                     
     1   .000     23  1.520                                                     
     1   .600     23  1.520                                                     
     2   .000      7  1.500                                                     
  local pseudopotential read in
  atomic valenz-charges read in
  non local Contribution for L=           0  read in
    real space projection operators read in
  non local Contribution for L=           0  read in
    real space projection operators read in
  non local Contribution for L=           1  read in
    real space projection operators read in
  non local Contribution for L=           1  read in
    real space projection operators read in
    PAW grid and wavefunctions read in
 
   number of l-projection  operators is LMAX  =           4
   number of lm-projection operators is LMMAX =           8
 
 Optimization of the real space projectors (new method)

 maximal supplied QI-value         = 16.25
 optimisation between [QCUT,QGAM] = [ 10.24, 20.48] = [ 29.35,117.42] Ry 
 Optimized for a Real-space Cutoff    1.51 Angstroem

   l    n(q)    QCUT    max X(q) W(low)/X(q) W(high)/X(q)  e(spline) 
   2      8    10.239     4.378    0.29E-04    0.57E-04    0.52E-07
   2      8    10.239    23.237    0.44E-03    0.68E-03    0.20E-06
   0      9    10.239    17.641    0.18E-04    0.41E-06    0.72E-08
   0      9    10.239    50.908    0.75E-04    0.38E-04    0.65E-07
   1      9    10.239     6.148    0.18E-04    0.27E-04    0.19E-07
   1      9    10.239     8.345    0.39E-04    0.13E-03    0.98E-07
 Optimization of the real space projectors (new method)

 maximal supplied QI-value         = 25.13
 optimisation between [QCUT,QGAM] = [ 10.05, 20.36] = [ 28.30,116.06] Ry 
 Optimized for a Real-space Cutoff    1.30 Angstroem

   l    n(q)    QCUT    max X(q) W(low)/X(q) W(high)/X(q)  e(spline) 
   0      8    10.053     5.582    0.43E-04    0.44E-04    0.61E-07
   0      8    10.053    69.432    0.49E-03    0.71E-03    0.18E-06
   1      7    10.053     2.780    0.78E-04    0.13E-03    0.11E-06
   1      7    10.053     4.549    0.23E-03    0.19E-03    0.20E-06
 Optimization of the real space projectors (new method)

 maximal supplied QI-value         = 25.13
 optimisation between [QCUT,QGAM] = [ 10.05, 20.36] = [ 28.30,116.06] Ry 
 Optimized for a Real-space Cutoff    1.65 Angstroem

   l    n(q)    QCUT    max X(q) W(low)/X(q) W(high)/X(q)  e(spline) 
   0     10    10.053     4.511    0.24E-04    0.33E-05    0.17E-06
   0     10    10.053    37.799    0.76E-04    0.72E-04    0.55E-06
   1     10    10.053     2.478    0.11E-04    0.27E-04    0.17E-06
   1     10    10.053     4.765    0.27E-03    0.10E-02    0.45E-05
 Optimization of the real space projectors (new method)

 maximal supplied QI-value         = 16.25
 optimisation between [QCUT,QGAM] = [ 10.24, 20.48] = [ 29.35,117.42] Ry 
 Optimized for a Real-space Cutoff    1.38 Angstroem

   l    n(q)    QCUT    max X(q) W(low)/X(q) W(high)/X(q)  e(spline) 
   0      8    10.239     6.336    0.16E-04    0.11E-04    0.51E-08
   0      8    10.239    13.439    0.29E-04    0.86E-04    0.43E-07
   1      8    10.239     3.724    0.47E-04    0.52E-05    0.24E-07
   1      8    10.239    38.716    0.34E-03    0.60E-03    0.28E-06
   2      7    10.239     3.434    0.78E-04    0.80E-04    0.43E-07
 Optimization of the real space projectors (new method)

 maximal supplied QI-value         = 24.76
 optimisation between [QCUT,QGAM] = [ 10.15, 20.30] = [ 28.85,115.39] Ry 
 Optimized for a Real-space Cutoff    1.30 Angstroem

   l    n(q)    QCUT    max X(q) W(low)/X(q) W(high)/X(q)  e(spline) 
   0      8    10.150     4.192    0.55E-04    0.58E-04    0.78E-07
   0      8    10.150     8.473    0.46E-03    0.68E-03    0.23E-06
   1      7    10.150     2.474    0.11E-03    0.93E-04    0.33E-07
   1      7    10.150     3.912    0.46E-03    0.50E-03    0.15E-06
 PAW_PBE Fe 06Sep2000                   :
 energy of atom  1       EATOM= -594.4687
 kinetic energy error for atom=    0.0088 (will be added to EATOM!!)
 PAW_PBE C 08Apr2002                    :
 energy of atom  2       EATOM= -147.1560
 kinetic energy error for atom=    0.0288 (will be added to EATOM!!)
 PAW_PBE N 08Apr2002                    :
 energy of atom  3       EATOM= -264.5486
 kinetic energy error for atom=    0.0736 (will be added to EATOM!!)
 PAW_PBE K_sv 06Sep2000                 :
 energy of atom  4       EATOM= -774.7423
 kinetic energy error for atom=    0.0031 (will be added to EATOM!!)
 PAW_PBE O 08Apr2002                    :
 energy of atom  5       EATOM= -432.3788
 kinetic energy error for atom=    0.1156 (will be added to EATOM!!)
 
 
 POSCAR:    Fe    C    N    K    O               
  positions in direct lattice
  velocities in cartesian coordinates
 exchange correlation table for  LEXCH =        8
   RHO(1)=    0.500       N(1)  =     2000
   RHO(2)=  100.500       N(2)  =     4000

 VTST: version 3.2, (02/03/18)

 CHAIN: initializing optimizer
 
 OPT: Using VASP Conjugate-Gradient optimizer
 CHAIN: Read ICHAIN            0
 
 POSCAR:    Fe    C    N    K    O               
  positions in direct lattice
  velocities in cartesian coordinates
 


--------------------------------------------------------------------------------------------------------


 ion  position               nearest neighbor table
   1  0.280  0.788  0.365-  61 1.67  13 1.91   9 1.91  20 1.91  24 1.91  27 2.04
   2  0.280  0.290  0.138-  28 1.91  14 1.91  19 1.91  23 1.91  10 1.91  32 1.92
   3  0.780  0.790  0.138-  25 1.91  15 1.91  18 1.91  22 1.91  11 1.91  29 1.93
   4  0.779  0.293  0.369-  16 1.94  12 1.94  21 1.94  17 1.95  26 2.14
   5  0.780  0.290  0.138-  55 2.05  33 2.05  44 2.05  48 2.05  37 2.05  51 2.07
   6  0.780  0.792  0.361-  47 2.06  43 2.07  38 2.08  34 2.08  56 2.12
   7  0.280  0.790  0.138-  54 2.05  41 2.05  40 2.05  45 2.05  36 2.05  50 2.07
   8  0.278  0.288  0.360-  39 2.07  46 2.07  35 2.07  42 2.08  53 2.11
   9  0.095  0.803  0.362-  34 1.17   1 1.91
  10  0.094  0.290  0.138-  33 1.17   2 1.91
  11  0.594  0.790  0.138-  36 1.17   3 1.91
  12  0.591  0.306  0.373-  35 1.17   4 1.94
  13  0.465  0.777  0.362-  38 1.17   1 1.91
  14  0.466  0.290  0.138-  37 1.17   2 1.91
  15  0.966  0.790  0.138-  40 1.17   3 1.91
  16  0.967  0.279  0.377-  39 1.17   4 1.94
  17  0.765  0.104  0.375-  43 1.17   4 1.95
  18  0.780  0.604  0.138-  44 1.17   3 1.91
  19  0.280  0.104  0.138-  41 1.17   2 1.91
  20  0.265  0.603  0.357-  42 1.17   1 1.91
  21  0.794  0.481  0.375-  47 1.17   4 1.94
  22  0.780  0.976  0.138-  48 1.17   3 1.91
  23  0.280  0.476  0.138-  45 1.17   2 1.91
  24  0.294  0.974  0.365-  46 1.17   1 1.91
  25  0.780  0.790  0.056-  52 1.17   3 1.91
  26  0.782  0.291  0.277-  51 1.18   4 2.14
  27  0.280  0.794  0.277-  50 1.18   1 2.04
  28  0.280  0.290  0.056-  49 1.17   2 1.91
  29  0.781  0.791  0.221-  56 1.17   3 1.93
  30  0.780  0.290  0.000-  55 1.17
  31  0.280  0.790  0.000-  54 1.17
  32  0.274  0.282  0.220-  53 1.17   2 1.92
  33  0.980  0.290  0.138-  10 1.17   5 2.05
  34  0.981  0.816  0.362-   9 1.17   6 2.08
  35  0.477  0.311  0.371-  12 1.17   8 2.07
  36  0.480  0.790  0.138-  11 1.17   7 2.05
  37  0.580  0.290  0.138-  14 1.17   5 2.05
  38  0.579  0.768  0.362-  13 1.17   6 2.08
  39  0.081  0.272  0.378-  16 1.17   8 2.07
  40  0.080  0.790  0.138-  15 1.17   7 2.05
  41  0.280  0.990  0.138-  19 1.17   7 2.05
  42  0.262  0.489  0.355-  20 1.17   8 2.08
  43  0.760  0.990  0.375-  17 1.17   6 2.07
  44  0.780  0.490  0.138-  18 1.17   5 2.05
  45  0.280  0.590  0.138-  23 1.17   7 2.05
  46  0.297  0.088  0.368-  24 1.17   8 2.07
  47  0.801  0.595  0.376-  21 1.17   6 2.06
  48  0.780  0.090  0.138-  22 1.17   5 2.05
  49  0.280  0.290  0.006-  28 1.17
  50  0.280  0.793  0.227-  27 1.18   7 2.07
  51  0.781  0.291  0.227-  26 1.18   5 2.07
  52  0.780  0.790  0.006-  25 1.17
  53  0.269  0.274  0.270-  32 1.17   8 2.11
  54  0.280  0.790  0.050-  31 1.17   7 2.05
  55  0.780  0.290  0.050-  30 1.17   5 2.05
  56  0.781  0.791  0.271-  29 1.17   6 2.12
  57  0.022  0.045  0.288-
  58  0.544  0.541  0.286-
  59  0.530  0.040  0.028-
  60  0.030  0.540  0.028-
  61  0.280  0.779  0.436-   1 1.67
 

IMPORTANT INFORMATION: All symmetrisations will be switched off!
NOSYMM: (Re-)initialisation of all symmetry stuff for point group C_1.

 
 
 KPOINTS: Automatic generation                    

Automatic generation of k-mesh.
Space group operators:
 irot       det(A)        alpha          n_x          n_y          n_z        tau_x        tau_y        tau_z
    1     1.000000     0.000000     1.000000     0.000000     0.000000     0.000000     0.000000     0.000000
 
 Subroutine IBZKPT returns following result:
 ===========================================
 
 Found      5 irreducible k-points:
 
 Following reciprocal coordinates:
            Coordinates               Weight
  0.000000  0.000000  0.000000      1.000000
  0.333333  0.000000  0.000000      2.000000
  0.000000  0.333333  0.000000      2.000000
  0.333333  0.333333  0.000000      2.000000
 -0.333333  0.333333  0.000000      2.000000
 
 Following cartesian coordinates:
            Coordinates               Weight
  0.000000  0.000000  0.000000      1.000000
  0.032487  0.000000  0.000000      2.000000
  0.000000  0.032487  0.000000      2.000000
  0.032487  0.032487  0.000000      2.000000
 -0.032487  0.032487  0.000000      2.000000
 


--------------------------------------------------------------------------------------------------------


 Dimension of arrays:
   k-points           NKPTS =      5   k-points in BZ     NKDIM =      5   number of bands    NBANDS=    208
   number of dos      NEDOS =    301   number of ions     NIONS =     61
   non local maximal  LDIM  =      6   non local SUM 2l+1 LMDIM =     18
   total plane-waves  NPLWV = 300000
   max r-space proj   IRMAX =   2339   max aug-charges    IRDMAX=   5878
   dimension x,y,z NGX =    50 NGY =   50 NGZ =  120
   dimension x,y,z NGXF=   100 NGYF=  100 NGZF=  240
   support grid    NGXF=   100 NGYF=  100 NGZF=  240
   ions per type =               8  24  24   4   1
   NGX,Y,Z   is equivalent  to a cutoff of   8.10,  8.10,  8.54 a.u.
   NGXF,Y,Z  is equivalent  to a cutoff of  16.20, 16.20, 17.08 a.u.

 SYSTEM =  VASP                                    
 POSCAR =     Fe    C    N    K    O               

 Startparameter for this run:
   NWRITE =      2    write-flag & timer
   PREC   = normal    normal or accurate (medium, high low for compatibility)
   ISTART =      1    job   : 0-new  1-cont  2-samecut
   ICHARG =      1    charge: 1-file 2-atom 10-const
   ISPIN  =      2    spin polarized calculation?
   LNONCOLLINEAR =      F non collinear calculations
   LSORBIT =      F    spin-orbit coupling
   INIWAV =      1    electr: 0-lowe 1-rand  2-diag
   LASPH  =      T    aspherical Exc in radial PAW
   METAGGA=      F    non-selfconsistent MetaGGA calc.

 Electronic Relaxation 1
   ENCUT  =  400.0 eV  29.40 Ry    5.42 a.u.  16.73 16.73 38.09*2*pi/ulx,y,z
   ENINI  =  400.0     initial cutoff
   ENAUG  =  644.9 eV  augmentation charge cutoff
   NELM   =     60;   NELMIN=  2; NELMDL=  0     # of ELM steps 
   EDIFF  = 0.1E-04   stopping-criterion for ELM
   LREAL  =      T    real-space projection
   NLSPLINE    = F    spline interpolate recip. space projectors
   LCOMPAT=      F    compatible to vasp.4.4
   GGA_COMPAT  = T    GGA compatible to vasp.4.4-vasp.4.6
   LMAXPAW     = -100 max onsite density
   LMAXMIX     =    4 max onsite mixed and CHGCAR
   VOSKOWN=      0    Vosko Wilk Nusair interpolation
   ROPT   =   -0.00050  -0.00050  -0.00050  -0.00050
   ROPT   =   -0.00050
 Ionic relaxation
   EDIFFG = -.2E-01   stopping-criterion for IOM
   NSW    =    200    number of steps for IOM
   NBLOCK =      1;   KBLOCK =    200    inner block; outer block 
   IBRION =      2    ionic relax: 0-MD 1-quasi-New 2-CG
   NFREE  =      1    steps in history (QN), initial steepest desc. (CG)
   ISIF   =      2    stress and relaxation
   IWAVPR =     11    prediction:  0-non 1-charg 2-wave 3-comb
   ISYM   =      0    0-nonsym 1-usesym 2-fastsym
   LCORR  =      T    Harris-Foulkes like correction to forces

   POTIM  = 0.5000    time-step for ionic-motion
   TEIN   =    0.0    initial temperature
   TEBEG  =    0.0;   TEEND  =   0.0 temperature during run
   SMASS  =  -3.00    Nose mass-parameter (am)
   estimated Nose-frequenzy (Omega)   =  0.10E-29 period in steps =****** mass=  -0.241E-26a.u.
   SCALEE = 1.0000    scale energy and forces
   NPACO  =    256;   APACO  = 16.0  distance and # of slots for P.C.
   PSTRESS=    0.0 pullay stress

  Mass of Ions in am
   POMASS =  55.85 12.01 14.00 39.10 16.00
  Ionic Valenz
   ZVAL   =   8.00  4.00  5.00  9.00  6.00
  Atomic Wigner-Seitz radii
   RWIGS  =  -1.00 -1.00 -1.00 -1.00 -1.00
  virtual crystal weights 
   VCA    =   1.00  1.00  1.00  1.00  1.00
   NELECT =     322.0000    total number of electrons
   NUPDOWN=      -1.0000    fix difference up-down

 DOS related values:
   EMIN   =  10.00;   EMAX   =-10.00  energy-range for DOS
   EFERMI =   0.00
   ISMEAR =     0;   SIGMA  =   0.05  broadening in eV -4-tet -1-fermi 0-gaus

 Electronic relaxation 2 (details)
   IALGO  =     48    algorithm
   LDIAG  =      T    sub-space diagonalisation (order eigenvalues)
   LSUBROT=      F    optimize rotation matrix (better conditioning)
   TURBO    =      0    0=normal 1=particle mesh
   IRESTART =      0    0=no restart 2=restart with 2 vectors
   NREBOOT  =      0    no. of reboots
   NMIN     =      0    reboot dimension
   EREF     =   0.00    reference energy to select bands
   IMIX   =      4    mixing-type and parameters
     AMIX     =   0.40;   BMIX     =  1.00
     AMIX_MAG =   1.60;   BMIX_MAG =  1.00
     AMIN     =   0.10
     WC   =   100.;   INIMIX=   1;  MIXPRE=   1;  MAXMIX= -45

 Intra band minimization:
   WEIMIN = 0.0010     energy-eigenvalue tresh-hold
   EBREAK =  0.12E-07  absolut break condition
   DEPER  =   0.30     relativ break condition  

   TIME   =   0.40     timestep for ELM

  volume/ion in A,a.u.               =      40.31       272.00
  Fermi-wavevector in a.u.,A,eV,Ry     =   0.831362  1.571047  9.403846  0.691163
  Thomas-Fermi vector in A             =   1.944236
 
 Write flags
   LWAVE        =      T    write WAVECAR
   LDOWNSAMPLE  =      F    k-point downsampling of WAVECAR
   LCHARG       =      T    write CHGCAR
   LVTOT        =      F    write LOCPOT, total local potential
   LVHAR        =      F    write LOCPOT, Hartree potential only
   LELF         =      F    write electronic localiz. function (ELF)
   LORBIT       =     11    0 simple, 1 ext, 2 COOP (PROOUT), +10 PAW based schemes


 Dipole corrections
   LMONO  =      F    monopole corrections only (constant potential shift)
   LDIPOL =      F    correct potential (dipole corrections)
   IDIPOL =      0    1-x, 2-y, 3-z, 4-all directions 
   EPSILON=  1.0000000 bulk dielectric constant

 LDA+U is selected, type is set to LDAUTYPE =  2
   angular momentum for each species LDAUL =     2   -1   -1   -1   -1
   U (eV)           for each species LDAUU =   6.0  0.0  0.0  0.0  0.0
   J (eV)           for each species LDAUJ =   0.0  0.0  0.0  0.0  0.0
 Exchange correlation treatment:
   GGA     =    --    GGA type
   LEXCH   =     8    internal setting for exchange type
   VOSKOWN=      0    Vosko Wilk Nusair interpolation
   LHFCALC =     F    Hartree Fock is set to
   LHFONE  =     F    Hartree Fock one center treatment
   AEXX    =    0.0000 exact exchange contribution

 Linear response parameters
   LEPSILON=     F    determine dielectric tensor
   LRPA    =     F    only Hartree local field effects (RPA)
   LNABLA  =     F    use nabla operator in PAW spheres
   LVEL    =     F    velocity operator in full k-point grid
   LINTERFAST=   F  fast interpolation
   KINTER  =     0    interpolate to denser k-point grid
   CSHIFT  =0.1000    complex shift for real part using Kramers Kronig
   OMEGAMAX=  -1.0    maximum frequency
   DEG_THRESHOLD= 0.2000000E-02 threshold for treating states as degnerate
   RTIME   =   -0.100 relaxation time in fs
  (WPLASMAI=    0.000 imaginary part of plasma frequency in eV, 0.658/RTIME)
   DFIELD  = 0.0000000 0.0000000 0.0000000 field for delta impulse in time
 
 Orbital magnetization related:
   ORBITALMAG=     F  switch on orbital magnetization
   LCHIMAG   =     F  perturbation theory with respect to B field
   DQ        =  0.001000  dq finite difference perturbation B field
   LLRAUG    =     F  two centre corrections for induced B field


--------------------------------------------------------------------------------------------------------


 conjugate gradient relaxation of ions
   using selective dynamics as specified on POSCAR
 charge density and potential will be updated during run
 spin polarized calculation
 RMM-DIIS sequential band-by-band
 perform sub-space diagonalisation
    before iterative eigenvector-optimisation
 modified Broyden-mixing scheme, WC =      100.0
 initial mixing is a Kerker type mixing with AMIX =  0.4000 and BMIX =      1.0000
 Hartree-type preconditioning will be used
 using additional bands           47
 real space projection scheme for non local part
 use partial core corrections
 calculate Harris-corrections to forces 
   (improved forces if not selfconsistent)
 use gradient corrections 
 use of overlap-Matrix (Vanderbilt PP)
 Gauss-broadening in eV      SIGMA  =   0.05


--------------------------------------------------------------------------------------------------------


  energy-cutoff  :      400.00
  volume of cell :     2458.72
      direct lattice vectors                 reciprocal lattice vectors
    10.260500000  0.000000000  0.000000000     0.097461137  0.000000000  0.000000000
     0.000000000 10.260500000  0.000000000     0.000000000  0.097461137  0.000000000
     0.000000000  0.000000000 23.354600000     0.000000000  0.000000000  0.042818117

  length of vectors
    10.260500000 10.260500000 23.354600000     0.097461137  0.097461137  0.042818117


 
 old parameters found on file WAVECAR:
  energy-cutoff  :      400.00
  volume of cell :     2458.72
      direct lattice vectors                 reciprocal lattice vectors
    10.260500000  0.000000000  0.000000000     0.097461137  0.000000000  0.000000000
     0.000000000 10.260500000  0.000000000     0.000000000  0.097461137  0.000000000
     0.000000000  0.000000000 23.354600000     0.000000000  0.000000000  0.042818117

  length of vectors

 
 k-points in units of 2pi/SCALE and weight: Automatic generation                    
   0.00000000  0.00000000  0.00000000       0.111
   0.03248705  0.00000000  0.00000000       0.222
   0.00000000  0.03248705  0.00000000       0.222
   0.03248705  0.03248705  0.00000000       0.222
  -0.03248705  0.03248705  0.00000000       0.222
 
 k-points in reciprocal lattice and weights: Automatic generation                    
   0.00000000  0.00000000  0.00000000       0.111
   0.33333333  0.00000000  0.00000000       0.222
   0.00000000  0.33333333  0.00000000       0.222
   0.33333333  0.33333333  0.00000000       0.222
  -0.33333333  0.33333333  0.00000000       0.222
 
 position of ions in fractional coordinates (direct lattice) 
   0.27988944  0.78817149  0.36453436
   0.28000000  0.29000000  0.13806000
   0.78000000  0.79000000  0.13806000
   0.77946695  0.29268699  0.36886402
   0.78000000  0.29000000  0.13806000
   0.78009105  0.79232799  0.36115465
   0.28000000  0.79000000  0.13806000
   0.27789373  0.28808664  0.36016684
   0.09468544  0.80311255  0.36213760
   0.09424000  0.29000000  0.13806000
   0.59424000  0.79000000  0.13806000
   0.59107620  0.30609841  0.37253100
   0.46528081  0.77714778  0.36183092
   0.46576000  0.29000000  0.13806000
   0.96576000  0.79000000  0.13806000
   0.96699088  0.27862350  0.37651570
   0.76501103  0.10407835  0.37477162
   0.78000000  0.60424000  0.13806000
   0.28000000  0.10424000  0.13806000
   0.26546824  0.60310628  0.35711132
   0.79422480  0.48115145  0.37491451
   0.78000000  0.97576000  0.13806000
   0.28000000  0.47576000  0.13806000
   0.29368943  0.97422547  0.36547496
   0.78000000  0.79000000  0.05645000
   0.78167112  0.29112762  0.27710967
   0.27997180  0.79379190  0.27719062
   0.28000000  0.29000000  0.05645000
   0.78050568  0.79051256  0.22053854
   0.78000000  0.29000000  0.00000000
   0.28000000  0.79000000  0.00000000
   0.27390038  0.28193994  0.22028631
   0.97979000  0.29000000  0.13806000
   0.98137891  0.81571130  0.36194017
   0.47706599  0.31083054  0.37088899
   0.47979000  0.79000000  0.13806000
   0.58021000  0.29000000  0.13806000
   0.57894354  0.76842382  0.36158962
   0.08096270  0.27231471  0.37752958
   0.08021000  0.79000000  0.13806000
   0.28000000  0.98979000  0.13806000
   0.26190280  0.48938251  0.35462676
   0.75952489  0.99007122  0.37518554
   0.78000000  0.48979000  0.13806000
   0.28000000  0.59021000  0.13806000
   0.29667270  0.08797167  0.36758273
   0.80058529  0.59510747  0.37604156
   0.78000000  0.09021000  0.13806000
   0.28000000  0.29000000  0.00616000
   0.28001722  0.79256568  0.22684151
   0.78107502  0.29061934  0.22666199
   0.78000000  0.79000000  0.00616000
   0.26881809  0.27433860  0.27013451
   0.28000000  0.79000000  0.05029000
   0.78000000  0.29000000  0.05029000
   0.78087457  0.79109079  0.27055911
   0.02173631  0.04516456  0.28820244
   0.54390103  0.54118038  0.28610642
   0.53000000  0.04000000  0.02822000
   0.03000000  0.54000000  0.02822000
   0.27977690  0.77924852  0.43604024
 
 position of ions in cartesian coordinates  (Angst):
   2.87180559  8.08703356  8.51355406
   2.87294000  2.97554500  3.22433608
   8.00319000  8.10579500  3.22433608
   7.99772059  3.00311488  8.61467157
   8.00319000  2.97554500  3.22433608
   8.00412425  8.12968135  8.43462242
   2.87294000  8.10579500  3.22433608
   2.85132864  2.95591299  8.41155245
   0.97152000  8.24033629  8.45757873
   0.96694952  2.97554500  3.22433608
   6.09719952  8.10579500  3.22433608
   6.06473731  3.14072274  8.70031245
   4.77401373  7.97392479  8.45041647
   4.77893048  2.97554500  3.22433608
   9.90918048  8.10579500  3.22433608
   9.92180993  2.85881646  8.79337366
   7.84939566  1.06789596  8.75264129
   8.00319000  6.19980452  3.22433608
   2.87294000  1.06955452  3.22433608
   2.72383684  6.18817199  8.34019202
   8.14914357  4.93685444  8.75597851
   8.00319000 10.01178548  3.22433608
   2.87294000  4.88153548  3.22433608
   3.01340041  9.99604048  8.53552142
   8.00319000  8.10579500  1.31836717
   8.02033651  2.98711490  6.47178548
   2.87265062  8.14470174  6.47367616
   2.87294000  2.97554500  1.31836717
   8.00837854  8.11105412  5.15058949
   8.00319000  2.97554500  0.00000000
   2.87294000  8.10579500  0.00000000
   2.81035480  2.89284480  5.14469874
  10.05313529  2.97554500  3.22433608
  10.06943827  8.36960579  8.45296795
   4.89493560  3.18927671  8.66196393
   4.92288530  8.10579500  3.22433608
   5.95324470  2.97554500  3.22433608
   5.94025021  7.88441259  8.44478097
   0.83071773  2.79408506  8.81705242
   0.82299471  8.10579500  3.22433608
   2.87294000 10.15574029  3.22433608
   2.68725370  5.02130926  8.28216617
   7.79310511 10.15862573  8.76230828
   8.00319000  5.02549030  3.22433608
   2.87294000  6.05584970  3.22433608
   3.04401021  0.90263329  8.58474751
   8.21440534  6.10610017  8.78230014
   8.00319000  0.92559970  3.22433608
   2.87294000  2.97554500  0.14386434
   2.87311666  8.13212019  5.29779281
   8.01422029  2.98189974  5.29360015
   8.00319000  8.10579500  0.14386434
   2.75820796  2.81485120  6.30888331
   2.87294000  8.10579500  1.17450283
   8.00319000  2.97554500  1.17450283
   8.01216357  8.11698706  6.31879972
   0.22302543  0.46341099  6.73085275
   5.58069649  5.55278134  6.68190110
   5.43806500  0.41042000  0.65906681
   0.30781500  5.54067000  0.65906681
   2.87065092  7.99547944 10.18354536
 


--------------------------------------------------------------------------------------------------------


 k-point  1 :   0.0000 0.0000 0.0000  plane waves:   44673
 k-point  2 :   0.3333 0.0000 0.0000  plane waves:   44654
 k-point  3 :   0.0000 0.3333 0.0000  plane waves:   44654
 k-point  4 :   0.3333 0.3333 0.0000  plane waves:   44648
 k-point  5 :  -0.3333 0.3333 0.0000  plane waves:   44648

 maximum and minimum number of plane-waves per node :     11199    11132

 maximum number of plane-waves:     44673
 maximum index in each direction: 
   IXMAX=   17   IYMAX=   16   IZMAX=   38
   IXMIN=  -17   IYMIN=  -17   IZMIN=  -38


 real space projection operators:
  total allocation   :       7480.56 KBytes
  max/ min on nodes  :       1919.98       1821.30


 parallel 3D FFT for wavefunctions:
    minimum data exchange during FFTs selected (reduces bandwidth)
 parallel 3D FFT for charge:
    minimum data exchange during FFTs selected (reduces bandwidth)


 total amount of memory used by VASP MPI-rank0   104144. kBytes
=======================================================================

   base      :      30000. kBytes
   nonlr-proj:       4751. kBytes
   fftplans  :       5457. kBytes
   grid      :      16315. kBytes
   one-center:        497. kBytes
   wavefun   :      47124. kBytes
 
     INWAV:  cpu time    4.0195: real time    4.0462
 Broyden mixing: mesh for mixing (old mesh)
   NGX = 33   NGY = 33   NGZ = 77
  (NGX  =100   NGY  =100   NGZ  =240)
  gives a total of  83853 points

 initial charge density was supplied:
 number of electron     321.9999830 magnetization      21.1938445
 keeping initial charge density in first step


--------------------------------------------------------------------------------------------------------


 Maximum index for non-local projection operator          668
 Maximum index for augmentation-charges          625 (set IRDMAX)


--------------------------------------------------------------------------------------------------------


 First call to EWALD:  gamma=   0.131
 Maximum number of real-space cells 3x 3x 2
 Maximum number of reciprocal cells 2x 2x 4

    FEWALD:  cpu time    0.0027: real time    0.0027


--------------------------------------- Iteration      1(   1)  ---------------------------------------


    POTLOK:  cpu time    0.1489: real time    0.1695
    SETDIJ:  cpu time    0.7610: real time    0.7701
    EDDIAG:  cpu time    2.5933: real time    2.6622
  RMM-DIIS:  cpu time    6.3023: real time    6.4070
    ORTHCH:  cpu time    0.8474: real time    0.8488
       DOS:  cpu time    0.0034: real time    0.0062
    CHARGE:  cpu time    0.3500: real time    0.3675
    MIXING:  cpu time    0.0061: real time    0.0116
    --------------------------------------------
      LOOP:  cpu time   11.0124: real time   11.2430

 eigenvalue-minimisations  :  4592
 total energy-change (2. order) :-0.3656007E+03  (-0.1027739E+03)
 number of electron     321.9999627 magnetization      20.9209318
 augmentation part       47.5176294 magnetization      16.4481981

 Broyden mixing:
  rms(total) = 0.28380E+01    rms(broyden)= 0.28368E+01
  rms(prec ) = 0.32509E+01
  weight for this iteration     100.00

 Free energy of the ion-electron system (eV)
  ---------------------------------------------------
  alpha Z        PSCENC =       297.42034922
  Ewald energy   TEWEN  =     44080.01232201
  -Hartree energ DENC   =    -60287.76558226
  -exchange      EXHF   =         0.00000000
  -V(xc)+E(xc)   XCENC  =      1021.32718516
  PAW double counting   =     11900.33671783   -11907.44993290
  entropy T*S    EENTRO =        -0.01285834
  eigenvalues    EBANDS =     -3634.82152371
  atomic energy  EATOM  =     18165.35265406
  Solvation  Ediel_sol  =         0.00000000
  ---------------------------------------------------
  free energy    TOTEN  =      -365.60066892 eV

  energy without entropy =     -365.58781058  energy(sigma->0) =     -365.59423975


--------------------------------------------------------------------------------------------------------


--------------------------------------- Iteration      1(   2)  ---------------------------------------


    POTLOK:  cpu time    0.1486: real time    0.1618
    SETDIJ:  cpu time    0.7612: real time    0.7625
    EDDIAG:  cpu time    2.4887: real time    2.5016
  RMM-DIIS:  cpu time    8.6216: real time    9.1998
    ORTHCH:  cpu time    1.1899: real time    1.1954
       DOS:  cpu time    0.0018: real time    0.0018
    CHARGE:  cpu time    0.4045: real time    0.4057
    MIXING:  cpu time    0.0046: real time    0.0077
    --------------------------------------------
      LOOP:  cpu time   13.6209: real time   14.2365

 eigenvalue-minimisations  :  6392
 total energy-change (2. order) :-0.8011589E+02  (-0.9137624E+02)
 number of electron     321.9999696 magnetization      20.7585772
 augmentation part       44.8449437 magnetization      15.9495550

 Broyden mixing:
  rms(total) = 0.28846E+01    rms(broyden)= 0.28814E+01
  rms(prec ) = 0.31503E+01
  weight for this iteration     100.00

 eigenvalues of (default mixing * dielectric matrix)
  average eigenvalue GAMMA=   0.4139
  0.4139

 Free energy of the ion-electron system (eV)
  ---------------------------------------------------
  alpha Z        PSCENC =       297.42034922
  Ewald energy   TEWEN  =     44080.01232201
  -Hartree energ DENC   =    -60238.40427018
  -exchange      EXHF   =         0.00000000
  -V(xc)+E(xc)   XCENC  =      1015.17093925
  PAW double counting   =     11760.25996147   -11784.78722086
  entropy T*S    EENTRO =        -0.02123453
  eigenvalues    EBANDS =     -3740.72005991
  atomic energy  EATOM  =     18165.35265406
  Solvation  Ediel_sol  =         0.00000000
  ---------------------------------------------------
  free energy    TOTEN  =      -445.71655946 eV

  energy without entropy =     -445.69532494  energy(sigma->0) =     -445.70594220


--------------------------------------------------------------------------------------------------------


--------------------------------------- Iteration      1(   3)  ---------------------------------------


    POTLOK:  cpu time    0.1457: real time    0.1459
    SETDIJ:  cpu time    0.7614: real time    0.7621
    EDDIAG:  cpu time    3.0627: real time    3.0784
  RMM-DIIS:  cpu time    8.3815: real time    8.4244
    ORTHCH:  cpu time    0.8428: real time    0.8444
       DOS:  cpu time    0.0019: real time    0.0019
    CHARGE:  cpu time    0.4055: real time    0.4063
    MIXING:  cpu time    0.0040: real time    0.0040
    --------------------------------------------
      LOOP:  cpu time   13.6055: real time   13.6675

 eigenvalue-minimisations  :  5951
 total energy-change (2. order) :-0.5044367E+01  (-0.2254103E+02)
 number of electron     321.9999625 magnetization      20.7106040
 augmentation part       47.1648336 magnetization      15.0489833

 Broyden mixing:
  rms(total) = 0.21704E+01    rms(broyden)= 0.21666E+01
  rms(prec ) = 0.23805E+01
  weight for this iteration     100.00

 eigenvalues of (default mixing * dielectric matrix)
  average eigenvalue GAMMA=   0.4461
  0.4461  0.4461

 Free energy of the ion-electron system (eV)
  ---------------------------------------------------
  alpha Z        PSCENC =       297.42034922
  Ewald energy   TEWEN  =     44080.01232201
  -Hartree energ DENC   =    -60218.52369077
  -exchange      EXHF   =         0.00000000
  -V(xc)+E(xc)   XCENC  =      1014.68979480
  PAW double counting   =     11699.04235723   -11715.68740591
  entropy T*S    EENTRO =        -0.02582700
  eigenvalues    EBANDS =     -3773.04148036
  atomic energy  EATOM  =     18165.35265406
  Solvation  Ediel_sol  =         0.00000000
  ---------------------------------------------------
  free energy    TOTEN  =      -450.76092672 eV

  energy without entropy =     -450.73509972  energy(sigma->0) =     -450.74801322


--------------------------------------------------------------------------------------------------------


--------------------------------------- Iteration      1(   4)  ---------------------------------------


    POTLOK:  cpu time    0.1574: real time    0.1576
    SETDIJ:  cpu time    0.7614: real time    0.7624
    EDDIAG:  cpu time    2.4969: real time    2.5154
  RMM-DIIS:  cpu time    8.7377: real time    8.7752
    ORTHCH:  cpu time    0.8448: real time    0.8462
       DOS:  cpu time    0.0016: real time    0.0016
    CHARGE:  cpu time    0.3557: real time    0.3564
    MIXING:  cpu time    0.0046: real time    0.0046
    --------------------------------------------
      LOOP:  cpu time   13.3601: real time   13.4194

 eigenvalue-minimisations  :  6218
 total energy-change (2. order) : 0.1068431E+02  (-0.6890286E+00)
 number of electron     321.9999667 magnetization      20.7170979
 augmentation part       45.6544110 magnetization      14.9005807

 Broyden mixing:
  rms(total) = 0.12713E+01    rms(broyden)= 0.12692E+01
  rms(prec ) = 0.13433E+01
  weight for this iteration     100.00

 eigenvalues of (default mixing * dielectric matrix)
  average eigenvalue GAMMA=   0.4159
  0.4633  0.4633  0.3213

 Free energy of the ion-electron system (eV)
  ---------------------------------------------------
  alpha Z        PSCENC =       297.42034922
  Ewald energy   TEWEN  =     44080.01232201
  -Hartree energ DENC   =    -60237.03722234
  -exchange      EXHF   =         0.00000000
  -V(xc)+E(xc)   XCENC  =      1016.36640708
  PAW double counting   =     11741.46766748   -11755.29046517
  entropy T*S    EENTRO =        -0.00895025
  eigenvalues    EBANDS =     -3748.35938099
  atomic energy  EATOM  =     18165.35265406
  Solvation  Ediel_sol  =         0.00000000
  ---------------------------------------------------
  free energy    TOTEN  =      -440.07661890 eV

  energy without entropy =     -440.06766865  energy(sigma->0) =     -440.07214377


--------------------------------------------------------------------------------------------------------


--------------------------------------- Iteration      1(   5)  ---------------------------------------


    POTLOK:  cpu time    0.1484: real time    0.1486
    SETDIJ:  cpu time    0.7593: real time    0.7601
    EDDIAG:  cpu time    2.4964: real time    2.5034
  RMM-DIIS:  cpu time    8.7130: real time    8.7512
    ORTHCH:  cpu time    0.8418: real time    0.8431
       DOS:  cpu time    0.0020: real time    0.0019
    CHARGE:  cpu time    0.3568: real time    0.3574
    MIXING:  cpu time    0.0043: real time    0.0043
    --------------------------------------------
      LOOP:  cpu time   13.3220: real time   13.3700

 eigenvalue-minimisations  :  6354
 total energy-change (2. order) :-0.3618916E+00  (-0.5041064E+00)
 number of electron     321.9999662 magnetization      20.7005356
 augmentation part       46.0589743 magnetization      15.2613311

 Broyden mixing:
  rms(total) = 0.91454E+00    rms(broyden)= 0.91388E+00
  rms(prec ) = 0.96915E+00
  weight for this iteration     100.00

 eigenvalues of (default mixing * dielectric matrix)
  average eigenvalue GAMMA=   0.3870
  0.4212  0.4212  0.4167  0.2887

 Free energy of the ion-electron system (eV)
  ---------------------------------------------------
  alpha Z        PSCENC =       297.42034922
  Ewald energy   TEWEN  =     44080.01232201
  -Hartree energ DENC   =    -60236.16038832
  -exchange      EXHF   =         0.00000000
  -V(xc)+E(xc)   XCENC  =      1016.89127774
  PAW double counting   =     11747.24438904   -11759.36493144
  entropy T*S    EENTRO =        -0.00037103
  eigenvalues    EBANDS =     -3751.83381177
  atomic energy  EATOM  =     18165.35265406
  Solvation  Ediel_sol  =         0.00000000
  ---------------------------------------------------
  free energy    TOTEN  =      -440.43851047 eV

  energy without entropy =     -440.43813944  energy(sigma->0) =     -440.43832496


--------------------------------------------------------------------------------------------------------


--------------------------------------- Iteration      1(   6)  ---------------------------------------


    POTLOK:  cpu time    0.1473: real time    0.1475
    SETDIJ:  cpu time    0.7033: real time    0.7602
    EDDIAG:  cpu time    2.6112: real time    2.6473
  RMM-DIIS:  cpu time    9.4731: real time    9.5736
    ORTHCH:  cpu time    0.9141: real time    0.9263
       DOS:  cpu time    0.0019: real time    0.0018
    CHARGE:  cpu time    0.3559: real time    0.3568
    MIXING:  cpu time    0.0054: real time    0.0054
    --------------------------------------------
      LOOP:  cpu time   14.2122: real time   14.4189

 eigenvalue-minimisations  :  6822
 total energy-change (2. order) :-0.1127304E+00  (-0.9409358E-02)
 number of electron     321.9999663 magnetization      20.6922436
 augmentation part       45.8468329 magnetization      15.1254644

 Broyden mixing:
  rms(total) = 0.82891E+00    rms(broyden)= 0.82881E+00
  rms(prec ) = 0.88409E+00
  weight for this iteration     100.00

 eigenvalues of (default mixing * dielectric matrix)
  average eigenvalue GAMMA=   0.5033
  0.6620  0.6620  0.4474  0.4474  0.2981

 Free energy of the ion-electron system (eV)
  ---------------------------------------------------
  alpha Z        PSCENC =       297.42034922
  Ewald energy   TEWEN  =     44080.01232201
  -Hartree energ DENC   =    -60238.56611502
  -exchange      EXHF   =         0.00000000
  -V(xc)+E(xc)   XCENC  =      1016.84786562
  PAW double counting   =     11752.64285217   -11764.73692710
  entropy T*S    EENTRO =        -0.00560344
  eigenvalues    EBANDS =     -3749.51863841
  atomic energy  EATOM  =     18165.35265406
  Solvation  Ediel_sol  =         0.00000000
  ---------------------------------------------------
  free energy    TOTEN  =      -440.55124087 eV

  energy without entropy =     -440.54563743  energy(sigma->0) =     -440.54843915


--------------------------------------------------------------------------------------------------------


--------------------------------------- Iteration      1(   7)  ---------------------------------------


    POTLOK:  cpu time    0.1466: real time    0.1467
    SETDIJ:  cpu time    0.7503: real time    0.7631
    EDDIAG:  cpu time    2.4902: real time    2.4964
  RMM-DIIS:  cpu time    9.1057: real time    9.1488
    ORTHCH:  cpu time    0.8434: real time    0.8450
       DOS:  cpu time    0.0018: real time    0.0018
    CHARGE:  cpu time    0.3532: real time    0.3538
    MIXING:  cpu time    0.0051: real time    0.0051
    --------------------------------------------
      LOOP:  cpu time   13.6962: real time   13.7607

 eigenvalue-minimisations  :  6461
 total energy-change (2. order) :-0.5021492E+00  ( 0.1008242E+01)
 number of electron     321.9999657 magnetization      20.7388061
 augmentation part       45.6991106 magnetization      14.6156042

 Broyden mixing:
  rms(total) = 0.74558E+00    rms(broyden)= 0.74538E+00
  rms(prec ) = 0.79965E+00
  weight for this iteration     100.00

 eigenvalues of (default mixing * dielectric matrix)
  average eigenvalue GAMMA=   0.5401
  0.8880  0.8880  0.4128  0.4128  0.3444  0.2945

 Free energy of the ion-electron system (eV)
  ---------------------------------------------------
  alpha Z        PSCENC =       297.42034922
  Ewald energy   TEWEN  =     44080.01232201
  -Hartree energ DENC   =    -60240.95513039
  -exchange      EXHF   =         0.00000000
  -V(xc)+E(xc)   XCENC  =      1017.22558760
  PAW double counting   =     11762.06024284   -11772.57984383
  entropy T*S    EENTRO =        -0.00777898
  eigenvalues    EBANDS =     -3749.58179262
  atomic energy  EATOM  =     18165.35265406
  Solvation  Ediel_sol  =         0.00000000
  ---------------------------------------------------
  free energy    TOTEN  =      -441.05339010 eV

  energy without entropy =     -441.04561112  energy(sigma->0) =     -441.04950061


--------------------------------------------------------------------------------------------------------


--------------------------------------- Iteration      1(   8)  ---------------------------------------


    POTLOK:  cpu time    0.1476: real time    0.1478
    SETDIJ:  cpu time    0.7587: real time    0.7593
    EDDIAG:  cpu time    2.4851: real time    2.4912
  RMM-DIIS:  cpu time    9.1058: real time    9.1444
    ORTHCH:  cpu time    0.8826: real time    0.8842
       DOS:  cpu time    0.0018: real time    0.0018
    CHARGE:  cpu time    0.3526: real time    0.3535
    MIXING:  cpu time    0.0050: real time    0.0050
    --------------------------------------------
      LOOP:  cpu time   13.7392: real time   13.7871

 eigenvalue-minimisations  :  6405
 total energy-change (2. order) : 0.4441549E+00  ( 0.9961844E+00)
 number of electron     321.9999657 magnetization      20.7670253
 augmentation part       45.6746152 magnetization      14.8163998

 Broyden mixing:
  rms(total) = 0.48847E+00    rms(broyden)= 0.48841E+00
  rms(prec ) = 0.52975E+00
  weight for this iteration     100.00

 eigenvalues of (default mixing * dielectric matrix)
  average eigenvalue GAMMA=   0.5852
  1.0607  1.0607  0.4521  0.4521  0.2844  0.3930  0.3930

 Free energy of the ion-electron system (eV)
  ---------------------------------------------------
  alpha Z        PSCENC =       297.42034922
  Ewald energy   TEWEN  =     44080.01232201
  -Hartree energ DENC   =    -60242.71471439
  -exchange      EXHF   =         0.00000000
  -V(xc)+E(xc)   XCENC  =      1018.22951587
  PAW double counting   =     11775.06250635   -11783.45469035
  entropy T*S    EENTRO =        -0.00871028
  eigenvalues    EBANDS =     -3750.50846769
  atomic energy  EATOM  =     18165.35265406
  Solvation  Ediel_sol  =         0.00000000
  ---------------------------------------------------
  free energy    TOTEN  =      -440.60923519 eV

  energy without entropy =     -440.60052492  energy(sigma->0) =     -440.60488005


--------------------------------------------------------------------------------------------------------


--------------------------------------- Iteration      1(   9)  ---------------------------------------


    POTLOK:  cpu time    0.1466: real time    0.1467
    SETDIJ:  cpu time    0.7632: real time    0.7640
    EDDIAG:  cpu time    2.4903: real time    2.5082
  RMM-DIIS:  cpu time    8.8156: real time    9.2117
    ORTHCH:  cpu time    0.8437: real time    0.8570
       DOS:  cpu time    0.0018: real time    0.0018
    CHARGE:  cpu time    0.3529: real time    0.3540
    MIXING:  cpu time    0.0052: real time    0.0052
    --------------------------------------------
      LOOP:  cpu time   13.4192: real time   13.8484

 eigenvalue-minimisations  :  6484
 total energy-change (2. order) :-0.1707189E-01  ( 0.6078527E+00)
 number of electron     321.9999660 magnetization      20.7604636
 augmentation part       45.8740521 magnetization      15.1506697

 Broyden mixing:
  rms(total) = 0.31084E+00    rms(broyden)= 0.31050E+00
  rms(prec ) = 0.34176E+00
  weight for this iteration     100.00

 eigenvalues of (default mixing * dielectric matrix)
  average eigenvalue GAMMA=   0.6025
  1.1499  1.1499  0.4981  0.4981  0.4462  0.4462  0.2888  0.3429

 Free energy of the ion-electron system (eV)
  ---------------------------------------------------
  alpha Z        PSCENC =       297.42034922
  Ewald energy   TEWEN  =     44080.01232201
  -Hartree energ DENC   =    -60246.40433991
  -exchange      EXHF   =         0.00000000
  -V(xc)+E(xc)   XCENC  =      1019.23708548
  PAW double counting   =     11792.63733066   -11799.02346287
  entropy T*S    EENTRO =        -0.00836615
  eigenvalues    EBANDS =     -3749.84987959
  atomic energy  EATOM  =     18165.35265406
  Solvation  Ediel_sol  =         0.00000000
  ---------------------------------------------------
  free energy    TOTEN  =      -440.62630709 eV

  energy without entropy =     -440.61794093  energy(sigma->0) =     -440.62212401


--------------------------------------------------------------------------------------------------------


--------------------------------------- Iteration      1(  10)  ---------------------------------------


    POTLOK:  cpu time    0.1469: real time    0.1471
    SETDIJ:  cpu time    0.7600: real time    0.7606
    EDDIAG:  cpu time    2.4886: real time    2.4951
  RMM-DIIS:  cpu time    8.8907: real time    8.9954
    ORTHCH:  cpu time    0.8443: real time    0.8457
       DOS:  cpu time    0.0010: real time    0.0010
    CHARGE:  cpu time    0.3582: real time    0.3588
    MIXING:  cpu time    0.0058: real time    0.0058
    --------------------------------------------
      LOOP:  cpu time   13.4955: real time   13.6095

 eigenvalue-minimisations  :  6413
 total energy-change (2. order) :-0.4186401E+01  (-0.4038972E+00)
 number of electron     321.9999656 magnetization      20.7916567
 augmentation part       45.6093068 magnetization      14.1932741

 Broyden mixing:
  rms(total) = 0.68193E+00    rms(broyden)= 0.68099E+00
  rms(prec ) = 0.73639E+00
  weight for this iteration     100.00

 eigenvalues of (default mixing * dielectric matrix)
  average eigenvalue GAMMA=   0.5859
  1.1897  1.1897  0.6000  0.6000  0.4077  0.4077  0.2898  0.2942  0.2942

 Free energy of the ion-electron system (eV)
  ---------------------------------------------------
  alpha Z        PSCENC =       297.42034922
  Ewald energy   TEWEN  =     44080.01232201
  -Hartree energ DENC   =    -60250.91860750
  -exchange      EXHF   =         0.00000000
  -V(xc)+E(xc)   XCENC  =      1019.30365903
  PAW double counting   =     11804.69493781   -11811.14094612
  entropy T*S    EENTRO =        -0.00000000
  eigenvalues    EBANDS =     -3749.53707700
  atomic energy  EATOM  =     18165.35265406
  Solvation  Ediel_sol  =         0.00000000
  ---------------------------------------------------
  free energy    TOTEN  =      -444.81270848 eV

  energy without entropy =     -444.81270848  energy(sigma->0) =     -444.81270848


--------------------------------------------------------------------------------------------------------


--------------------------------------- Iteration      1(  11)  ---------------------------------------


    POTLOK:  cpu time    0.1459: real time    0.1462
    SETDIJ:  cpu time    0.7806: real time    0.7815
    EDDIAG:  cpu time    2.5861: real time    2.5945
  RMM-DIIS:  cpu time    8.7892: real time    8.8252
    ORTHCH:  cpu time    0.8400: real time    0.8416
       DOS:  cpu time    0.0019: real time    0.0019
    CHARGE:  cpu time    0.3527: real time    0.3535
    MIXING:  cpu time    0.0058: real time    0.0058
    --------------------------------------------
      LOOP:  cpu time   13.5022: real time   13.5503

 eigenvalue-minimisations  :  6288
 total energy-change (2. order) :-0.1421100E+01  (-0.9257411E+00)
 number of electron     321.9999655 magnetization      20.8210737
 augmentation part       45.6025898 magnetization      14.2811151

 Broyden mixing:
  rms(total) = 0.50502E+00    rms(broyden)= 0.50498E+00
  rms(prec ) = 0.54910E+00
  weight for this iteration     100.00

 eigenvalues of (default mixing * dielectric matrix)
  average eigenvalue GAMMA=   0.6036
  1.2465  1.2465  0.6888  0.6888  0.4434  0.4434  0.3546  0.2888  0.3178  0.3178

 Free energy of the ion-electron system (eV)
  ---------------------------------------------------
  alpha Z        PSCENC =       297.42034922
  Ewald energy   TEWEN  =     44080.01232201
  -Hartree energ DENC   =    -60250.97027132
  -exchange      EXHF   =         0.00000000
  -V(xc)+E(xc)   XCENC  =      1019.61030805
  PAW double counting   =     11808.34152547   -11814.38117758
  entropy T*S    EENTRO =        -0.00404651
  eigenvalues    EBANDS =     -3751.61547210
  atomic energy  EATOM  =     18165.35265406
  Solvation  Ediel_sol  =         0.00000000
  ---------------------------------------------------
  free energy    TOTEN  =      -446.23380870 eV

  energy without entropy =     -446.22976219  energy(sigma->0) =     -446.23178544


--------------------------------------------------------------------------------------------------------


--------------------------------------- Iteration      1(  12)  ---------------------------------------


    POTLOK:  cpu time    0.1463: real time    0.1465
    SETDIJ:  cpu time    0.7562: real time    0.7570
    EDDIAG:  cpu time    2.6572: real time    2.6784
  RMM-DIIS:  cpu time    9.8725: real time    9.9486
    ORTHCH:  cpu time    0.8485: real time    0.8502
       DOS:  cpu time    0.0018: real time    0.0018
    CHARGE:  cpu time    0.3537: real time    0.3542
    MIXING:  cpu time    0.0102: real time    0.0113
    --------------------------------------------
      LOOP:  cpu time   14.6465: real time   14.7479

 eigenvalue-minimisations  :  6312
 total energy-change (2. order) : 0.3697428E+01  ( 0.1476134E+01)
 number of electron     321.9999658 magnetization      20.8390454
 augmentation part       45.8617735 magnetization      14.8786249

 Broyden mixing:
  rms(total) = 0.20549E+00    rms(broyden)= 0.20416E+00
  rms(prec ) = 0.22995E+00
  weight for this iteration     100.00

 eigenvalues of (default mixing * dielectric matrix)
  average eigenvalue GAMMA=   0.6391
  1.3497  1.3497  0.7882  0.7882  0.5075  0.5075  0.4081  0.4081  0.2894  0.3166
  0.3166

 Free energy of the ion-electron system (eV)
  ---------------------------------------------------
  alpha Z        PSCENC =       297.42034922
  Ewald energy   TEWEN  =     44080.01232201
  -Hartree energ DENC   =    -60252.21636264
  -exchange      EXHF   =         0.00000000
  -V(xc)+E(xc)   XCENC  =      1019.82871145
  PAW double counting   =     11813.16355544   -11818.75145647
  entropy T*S    EENTRO =        -0.00954809
  eigenvalues    EBANDS =     -3747.33660603
  atomic energy  EATOM  =     18165.35265406
  Solvation  Ediel_sol  =         0.00000000
  ---------------------------------------------------
  free energy    TOTEN  =      -442.53638105 eV

  energy without entropy =     -442.52683296  energy(sigma->0) =     -442.53160701


--------------------------------------------------------------------------------------------------------


--------------------------------------- Iteration      1(  13)  ---------------------------------------


    POTLOK:  cpu time    0.1458: real time    0.1463
    SETDIJ:  cpu time    0.7602: real time    0.7611
    EDDIAG:  cpu time    2.4785: real time    2.4883
  RMM-DIIS:  cpu time    8.6732: real time    8.7220
    ORTHCH:  cpu time    0.8454: real time    0.8466
       DOS:  cpu time    0.0018: real time    0.0017
    CHARGE:  cpu time    0.3556: real time    0.3562
    MIXING:  cpu time    0.0064: real time    0.0064
    --------------------------------------------
      LOOP:  cpu time   13.2669: real time   13.3287

 eigenvalue-minimisations  :  6160
 total energy-change (2. order) :-0.2380926E+01  (-0.1031984E+00)
 number of electron     321.9999659 magnetization      20.8703142
 augmentation part       45.9229269 magnetization      14.9727475

 Broyden mixing:
  rms(total) = 0.21669E+00    rms(broyden)= 0.21657E+00
  rms(prec ) = 0.24520E+00
  weight for this iteration     100.00

 eigenvalues of (default mixing * dielectric matrix)
  average eigenvalue GAMMA=   0.6726
  1.5641  1.5641  0.8681  0.8681  0.5411  0.5411  0.4204  0.4204  0.3689  0.2896
  0.3127  0.3127

 Free energy of the ion-electron system (eV)
  ---------------------------------------------------
  alpha Z        PSCENC =       297.42034922
  Ewald energy   TEWEN  =     44080.01232201
  -Hartree energ DENC   =    -60254.94515079
  -exchange      EXHF   =         0.00000000
  -V(xc)+E(xc)   XCENC  =      1019.96861147
  PAW double counting   =     11819.86433463   -11825.29077198
  entropy T*S    EENTRO =        -0.00986296
  eigenvalues    EBANDS =     -3747.28979300
  atomic energy  EATOM  =     18165.35265406
  Solvation  Ediel_sol  =         0.00000000
  ---------------------------------------------------
  free energy    TOTEN  =      -444.91730732 eV

  energy without entropy =     -444.90744437  energy(sigma->0) =     -444.91237584


--------------------------------------------------------------------------------------------------------


--------------------------------------- Iteration      1(  14)  ---------------------------------------


    POTLOK:  cpu time    0.1484: real time    0.1486
    SETDIJ:  cpu time    0.7609: real time    0.7616
    EDDIAG:  cpu time    2.5477: real time    2.5536
  RMM-DIIS:  cpu time    8.6852: real time    8.7551
    ORTHCH:  cpu time    0.8441: real time    0.8453
       DOS:  cpu time    0.0018: real time    0.0018
    CHARGE:  cpu time    0.3545: real time    0.3556
    MIXING:  cpu time    0.0067: real time    0.0067
    --------------------------------------------
      LOOP:  cpu time   13.3494: real time   13.4283

 eigenvalue-minimisations  :  6317
 total energy-change (2. order) :-0.1981856E+01  (-0.1816902E+01)
 number of electron     321.9999658 magnetization      20.9041603
 augmentation part       45.8910843 magnetization      14.7307169

 Broyden mixing:
  rms(total) = 0.27919E+00    rms(broyden)= 0.27895E+00
  rms(prec ) = 0.31121E+00
  weight for this iteration     100.00

 eigenvalues of (default mixing * dielectric matrix)
  average eigenvalue GAMMA=   0.6934
  1.7880  1.7880  0.8926  0.8926  0.5405  0.5405  0.4406  0.4406  0.3813  0.3813
  0.2894  0.3192  0.3192

 Free energy of the ion-electron system (eV)
  ---------------------------------------------------
  alpha Z        PSCENC =       297.42034922
  Ewald energy   TEWEN  =     44080.01232201
  -Hartree energ DENC   =    -60257.14429021
  -exchange      EXHF   =         0.00000000
  -V(xc)+E(xc)   XCENC  =      1019.95600822
  PAW double counting   =     11824.97859697   -11830.57199755
  entropy T*S    EENTRO =        -0.00757274
  eigenvalues    EBANDS =     -3746.89523334
  atomic energy  EATOM  =     18165.35265406
  Solvation  Ediel_sol  =         0.00000000
  ---------------------------------------------------
  free energy    TOTEN  =      -446.89916336 eV

  energy without entropy =     -446.89159061  energy(sigma->0) =     -446.89537698


--------------------------------------------------------------------------------------------------------


--------------------------------------- Iteration      1(  15)  ---------------------------------------


    POTLOK:  cpu time    0.1475: real time    0.1477
    SETDIJ:  cpu time    0.7346: real time    0.7463
    EDDIAG:  cpu time    2.4879: real time    2.4971
  RMM-DIIS:  cpu time    8.5434: real time    8.5755
    ORTHCH:  cpu time    0.8397: real time    0.8411
       DOS:  cpu time    0.0015: real time    0.0014
    CHARGE:  cpu time    0.3582: real time    0.3589
    MIXING:  cpu time    0.0074: real time    0.0074
    --------------------------------------------
      LOOP:  cpu time   13.1200: real time   13.1755

 eigenvalue-minimisations  :  6209
 total energy-change (2. order) :-0.1325493E+01  ( 0.1588758E+01)
 number of electron     321.9999656 magnetization      20.9053685
 augmentation part       45.9594361 magnetization      14.8862405

 Broyden mixing:
  rms(total) = 0.26153E+00    rms(broyden)= 0.26141E+00
  rms(prec ) = 0.29819E+00
  weight for this iteration     100.00

 eigenvalues of (default mixing * dielectric matrix)
  average eigenvalue GAMMA=   0.6451
  1.7887  1.7887  0.8935  0.8935  0.5397  0.5397  0.4391  0.4391  0.3816  0.3816
  0.2894  0.3196  0.3196  0.0174

 Free energy of the ion-electron system (eV)
  ---------------------------------------------------
  alpha Z        PSCENC =       297.42034922
  Ewald energy   TEWEN  =     44080.01232201
  -Hartree energ DENC   =    -60259.22666095
  -exchange      EXHF   =         0.00000000
  -V(xc)+E(xc)   XCENC  =      1020.04595497
  PAW double counting   =     11830.33202557   -11836.11091408
  entropy T*S    EENTRO =        -0.00863624
  eigenvalues    EBANDS =     -3746.04175082
  atomic energy  EATOM  =     18165.35265406
  Solvation  Ediel_sol  =         0.00000000
  ---------------------------------------------------
  free energy    TOTEN  =      -448.22465625 eV

  energy without entropy =     -448.21602001  energy(sigma->0) =     -448.22033813


--------------------------------------------------------------------------------------------------------


--------------------------------------- Iteration      1(  16)  ---------------------------------------


    POTLOK:  cpu time    0.1466: real time    0.1469
    SETDIJ:  cpu time    0.7558: real time    0.7562
    EDDIAG:  cpu time    2.4836: real time    2.4887
  RMM-DIIS:  cpu time    9.2055: real time    9.3668
    ORTHCH:  cpu time    0.8398: real time    0.8407
       DOS:  cpu time    0.0017: real time    0.0017
    CHARGE:  cpu time    0.3585: real time    0.3593
    MIXING:  cpu time    0.0075: real time    0.0075
    --------------------------------------------
      LOOP:  cpu time   13.7990: real time   13.9678

 eigenvalue-minimisations  :  6428
 total energy-change (2. order) :-0.3211574E+00  (-0.3954023E+00)
 number of electron     321.9999656 magnetization      20.9052212
 augmentation part       45.9254914 magnetization      14.8414651

 Broyden mixing:
  rms(total) = 0.24795E+00    rms(broyden)= 0.24794E+00
  rms(prec ) = 0.28420E+00
  weight for this iteration     100.00

 eigenvalues of (default mixing * dielectric matrix)
  average eigenvalue GAMMA=   0.6062
  1.7839  1.7839  0.8938  0.8938  0.5387  0.5387  0.4374  0.4374  0.3819  0.3819
  0.2894  0.3192  0.3192  0.0467  0.0467

 Free energy of the ion-electron system (eV)
  ---------------------------------------------------
  alpha Z        PSCENC =       297.42034922
  Ewald energy   TEWEN  =     44080.01232201
  -Hartree energ DENC   =    -60259.41402687
  -exchange      EXHF   =         0.00000000
  -V(xc)+E(xc)   XCENC  =      1020.05122847
  PAW double counting   =     11830.47366699   -11836.25449645
  entropy T*S    EENTRO =        -0.00863847
  eigenvalues    EBANDS =     -3746.17887264
  atomic energy  EATOM  =     18165.35265406
  Solvation  Ediel_sol  =         0.00000000
  ---------------------------------------------------
  free energy    TOTEN  =      -448.54581367 eV

  energy without entropy =     -448.53717520  energy(sigma->0) =     -448.54149444


--------------------------------------------------------------------------------------------------------


--------------------------------------- Iteration      1(  17)  ---------------------------------------


    POTLOK:  cpu time    0.1487: real time    0.1489
    SETDIJ:  cpu time    0.7559: real time    0.7568
    EDDIAG:  cpu time    2.5469: real time    2.5643
  RMM-DIIS:  cpu time    9.3661: real time    9.3923
    ORTHCH:  cpu time    0.8412: real time    0.8542
       DOS:  cpu time    0.0018: real time    0.0018
    CHARGE:  cpu time    0.3554: real time    0.3557
    MIXING:  cpu time    0.0077: real time    0.0077
    --------------------------------------------
      LOOP:  cpu time   14.0237: real time   14.0816

 eigenvalue-minimisations  :  6716
 total energy-change (2. order) :-0.5341626E+00  (-0.9461705E+00)
 number of electron     321.9999657 magnetization      20.9080681
 augmentation part       45.9752849 magnetization      14.9871140

 Broyden mixing:
  rms(total) = 0.27387E+00    rms(broyden)= 0.27378E+00
  rms(prec ) = 0.31021E+00
  weight for this iteration     100.00

 eigenvalues of (default mixing * dielectric matrix)
  average eigenvalue GAMMA=   0.5698
  1.7446  1.7446  0.9065  0.9065  0.5338  0.5338  0.4225  0.4225  0.3095  0.3095
  0.3216  0.3216  0.2892  0.1667  0.1667  0.0175

 Free energy of the ion-electron system (eV)
  ---------------------------------------------------
  alpha Z        PSCENC =       297.42034922
  Ewald energy   TEWEN  =     44080.01232201
  -Hartree energ DENC   =    -60259.41301542
  -exchange      EXHF   =         0.00000000
  -V(xc)+E(xc)   XCENC  =      1020.04994401
  PAW double counting   =     11830.47160906   -11836.24988534
  entropy T*S    EENTRO =        -0.00971869
  eigenvalues    EBANDS =     -3746.71423519
  atomic energy  EATOM  =     18165.35265406
  Solvation  Ediel_sol  =         0.00000000
  ---------------------------------------------------
  free energy    TOTEN  =      -449.07997627 eV

  energy without entropy =     -449.07025758  energy(sigma->0) =     -449.07511692


--------------------------------------------------------------------------------------------------------


--------------------------------------- Iteration      1(  18)  ---------------------------------------


    POTLOK:  cpu time    0.1460: real time    0.1467
    SETDIJ:  cpu time    0.7592: real time    0.7596
    EDDIAG:  cpu time    2.4903: real time    2.4952
  RMM-DIIS:  cpu time    8.4942: real time    8.5254
    ORTHCH:  cpu time    0.8419: real time    0.8427
       DOS:  cpu time    0.0016: real time    0.0016
    CHARGE:  cpu time    0.3565: real time    0.3570
    MIXING:  cpu time    0.0083: real time    0.0083
    --------------------------------------------
      LOOP:  cpu time   13.0980: real time   13.1366

 eigenvalue-minimisations  :  6162
 total energy-change (2. order) :-0.2288634E+01  (-0.1421804E+01)
 number of electron     321.9999656 magnetization      20.9107220
 augmentation part       45.8520689 magnetization      14.4581867

 Broyden mixing:
  rms(total) = 0.43048E+00    rms(broyden)= 0.42982E+00
  rms(prec ) = 0.47363E+00
  weight for this iteration     100.00

 eigenvalues of (default mixing * dielectric matrix)
  average eigenvalue GAMMA=   0.5374
  1.7449  1.7449  0.9065  0.9065  0.5359  0.5359  0.4239  0.4239  0.3102  0.3102
  0.3269  0.3269  0.2893  0.1591  0.1591  0.0156  0.0156

 Free energy of the ion-electron system (eV)
  ---------------------------------------------------
  alpha Z        PSCENC =       297.42034922
  Ewald energy   TEWEN  =     44080.01232201
  -Hartree energ DENC   =    -60259.47319969
  -exchange      EXHF   =         0.00000000
  -V(xc)+E(xc)   XCENC  =      1020.11183709
  PAW double counting   =     11831.09258592   -11836.70009222
  entropy T*S    EENTRO =        -0.00433197
  eigenvalues    EBANDS =     -3749.18073419
  atomic energy  EATOM  =     18165.35265406
  Solvation  Ediel_sol  =         0.00000000
  ---------------------------------------------------
  free energy    TOTEN  =      -451.36860977 eV

  energy without entropy =     -451.36427780  energy(sigma->0) =     -451.36644379


--------------------------------------------------------------------------------------------------------


--------------------------------------- Iteration      1(  19)  ---------------------------------------


    POTLOK:  cpu time    0.1460: real time    0.1461
    SETDIJ:  cpu time    0.7566: real time    0.7571
    EDDIAG:  cpu time    2.7102: real time    2.7478
  RMM-DIIS:  cpu time    8.3759: real time    8.4075
    ORTHCH:  cpu time    0.8494: real time    0.8501
       DOS:  cpu time    0.0016: real time    0.0016
    CHARGE:  cpu time    0.3573: real time    0.3579
    MIXING:  cpu time    0.0088: real time    0.0088
    --------------------------------------------
      LOOP:  cpu time   13.2058: real time   13.2769

 eigenvalue-minimisations  :  6018
 total energy-change (2. order) :-0.1196717E+01  (-0.5163854E+00)
 number of electron     321.9999656 magnetization      20.9122755
 augmentation part       45.7794261 magnetization      14.2825959

 Broyden mixing:
  rms(total) = 0.51031E+00    rms(broyden)= 0.51019E+00
  rms(prec ) = 0.55896E+00
  weight for this iteration     100.00

 eigenvalues of (default mixing * dielectric matrix)
  average eigenvalue GAMMA=   0.5121
  1.7464  1.7464  0.9070  0.9070  0.5364  0.5364  0.4230  0.4230  0.3097  0.3097
  0.3297  0.3297  0.2893  0.1530  0.1530  0.0495  0.0495  0.0194

 Free energy of the ion-electron system (eV)
  ---------------------------------------------------
  alpha Z        PSCENC =       297.42034922
  Ewald energy   TEWEN  =     44080.01232201
  -Hartree energ DENC   =    -60259.30756053
  -exchange      EXHF   =         0.00000000
  -V(xc)+E(xc)   XCENC  =      1020.11009867
  PAW double counting   =     11830.84472264   -11836.46946866
  entropy T*S    EENTRO =        -0.00002191
  eigenvalues    EBANDS =     -3750.52842203
  atomic energy  EATOM  =     18165.35265406
  Solvation  Ediel_sol  =         0.00000000
  ---------------------------------------------------
  free energy    TOTEN  =      -452.56532652 eV

  energy without entropy =     -452.56530461  energy(sigma->0) =     -452.56531556


--------------------------------------------------------------------------------------------------------


--------------------------------------- Iteration      1(  20)  ---------------------------------------


    POTLOK:  cpu time    0.1483: real time    0.1485
    SETDIJ:  cpu time    0.7617: real time    0.7623
    EDDIAG:  cpu time    2.6763: real time    2.7652
  RMM-DIIS:  cpu time    8.3839: real time    8.4045
    ORTHCH:  cpu time    0.8370: real time    0.8520
       DOS:  cpu time    0.0015: real time    0.0015
    CHARGE:  cpu time    0.3311: real time    0.3913
    MIXING:  cpu time    0.0089: real time    0.0089
    --------------------------------------------
      LOOP:  cpu time   13.1487: real time   13.3342

 eigenvalue-minimisations  :  6055
 total energy-change (2. order) : 0.8830803E+00  ( 0.6169532E-01)
 number of electron     321.9999658 magnetization      20.9126689
 augmentation part       45.8607707 magnetization      14.5620396

 Broyden mixing:
  rms(total) = 0.38148E+00    rms(broyden)= 0.38137E+00
  rms(prec ) = 0.42331E+00
  weight for this iteration     100.00

 eigenvalues of (default mixing * dielectric matrix)
  average eigenvalue GAMMA=   0.4974
  1.7488  1.7488  0.9084  0.9084  0.5350  0.5350  0.4159  0.4159  0.3005  0.3005
  0.3208  0.3208  0.2892  0.1820  0.1820  0.1127  0.1034  0.1034  0.0198

 Free energy of the ion-electron system (eV)
  ---------------------------------------------------
  alpha Z        PSCENC =       297.42034922
  Ewald energy   TEWEN  =     44080.01232201
  -Hartree energ DENC   =    -60259.34101821
  -exchange      EXHF   =         0.00000000
  -V(xc)+E(xc)   XCENC  =      1020.11231071
  PAW double counting   =     11831.03805190   -11836.65592104
  entropy T*S    EENTRO =        -0.00578982
  eigenvalues    EBANDS =     -3749.61520505
  atomic energy  EATOM  =     18165.35265406
  Solvation  Ediel_sol  =         0.00000000
  ---------------------------------------------------
  free energy    TOTEN  =      -451.68224621 eV

  energy without entropy =     -451.67645639  energy(sigma->0) =     -451.67935130


--------------------------------------------------------------------------------------------------------


--------------------------------------- Iteration      1(  21)  ---------------------------------------


    POTLOK:  cpu time    0.1463: real time    0.1464
    SETDIJ:  cpu time    0.7587: real time    0.7592
    EDDIAG:  cpu time    2.8465: real time    2.8555
  RMM-DIIS:  cpu time    7.9543: real time    7.9892
    ORTHCH:  cpu time    0.8419: real time    0.8433
       DOS:  cpu time    0.0017: real time    0.0017
    CHARGE:  cpu time    0.3547: real time    0.3550
    MIXING:  cpu time    0.0092: real time    0.0092
    --------------------------------------------
      LOOP:  cpu time   12.9133: real time   12.9596

 eigenvalue-minimisations  :  5802
 total energy-change (2. order) :-0.6441959E+00  (-0.6137668E+00)
 number of electron     321.9999658 magnetization      20.9223029
 augmentation part       45.9181749 magnetization      14.6286481

 Broyden mixing:
  rms(total) = 0.38430E+00    rms(broyden)= 0.38429E+00
  rms(prec ) = 0.42649E+00
  weight for this iteration     100.00

 eigenvalues of (default mixing * dielectric matrix)
  average eigenvalue GAMMA=   0.4897
  1.8209  1.8209  0.9073  0.9073  0.5340  0.5340  0.4076  0.4076  0.3246  0.3246
  0.3290  0.2900  0.2915  0.2915  0.2163  0.1224  0.0942  0.0942  0.0562  0.0198

 Free energy of the ion-electron system (eV)
  ---------------------------------------------------
  alpha Z        PSCENC =       297.42034922
  Ewald energy   TEWEN  =     44080.01232201
  -Hartree energ DENC   =    -60259.34370103
  -exchange      EXHF   =         0.00000000
  -V(xc)+E(xc)   XCENC  =      1020.11340365
  PAW double counting   =     11831.02829725   -11836.64553635
  entropy T*S    EENTRO =        -0.00581526
  eigenvalues    EBANDS =     -3750.25841563
  atomic energy  EATOM  =     18165.35265406
  Solvation  Ediel_sol  =         0.00000000
  ---------------------------------------------------
  free energy    TOTEN  =      -452.32644208 eV

  energy without entropy =     -452.32062682  energy(sigma->0) =     -452.32353445


--------------------------------------------------------------------------------------------------------


--------------------------------------- Iteration      1(  22)  ---------------------------------------


    POTLOK:  cpu time    0.1471: real time    0.1475
    SETDIJ:  cpu time    0.7585: real time    0.7589
    EDDIAG:  cpu time    2.4899: real time    2.4949
  RMM-DIIS:  cpu time    8.4312: real time    8.4622
    ORTHCH:  cpu time    0.8446: real time    0.8456
       DOS:  cpu time    0.0013: real time    0.0013
    CHARGE:  cpu time    0.3562: real time    0.3569
    MIXING:  cpu time    0.0095: real time    0.0095
    --------------------------------------------
      LOOP:  cpu time   13.0382: real time   13.0769

 eigenvalue-minimisations  :  5978
 total energy-change (2. order) :-0.1143280E+01  (-0.6665740E-01)
 number of electron     321.9999657 magnetization      20.9248510
 augmentation part       45.8131592 magnetization      14.3167695

 Broyden mixing:
  rms(total) = 0.52058E+00    rms(broyden)= 0.52045E+00
  rms(prec ) = 0.57015E+00
  weight for this iteration     100.00

 eigenvalues of (default mixing * dielectric matrix)
  average eigenvalue GAMMA=   0.4680
  1.8161  1.8161  0.9070  0.9070  0.5347  0.5347  0.4080  0.4080  0.3241  0.3241
  0.3296  0.2900  0.2915  0.2915  0.2203  0.1216  0.0941  0.0941  0.0478  0.0478
  0.0198

 Free energy of the ion-electron system (eV)
  ---------------------------------------------------
  alpha Z        PSCENC =       297.42034922
  Ewald energy   TEWEN  =     44080.01232201
  -Hartree energ DENC   =    -60259.82306384
  -exchange      EXHF   =         0.00000000
  -V(xc)+E(xc)   XCENC  =      1020.12228793
  PAW double counting   =     11832.16838010   -11837.79239440
  entropy T*S    EENTRO =        -0.00000000
  eigenvalues    EBANDS =     -3750.93025677
  atomic energy  EATOM  =     18165.35265406
  Solvation  Ediel_sol  =         0.00000000
  ---------------------------------------------------
  free energy    TOTEN  =      -453.46972168 eV

  energy without entropy =     -453.46972168  energy(sigma->0) =     -453.46972168


--------------------------------------------------------------------------------------------------------


--------------------------------------- Iteration      1(  23)  ---------------------------------------


    POTLOK:  cpu time    0.1452: real time    0.1454
    SETDIJ:  cpu time    0.7401: real time    0.8022
    EDDIAG:  cpu time    2.5292: real time    2.5360
  RMM-DIIS:  cpu time    8.5253: real time    9.0199
    ORTHCH:  cpu time    0.8431: real time    0.8444
       DOS:  cpu time    0.0011: real time    0.0011
    CHARGE:  cpu time    0.3446: real time    0.3570
    MIXING:  cpu time    0.0107: real time    0.0108
    --------------------------------------------
      LOOP:  cpu time   13.1392: real time   13.7168

 eigenvalue-minimisations  :  6203
 total energy-change (2. order) :-0.9609068E+00  (-0.9861833E+00)
 number of electron     321.9999658 magnetization      20.9223883
 augmentation part       45.7446786 magnetization      14.2410102

 Broyden mixing:
  rms(total) = 0.53131E+00    rms(broyden)= 0.53130E+00
  rms(prec ) = 0.58202E+00
  weight for this iteration     100.00

 eigenvalues of (default mixing * dielectric matrix)
  average eigenvalue GAMMA=   0.4742
  1.8282  1.8282  0.9053  0.9053  0.5343  0.5343  0.4196  0.4196  0.3707  0.3598
  0.3598  0.3464  0.3464  0.2895  0.2018  0.1662  0.1662  0.1247  0.1247  0.0913
  0.0898  0.0198

 Free energy of the ion-electron system (eV)
  ---------------------------------------------------
  alpha Z        PSCENC =       297.42034922
  Ewald energy   TEWEN  =     44080.01232201
  -Hartree energ DENC   =    -60259.92459542
  -exchange      EXHF   =         0.00000000
  -V(xc)+E(xc)   XCENC  =      1020.12181488
  PAW double counting   =     11832.34278382   -11837.96233614
  entropy T*S    EENTRO =        -0.00000000
  eigenvalues    EBANDS =     -3751.79362097
  atomic energy  EATOM  =     18165.35265406
  Solvation  Ediel_sol  =         0.00000000
  ---------------------------------------------------
  free energy    TOTEN  =      -454.43062853 eV

  energy without entropy =     -454.43062853  energy(sigma->0) =     -454.43062853


--------------------------------------------------------------------------------------------------------


--------------------------------------- Iteration      1(  24)  ---------------------------------------


    POTLOK:  cpu time    0.1506: real time    0.1508
    SETDIJ:  cpu time    0.7617: real time    0.7623
    EDDIAG:  cpu time    2.4977: real time    2.5053
  RMM-DIIS:  cpu time    8.1635: real time    8.1971
    ORTHCH:  cpu time    0.8453: real time    0.8464
       DOS:  cpu time    0.0010: real time    0.0010
    CHARGE:  cpu time    0.3567: real time    0.3574
    MIXING:  cpu time    0.0108: real time    0.0108
    --------------------------------------------
      LOOP:  cpu time   12.7875: real time   12.8311

 eigenvalue-minimisations  :  5901
 total energy-change (2. order) :-0.3549736E-01  (-0.8080891E+00)
 number of electron     321.9999658 magnetization      20.9078501
 augmentation part       45.7014592 magnetization      14.2022521

 Broyden mixing:
  rms(total) = 0.54997E+00    rms(broyden)= 0.54996E+00
  rms(prec ) = 0.60093E+00
  weight for this iteration     100.00

 eigenvalues of (default mixing * dielectric matrix)
  average eigenvalue GAMMA=   0.4890
  1.8276  1.8276  0.8789  0.8789  0.5442  0.5442  0.3321  0.5032  0.5032  0.4189
  0.4189  0.3136  0.3136  0.3720  0.3720  0.2893  0.2280  0.2280  0.1267  0.1267
  0.0916  0.0864  0.0198

 Free energy of the ion-electron system (eV)
  ---------------------------------------------------
  alpha Z        PSCENC =       297.42034922
  Ewald energy   TEWEN  =     44080.01232201
  -Hartree energ DENC   =    -60260.71253690
  -exchange      EXHF   =         0.00000000
  -V(xc)+E(xc)   XCENC  =      1020.11581144
  PAW double counting   =     11833.61130330   -11839.18966067
  entropy T*S    EENTRO =        -0.00000000
  eigenvalues    EBANDS =     -3751.07636836
  atomic energy  EATOM  =     18165.35265406
  Solvation  Ediel_sol  =         0.00000000
  ---------------------------------------------------
  free energy    TOTEN  =      -454.46612589 eV

  energy without entropy =     -454.46612589  energy(sigma->0) =     -454.46612589


--------------------------------------------------------------------------------------------------------


--------------------------------------- Iteration      1(  25)  ---------------------------------------


    POTLOK:  cpu time    0.1467: real time    0.1468
    SETDIJ:  cpu time    0.7613: real time    0.7619
    EDDIAG:  cpu time    2.4897: real time    2.4944
  RMM-DIIS:  cpu time    7.9852: real time    8.0179
    ORTHCH:  cpu time    0.9559: real time    0.9885
       DOS:  cpu time    0.0012: real time    0.0012
    CHARGE:  cpu time    0.3353: real time    0.3590
    MIXING:  cpu time    0.0107: real time    0.0106
    --------------------------------------------
      LOOP:  cpu time   12.6860: real time   12.7802

 eigenvalue-minimisations  :  5843
 total energy-change (2. order) :-0.5160763E+00  (-0.1005465E+01)
 number of electron     321.9999659 magnetization      20.9064818
 augmentation part       45.7178482 magnetization      14.2356248

 Broyden mixing:
  rms(total) = 0.56804E+00    rms(broyden)= 0.56804E+00
  rms(prec ) = 0.62019E+00
  weight for this iteration     100.00

 eigenvalues of (default mixing * dielectric matrix)
  average eigenvalue GAMMA=   0.4775
  1.8482  1.8482  0.8726  0.8726  0.5559  0.5559  0.3636  0.5072  0.5072  0.4129
  0.4129  0.3104  0.3104  0.3476  0.3476  0.2891  0.2363  0.2363  0.1721  0.1272
  0.1272  0.0917  0.0869  0.0198

 Free energy of the ion-electron system (eV)
  ---------------------------------------------------
  alpha Z        PSCENC =       297.42034922
  Ewald energy   TEWEN  =     44080.01232201
  -Hartree energ DENC   =    -60261.91952635
  -exchange      EXHF   =         0.00000000
  -V(xc)+E(xc)   XCENC  =      1020.11715944
  PAW double counting   =     11835.25714736   -11840.75905836
  entropy T*S    EENTRO =        -0.00000000
  eigenvalues    EBANDS =     -3750.46324961
  atomic energy  EATOM  =     18165.35265406
  Solvation  Ediel_sol  =         0.00000000
  ---------------------------------------------------
  free energy    TOTEN  =      -454.98220224 eV

  energy without entropy =     -454.98220224  energy(sigma->0) =     -454.98220224


--------------------------------------------------------------------------------------------------------


--------------------------------------- Iteration      1(  26)  ---------------------------------------


    POTLOK:  cpu time    0.1463: real time    0.1466
    SETDIJ:  cpu time    0.8269: real time    0.8312
    EDDIAG:  cpu time    2.5541: real time    2.5596
  RMM-DIIS:  cpu time    8.5037: real time    8.5348
    ORTHCH:  cpu time    0.8421: real time    0.8434
       DOS:  cpu time    0.0011: real time    0.0011
    CHARGE:  cpu time    0.3552: real time    0.3557
    MIXING:  cpu time    0.0111: real time    0.0111
    --------------------------------------------
      LOOP:  cpu time   13.2405: real time   13.2836

 eigenvalue-minimisations  :  6088
 total energy-change (2. order) :-0.8299331E+00  (-0.1110768E+01)
 number of electron     321.9999659 magnetization      20.8872668
 augmentation part       45.7865539 magnetization      14.2851168

 Broyden mixing:
  rms(total) = 0.56681E+00    rms(broyden)= 0.56680E+00
  rms(prec ) = 0.61966E+00
  weight for this iteration     100.00

 eigenvalues of (default mixing * dielectric matrix)
  average eigenvalue GAMMA=   0.4740
  1.8095  1.8095  0.8546  0.8546  0.5969  0.5969  0.4139  0.5125  0.5125  0.3938
  0.3938  0.4059  0.4059  0.3767  0.2894  0.3074  0.3074  0.2473  0.2473  0.1264
  0.1264  0.0866  0.0914  0.0641  0.0198

 Free energy of the ion-electron system (eV)
  ---------------------------------------------------
  alpha Z        PSCENC =       297.42034922
  Ewald energy   TEWEN  =     44080.01232201
  -Hartree energ DENC   =    -60262.02299581
  -exchange      EXHF   =         0.00000000
  -V(xc)+E(xc)   XCENC  =      1020.11300936
  PAW double counting   =     11835.33858642   -11840.84346301
  entropy T*S    EENTRO =        -0.00000000
  eigenvalues    EBANDS =     -3751.18259755
  atomic energy  EATOM  =     18165.35265406
  Solvation  Ediel_sol  =         0.00000000
  ---------------------------------------------------
  free energy    TOTEN  =      -455.81213530 eV

  energy without entropy =     -455.81213530  energy(sigma->0) =     -455.81213530


--------------------------------------------------------------------------------------------------------


--------------------------------------- Iteration      1(  27)  ---------------------------------------


    POTLOK:  cpu time    0.1492: real time    0.1494
    SETDIJ:  cpu time    0.7584: real time    0.7649
    EDDIAG:  cpu time    2.5445: real time    2.6253
  RMM-DIIS:  cpu time    7.4889: real time    7.5158
    ORTHCH:  cpu time    0.8411: real time    0.8449
       DOS:  cpu time    0.0011: real time    0.0011
    CHARGE:  cpu time    0.3574: real time    0.3579
    MIXING:  cpu time    0.0115: real time    0.0115
    --------------------------------------------
      LOOP:  cpu time   12.1520: real time   12.2709

 eigenvalue-minimisations  :  5365
 total energy-change (2. order) :-0.1135439E+00  (-0.4593367E+00)
 number of electron     321.9999659 magnetization      20.8674514
 augmentation part       45.7991530 magnetization      14.3015922

 Broyden mixing:
  rms(total) = 0.58142E+00    rms(broyden)= 0.58142E+00
  rms(prec ) = 0.63425E+00
  weight for this iteration     100.00

 eigenvalues of (default mixing * dielectric matrix)
  average eigenvalue GAMMA=   0.4728
  1.7785  1.7785  0.8546  0.8546  0.5153  0.5309  0.5309  0.4923  0.4923  0.4395
  0.4395  0.4173  0.4173  0.3781  0.3781  0.2893  0.3149  0.3149  0.2566  0.2566
  0.1264  0.1264  0.0865  0.1126  0.0922  0.0198

 Free energy of the ion-electron system (eV)
  ---------------------------------------------------
  alpha Z        PSCENC =       297.42034922
  Ewald energy   TEWEN  =     44080.01232201
  -Hartree energ DENC   =    -60262.74402847
  -exchange      EXHF   =         0.00000000
  -V(xc)+E(xc)   XCENC  =      1020.12397655
  PAW double counting   =     11836.18642222   -11841.61604335
  entropy T*S    EENTRO =        -0.00000000
  eigenvalues    EBANDS =     -3750.66133141
  atomic energy  EATOM  =     18165.35265406
  Solvation  Ediel_sol  =         0.00000000
  ---------------------------------------------------
  free energy    TOTEN  =      -455.92567917 eV

  energy without entropy =     -455.92567917  energy(sigma->0) =     -455.92567917


--------------------------------------------------------------------------------------------------------


--------------------------------------- Iteration      1(  28)  ---------------------------------------


    POTLOK:  cpu time    0.1470: real time    0.1471
    SETDIJ:  cpu time    0.7612: real time    0.7617
    EDDIAG:  cpu time    2.4888: real time    2.4933
  RMM-DIIS:  cpu time    7.8805: real time    7.9416
    ORTHCH:  cpu time    0.8437: real time    0.8448
       DOS:  cpu time    0.0009: real time    0.0011
    CHARGE:  cpu time    0.3582: real time    0.3585
    MIXING:  cpu time    0.0125: real time    0.0125
    --------------------------------------------
      LOOP:  cpu time   12.4928: real time   12.5606

 eigenvalue-minimisations  :  5718
 total energy-change (2. order) :-0.8202854E-02  (-0.1124920E+00)
 number of electron     321.9999659 magnetization      20.8888914
 augmentation part       45.8007069 magnetization      14.3360503

 Broyden mixing:
  rms(total) = 0.59919E+00    rms(broyden)= 0.59919E+00
  rms(prec ) = 0.65265E+00
  weight for this iteration     100.00

 eigenvalues of (default mixing * dielectric matrix)
  average eigenvalue GAMMA=   0.4898
  1.7847  1.7847  0.8379  0.8379  0.7301  0.7301  0.4377  0.4377  0.5291  0.5291
  0.4454  0.4454  0.4336  0.4336  0.4013  0.4013  0.2894  0.3122  0.3122  0.2665
  0.2665  0.1264  0.1264  0.0865  0.1277  0.0921  0.0198

 Free energy of the ion-electron system (eV)
  ---------------------------------------------------
  alpha Z        PSCENC =       297.42034922
  Ewald energy   TEWEN  =     44080.01232201
  -Hartree energ DENC   =    -60262.84680049
  -exchange      EXHF   =         0.00000000
  -V(xc)+E(xc)   XCENC  =      1020.12293790
  PAW double counting   =     11835.84638351   -11841.18448659
  entropy T*S    EENTRO =        -0.00000000
  eigenvalues    EBANDS =     -3750.65724164
  atomic energy  EATOM  =     18165.35265406
  Solvation  Ediel_sol  =         0.00000000
  ---------------------------------------------------
  free energy    TOTEN  =      -455.93388202 eV

  energy without entropy =     -455.93388202  energy(sigma->0) =     -455.93388202


--------------------------------------------------------------------------------------------------------


--------------------------------------- Iteration      1(  29)  ---------------------------------------


    POTLOK:  cpu time    0.1455: real time    0.1461
    SETDIJ:  cpu time    0.7614: real time    0.7619
    EDDIAG:  cpu time    2.4884: real time    2.4950
  RMM-DIIS:  cpu time    7.1413: real time    7.1716
    ORTHCH:  cpu time    0.8405: real time    0.8414
       DOS:  cpu time    0.0012: real time    0.0012
    CHARGE:  cpu time    0.3565: real time    0.3569
    MIXING:  cpu time    0.0130: real time    0.0130
    --------------------------------------------
      LOOP:  cpu time   11.7478: real time   11.7871

 eigenvalue-minimisations  :  5225
 total energy-change (2. order) : 0.2055760E-01  (-0.3968227E-01)
 number of electron     321.9999659 magnetization      20.9719167
 augmentation part       45.8142276 magnetization      14.4217268

 Broyden mixing:
  rms(total) = 0.58036E+00    rms(broyden)= 0.58036E+00
  rms(prec ) = 0.63286E+00
  weight for this iteration     100.00

 eigenvalues of (default mixing * dielectric matrix)
  average eigenvalue GAMMA=   0.5383
  1.8891  1.8891  1.1452  1.1452  0.8143  0.8143  0.5454  0.5454  0.5821  0.5821
  0.4836  0.4836  0.4371  0.4371  0.4210  0.4210  0.4053  0.2894  0.3124  0.3124
  0.2692  0.2692  0.1264  0.1264  0.0865  0.1261  0.0921  0.0198

 Free energy of the ion-electron system (eV)
  ---------------------------------------------------
  alpha Z        PSCENC =       297.42034922
  Ewald energy   TEWEN  =     44080.01232201
  -Hartree energ DENC   =    -60263.07894821
  -exchange      EXHF   =         0.00000000
  -V(xc)+E(xc)   XCENC  =      1020.15456818
  PAW double counting   =     11836.90011880   -11842.27913794
  entropy T*S    EENTRO =        -0.00000000
  eigenvalues    EBANDS =     -3750.39525055
  atomic energy  EATOM  =     18165.35265406
  Solvation  Ediel_sol  =         0.00000000
  ---------------------------------------------------
  free energy    TOTEN  =      -455.91332442 eV

  energy without entropy =     -455.91332442  energy(sigma->0) =     -455.91332442


--------------------------------------------------------------------------------------------------------


--------------------------------------- Iteration      1(  30)  ---------------------------------------


    POTLOK:  cpu time    0.1483: real time    0.1487
    SETDIJ:  cpu time    0.7562: real time    0.7566
    EDDIAG:  cpu time    2.6890: real time    2.6957
  RMM-DIIS:  cpu time    6.9846: real time    7.1888
    ORTHCH:  cpu time    0.8400: real time    0.8883
       DOS:  cpu time    0.0012: real time    0.0012
    CHARGE:  cpu time    0.8164: real time    0.8231
    MIXING:  cpu time    0.0130: real time    0.0130
    --------------------------------------------
      LOOP:  cpu time   12.2485: real time   12.5153

 eigenvalue-minimisations  :  4964
 total energy-change (2. order) : 0.2262330E+00  (-0.2878660E-01)
 number of electron     321.9999658 magnetization      21.0914823
 augmentation part       45.8490285 magnetization      14.5410920

 Broyden mixing:
  rms(total) = 0.51327E+00    rms(broyden)= 0.51326E+00
  rms(prec ) = 0.56089E+00
  weight for this iteration     100.00

 eigenvalues of (default mixing * dielectric matrix)
  average eigenvalue GAMMA=   0.6106
  2.5631  2.5631  1.3435  1.3435  0.8504  0.8504  0.5460  0.5460  0.6759  0.6759
  0.5285  0.5285  0.4430  0.4430  0.4663  0.4663  0.4213  0.4213  0.3123  0.3123
  0.2894  0.2695  0.2695  0.1264  0.1264  0.1261  0.0865  0.0921  0.0198

 Free energy of the ion-electron system (eV)
  ---------------------------------------------------
  alpha Z        PSCENC =       297.42034922
  Ewald energy   TEWEN  =     44080.01232201
  -Hartree energ DENC   =    -60264.87751393
  -exchange      EXHF   =         0.00000000
  -V(xc)+E(xc)   XCENC  =      1020.26949841
  PAW double counting   =     11842.35514495   -11847.69043978
  entropy T*S    EENTRO =        -0.00000000
  eigenvalues    EBANDS =     -3748.52910637
  atomic energy  EATOM  =     18165.35265406
  Solvation  Ediel_sol  =         0.00000000
  ---------------------------------------------------
  free energy    TOTEN  =      -455.68709143 eV

  energy without entropy =     -455.68709143  energy(sigma->0) =     -455.68709143


--------------------------------------------------------------------------------------------------------


--------------------------------------- Iteration      1(  31)  ---------------------------------------


    POTLOK:  cpu time    0.1945: real time    0.2036
    SETDIJ:  cpu time    0.7782: real time    0.7787
    EDDIAG:  cpu time    2.4864: real time    2.5044
  RMM-DIIS:  cpu time    7.1619: real time    7.1842
    ORTHCH:  cpu time    0.8437: real time    0.8445
       DOS:  cpu time    0.0011: real time    0.0011
    CHARGE:  cpu time    0.3445: real time    0.3571
    MIXING:  cpu time    0.0136: real time    0.0136
    --------------------------------------------
      LOOP:  cpu time   11.8238: real time   11.8874

 eigenvalue-minimisations  :  5159
 total energy-change (2. order) : 0.4336159E+00  (-0.3688203E-01)
 number of electron     321.9999658 magnetization      21.1288057
 augmentation part       45.8891782 magnetization      14.5825503

 Broyden mixing:
  rms(total) = 0.42861E+00    rms(broyden)= 0.42860E+00
  rms(prec ) = 0.46690E+00
  weight for this iteration     100.00

 eigenvalues of (default mixing * dielectric matrix)
  average eigenvalue GAMMA=   0.6353
  2.7249  2.7249  1.4276  1.4276  0.9376  0.9376  0.5463  0.5463  0.7245  0.7245
  0.5640  0.5640  0.4583  0.4583  0.4797  0.4797  0.4344  0.4344  0.4330  0.2894
  0.3123  0.3123  0.2695  0.2695  0.1264  0.1264  0.1261  0.0865  0.0921  0.0198

 Free energy of the ion-electron system (eV)
  ---------------------------------------------------
  alpha Z        PSCENC =       297.42034922
  Ewald energy   TEWEN  =     44080.01232201
  -Hartree energ DENC   =    -60270.93872750
  -exchange      EXHF   =         0.00000000
  -V(xc)+E(xc)   XCENC  =      1020.48318816
  PAW double counting   =     11855.32695117   -11860.32711564
  entropy T*S    EENTRO =        -0.00000000
  eigenvalues    EBANDS =     -3742.58309704
  atomic energy  EATOM  =     18165.35265406
  Solvation  Ediel_sol  =         0.00000000
  ---------------------------------------------------
  free energy    TOTEN  =      -455.25347555 eV

  energy without entropy =     -455.25347555  energy(sigma->0) =     -455.25347555


--------------------------------------------------------------------------------------------------------


--------------------------------------- Iteration      1(  32)  ---------------------------------------


    POTLOK:  cpu time    0.1509: real time    0.1509
    SETDIJ:  cpu time    0.7702: real time    0.7708
    EDDIAG:  cpu time    2.5314: real time    2.5362
  RMM-DIIS:  cpu time    7.5321: real time    7.5604
    ORTHCH:  cpu time    0.8424: real time    0.8435
       DOS:  cpu time    0.0011: real time    0.0011
    CHARGE:  cpu time    0.3539: real time    0.3546
    MIXING:  cpu time    0.0139: real time    0.0139
    --------------------------------------------
      LOOP:  cpu time   12.1959: real time   12.2315

 eigenvalue-minimisations  :  5436
 total energy-change (2. order) : 0.1971052E+00  (-0.2006501E-01)
 number of electron     321.9999657 magnetization      21.1232690
 augmentation part       45.9110167 magnetization      14.5823461

 Broyden mixing:
  rms(total) = 0.41921E+00    rms(broyden)= 0.41920E+00
  rms(prec ) = 0.45289E+00
  weight for this iteration     100.00

 eigenvalues of (default mixing * dielectric matrix)
  average eigenvalue GAMMA=   0.6494
  2.7445  2.7445  1.5352  1.5352  1.0206  1.0206  0.5464  0.5464  0.7531  0.7531
  0.6111  0.6111  0.5028  0.5028  0.4492  0.4492  0.4641  0.4641  0.4238  0.4238
  0.3123  0.3123  0.2894  0.2695  0.2695  0.1264  0.1264  0.1261  0.0865  0.0921
  0.0198

 Free energy of the ion-electron system (eV)
  ---------------------------------------------------
  alpha Z        PSCENC =       297.42034922
  Ewald energy   TEWEN  =     44080.01232201
  -Hartree energ DENC   =    -60276.22519212
  -exchange      EXHF   =         0.00000000
  -V(xc)+E(xc)   XCENC  =      1020.60775576
  PAW double counting   =     11863.83213233   -11868.41002027
  entropy T*S    EENTRO =        -0.00000000
  eigenvalues    EBANDS =     -3737.64637134
  atomic energy  EATOM  =     18165.35265406
  Solvation  Ediel_sol  =         0.00000000
  ---------------------------------------------------
  free energy    TOTEN  =      -455.05637035 eV

  energy without entropy =     -455.05637035  energy(sigma->0) =     -455.05637035


--------------------------------------------------------------------------------------------------------


--------------------------------------- Iteration      1(  33)  ---------------------------------------


    POTLOK:  cpu time    0.1450: real time    0.1452
    SETDIJ:  cpu time    0.7613: real time    0.7618
    EDDIAG:  cpu time    2.4985: real time    2.5028
  RMM-DIIS:  cpu time    7.6957: real time    7.7633
    ORTHCH:  cpu time    0.8429: real time    0.8437
       DOS:  cpu time    0.0009: real time    0.0009
    CHARGE:  cpu time    0.3569: real time    0.3577
    MIXING:  cpu time    0.0148: real time    0.0148
    --------------------------------------------
      LOOP:  cpu time   12.3159: real time   12.3903

 eigenvalue-minimisations  :  5564
 total energy-change (2. order) : 0.4902849E-01  (-0.8280566E-02)
 number of electron     321.9999657 magnetization      21.1218102
 augmentation part       45.9232230 magnetization      14.5818601

 Broyden mixing:
  rms(total) = 0.43662E+00    rms(broyden)= 0.43662E+00
  rms(prec ) = 0.46928E+00
  weight for this iteration     100.00

 eigenvalues of (default mixing * dielectric matrix)
  average eigenvalue GAMMA=   0.6730
  2.8337  2.8337  1.6491  1.6491  1.1319  1.1319  0.5464  0.5464  0.7803  0.7803
  0.6839  0.6839  0.5271  0.5271  0.5008  0.5008  0.4506  0.4506  0.4325  0.4325
  0.4333  0.3123  0.3123  0.2894  0.2695  0.2695  0.1264  0.1264  0.1261  0.0865
  0.0921  0.0198

 Free energy of the ion-electron system (eV)
  ---------------------------------------------------
  alpha Z        PSCENC =       297.42034922
  Ewald energy   TEWEN  =     44080.01232201
  -Hartree energ DENC   =    -60279.19325653
  -exchange      EXHF   =         0.00000000
  -V(xc)+E(xc)   XCENC  =      1020.63999623
  PAW double counting   =     11867.28453715   -11871.64656665
  entropy T*S    EENTRO =        -0.00000000
  eigenvalues    EBANDS =     -3734.87737737
  atomic energy  EATOM  =     18165.35265406
  Solvation  Ediel_sol  =         0.00000000
  ---------------------------------------------------
  free energy    TOTEN  =      -455.00734187 eV

  energy without entropy =     -455.00734187  energy(sigma->0) =     -455.00734187


--------------------------------------------------------------------------------------------------------


--------------------------------------- Iteration      1(  34)  ---------------------------------------


    POTLOK:  cpu time    0.1493: real time    0.1494
    SETDIJ:  cpu time    0.7594: real time    0.7600
    EDDIAG:  cpu time    2.4893: real time    2.4951
  RMM-DIIS:  cpu time    7.5974: real time    7.7571
    ORTHCH:  cpu time    0.8437: real time    0.8448
       DOS:  cpu time    0.0011: real time    0.0011
    CHARGE:  cpu time    0.3575: real time    0.3581
    MIXING:  cpu time    0.0155: real time    0.0156
    --------------------------------------------
      LOOP:  cpu time   12.2133: real time   12.3811

 eigenvalue-minimisations  :  5550
 total energy-change (2. order) :-0.3163322E-02  (-0.2940549E-02)
 number of electron     321.9999657 magnetization      21.1274051
 augmentation part       45.9337586 magnetization      14.5853387

 Broyden mixing:
  rms(total) = 0.44333E+00    rms(broyden)= 0.44333E+00
  rms(prec ) = 0.47594E+00
  weight for this iteration     100.00

 eigenvalues of (default mixing * dielectric matrix)
  average eigenvalue GAMMA=   0.6591
  2.8112  2.8112  1.6062  1.6062  1.1145  1.1145  0.5464  0.5464  0.7733  0.7733
  0.6804  0.6804  0.5238  0.5238  0.5080  0.5080  0.4508  0.4508  0.4340  0.4340
  0.4377  0.3123  0.3123  0.2894  0.2695  0.2695  0.3864  0.1264  0.1264  0.0865
  0.1261  0.0921  0.0198

 Free energy of the ion-electron system (eV)
  ---------------------------------------------------
  alpha Z        PSCENC =       297.42034922
  Ewald energy   TEWEN  =     44080.01232201
  -Hartree energ DENC   =    -60279.81725179
  -exchange      EXHF   =         0.00000000
  -V(xc)+E(xc)   XCENC  =      1020.64689235
  PAW double counting   =     11867.74001800   -11872.03199603
  entropy T*S    EENTRO =        -0.00000000
  eigenvalues    EBANDS =     -3734.33349302
  atomic energy  EATOM  =     18165.35265406
  Solvation  Ediel_sol  =         0.00000000
  ---------------------------------------------------
  free energy    TOTEN  =      -455.01050519 eV

  energy without entropy =     -455.01050519  energy(sigma->0) =     -455.01050519


--------------------------------------------------------------------------------------------------------


--------------------------------------- Iteration      1(  35)  ---------------------------------------


    POTLOK:  cpu time    0.1483: real time    0.1485
    SETDIJ:  cpu time    0.7607: real time    0.7614
    EDDIAG:  cpu time    2.4914: real time    2.5104
  RMM-DIIS:  cpu time    8.0633: real time    8.0864
    ORTHCH:  cpu time    0.8440: real time    0.8449
       DOS:  cpu time    0.0011: real time    0.0011
    CHARGE:  cpu time    0.3573: real time    0.3579
    MIXING:  cpu time    0.0150: real time    0.0150
    --------------------------------------------
      LOOP:  cpu time   12.6810: real time   12.7256

 eigenvalue-minimisations  :  5505
 total energy-change (2. order) : 0.1131930E-01  (-0.1147911E-02)
 number of electron     321.9999657 magnetization      21.1076220
 augmentation part       45.9391670 magnetization      14.5661186

 Broyden mixing:
  rms(total) = 0.43835E+00    rms(broyden)= 0.43835E+00
  rms(prec ) = 0.47065E+00
  weight for this iteration     100.00

 eigenvalues of (default mixing * dielectric matrix)
  average eigenvalue GAMMA=   0.6493
  2.7878  2.7878  1.6103  1.6103  1.1087  1.1087  0.7722  0.7722  0.5465  0.5465
  0.6779  0.6779  0.5220  0.5220  0.5124  0.5124  0.4510  0.4510  0.4409  0.4348
  0.4348  0.2894  0.3123  0.3123  0.2695  0.2695  0.3798  0.3798  0.1264  0.1264
  0.0865  0.1261  0.0921  0.0198

 Free energy of the ion-electron system (eV)
  ---------------------------------------------------
  alpha Z        PSCENC =       297.42034922
  Ewald energy   TEWEN  =     44080.01232201
  -Hartree energ DENC   =    -60279.72005893
  -exchange      EXHF   =         0.00000000
  -V(xc)+E(xc)   XCENC  =      1020.65904877
  PAW double counting   =     11867.87780534   -11872.19170507
  entropy T*S    EENTRO =        -0.00000000
  eigenvalues    EBANDS =     -3734.40960130
  atomic energy  EATOM  =     18165.35265406
  Solvation  Ediel_sol  =         0.00000000
  ---------------------------------------------------
  free energy    TOTEN  =      -454.99918589 eV

  energy without entropy =     -454.99918589  energy(sigma->0) =     -454.99918589


--------------------------------------------------------------------------------------------------------


--------------------------------------- Iteration      1(  36)  ---------------------------------------


    POTLOK:  cpu time    0.1482: real time    0.1483
    SETDIJ:  cpu time    0.7568: real time    0.7613
    EDDIAG:  cpu time    2.4873: real time    2.4921
  RMM-DIIS:  cpu time    6.7445: real time    6.7594
    ORTHCH:  cpu time    0.8433: real time    0.8445
       DOS:  cpu time    0.0011: real time    0.0011
    CHARGE:  cpu time    0.3564: real time    0.3567
    MIXING:  cpu time    0.0156: real time    0.0157
    --------------------------------------------
      LOOP:  cpu time   11.3531: real time   11.3791

 eigenvalue-minimisations  :  4839
 total energy-change (2. order) :-0.2350546E-01  (-0.8193040E-03)
 number of electron     321.9999657 magnetization      21.0388985
 augmentation part       45.9379868 magnetization      14.4975484

 Broyden mixing:
  rms(total) = 0.45133E+00    rms(broyden)= 0.45133E+00
  rms(prec ) = 0.48459E+00
  weight for this iteration     100.00

 eigenvalues of (default mixing * dielectric matrix)
  average eigenvalue GAMMA=   0.7665
  3.2170  3.2170  2.0241  2.0241  1.6446  1.6446  1.0402  1.0402  0.5463  0.5463
  0.7611  0.7611  0.7134  0.7134  0.5717  0.5717  0.5213  0.5213  0.4524  0.4524
  0.4667  0.4667  0.4403  0.4403  0.3123  0.3123  0.2894  0.2695  0.2695  0.1264
  0.1264  0.1261  0.0865  0.0921  0.0198

 Free energy of the ion-electron system (eV)
  ---------------------------------------------------
  alpha Z        PSCENC =       297.42034922
  Ewald energy   TEWEN  =     44080.01232201
  -Hartree energ DENC   =    -60279.57957658
  -exchange      EXHF   =         0.00000000
  -V(xc)+E(xc)   XCENC  =      1020.64567489
  PAW double counting   =     11867.15463411   -11871.36891150
  entropy T*S    EENTRO =        -0.00000000
  eigenvalues    EBANDS =     -3734.65983756
  atomic energy  EATOM  =     18165.35265406
  Solvation  Ediel_sol  =         0.00000000
  ---------------------------------------------------
  free energy    TOTEN  =      -455.02269135 eV

  energy without entropy =     -455.02269135  energy(sigma->0) =     -455.02269135


--------------------------------------------------------------------------------------------------------


--------------------------------------- Iteration      1(  37)  ---------------------------------------


    POTLOK:  cpu time    0.1459: real time    0.1462
    SETDIJ:  cpu time    0.7615: real time    0.7621
    EDDIAG:  cpu time    2.4881: real time    2.4936
  RMM-DIIS:  cpu time    6.7888: real time    6.8263
    ORTHCH:  cpu time    0.8436: real time    0.8444
       DOS:  cpu time    0.0012: real time    0.0012
    CHARGE:  cpu time    0.3579: real time    0.3585
    MIXING:  cpu time    0.0157: real time    0.0158
    --------------------------------------------
      LOOP:  cpu time   11.4028: real time   11.4480

 eigenvalue-minimisations  :  4876
 total energy-change (2. order) :-0.1065282E+00  (-0.7592687E-02)
 number of electron     321.9999657 magnetization      21.0855344
 augmentation part       45.9409244 magnetization      14.5408591

 Broyden mixing:
  rms(total) = 0.51522E+00    rms(broyden)= 0.51521E+00
  rms(prec ) = 0.55191E+00
  weight for this iteration     100.00

 eigenvalues of (default mixing * dielectric matrix)
  average eigenvalue GAMMA=   0.7339
  2.9592  2.9592  1.9190  1.9190  1.6414  1.6414  1.0360  1.0360  0.5463  0.5463
  0.7616  0.7616  0.7134  0.7134  0.5789  0.5789  0.5207  0.5207  0.4524  0.4524
  0.4733  0.4733  0.4395  0.4395  0.3123  0.3123  0.2894  0.2695  0.2695  0.3063
  0.1264  0.1264  0.1261  0.0865  0.0921  0.0198

 Free energy of the ion-electron system (eV)
  ---------------------------------------------------
  alpha Z        PSCENC =       297.42034922
  Ewald energy   TEWEN  =     44080.01232201
  -Hartree energ DENC   =    -60280.94018374
  -exchange      EXHF   =         0.00000000
  -V(xc)+E(xc)   XCENC  =      1020.60942377
  PAW double counting   =     11867.40572881   -11870.89061116
  entropy T*S    EENTRO =        -0.00000000
  eigenvalues    EBANDS =     -3734.09890252
  atomic energy  EATOM  =     18165.35265406
  Solvation  Ediel_sol  =         0.00000000
  ---------------------------------------------------
  free energy    TOTEN  =      -455.12921954 eV

  energy without entropy =     -455.12921954  energy(sigma->0) =     -455.12921954


--------------------------------------------------------------------------------------------------------


--------------------------------------- Iteration      1(  38)  ---------------------------------------


    POTLOK:  cpu time    0.1474: real time    0.1475
    SETDIJ:  cpu time    0.7615: real time    0.7617
    EDDIAG:  cpu time    2.7361: real time    2.9365
  RMM-DIIS:  cpu time    7.3490: real time    7.5162
    ORTHCH:  cpu time    0.8441: real time    0.8470
       DOS:  cpu time    0.0010: real time    0.0010
    CHARGE:  cpu time    0.3579: real time    0.3583
    MIXING:  cpu time    0.0173: real time    0.0173
    --------------------------------------------
      LOOP:  cpu time   12.2141: real time   12.5854

 eigenvalue-minimisations  :  4892
 total energy-change (2. order) : 0.1141102E+00  (-0.4638450E-02)
 number of electron     321.9999658 magnetization      21.1353107
 augmentation part       45.9317622 magnetization      14.5941598

 Broyden mixing:
  rms(total) = 0.46312E+00    rms(broyden)= 0.46311E+00
  rms(prec ) = 0.49712E+00
  weight for this iteration     100.00

 eigenvalues of (default mixing * dielectric matrix)
  average eigenvalue GAMMA=   0.8595
  4.8924  3.0672  3.0672  2.0814  2.0814  1.4317  1.4317  1.0018  1.0018  0.5463
  0.5463  0.7582  0.7582  0.7323  0.7323  0.6452  0.6452  0.5185  0.5185  0.5341
  0.5341  0.4525  0.4525  0.3123  0.3123  0.4661  0.4378  0.4378  0.2894  0.2695
  0.2695  0.1264  0.1264  0.1261  0.0865  0.0921  0.0198

 Free energy of the ion-electron system (eV)
  ---------------------------------------------------
  alpha Z        PSCENC =       297.42034922
  Ewald energy   TEWEN  =     44080.01232201
  -Hartree energ DENC   =    -60280.74726820
  -exchange      EXHF   =         0.00000000
  -V(xc)+E(xc)   XCENC  =      1020.66897529
  PAW double counting   =     11867.87703468   -11872.01797949
  entropy T*S    EENTRO =        -0.00000000
  eigenvalues    EBANDS =     -3733.58119696
  atomic energy  EATOM  =     18165.35265406
  Solvation  Ediel_sol  =         0.00000000
  ---------------------------------------------------
  free energy    TOTEN  =      -455.01510938 eV

  energy without entropy =     -455.01510938  energy(sigma->0) =     -455.01510938


--------------------------------------------------------------------------------------------------------


--------------------------------------- Iteration      1(  39)  ---------------------------------------


    POTLOK:  cpu time    0.1458: real time    0.1459
    SETDIJ:  cpu time    0.7622: real time    0.7625
    EDDIAG:  cpu time    2.5584: real time    2.5628
  RMM-DIIS:  cpu time    6.9471: real time    6.9572
    ORTHCH:  cpu time    0.8444: real time    0.8452
       DOS:  cpu time    0.0013: real time    0.0013
    CHARGE:  cpu time    0.3584: real time    0.3589
    MIXING:  cpu time    0.0179: real time    0.0179
    --------------------------------------------
      LOOP:  cpu time   11.6355: real time   11.6517

 eigenvalue-minimisations  :  4993
 total energy-change (2. order) : 0.2396848E+00  (-0.2760519E-01)
 number of electron     321.9999658 magnetization      21.1939055
 augmentation part       45.8904101 magnetization      14.6697269

 Broyden mixing:
  rms(total) = 0.41789E+00    rms(broyden)= 0.41781E+00
  rms(prec ) = 0.44716E+00
  weight for this iteration     100.00

 eigenvalues of (default mixing * dielectric matrix)
  average eigenvalue GAMMA=   0.9189
  6.8554  3.0450  3.0450  2.2129  2.2129  1.5078  1.5078  1.0269  1.0269  0.5463
  0.5463  0.7561  0.7561  0.7551  0.7551  0.6959  0.6959  0.5741  0.5741  0.5182
  0.5182  0.4525  0.4525  0.3123  0.3123  0.4969  0.4787  0.4383  0.4383  0.2894
  0.2695  0.2695  0.1264  0.1264  0.1261  0.0921  0.0865  0.0198

 Free energy of the ion-electron system (eV)
  ---------------------------------------------------
  alpha Z        PSCENC =       297.42034922
  Ewald energy   TEWEN  =     44080.01232201
  -Hartree energ DENC   =    -60284.43573838
  -exchange      EXHF   =         0.00000000
  -V(xc)+E(xc)   XCENC  =      1020.85858032
  PAW double counting   =     11872.41519750   -11877.52051053
  entropy T*S    EENTRO =        -0.00000000
  eigenvalues    EBANDS =     -3728.87827879
  atomic energy  EATOM  =     18165.35265406
  Solvation  Ediel_sol  =         0.00000000
  ---------------------------------------------------
  free energy    TOTEN  =      -454.77542458 eV

  energy without entropy =     -454.77542458  energy(sigma->0) =     -454.77542458


--------------------------------------------------------------------------------------------------------


--------------------------------------- Iteration      1(  40)  ---------------------------------------


    POTLOK:  cpu time    0.1475: real time    0.1477
    SETDIJ:  cpu time    0.7618: real time    0.7622
    EDDIAG:  cpu time    2.5422: real time    2.5491
  RMM-DIIS:  cpu time    7.1935: real time    7.2793
    ORTHCH:  cpu time    1.0691: real time    1.0753
       DOS:  cpu time    0.0019: real time    0.0019
    CHARGE:  cpu time    0.4290: real time    0.4313
    MIXING:  cpu time    0.0178: real time    0.0178
    --------------------------------------------
      LOOP:  cpu time   12.1628: real time   12.2646

 eigenvalue-minimisations  :  5250
 total energy-change (2. order) : 0.1223739E+00  (-0.1965411E-01)
 number of electron     321.9999659 magnetization      21.2693766
 augmentation part       45.8648102 magnetization      14.7585606

 Broyden mixing:
  rms(total) = 0.39104E+00    rms(broyden)= 0.39097E+00
  rms(prec ) = 0.41714E+00
  weight for this iteration     100.00

 eigenvalues of (default mixing * dielectric matrix)
  average eigenvalue GAMMA=   0.9587
  8.0567  3.0137  3.0137  2.3984  2.3984  1.5473  1.5473  1.0354  1.0354  0.5463
  0.5463  0.7547  0.7547  0.8126  0.8126  0.7127  0.7127  0.6432  0.6432  0.5185
  0.5185  0.3123  0.3123  0.4525  0.4525  0.5428  0.5428  0.4689  0.4380  0.4380
  0.2894  0.2695  0.2695  0.1264  0.1264  0.1261  0.0865  0.0921  0.0198

 Free energy of the ion-electron system (eV)
  ---------------------------------------------------
  alpha Z        PSCENC =       297.42034922
  Ewald energy   TEWEN  =     44080.01232201
  -Hartree energ DENC   =    -60287.25020974
  -exchange      EXHF   =         0.00000000
  -V(xc)+E(xc)   XCENC  =      1021.03019350
  PAW double counting   =     11876.35905184   -11882.08292084
  entropy T*S    EENTRO =        -0.00002370
  eigenvalues    EBANDS =     -3725.49446704
  atomic energy  EATOM  =     18165.35265406
  Solvation  Ediel_sol  =         0.00000000
  ---------------------------------------------------
  free energy    TOTEN  =      -454.65305068 eV

  energy without entropy =     -454.65302698  energy(sigma->0) =     -454.65303883


--------------------------------------------------------------------------------------------------------


--------------------------------------- Iteration      1(  41)  ---------------------------------------


    POTLOK:  cpu time    0.1470: real time    0.1472
    SETDIJ:  cpu time    0.7727: real time    0.7740
    EDDIAG:  cpu time    2.4919: real time    2.4959
  RMM-DIIS:  cpu time    7.4278: real time    7.4425
    ORTHCH:  cpu time    0.9064: real time    0.9172
       DOS:  cpu time    0.0017: real time    0.0017
    CHARGE:  cpu time    0.3554: real time    0.3558
    MIXING:  cpu time    0.0182: real time    0.0183
    --------------------------------------------
      LOOP:  cpu time   12.1211: real time   12.1527

 eigenvalue-minimisations  :  5225
 total energy-change (2. order) : 0.5983652E-01  (-0.1207860E-01)
 number of electron     321.9999659 magnetization      21.3147126
 augmentation part       45.8621987 magnetization      14.8209484

 Broyden mixing:
  rms(total) = 0.35369E+00    rms(broyden)= 0.35365E+00
  rms(prec ) = 0.37680E+00
  weight for this iteration     100.00

 eigenvalues of (default mixing * dielectric matrix)
  average eigenvalue GAMMA=   0.9671
  8.4733  2.9536  2.9536  2.6002  2.6002  1.5451  1.5451  1.0425  1.0425  0.5463
  0.5463  0.8145  0.8145  0.7581  0.7581  0.7397  0.7397  0.6589  0.6589  0.5184
  0.5184  0.5472  0.5472  0.4525  0.4525  0.3123  0.3123  0.4749  0.4749  0.4382
  0.4382  0.2894  0.2695  0.2695  0.1264  0.1264  0.1261  0.0865  0.0921  0.0198

 Free energy of the ion-electron system (eV)
  ---------------------------------------------------
  alpha Z        PSCENC =       297.42034922
  Ewald energy   TEWEN  =     44080.01232201
  -Hartree energ DENC   =    -60289.43228414
  -exchange      EXHF   =         0.00000000
  -V(xc)+E(xc)   XCENC  =      1021.18043736
  PAW double counting   =     11879.73184578   -11885.87570137
  entropy T*S    EENTRO =        -0.00089653
  eigenvalues    EBANDS =     -3722.98194055
  atomic energy  EATOM  =     18165.35265406
  Solvation  Ediel_sol  =         0.00000000
  ---------------------------------------------------
  free energy    TOTEN  =      -454.59321416 eV

  energy without entropy =     -454.59231763  energy(sigma->0) =     -454.59276590


--------------------------------------------------------------------------------------------------------


--------------------------------------- Iteration      1(  42)  ---------------------------------------


    POTLOK:  cpu time    0.1465: real time    0.1466
    SETDIJ:  cpu time    0.7616: real time    0.7620
    EDDIAG:  cpu time    2.5467: real time    2.5554
  RMM-DIIS:  cpu time    7.3338: real time    7.3439
    ORTHCH:  cpu time    0.8436: real time    0.8443
       DOS:  cpu time    0.0017: real time    0.0017
    CHARGE:  cpu time    0.3526: real time    0.3528
    MIXING:  cpu time    0.0185: real time    0.0185
    --------------------------------------------
      LOOP:  cpu time   12.0049: real time   12.0253

 eigenvalue-minimisations  :  5301
 total energy-change (2. order) : 0.1558297E-01  (-0.3430776E-02)
 number of electron     321.9999659 magnetization      21.3307244
 augmentation part       45.8739004 magnetization      14.8536195

 Broyden mixing:
  rms(total) = 0.32488E+00    rms(broyden)= 0.32487E+00
  rms(prec ) = 0.34626E+00
  weight for this iteration     100.00

 eigenvalues of (default mixing * dielectric matrix)
  average eigenvalue GAMMA=   0.9658
  8.5337  3.0042  3.0042  2.6720  2.6720  1.5465  1.5465  1.0337  1.0337  0.5463
  0.5463  0.8453  0.8453  0.7593  0.7593  0.7448  0.7448  0.6470  0.6470  0.3123
  0.3123  0.5181  0.5181  0.5508  0.5508  0.4525  0.4525  0.5248  0.5248  0.4673
  0.4379  0.4379  0.2894  0.2695  0.2695  0.1264  0.1264  0.1261  0.0865  0.0921
  0.0198

 Free energy of the ion-electron system (eV)
  ---------------------------------------------------
  alpha Z        PSCENC =       297.42034922
  Ewald energy   TEWEN  =     44080.01232201
  -Hartree energ DENC   =    -60290.37202539
  -exchange      EXHF   =         0.00000000
  -V(xc)+E(xc)   XCENC  =      1021.23923030
  PAW double counting   =     11881.24769317   -11887.58460757
  entropy T*S    EENTRO =        -0.00240974
  eigenvalues    EBANDS =     -3721.89083725
  atomic energy  EATOM  =     18165.35265406
  Solvation  Ediel_sol  =         0.00000000
  ---------------------------------------------------
  free energy    TOTEN  =      -454.57763119 eV

  energy without entropy =     -454.57522145  energy(sigma->0) =     -454.57642632


--------------------------------------------------------------------------------------------------------


--------------------------------------- Iteration      1(  43)  ---------------------------------------


    POTLOK:  cpu time    0.1468: real time    0.1469
    SETDIJ:  cpu time    0.7610: real time    0.7613
    EDDIAG:  cpu time    2.5386: real time    2.6141
  RMM-DIIS:  cpu time    7.6855: real time    7.7097
    ORTHCH:  cpu time    0.8453: real time    0.8465
       DOS:  cpu time    0.0017: real time    0.0017
    CHARGE:  cpu time    0.4019: real time    0.4032
    MIXING:  cpu time    0.0198: real time    0.0198
    --------------------------------------------
      LOOP:  cpu time   12.4005: real time   12.5032

 eigenvalue-minimisations  :  5515
 total energy-change (2. order) :-0.1641152E-02  (-0.5645122E-03)
 number of electron     321.9999658 magnetization      21.3665658
 augmentation part       45.8753176 magnetization      14.8903954

 Broyden mixing:
  rms(total) = 0.31660E+00    rms(broyden)= 0.31660E+00
  rms(prec ) = 0.33753E+00
  weight for this iteration     100.00

 eigenvalues of (default mixing * dielectric matrix)
  average eigenvalue GAMMA=   0.9735
  8.6728  3.2395  3.2395  2.5028  2.5028  1.5697  1.5697  1.0571  1.0571  1.0227
  1.0227  0.5463  0.5463  0.7558  0.7558  0.7577  0.7577  0.2695  0.2695  0.6779
  0.6779  0.3123  0.3123  0.5911  0.5911  0.5185  0.5185  0.4525  0.4525  0.5309
  0.5309  0.4379  0.4379  0.4666  0.2894  0.3962  0.1264  0.1264  0.1261  0.0921
  0.0865  0.0198

 Free energy of the ion-electron system (eV)
  ---------------------------------------------------
  alpha Z        PSCENC =       297.42034922
  Ewald energy   TEWEN  =     44080.01232201
  -Hartree energ DENC   =    -60290.56717119
  -exchange      EXHF   =         0.00000000
  -V(xc)+E(xc)   XCENC  =      1021.24059300
  PAW double counting   =     11881.53548371   -11887.91583910
  entropy T*S    EENTRO =        -0.00215111
  eigenvalues    EBANDS =     -3721.65551295
  atomic energy  EATOM  =     18165.35265406
  Solvation  Ediel_sol  =         0.00000000
  ---------------------------------------------------
  free energy    TOTEN  =      -454.57927234 eV

  energy without entropy =     -454.57712123  energy(sigma->0) =     -454.57819679


--------------------------------------------------------------------------------------------------------


--------------------------------------- Iteration      1(  44)  ---------------------------------------


    POTLOK:  cpu time    0.1482: real time    0.1483
    SETDIJ:  cpu time    0.7580: real time    0.7588
    EDDIAG:  cpu time    2.4906: real time    2.4950
  RMM-DIIS:  cpu time    6.7236: real time    6.7346
    ORTHCH:  cpu time    0.8447: real time    0.8454
       DOS:  cpu time    0.0019: real time    0.0019
    CHARGE:  cpu time    0.3588: real time    0.3592
    MIXING:  cpu time    0.0203: real time    0.0203
    --------------------------------------------
      LOOP:  cpu time   11.3461: real time   11.3634

 eigenvalue-minimisations  :  4901
 total energy-change (2. order) : 0.1829628E-01  (-0.1026305E-02)
 number of electron     321.9999658 magnetization      21.4582834
 augmentation part       45.8851897 magnetization      14.9976749

 Broyden mixing:
  rms(total) = 0.29628E+00    rms(broyden)= 0.29628E+00
  rms(prec ) = 0.31564E+00
  weight for this iteration     100.00

 eigenvalues of (default mixing * dielectric matrix)
  average eigenvalue GAMMA=   1.0220
  9.2776  3.7124  3.7124  2.2000  2.2000  1.8009  1.8009  1.4868  1.4868  1.0251
  1.0251  0.5463  0.5463  0.7564  0.7564  0.8113  0.8113  0.7134  0.7134  0.2695
  0.2695  0.6358  0.6358  0.3123  0.3123  0.5184  0.5184  0.4525  0.4525  0.5477
  0.5477  0.4777  0.4777  0.4382  0.4382  0.2894  0.3905  0.1264  0.1264  0.1261
  0.0921  0.0865  0.0198

 Free energy of the ion-electron system (eV)
  ---------------------------------------------------
  alpha Z        PSCENC =       297.42034922
  Ewald energy   TEWEN  =     44080.01232201
  -Hartree energ DENC   =    -60291.87376599
  -exchange      EXHF   =         0.00000000
  -V(xc)+E(xc)   XCENC  =      1021.28637519
  PAW double counting   =     11883.44197365   -11889.88281233
  entropy T*S    EENTRO =        -0.00340996
  eigenvalues    EBANDS =     -3720.31466191
  atomic energy  EATOM  =     18165.35265406
  Solvation  Ediel_sol  =         0.00000000
  ---------------------------------------------------
  free energy    TOTEN  =      -454.56097606 eV

  energy without entropy =     -454.55756611  energy(sigma->0) =     -454.55927109


--------------------------------------------------------------------------------------------------------


--------------------------------------- Iteration      1(  45)  ---------------------------------------


    POTLOK:  cpu time    0.1464: real time    0.1465
    SETDIJ:  cpu time    0.7608: real time    0.7611
    EDDIAG:  cpu time    2.5189: real time    2.6963
  RMM-DIIS:  cpu time    6.6277: real time    6.6397
    ORTHCH:  cpu time    0.8459: real time    0.8467
       DOS:  cpu time    0.0018: real time    0.0018
    CHARGE:  cpu time    0.4455: real time    0.4460
    MIXING:  cpu time    0.0202: real time    0.0202
    --------------------------------------------
      LOOP:  cpu time   11.3672: real time   11.5583

 eigenvalue-minimisations  :  4832
 total energy-change (2. order) : 0.1239385E-01  (-0.4480027E-02)
 number of electron     321.9999658 magnetization      21.4616045
 augmentation part       45.9063778 magnetization      15.0843113

 Broyden mixing:
  rms(total) = 0.24351E+00    rms(broyden)= 0.24340E+00
  rms(prec ) = 0.26106E+00
  weight for this iteration     100.00

 eigenvalues of (default mixing * dielectric matrix)
  average eigenvalue GAMMA=   0.9995
  9.3001  3.6111  3.6111  2.3180  2.3180  1.6866  1.6866  1.4355  1.4355  1.0198
  1.0198  0.5463  0.5463  0.7563  0.7563  0.7990  0.7990  0.7118  0.7118  0.2695
  0.2695  0.6356  0.6356  0.5184  0.5184  0.3123  0.3123  0.4525  0.4525  0.5475
  0.5475  0.4916  0.4916  0.4667  0.4380  0.4380  0.2894  0.2472  0.1264  0.1264
  0.1261  0.0921  0.0865  0.0198

 Free energy of the ion-electron system (eV)
  ---------------------------------------------------
  alpha Z        PSCENC =       297.42034922
  Ewald energy   TEWEN  =     44080.01232201
  -Hartree energ DENC   =    -60293.99190242
  -exchange      EXHF   =         0.00000000
  -V(xc)+E(xc)   XCENC  =      1021.39350453
  PAW double counting   =     11886.56388198   -11893.38245476
  entropy T*S    EENTRO =        -0.00948914
  eigenvalues    EBANDS =     -3717.90744769
  atomic energy  EATOM  =     18165.35265406
  Solvation  Ediel_sol  =         0.00000000
  ---------------------------------------------------
  free energy    TOTEN  =      -454.54858222 eV

  energy without entropy =     -454.53909307  energy(sigma->0) =     -454.54383764


--------------------------------------------------------------------------------------------------------


--------------------------------------- Iteration      1(  46)  ---------------------------------------


    POTLOK:  cpu time    0.1460: real time    0.1461
    SETDIJ:  cpu time    0.9316: real time    0.9395
    EDDIAG:  cpu time    3.1344: real time    3.2482
  RMM-DIIS:  cpu time    6.8859: real time    6.9793
    ORTHCH:  cpu time    0.8430: real time    0.8437
       DOS:  cpu time    0.0018: real time    0.0018
    CHARGE:  cpu time    0.3798: real time    0.3801
    MIXING:  cpu time    0.0219: real time    0.0219
    --------------------------------------------
      LOOP:  cpu time   12.3443: real time   12.5607

 eigenvalue-minimisations  :  4968
 total energy-change (2. order) : 0.2793670E-02  (-0.5324322E-03)
 number of electron     321.9999658 magnetization      21.5081947
 augmentation part       45.9147962 magnetization      15.1619135

 Broyden mixing:
  rms(total) = 0.23916E+00    rms(broyden)= 0.23913E+00
  rms(prec ) = 0.25720E+00
  weight for this iteration     100.00

 eigenvalues of (default mixing * dielectric matrix)
  average eigenvalue GAMMA=   0.9804
  8.9177  2.4216  2.4216  2.2677  2.2677  2.0767  2.0767  1.3149  1.0845  1.0845
  1.1447  1.1447  0.8802  0.6358  0.6358  0.7131  0.7131  0.1658  0.1139  0.1139
  0.0702  0.0423  0.0423  0.0134  0.1995  0.1995  0.1402  0.1402  0.6525  0.6525
  0.4467  0.4467  0.3110  0.5818  0.5818  0.5990  0.5006  0.5006  0.4753  0.4251

 Free energy of the ion-electron system (eV)
  ---------------------------------------------------
  alpha Z        PSCENC =       297.42034922
  Ewald energy   TEWEN  =     44080.01232201
  -Hartree energ DENC   =    -60294.29776232
  -exchange      EXHF   =         0.00000000
  -V(xc)+E(xc)   XCENC  =      1021.41092794
  PAW double counting   =     11887.03349959   -11893.86244447
  entropy T*S    EENTRO =        -0.01145916
  eigenvalues    EBANDS =     -3717.60387542
  atomic energy  EATOM  =     18165.35265406
  Solvation  Ediel_sol  =         0.00000000
  ---------------------------------------------------
  free energy    TOTEN  =      -454.54578855 eV

  energy without entropy =     -454.53432939  energy(sigma->0) =     -454.54005897


--------------------------------------------------------------------------------------------------------


--------------------------------------- Iteration      1(  47)  ---------------------------------------


    POTLOK:  cpu time    0.1468: real time    0.1469
    SETDIJ:  cpu time    0.7585: real time    0.7588
    EDDIAG:  cpu time    2.4918: real time    2.4947
  RMM-DIIS:  cpu time    6.7534: real time    6.7616
    ORTHCH:  cpu time    0.8904: real time    0.8916
       DOS:  cpu time    0.0018: real time    0.0017
    CHARGE:  cpu time    0.3544: real time    0.3547
    MIXING:  cpu time    0.0185: real time    0.0185
    --------------------------------------------
      LOOP:  cpu time   11.4155: real time   11.4286

 eigenvalue-minimisations  :  4907
 total energy-change (2. order) : 0.1008113E-02  (-0.5104516E-02)
 number of electron     321.9999658 magnetization      21.5055276
 augmentation part       45.9887419 magnetization      15.5041664

 Broyden mixing:
  rms(total) = 0.38244E+00    rms(broyden)= 0.38162E+00
  rms(prec ) = 0.41953E+00
  weight for this iteration     100.00

 eigenvalues of (default mixing * dielectric matrix)
  average eigenvalue GAMMA=   0.9777
  8.8171  2.7457  2.7457  2.2688  2.2688  2.0756  2.0756  1.1488  1.1488  1.3111
  1.1517  1.1517  0.8979  0.6428  0.6428  0.7242  0.7242  0.1358  0.0813  0.1669
  0.1669  0.1973  0.1973  0.0191  0.0191  0.0761  0.0761  0.1370  0.1370  0.6530
  0.6530  0.4409  0.4409  0.5948  0.5948  0.5952  0.3197  0.4641  0.4641  0.4793
  0.4337

 Free energy of the ion-electron system (eV)
  ---------------------------------------------------
  alpha Z        PSCENC =       297.42034922
  Ewald energy   TEWEN  =     44080.01232201
  -Hartree energ DENC   =    -60296.91750628
  -exchange      EXHF   =         0.00000000
  -V(xc)+E(xc)   XCENC  =      1021.56100498
  PAW double counting   =     11891.10245166   -11898.18827378
  entropy T*S    EENTRO =        -0.02667866
  eigenvalues    EBANDS =     -3714.86110364
  atomic energy  EATOM  =     18165.35265406
  Solvation  Ediel_sol  =         0.00000000
  ---------------------------------------------------
  free energy    TOTEN  =      -454.54478043 eV

  energy without entropy =     -454.51810177  energy(sigma->0) =     -454.53144110


--------------------------------------------------------------------------------------------------------


--------------------------------------- Iteration      1(  48)  ---------------------------------------


    POTLOK:  cpu time    0.1475: real time    0.1476
    SETDIJ:  cpu time    0.7612: real time    0.7614
    EDDIAG:  cpu time    2.5240: real time    2.5276
  RMM-DIIS:  cpu time    6.4273: real time    6.5186
    ORTHCH:  cpu time    0.8426: real time    0.8435
       DOS:  cpu time    0.0018: real time    0.0018
    CHARGE:  cpu time    0.3595: real time    0.3604
    MIXING:  cpu time    0.0195: real time    0.0195
    --------------------------------------------
      LOOP:  cpu time   11.0834: real time   11.1804

 eigenvalue-minimisations  :  4676
 total energy-change (2. order) : 0.8261602E-02  (-0.4366975E-03)
 number of electron     321.9999658 magnetization      21.5163619
 augmentation part       45.9977379 magnetization      15.5419396

 Broyden mixing:
  rms(total) = 0.40271E+00    rms(broyden)= 0.40263E+00
  rms(prec ) = 0.44227E+00
  weight for this iteration     100.00

 eigenvalues of (default mixing * dielectric matrix)
  average eigenvalue GAMMA=   0.9723
  9.1216  2.5212  2.5212  2.3676  2.3676  2.0677  2.0677  1.6321  1.1949  1.1949
  1.0541  1.0541  0.9511  0.6364  0.6364  0.7307  0.7307  0.1690  0.1146  0.1146
  0.0857  0.1441  0.1441  0.0134  0.2102  0.2102  0.0385  0.1392  0.1392  0.4640
  0.4640  0.6620  0.6620  0.2295  0.5721  0.5721  0.5861  0.4197  0.4197  0.4857
  0.4857  0.4399

 Free energy of the ion-electron system (eV)
  ---------------------------------------------------
  alpha Z        PSCENC =       297.42034922
  Ewald energy   TEWEN  =     44080.01232201
  -Hartree energ DENC   =    -60296.83864469
  -exchange      EXHF   =         0.00000000
  -V(xc)+E(xc)   XCENC  =      1021.56616118
  PAW double counting   =     11891.00358552   -11898.07734737
  entropy T*S    EENTRO =        -0.02746480
  eigenvalues    EBANDS =     -3714.94813397
  atomic energy  EATOM  =     18165.35265406
  Solvation  Ediel_sol  =         0.00000000
  ---------------------------------------------------
  free energy    TOTEN  =      -454.53651883 eV

  energy without entropy =     -454.50905403  energy(sigma->0) =     -454.52278643


--------------------------------------------------------------------------------------------------------


--------------------------------------- Iteration      1(  49)  ---------------------------------------


    POTLOK:  cpu time    0.1478: real time    0.1478
    SETDIJ:  cpu time    0.7614: real time    0.7617
    EDDIAG:  cpu time    2.5899: real time    2.5961
  RMM-DIIS:  cpu time    7.1733: real time    7.2231
    ORTHCH:  cpu time    0.8944: real time    0.8982
       DOS:  cpu time    0.0018: real time    0.0018
    CHARGE:  cpu time    0.3906: real time    0.3914
    MIXING:  cpu time    0.0209: real time    0.0209
    --------------------------------------------
      LOOP:  cpu time   11.9801: real time   12.0410

 eigenvalue-minimisations  :  5240
 total energy-change (2. order) :-0.1921910E-02  (-0.3223114E-03)
 number of electron     321.9999658 magnetization      21.5117629
 augmentation part       46.0096380 magnetization      15.5883678

 Broyden mixing:
  rms(total) = 0.44476E+00    rms(broyden)= 0.44474E+00
  rms(prec ) = 0.48848E+00
  weight for this iteration     100.00

 eigenvalues of (default mixing * dielectric matrix)
  average eigenvalue GAMMA=   0.9586
  9.0873  2.5637  2.5637  2.3697  2.3697  2.0942  2.0942  1.6161  1.1863  1.1863
  1.0523  1.0523  0.9523  0.3057  0.6315  0.6315  0.7283  0.7283  0.6640  0.6640
  0.1247  0.2764  0.2764  0.0853  0.0428  0.0428  0.0126  0.1676  0.1676  0.4473
  0.4473  0.0919  0.1353  0.1353  0.2728  0.5691  0.5691  0.5858  0.4192  0.4192
  0.4968  0.4567  0.4353

 Free energy of the ion-electron system (eV)
  ---------------------------------------------------
  alpha Z        PSCENC =       297.42034922
  Ewald energy   TEWEN  =     44080.01232201
  -Hartree energ DENC   =    -60296.94290470
  -exchange      EXHF   =         0.00000000
  -V(xc)+E(xc)   XCENC  =      1021.59078312
  PAW double counting   =     11891.23180840   -11898.36514613
  entropy T*S    EENTRO =        -0.02904572
  eigenvalues    EBANDS =     -3714.80926100
  atomic energy  EATOM  =     18165.35265406
  Solvation  Ediel_sol  =         0.00000000
  ---------------------------------------------------
  free energy    TOTEN  =      -454.53844074 eV

  energy without entropy =     -454.50939502  energy(sigma->0) =     -454.52391788


--------------------------------------------------------------------------------------------------------


--------------------------------------- Iteration      1(  50)  ---------------------------------------


    POTLOK:  cpu time    0.1471: real time    0.1472
    SETDIJ:  cpu time    0.7869: real time    0.7874
    EDDIAG:  cpu time    2.4886: real time    2.4924
  RMM-DIIS:  cpu time    6.2435: real time    6.2668
    ORTHCH:  cpu time    0.8407: real time    0.8413
       DOS:  cpu time    0.0017: real time    0.0017
    CHARGE:  cpu time    0.3576: real time    0.3579
    MIXING:  cpu time    0.0202: real time    0.0202
    --------------------------------------------
      LOOP:  cpu time   10.8864: real time   10.9149

 eigenvalue-minimisations  :  4467
 total energy-change (2. order) : 0.5538521E-02  (-0.3664881E-04)
 number of electron     321.9999658 magnetization      21.5073871
 augmentation part       46.0012289 magnetization      15.5512775

 Broyden mixing:
  rms(total) = 0.41740E+00    rms(broyden)= 0.41740E+00
  rms(prec ) = 0.45856E+00
  weight for this iteration     100.00

 eigenvalues of (default mixing * dielectric matrix)
  average eigenvalue GAMMA=   0.9493
  9.1989  2.6622  2.6622  2.3979  2.3979  2.0248  2.0248  1.6576  1.1385  1.1385
  1.0354  1.0354  0.9575  0.3120  0.6019  0.6019  0.7218  0.7218  0.3595  0.3595
  0.1334  0.0829  0.1103  0.1103  0.1768  0.1768  0.0129  0.0065  0.6645  0.6645
  0.4251  0.4251  0.1291  0.1455  0.1610  0.5877  0.5706  0.5706  0.4517  0.4517
  0.3267  0.5002  0.4475  0.4270

 Free energy of the ion-electron system (eV)
  ---------------------------------------------------
  alpha Z        PSCENC =       297.42034922
  Ewald energy   TEWEN  =     44080.01232201
  -Hartree energ DENC   =    -60296.86518263
  -exchange      EXHF   =         0.00000000
  -V(xc)+E(xc)   XCENC  =      1021.58229501
  PAW double counting   =     11891.02179109   -11898.14383940
  entropy T*S    EENTRO =        -0.02798185
  eigenvalues    EBANDS =     -3714.88530973
  atomic energy  EATOM  =     18165.35265406
  Solvation  Ediel_sol  =         0.00000000
  ---------------------------------------------------
  free energy    TOTEN  =      -454.53290222 eV

  energy without entropy =     -454.50492037  energy(sigma->0) =     -454.51891130


--------------------------------------------------------------------------------------------------------


--------------------------------------- Iteration      1(  51)  ---------------------------------------


    POTLOK:  cpu time    0.1480: real time    0.1480
    SETDIJ:  cpu time    0.7558: real time    0.7562
    EDDIAG:  cpu time    2.5826: real time    2.5855
  RMM-DIIS:  cpu time    5.3774: real time    5.3930
    ORTHCH:  cpu time    0.8466: real time    0.8473
       DOS:  cpu time    0.0018: real time    0.0018
    CHARGE:  cpu time    0.3576: real time    0.3579
    MIXING:  cpu time    0.0217: real time    0.0217
    --------------------------------------------
      LOOP:  cpu time   10.0914: real time   10.1114

 eigenvalue-minimisations  :  3888
 total energy-change (2. order) : 0.1050232E-02  (-0.1464588E-04)
 number of electron     321.9999658 magnetization      21.4904507
 augmentation part       45.9989589 magnetization      15.5224927

 Broyden mixing:
  rms(total) = 0.40848E+00    rms(broyden)= 0.40848E+00
  rms(prec ) = 0.44873E+00
  weight for this iteration     100.00

 eigenvalues of (default mixing * dielectric matrix)
  average eigenvalue GAMMA=   0.8776
  8.0435  2.5936  2.5936  2.0727  2.0727  1.7269  0.6968  1.1812  0.4378  0.9929
  0.9929  0.8570  0.8570  0.1862  0.1862  0.1374  0.1374  0.2751  0.2751  0.0376
  0.0376  0.0107  0.0554  0.1280  0.1280  0.7278  0.7278  0.5533  0.5533  0.7039
  0.6426  0.6426  0.4167  0.4167  0.6192  0.5825  0.5183  0.5183  0.3475  0.4203

 Free energy of the ion-electron system (eV)
  ---------------------------------------------------
  alpha Z        PSCENC =       297.42034922
  Ewald energy   TEWEN  =     44080.01232201
  -Hartree energ DENC   =    -60296.78187245
  -exchange      EXHF   =         0.00000000
  -V(xc)+E(xc)   XCENC  =      1021.57688921
  PAW double counting   =     11890.90488651   -11898.00567864
  entropy T*S    EENTRO =        -0.02763001
  eigenvalues    EBANDS =     -3714.98377192
  atomic energy  EATOM  =     18165.35265406
  Solvation  Ediel_sol  =         0.00000000
  ---------------------------------------------------
  free energy    TOTEN  =      -454.53185199 eV

  energy without entropy =     -454.50422198  energy(sigma->0) =     -454.51803698


--------------------------------------------------------------------------------------------------------


--------------------------------------- Iteration      1(  52)  ---------------------------------------


    POTLOK:  cpu time    0.1484: real time    0.1484
    SETDIJ:  cpu time    0.7584: real time    0.7588
    EDDIAG:  cpu time    2.4895: real time    2.4936
  RMM-DIIS:  cpu time    6.3880: real time    6.3972
    ORTHCH:  cpu time    0.8425: real time    0.8434
       DOS:  cpu time    0.0018: real time    0.0018
    CHARGE:  cpu time    0.3573: real time    0.3577
    MIXING:  cpu time    0.0188: real time    0.0188
    --------------------------------------------
      LOOP:  cpu time   11.0046: real time   11.0196

 eigenvalue-minimisations  :  4662
 total energy-change (2. order) :-0.9987572E-02  (-0.4924543E-03)
 number of electron     321.9999658 magnetization      21.4805397
 augmentation part       46.0333700 magnetization      15.6287417

 Broyden mixing:
  rms(total) = 0.51340E+00    rms(broyden)= 0.51332E+00
  rms(prec ) = 0.56303E+00
  weight for this iteration     100.00

 eigenvalues of (default mixing * dielectric matrix)
  average eigenvalue GAMMA=   0.8967
  8.4697  2.6538  2.6538  2.1091  2.1091  1.8020  0.7571  0.7571  0.5491  1.0666
  1.0666  1.1836  0.2868  0.7394  0.7394  0.1775  0.2542  0.2542  0.1096  0.1096
  0.0611  0.7515  0.7515  0.0098  0.0274  0.0856  0.1138  0.7186  0.4928  0.4928
  0.6203  0.6203  0.5415  0.5415  0.6215  0.5907  0.4128  0.4128  0.3351  0.3351
  0.3814

 Free energy of the ion-electron system (eV)
  ---------------------------------------------------
  alpha Z        PSCENC =       297.42034922
  Ewald energy   TEWEN  =     44080.01232201
  -Hartree energ DENC   =    -60296.05505665
  -exchange      EXHF   =         0.00000000
  -V(xc)+E(xc)   XCENC  =      1021.59776528
  PAW double counting   =     11890.48954271   -11897.66945882
  entropy T*S    EENTRO =        -0.03141357
  eigenvalues    EBANDS =     -3715.65854381
  atomic energy  EATOM  =     18165.35265406
  Solvation  Ediel_sol  =         0.00000000
  ---------------------------------------------------
  free energy    TOTEN  =      -454.54183956 eV

  energy without entropy =     -454.51042599  energy(sigma->0) =     -454.52613278


--------------------------------------------------------------------------------------------------------


--------------------------------------- Iteration      1(  53)  ---------------------------------------


    POTLOK:  cpu time    0.1484: real time    0.1484
    SETDIJ:  cpu time    0.7584: real time    0.7587
    EDDIAG:  cpu time    2.6592: real time    2.7173
  RMM-DIIS:  cpu time    6.4585: real time    6.4900
    ORTHCH:  cpu time    0.8432: real time    0.8438
       DOS:  cpu time    0.0018: real time    0.0018
    CHARGE:  cpu time    0.3588: real time    0.3591
    MIXING:  cpu time    0.0192: real time    0.0193
    --------------------------------------------
      LOOP:  cpu time   11.2475: real time   11.3384

 eigenvalue-minimisations  :  4728
 total energy-change (2. order) : 0.2335665E-01  (-0.3192882E-03)
 number of electron     321.9999658 magnetization      21.4782292
 augmentation part       46.0091522 magnetization      15.5169159

 Broyden mixing:
  rms(total) = 0.41789E+00    rms(broyden)= 0.41785E+00
  rms(prec ) = 0.45882E+00
  weight for this iteration     100.00

 eigenvalues of (default mixing * dielectric matrix)
  average eigenvalue GAMMA=   0.8995
  8.4035  2.5040  2.5040  2.1266  2.1266  1.7998  1.2468  1.2468  1.1904  1.0268
  1.0268  0.5319  0.5319  0.6970  0.6970  0.2837  0.7636  0.7636  0.5858  0.5858
  0.6640  0.6640  0.6291  0.6291  0.4663  0.4663  0.1692  0.5870  0.4813  0.4813
  0.2918  0.2918  0.4120  0.3287  0.0909  0.0974  0.0974  0.1081  0.1081  0.0364
  0.0086  0.0270

 Free energy of the ion-electron system (eV)
  ---------------------------------------------------
  alpha Z        PSCENC =       297.42034922
  Ewald energy   TEWEN  =     44080.01232201
  -Hartree energ DENC   =    -60296.27575438
  -exchange      EXHF   =         0.00000000
  -V(xc)+E(xc)   XCENC  =      1021.57502810
  PAW double counting   =     11890.64723426   -11897.74752296
  entropy T*S    EENTRO =        -0.02840707
  eigenvalues    EBANDS =     -3715.47438615
  atomic energy  EATOM  =     18165.35265406
  Solvation  Ediel_sol  =         0.00000000
  ---------------------------------------------------
  free energy    TOTEN  =      -454.51848290 eV

  energy without entropy =     -454.49007583  energy(sigma->0) =     -454.50427937


--------------------------------------------------------------------------------------------------------


--------------------------------------- Iteration      1(  54)  ---------------------------------------


    POTLOK:  cpu time    0.1484: real time    0.1486
    SETDIJ:  cpu time    0.7693: real time    0.7696
    EDDIAG:  cpu time    3.0482: real time    3.0730
  RMM-DIIS:  cpu time    5.8634: real time    5.9797
    ORTHCH:  cpu time    0.8437: real time    0.8442
       DOS:  cpu time    0.0017: real time    0.0017
    CHARGE:  cpu time    0.3576: real time    0.3579
    MIXING:  cpu time    0.0209: real time    0.0210
    --------------------------------------------
      LOOP:  cpu time   11.0531: real time   11.1956

 eigenvalue-minimisations  :  4266
 total energy-change (2. order) :-0.3205900E-02  (-0.3805681E-04)
 number of electron     321.9999658 magnetization      21.4649466
 augmentation part       46.0047169 magnetization      15.4855941

 Broyden mixing:
  rms(total) = 0.40433E+00    rms(broyden)= 0.40432E+00
  rms(prec ) = 0.44395E+00
  weight for this iteration     100.00

 eigenvalues of (default mixing * dielectric matrix)
  average eigenvalue GAMMA=   0.9047
  8.4093  2.4396  2.4396  2.2768  2.2768  1.5636  1.5636  1.5268  1.1930  0.4763
  0.9479  0.9479  0.4381  0.4381  0.2874  0.7170  0.7170  0.1765  0.1172  0.1172
  0.0605  0.0101  0.3728  0.3728  0.0270  0.0996  0.0996  0.7072  0.7072  0.7324
  0.3578  0.3578  0.6540  0.6540  0.5082  0.5082  0.5803  0.5803  0.6090  0.5851
  0.3791  0.4104  0.4597

 Free energy of the ion-electron system (eV)
  ---------------------------------------------------
  alpha Z        PSCENC =       297.42034922
  Ewald energy   TEWEN  =     44080.01232201
  -Hartree energ DENC   =    -60296.25828202
  -exchange      EXHF   =         0.00000000
  -V(xc)+E(xc)   XCENC  =      1021.56830415
  PAW double counting   =     11890.61575241   -11897.71877618
  entropy T*S    EENTRO =        -0.02781982
  eigenvalues    EBANDS =     -3715.48619265
  atomic energy  EATOM  =     18165.35265406
  Solvation  Ediel_sol  =         0.00000000
  ---------------------------------------------------
  free energy    TOTEN  =      -454.52168880 eV

  energy without entropy =     -454.49386899  energy(sigma->0) =     -454.50777889


--------------------------------------------------------------------------------------------------------


--------------------------------------- Iteration      1(  55)  ---------------------------------------


    POTLOK:  cpu time    0.1470: real time    0.1473
    SETDIJ:  cpu time    0.7580: real time    0.7582
    EDDIAG:  cpu time    2.4901: real time    2.4941
  RMM-DIIS:  cpu time    6.3896: real time    6.3968
    ORTHCH:  cpu time    0.8436: real time    0.8441
       DOS:  cpu time    0.0018: real time    0.0017
    CHARGE:  cpu time    0.3534: real time    0.3536
    MIXING:  cpu time    0.0205: real time    0.0205
    --------------------------------------------
      LOOP:  cpu time   11.0040: real time   11.0163

 eigenvalue-minimisations  :  4726
 total energy-change (2. order) : 0.4505426E-02  (-0.1406888E-03)
 number of electron     321.9999658 magnetization      21.4373892
 augmentation part       45.9787492 magnetization      15.3682400

 Broyden mixing:
  rms(total) = 0.34130E+00    rms(broyden)= 0.34123E+00
  rms(prec ) = 0.37432E+00
  weight for this iteration     100.00

 eigenvalues of (default mixing * dielectric matrix)
  average eigenvalue GAMMA=   0.9483
  8.9164  2.8096  2.8096  2.4319  2.4319  1.1648  0.9603  0.9603  1.2623  1.2623
  1.3001  1.3001  0.9527  0.9527  0.2861  0.6790  0.6790  0.1780  0.0634  0.0984
  0.0984  0.0101  0.2350  0.2350  0.0269  0.0986  0.0986  0.4943  0.4943  0.7199
  0.7199  0.3720  0.3720  0.7315  0.6173  0.6173  0.6398  0.6398  0.5913  0.5913
  0.5053  0.5053  0.4059  0.4059

 Free energy of the ion-electron system (eV)
  ---------------------------------------------------
  alpha Z        PSCENC =       297.42034922
  Ewald energy   TEWEN  =     44080.01232201
  -Hartree energ DENC   =    -60296.13854402
  -exchange      EXHF   =         0.00000000
  -V(xc)+E(xc)   XCENC  =      1021.54759355
  PAW double counting   =     11890.41823661   -11897.50386646
  entropy T*S    EENTRO =        -0.02450254
  eigenvalues    EBANDS =     -3715.60142581
  atomic energy  EATOM  =     18165.35265406
  Solvation  Ediel_sol  =         0.00000000
  ---------------------------------------------------
  free energy    TOTEN  =      -454.51718338 eV

  energy without entropy =     -454.49268084  energy(sigma->0) =     -454.50493211


--------------------------------------------------------------------------------------------------------


--------------------------------------- Iteration      1(  56)  ---------------------------------------


    POTLOK:  cpu time    0.1477: real time    0.1479
    SETDIJ:  cpu time    0.7614: real time    0.7616
    EDDIAG:  cpu time    2.4869: real time    2.4894
  RMM-DIIS:  cpu time    6.8508: real time    6.8590
    ORTHCH:  cpu time    0.8457: real time    0.8462
       DOS:  cpu time    0.0019: real time    0.0019
    CHARGE:  cpu time    0.3584: real time    0.3588
    MIXING:  cpu time    0.0226: real time    0.0226
    --------------------------------------------
      LOOP:  cpu time   11.4753: real time   11.4874

 eigenvalue-minimisations  :  4823
 total energy-change (2. order) : 0.5701599E-02  (-0.4457144E-03)
 number of electron     321.9999658 magnetization      21.6680529
 augmentation part       45.9416788 magnetization      15.4715965

 Broyden mixing:
  rms(total) = 0.27793E+00    rms(broyden)= 0.27773E+00
  rms(prec ) = 0.30218E+00
  weight for this iteration     100.00

 eigenvalues of (default mixing * dielectric matrix)
  average eigenvalue GAMMA=   0.7732
  3.0310  1.4006  1.4006  2.2283  1.7130  1.7130  1.3357  1.3357  1.4608  1.4608
  1.1319  0.3585  0.3585  0.2486  0.7825  0.7825  0.8294  0.8294  0.0617  0.0617
  0.0080  0.0080  0.0726  0.0726  0.1289  0.1289  0.6335  0.6335  0.7894  0.5626
  0.5626  0.3912  0.3912  0.4294  0.4638  0.6770  0.6770  0.5756  0.5756  0.6203

 Free energy of the ion-electron system (eV)
  ---------------------------------------------------
  alpha Z        PSCENC =       297.42034922
  Ewald energy   TEWEN  =     44080.01232201
  -Hartree energ DENC   =    -60295.85516159
  -exchange      EXHF   =         0.00000000
  -V(xc)+E(xc)   XCENC  =      1021.50942723
  PAW double counting   =     11890.00005417   -11897.03337502
  entropy T*S    EENTRO =        -0.01909205
  eigenvalues    EBANDS =     -3715.89865982
  atomic energy  EATOM  =     18165.35265406
  Solvation  Ediel_sol  =         0.00000000
  ---------------------------------------------------
  free energy    TOTEN  =      -454.51148178 eV

  energy without entropy =     -454.49238973  energy(sigma->0) =     -454.50193575


--------------------------------------------------------------------------------------------------------


--------------------------------------- Iteration      1(  57)  ---------------------------------------


    POTLOK:  cpu time    0.1476: real time    0.1476
    SETDIJ:  cpu time    1.0092: real time    1.0117
    EDDIAG:  cpu time    2.5127: real time    2.5161
  RMM-DIIS:  cpu time    6.7618: real time    6.7672
    ORTHCH:  cpu time    0.8411: real time    0.8421
       DOS:  cpu time    0.0018: real time    0.0018
    CHARGE:  cpu time    0.3693: real time    0.3696
    MIXING:  cpu time    0.0186: real time    0.0186
    --------------------------------------------
      LOOP:  cpu time   11.6620: real time   11.6747

 eigenvalue-minimisations  :  4777
 total energy-change (2. order) :-0.2342394E+00  (-0.3992828E-01)
 number of electron     321.9999657 magnetization      21.6655263
 augmentation part       46.1312411 magnetization      16.3476749

 Broyden mixing:
  rms(total) = 0.98029E+00    rms(broyden)= 0.97865E+00
  rms(prec ) = 0.10718E+01
  weight for this iteration     100.00

 eigenvalues of (default mixing * dielectric matrix)
  average eigenvalue GAMMA=   0.7511
  2.9384  2.2407  1.1886  1.1886  1.7685  1.7685  1.3804  1.3804  1.4508  1.4508
  0.4085  0.4085  0.2412  1.0906  0.1103  0.1103  0.0486  0.0016  0.0016  0.0498
  0.0498  0.1152  0.1152  0.7784  0.7784  0.8163  0.8163  0.8441  0.6387  0.6387
  0.3927  0.3927  0.4524  0.5372  0.5372  0.6568  0.6568  0.5112  0.6243  0.6243
  0.5924

 Free energy of the ion-electron system (eV)
  ---------------------------------------------------
  alpha Z        PSCENC =       297.42034922
  Ewald energy   TEWEN  =     44080.01232201
  -Hartree energ DENC   =    -60299.11936331
  -exchange      EXHF   =         0.00000000
  -V(xc)+E(xc)   XCENC  =      1021.89622256
  PAW double counting   =     11896.57726787   -11904.70473799
  entropy T*S    EENTRO =        -0.02543392
  eigenvalues    EBANDS =     -3712.15500167
  atomic energy  EATOM  =     18165.35265406
  Solvation  Ediel_sol  =         0.00000000
  ---------------------------------------------------
  free energy    TOTEN  =      -454.74572117 eV

  energy without entropy =     -454.72028725  energy(sigma->0) =     -454.73300421


--------------------------------------------------------------------------------------------------------


--------------------------------------- Iteration      1(  58)  ---------------------------------------


    POTLOK:  cpu time    0.1703: real time    0.1704
    SETDIJ:  cpu time    0.7574: real time    0.7575
    EDDIAG:  cpu time    2.5872: real time    2.5928
  RMM-DIIS:  cpu time    6.4508: real time    6.4577
    ORTHCH:  cpu time    0.8411: real time    0.8415
       DOS:  cpu time    0.0018: real time    0.0019
    CHARGE:  cpu time    0.3623: real time    0.3626
    MIXING:  cpu time    0.0192: real time    0.0192
    --------------------------------------------
      LOOP:  cpu time   11.1902: real time   11.2036

 eigenvalue-minimisations  :  4744
 total energy-change (2. order) : 0.5374596E-01  (-0.2915461E-02)
 number of electron     321.9999657 magnetization      21.6623473
 augmentation part       46.1279654 magnetization      16.3518517

 Broyden mixing:
  rms(total) = 0.98021E+00    rms(broyden)= 0.98013E+00
  rms(prec ) = 0.10734E+01
  weight for this iteration     100.00

 eigenvalues of (default mixing * dielectric matrix)
  average eigenvalue GAMMA=   0.7441
  3.1198  1.2741  1.2741  2.1669  1.7246  1.7246  1.3966  1.3966  1.5175  1.5175
  1.1107  0.3169  0.3169  0.1882  0.1882  0.7813  0.7813  0.8189  0.8189  0.8202
  0.6469  0.6469  0.0979  0.0979  0.0090  0.0090  0.0554  0.0554  0.1231  0.1231
  0.0754  0.6557  0.6557  0.6166  0.6166  0.5466  0.5466  0.5931  0.4538  0.4538
  0.4523  0.4675

 Free energy of the ion-electron system (eV)
  ---------------------------------------------------
  alpha Z        PSCENC =       297.42034922
  Ewald energy   TEWEN  =     44080.01232201
  -Hartree energ DENC   =    -60299.09103365
  -exchange      EXHF   =         0.00000000
  -V(xc)+E(xc)   XCENC  =      1021.92897928
  PAW double counting   =     11896.55233866   -11904.68399585
  entropy T*S    EENTRO =        -0.02497858
  eigenvalues    EBANDS =     -3712.15861035
  atomic energy  EATOM  =     18165.35265406
  Solvation  Ediel_sol  =         0.00000000
  ---------------------------------------------------
  free energy    TOTEN  =      -454.69197521 eV

  energy without entropy =     -454.66699663  energy(sigma->0) =     -454.67948592


--------------------------------------------------------------------------------------------------------


--------------------------------------- Iteration      1(  59)  ---------------------------------------


    POTLOK:  cpu time    0.1462: real time    0.1464
    SETDIJ:  cpu time    0.8100: real time    0.8202
    EDDIAG:  cpu time    2.4972: real time    2.5002
  RMM-DIIS:  cpu time    7.7573: real time    7.7647
    ORTHCH:  cpu time    0.8426: real time    0.8430
       DOS:  cpu time    0.0016: real time    0.0016
    CHARGE:  cpu time    0.3646: real time    0.3649
    MIXING:  cpu time    0.0209: real time    0.0209
    --------------------------------------------
      LOOP:  cpu time   12.4403: real time   12.4619

 eigenvalue-minimisations  :  5601
 total energy-change (2. order) : 0.1884812E-01  (-0.6481235E-03)
 number of electron     321.9999657 magnetization      21.6616609
 augmentation part       46.1261318 magnetization      16.3539785

 Broyden mixing:
  rms(total) = 0.98270E+00    rms(broyden)= 0.98270E+00
  rms(prec ) = 0.10762E+01
  weight for this iteration     100.00

 eigenvalues of (default mixing * dielectric matrix)
  average eigenvalue GAMMA=   0.7402
  3.1625  1.2600  1.2600  2.1495  1.3500  1.3500  1.7306  1.7306  1.5279  1.5279
  1.1257  0.2874  0.2874  0.8735  0.8735  0.3263  0.3263  0.8038  0.8038  0.0758
  0.0397  0.0397  0.0049  0.0474  0.0474  0.1130  0.1130  0.2069  0.2069  0.6125
  0.6125  0.7188  0.6862  0.6862  0.5112  0.5112  0.6212  0.6212  0.5941  0.5287
  0.5287  0.4517  0.4917

 Free energy of the ion-electron system (eV)
  ---------------------------------------------------
  alpha Z        PSCENC =       297.42034922
  Ewald energy   TEWEN  =     44080.01232201
  -Hartree energ DENC   =    -60298.94951168
  -exchange      EXHF   =         0.00000000
  -V(xc)+E(xc)   XCENC  =      1021.94179570
  PAW double counting   =     11896.42181096   -11904.56523354
  entropy T*S    EENTRO =        -0.02471789
  eigenvalues    EBANDS =     -3712.28259594
  atomic energy  EATOM  =     18165.35265406
  Solvation  Ediel_sol  =         0.00000000
  ---------------------------------------------------
  free energy    TOTEN  =      -454.67312709 eV

  energy without entropy =     -454.64840920  energy(sigma->0) =     -454.66076814


--------------------------------------------------------------------------------------------------------


--------------------------------------- Iteration      1(  60)  ---------------------------------------


    POTLOK:  cpu time    0.1475: real time    0.1475
    SETDIJ:  cpu time    0.7592: real time    0.7594
    EDDIAG:  cpu time    2.4922: real time    2.4958
  RMM-DIIS:  cpu time    7.0548: real time    7.0610
    ORTHCH:  cpu time    0.8485: real time    0.8491
       DOS:  cpu time    0.0018: real time    0.0018
    --------------------------------------------
      LOOP:  cpu time   11.3038: real time   11.3145

 eigenvalue-minimisations  :  5061
 total energy-change (2. order) : 0.8413043E-02  (-0.1046506E-03)
 number of electron     321.9999657 magnetization      21.6616609
 augmentation part       46.1261318 magnetization      16.3539785

 Free energy of the ion-electron system (eV)
  ---------------------------------------------------
  alpha Z        PSCENC =       297.42034922
  Ewald energy   TEWEN  =     44080.01232201
  -Hartree energ DENC   =    -60298.95055824
  -exchange      EXHF   =         0.00000000
  -V(xc)+E(xc)   XCENC  =      1021.94455178
  PAW double counting   =     11896.43804073   -11904.58403014
  entropy T*S    EENTRO =        -0.02468653
  eigenvalues    EBANDS =     -3712.27335695
  atomic energy  EATOM  =     18165.35265406
  Solvation  Ediel_sol  =         0.00000000
  ---------------------------------------------------
  free energy    TOTEN  =      -454.66471404 eV

  energy without entropy =     -454.64002752  energy(sigma->0) =     -454.65237078


--------------------------------------------------------------------------------------------------------


 average (electrostatic) potential at core
  the test charge radii are     1.0103  0.6991  0.7089  1.1045  0.7215
  (the norm of the test charge is              1.0000)
       1 -52.2544       2 -53.7321       3 -53.7867       4 -50.6248       5 -56.8443
       6 -51.8045       7 -57.2437       8 -52.0604       9 -57.3043      10 -59.2345
      11 -59.3942      12 -57.2520      13 -57.4562      14 -59.4088      15 -59.4320
      16 -57.0489      17 -56.7966      18 -59.4794      19 -59.3927      20 -57.4023
      21 -56.8763      22 -59.3725      23 -59.3717      24 -57.3962      25 -58.3599
      26 -57.4951      27 -58.3977      28 -58.2653      29 -58.9093      30 -57.7014
      31 -57.6903      32 -58.7906      33 -73.0219      34 -71.0324      35 -71.3001
      36 -73.2163      37 -73.2045      38 -71.2127      39 -71.0425      40 -73.2188
      41 -73.1736      42 -71.1858      43 -70.7277      44 -73.2526      45 -73.1928
      46 -71.1436      47 -70.9118      48 -73.1730      49 -71.9332      50 -72.4037
      51 -71.7450      52 -72.0403      53 -72.5718      54 -72.2434      55 -72.1901
      56 -72.6449      57 -40.2611      58 -41.8562      59 -42.0043      60 -41.9275
      61 -77.3400
 
 
 
 E-fermi :  -3.5287     XC(G=0):  -3.7183     alpha+bet : -2.7725


 spin component 1

 k-point     1 :       0.0000    0.0000    0.0000
  band No.  band energies     occupation 
      1     -34.5873      1.00000
      2     -34.5248      1.00000
      3     -34.3573      1.00000
      4     -32.9901      1.00000
      5     -22.3689      1.00000
      6     -22.2860      1.00000
      7     -22.2304      1.00000
      8     -22.2068      1.00000
      9     -22.1917      1.00000
     10     -22.1770      1.00000
     11     -22.1453      1.00000
     12     -22.0439      1.00000
     13     -21.6892      1.00000
     14     -21.6056      1.00000
     15     -21.4209      1.00000
     16     -21.2032      1.00000
     17     -21.1619      1.00000
     18     -21.0800      1.00000
     19     -21.0142      1.00000
     20     -20.8105      1.00000
     21     -20.4511      1.00000
     22     -20.3925      1.00000
     23     -20.3026      1.00000
     24     -20.2536      1.00000
     25     -20.2132      1.00000
     26     -20.1254      1.00000
     27     -19.9862      1.00000
     28     -19.9089      1.00000
     29     -19.8605      1.00000
     30     -18.0903      1.00000
     31     -18.0555      1.00000
     32     -18.0456      1.00000
     33     -18.0317      1.00000
     34     -17.9968      1.00000
     35     -17.9867      1.00000
     36     -17.8060      1.00000
     37     -17.7975      1.00000
     38     -17.7649      1.00000
     39     -16.5286      1.00000
     40     -16.5118      1.00000
     41     -16.4991      1.00000
     42     -14.9700      1.00000
     43     -14.7122      1.00000
     44     -14.6593      1.00000
     45     -14.4355      1.00000
     46     -13.5227      1.00000
     47     -13.3917      1.00000
     48     -13.3000      1.00000
     49     -13.2901      1.00000
     50     -13.0078      1.00000
     51     -12.9563      1.00000
     52     -12.9420      1.00000
     53     -12.8560      1.00000
     54     -12.8113      1.00000
     55     -12.0843      1.00000
     56     -11.6493      1.00000
     57     -11.6208      1.00000
     58     -11.5369      1.00000
     59     -11.4857      1.00000
     60     -11.4799      1.00000
     61     -11.1951      1.00000
     62     -11.0234      1.00000
     63     -10.9408      1.00000
     64     -10.8584      1.00000
     65     -10.7211      1.00000
     66     -10.6154      1.00000
     67     -10.4767      1.00000
     68     -10.4310      1.00000
     69     -10.3103      1.00000
     70     -10.2248      1.00000
     71     -10.1911      1.00000
     72     -10.1010      1.00000
     73     -10.0710      1.00000
     74      -9.7416      1.00000
     75      -9.6175      1.00000
     76      -9.5676      1.00000
     77      -9.4583      1.00000
     78      -9.4497      1.00000
     79      -9.4307      1.00000
     80      -9.4242      1.00000
     81      -9.4007      1.00000
     82      -9.3703      1.00000
     83      -9.3557      1.00000
     84      -9.3440      1.00000
     85      -9.3204      1.00000
     86      -9.2784      1.00000
     87      -9.2057      1.00000
     88      -9.0096      1.00000
     89      -8.9681      1.00000
     90      -8.7421      1.00000
     91      -8.7248      1.00000
     92      -8.6976      1.00000
     93      -8.6411      1.00000
     94      -8.5818      1.00000
     95      -8.4969      1.00000
     96      -8.3819      1.00000
     97      -8.3321      1.00000
     98      -8.1531      1.00000
     99      -8.0633      1.00000
    100      -8.0346      1.00000
    101      -8.0130      1.00000
    102      -8.0032      1.00000
    103      -7.9444      1.00000
    104      -7.9329      1.00000
    105      -7.9140      1.00000
    106      -7.8935      1.00000
    107      -7.8701      1.00000
    108      -7.8249      1.00000
    109      -7.7890      1.00000
    110      -7.7366      1.00000
    111      -7.6808      1.00000
    112      -7.6629      1.00000
    113      -7.6379      1.00000
    114      -7.6252      1.00000
    115      -7.5793      1.00000
    116      -7.5673      1.00000
    117      -7.4818      1.00000
    118      -7.4609      1.00000
    119      -7.4263      1.00000
    120      -7.4043      1.00000
    121      -7.3626      1.00000
    122      -7.2979      1.00000
    123      -7.2422      1.00000
    124      -7.1994      1.00000
    125      -7.1785      1.00000
    126      -7.1179      1.00000
    127      -7.1065      1.00000
    128      -7.0228      1.00000
    129      -6.9995      1.00000
    130      -6.9723      1.00000
    131      -6.9573      1.00000
    132      -6.9274      1.00000
    133      -6.8991      1.00000
    134      -6.8894      1.00000
    135      -6.8648      1.00000
    136      -6.8181      1.00000
    137      -6.8085      1.00000
    138      -6.7627      1.00000
    139      -6.7483      1.00000
    140      -6.7378      1.00000
    141      -6.7133      1.00000
    142      -6.6625      1.00000
    143      -6.6444      1.00000
    144      -6.6071      1.00000
    145      -6.5122      1.00000
    146      -6.4375      1.00000
    147      -6.4283      1.00000
    148      -6.3407      1.00000
    149      -6.2237      1.00000
    150      -6.1735      1.00000
    151      -6.0267      1.00000
    152      -6.0205      1.00000
    153      -5.8576      1.00000
    154      -5.8441      1.00000
    155      -5.8255      1.00000
    156      -5.7109      1.00000
    157      -5.6147      1.00000
    158      -5.5876      1.00000
    159      -5.5071      1.00000
    160      -5.4968      1.00000
    161      -5.4762      1.00000
    162      -5.4263      1.00000
    163      -5.3872      1.00000
    164      -5.3305      1.00000
    165      -5.3088      1.00000
    166      -4.9580      1.00000
    167      -4.7529      1.00000
    168      -4.5845      1.00000
    169      -4.4599      1.00000
    170      -4.1842      1.00000
    171      -3.5698      0.87713
    172      -3.5288      0.50097
    173      -1.4403      0.00000
    174      -1.3754      0.00000
    175      -1.2856      0.00000
    176      -1.1814      0.00000
    177      -1.0381      0.00000
    178      -0.5514      0.00000
    179      -0.5128      0.00000
    180      -0.4184      0.00000
    181      -0.3631      0.00000
    182      -0.1126      0.00000
    183      -0.0820      0.00000
    184       0.0076      0.00000
    185       0.0408      0.00000
    186       0.0768      0.00000
    187       0.0938      0.00000
    188       0.1327      0.00000
    189       0.1906      0.00000
    190       0.2032      0.00000
    191       0.2465      0.00000
    192       0.2688      0.00000
    193       0.3358      0.00000
    194       0.4705      0.00000
    195       0.6464      0.00000
    196       0.7085      0.00000
    197       0.7638      0.00000
    198       0.8609      0.00000
    199       0.9486      0.00000
    200       0.9699      0.00000
    201       1.1031      0.00000
    202       1.1386      0.00000
    203       1.1996      0.00000
    204       1.3043      0.00000
    205       1.4283      0.00000
    206       1.5650      0.00000
    207       1.6357      0.00000
    208       1.8516      0.00000

 k-point     2 :       0.3333    0.0000    0.0000
  band No.  band energies     occupation 
      1     -34.5873      1.00000
      2     -34.5248      1.00000
      3     -34.3573      1.00000
      4     -32.9901      1.00000
      5     -22.3512      1.00000
      6     -22.3097      1.00000
      7     -22.2263      1.00000
      8     -22.2078      1.00000
      9     -22.1875      1.00000
     10     -22.1765      1.00000
     11     -22.1470      1.00000
     12     -22.0447      1.00000
     13     -21.6890      1.00000
     14     -21.6054      1.00000
     15     -21.4209      1.00000
     16     -21.2031      1.00000
     17     -21.1618      1.00000
     18     -21.0799      1.00000
     19     -21.0141      1.00000
     20     -20.8104      1.00000
     21     -20.4443      1.00000
     22     -20.3928      1.00000
     23     -20.3128      1.00000
     24     -20.2553      1.00000
     25     -20.2101      1.00000
     26     -20.1248      1.00000
     27     -19.9854      1.00000
     28     -19.9078      1.00000
     29     -19.8610      1.00000
     30     -18.0903      1.00000
     31     -18.0554      1.00000
     32     -18.0456      1.00000
     33     -18.0317      1.00000
     34     -17.9969      1.00000
     35     -17.9867      1.00000
     36     -17.8060      1.00000
     37     -17.7975      1.00000
     38     -17.7649      1.00000
     39     -16.5286      1.00000
     40     -16.5118      1.00000
     41     -16.4991      1.00000
     42     -14.9539      1.00000
     43     -14.7009      1.00000
     44     -14.6547      1.00000
     45     -14.4243      1.00000
     46     -13.4367      1.00000
     47     -13.3914      1.00000
     48     -13.3000      1.00000
     49     -13.2900      1.00000
     50     -13.1327      1.00000
     51     -13.0078      1.00000
     52     -12.9561      1.00000
     53     -12.8568      1.00000
     54     -12.7956      1.00000
     55     -12.4700      1.00000
     56     -11.6142      1.00000
     57     -11.5614      1.00000
     58     -11.4143      1.00000
     59     -11.3462      1.00000
     60     -11.2697      1.00000
     61     -11.0858      1.00000
     62     -10.9704      1.00000
     63     -10.8896      1.00000
     64     -10.8638      1.00000
     65     -10.7181      1.00000
     66     -10.6728      1.00000
     67     -10.4876      1.00000
     68     -10.3676      1.00000
     69     -10.3132      1.00000
     70     -10.1971      1.00000
     71     -10.1691      1.00000
     72     -10.1369      1.00000
     73     -10.0899      1.00000
     74      -9.9339      1.00000
     75      -9.8708      1.00000
     76      -9.6616      1.00000
     77      -9.6008      1.00000
     78      -9.5391      1.00000
     79      -9.4432      1.00000
     80      -9.4071      1.00000
     81      -9.3747      1.00000
     82      -9.3570      1.00000
     83      -9.3291      1.00000
     84      -9.2969      1.00000
     85      -9.2923      1.00000
     86      -9.2140      1.00000
     87      -9.0562      1.00000
     88      -9.0379      1.00000
     89      -8.9242      1.00000
     90      -8.7414      1.00000
     91      -8.7220      1.00000
     92      -8.6882      1.00000
     93      -8.5836      1.00000
     94      -8.4901      1.00000
     95      -8.4715      1.00000
     96      -8.3894      1.00000
     97      -8.1891      1.00000
     98      -8.1530      1.00000
     99      -8.1051      1.00000
    100      -8.0748      1.00000
    101      -8.0452      1.00000
    102      -8.0292      1.00000
    103      -8.0063      1.00000
    104      -7.9364      1.00000
    105      -7.9179      1.00000
    106      -7.9047      1.00000
    107      -7.8814      1.00000
    108      -7.8698      1.00000
    109      -7.8433      1.00000
    110      -7.7771      1.00000
    111      -7.7303      1.00000
    112      -7.6492      1.00000
    113      -7.6086      1.00000
    114      -7.5790      1.00000
    115      -7.5227      1.00000
    116      -7.5140      1.00000
    117      -7.4896      1.00000
    118      -7.4286      1.00000
    119      -7.4232      1.00000
    120      -7.4083      1.00000
    121      -7.3863      1.00000
    122      -7.2596      1.00000
    123      -7.2328      1.00000
    124      -7.1765      1.00000
    125      -7.1458      1.00000
    126      -7.1170      1.00000
    127      -7.0728      1.00000
    128      -7.0568      1.00000
    129      -7.0413      1.00000
    130      -7.0147      1.00000
    131      -6.9757      1.00000
    132      -6.9475      1.00000
    133      -6.9186      1.00000
    134      -6.8626      1.00000
    135      -6.8396      1.00000
    136      -6.8090      1.00000
    137      -6.7932      1.00000
    138      -6.7810      1.00000
    139      -6.7399      1.00000
    140      -6.7150      1.00000
    141      -6.7059      1.00000
    142      -6.6860      1.00000
    143      -6.6646      1.00000
    144      -6.6416      1.00000
    145      -6.5812      1.00000
    146      -6.4792      1.00000
    147      -6.4171      1.00000
    148      -6.3533      1.00000
    149      -6.2081      1.00000
    150      -6.0776      1.00000
    151      -6.0083      1.00000
    152      -5.9587      1.00000
    153      -5.9050      1.00000
    154      -5.8811      1.00000
    155      -5.8356      1.00000
    156      -5.7363      1.00000
    157      -5.6754      1.00000
    158      -5.6056      1.00000
    159      -5.5300      1.00000
    160      -5.4940      1.00000
    161      -5.4759      1.00000
    162      -5.4610      1.00000
    163      -5.4095      1.00000
    164      -5.3490      1.00000
    165      -5.2585      1.00000
    166      -4.9396      1.00000
    167      -4.6527      1.00000
    168      -4.5342      1.00000
    169      -4.4670      1.00000
    170      -4.2035      1.00000
    171      -3.5425      0.65197
    172      -3.5259      0.46847
    173      -1.4214      0.00000
    174      -1.3709      0.00000
    175      -1.3022      0.00000
    176      -1.2225      0.00000
    177      -0.9116      0.00000
    178      -0.5695      0.00000
    179      -0.5233      0.00000
    180      -0.4828      0.00000
    181      -0.3891      0.00000
    182      -0.3475      0.00000
    183      -0.0742      0.00000
    184       0.0061      0.00000
    185       0.0789      0.00000
    186       0.1138      0.00000
    187       0.1404      0.00000
    188       0.1758      0.00000
    189       0.2067      0.00000
    190       0.2169      0.00000
    191       0.2560      0.00000
    192       0.3070      0.00000
    193       0.3589      0.00000
    194       0.4638      0.00000
    195       0.4965      0.00000
    196       0.6576      0.00000
    197       0.7787      0.00000
    198       0.8725      0.00000
    199       0.9497      0.00000
    200       1.0076      0.00000
    201       1.0914      0.00000
    202       1.1653      0.00000
    203       1.2299      0.00000
    204       1.3252      0.00000
    205       1.3453      0.00000
    206       1.5806      0.00000
    207       1.6649      0.00000
    208       1.8004      0.00000

 k-point     3 :       0.0000    0.3333    0.0000
  band No.  band energies     occupation 
      1     -34.5873      1.00000
      2     -34.5248      1.00000
      3     -34.3573      1.00000
      4     -32.9901      1.00000
      5     -22.3527      1.00000
      6     -22.3028      1.00000
      7     -22.2357      1.00000
      8     -22.2067      1.00000
      9     -22.1899      1.00000
     10     -22.1729      1.00000
     11     -22.1461      1.00000
     12     -22.0437      1.00000
     13     -21.6890      1.00000
     14     -21.6055      1.00000
     15     -21.4209      1.00000
     16     -21.2031      1.00000
     17     -21.1618      1.00000
     18     -21.0799      1.00000
     19     -21.0141      1.00000
     20     -20.8104      1.00000
     21     -20.4439      1.00000
     22     -20.3980      1.00000
     23     -20.3011      1.00000
     24     -20.2628      1.00000
     25     -20.2095      1.00000
     26     -20.1229      1.00000
     27     -19.9873      1.00000
     28     -19.9080      1.00000
     29     -19.8607      1.00000
     30     -18.0903      1.00000
     31     -18.0554      1.00000
     32     -18.0456      1.00000
     33     -18.0317      1.00000
     34     -17.9969      1.00000
     35     -17.9867      1.00000
     36     -17.8060      1.00000
     37     -17.7975      1.00000
     38     -17.7649      1.00000
     39     -16.5286      1.00000
     40     -16.5118      1.00000
     41     -16.4991      1.00000
     42     -14.9551      1.00000
     43     -14.7003      1.00000
     44     -14.6509      1.00000
     45     -14.4256      1.00000
     46     -13.4420      1.00000
     47     -13.3915      1.00000
     48     -13.2999      1.00000
     49     -13.2900      1.00000
     50     -13.1202      1.00000
     51     -13.0077      1.00000
     52     -12.9562      1.00000
     53     -12.8567      1.00000
     54     -12.8146      1.00000
     55     -12.4764      1.00000
     56     -11.6223      1.00000
     57     -11.4983      1.00000
     58     -11.4112      1.00000
     59     -11.3311      1.00000
     60     -11.3241      1.00000
     61     -11.1600      1.00000
     62     -10.9463      1.00000
     63     -10.8684      1.00000
     64     -10.8271      1.00000
     65     -10.7312      1.00000
     66     -10.6430      1.00000
     67     -10.5022      1.00000
     68     -10.3416      1.00000
     69     -10.3009      1.00000
     70     -10.1953      1.00000
     71     -10.1755      1.00000
     72     -10.1277      1.00000
     73     -10.0841      1.00000
     74      -9.9312      1.00000
     75      -9.7525      1.00000
     76      -9.6841      1.00000
     77      -9.5985      1.00000
     78      -9.5598      1.00000
     79      -9.5376      1.00000
     80      -9.4415      1.00000
     81      -9.4033      1.00000
     82      -9.3771      1.00000
     83      -9.3606      1.00000
     84      -9.3331      1.00000
     85      -9.3127      1.00000
     86      -9.2070      1.00000
     87      -9.0390      1.00000
     88      -9.0343      1.00000
     89      -8.8285      1.00000
     90      -8.7392      1.00000
     91      -8.7091      1.00000
     92      -8.6857      1.00000
     93      -8.6066      1.00000
     94      -8.5850      1.00000
     95      -8.4972      1.00000
     96      -8.3330      1.00000
     97      -8.1796      1.00000
     98      -8.1600      1.00000
     99      -8.1093      1.00000
    100      -8.0792      1.00000
    101      -8.0551      1.00000
    102      -8.0299      1.00000
    103      -7.9786      1.00000
    104      -7.9341      1.00000
    105      -7.9133      1.00000
    106      -7.9006      1.00000
    107      -7.8713      1.00000
    108      -7.8541      1.00000
    109      -7.8118      1.00000
    110      -7.7891      1.00000
    111      -7.7040      1.00000
    112      -7.6471      1.00000
    113      -7.6301      1.00000
    114      -7.6066      1.00000
    115      -7.5500      1.00000
    116      -7.5066      1.00000
    117      -7.4787      1.00000
    118      -7.4237      1.00000
    119      -7.4126      1.00000
    120      -7.3837      1.00000
    121      -7.3683      1.00000
    122      -7.2610      1.00000
    123      -7.2326      1.00000
    124      -7.1741      1.00000
    125      -7.1425      1.00000
    126      -7.1308      1.00000
    127      -7.0791      1.00000
    128      -7.0640      1.00000
    129      -7.0481      1.00000
    130      -6.9985      1.00000
    131      -6.9687      1.00000
    132      -6.9557      1.00000
    133      -6.9188      1.00000
    134      -6.8631      1.00000
    135      -6.8335      1.00000
    136      -6.8032      1.00000
    137      -6.7954      1.00000
    138      -6.7515      1.00000
    139      -6.7411      1.00000
    140      -6.7032      1.00000
    141      -6.6946      1.00000
    142      -6.6878      1.00000
    143      -6.6453      1.00000
    144      -6.6169      1.00000
    145      -6.6071      1.00000
    146      -6.5264      1.00000
    147      -6.3862      1.00000
    148      -6.3611      1.00000
    149      -6.2549      1.00000
    150      -6.1144      1.00000
    151      -6.0274      1.00000
    152      -5.9487      1.00000
    153      -5.9003      1.00000
    154      -5.8378      1.00000
    155      -5.8277      1.00000
    156      -5.7860      1.00000
    157      -5.6777      1.00000
    158      -5.5939      1.00000
    159      -5.5417      1.00000
    160      -5.4876      1.00000
    161      -5.4786      1.00000
    162      -5.4489      1.00000
    163      -5.4289      1.00000
    164      -5.2891      1.00000
    165      -5.2600      1.00000
    166      -4.9765      1.00000
    167      -4.6519      1.00000
    168      -4.5173      1.00000
    169      -4.4722      1.00000
    170      -4.2025      1.00000
    171      -3.5689      0.87224
    172      -3.5057      0.25776
    173      -1.4359      0.00000
    174      -1.3776      0.00000
    175      -1.2841      0.00000
    176      -1.2187      0.00000
    177      -0.9133      0.00000
    178      -0.5712      0.00000
    179      -0.5192      0.00000
    180      -0.4730      0.00000
    181      -0.4063      0.00000
    182      -0.3483      0.00000
    183      -0.0665      0.00000
    184       0.0250      0.00000
    185       0.0677      0.00000
    186       0.0958      0.00000
    187       0.1245      0.00000
    188       0.1884      0.00000
    189       0.2133      0.00000
    190       0.2333      0.00000
    191       0.2608      0.00000
    192       0.3043      0.00000
    193       0.3407      0.00000
    194       0.4657      0.00000
    195       0.4808      0.00000
    196       0.6745      0.00000
    197       0.7632      0.00000
    198       0.8553      0.00000
    199       0.9656      0.00000
    200       1.0495      0.00000
    201       1.1041      0.00000
    202       1.1449      0.00000
    203       1.1886      0.00000
    204       1.2276      0.00000
    205       1.3292      0.00000
    206       1.5315      0.00000
    207       1.5817      0.00000
    208       1.7597      0.00000

 k-point     4 :       0.3333    0.3333    0.0000
  band No.  band energies     occupation 
      1     -34.5873      1.00000
      2     -34.5248      1.00000
      3     -34.3573      1.00000
      4     -32.9901      1.00000
      5     -22.3373      1.00000
      6     -22.3109      1.00000
      7     -22.2452      1.00000
      8     -22.2139      1.00000
      9     -22.1832      1.00000
     10     -22.1727      1.00000
     11     -22.1446      1.00000
     12     -22.0436      1.00000
     13     -21.6889      1.00000
     14     -21.6053      1.00000
     15     -21.4208      1.00000
     16     -21.2031      1.00000
     17     -21.1618      1.00000
     18     -21.0798      1.00000
     19     -21.0140      1.00000
     20     -20.8104      1.00000
     21     -20.4376      1.00000
     22     -20.3973      1.00000
     23     -20.3103      1.00000
     24     -20.2665      1.00000
     25     -20.2055      1.00000
     26     -20.1232      1.00000
     27     -19.9859      1.00000
     28     -19.9069      1.00000
     29     -19.8612      1.00000
     30     -18.0903      1.00000
     31     -18.0555      1.00000
     32     -18.0456      1.00000
     33     -18.0317      1.00000
     34     -17.9968      1.00000
     35     -17.9867      1.00000
     36     -17.8060      1.00000
     37     -17.7975      1.00000
     38     -17.7649      1.00000
     39     -16.5286      1.00000
     40     -16.5118      1.00000
     41     -16.4991      1.00000
     42     -14.9410      1.00000
     43     -14.6922      1.00000
     44     -14.6378      1.00000
     45     -14.4145      1.00000
     46     -13.3927      1.00000
     47     -13.3627      1.00000
     48     -13.2997      1.00000
     49     -13.2900      1.00000
     50     -13.1197      1.00000
     51     -13.0091      1.00000
     52     -12.9822      1.00000
     53     -12.9559      1.00000
     54     -12.8569      1.00000
     55     -12.7267      1.00000
     56     -11.5528      1.00000
     57     -11.4984      1.00000
     58     -11.3203      1.00000
     59     -11.2300      1.00000
     60     -11.2154      1.00000
     61     -11.0605      1.00000
     62     -10.8938      1.00000
     63     -10.7793      1.00000
     64     -10.7554      1.00000
     65     -10.6698      1.00000
     66     -10.6455      1.00000
     67     -10.5357      1.00000
     68     -10.3747      1.00000
     69     -10.2997      1.00000
     70     -10.2930      1.00000
     71     -10.1908      1.00000
     72     -10.1415      1.00000
     73     -10.1089      1.00000
     74     -10.0544      1.00000
     75      -9.8587      1.00000
     76      -9.8237      1.00000
     77      -9.6241      1.00000
     78      -9.5258      1.00000
     79      -9.4321      1.00000
     80      -9.4132      1.00000
     81      -9.3906      1.00000
     82      -9.3805      1.00000
     83      -9.3527      1.00000
     84      -9.3379      1.00000
     85      -9.3165      1.00000
     86      -9.2982      1.00000
     87      -9.2877      1.00000
     88      -8.9033      1.00000
     89      -8.7856      1.00000
     90      -8.7439      1.00000
     91      -8.7176      1.00000
     92      -8.6803      1.00000
     93      -8.5067      1.00000
     94      -8.4779      1.00000
     95      -8.3498      1.00000
     96      -8.3275      1.00000
     97      -8.2224      1.00000
     98      -8.1691      1.00000
     99      -8.1582      1.00000
    100      -8.1122      1.00000
    101      -8.0821      1.00000
    102      -7.9826      1.00000
    103      -7.9612      1.00000
    104      -7.9379      1.00000
    105      -7.9082      1.00000
    106      -7.8916      1.00000
    107      -7.8521      1.00000
    108      -7.8407      1.00000
    109      -7.7781      1.00000
    110      -7.7535      1.00000
    111      -7.7466      1.00000
    112      -7.7219      1.00000
    113      -7.6421      1.00000
    114      -7.5777      1.00000
    115      -7.5451      1.00000
    116      -7.5294      1.00000
    117      -7.5049      1.00000
    118      -7.4514      1.00000
    119      -7.4412      1.00000
    120      -7.3913      1.00000
    121      -7.2983      1.00000
    122      -7.2524      1.00000
    123      -7.2212      1.00000
    124      -7.1861      1.00000
    125      -7.1727      1.00000
    126      -7.1207      1.00000
    127      -7.0807      1.00000
    128      -7.0533      1.00000
    129      -7.0293      1.00000
    130      -7.0068      1.00000
    131      -7.0027      1.00000
    132      -6.9752      1.00000
    133      -6.9476      1.00000
    134      -6.9010      1.00000
    135      -6.8683      1.00000
    136      -6.8215      1.00000
    137      -6.7902      1.00000
    138      -6.7670      1.00000
    139      -6.7543      1.00000
    140      -6.7026      1.00000
    141      -6.6891      1.00000
    142      -6.6651      1.00000
    143      -6.6436      1.00000
    144      -6.6046      1.00000
    145      -6.5955      1.00000
    146      -6.5314      1.00000
    147      -6.4720      1.00000
    148      -6.3041      1.00000
    149      -6.1608      1.00000
    150      -6.1228      1.00000
    151      -5.9745      1.00000
    152      -5.9579      1.00000
    153      -5.9242      1.00000
    154      -5.8618      1.00000
    155      -5.7785      1.00000
    156      -5.7385      1.00000
    157      -5.6963      1.00000
    158      -5.6667      1.00000
    159      -5.5715      1.00000
    160      -5.4957      1.00000
    161      -5.4790      1.00000
    162      -5.4602      1.00000
    163      -5.4310      1.00000
    164      -5.3911      1.00000
    165      -5.2377      1.00000
    166      -4.9863      1.00000
    167      -4.5803      1.00000
    168      -4.4755      1.00000
    169      -4.4322      1.00000
    170      -4.2221      1.00000
    171      -3.5362      0.58416
    172      -3.5018      0.22302
    173      -1.4398      0.00000
    174      -1.3801      0.00000
    175      -1.2939      0.00000
    176      -1.2411      0.00000
    177      -0.7949      0.00000
    178      -0.6075      0.00000
    179      -0.5578      0.00000
    180      -0.4415      0.00000
    181      -0.3908      0.00000
    182      -0.2798      0.00000
    183      -0.1757      0.00000
    184      -0.1075      0.00000
    185      -0.0546      0.00000
    186       0.0325      0.00000
    187       0.0557      0.00000
    188       0.0996      0.00000
    189       0.1912      0.00000
    190       0.2145      0.00000
    191       0.2831      0.00000
    192       0.3387      0.00000
    193       0.5178      0.00000
    194       0.5916      0.00000
    195       0.6316      0.00000
    196       0.7036      0.00000
    197       0.7468      0.00000
    198       0.8403      0.00000
    199       0.9962      0.00000
    200       1.0649      0.00000
    201       1.1288      0.00000
    202       1.1763      0.00000
    203       1.2358      0.00000
    204       1.3067      0.00000
    205       1.3954      0.00000
    206       1.5556      0.00000
    207       1.7133      0.00000
    208       1.7783      0.00000

 k-point     5 :      -0.3333    0.3333    0.0000
  band No.  band energies     occupation 
      1     -34.5873      1.00000
      2     -34.5248      1.00000
      3     -34.3573      1.00000
      4     -32.9901      1.00000
      5     -22.3384      1.00000
      6     -22.3083      1.00000
      7     -22.2491      1.00000
      8     -22.2127      1.00000
      9     -22.1808      1.00000
     10     -22.1720      1.00000
     11     -22.1466      1.00000
     12     -22.0435      1.00000
     13     -21.6889      1.00000
     14     -21.6053      1.00000
     15     -21.4208      1.00000
     16     -21.2031      1.00000
     17     -21.1618      1.00000
     18     -21.0798      1.00000
     19     -21.0140      1.00000
     20     -20.8104      1.00000
     21     -20.4377      1.00000
     22     -20.3971      1.00000
     23     -20.3105      1.00000
     24     -20.2664      1.00000
     25     -20.2057      1.00000
     26     -20.1229      1.00000
     27     -19.9860      1.00000
     28     -19.9069      1.00000
     29     -19.8612      1.00000
     30     -18.0903      1.00000
     31     -18.0554      1.00000
     32     -18.0456      1.00000
     33     -18.0317      1.00000
     34     -17.9969      1.00000
     35     -17.9867      1.00000
     36     -17.8060      1.00000
     37     -17.7975      1.00000
     38     -17.7649      1.00000
     39     -16.5286      1.00000
     40     -16.5118      1.00000
     41     -16.4991      1.00000
     42     -14.9409      1.00000
     43     -14.6922      1.00000
     44     -14.6378      1.00000
     45     -14.4145      1.00000
     46     -13.3919      1.00000
     47     -13.3616      1.00000
     48     -13.2999      1.00000
     49     -13.2899      1.00000
     50     -13.1228      1.00000
     51     -13.0092      1.00000
     52     -12.9855      1.00000
     53     -12.9558      1.00000
     54     -12.8548      1.00000
     55     -12.7225      1.00000
     56     -11.5631      1.00000
     57     -11.4976      1.00000
     58     -11.3212      1.00000
     59     -11.2314      1.00000
     60     -11.2062      1.00000
     61     -11.0598      1.00000
     62     -10.8919      1.00000
     63     -10.7800      1.00000
     64     -10.7554      1.00000
     65     -10.6586      1.00000
     66     -10.6399      1.00000
     67     -10.5268      1.00000
     68     -10.3934      1.00000
     69     -10.3241      1.00000
     70     -10.2830      1.00000
     71     -10.1944      1.00000
     72     -10.1522      1.00000
     73     -10.1121      1.00000
     74     -10.0557      1.00000
     75      -9.8789      1.00000
     76      -9.7379      1.00000
     77      -9.6497      1.00000
     78      -9.5249      1.00000
     79      -9.4380      1.00000
     80      -9.4312      1.00000
     81      -9.3979      1.00000
     82      -9.3790      1.00000
     83      -9.3607      1.00000
     84      -9.3413      1.00000
     85      -9.3260      1.00000
     86      -9.3021      1.00000
     87      -9.2443      1.00000
     88      -8.9091      1.00000
     89      -8.7805      1.00000
     90      -8.7387      1.00000
     91      -8.7186      1.00000
     92      -8.6878      1.00000
     93      -8.5069      1.00000
     94      -8.4789      1.00000
     95      -8.3669      1.00000
     96      -8.3315      1.00000
     97      -8.1985      1.00000
     98      -8.1705      1.00000
     99      -8.1444      1.00000
    100      -8.1247      1.00000
    101      -8.0929      1.00000
    102      -7.9650      1.00000
    103      -7.9509      1.00000
    104      -7.9329      1.00000
    105      -7.9073      1.00000
    106      -7.8792      1.00000
    107      -7.8609      1.00000
    108      -7.8521      1.00000
    109      -7.8355      1.00000
    110      -7.7718      1.00000
    111      -7.7454      1.00000
    112      -7.6672      1.00000
    113      -7.6361      1.00000
    114      -7.6213      1.00000
    115      -7.5209      1.00000
    116      -7.5105      1.00000
    117      -7.4645      1.00000
    118      -7.4341      1.00000
    119      -7.4135      1.00000
    120      -7.4013      1.00000
    121      -7.3530      1.00000
    122      -7.2567      1.00000
    123      -7.2255      1.00000
    124      -7.1986      1.00000
    125      -7.1793      1.00000
    126      -7.1451      1.00000
    127      -7.0999      1.00000
    128      -7.0633      1.00000
    129      -7.0609      1.00000
    130      -6.9978      1.00000
    131      -6.9683      1.00000
    132      -6.9369      1.00000
    133      -6.9309      1.00000
    134      -6.8964      1.00000
    135      -6.8620      1.00000
    136      -6.8159      1.00000
    137      -6.8024      1.00000
    138      -6.7663      1.00000
    139      -6.7483      1.00000
    140      -6.7145      1.00000
    141      -6.6870      1.00000
    142      -6.6771      1.00000
    143      -6.6519      1.00000
    144      -6.6359      1.00000
    145      -6.6045      1.00000
    146      -6.4885      1.00000
    147      -6.4461      1.00000
    148      -6.3036      1.00000
    149      -6.2197      1.00000
    150      -6.0613      1.00000
    151      -5.9911      1.00000
    152      -5.9615      1.00000
    153      -5.9056      1.00000
    154      -5.8744      1.00000
    155      -5.8101      1.00000
    156      -5.7406      1.00000
    157      -5.6947      1.00000
    158      -5.6545      1.00000
    159      -5.5491      1.00000
    160      -5.4962      1.00000
    161      -5.4788      1.00000
    162      -5.4681      1.00000
    163      -5.4382      1.00000
    164      -5.3831      1.00000
    165      -5.2398      1.00000
    166      -4.9842      1.00000
    167      -4.5815      1.00000
    168      -4.4917      1.00000
    169      -4.4207      1.00000
    170      -4.2204      1.00000
    171      -3.5369      0.59092
    172      -3.5009      0.21521
    173      -1.4303      0.00000
    174      -1.3801      0.00000
    175      -1.3003      0.00000
    176      -1.2401      0.00000
    177      -0.8236      0.00000
    178      -0.5886      0.00000
    179      -0.5479      0.00000
    180      -0.4453      0.00000
    181      -0.4038      0.00000
    182      -0.2814      0.00000
    183      -0.1501      0.00000
    184      -0.0988      0.00000
    185      -0.0356      0.00000
    186      -0.0020      0.00000
    187       0.0690      0.00000
    188       0.0903      0.00000
    189       0.2123      0.00000
    190       0.2270      0.00000
    191       0.2996      0.00000
    192       0.3814      0.00000
    193       0.4073      0.00000
    194       0.5507      0.00000
    195       0.6294      0.00000
    196       0.6615      0.00000
    197       0.8116      0.00000
    198       0.8436      0.00000
    199       0.9886      0.00000
    200       1.0390      0.00000
    201       1.1184      0.00000
    202       1.2001      0.00000
    203       1.2167      0.00000
    204       1.2912      0.00000
    205       1.3867      0.00000
    206       1.5317      0.00000
    207       1.6819      0.00000
    208       1.7605      0.00000

 spin component 2

 k-point     1 :       0.0000    0.0000    0.0000
  band No.  band energies     occupation 
      1     -34.6042      1.00000
      2     -34.5311      1.00000
      3     -34.4715      1.00000
      4     -32.9305      1.00000
      5     -22.3045      1.00000
      6     -22.2206      1.00000
      7     -22.1647      1.00000
      8     -22.1559      1.00000
      9     -22.1269      1.00000
     10     -22.1202      1.00000
     11     -22.0730      1.00000
     12     -21.9677      1.00000
     13     -21.6795      1.00000
     14     -21.5861      1.00000
     15     -21.3320      1.00000
     16     -21.1031      1.00000
     17     -21.0845      1.00000
     18     -21.0796      1.00000
     19     -20.9956      1.00000
     20     -20.6687      1.00000
     21     -20.4149      1.00000
     22     -20.3614      1.00000
     23     -20.2729      1.00000
     24     -20.2430      1.00000
     25     -20.1909      1.00000
     26     -20.1003      1.00000
     27     -19.9459      1.00000
     28     -19.7791      1.00000
     29     -18.7472      1.00000
     30     -18.1010      1.00000
     31     -18.0651      1.00000
     32     -18.0556      1.00000
     33     -18.0363      1.00000
     34     -18.0117      1.00000
     35     -18.0004      1.00000
     36     -17.9906      1.00000
     37     -17.8777      1.00000
     38     -17.8243      1.00000
     39     -16.5214      1.00000
     40     -16.4817      1.00000
     41     -16.4042      1.00000
     42     -13.5276      1.00000
     43     -13.1092      1.00000
     44     -12.6901      1.00000
     45     -11.8799      1.00000
     46     -11.5341      1.00000
     47     -11.5118      1.00000
     48     -11.4223      1.00000
     49     -11.3752      1.00000
     50     -11.3277      1.00000
     51     -11.1578      1.00000
     52     -10.9289      1.00000
     53     -10.8190      1.00000
     54     -10.5852      1.00000
     55     -10.4887      1.00000
     56     -10.4218      1.00000
     57     -10.3683      1.00000
     58     -10.2327      1.00000
     59     -10.0717      1.00000
     60      -9.9253      1.00000
     61      -9.8732      1.00000
     62      -9.6252      1.00000
     63      -9.5626      1.00000
     64      -9.4227      1.00000
     65      -9.3898      1.00000
     66      -9.3773      1.00000
     67      -9.3706      1.00000
     68      -9.3586      1.00000
     69      -9.2535      1.00000
     70      -9.1953      1.00000
     71      -9.1477      1.00000
     72      -9.1027      1.00000
     73      -9.0775      1.00000
     74      -9.0319      1.00000
     75      -8.9670      1.00000
     76      -8.9339      1.00000
     77      -8.9022      1.00000
     78      -8.8002      1.00000
     79      -8.7474      1.00000
     80      -8.7371      1.00000
     81      -8.6167      1.00000
     82      -8.4610      1.00000
     83      -8.2554      1.00000
     84      -8.1954      1.00000
     85      -7.9963      1.00000
     86      -7.9814      1.00000
     87      -7.9399      1.00000
     88      -7.9026      1.00000
     89      -7.8897      1.00000
     90      -7.8140      1.00000
     91      -7.7731      1.00000
     92      -7.7569      1.00000
     93      -7.7452      1.00000
     94      -7.7248      1.00000
     95      -7.6624      1.00000
     96      -7.6316      1.00000
     97      -7.5889      1.00000
     98      -7.4973      1.00000
     99      -7.4381      1.00000
    100      -7.3805      1.00000
    101      -7.3778      1.00000
    102      -7.2707      1.00000
    103      -7.2474      1.00000
    104      -7.2271      1.00000
    105      -7.1890      1.00000
    106      -7.1376      1.00000
    107      -7.1223      1.00000
    108      -7.0913      1.00000
    109      -7.0574      1.00000
    110      -6.9887      1.00000
    111      -6.9525      1.00000
    112      -6.9261      1.00000
    113      -6.9159      1.00000
    114      -6.8652      1.00000
    115      -6.8352      1.00000
    116      -6.8063      1.00000
    117      -6.7601      1.00000
    118      -6.7415      1.00000
    119      -6.6881      1.00000
    120      -6.5845      1.00000
    121      -6.5373      1.00000
    122      -6.4985      1.00000
    123      -6.4602      1.00000
    124      -6.4298      1.00000
    125      -6.3924      1.00000
    126      -6.3762      1.00000
    127      -6.3584      1.00000
    128      -6.3436      1.00000
    129      -6.3120      1.00000
    130      -6.2992      1.00000
    131      -6.2433      1.00000
    132      -6.2328      1.00000
    133      -6.0841      1.00000
    134      -5.9308      1.00000
    135      -5.8819      1.00000
    136      -5.7922      1.00000
    137      -5.7338      1.00000
    138      -5.6396      1.00000
    139      -5.5002      1.00000
    140      -5.3333      1.00000
    141      -5.2984      1.00000
    142      -5.0813      1.00000
    143      -4.9210      1.00000
    144      -4.5740      1.00000
    145      -4.4283      1.00000
    146      -4.1814      1.00000
    147      -4.1017      1.00000
    148      -3.9657      1.00000
    149      -3.7521      1.00000
    150      -3.7159      1.00000
    151      -3.6172      0.99385
    152      -3.4478      0.01106
    153      -3.3388      0.00000
    154      -3.3026      0.00000
    155      -3.0533      0.00000
    156      -3.0269      0.00000
    157      -2.5403      0.00000
    158      -2.5353      0.00000
    159      -2.5206      0.00000
    160      -2.4614      0.00000
    161      -2.1170      0.00000
    162      -2.0534      0.00000
    163      -0.8210      0.00000
    164      -0.8021      0.00000
    165      -0.7863      0.00000
    166      -0.6779      0.00000
    167      -0.5116      0.00000
    168      -0.3186      0.00000
    169      -0.2731      0.00000
    170      -0.2295      0.00000
    171      -0.1063      0.00000
    172      -0.0371      0.00000
    173      -0.0239      0.00000
    174       0.0343      0.00000
    175       0.0719      0.00000
    176       0.0805      0.00000
    177       0.1148      0.00000
    178       0.1310      0.00000
    179       0.1518      0.00000
    180       0.2160      0.00000
    181       0.2609      0.00000
    182       0.3238      0.00000
    183       0.4424      0.00000
    184       0.4842      0.00000
    185       0.5597      0.00000
    186       0.6770      0.00000
    187       0.7035      0.00000
    188       0.7569      0.00000
    189       0.7957      0.00000
    190       0.9223      0.00000
    191       0.9274      0.00000
    192       0.9537      0.00000
    193       1.0165      0.00000
    194       1.0807      0.00000
    195       1.1063      0.00000
    196       1.2594      0.00000
    197       1.2957      0.00000
    198       1.3217      0.00000
    199       1.3549      0.00000
    200       1.4272      0.00000
    201       1.5708      0.00000
    202       1.5893      0.00000
    203       1.6437      0.00000
    204       1.7366      0.00000
    205       1.8569      0.00000
    206       1.9134      0.00000
    207       2.0838      0.00000
    208       2.2248      0.00000

 k-point     2 :       0.3333    0.0000    0.0000
  band No.  band energies     occupation 
      1     -34.6042      1.00000
      2     -34.5311      1.00000
      3     -34.4715      1.00000
      4     -32.9305      1.00000
      5     -22.2875      1.00000
      6     -22.2448      1.00000
      7     -22.1673      1.00000
      8     -22.1564      1.00000
      9     -22.1243      1.00000
     10     -22.1119      1.00000
     11     -22.0720      1.00000
     12     -21.9696      1.00000
     13     -21.6794      1.00000
     14     -21.5859      1.00000
     15     -21.3319      1.00000
     16     -21.1030      1.00000
     17     -21.0845      1.00000
     18     -21.0795      1.00000
     19     -20.9956      1.00000
     20     -20.6687      1.00000
     21     -20.4115      1.00000
     22     -20.3616      1.00000
     23     -20.2773      1.00000
     24     -20.2459      1.00000
     25     -20.1883      1.00000
     26     -20.0988      1.00000
     27     -19.9462      1.00000
     28     -19.7790      1.00000
     29     -18.7471      1.00000
     30     -18.1010      1.00000
     31     -18.0650      1.00000
     32     -18.0556      1.00000
     33     -18.0363      1.00000
     34     -18.0117      1.00000
     35     -18.0005      1.00000
     36     -17.9906      1.00000
     37     -17.8777      1.00000
     38     -17.8243      1.00000
     39     -16.5214      1.00000
     40     -16.4817      1.00000
     41     -16.4042      1.00000
     42     -13.4156      1.00000
     43     -13.1825      1.00000
     44     -12.6511      1.00000
     45     -12.2852      1.00000
     46     -11.5008      1.00000
     47     -11.4496      1.00000
     48     -11.3233      1.00000
     49     -11.2866      1.00000
     50     -11.1977      1.00000
     51     -11.1242      1.00000
     52     -10.9523      1.00000
     53     -10.7679      1.00000
     54     -10.5964      1.00000
     55     -10.5008      1.00000
     56     -10.4410      1.00000
     57     -10.3849      1.00000
     58     -10.2698      1.00000
     59     -10.0609      1.00000
     60      -9.9723      1.00000
     61      -9.8710      1.00000
     62      -9.7053      1.00000
     63      -9.6450      1.00000
     64      -9.5092      1.00000
     65      -9.4420      1.00000
     66      -9.3774      1.00000
     67      -9.3335      1.00000
     68      -9.2913      1.00000
     69      -9.1756      1.00000
     70      -9.1078      1.00000
     71      -9.0888      1.00000
     72      -9.0657      1.00000
     73      -9.0449      1.00000
     74      -9.0090      1.00000
     75      -8.9776      1.00000
     76      -8.9509      1.00000
     77      -8.8450      1.00000
     78      -8.8033      1.00000
     79      -8.7755      1.00000
     80      -8.6901      1.00000
     81      -8.6408      1.00000
     82      -8.4041      1.00000
     83      -8.2867      1.00000
     84      -8.2331      1.00000
     85      -8.1448      1.00000
     86      -8.0712      1.00000
     87      -7.9956      1.00000
     88      -7.9136      1.00000
     89      -7.8595      1.00000
     90      -7.8408      1.00000
     91      -7.7862      1.00000
     92      -7.7404      1.00000
     93      -7.7096      1.00000
     94      -7.6672      1.00000
     95      -7.6333      1.00000
     96      -7.6114      1.00000
     97      -7.5588      1.00000
     98      -7.4820      1.00000
     99      -7.4714      1.00000
    100      -7.4351      1.00000
    101      -7.3808      1.00000
    102      -7.2646      1.00000
    103      -7.2374      1.00000
    104      -7.2223      1.00000
    105      -7.1908      1.00000
    106      -7.1406      1.00000
    107      -7.0979      1.00000
    108      -7.0550      1.00000
    109      -7.0313      1.00000
    110      -6.9816      1.00000
    111      -6.9432      1.00000
    112      -6.9181      1.00000
    113      -6.8820      1.00000
    114      -6.8522      1.00000
    115      -6.8099      1.00000
    116      -6.7957      1.00000
    117      -6.7720      1.00000
    118      -6.7402      1.00000
    119      -6.6168      1.00000
    120      -6.5915      1.00000
    121      -6.5662      1.00000
    122      -6.5434      1.00000
    123      -6.4815      1.00000
    124      -6.4600      1.00000
    125      -6.4033      1.00000
    126      -6.3979      1.00000
    127      -6.3767      1.00000
    128      -6.3522      1.00000
    129      -6.3208      1.00000
    130      -6.3021      1.00000
    131      -6.2580      1.00000
    132      -6.2102      1.00000
    133      -6.1049      1.00000
    134      -6.0248      1.00000
    135      -5.8997      1.00000
    136      -5.7452      1.00000
    137      -5.7318      1.00000
    138      -5.6380      1.00000
    139      -5.5010      1.00000
    140      -5.3664      1.00000
    141      -5.3196      1.00000
    142      -5.1038      1.00000
    143      -4.8427      1.00000
    144      -4.5585      1.00000
    145      -4.2507      1.00000
    146      -4.1771      1.00000
    147      -4.0939      1.00000
    148      -3.9806      1.00000
    149      -3.7785      1.00000
    150      -3.7595      1.00000
    151      -3.6653      0.99994
    152      -3.4173      0.00081
    153      -3.3616      0.00000
    154      -3.2877      0.00000
    155      -3.0865      0.00000
    156      -2.9665      0.00000
    157      -2.6245      0.00000
    158      -2.5882      0.00000
    159      -2.5385      0.00000
    160      -2.4665      0.00000
    161      -2.1041      0.00000
    162      -1.9934      0.00000
    163      -0.8251      0.00000
    164      -0.8119      0.00000
    165      -0.7898      0.00000
    166      -0.7440      0.00000
    167      -0.5491      0.00000
    168      -0.3891      0.00000
    169      -0.3166      0.00000
    170      -0.2813      0.00000
    171      -0.1985      0.00000
    172      -0.1899      0.00000
    173      -0.0927      0.00000
    174       0.1168      0.00000
    175       0.1414      0.00000
    176       0.1619      0.00000
    177       0.1986      0.00000
    178       0.2349      0.00000
    179       0.2618      0.00000
    180       0.2939      0.00000
    181       0.4032      0.00000
    182       0.4666      0.00000
    183       0.4845      0.00000
    184       0.5685      0.00000
    185       0.5906      0.00000
    186       0.6195      0.00000
    187       0.6702      0.00000
    188       0.7104      0.00000
    189       0.8247      0.00000
    190       0.8419      0.00000
    191       0.9292      0.00000
    192       1.0045      0.00000
    193       1.0477      0.00000
    194       1.1099      0.00000
    195       1.1566      0.00000
    196       1.2209      0.00000
    197       1.2694      0.00000
    198       1.2867      0.00000
    199       1.3456      0.00000
    200       1.3715      0.00000
    201       1.4769      0.00000
    202       1.5476      0.00000
    203       1.6743      0.00000
    204       1.7229      0.00000
    205       1.8168      0.00000
    206       1.8738      0.00000
    207       1.9851      0.00000
    208       2.2832      0.00000

 k-point     3 :       0.0000    0.3333    0.0000
  band No.  band energies     occupation 
      1     -34.6042      1.00000
      2     -34.5311      1.00000
      3     -34.4715      1.00000
      4     -32.9305      1.00000
      5     -22.2888      1.00000
      6     -22.2397      1.00000
      7     -22.1742      1.00000
      8     -22.1560      1.00000
      9     -22.1279      1.00000
     10     -22.1059      1.00000
     11     -22.0719      1.00000
     12     -21.9695      1.00000
     13     -21.6794      1.00000
     14     -21.5860      1.00000
     15     -21.3319      1.00000
     16     -21.1031      1.00000
     17     -21.0842      1.00000
     18     -21.0798      1.00000
     19     -20.9956      1.00000
     20     -20.6687      1.00000
     21     -20.4093      1.00000
     22     -20.3665      1.00000
     23     -20.2760      1.00000
     24     -20.2426      1.00000
     25     -20.1891      1.00000
     26     -20.0991      1.00000
     27     -19.9464      1.00000
     28     -19.7792      1.00000
     29     -18.7471      1.00000
     30     -18.1010      1.00000
     31     -18.0650      1.00000
     32     -18.0556      1.00000
     33     -18.0363      1.00000
     34     -18.0117      1.00000
     35     -18.0005      1.00000
     36     -17.9906      1.00000
     37     -17.8777      1.00000
     38     -17.8243      1.00000
     39     -16.5214      1.00000
     40     -16.4817      1.00000
     41     -16.4042      1.00000
     42     -13.4176      1.00000
     43     -13.1718      1.00000
     44     -12.6628      1.00000
     45     -12.2959      1.00000
     46     -11.5084      1.00000
     47     -11.3969      1.00000
     48     -11.3286      1.00000
     49     -11.2896      1.00000
     50     -11.1871      1.00000
     51     -11.1484      1.00000
     52     -10.9606      1.00000
     53     -10.7836      1.00000
     54     -10.6150      1.00000
     55     -10.4900      1.00000
     56     -10.4548      1.00000
     57     -10.3599      1.00000
     58     -10.2782      1.00000
     59     -10.0881      1.00000
     60      -9.8986      1.00000
     61      -9.8647      1.00000
     62      -9.6780      1.00000
     63      -9.5958      1.00000
     64      -9.4992      1.00000
     65      -9.4345      1.00000
     66      -9.3725      1.00000
     67      -9.3456      1.00000
     68      -9.2896      1.00000
     69      -9.2714      1.00000
     70      -9.1733      1.00000
     71      -9.1146      1.00000
     72      -9.0755      1.00000
     73      -9.0427      1.00000
     74      -9.0246      1.00000
     75      -8.9869      1.00000
     76      -8.9355      1.00000
     77      -8.8238      1.00000
     78      -8.7794      1.00000
     79      -8.7445      1.00000
     80      -8.7031      1.00000
     81      -8.6352      1.00000
     82      -8.4072      1.00000
     83      -8.2935      1.00000
     84      -8.2135      1.00000
     85      -8.1437      1.00000
     86      -8.0879      1.00000
     87      -7.9977      1.00000
     88      -7.9077      1.00000
     89      -7.8662      1.00000
     90      -7.8150      1.00000
     91      -7.7926      1.00000
     92      -7.7568      1.00000
     93      -7.7218      1.00000
     94      -7.6536      1.00000
     95      -7.6232      1.00000
     96      -7.5887      1.00000
     97      -7.5551      1.00000
     98      -7.5094      1.00000
     99      -7.4693      1.00000
    100      -7.4224      1.00000
    101      -7.4020      1.00000
    102      -7.2774      1.00000
    103      -7.2418      1.00000
    104      -7.2122      1.00000
    105      -7.1909      1.00000
    106      -7.1492      1.00000
    107      -7.0808      1.00000
    108      -7.0532      1.00000
    109      -7.0272      1.00000
    110      -6.9896      1.00000
    111      -6.9629      1.00000
    112      -6.9230      1.00000
    113      -6.8847      1.00000
    114      -6.8644      1.00000
    115      -6.8065      1.00000
    116      -6.7772      1.00000
    117      -6.7539      1.00000
    118      -6.7435      1.00000
    119      -6.6074      1.00000
    120      -6.5929      1.00000
    121      -6.5468      1.00000
    122      -6.5252      1.00000
    123      -6.5027      1.00000
    124      -6.4426      1.00000
    125      -6.4143      1.00000
    126      -6.3832      1.00000
    127      -6.3726      1.00000
    128      -6.3667      1.00000
    129      -6.3302      1.00000
    130      -6.2808      1.00000
    131      -6.2641      1.00000
    132      -6.2079      1.00000
    133      -6.0878      1.00000
    134      -5.9996      1.00000
    135      -5.9045      1.00000
    136      -5.8006      1.00000
    137      -5.7333      1.00000
    138      -5.6391      1.00000
    139      -5.5085      1.00000
    140      -5.3942      1.00000
    141      -5.3120      1.00000
    142      -5.1097      1.00000
    143      -4.8330      1.00000
    144      -4.4233      1.00000
    145      -4.3732      1.00000
    146      -4.1636      1.00000
    147      -4.1028      1.00000
    148      -3.9566      1.00000
    149      -3.9154      1.00000
    150      -3.6523      0.99976
    151      -3.6068      0.98640
    152      -3.4225      0.00133
    153      -3.3416      0.00000
    154      -3.3027      0.00000
    155      -3.1246      0.00000
    156      -2.9730      0.00000
    157      -2.6960      0.00000
    158      -2.5417      0.00000
    159      -2.5300      0.00000
    160      -2.4689      0.00000
    161      -2.1087      0.00000
    162      -1.9786      0.00000
    163      -0.8418      0.00000
    164      -0.8113      0.00000
    165      -0.7989      0.00000
    166      -0.7645      0.00000
    167      -0.5323      0.00000
    168      -0.3781      0.00000
    169      -0.3206      0.00000
    170      -0.2705      0.00000
    171      -0.2032      0.00000
    172      -0.1614      0.00000
    173      -0.0716      0.00000
    174       0.0994      0.00000
    175       0.1408      0.00000
    176       0.1925      0.00000
    177       0.2179      0.00000
    178       0.2393      0.00000
    179       0.2806      0.00000
    180       0.3132      0.00000
    181       0.3678      0.00000
    182       0.4490      0.00000
    183       0.5249      0.00000
    184       0.5459      0.00000
    185       0.5662      0.00000
    186       0.6116      0.00000
    187       0.6636      0.00000
    188       0.6880      0.00000
    189       0.8027      0.00000
    190       0.8504      0.00000
    191       0.9541      0.00000
    192       1.0083      0.00000
    193       1.0329      0.00000
    194       1.0970      0.00000
    195       1.1546      0.00000
    196       1.2105      0.00000
    197       1.2511      0.00000
    198       1.2744      0.00000
    199       1.3585      0.00000
    200       1.4069      0.00000
    201       1.5128      0.00000
    202       1.5568      0.00000
    203       1.6838      0.00000
    204       1.7647      0.00000
    205       1.8191      0.00000
    206       1.9004      0.00000
    207       2.0625      0.00000
    208       2.1571      0.00000

 k-point     4 :       0.3333    0.3333    0.0000
  band No.  band energies     occupation 
      1     -34.6042      1.00000
      2     -34.5311      1.00000
      3     -34.4715      1.00000
      4     -32.9305      1.00000
      5     -22.2735      1.00000
      6     -22.2477      1.00000
      7     -22.1921      1.00000
      8     -22.1568      1.00000
      9     -22.1247      1.00000
     10     -22.0969      1.00000
     11     -22.0724      1.00000
     12     -21.9700      1.00000
     13     -21.6794      1.00000
     14     -21.5859      1.00000
     15     -21.3319      1.00000
     16     -21.1030      1.00000
     17     -21.0843      1.00000
     18     -21.0797      1.00000
     19     -20.9956      1.00000
     20     -20.6687      1.00000
     21     -20.4066      1.00000
     22     -20.3659      1.00000
     23     -20.2799      1.00000
     24     -20.2455      1.00000
     25     -20.1868      1.00000
     26     -20.0983      1.00000
     27     -19.9463      1.00000
     28     -19.7791      1.00000
     29     -18.7470      1.00000
     30     -18.1010      1.00000
     31     -18.0651      1.00000
     32     -18.0556      1.00000
     33     -18.0363      1.00000
     34     -18.0117      1.00000
     35     -18.0004      1.00000
     36     -17.9906      1.00000
     37     -17.8777      1.00000
     38     -17.8243      1.00000
     39     -16.5214      1.00000
     40     -16.4817      1.00000
     41     -16.4042      1.00000
     42     -13.3103      1.00000
     43     -13.1382      1.00000
     44     -12.7579      1.00000
     45     -12.5295      1.00000
     46     -11.4179      1.00000
     47     -11.3617      1.00000
     48     -11.3153      1.00000
     49     -11.2626      1.00000
     50     -11.2128      1.00000
     51     -11.0479      1.00000
     52     -10.9575      1.00000
     53     -10.7003      1.00000
     54     -10.5865      1.00000
     55     -10.4805      1.00000
     56     -10.4536      1.00000
     57     -10.4218      1.00000
     58     -10.3140      1.00000
     59     -10.0766      1.00000
     60     -10.0011      1.00000
     61      -9.8966      1.00000
     62      -9.7804      1.00000
     63      -9.6925      1.00000
     64      -9.4916      1.00000
     65      -9.4590      1.00000
     66      -9.3092      1.00000
     67      -9.2505      1.00000
     68      -9.1971      1.00000
     69      -9.1457      1.00000
     70      -9.1243      1.00000
     71      -9.1005      1.00000
     72      -9.0624      1.00000
     73      -9.0420      1.00000
     74      -9.0226      1.00000
     75      -8.9970      1.00000
     76      -8.9513      1.00000
     77      -8.8411      1.00000
     78      -8.7874      1.00000
     79      -8.7584      1.00000
     80      -8.6873      1.00000
     81      -8.5755      1.00000
     82      -8.4171      1.00000
     83      -8.3322      1.00000
     84      -8.3063      1.00000
     85      -8.2889      1.00000
     86      -8.1563      1.00000
     87      -7.9799      1.00000
     88      -7.9332      1.00000
     89      -7.9045      1.00000
     90      -7.7889      1.00000
     91      -7.7767      1.00000
     92      -7.7476      1.00000
     93      -7.6684      1.00000
     94      -7.6498      1.00000
     95      -7.5781      1.00000
     96      -7.5237      1.00000
     97      -7.5218      1.00000
     98      -7.4827      1.00000
     99      -7.4423      1.00000
    100      -7.4149      1.00000
    101      -7.3635      1.00000
    102      -7.2761      1.00000
    103      -7.2468      1.00000
    104      -7.2207      1.00000
    105      -7.1880      1.00000
    106      -7.1130      1.00000
    107      -7.1017      1.00000
    108      -7.0754      1.00000
    109      -7.0160      1.00000
    110      -7.0058      1.00000
    111      -6.9937      1.00000
    112      -6.9339      1.00000
    113      -6.9111      1.00000
    114      -6.8860      1.00000
    115      -6.8169      1.00000
    116      -6.7968      1.00000
    117      -6.7704      1.00000
    118      -6.7462      1.00000
    119      -6.5868      1.00000
    120      -6.5633      1.00000
    121      -6.5406      1.00000
    122      -6.5190      1.00000
    123      -6.4901      1.00000
    124      -6.4632      1.00000
    125      -6.4327      1.00000
    126      -6.4217      1.00000
    127      -6.3986      1.00000
    128      -6.3663      1.00000
    129      -6.3422      1.00000
    130      -6.2907      1.00000
    131      -6.2558      1.00000
    132      -6.1509      1.00000
    133      -6.1112      1.00000
    134      -6.0428      1.00000
    135      -5.9104      1.00000
    136      -5.7737      1.00000
    137      -5.7318      1.00000
    138      -5.6374      1.00000
    139      -5.5671      1.00000
    140      -5.3757      1.00000
    141      -5.3170      1.00000
    142      -5.1320      1.00000
    143      -4.8232      1.00000
    144      -4.3603      1.00000
    145      -4.2420      1.00000
    146      -4.1556      1.00000
    147      -4.0805      1.00000
    148      -3.9468      1.00000
    149      -3.9318      1.00000
    150      -3.8095      1.00000
    151      -3.5989      0.97636
    152      -3.4038      0.00020
    153      -3.3188      0.00000
    154      -3.2873      0.00000
    155      -3.0385      0.00000
    156      -3.0071      0.00000
    157      -2.7784      0.00000
    158      -2.7147      0.00000
    159      -2.4996      0.00000
    160      -2.4318      0.00000
    161      -2.0692      0.00000
    162      -1.9355      0.00000
    163      -0.9100      0.00000
    164      -0.8241      0.00000
    165      -0.8047      0.00000
    166      -0.7527      0.00000
    167      -0.5828      0.00000
    168      -0.4492      0.00000
    169      -0.3813      0.00000
    170      -0.3635      0.00000
    171      -0.2683      0.00000
    172      -0.1837      0.00000
    173      -0.1464      0.00000
    174       0.1935      0.00000
    175       0.2116      0.00000
    176       0.2394      0.00000
    177       0.2755      0.00000
    178       0.3062      0.00000
    179       0.3468      0.00000
    180       0.3988      0.00000
    181       0.4516      0.00000
    182       0.5165      0.00000
    183       0.5808      0.00000
    184       0.6009      0.00000
    185       0.6730      0.00000
    186       0.6960      0.00000
    187       0.7263      0.00000
    188       0.7510      0.00000
    189       0.7847      0.00000
    190       0.8206      0.00000
    191       0.9643      0.00000
    192       1.0323      0.00000
    193       1.0595      0.00000
    194       1.1061      0.00000
    195       1.1683      0.00000
    196       1.2090      0.00000
    197       1.2587      0.00000
    198       1.2766      0.00000
    199       1.3479      0.00000
    200       1.4194      0.00000
    201       1.4317      0.00000
    202       1.4851      0.00000
    203       1.5472      0.00000
    204       1.6847      0.00000
    205       1.7617      0.00000
    206       1.8717      0.00000
    207       1.9082      0.00000
    208       2.3597      0.00000

 k-point     5 :      -0.3333    0.3333    0.0000
  band No.  band energies     occupation 
      1     -34.6042      1.00000
      2     -34.5311      1.00000
      3     -34.4715      1.00000
      4     -32.9305      1.00000
      5     -22.2753      1.00000
      6     -22.2432      1.00000
      7     -22.1971      1.00000
      8     -22.1562      1.00000
      9     -22.1236      1.00000
     10     -22.0919      1.00000
     11     -22.0770      1.00000
     12     -21.9698      1.00000
     13     -21.6794      1.00000
     14     -21.5859      1.00000
     15     -21.3319      1.00000
     16     -21.1030      1.00000
     17     -21.0843      1.00000
     18     -21.0797      1.00000
     19     -20.9956      1.00000
     20     -20.6687      1.00000
     21     -20.4067      1.00000
     22     -20.3658      1.00000
     23     -20.2806      1.00000
     24     -20.2446      1.00000
     25     -20.1873      1.00000
     26     -20.0982      1.00000
     27     -19.9464      1.00000
     28     -19.7791      1.00000
     29     -18.7470      1.00000
     30     -18.1010      1.00000
     31     -18.0650      1.00000
     32     -18.0556      1.00000
     33     -18.0363      1.00000
     34     -18.0117      1.00000
     35     -18.0005      1.00000
     36     -17.9906      1.00000
     37     -17.8777      1.00000
     38     -17.8243      1.00000
     39     -16.5214      1.00000
     40     -16.4817      1.00000
     41     -16.4042      1.00000
     42     -13.3087      1.00000
     43     -13.1406      1.00000
     44     -12.7600      1.00000
     45     -12.5254      1.00000
     46     -11.4329      1.00000
     47     -11.3500      1.00000
     48     -11.3173      1.00000
     49     -11.2601      1.00000
     50     -11.2157      1.00000
     51     -11.0334      1.00000
     52     -10.9645      1.00000
     53     -10.6984      1.00000
     54     -10.5831      1.00000
     55     -10.4973      1.00000
     56     -10.4658      1.00000
     57     -10.4075      1.00000
     58     -10.3126      1.00000
     59     -10.0779      1.00000
     60      -9.9912      1.00000
     61      -9.9258      1.00000
     62      -9.7712      1.00000
     63      -9.6356      1.00000
     64      -9.5012      1.00000
     65      -9.4488      1.00000
     66      -9.3151      1.00000
     67      -9.2940      1.00000
     68      -9.2408      1.00000
     69      -9.1406      1.00000
     70      -9.1179      1.00000
     71      -9.0752      1.00000
     72      -9.0546      1.00000
     73      -9.0402      1.00000
     74      -9.0207      1.00000
     75      -9.0007      1.00000
     76      -8.9495      1.00000
     77      -8.8397      1.00000
     78      -8.7884      1.00000
     79      -8.7244      1.00000
     80      -8.7056      1.00000
     81      -8.6233      1.00000
     82      -8.4020      1.00000
     83      -8.3579      1.00000
     84      -8.2788      1.00000
     85      -8.2554      1.00000
     86      -8.1293      1.00000
     87      -7.9794      1.00000
     88      -7.9480      1.00000
     89      -7.9136      1.00000
     90      -7.8406      1.00000
     91      -7.7941      1.00000
     92      -7.6910      1.00000
     93      -7.6617      1.00000
     94      -7.6385      1.00000
     95      -7.6173      1.00000
     96      -7.5369      1.00000
     97      -7.5091      1.00000
     98      -7.4811      1.00000
     99      -7.4474      1.00000
    100      -7.4257      1.00000
    101      -7.3469      1.00000
    102      -7.2505      1.00000
    103      -7.2435      1.00000
    104      -7.1820      1.00000
    105      -7.1670      1.00000
    106      -7.1536      1.00000
    107      -7.1295      1.00000
    108      -7.0573      1.00000
    109      -7.0298      1.00000
    110      -7.0038      1.00000
    111      -6.9868      1.00000
    112      -6.9644      1.00000
    113      -6.9134      1.00000
    114      -6.8723      1.00000
    115      -6.8032      1.00000
    116      -6.7880      1.00000
    117      -6.7740      1.00000
    118      -6.7374      1.00000
    119      -6.6163      1.00000
    120      -6.5691      1.00000
    121      -6.5480      1.00000
    122      -6.5288      1.00000
    123      -6.5073      1.00000
    124      -6.4615      1.00000
    125      -6.4361      1.00000
    126      -6.4130      1.00000
    127      -6.3908      1.00000
    128      -6.3706      1.00000
    129      -6.3210      1.00000
    130      -6.2987      1.00000
    131      -6.2543      1.00000
    132      -6.1751      1.00000
    133      -6.1030      1.00000
    134      -5.9694      1.00000
    135      -5.9169      1.00000
    136      -5.7940      1.00000
    137      -5.7329      1.00000
    138      -5.6375      1.00000
    139      -5.5942      1.00000
    140      -5.3591      1.00000
    141      -5.3178      1.00000
    142      -5.1336      1.00000
    143      -4.8241      1.00000
    144      -4.3447      1.00000
    145      -4.2292      1.00000
    146      -4.1628      1.00000
    147      -4.1077      1.00000
    148      -3.9676      1.00000
    149      -3.9198      1.00000
    150      -3.7926      1.00000
    151      -3.6012      0.97979
    152      -3.4012      0.00015
    153      -3.3177      0.00000
    154      -3.2892      0.00000
    155      -3.0271      0.00000
    156      -3.0193      0.00000
    157      -2.7821      0.00000
    158      -2.7095      0.00000
    159      -2.4992      0.00000
    160      -2.4318      0.00000
    161      -2.0686      0.00000
    162      -1.9355      0.00000
    163      -0.8847      0.00000
    164      -0.8287      0.00000
    165      -0.8026      0.00000
    166      -0.7843      0.00000
    167      -0.5894      0.00000
    168      -0.4336      0.00000
    169      -0.3996      0.00000
    170      -0.3774      0.00000
    171      -0.2456      0.00000
    172      -0.2085      0.00000
    173      -0.1261      0.00000
    174       0.1939      0.00000
    175       0.2359      0.00000
    176       0.2625      0.00000
    177       0.2933      0.00000
    178       0.3277      0.00000
    179       0.3574      0.00000
    180       0.4156      0.00000
    181       0.4755      0.00000
    182       0.5010      0.00000
    183       0.5401      0.00000
    184       0.5536      0.00000
    185       0.5906      0.00000
    186       0.6833      0.00000
    187       0.7034      0.00000
    188       0.7419      0.00000
    189       0.8164      0.00000
    190       0.8465      0.00000
    191       0.9632      0.00000
    192       1.0156      0.00000
    193       1.0669      0.00000
    194       1.1009      0.00000
    195       1.1284      0.00000
    196       1.1991      0.00000
    197       1.2408      0.00000
    198       1.2621      0.00000
    199       1.3691      0.00000
    200       1.4132      0.00000
    201       1.4576      0.00000
    202       1.5251      0.00000
    203       1.5414      0.00000
    204       1.6882      0.00000
    205       1.7526      0.00000
    206       1.8657      0.00000
    207       1.9788      0.00000
    208       2.3017      0.00000


--------------------------------------------------------------------------------------------------------


 soft charge-density along one line, spin component           1
         0         1         2         3         4         5         6         7         8         9
 total charge-density along one line
 
 soft charge-density along one line, spin component           2
         0         1         2         3         4         5         6         7         8         9
 total charge-density along one line
 
 pseudopotential strength for first ion, spin component:           1
-12.861   0.016  -0.004   0.062  -0.257   1.130  -0.002  -0.000
  0.016 -13.914  -0.257  -0.001  -0.177  -0.002   1.386   0.041
 -0.004  -0.257 -11.502   0.004  -0.035  -0.000   0.041   1.008
  0.062  -0.001   0.004 -13.943   0.001  -0.015   0.000  -0.000
 -0.257  -0.177  -0.035   0.001 -11.149   0.030   0.029   0.007
  1.130  -0.002  -0.000  -0.015   0.030   0.236   0.002  -0.001
 -0.002   1.386   0.041   0.000   0.029   0.002   0.135  -0.029
 -0.000   0.041   1.008  -0.000   0.007  -0.001  -0.029   0.411
 -0.015   0.000  -0.000   1.387  -0.001   0.006  -0.000   0.000
  0.030   0.029   0.007  -0.001   0.926  -0.031  -0.020  -0.004
  0.001  -0.008   0.081  -0.000  -0.003  -0.000   0.002  -0.020
 -0.000   0.001  -0.008   0.000   0.000   0.000  -0.000   0.002
 -0.000   0.010  -0.000   0.000   0.001   0.000  -0.004  -0.000
  0.000  -0.003   0.025  -0.000  -0.000   0.000   0.001  -0.007
 -0.001   0.000   0.000   0.010   0.000   0.000   0.000  -0.000
 -0.000   0.002   0.001  -0.000  -0.000  -0.000   0.000  -0.000
 -0.000   0.002  -0.011  -0.000   0.000  -0.000  -0.000   0.003
  0.000  -0.000   0.000   0.003  -0.000  -0.000  -0.000   0.000
 pseudopotential strength for first ion, spin component:           2
-11.992   0.021  -0.014  -0.180  -0.367   0.908  -0.003   0.001
  0.021  -9.057   0.184  -0.008   0.041  -0.003   0.491  -0.036
 -0.014   0.184 -10.739   0.004   0.017   0.001  -0.036   0.817
 -0.180  -0.008   0.004  -9.128  -0.036   0.026   0.002  -0.001
 -0.367   0.041   0.017  -0.036  -9.806   0.050  -0.008  -0.002
  0.908  -0.003   0.001   0.026   0.050   0.318   0.003  -0.002
 -0.003   0.491  -0.036   0.002  -0.008   0.003   0.658   0.019
  0.001  -0.036   0.817  -0.001  -0.002  -0.002   0.019   0.484
  0.026   0.002  -0.001   0.498   0.005  -0.021  -0.001   0.000
  0.050  -0.008  -0.002   0.005   0.617  -0.043   0.004   0.002
  0.001  -0.000   0.007   0.001  -0.000  -0.000   0.000  -0.002
 -0.000   0.000  -0.004  -0.000   0.000   0.000  -0.000   0.001
 -0.000   0.015   0.001   0.000   0.001   0.000  -0.005  -0.000
  0.000  -0.002   0.027  -0.000   0.000   0.000   0.000  -0.005
 -0.001   0.000   0.000   0.015  -0.000   0.000   0.000  -0.000
 -0.000   0.001   0.000  -0.000  -0.000   0.000   0.001   0.000
 -0.000   0.001  -0.013   0.000  -0.000  -0.000  -0.000   0.003
  0.000  -0.000   0.000   0.001   0.000  -0.000  -0.000  -0.000
 total augmentation occupancy for first ion, spin component:           1
  1.933  -0.007   0.005   0.033   0.110   0.077   0.007  -0.002  -0.002  -0.119  -0.005  -0.002   0.000  -0.001   0.002   0.001
 -0.007   1.347  -0.004   0.002   0.009   0.007   0.168  -0.067  -0.004  -0.037  -0.009  -0.003  -0.023  -0.022   0.001  -0.006
  0.005  -0.004   1.377  -0.001  -0.002  -0.002  -0.065   0.931  -0.002  -0.009   0.084   0.021  -0.013   0.194   0.001   0.000
  0.033   0.002  -0.001   1.402   0.008  -0.002  -0.004  -0.001   0.108  -0.005   0.000  -0.000   0.000   0.000  -0.017   0.000
  0.110   0.009  -0.002   0.008   1.252  -0.118  -0.035  -0.009  -0.005   0.854   0.004  -0.004  -0.001   0.000  -0.001  -0.000
  0.077   0.007  -0.002  -0.002  -0.118   0.190   0.003   0.002  -0.010  -0.069   0.006   0.001  -0.002   0.002   0.007   0.000
  0.007   0.168  -0.065  -0.004  -0.035   0.003   0.268  -0.048   0.004  -0.018  -0.002   0.007   0.006  -0.022  -0.001  -0.001
 -0.002  -0.067   0.931  -0.001  -0.009   0.002  -0.048   0.877  -0.001  -0.008   0.044  -0.100  -0.010   0.147  -0.001   0.002
 -0.002  -0.004  -0.002   0.108  -0.005  -0.010   0.004  -0.001   0.364  -0.004   0.002  -0.000  -0.001   0.000  -0.001  -0.000
 -0.119  -0.037  -0.009  -0.005   0.854  -0.069  -0.018  -0.008  -0.004   0.650   0.007  -0.004   0.004   0.001   0.004  -0.000
 -0.005  -0.009   0.084   0.000   0.004   0.006  -0.002   0.044   0.002   0.007   1.512  -0.606  -0.007   0.148  -0.002   0.001
 -0.002  -0.003   0.021  -0.000  -0.004   0.001   0.007  -0.100  -0.000  -0.004  -0.606   0.341   0.003  -0.037  -0.001  -0.001
  0.000  -0.023  -0.013   0.000  -0.001  -0.002   0.006  -0.010  -0.001   0.004  -0.007   0.003   0.394  -0.001   0.001  -0.034
 -0.001  -0.022   0.194   0.000   0.000   0.002  -0.022   0.147   0.000   0.001   0.148  -0.037  -0.001   0.401   0.000  -0.000
  0.002   0.001   0.001  -0.017  -0.001   0.007  -0.001  -0.001  -0.001   0.004  -0.002  -0.001   0.001   0.000   0.401  -0.000
  0.001  -0.006   0.000   0.000  -0.000   0.000  -0.001   0.002  -0.000  -0.000   0.001  -0.001  -0.034  -0.000  -0.000   0.003
  0.000   0.001  -0.011   0.000  -0.000  -0.000   0.003  -0.029   0.000  -0.000  -0.010   0.014  -0.000  -0.036  -0.000  -0.000
 -0.000   0.000  -0.000  -0.006   0.000  -0.001  -0.000   0.000  -0.000  -0.000   0.000   0.000  -0.000  -0.000  -0.034   0.000
 total augmentation occupancy for first ion, spin component:           2
  0.020   0.001  -0.001  -0.032  -0.018  -0.073   0.000  -0.000   0.011  -0.004   0.001  -0.000  -0.000   0.000   0.000  -0.000
  0.001   0.516   0.049   0.000   0.024   0.001  -0.191  -0.019  -0.003  -0.011   0.002  -0.001  -0.012   0.003   0.001  -0.002
 -0.001   0.049   0.042   0.001   0.005  -0.001  -0.013  -0.036  -0.001  -0.001  -0.009   0.015  -0.000  -0.014   0.000  -0.000
 -0.032   0.000   0.001   0.531  -0.005   0.010  -0.003  -0.001  -0.249   0.001  -0.000  -0.000   0.001   0.000  -0.005  -0.000
 -0.018   0.024   0.005  -0.005   0.105  -0.007  -0.009  -0.001  -0.000  -0.028  -0.001  -0.001  -0.001  -0.000   0.000  -0.000
 -0.073   0.001  -0.001   0.010  -0.007   0.009  -0.001   0.000  -0.011   0.012   0.001   0.001  -0.000   0.000   0.000  -0.000
  0.000  -0.191  -0.013  -0.003  -0.009  -0.001   0.083   0.013   0.006   0.009  -0.001  -0.000   0.012  -0.001  -0.001   0.000
 -0.000  -0.019  -0.036  -0.001  -0.001   0.000   0.013  -0.056   0.000   0.001   0.007   0.000   0.002  -0.011  -0.000   0.000
  0.011  -0.003  -0.001  -0.249  -0.000  -0.011   0.006   0.000   0.187  -0.001   0.000   0.000  -0.001  -0.000   0.000   0.000
 -0.004  -0.011  -0.001   0.001  -0.028   0.012   0.009   0.001  -0.001  -0.078  -0.001  -0.000   0.001  -0.000   0.001   0.000
  0.001   0.002  -0.009  -0.000  -0.001   0.001  -0.001   0.007   0.000  -0.001   0.041   0.059   0.000  -0.005   0.000   0.000
 -0.000  -0.001   0.015  -0.000  -0.001   0.001  -0.000   0.000   0.000  -0.000   0.059  -0.049  -0.000   0.008  -0.000  -0.000
 -0.000  -0.012  -0.000   0.001  -0.001  -0.000   0.012   0.002  -0.001   0.001   0.000  -0.000   0.005  -0.000   0.000   0.003
  0.000   0.003  -0.014   0.000  -0.000   0.000  -0.001  -0.011  -0.000  -0.000  -0.005   0.008  -0.000   0.007  -0.000   0.000
  0.000   0.001   0.000  -0.005   0.000   0.000  -0.001  -0.000   0.000   0.001   0.000  -0.000   0.000  -0.000   0.006  -0.000
 -0.000  -0.002  -0.000  -0.000  -0.000  -0.000   0.000   0.000   0.000   0.000   0.000  -0.000   0.003   0.000  -0.000  -0.000
 -0.000  -0.000  -0.000   0.000   0.000   0.000   0.000  -0.001  -0.000   0.000   0.000   0.000   0.000   0.002  -0.000  -0.000
  0.000  -0.000   0.000  -0.002   0.000  -0.000   0.000   0.000   0.001  -0.000  -0.000  -0.000   0.000   0.000   0.002  -0.000


------------------------ aborting loop because EDIFF is reached ----------------------------------------


 


 total charge     
 
# of ion       s       p       d       tot
------------------------------------------
    1        0.552   1.002   6.394   7.948
    2        0.529   1.010   6.515   8.053
    3        0.528   1.009   6.555   8.091
    4        0.435   0.697   6.287   7.419
    5        0.370   0.577   6.264   7.211
    6        0.303   0.414   6.041   6.758
    7        0.371   0.580   5.795   6.746
    8        0.305   0.417   6.058   6.780
    9        0.960   1.628   0.000   2.588
   10        0.960   1.635   0.000   2.595
   11        0.963   1.626   0.000   2.588
   12        0.973   1.620   0.000   2.592
   13        0.961   1.628   0.000   2.589
   14        0.963   1.641   0.000   2.604
   15        0.963   1.629   0.000   2.592
   16        0.971   1.621   0.000   2.592
   17        0.967   1.622   0.000   2.589
   18        0.963   1.648   0.000   2.611
   19        0.963   1.626   0.000   2.588
   20        0.956   1.623   0.000   2.580
   21        0.967   1.615   0.000   2.583
   22        0.961   1.644   0.000   2.605
   23        0.963   1.624   0.000   2.587
   24        0.956   1.631   0.000   2.587
   25        0.961   1.676   0.000   2.637
   26        0.975   1.542   0.000   2.517
   27        0.971   1.579   0.000   2.551
   28        0.960   1.674   0.000   2.634
   29        0.961   1.676   0.000   2.637
   30        1.003   1.537   0.000   2.540
   31        1.002   1.520   0.000   2.522
   32        0.960   1.670   0.000   2.630
   33        1.319   2.541   0.000   3.860
   34        1.321   2.521   0.000   3.842
   35        1.320   2.557   0.000   3.877
   36        1.318   2.550   0.000   3.868
   37        1.320   2.548   0.000   3.868
   38        1.322   2.527   0.000   3.849
   39        1.318   2.549   0.000   3.868
   40        1.318   2.551   0.000   3.869
   41        1.318   2.548   0.000   3.866
   42        1.322   2.526   0.000   3.848
   43        1.316   2.527   0.000   3.843
   44        1.321   2.544   0.000   3.866
   45        1.318   2.548   0.000   3.865
   46        1.323   2.528   0.000   3.851
   47        1.318   2.544   0.000   3.863
   48        1.320   2.544   0.000   3.864
   49        1.347   2.428   0.000   3.775
   50        1.314   2.551   0.000   3.865
   51        1.313   2.535   0.000   3.847
   52        1.348   2.443   0.000   3.791
   53        1.334   2.511   0.000   3.844
   54        1.326   2.573   0.000   3.898
   55        1.326   2.571   0.000   3.897
   56        1.334   2.514   0.000   3.848
   57        1.949   5.575   0.012   7.535
   58        1.950   5.582   0.015   7.548
   59        1.945   5.571   0.004   7.520
   60        1.945   5.569   0.004   7.518
   61        1.631   2.728   0.000   4.359
--------------------------------------------------
tot         67.774 130.443  49.942 248.159
 


 magnetization (x)
 
# of ion       s       p       d       tot
------------------------------------------
    1        0.004   0.006   1.261   1.271
    2        0.008   0.018   1.079   1.105
    3        0.008   0.018   1.031   1.058
    4       -0.001  -0.001   0.110   0.108
    5        0.017   0.024   3.858   3.899
    6        0.023   0.026   3.800   3.849
    7        0.017   0.024   4.334   4.375
    8        0.023   0.027   3.784   3.833
    9       -0.002  -0.008   0.000  -0.010
   10       -0.004  -0.014   0.000  -0.018
   11       -0.005  -0.005   0.000  -0.011
   12        0.001   0.009   0.000   0.010
   13       -0.002  -0.007   0.000  -0.010
   14       -0.005  -0.017   0.000  -0.023
   15       -0.006  -0.007   0.000  -0.013
   16        0.002   0.019   0.000   0.020
   17        0.001   0.005   0.000   0.006
   18       -0.006  -0.024   0.000  -0.029
   19       -0.006  -0.005   0.000  -0.011
   20       -0.006  -0.015   0.000  -0.021
   21        0.002   0.020   0.000   0.022
   22       -0.005  -0.022   0.000  -0.027
   23       -0.005  -0.005   0.000  -0.010
   24       -0.007  -0.019   0.000  -0.026
   25       -0.008  -0.022   0.000  -0.029
   26        0.001   0.022   0.000   0.023
   27       -0.004   0.008   0.000   0.004
   28       -0.008  -0.025   0.000  -0.033
   29       -0.008  -0.029   0.000  -0.036
   30       -0.001   0.020   0.000   0.019
   31       -0.001   0.029   0.000   0.028
   32       -0.007  -0.025   0.000  -0.032
   33        0.013   0.032   0.000   0.045
   34        0.006  -0.009   0.000  -0.004
   35        0.003   0.009   0.000   0.012
   36        0.013   0.031   0.000   0.045
   37        0.012   0.033   0.000   0.045
   38        0.005  -0.011   0.000  -0.006
   39        0.002  -0.020   0.000  -0.017
   40        0.013   0.032   0.000   0.045
   41        0.013   0.034   0.000   0.047
   42        0.005  -0.013   0.000  -0.008
   43        0.004   0.015   0.000   0.019
   44        0.013   0.036   0.000   0.048
   45        0.013   0.036   0.000   0.049
   46        0.005  -0.012   0.000  -0.006
   47        0.002  -0.018   0.000  -0.016
   48        0.013   0.034   0.000   0.047
   49        0.000   0.026   0.000   0.027
   50        0.012   0.036   0.000   0.048
   51        0.012   0.049   0.000   0.061
   52       -0.000   0.013   0.000   0.012
   53        0.006   0.027   0.000   0.033
   54        0.010   0.049   0.000   0.060
   55        0.010   0.041   0.000   0.051
   56        0.005   0.021   0.000   0.027
   57        0.000  -0.001  -0.000  -0.002
   58        0.001  -0.002  -0.000  -0.002
   59        0.001   0.002   0.000   0.003
   60        0.000   0.001   0.000   0.001
   61        0.007   0.132   0.000   0.139
--------------------------------------------------
tot          0.210   0.628  19.256  20.095
 
    CHARGE:  cpu time    0.3654: real time    0.4833
    FORLOC:  cpu time    0.0752: real time    0.0786
    FORNL :  cpu time    2.0734: real time    2.0849
    STRESS:  cpu time    6.1720: real time    6.2505
    FORCOR:  cpu time    0.1451: real time    0.1482
    FORHAR:  cpu time    0.0332: real time    0.0356
    MIXING:  cpu time    0.0207: real time    0.0207
    OFIELD:  cpu time    0.0003: real time    0.0023

 ---------------------------------------------------------------------------------------------

         DFTD3 V3.0 Rev 1        
 IVDW         = 12
 DF pbe       
 parameters
 VDW_S6       =    1.0000
 VDW_S8       =    0.7875
 VDW_A1       =    0.4289
 VDW_A2       =    4.4407
 k1-k3        =   16.0000    1.3333   -4.0000
 VDW_RADIUS   =   50.2022 A
 VDW_CNRADIUS =   21.1671 A
 Edisp (eV)   -5.49421

 E6    (eV) :    -3.5524
 E8    (eV) :    -1.9418
 % E8        : 35.34
    FORVDW:  cpu time    0.2313: real time    0.2481

  FORCE on cell =-STRESS in cart. coord.  units (eV):
  Direction    XX          YY          ZZ          XY          YZ          ZX
  --------------------------------------------------------------------------------------
  Alpha Z   297.42035   297.42035   297.42035
  Ewald   50155.37836 50231.19757-56306.62685   -44.89301   -24.92694    -5.73160
  Hartree 54882.28771 54923.59011-49303.32751   -12.44937   -20.03908    -5.37623
  E(xc)   -1349.63526 -1349.71899 -1350.19187    -0.29308     0.11417    -0.18363
  Local  ************************102101.49280    53.91029    46.44817    10.20857
  n-local  -720.02060  -718.64007  -733.14859     2.38734     0.15087    -0.23339
  augment   375.31476   376.66794   373.23686    -0.80276    -0.58368     0.33732
  Kinetic  4892.21884  4884.22144  4914.53488    -1.39788    -1.91094     0.88009
  Fock        0.00000     0.00000     0.00000     0.00000     0.00000     0.00000
  vdW        -3.58914    -3.69275    -2.57404    -0.28563    -0.01340    -0.01102
  -------------------------------------------------------------------------------------
  Total     -12.66264   -10.46238    -9.18396    -3.82411    -0.76083    -0.10988
  in kB      -8.25136    -6.81760    -5.98454    -2.49190    -0.49578    -0.07160
  external pressure =       -7.02 kB  Pullay stress =        0.00 kB


 VOLUME and BASIS-vectors are now :
 -----------------------------------------------------------------------------
  energy-cutoff  :      400.00
  volume of cell :     2458.72
      direct lattice vectors                 reciprocal lattice vectors
    10.260500000  0.000000000  0.000000000     0.097461137  0.000000000  0.000000000
     0.000000000 10.260500000  0.000000000     0.000000000  0.097461137  0.000000000
     0.000000000  0.000000000 23.354600000     0.000000000  0.000000000  0.042818117

  length of vectors
    10.260500000 10.260500000 23.354600000     0.097461137  0.097461137  0.042818117


 FORCES acting on ions
    electron-ion (+dipol)            ewald-force                    non-local-force                 convergence-correction
 -----------------------------------------------------------------------------------------------
   -.269E+00 -.275E+01 -.633E+03   0.863E+00 0.383E+01 0.607E+03   0.142E+00 -.131E+00 0.103E+01   -.738E+00 -.949E+00 0.260E+02
   -.535E+01 -.713E+01 0.399E+03   0.602E+01 0.722E+01 -.403E+03   0.705E-01 -.142E+00 0.228E+00   -.774E+00 -.735E-01 0.400E+01
   0.175E+00 -.391E+00 0.401E+03   -.196E+00 -.461E-02 -.405E+03   -.148E-01 -.914E-01 0.268E+00   0.456E-01 0.460E+00 0.399E+01
   0.363E+01 0.668E-01 -.797E+03   -.390E+01 0.100E+01 0.789E+03   -.532E+00 -.430E-01 0.312E+01   0.818E+00 -.100E+01 0.481E+01
   0.137E+01 0.663E+00 0.393E+03   -.199E+01 -.532E+00 -.399E+03   -.223E+00 0.609E-01 -.330E+00   0.899E+00 -.257E+00 0.622E+01
   0.849E+00 -.329E+01 -.780E+03   -.132E+01 0.229E+01 0.771E+03   -.212E+00 -.173E+00 0.108E+01   0.738E+00 0.122E+01 0.827E+01
   -.878E-02 0.263E+01 0.401E+03   0.143E+00 -.266E+01 -.407E+03   0.149E-01 -.788E-01 0.409E+00   -.173E+00 0.144E+00 0.553E+01
   -.813E+01 -.794E+01 -.773E+03   0.856E+01 0.783E+01 0.765E+03   0.385E+00 0.315E+00 0.155E+01   -.910E+00 -.232E+00 0.716E+01
   -.380E+02 0.345E+02 -.354E+03   0.444E+02 -.360E+02 0.348E+03   -.117E+02 0.186E+01 -.365E+00   0.534E+01 -.354E+00 0.629E+01
   -.490E+02 0.729E+01 0.199E+03   0.594E+02 -.714E+01 -.201E+03   -.133E+02 0.131E+00 -.490E-01   0.218E+01 -.836E-01 0.227E+01
   -.467E+02 0.817E+01 0.199E+03   0.613E+02 -.843E+01 -.201E+03   -.138E+02 0.922E-01 -.724E-01   -.142E+01 0.295E+00 0.219E+01
   -.754E+02 0.230E+02 -.409E+03   0.887E+02 -.235E+02 0.406E+03   -.153E+02 0.119E+01 -.631E+00   0.197E+01 -.699E+00 0.298E+01
   0.386E+02 -.307E+02 -.354E+03   -.449E+02 0.316E+02 0.347E+03   0.121E+02 -.146E+01 -.402E+00   -.588E+01 0.577E+00 0.668E+01
   0.500E+02 -.970E+01 0.195E+03   -.602E+02 0.974E+01 -.197E+03   0.138E+02 -.112E+00 -.984E-01   -.266E+01 -.115E+00 0.219E+01
   0.467E+02 -.838E+01 0.199E+03   -.613E+02 0.834E+01 -.201E+03   0.138E+02 -.104E+00 -.910E-01   0.149E+01 0.345E-01 0.229E+01
   0.781E+02 -.249E+02 -.414E+03   -.917E+02 0.263E+02 0.411E+03   0.149E+02 -.129E+01 0.281E+00   -.150E+01 -.865E-01 0.226E+01
   0.279E+02 -.771E+02 -.405E+03   -.274E+02 0.912E+02 0.402E+03   -.658E+00 -.145E+02 0.122E+00   0.229E+00 0.666E+00 0.241E+01
   0.799E+01 -.483E+02 0.198E+03   -.834E+01 0.595E+02 -.200E+03   0.129E+00 -.135E+02 -.326E-01   0.330E+00 0.154E+01 0.209E+01
   0.769E+01 -.476E+02 0.200E+03   -.739E+01 0.611E+02 -.203E+03   0.115E+00 -.137E+02 -.410E-01   -.220E+00 -.502E+00 0.232E+01
   0.351E+02 -.362E+02 -.336E+03   -.350E+02 0.416E+02 0.329E+03   -.190E+00 -.114E+02 -.100E+01   0.678E-02 0.612E+01 0.717E+01
   -.249E+02 0.786E+02 -.404E+03   0.234E+02 -.920E+02 0.400E+03   0.795E+00 0.147E+02 0.312E+00   0.659E+00 -.155E+01 0.300E+01
   -.802E+01 0.480E+02 0.197E+03   0.811E+01 -.593E+02 -.200E+03   -.142E+00 0.133E+02 -.879E-01   -.528E-01 -.136E+01 0.230E+01
   -.963E+01 0.487E+02 0.196E+03   0.985E+01 -.623E+02 -.198E+03   -.103E+00 0.138E+02 -.119E+00   -.298E+00 0.454E+00 0.220E+01
   -.351E+02 0.376E+02 -.355E+03   0.357E+02 -.427E+02 0.349E+03   0.196E+00 0.115E+02 0.433E+00   -.833E+00 -.635E+01 0.590E+01
   0.674E-01 0.108E-01 0.379E+03   -.537E-01 -.200E-01 -.370E+03   0.225E-01 0.147E-01 -.943E+01   0.685E-01 0.764E-01 -.969E+00
   -.118E+01 0.799E+00 -.235E+03   0.143E+01 0.619E+00 0.245E+03   -.389E+00 -.303E+00 -.177E+02   0.228E+00 -.917E+00 0.844E+01
   -.930E+00 -.717E+01 -.197E+03   0.134E+01 0.718E+01 0.204E+03   0.183E-01 -.226E+00 -.160E+02   -.423E+00 0.217E+00 0.884E+01
   -.214E+00 -.415E+00 0.379E+03   0.389E+00 0.425E+00 -.369E+03   0.558E-02 -.148E-02 -.922E+01   -.196E+00 -.919E-02 -.531E+00
   -.561E+00 -.430E+00 0.455E+02   0.219E+00 -.831E-02 -.626E+02   -.212E-01 0.722E-02 0.117E+02   0.259E+00 0.364E+00 0.559E+01
   -.177E+00 -.161E+00 0.676E+03   -.112E+00 0.257E-01 -.696E+03   0.257E-01 0.261E-01 0.225E+02   0.248E+00 0.938E-01 -.329E+01
   0.319E-01 0.170E+00 0.675E+03   0.422E-01 -.117E+00 -.696E+03   -.648E-02 -.140E-01 0.224E+02   -.623E-01 -.309E-01 -.171E+01
   -.815E+01 -.994E+01 0.449E+02   0.919E+01 0.113E+02 -.607E+02   -.676E+00 -.105E+01 0.114E+02   -.334E+00 -.259E+00 0.470E+01
   0.377E+02 0.104E+02 0.246E+03   -.727E+02 -.104E+02 -.249E+03   0.273E+02 0.285E+00 -.334E+00   0.831E+01 -.173E+00 0.295E+01
   0.858E+02 0.442E+01 -.464E+03   -.117E+03 -.122E+01 0.459E+03   0.287E+02 -.311E+01 -.857E+00   0.269E+01 -.760E-01 0.534E+01
   0.644E+02 0.112E+02 -.501E+03   -.911E+02 -.100E+02 0.497E+03   0.269E+02 -.762E+00 -.214E+00   -.469E+00 -.361E+00 0.389E+01
   0.442E+02 0.112E+02 0.249E+03   -.700E+02 -.117E+02 -.252E+03   0.268E+02 0.237E+00 -.248E+00   -.440E+00 0.209E+00 0.299E+01
   -.363E+02 -.108E+02 0.243E+03   0.709E+02 0.112E+02 -.246E+03   -.275E+02 -.222E+00 -.284E+00   -.786E+01 -.237E+00 0.319E+01
   -.850E+02 -.118E+02 -.463E+03   0.116E+03 0.883E+01 0.458E+03   -.289E+02 0.173E+01 -.994E+00   -.237E+01 0.112E+01 0.567E+01
   -.661E+02 -.130E+02 -.540E+03   0.928E+02 0.119E+02 0.539E+03   -.267E+02 0.134E+01 -.213E+01   0.266E+00 -.280E+00 0.319E+01
   -.443E+02 -.104E+02 0.248E+03   0.700E+02 0.106E+02 -.251E+03   -.269E+02 -.306E+00 -.223E+00   0.574E+00 0.109E+00 0.317E+01
   0.107E+02 0.438E+02 0.250E+03   -.107E+02 -.702E+02 -.253E+03   0.290E+00 0.269E+02 -.269E+00   -.169E+00 0.242E+00 0.315E+01
   0.537E+02 0.810E+02 -.410E+03   -.555E+02 -.113E+03 0.403E+03   0.207E+01 0.287E+02 0.112E+01   -.195E+00 0.354E+01 0.615E+01
   0.532E+02 0.608E+02 -.519E+03   -.561E+02 -.866E+02 0.516E+03   0.234E+01 0.264E+02 -.132E+01   0.485E+00 -.981E+00 0.397E+01
   0.108E+02 0.384E+02 0.246E+03   -.112E+02 -.725E+02 -.249E+03   0.194E+00 0.277E+02 -.269E+00   0.248E+00 0.700E+01 0.296E+01
   -.114E+02 -.421E+02 0.247E+03   0.119E+02 0.685E+02 -.250E+03   -.230E+00 -.268E+02 -.248E+00   -.293E+00 -.281E+00 0.307E+01
   -.541E+02 -.846E+02 -.487E+03   0.565E+02 0.117E+03 0.485E+03   -.159E+01 -.287E+02 -.226E+01   -.841E+00 -.353E+01 0.425E+01
   -.526E+02 -.596E+02 -.526E+03   0.550E+02 0.856E+02 0.524E+03   -.278E+01 -.265E+02 -.205E+01   0.306E+00 0.101E+01 0.385E+01
   -.101E+02 -.380E+02 0.245E+03   0.102E+02 0.725E+02 -.248E+03   -.308E+00 -.275E+02 -.293E+00   0.252E+00 -.752E+01 0.331E+01
   -.444E-01 -.230E+00 0.791E+03   0.186E+00 0.197E+00 -.827E+03   0.245E-01 -.248E-02 0.373E+02   -.157E+00 0.325E-01 -.201E+01
   -.411E+00 -.445E-01 0.255E+02   0.733E+00 -.485E+00 -.588E+02   0.545E-01 0.236E+00 0.244E+02   -.364E+00 0.275E+00 0.848E+01
   0.141E+01 0.134E+01 -.447E+01   -.173E+01 -.964E+00 -.340E+02   -.155E+00 0.387E-01 0.224E+02   0.413E+00 -.434E+00 0.149E+02
   0.518E-01 0.696E-01 0.792E+03   -.502E-01 -.310E-01 -.827E+03   -.350E-01 -.188E-01 0.375E+02   0.190E-01 -.268E-01 -.271E+01
   0.481E+01 0.147E+02 -.221E+03   -.584E+01 -.163E+02 0.245E+03   0.153E+01 0.232E+01 -.314E+02   -.491E+00 -.613E+00 0.747E+01
   -.117E-01 0.268E+00 0.515E+03   0.794E-01 -.326E+00 -.492E+03   0.536E-02 -.111E-01 -.209E+02   -.721E-01 0.611E-01 -.762E+00
   -.398E+00 -.151E+00 0.520E+03   -.301E+00 0.254E-01 -.491E+03   -.377E-01 -.252E-02 -.215E+02   0.689E+00 0.114E+00 -.716E+01
   -.221E+01 -.209E+01 -.224E+03   0.184E+01 0.180E+01 0.246E+03   -.251E+00 -.312E+00 -.318E+02   0.615E+00 0.595E+00 0.922E+01
   0.104E+02 -.195E+02 -.283E+03   -.149E+02 0.211E+02 0.272E+03   -.809E+00 0.387E-01 -.324E+01   0.535E+01 -.152E+01 0.146E+02
   -.607E+00 0.291E+02 -.270E+03   0.566E+01 -.308E+02 0.259E+03   0.920E+00 -.160E+00 -.341E+01   -.593E+01 0.169E+01 0.142E+02
   0.143E+01 0.604E+00 0.106E+04   0.556E+00 0.769E+00 -.105E+04   0.190E-01 -.738E-03 0.161E+00   -.198E+01 -.135E+01 -.309E+01
   -.174E+01 -.617E+00 0.106E+04   -.210E+00 -.501E+00 -.105E+04   -.286E-02 0.432E-01 0.169E+00   0.193E+01 0.106E+01 -.304E+01
   0.567E+00 0.192E+02 -.997E+03   -.350E+00 -.207E+02 0.103E+04   0.759E-01 0.133E+01 -.257E+02   -.301E+00 0.219E+00 -.265E+01
 -----------------------------------------------------------------------------------------------
   0.288E+00 0.138E+01 -.244E+03   -.206E-13 -.853E-13 0.909E-12   0.432E+00 0.145E+01 -.589E+01   -.738E+00 -.267E+01 0.250E+03
 
 
 POSITION                                       TOTAL-FORCE (eV/Angst)
 -----------------------------------------------------------------------------------
      2.87181      8.08703      8.51355        -0.002498     -0.000676      0.778515
      2.87294      2.97554      3.22434        -0.036951     -0.123824      0.251197
      8.00319      8.10579      3.22434         0.009722     -0.030503      0.343198
      7.99772      3.00311      8.61467         0.024850      0.020032     -0.044622
      8.00319      2.97554      3.22434         0.061157     -0.067578      0.410560
      8.00412      8.12968      8.43462         0.054106      0.049991      0.147296
      2.87294      8.10579      3.22434        -0.024151      0.038352      0.197390
      2.85133      2.95591      8.41155        -0.092210     -0.036997      0.106062
      0.97152      8.24034      8.45758         0.086712     -0.029536     -0.047222
      0.96695      2.97554      3.22434        -0.802392      0.193274     -0.026352
      6.09720      8.10579      3.22434        -0.607938      0.114035      0.127200
      6.06474      3.14072      8.70031        -0.021100     -0.022503     -0.071435
      4.77401      7.97392      8.45042        -0.088906      0.020257     -0.051941
      4.77893      2.97554      3.22434         0.933036     -0.178707      0.095328
      9.90918      8.10579      3.22434         0.689098     -0.105942     -0.074691
      9.92181      2.85882      8.79337        -0.098947      0.038311      0.067425
      7.84940      1.06790      8.75264         0.031412      0.192044     -0.040634
      8.00319      6.19980      3.22434         0.110493     -0.751820      0.088758
      2.87294      1.06955      3.22434         0.184608     -0.746386     -0.048199
      2.72384      6.18817      8.34019        -0.012398      0.126487     -0.044576
      8.14914      4.93685      8.75598        -0.044915     -0.278760      0.030203
      8.00319     10.01179      3.22434        -0.099795      0.701851     -0.030172
      2.87294      4.88154      3.22434        -0.179872      0.692624      0.108662
      3.01340      9.99604      8.53552         0.011748      0.044856     -0.040263
      8.00319      8.10579      1.31837         0.104942      0.079202     -0.624285
      8.02034      2.98711      6.47179         0.094877      0.194526      0.720308
      2.87265      8.14470      6.47368         0.001420     -0.004483      0.102761
      2.87294      2.97554      1.31837        -0.015806     -0.002956     -0.501844
      8.00838      8.11105      5.15059        -0.103266     -0.068733      0.103382
      8.00319      2.97554      0.00000        -0.013982     -0.018351     -0.601226
      2.87294      8.10579      0.00000         0.005581      0.005386     -0.835931
      2.81035      2.89284      5.14470         0.031923      0.039348      0.219856
     10.05314      2.97554      3.22434         0.565648      0.033171     -0.030046
     10.06944      8.36961      8.45297        -0.153179      0.006164     -0.012197
      4.89494      3.18928      8.66196        -0.270965      0.077799     -0.002935
      4.92289      8.10579      3.22434         0.577173      0.027929     -0.027064
      5.95324      2.97554      3.22434        -0.720698     -0.021569     -0.056942
      5.94025      7.88441      8.44478         0.152542     -0.090276     -0.051159
      0.83072      2.79409      8.81705         0.354044     -0.030557     -0.005546
      0.82299      8.10579      3.22434        -0.666446     -0.047713     -0.006936
      2.87294     10.15574      3.22434         0.033543      0.705950     -0.031212
      2.68725      5.02131      8.28217         0.033080     -0.186775     -0.076985
      7.79311     10.15863      8.76231        -0.002242     -0.381879     -0.028705
      8.00319      5.02549      3.22434         0.033005      0.601817     -0.055026
      2.87294      6.05585      3.22434        -0.016976     -0.638627     -0.014716
      3.04401      0.90263      8.58475         0.022255     -0.022691      0.010550
      8.21441      6.10610      8.78230        -0.025556      0.433699     -0.028707
      8.00319      0.92560      3.22434        -0.036493     -0.489634     -0.029271
      2.87294      2.97554      0.14386         0.010022     -0.005771      0.038771
      2.87312      8.13212      5.29779         0.012994     -0.020914     -0.413851
      8.01422      2.98190      5.29360        -0.060068     -0.023095     -1.140907
      8.00319      8.10579      0.14386        -0.014147     -0.009653      0.254609
      2.75821      2.81485      6.30888         0.023109      0.034254     -0.394603
      2.87294      8.10579      1.17450         0.001262     -0.009945      1.077007
      8.00319      2.97554      1.17450        -0.047089     -0.016518      0.799762
      8.01216      8.11699      6.31880        -0.010360     -0.010103     -0.484424
      0.22303      0.46341      6.73085         0.055665      0.035519      0.108371
      5.58070      5.55278      6.68190        -0.040430     -0.032152      0.218952
      5.43807      0.41042      0.65907         0.022934      0.016922     -0.057364
      0.30782      5.54067      0.65907        -0.015235     -0.020180     -0.061158
      2.87065      7.99548     10.18355        -0.007950      0.002007     -0.312975
 -----------------------------------------------------------------------------------
    total drift:                               -0.017084      0.162581      0.025496


--------------------------------------------------------------------------------------------------------


  FREE ENERGIE OF THE ION-ELECTRON SYSTEM (eV)
  ---------------------------------------------------
  free  energy   TOTEN  =      -460.15892188 eV

  energy  without entropy=     -460.13423536  energy(sigma->0) =     -460.14657862
 


--------------------------------------------------------------------------------------------------------


    POTLOK:  cpu time    0.9101: real time    0.9105


--------------------------------------------------------------------------------------------------------


 stress matrix after NEB project (eV)
    -12.66264     -3.82426     -0.10988
     -3.82411    -10.46238     -0.78601
     -0.10457     -0.76083     -9.18396
  FORCES: max atom, RMS     1.142721    0.261572
  FORCE total and by dimension    2.042941    1.140907
  Stress total and by dimension   19.611664   12.662641


--------------------------------------------------------------------------------------------------------


    WAVPRE:  cpu time   12.8156: real time   13.2423
    FEWALD:  cpu time    0.0015: real time    0.0019

 real space projection operators:
  total allocation   :       7480.71 KBytes
  max/ min on nodes  :       1919.25       1819.75

    ORTHCH:  cpu time    1.5299: real time    1.5314
     LOOP+:  cpu time  769.6910: real time  776.5227


--------------------------------------- Iteration      2(   1)  ---------------------------------------


    POTLOK:  cpu time    0.1446: real time    0.1448
    SETDIJ:  cpu time    0.7581: real time    0.7584
    EDDIAG:  cpu time    2.4912: real time    2.4971
  RMM-DIIS:  cpu time    5.6814: real time    5.6909
    ORTHCH:  cpu time    0.8431: real time    0.8441
       DOS:  cpu time    0.0019: real time    0.0019
    CHARGE:  cpu time    0.3570: real time    0.3574
    MIXING:  cpu time    0.0033: real time    0.0033
    --------------------------------------------
      LOOP:  cpu time   10.2808: real time   10.2981

 eigenvalue-minimisations  :  4164
 total energy-change (2. order) : 0.4474939E+00  (-0.4211252E+01)
 number of electron     321.9999750 magnetization      21.4716332
 augmentation part       46.1502659 magnetization      16.1453300

 Broyden mixing:
  rms(total) = 0.10897E+01    rms(broyden)= 0.10894E+01
  rms(prec ) = 0.11936E+01
  weight for this iteration     100.00

 Free energy of the ion-electron system (eV)
  ---------------------------------------------------
  alpha Z        PSCENC =       297.42034922
  Ewald energy   TEWEN  =     44058.69588912
  -Hartree energ DENC   =    -60287.23805110
  -exchange      EXHF   =         0.00000000
  -V(xc)+E(xc)   XCENC  =      1021.49287961
  PAW double counting   =     11896.08508763   -11904.23571223
  entropy T*S    EENTRO =        -0.02664788
  eigenvalues    EBANDS =     -3701.77208166
  atomic energy  EATOM  =     18165.35265406
  Solvation  Ediel_sol  =         0.00000000
  ---------------------------------------------------
  free energy    TOTEN  =      -454.22563323 eV

  energy without entropy =     -454.19898535  energy(sigma->0) =     -454.21230929


--------------------------------------------------------------------------------------------------------


--------------------------------------- Iteration      2(   2)  ---------------------------------------


    POTLOK:  cpu time    0.1451: real time    0.1452
    SETDIJ:  cpu time    0.7598: real time    0.7643
    EDDIAG:  cpu time    2.8228: real time    2.8581
  RMM-DIIS:  cpu time    5.8864: real time    5.8967
    ORTHCH:  cpu time    0.8409: real time    0.8417
       DOS:  cpu time    0.0009: real time    0.0009
    CHARGE:  cpu time    0.3596: real time    0.3603
    MIXING:  cpu time    0.0038: real time    0.0038
    --------------------------------------------
      LOOP:  cpu time   10.8193: real time   10.8711

 eigenvalue-minimisations  :  4313
 total energy-change (2. order) : 0.3459424E+00  (-0.1248460E+01)
 number of electron     321.9999744 magnetization      21.4980245
 augmentation part       45.8013009 magnetization      14.9922291

 Broyden mixing:
  rms(total) = 0.13045E+01    rms(broyden)= 0.13019E+01
  rms(prec ) = 0.13674E+01
  weight for this iteration     100.00

 eigenvalues of (default mixing * dielectric matrix)
  average eigenvalue GAMMA=   0.4526
  0.4526

 Free energy of the ion-electron system (eV)
  ---------------------------------------------------
  alpha Z        PSCENC =       297.42034922
  Ewald energy   TEWEN  =     44058.69588912
  -Hartree energ DENC   =    -60299.04117943
  -exchange      EXHF   =         0.00000000
  -V(xc)+E(xc)   XCENC  =      1018.70816263
  PAW double counting   =     11890.13218501   -11901.25889034
  entropy T*S    EENTRO =        -0.00000000
  eigenvalues    EBANDS =     -3683.88886112
  atomic energy  EATOM  =     18165.35265406
  Solvation  Ediel_sol  =         0.00000000
  ---------------------------------------------------
  free energy    TOTEN  =      -453.87969086 eV

  energy without entropy =     -453.87969086  energy(sigma->0) =     -453.87969086


--------------------------------------------------------------------------------------------------------


--------------------------------------- Iteration      2(   3)  ---------------------------------------


    POTLOK:  cpu time    0.1471: real time    0.1471
    SETDIJ:  cpu time    0.7584: real time    0.7587
    EDDIAG:  cpu time    2.4937: real time    2.4977
  RMM-DIIS:  cpu time    6.2645: real time    6.3200
    ORTHCH:  cpu time    0.8411: real time    0.8416
       DOS:  cpu time    0.0014: real time    0.0014
    CHARGE:  cpu time    0.3586: real time    0.3591
    MIXING:  cpu time    0.0040: real time    0.0041
    --------------------------------------------
      LOOP:  cpu time   10.8688: real time   10.9299

 eigenvalue-minimisations  :  4554
 total energy-change (2. order) :-0.3647451E-01  (-0.2517425E+00)
 number of electron     321.9999749 magnetization      21.5408269
 augmentation part       45.9054330 magnetization      15.1128399

 Broyden mixing:
  rms(total) = 0.62932E+00    rms(broyden)= 0.62891E+00
  rms(prec ) = 0.66800E+00
  weight for this iteration     100.00

 eigenvalues of (default mixing * dielectric matrix)
  average eigenvalue GAMMA=   0.6491
  0.6491  0.6491

 Free energy of the ion-electron system (eV)
  ---------------------------------------------------
  alpha Z        PSCENC =       297.42034922
  Ewald energy   TEWEN  =     44058.69588912
  -Hartree energ DENC   =    -60291.61121724
  -exchange      EXHF   =         0.00000000
  -V(xc)+E(xc)   XCENC  =      1019.98268395
  PAW double counting   =     11886.04723276   -11893.77283145
  entropy T*S    EENTRO =        -0.00000000
  eigenvalues    EBANDS =     -3696.03092580
  atomic energy  EATOM  =     18165.35265406
  Solvation  Ediel_sol  =         0.00000000
  ---------------------------------------------------
  free energy    TOTEN  =      -453.91616537 eV

  energy without entropy =     -453.91616537  energy(sigma->0) =     -453.91616537


--------------------------------------------------------------------------------------------------------


--------------------------------------- Iteration      2(   4)  ---------------------------------------


    POTLOK:  cpu time    0.1457: real time    0.1458
    SETDIJ:  cpu time    0.7511: real time    0.7631
    EDDIAG:  cpu time    2.5598: real time    2.5652
  RMM-DIIS:  cpu time    6.6621: real time    6.6700
    ORTHCH:  cpu time    0.8537: real time    0.8541
       DOS:  cpu time    0.0017: real time    0.0017
    CHARGE:  cpu time    0.4003: real time    0.4007
    MIXING:  cpu time    0.0042: real time    0.0042
    --------------------------------------------
      LOOP:  cpu time   11.3786: real time   11.4047

 eigenvalue-minimisations  :  4769
 total energy-change (2. order) : 0.1819850E+00  (-0.1542278E+00)
 number of electron     321.9999753 magnetization      21.5612554
 augmentation part       46.0332756 magnetization      15.0715379

 Broyden mixing:
  rms(total) = 0.29273E+00    rms(broyden)= 0.29204E+00
  rms(prec ) = 0.30813E+00
  weight for this iteration     100.00

 eigenvalues of (default mixing * dielectric matrix)
  average eigenvalue GAMMA=   0.6520
  0.7279  0.7279  0.5003

 Free energy of the ion-electron system (eV)
  ---------------------------------------------------
  alpha Z        PSCENC =       297.42034922
  Ewald energy   TEWEN  =     44058.69588912
  -Hartree energ DENC   =    -60286.30354427
  -exchange      EXHF   =         0.00000000
  -V(xc)+E(xc)   XCENC  =      1020.61677841
  PAW double counting   =     11885.08359808   -11892.55602519
  entropy T*S    EENTRO =        -0.00003187
  eigenvalues    EBANDS =     -3702.04384790
  atomic energy  EATOM  =     18165.35265406
  Solvation  Ediel_sol  =         0.00000000
  ---------------------------------------------------
  free energy    TOTEN  =      -453.73418034 eV

  energy without entropy =     -453.73414847  energy(sigma->0) =     -453.73416440


--------------------------------------------------------------------------------------------------------


--------------------------------------- Iteration      2(   5)  ---------------------------------------


    POTLOK:  cpu time    0.1459: real time    0.1459
    SETDIJ:  cpu time    0.7586: real time    0.7591
    EDDIAG:  cpu time    2.4896: real time    2.4930
  RMM-DIIS:  cpu time    6.3056: real time    6.3163
    ORTHCH:  cpu time    0.8448: real time    0.8457
       DOS:  cpu time    0.0014: real time    0.0014
    CHARGE:  cpu time    0.3576: real time    0.3579
    MIXING:  cpu time    0.0047: real time    0.0047
    --------------------------------------------
      LOOP:  cpu time   10.9081: real time   10.9240

 eigenvalue-minimisations  :  4470
 total energy-change (2. order) :-0.6612000E-01  (-0.1783093E-01)
 number of electron     321.9999752 magnetization      21.6045223
 augmentation part       45.9464709 magnetization      15.1191815

 Broyden mixing:
  rms(total) = 0.20597E+00    rms(broyden)= 0.20590E+00
  rms(prec ) = 0.22124E+00
  weight for this iteration     100.00

 eigenvalues of (default mixing * dielectric matrix)
  average eigenvalue GAMMA=   0.7398
  0.9506  0.9506  0.5290  0.5290

 Free energy of the ion-electron system (eV)
  ---------------------------------------------------
  alpha Z        PSCENC =       297.42034922
  Ewald energy   TEWEN  =     44058.69588912
  -Hartree energ DENC   =    -60285.87390453
  -exchange      EXHF   =         0.00000000
  -V(xc)+E(xc)   XCENC  =      1020.56663225
  PAW double counting   =     11885.27202422   -11892.57771944
  entropy T*S    EENTRO =        -0.00000000
  eigenvalues    EBANDS =     -3702.65622524
  atomic energy  EATOM  =     18165.35265406
  Solvation  Ediel_sol  =         0.00000000
  ---------------------------------------------------
  free energy    TOTEN  =      -453.80030034 eV

  energy without entropy =     -453.80030034  energy(sigma->0) =     -453.80030034


--------------------------------------------------------------------------------------------------------


--------------------------------------- Iteration      2(   6)  ---------------------------------------


    POTLOK:  cpu time    0.1442: real time    0.1442
    SETDIJ:  cpu time    0.7590: real time    0.7593
    EDDIAG:  cpu time    2.4929: real time    2.4963
  RMM-DIIS:  cpu time    6.7240: real time    6.7368
    ORTHCH:  cpu time    0.8540: real time    0.8614
       DOS:  cpu time    0.0013: real time    0.0013
    CHARGE:  cpu time    0.3577: real time    0.3578
    MIXING:  cpu time    0.0045: real time    0.0045
    --------------------------------------------
      LOOP:  cpu time   11.3376: real time   11.3617

 eigenvalue-minimisations  :  4847
 total energy-change (2. order) :-0.2878194E-02  (-0.1356493E-01)
 number of electron     321.9999752 magnetization      21.6677783
 augmentation part       46.0459165 magnetization      15.1517068

 Broyden mixing:
  rms(total) = 0.12426E+00    rms(broyden)= 0.12410E+00
  rms(prec ) = 0.13475E+00
  weight for this iteration     100.00

 eigenvalues of (default mixing * dielectric matrix)
  average eigenvalue GAMMA=   0.8456
  1.2239  1.2239  0.6979  0.6979  0.3844

 Free energy of the ion-electron system (eV)
  ---------------------------------------------------
  alpha Z        PSCENC =       297.42034922
  Ewald energy   TEWEN  =     44058.69588912
  -Hartree energ DENC   =    -60281.73837324
  -exchange      EXHF   =         0.00000000
  -V(xc)+E(xc)   XCENC  =      1020.68696858
  PAW double counting   =     11882.24929791   -11888.94391340
  entropy T*S    EENTRO =        -0.00000000
  eigenvalues    EBANDS =     -3707.52605078
  atomic energy  EATOM  =     18165.35265406
  Solvation  Ediel_sol  =         0.00000000
  ---------------------------------------------------
  free energy    TOTEN  =      -453.80317853 eV

  energy without entropy =     -453.80317853  energy(sigma->0) =     -453.80317853


--------------------------------------------------------------------------------------------------------


--------------------------------------- Iteration      2(   7)  ---------------------------------------


    POTLOK:  cpu time    0.1437: real time    0.1439
    SETDIJ:  cpu time    0.7605: real time    0.7609
    EDDIAG:  cpu time    2.4952: real time    2.4983
  RMM-DIIS:  cpu time    6.8402: real time    6.8686
    ORTHCH:  cpu time    0.8408: real time    0.8415
       DOS:  cpu time    0.0011: real time    0.0011
    CHARGE:  cpu time    0.3609: real time    0.3613
    MIXING:  cpu time    0.0049: real time    0.0049
    --------------------------------------------
      LOOP:  cpu time   11.4474: real time   11.4806

 eigenvalue-minimisations  :  4872
 total energy-change (2. order) : 0.1276278E-01  (-0.1003630E-01)
 number of electron     321.9999751 magnetization      21.7002808
 augmentation part       46.0123754 magnetization      15.1716291

 Broyden mixing:
  rms(total) = 0.71485E-01    rms(broyden)= 0.71314E-01
  rms(prec ) = 0.78073E-01
  weight for this iteration     100.00

 eigenvalues of (default mixing * dielectric matrix)
  average eigenvalue GAMMA=   0.8274
  1.2407  1.2407  0.7724  0.7724  0.5933  0.3447

 Free energy of the ion-electron system (eV)
  ---------------------------------------------------
  alpha Z        PSCENC =       297.42034922
  Ewald energy   TEWEN  =     44058.69588912
  -Hartree energ DENC   =    -60279.53788148
  -exchange      EXHF   =         0.00000000
  -V(xc)+E(xc)   XCENC  =      1020.69781628
  PAW double counting   =     11882.94406915   -11889.67467853
  entropy T*S    EENTRO =        -0.00000000
  eigenvalues    EBANDS =     -3709.68863358
  atomic energy  EATOM  =     18165.35265406
  Solvation  Ediel_sol  =         0.00000000
  ---------------------------------------------------
  free energy    TOTEN  =      -453.79041575 eV

  energy without entropy =     -453.79041575  energy(sigma->0) =     -453.79041575


--------------------------------------------------------------------------------------------------------


--------------------------------------- Iteration      2(   8)  ---------------------------------------


    POTLOK:  cpu time    0.1463: real time    0.1464
    SETDIJ:  cpu time    0.7589: real time    0.7592
    EDDIAG:  cpu time    2.4961: real time    2.5027
  RMM-DIIS:  cpu time    6.8740: real time    7.0405
    ORTHCH:  cpu time    0.8432: real time    0.8942
       DOS:  cpu time    0.0012: real time    0.0151
    CHARGE:  cpu time    0.3955: real time    0.3959
    MIXING:  cpu time    0.0050: real time    0.0050
    --------------------------------------------
      LOOP:  cpu time   11.5201: real time   11.7591

 eigenvalue-minimisations  :  5034
 total energy-change (2. order) :-0.6222952E-02  (-0.3345549E-02)
 number of electron     321.9999751 magnetization      21.7482760
 augmentation part       46.0347345 magnetization      15.2026666

 Broyden mixing:
  rms(total) = 0.37746E-01    rms(broyden)= 0.37585E-01
  rms(prec ) = 0.41530E-01
  weight for this iteration     100.00

 eigenvalues of (default mixing * dielectric matrix)
  average eigenvalue GAMMA=   0.8979
  1.6170  1.6170  0.7978  0.7978  0.6242  0.4902  0.3411

 Free energy of the ion-electron system (eV)
  ---------------------------------------------------
  alpha Z        PSCENC =       297.42034922
  Ewald energy   TEWEN  =     44058.69588912
  -Hartree energ DENC   =    -60278.88640701
  -exchange      EXHF   =         0.00000000
  -V(xc)+E(xc)   XCENC  =      1020.72926238
  PAW double counting   =     11883.70956815   -11890.43039421
  entropy T*S    EENTRO =        -0.00000038
  eigenvalues    EBANDS =     -3710.38756004
  atomic energy  EATOM  =     18165.35265406
  Solvation  Ediel_sol  =         0.00000000
  ---------------------------------------------------
  free energy    TOTEN  =      -453.79663870 eV

  energy without entropy =     -453.79663833  energy(sigma->0) =     -453.79663852


--------------------------------------------------------------------------------------------------------


--------------------------------------- Iteration      2(   9)  ---------------------------------------


    POTLOK:  cpu time    0.1446: real time    0.1450
    SETDIJ:  cpu time    0.7591: real time    0.7648
    EDDIAG:  cpu time    2.4939: real time    2.4965
  RMM-DIIS:  cpu time    6.7805: real time    6.7949
    ORTHCH:  cpu time    0.8390: real time    0.8403
       DOS:  cpu time    0.0015: real time    0.0015
    CHARGE:  cpu time    0.3592: real time    0.3596
    MIXING:  cpu time    0.0053: real time    0.0053
    --------------------------------------------
      LOOP:  cpu time   11.3832: real time   11.4079

 eigenvalue-minimisations  :  4910
 total energy-change (2. order) :-0.1230612E-01  (-0.1792143E-02)
 number of electron     321.9999751 magnetization      21.7814579
 augmentation part       46.0311589 magnetization      15.2242286

 Broyden mixing:
  rms(total) = 0.27779E-01    rms(broyden)= 0.27651E-01
  rms(prec ) = 0.30276E-01
  weight for this iteration     100.00

 eigenvalues of (default mixing * dielectric matrix)
  average eigenvalue GAMMA=   0.9431
  1.8406  1.8406  0.8766  0.8766  0.6612  0.6612  0.4382  0.3502

 Free energy of the ion-electron system (eV)
  ---------------------------------------------------
  alpha Z        PSCENC =       297.42034922
  Ewald energy   TEWEN  =     44058.69588912
  -Hartree energ DENC   =    -60278.74739178
  -exchange      EXHF   =         0.00000000
  -V(xc)+E(xc)   XCENC  =      1020.69833039
  PAW double counting   =     11884.69683315   -11891.37187107
  entropy T*S    EENTRO =        -0.00000003
  eigenvalues    EBANDS =     -3710.55373788
  atomic energy  EATOM  =     18165.35265406
  Solvation  Ediel_sol  =         0.00000000
  ---------------------------------------------------
  free energy    TOTEN  =      -453.80894483 eV

  energy without entropy =     -453.80894480  energy(sigma->0) =     -453.80894481


--------------------------------------------------------------------------------------------------------


--------------------------------------- Iteration      2(  10)  ---------------------------------------


    POTLOK:  cpu time    0.1455: real time    0.1458
    SETDIJ:  cpu time    0.7565: real time    0.7568
    EDDIAG:  cpu time    2.6370: real time    2.6977
  RMM-DIIS:  cpu time    7.5626: real time    7.5945
    ORTHCH:  cpu time    0.8385: real time    0.8392
       DOS:  cpu time    0.0010: real time    0.0010
    CHARGE:  cpu time    0.3624: real time    0.3627
    MIXING:  cpu time    0.0055: real time    0.0055
    --------------------------------------------
      LOOP:  cpu time   12.3090: real time   12.4033

 eigenvalue-minimisations  :  5157
 total energy-change (2. order) :-0.6252788E-02  (-0.8054690E-03)
 number of electron     321.9999751 magnetization      21.8272380
 augmentation part       46.0426147 magnetization      15.2669175

 Broyden mixing:
  rms(total) = 0.19146E-01    rms(broyden)= 0.19061E-01
  rms(prec ) = 0.20715E-01
  weight for this iteration     100.00

 eigenvalues of (default mixing * dielectric matrix)
  average eigenvalue GAMMA=   1.0066
  2.4104  1.9579  0.8917  0.8917  0.7685  0.7685  0.5958  0.4272  0.3479

 Free energy of the ion-electron system (eV)
  ---------------------------------------------------
  alpha Z        PSCENC =       297.42034922
  Ewald energy   TEWEN  =     44058.69588912
  -Hartree energ DENC   =    -60278.62661885
  -exchange      EXHF   =         0.00000000
  -V(xc)+E(xc)   XCENC  =      1020.70444726
  PAW double counting   =     11884.78970758   -11891.40728720
  entropy T*S    EENTRO =        -0.00000001
  eigenvalues    EBANDS =     -3710.74433880
  atomic energy  EATOM  =     18165.35265406
  Solvation  Ediel_sol  =         0.00000000
  ---------------------------------------------------
  free energy    TOTEN  =      -453.81519762 eV

  energy without entropy =     -453.81519761  energy(sigma->0) =     -453.81519761


--------------------------------------------------------------------------------------------------------


--------------------------------------- Iteration      2(  11)  ---------------------------------------


    POTLOK:  cpu time    0.1447: real time    0.1449
    SETDIJ:  cpu time    0.7563: real time    0.7565
    EDDIAG:  cpu time    2.5393: real time    2.5459
  RMM-DIIS:  cpu time    6.7574: real time    6.8240
    ORTHCH:  cpu time    0.8628: real time    0.8666
       DOS:  cpu time    0.0014: real time    0.0026
    CHARGE:  cpu time    0.3891: real time    0.3940
    MIXING:  cpu time    0.0059: real time    0.0059
    --------------------------------------------
      LOOP:  cpu time   11.4570: real time   11.5403

 eigenvalue-minimisations  :  4888
 total energy-change (2. order) :-0.7528886E-02  (-0.9266857E-03)
 number of electron     321.9999751 magnetization      21.8527795
 augmentation part       46.0317077 magnetization      15.2887373

 Broyden mixing:
  rms(total) = 0.14925E-01    rms(broyden)= 0.14765E-01
  rms(prec ) = 0.15643E-01
  weight for this iteration     100.00

 eigenvalues of (default mixing * dielectric matrix)
  average eigenvalue GAMMA=   1.0144
  2.7683  2.0413  0.8800  0.8800  0.8225  0.8225  0.6418  0.3480  0.5122  0.4274

 Free energy of the ion-electron system (eV)
  ---------------------------------------------------
  alpha Z        PSCENC =       297.42034922
  Ewald energy   TEWEN  =     44058.69588912
  -Hartree energ DENC   =    -60278.96170359
  -exchange      EXHF   =         0.00000000
  -V(xc)+E(xc)   XCENC  =      1020.71413415
  PAW double counting   =     11885.67124301   -11892.26465409
  entropy T*S    EENTRO =        -0.00000000
  eigenvalues    EBANDS =     -3710.45063839
  atomic energy  EATOM  =     18165.35265406
  Solvation  Ediel_sol  =         0.00000000
  ---------------------------------------------------
  free energy    TOTEN  =      -453.82272650 eV

  energy without entropy =     -453.82272650  energy(sigma->0) =     -453.82272650


--------------------------------------------------------------------------------------------------------


--------------------------------------- Iteration      2(  12)  ---------------------------------------


    POTLOK:  cpu time    0.1458: real time    0.1459
    SETDIJ:  cpu time    0.7618: real time    0.7622
    EDDIAG:  cpu time    2.4953: real time    2.4994
  RMM-DIIS:  cpu time    6.9985: real time    7.0629
    ORTHCH:  cpu time    0.8391: real time    0.8400
       DOS:  cpu time    0.0014: real time    0.0013
    CHARGE:  cpu time    0.3597: real time    0.3599
    MIXING:  cpu time    0.0067: real time    0.0067
    --------------------------------------------
      LOOP:  cpu time   11.6082: real time   11.6783

 eigenvalue-minimisations  :  5062
 total energy-change (2. order) :-0.4159430E-02  (-0.4494674E-03)
 number of electron     321.9999751 magnetization      21.8910115
 augmentation part       46.0369338 magnetization      15.3247950

 Broyden mixing:
  rms(total) = 0.12243E-01    rms(broyden)= 0.12143E-01
  rms(prec ) = 0.12591E-01
  weight for this iteration     100.00

 eigenvalues of (default mixing * dielectric matrix)
  average eigenvalue GAMMA=   1.1150
  3.6347  2.1258  1.1819  0.8358  0.8358  0.8403  0.8403  0.7328  0.3475  0.4767
  0.4133

 Free energy of the ion-electron system (eV)
  ---------------------------------------------------
  alpha Z        PSCENC =       297.42034922
  Ewald energy   TEWEN  =     44058.69588912
  -Hartree energ DENC   =    -60278.98738736
  -exchange      EXHF   =         0.00000000
  -V(xc)+E(xc)   XCENC  =      1020.70804967
  PAW double counting   =     11885.75386545   -11892.31321003
  entropy T*S    EENTRO =        -0.00000000
  eigenvalues    EBANDS =     -3710.45709607
  atomic energy  EATOM  =     18165.35265406
  Solvation  Ediel_sol  =         0.00000000
  ---------------------------------------------------
  free energy    TOTEN  =      -453.82688593 eV

  energy without entropy =     -453.82688593  energy(sigma->0) =     -453.82688593


--------------------------------------------------------------------------------------------------------


--------------------------------------- Iteration      2(  13)  ---------------------------------------


    POTLOK:  cpu time    0.1447: real time    0.1450
    SETDIJ:  cpu time    0.7566: real time    0.7569
    EDDIAG:  cpu time    2.4955: real time    2.5031
  RMM-DIIS:  cpu time    6.7839: real time    6.7925
    ORTHCH:  cpu time    0.8417: real time    0.8425
       DOS:  cpu time    0.0013: real time    0.0013
    CHARGE:  cpu time    0.3595: real time    0.3598
    MIXING:  cpu time    0.0067: real time    0.0067
    --------------------------------------------
      LOOP:  cpu time   11.3900: real time   11.4078

 eigenvalue-minimisations  :  4887
 total energy-change (2. order) :-0.7426750E-02  (-0.6917523E-03)
 number of electron     321.9999751 magnetization      21.9242415
 augmentation part       46.0345897 magnetization      15.3570180

 Broyden mixing:
  rms(total) = 0.11158E-01    rms(broyden)= 0.10941E-01
  rms(prec ) = 0.11196E-01
  weight for this iteration     100.00

 eigenvalues of (default mixing * dielectric matrix)
  average eigenvalue GAMMA=   1.1944
  4.1386  2.5124  1.4128  0.8960  0.8960  0.8409  0.8409  0.8404  0.7154  0.4790
  0.3475  0.4127

 Free energy of the ion-electron system (eV)
  ---------------------------------------------------
  alpha Z        PSCENC =       297.42034922
  Ewald energy   TEWEN  =     44058.69588912
  -Hartree energ DENC   =    -60279.05188442
  -exchange      EXHF   =         0.00000000
  -V(xc)+E(xc)   XCENC  =      1020.69671435
  PAW double counting   =     11885.79927557   -11892.36307325
  entropy T*S    EENTRO =        -0.00000000
  eigenvalues    EBANDS =     -3710.38423734
  atomic energy  EATOM  =     18165.35265406
  Solvation  Ediel_sol  =         0.00000000
  ---------------------------------------------------
  free energy    TOTEN  =      -453.83431268 eV

  energy without entropy =     -453.83431268  energy(sigma->0) =     -453.83431268


--------------------------------------------------------------------------------------------------------


--------------------------------------- Iteration      2(  14)  ---------------------------------------


    POTLOK:  cpu time    0.1463: real time    0.1466
    SETDIJ:  cpu time    0.7623: real time    0.7626
    EDDIAG:  cpu time    2.4952: real time    2.4989
  RMM-DIIS:  cpu time    6.5321: real time    6.6020
    ORTHCH:  cpu time    0.8403: real time    0.8408
       DOS:  cpu time    0.0014: real time    0.0014
    CHARGE:  cpu time    0.3556: real time    0.3560
    MIXING:  cpu time    0.0070: real time    0.0070
    --------------------------------------------
      LOOP:  cpu time   11.1402: real time   11.2153

 eigenvalue-minimisations  :  4762
 total energy-change (2. order) :-0.6669314E-02  (-0.7527607E-03)
 number of electron     321.9999751 magnetization      21.9590820
 augmentation part       46.0354464 magnetization      15.3911176

 Broyden mixing:
  rms(total) = 0.10221E-01    rms(broyden)= 0.99524E-02
  rms(prec ) = 0.10168E-01
  weight for this iteration     100.00

 eigenvalues of (default mixing * dielectric matrix)
  average eigenvalue GAMMA=   1.4417
  6.9007  2.8370  2.0009  0.9454  0.9454  0.8418  0.8418  0.7763  0.7763  0.6405
  0.3476  0.4746  0.4135

 Free energy of the ion-electron system (eV)
  ---------------------------------------------------
  alpha Z        PSCENC =       297.42034922
  Ewald energy   TEWEN  =     44058.69588912
  -Hartree energ DENC   =    -60279.00734858
  -exchange      EXHF   =         0.00000000
  -V(xc)+E(xc)   XCENC  =      1020.69589960
  PAW double counting   =     11885.57623830   -11892.11885669
  entropy T*S    EENTRO =        -0.00000000
  eigenvalues    EBANDS =     -3710.45580702
  atomic energy  EATOM  =     18165.35265406
  Solvation  Ediel_sol  =         0.00000000
  ---------------------------------------------------
  free energy    TOTEN  =      -453.84098199 eV

  energy without entropy =     -453.84098199  energy(sigma->0) =     -453.84098199


--------------------------------------------------------------------------------------------------------


--------------------------------------- Iteration      2(  15)  ---------------------------------------


    POTLOK:  cpu time    0.1458: real time    0.1458
    SETDIJ:  cpu time    0.7580: real time    0.7584
    EDDIAG:  cpu time    2.6063: real time    2.6111
  RMM-DIIS:  cpu time    6.6631: real time    6.6728
    ORTHCH:  cpu time    0.8432: real time    0.8440
       DOS:  cpu time    0.0013: real time    0.0013
    CHARGE:  cpu time    0.3559: real time    0.3564
    MIXING:  cpu time    0.0070: real time    0.0071
    --------------------------------------------
      LOOP:  cpu time   11.3806: real time   11.3968

 eigenvalue-minimisations  :  4837
 total energy-change (2. order) :-0.5304765E-02  (-0.9914494E-03)
 number of electron     321.9999751 magnetization      21.9895047
 augmentation part       46.0345733 magnetization      15.4205419

 Broyden mixing:
  rms(total) = 0.94639E-02    rms(broyden)= 0.90613E-02
  rms(prec ) = 0.92821E-02
  weight for this iteration     100.00

 eigenvalues of (default mixing * dielectric matrix)
  average eigenvalue GAMMA=   1.6511
  9.6598  3.1595  2.2000  1.0904  1.0904  0.8609  0.8609  0.7989  0.7989  0.7230
  0.6362  0.3476  0.4749  0.4134

 Free energy of the ion-electron system (eV)
  ---------------------------------------------------
  alpha Z        PSCENC =       297.42034922
  Ewald energy   TEWEN  =     44058.69588912
  -Hartree energ DENC   =    -60278.93797179
  -exchange      EXHF   =         0.00000000
  -V(xc)+E(xc)   XCENC  =      1020.69316254
  PAW double counting   =     11885.46204919   -11892.02562464
  entropy T*S    EENTRO =        -0.00000000
  eigenvalues    EBANDS =     -3710.50679447
  atomic energy  EATOM  =     18165.35265406
  Solvation  Ediel_sol  =         0.00000000
  ---------------------------------------------------
  free energy    TOTEN  =      -453.84628676 eV

  energy without entropy =     -453.84628676  energy(sigma->0) =     -453.84628676


--------------------------------------------------------------------------------------------------------


--------------------------------------- Iteration      2(  16)  ---------------------------------------


    POTLOK:  cpu time    0.1459: real time    0.1460
    SETDIJ:  cpu time    0.8115: real time    0.8122
    EDDIAG:  cpu time    2.8608: real time    2.9121
  RMM-DIIS:  cpu time    6.3993: real time    6.4844
    ORTHCH:  cpu time    0.8736: real time    0.8973
       DOS:  cpu time    0.0011: real time    0.0011
    CHARGE:  cpu time    0.4005: real time    0.4012
    MIXING:  cpu time    0.0073: real time    0.0073
    --------------------------------------------
      LOOP:  cpu time   11.5000: real time   11.6616

 eigenvalue-minimisations  :  4696
 total energy-change (2. order) :-0.3866887E-02  (-0.1337035E-02)
 number of electron     321.9999750 magnetization      22.0111725
 augmentation part       46.0377130 magnetization      15.4414535

 Broyden mixing:
  rms(total) = 0.91065E-02    rms(broyden)= 0.85213E-02
  rms(prec ) = 0.87705E-02
  weight for this iteration     100.00

 eigenvalues of (default mixing * dielectric matrix)
  average eigenvalue GAMMA=   1.8533
 12.6526  3.6689  2.3167  1.5764  0.8672  0.8672  0.8928  0.8928  0.7971  0.7971
  0.3476  0.4134  0.4739  0.6526  0.5829

 Free energy of the ion-electron system (eV)
  ---------------------------------------------------
  alpha Z        PSCENC =       297.42034922
  Ewald energy   TEWEN  =     44058.69588912
  -Hartree energ DENC   =    -60278.77773245
  -exchange      EXHF   =         0.00000000
  -V(xc)+E(xc)   XCENC  =      1020.69236243
  PAW double counting   =     11885.27742931   -11891.85295619
  entropy T*S    EENTRO =        -0.00000000
  eigenvalues    EBANDS =     -3710.65814913
  atomic energy  EATOM  =     18165.35265406
  Solvation  Ediel_sol  =         0.00000000
  ---------------------------------------------------
  free energy    TOTEN  =      -453.85015365 eV

  energy without entropy =     -453.85015365  energy(sigma->0) =     -453.85015365


--------------------------------------------------------------------------------------------------------


--------------------------------------- Iteration      2(  17)  ---------------------------------------


    POTLOK:  cpu time    0.1472: real time    0.1588
    SETDIJ:  cpu time    0.8139: real time    0.8543
    EDDIAG:  cpu time    2.5197: real time    2.5433
  RMM-DIIS:  cpu time    6.4945: real time    6.5549
    ORTHCH:  cpu time    0.8342: real time    0.8921
       DOS:  cpu time    0.0012: real time    0.0012
    CHARGE:  cpu time    0.3572: real time    0.3574
    MIXING:  cpu time    0.0076: real time    0.0076
    --------------------------------------------
      LOOP:  cpu time   11.1756: real time   11.3696

 eigenvalue-minimisations  :  4743
 total energy-change (2. order) :-0.1882393E-02  (-0.1246360E-02)
 number of electron     321.9999750 magnetization      22.0241501
 augmentation part       46.0346162 magnetization      15.4538902

 Broyden mixing:
  rms(total) = 0.84966E-02    rms(broyden)= 0.79151E-02
  rms(prec ) = 0.81312E-02
  weight for this iteration     100.00

 eigenvalues of (default mixing * dielectric matrix)
  average eigenvalue GAMMA=   1.9983
 15.1323  4.2566  2.4126  1.8089  0.9932  0.9932  0.8740  0.8740  0.8001  0.8001
  0.7077  0.6406  0.3476  0.4750  0.4133  0.4432

 Free energy of the ion-electron system (eV)
  ---------------------------------------------------
  alpha Z        PSCENC =       297.42034922
  Ewald energy   TEWEN  =     44058.69588912
  -Hartree energ DENC   =    -60278.72152905
  -exchange      EXHF   =         0.00000000
  -V(xc)+E(xc)   XCENC  =      1020.69365731
  PAW double counting   =     11885.30861669   -11891.89537472
  entropy T*S    EENTRO =        -0.00000000
  eigenvalues    EBANDS =     -3710.70629868
  atomic energy  EATOM  =     18165.35265406
  Solvation  Ediel_sol  =         0.00000000
  ---------------------------------------------------
  free energy    TOTEN  =      -453.85203604 eV

  energy without entropy =     -453.85203604  energy(sigma->0) =     -453.85203604


--------------------------------------------------------------------------------------------------------


--------------------------------------- Iteration      2(  18)  ---------------------------------------


    POTLOK:  cpu time    0.1445: real time    0.1445
    SETDIJ:  cpu time    0.7465: real time    0.7469
    EDDIAG:  cpu time    2.5282: real time    2.5358
  RMM-DIIS:  cpu time    6.3057: real time    6.3192
    ORTHCH:  cpu time    0.8350: real time    0.8356
       DOS:  cpu time    0.0009: real time    0.0009
    CHARGE:  cpu time    0.3578: real time    0.3581
    MIXING:  cpu time    0.0086: real time    0.0086
    --------------------------------------------
      LOOP:  cpu time   10.9272: real time   10.9497

 eigenvalue-minimisations  :  4625
 total energy-change (2. order) :-0.1742929E-02  (-0.1276071E-02)
 number of electron     321.9999750 magnetization      22.0316316
 augmentation part       46.0350787 magnetization      15.4617732

 Broyden mixing:
  rms(total) = 0.79258E-02    rms(broyden)= 0.72772E-02
  rms(prec ) = 0.74441E-02
  weight for this iteration     100.00

 eigenvalues of (default mixing * dielectric matrix)
  average eigenvalue GAMMA=   2.3177
 19.2316  5.7607  2.4193  2.4193  1.3262  1.1352  0.8786  0.8786  0.7936  0.7936
  0.7371  0.7371  0.6245  0.3476  0.4746  0.4135  0.4291

 Free energy of the ion-electron system (eV)
  ---------------------------------------------------
  alpha Z        PSCENC =       297.42034922
  Ewald energy   TEWEN  =     44058.69588912
  -Hartree energ DENC   =    -60278.63266202
  -exchange      EXHF   =         0.00000000
  -V(xc)+E(xc)   XCENC  =      1020.69342700
  PAW double counting   =     11885.29500958   -11891.88046558
  entropy T*S    EENTRO =        -0.00000000
  eigenvalues    EBANDS =     -3710.79798034
  atomic energy  EATOM  =     18165.35265406
  Solvation  Ediel_sol  =         0.00000000
  ---------------------------------------------------
  free energy    TOTEN  =      -453.85377897 eV

  energy without entropy =     -453.85377897  energy(sigma->0) =     -453.85377897


--------------------------------------------------------------------------------------------------------


--------------------------------------- Iteration      2(  19)  ---------------------------------------


    POTLOK:  cpu time    0.1450: real time    0.1450
    SETDIJ:  cpu time    0.7473: real time    0.7475
    EDDIAG:  cpu time    2.5454: real time    2.5598
  RMM-DIIS:  cpu time    6.3578: real time    6.3697
    ORTHCH:  cpu time    0.8478: real time    0.8486
       DOS:  cpu time    0.0010: real time    0.0010
    CHARGE:  cpu time    0.3553: real time    0.3555
    MIXING:  cpu time    0.0088: real time    0.0088
    --------------------------------------------
      LOOP:  cpu time   11.0085: real time   11.0359

 eigenvalue-minimisations  :  4649
 total energy-change (2. order) :-0.2597797E-02  (-0.3036168E-02)
 number of electron     321.9999750 magnetization      22.0274219
 augmentation part       46.0345540 magnetization      15.4579635

 Broyden mixing:
  rms(total) = 0.82124E-02    rms(broyden)= 0.65550E-02
  rms(prec ) = 0.67066E-02
  weight for this iteration     100.00
  WARNING: grid for Broyden might be to small

 eigenvalues of (default mixing * dielectric matrix)
  average eigenvalue GAMMA=   2.6320
 23.9517  7.4483  2.7596  2.6125  1.3661  1.3054  0.8982  0.8982  0.8010  0.8010
  0.7947  0.7947  0.6551  0.6302  0.3476  0.4746  0.4134  0.4230

 Free energy of the ion-electron system (eV)
  ---------------------------------------------------
  alpha Z        PSCENC =       297.42034922
  Ewald energy   TEWEN  =     44058.69588912
  -Hartree energ DENC   =    -60278.55246980
  -exchange      EXHF   =         0.00000000
  -V(xc)+E(xc)   XCENC  =      1020.69518029
  PAW double counting   =     11885.33950689   -11891.91868818
  entropy T*S    EENTRO =        -0.00000000
  eigenvalues    EBANDS =     -3710.88879836
  atomic energy  EATOM  =     18165.35265406
  Solvation  Ediel_sol  =         0.00000000
  ---------------------------------------------------
  free energy    TOTEN  =      -453.85637677 eV

  energy without entropy =     -453.85637677  energy(sigma->0) =     -453.85637677


--------------------------------------------------------------------------------------------------------


--------------------------------------- Iteration      2(  20)  ---------------------------------------


    POTLOK:  cpu time    0.1557: real time    0.1590
    SETDIJ:  cpu time    0.7481: real time    0.7583
    EDDIAG:  cpu time    2.6627: real time    2.6810
  RMM-DIIS:  cpu time    6.4319: real time    6.4405
    ORTHCH:  cpu time    0.8341: real time    0.8345
       DOS:  cpu time    0.0011: real time    0.0011
    CHARGE:  cpu time    0.3633: real time    0.3635
    MIXING:  cpu time    0.0086: real time    0.0086
    --------------------------------------------
      LOOP:  cpu time   11.2056: real time   11.2466

 eigenvalue-minimisations  :  4719
 total energy-change (2. order) :-0.3178310E-02  (-0.2658661E-02)
 number of electron     321.9999750 magnetization      22.0174924
 augmentation part       46.0345029 magnetization      15.4486292

 Broyden mixing:
  rms(total) = 0.75146E-02    rms(broyden)= 0.59764E-02
  rms(prec ) = 0.61352E-02
  weight for this iteration     100.00
  WARNING: grid for Broyden might be to small

 eigenvalues of (default mixing * dielectric matrix)
  average eigenvalue GAMMA=   2.9245
 29.5269  8.6055  3.0901  2.5992  1.4644  1.4644  0.9020  0.9020  0.8713  0.8713
  0.8129  0.8129  0.6858  0.6858  0.6101  0.3476  0.4746  0.4134  0.4246

 Free energy of the ion-electron system (eV)
  ---------------------------------------------------
  alpha Z        PSCENC =       297.42034922
  Ewald energy   TEWEN  =     44058.69588912
  -Hartree energ DENC   =    -60278.55086860
  -exchange      EXHF   =         0.00000000
  -V(xc)+E(xc)   XCENC  =      1020.69294785
  PAW double counting   =     11885.35691023   -11891.92732736
  entropy T*S    EENTRO =        -0.00000000
  eigenvalues    EBANDS =     -3710.90010960
  atomic energy  EATOM  =     18165.35265406
  Solvation  Ediel_sol  =         0.00000000
  ---------------------------------------------------
  free energy    TOTEN  =      -453.85955508 eV

  energy without entropy =     -453.85955508  energy(sigma->0) =     -453.85955508


--------------------------------------------------------------------------------------------------------


--------------------------------------- Iteration      2(  21)  ---------------------------------------


    POTLOK:  cpu time    0.1449: real time    0.1450
    SETDIJ:  cpu time    0.7399: real time    0.7403
    EDDIAG:  cpu time    2.5157: real time    2.5179
  RMM-DIIS:  cpu time    6.3527: real time    6.4141
    ORTHCH:  cpu time    0.8346: real time    0.8351
       DOS:  cpu time    0.0011: real time    0.0011
    CHARGE:  cpu time    0.3548: real time    0.3550
    MIXING:  cpu time    0.0090: real time    0.0091
    --------------------------------------------
      LOOP:  cpu time   10.9527: real time   11.0177

 eigenvalue-minimisations  :  4598
 total energy-change (2. order) :-0.2720792E-02  (-0.3100683E-02)
 number of electron     321.9999750 magnetization      21.9989674
 augmentation part       46.0343294 magnetization      15.4303215

 Broyden mixing:
  rms(total) = 0.72377E-02    rms(broyden)= 0.53126E-02
  rms(prec ) = 0.54755E-02
  weight for this iteration     100.00
  WARNING: grid for Broyden might be to small

 eigenvalues of (default mixing * dielectric matrix)
  average eigenvalue GAMMA=   3.3078
 36.2685 10.2509  3.6204  2.7055  1.9284  1.5340  1.0306  1.0306  0.8737  0.8737
  0.8014  0.8014  0.7527  0.7527  0.6604  0.6127  0.3476  0.4746  0.4134  0.4237

 Free energy of the ion-electron system (eV)
  ---------------------------------------------------
  alpha Z        PSCENC =       297.42034922
  Ewald energy   TEWEN  =     44058.69588912
  -Hartree energ DENC   =    -60278.59960468
  -exchange      EXHF   =         0.00000000
  -V(xc)+E(xc)   XCENC  =      1020.69369203
  PAW double counting   =     11885.30069550   -11891.86895670
  entropy T*S    EENTRO =        -0.00000000
  eigenvalues    EBANDS =     -3710.85699442
  atomic energy  EATOM  =     18165.35265406
  Solvation  Ediel_sol  =         0.00000000
  ---------------------------------------------------
  free energy    TOTEN  =      -453.86227587 eV

  energy without entropy =     -453.86227587  energy(sigma->0) =     -453.86227587


--------------------------------------------------------------------------------------------------------


--------------------------------------- Iteration      2(  22)  ---------------------------------------


    POTLOK:  cpu time    0.1444: real time    0.1444
    SETDIJ:  cpu time    0.7331: real time    0.7333
    EDDIAG:  cpu time    2.4893: real time    2.4918
  RMM-DIIS:  cpu time    6.1645: real time    6.2371
    ORTHCH:  cpu time    0.8363: real time    0.8368
       DOS:  cpu time    0.0011: real time    0.0011
    CHARGE:  cpu time    0.3559: real time    0.3562
    MIXING:  cpu time    0.0095: real time    0.0095
    --------------------------------------------
      LOOP:  cpu time   10.7342: real time   10.8102

 eigenvalue-minimisations  :  4563
 total energy-change (2. order) :-0.2357417E-02  (-0.4089570E-02)
 number of electron     321.9999750 magnetization      21.9898731
 augmentation part       46.0338559 magnetization      15.4216833

 Broyden mixing:
  rms(total) = 0.73102E-02    rms(broyden)= 0.46235E-02
  rms(prec ) = 0.47657E-02
  weight for this iteration     100.00
  WARNING: grid for Broyden might be to small

 eigenvalues of (default mixing * dielectric matrix)
  average eigenvalue GAMMA=   3.5866
 42.6472 11.0501  4.1745  2.7921  2.2186  1.4982  1.2879  0.8737  0.8737  0.9516
  0.9516  0.8026  0.8026  0.3476  0.7298  0.7298  0.6636  0.6119  0.4746  0.4134
  0.4239

 Free energy of the ion-electron system (eV)
  ---------------------------------------------------
  alpha Z        PSCENC =       297.42034922
  Ewald energy   TEWEN  =     44058.69588912
  -Hartree energ DENC   =    -60278.72137636
  -exchange      EXHF   =         0.00000000
  -V(xc)+E(xc)   XCENC  =      1020.69257541
  PAW double counting   =     11885.18895609   -11891.76567626
  entropy T*S    EENTRO =        -0.00000000
  eigenvalues    EBANDS =     -3710.72800457
  atomic energy  EATOM  =     18165.35265406
  Solvation  Ediel_sol  =         0.00000000
  ---------------------------------------------------
  free energy    TOTEN  =      -453.86463328 eV

  energy without entropy =     -453.86463328  energy(sigma->0) =     -453.86463328


--------------------------------------------------------------------------------------------------------


--------------------------------------- Iteration      2(  23)  ---------------------------------------


    POTLOK:  cpu time    0.1458: real time    0.1459
    SETDIJ:  cpu time    0.7322: real time    0.7324
    EDDIAG:  cpu time    2.6031: real time    2.6844
  RMM-DIIS:  cpu time    6.3195: real time    6.3287
    ORTHCH:  cpu time    0.8402: real time    0.9031
       DOS:  cpu time    0.0010: real time    0.0010
    CHARGE:  cpu time    0.3577: real time    0.3579
    MIXING:  cpu time    0.0100: real time    0.0100
    --------------------------------------------
      LOOP:  cpu time   11.0093: real time   11.1634

 eigenvalue-minimisations  :  4661
 total energy-change (2. order) :-0.1892984E-02  (-0.3741353E-02)
 number of electron     321.9999750 magnetization      21.9866037
 augmentation part       46.0344405 magnetization      15.4185032

 Broyden mixing:
  rms(total) = 0.70608E-02    rms(broyden)= 0.45937E-02
  rms(prec ) = 0.47139E-02
  weight for this iteration     100.00
  WARNING: grid for Broyden might be to small

 eigenvalues of (default mixing * dielectric matrix)
  average eigenvalue GAMMA=   3.4537
 42.4172 11.3442  4.3072  2.8243  2.2658  1.4714  1.4064  0.9615  0.9615  0.8727
  0.8727  0.8021  0.8021  0.7290  0.7290  0.6637  0.6121  0.3476  0.4746  0.4134
  0.4240  0.2782

 Free energy of the ion-electron system (eV)
  ---------------------------------------------------
  alpha Z        PSCENC =       297.42034922
  Ewald energy   TEWEN  =     44058.69588912
  -Hartree energ DENC   =    -60278.81186656
  -exchange      EXHF   =         0.00000000
  -V(xc)+E(xc)   XCENC  =      1020.69671903
  PAW double counting   =     11885.07816013   -11891.64631991
  entropy T*S    EENTRO =        -0.00000000
  eigenvalues    EBANDS =     -3710.65211136
  atomic energy  EATOM  =     18165.35265406
  Solvation  Ediel_sol  =         0.00000000
  ---------------------------------------------------
  free energy    TOTEN  =      -453.86652627 eV

  energy without entropy =     -453.86652627  energy(sigma->0) =     -453.86652627


--------------------------------------------------------------------------------------------------------


--------------------------------------- Iteration      2(  24)  ---------------------------------------


    POTLOK:  cpu time    0.1441: real time    0.1441
    SETDIJ:  cpu time    0.7336: real time    0.7339
    EDDIAG:  cpu time    2.5601: real time    2.5713
  RMM-DIIS:  cpu time    6.2588: real time    6.2778
    ORTHCH:  cpu time    0.8327: real time    0.8966
       DOS:  cpu time    0.0013: real time    0.0013
    CHARGE:  cpu time    0.3518: real time    0.3520
    MIXING:  cpu time    0.0110: real time    0.0110
    --------------------------------------------
      LOOP:  cpu time   10.8932: real time   10.9880

 eigenvalue-minimisations  :  4587
 total energy-change (2. order) :-0.1528248E-02  (-0.4456330E-03)
 number of electron     321.9999751 magnetization      21.9869910
 augmentation part       46.0343598 magnetization      15.4191709

 Broyden mixing:
  rms(total) = 0.38072E-02    rms(broyden)= 0.35746E-02
  rms(prec ) = 0.36782E-02
  weight for this iteration     100.00

 eigenvalues of (default mixing * dielectric matrix)
  average eigenvalue GAMMA=   3.8463
 52.3784 11.3932  4.9178  3.0746  2.3998  1.8845  1.4611  1.1197  0.8766  0.8766
  0.8038  0.8038  0.8434  0.8434  0.7119  0.7119  0.6795  0.6173  0.3476  0.4746
  0.4238  0.4134  0.4079

 Free energy of the ion-electron system (eV)
  ---------------------------------------------------
  alpha Z        PSCENC =       297.42034922
  Ewald energy   TEWEN  =     44058.69588912
  -Hartree energ DENC   =    -60278.84108086
  -exchange      EXHF   =         0.00000000
  -V(xc)+E(xc)   XCENC  =      1020.69317714
  PAW double counting   =     11885.07913565   -11891.67513013
  entropy T*S    EENTRO =        -0.00000000
  eigenvalues    EBANDS =     -3710.59304873
  atomic energy  EATOM  =     18165.35265406
  Solvation  Ediel_sol  =         0.00000000
  ---------------------------------------------------
  free energy    TOTEN  =      -453.86805452 eV

  energy without entropy =     -453.86805452  energy(sigma->0) =     -453.86805452


--------------------------------------------------------------------------------------------------------


--------------------------------------- Iteration      2(  25)  ---------------------------------------


    POTLOK:  cpu time    0.1465: real time    0.1466
    SETDIJ:  cpu time    0.7371: real time    0.7374
    EDDIAG:  cpu time    2.5091: real time    2.5125
  RMM-DIIS:  cpu time    6.2810: real time    6.3029
    ORTHCH:  cpu time    0.8358: real time    0.8364
       DOS:  cpu time    0.0010: real time    0.0010
    CHARGE:  cpu time    0.3595: real time    0.3598
    MIXING:  cpu time    0.0106: real time    0.0106
    --------------------------------------------
      LOOP:  cpu time   10.8808: real time   10.9074

 eigenvalue-minimisations  :  4414
 total energy-change (2. order) : 0.3301095E-04  (-0.4281501E-02)
 number of electron     321.9999751 magnetization      21.9860113
 augmentation part       46.0345612 magnetization      15.4176829

 Broyden mixing:
  rms(total) = 0.89822E-02    rms(broyden)= 0.69100E-02
  rms(prec ) = 0.70120E-02
  weight for this iteration     100.00
  WARNING: grid for Broyden might be to small

 eigenvalues of (default mixing * dielectric matrix)
  average eigenvalue GAMMA=   3.7588
 49.7671 12.6211  6.0885  3.6303  2.5324  2.1878  1.4290  1.3086  0.8738  0.8738
  0.9173  0.9173  0.8014  0.8014  0.7977  0.7977  0.6780  0.6603  0.6099  0.3476
  0.4746  0.4134  0.4239  0.2571

 Free energy of the ion-electron system (eV)
  ---------------------------------------------------
  alpha Z        PSCENC =       297.42034922
  Ewald energy   TEWEN  =     44058.69588912
  -Hartree energ DENC   =    -60278.90716936
  -exchange      EXHF   =         0.00000000
  -V(xc)+E(xc)   XCENC  =      1020.70202753
  PAW double counting   =     11885.02543870   -11891.55582143
  entropy T*S    EENTRO =        -0.00000000
  eigenvalues    EBANDS =     -3710.60138935
  atomic energy  EATOM  =     18165.35265406
  Solvation  Ediel_sol  =         0.00000000
  ---------------------------------------------------
  free energy    TOTEN  =      -453.86802151 eV

  energy without entropy =     -453.86802151  energy(sigma->0) =     -453.86802151


--------------------------------------------------------------------------------------------------------


--------------------------------------- Iteration      2(  26)  ---------------------------------------


    POTLOK:  cpu time    0.1456: real time    0.1456
    SETDIJ:  cpu time    0.7332: real time    0.7336
    EDDIAG:  cpu time    2.5696: real time    2.6386
  RMM-DIIS:  cpu time    5.6617: real time    5.6658
    ORTHCH:  cpu time    0.8340: real time    0.8345
       DOS:  cpu time    0.0010: real time    0.0010
    CHARGE:  cpu time    0.4970: real time    0.5543
    MIXING:  cpu time    0.0857: real time    0.0857
    --------------------------------------------
      LOOP:  cpu time   10.5278: real time   10.6591

 eigenvalue-minimisations  :  4142
 total energy-change (2. order) :-0.2041815E-02  (-0.2958748E-03)
 number of electron     321.9999751 magnetization      21.9863217
 augmentation part       46.0331920 magnetization      15.4188757

 Broyden mixing:
  rms(total) = 0.30732E-02    rms(broyden)= 0.29341E-02
  rms(prec ) = 0.30150E-02
  weight for this iteration     100.00

 eigenvalues of (default mixing * dielectric matrix)
  average eigenvalue GAMMA=   3.9174
 56.5114 12.5925  6.5586  3.7237  2.5617  2.2110  1.4107  1.3331  0.9572  0.9572
  0.8739  0.8739  0.8009  0.8009  0.7455  0.7455  0.3476  0.6538  0.6538  0.6090
  0.4745  0.4134  0.4239  0.4567  0.2453

 Free energy of the ion-electron system (eV)
  ---------------------------------------------------
  alpha Z        PSCENC =       297.42034922
  Ewald energy   TEWEN  =     44058.69588912
  -Hartree energ DENC   =    -60278.91748511
  -exchange      EXHF   =         0.00000000
  -V(xc)+E(xc)   XCENC  =      1020.68919342
  PAW double counting   =     11885.10238180   -11891.71438397
  entropy T*S    EENTRO =        -0.00000000
  eigenvalues    EBANDS =     -3710.49866186
  atomic energy  EATOM  =     18165.35265406
  Solvation  Ediel_sol  =         0.00000000
  ---------------------------------------------------
  free energy    TOTEN  =      -453.87006332 eV

  energy without entropy =     -453.87006332  energy(sigma->0) =     -453.87006332


--------------------------------------------------------------------------------------------------------


--------------------------------------- Iteration      2(  27)  ---------------------------------------


    POTLOK:  cpu time    0.2092: real time    0.2098
    SETDIJ:  cpu time    0.7623: real time    0.7651
    EDDIAG:  cpu time    2.5188: real time    2.5211
  RMM-DIIS:  cpu time    5.7635: real time    5.7776
    ORTHCH:  cpu time    0.8353: real time    0.8357
       DOS:  cpu time    0.0010: real time    0.0010
    CHARGE:  cpu time    0.3590: real time    0.3594
    MIXING:  cpu time    0.0118: real time    0.0118
    --------------------------------------------
      LOOP:  cpu time   10.4609: real time   10.4817

 eigenvalue-minimisations  :  4263
 total energy-change (2. order) :-0.2680328E-03  (-0.1393461E-02)
 number of electron     321.9999751 magnetization      21.9862781
 augmentation part       46.0336281 magnetization      15.4185425

 Broyden mixing:
  rms(total) = 0.53899E-02    rms(broyden)= 0.43455E-02
  rms(prec ) = 0.44391E-02
  weight for this iteration     100.00
  WARNING: grid for Broyden might be to small

 eigenvalues of (default mixing * dielectric matrix)
  average eigenvalue GAMMA=   3.9537
 59.2485 13.1978  7.1417  3.8350  2.5758  2.2477  1.4042  1.4042  0.9796  0.9796
  0.8732  0.8732  0.7992  0.7992  0.7437  0.7437  0.5726  0.5726  0.3476  0.6485
  0.6485  0.6083  0.4746  0.4134  0.4239  0.2391

 Free energy of the ion-electron system (eV)
  ---------------------------------------------------
  alpha Z        PSCENC =       297.42034922
  Ewald energy   TEWEN  =     44058.69588912
  -Hartree energ DENC   =    -60278.93471372
  -exchange      EXHF   =         0.00000000
  -V(xc)+E(xc)   XCENC  =      1020.69569042
  PAW double counting   =     11885.06399072   -11891.63427584
  entropy T*S    EENTRO =        -0.00000000
  eigenvalues    EBANDS =     -3710.52991533
  atomic energy  EATOM  =     18165.35265406
  Solvation  Ediel_sol  =         0.00000000
  ---------------------------------------------------
  free energy    TOTEN  =      -453.87033135 eV

  energy without entropy =     -453.87033135  energy(sigma->0) =     -453.87033135


--------------------------------------------------------------------------------------------------------


--------------------------------------- Iteration      2(  28)  ---------------------------------------


    POTLOK:  cpu time    0.1452: real time    0.1452
    SETDIJ:  cpu time    0.7337: real time    0.7338
    EDDIAG:  cpu time    2.4924: real time    2.4948
  RMM-DIIS:  cpu time    5.9781: real time    6.0703
    ORTHCH:  cpu time    0.8394: real time    0.8449
       DOS:  cpu time    0.0009: real time    0.0009
    CHARGE:  cpu time    0.3576: real time    0.3578
    MIXING:  cpu time    0.0118: real time    0.0118
    --------------------------------------------
      LOOP:  cpu time   10.5591: real time   10.6595

 eigenvalue-minimisations  :  4433
 total energy-change (2. order) :-0.7121867E-03  (-0.4022289E-03)
 number of electron     321.9999751 magnetization      21.9859878
 augmentation part       46.0335594 magnetization      15.4184006

 Broyden mixing:
  rms(total) = 0.42946E-02    rms(broyden)= 0.39781E-02
  rms(prec ) = 0.40695E-02
  weight for this iteration     100.00

 eigenvalues of (default mixing * dielectric matrix)
  average eigenvalue GAMMA=   3.7292
 57.0674 12.8137  6.8603  3.7816  2.5649  2.2385  1.3998  1.3998  0.7486  0.9760
  0.9760  0.8732  0.8732  0.7984  0.7984  0.6365  0.6365  0.7264  0.7264  0.3476
  0.6419  0.6419  0.6089  0.4746  0.4134  0.4239  0.2395

 Free energy of the ion-electron system (eV)
  ---------------------------------------------------
  alpha Z        PSCENC =       297.42034922
  Ewald energy   TEWEN  =     44058.69588912
  -Hartree energ DENC   =    -60278.93750797
  -exchange      EXHF   =         0.00000000
  -V(xc)+E(xc)   XCENC  =      1020.69448527
  PAW double counting   =     11885.06393989   -11891.64055941
  entropy T*S    EENTRO =        -0.00000000
  eigenvalues    EBANDS =     -3710.52029372
  atomic energy  EATOM  =     18165.35265406
  Solvation  Ediel_sol  =         0.00000000
  ---------------------------------------------------
  free energy    TOTEN  =      -453.87104354 eV

  energy without entropy =     -453.87104354  energy(sigma->0) =     -453.87104354


--------------------------------------------------------------------------------------------------------


--------------------------------------- Iteration      2(  29)  ---------------------------------------


    POTLOK:  cpu time    0.1455: real time    0.1456
    SETDIJ:  cpu time    0.7349: real time    0.7351
    EDDIAG:  cpu time    2.5044: real time    2.5370
  RMM-DIIS:  cpu time    5.3311: real time    5.3386
    ORTHCH:  cpu time    0.8352: real time    0.8356
       DOS:  cpu time    0.0010: real time    0.0010
    CHARGE:  cpu time    0.3592: real time    0.3594
    MIXING:  cpu time    0.0125: real time    0.0125
    --------------------------------------------
      LOOP:  cpu time    9.9238: real time    9.9646

 eigenvalue-minimisations  :  3806
 total energy-change (2. order) : 0.2156752E-03  (-0.7422148E-04)
 number of electron     321.9999751 magnetization      21.9859139
 augmentation part       46.0338713 magnetization      15.4181137

 Broyden mixing:
  rms(total) = 0.39245E-02    rms(broyden)= 0.38532E-02
  rms(prec ) = 0.39286E-02
  weight for this iteration     100.00

 eigenvalues of (default mixing * dielectric matrix)
  average eigenvalue GAMMA=   3.6091
 57.2511 12.8942  6.9313  3.7908  2.5674  2.2376  1.3977  1.3977  0.9743  0.9743
  0.8731  0.8731  0.7988  0.7988  0.6335  0.6335  0.7236  0.7236  0.3476  0.6405
  0.6405  0.6097  0.4746  0.4134  0.4239  0.3948  0.3948  0.2395

 Free energy of the ion-electron system (eV)
  ---------------------------------------------------
  alpha Z        PSCENC =       297.42034922
  Ewald energy   TEWEN  =     44058.69588912
  -Hartree energ DENC   =    -60278.93496101
  -exchange      EXHF   =         0.00000000
  -V(xc)+E(xc)   XCENC  =      1020.69464142
  PAW double counting   =     11885.06365782   -11891.64133197
  entropy T*S    EENTRO =        -0.00000000
  eigenvalues    EBANDS =     -3710.52172653
  atomic energy  EATOM  =     18165.35265406
  Solvation  Ediel_sol  =         0.00000000
  ---------------------------------------------------
  free energy    TOTEN  =      -453.87082786 eV

  energy without entropy =     -453.87082786  energy(sigma->0) =     -453.87082786


--------------------------------------------------------------------------------------------------------


--------------------------------------- Iteration      2(  30)  ---------------------------------------


    POTLOK:  cpu time    0.1456: real time    0.1457
    SETDIJ:  cpu time    0.7343: real time    0.7345
    EDDIAG:  cpu time    2.4998: real time    2.5029
  RMM-DIIS:  cpu time    4.0214: real time    4.0246
    ORTHCH:  cpu time    0.8346: real time    0.8354
       DOS:  cpu time    0.0011: real time    0.0011
    CHARGE:  cpu time    0.3590: real time    0.3591
    MIXING:  cpu time    0.0135: real time    0.0135
    --------------------------------------------
      LOOP:  cpu time    8.6092: real time    8.6168

 eigenvalue-minimisations  :  2780
 total energy-change (2. order) :-0.2071108E-04  (-0.6709733E-05)
 number of electron     321.9999751 magnetization      21.9870427
 augmentation part       46.0338517 magnetization      15.4192238

 Broyden mixing:
  rms(total) = 0.39153E-02    rms(broyden)= 0.39093E-02
  rms(prec ) = 0.39863E-02
  weight for this iteration     100.00

 eigenvalues of (default mixing * dielectric matrix)
  average eigenvalue GAMMA=   3.4367
 53.5674 12.3570  6.6647  3.7685  2.8592  2.5697  2.2358  1.4125  1.4125  0.9832
  0.9832  0.8722  0.8722  0.7967  0.7967  0.6842  0.6842  0.7142  0.7142  0.3476
  0.6432  0.6136  0.5639  0.4746  0.4134  0.4239  0.4987  0.4987  0.2394

 Free energy of the ion-electron system (eV)
  ---------------------------------------------------
  alpha Z        PSCENC =       297.42034922
  Ewald energy   TEWEN  =     44058.69588912
  -Hartree energ DENC   =    -60278.93644124
  -exchange      EXHF   =         0.00000000
  -V(xc)+E(xc)   XCENC  =      1020.69477507
  PAW double counting   =     11885.06526613   -11891.64125534
  entropy T*S    EENTRO =        -0.00000000
  eigenvalues    EBANDS =     -3710.52208559
  atomic energy  EATOM  =     18165.35265406
  Solvation  Ediel_sol  =         0.00000000
  ---------------------------------------------------
  free energy    TOTEN  =      -453.87084858 eV

  energy without entropy =     -453.87084858  energy(sigma->0) =     -453.87084858


--------------------------------------------------------------------------------------------------------


--------------------------------------- Iteration      2(  31)  ---------------------------------------


    POTLOK:  cpu time    0.1467: real time    0.1468
    SETDIJ:  cpu time    0.7331: real time    0.7333
    EDDIAG:  cpu time    2.4946: real time    2.4979
  RMM-DIIS:  cpu time    5.6192: real time    5.6392
    ORTHCH:  cpu time    0.8370: real time    0.8374
       DOS:  cpu time    0.0010: real time    0.0010
    CHARGE:  cpu time    0.4029: real time    0.4044
    MIXING:  cpu time    0.0136: real time    0.0136
    --------------------------------------------
      LOOP:  cpu time   10.2481: real time   10.2736

 eigenvalue-minimisations  :  4128
 total energy-change (2. order) : 0.1136429E-02  (-0.8071677E-03)
 number of electron     321.9999751 magnetization      21.9867535
 augmentation part       46.0340324 magnetization      15.4186663

 Broyden mixing:
  rms(total) = 0.45627E-02    rms(broyden)= 0.37603E-02
  rms(prec ) = 0.38261E-02
  weight for this iteration     100.00
  WARNING: grid for Broyden might be to small

 eigenvalues of (default mixing * dielectric matrix)
  average eigenvalue GAMMA=   3.3247
 50.0569 11.9495  6.4202  6.3305  3.7398  2.5615  2.2401  1.4167  1.4167  0.9902
  0.9902  0.8708  0.8708  0.7852  0.7852  0.7977  0.7977  0.7204  0.7204  0.6185
  0.6185  0.3476  0.6397  0.6232  0.5991  0.4746  0.4134  0.4239  0.2391  0.2829

 Free energy of the ion-electron system (eV)
  ---------------------------------------------------
  alpha Z        PSCENC =       297.42034922
  Ewald energy   TEWEN  =     44058.69588912
  -Hartree energ DENC   =    -60278.92344778
  -exchange      EXHF   =         0.00000000
  -V(xc)+E(xc)   XCENC  =      1020.69393803
  PAW double counting   =     11885.09745065   -11891.67730015
  entropy T*S    EENTRO =        -0.00000000
  eigenvalues    EBANDS =     -3710.52924530
  atomic energy  EATOM  =     18165.35265406
  Solvation  Ediel_sol  =         0.00000000
  ---------------------------------------------------
  free energy    TOTEN  =      -453.86971215 eV

  energy without entropy =     -453.86971215  energy(sigma->0) =     -453.86971215


--------------------------------------------------------------------------------------------------------


--------------------------------------- Iteration      2(  32)  ---------------------------------------


    POTLOK:  cpu time    0.1455: real time    0.1456
    SETDIJ:  cpu time    0.7971: real time    0.7975
    EDDIAG:  cpu time    2.5439: real time    2.5474
  RMM-DIIS:  cpu time    5.7569: real time    5.7635
    ORTHCH:  cpu time    0.8378: real time    0.8384
       DOS:  cpu time    0.0010: real time    0.0010
    CHARGE:  cpu time    0.3579: real time    0.3580
    MIXING:  cpu time    0.0139: real time    0.0139
    --------------------------------------------
      LOOP:  cpu time   10.4540: real time   10.4653

 eigenvalue-minimisations  :  4236
 total energy-change (2. order) : 0.7669739E-03  (-0.8496711E-03)
 number of electron     321.9999751 magnetization      21.9869474
 augmentation part       46.0341412 magnetization      15.4185556

 Broyden mixing:
  rms(total) = 0.50381E-02    rms(broyden)= 0.43267E-02
  rms(prec ) = 0.44011E-02
  weight for this iteration     100.00
  WARNING: grid for Broyden might be to small

 eigenvalues of (default mixing * dielectric matrix)
  average eigenvalue GAMMA=   3.2259
 51.2158 12.0600  6.3522  4.4696  3.7405  2.5675  2.2311  0.7963  1.4193  1.4193
  0.9913  0.9913  0.8705  0.8705  0.8179  0.8179  0.7982  0.7982  0.7245  0.7245
  0.6154  0.6154  0.3476  0.6376  0.6376  0.6055  0.4746  0.4134  0.4239  0.3170
  0.2392

 Free energy of the ion-electron system (eV)
  ---------------------------------------------------
  alpha Z        PSCENC =       297.42034922
  Ewald energy   TEWEN  =     44058.69588912
  -Hartree energ DENC   =    -60278.92605671
  -exchange      EXHF   =         0.00000000
  -V(xc)+E(xc)   XCENC  =      1020.69491983
  PAW double counting   =     11885.12336370   -11891.69352048
  entropy T*S    EENTRO =        -0.00000000
  eigenvalues    EBANDS =     -3710.53654391
  atomic energy  EATOM  =     18165.35265406
  Solvation  Ediel_sol  =         0.00000000
  ---------------------------------------------------
  free energy    TOTEN  =      -453.86894517 eV

  energy without entropy =     -453.86894517  energy(sigma->0) =     -453.86894517


--------------------------------------------------------------------------------------------------------


--------------------------------------- Iteration      2(  33)  ---------------------------------------


    POTLOK:  cpu time    0.1452: real time    0.1455
    SETDIJ:  cpu time    0.7897: real time    0.7915
    EDDIAG:  cpu time    2.5137: real time    2.5172
  RMM-DIIS:  cpu time    4.9676: real time    4.9824
    ORTHCH:  cpu time    0.8321: real time    0.8369
       DOS:  cpu time    0.0010: real time    0.0010
    CHARGE:  cpu time    0.8424: real time    0.8561
    MIXING:  cpu time    0.0157: real time    0.0161
    --------------------------------------------
      LOOP:  cpu time   10.1075: real time   10.1469

 eigenvalue-minimisations  :  3630
 total energy-change (2. order) :-0.8874528E-03  (-0.5849005E-04)
 number of electron     321.9999751 magnetization      21.9873444
 augmentation part       46.0338194 magnetization      15.4192659

 Broyden mixing:
  rms(total) = 0.40697E-02    rms(broyden)= 0.40401E-02
  rms(prec ) = 0.41207E-02
  weight for this iteration     100.00

 eigenvalues of (default mixing * dielectric matrix)
  average eigenvalue GAMMA=   3.1612
 51.4340 12.0171  6.2881  3.7210  2.9657  2.9657  2.5641  2.2255  1.4141  1.4141
  0.9893  0.9893  0.8607  0.8607  0.8701  0.8701  0.7993  0.7993  0.7258  0.7258
  0.6072  0.6072  0.6370  0.6370  0.6045  0.3476  0.4746  0.4134  0.4239  0.3333
  0.3333  0.2392

 Free energy of the ion-electron system (eV)
  ---------------------------------------------------
  alpha Z        PSCENC =       297.42034922
  Ewald energy   TEWEN  =     44058.69588912
  -Hartree energ DENC   =    -60278.92108886
  -exchange      EXHF   =         0.00000000
  -V(xc)+E(xc)   XCENC  =      1020.69396456
  PAW double counting   =     11885.10894359   -11891.68436710
  entropy T*S    EENTRO =        -0.00000000
  eigenvalues    EBANDS =     -3710.53617722
  atomic energy  EATOM  =     18165.35265406
  Solvation  Ediel_sol  =         0.00000000
  ---------------------------------------------------
  free energy    TOTEN  =      -453.86983262 eV

  energy without entropy =     -453.86983262  energy(sigma->0) =     -453.86983262


--------------------------------------------------------------------------------------------------------


--------------------------------------- Iteration      2(  34)  ---------------------------------------


    POTLOK:  cpu time    0.2158: real time    0.2292
    SETDIJ:  cpu time    0.7360: real time    0.7368
    EDDIAG:  cpu time    2.5591: real time    2.5949
  RMM-DIIS:  cpu time    4.3661: real time    4.4499
    ORTHCH:  cpu time    0.9002: real time    1.0167
       DOS:  cpu time    0.0008: real time    0.0008
    CHARGE:  cpu time    0.3545: real time    0.3549
    MIXING:  cpu time    0.0148: real time    0.0148
    --------------------------------------------
      LOOP:  cpu time    9.1473: real time    9.3978

 eigenvalue-minimisations  :  3129
 total energy-change (2. order) :-0.1352429E-03  (-0.2438062E-04)
 number of electron     321.9999751 magnetization      21.9899928
 augmentation part       46.0339073 magnetization      15.4220186

 Broyden mixing:
  rms(total) = 0.38856E-02    rms(broyden)= 0.38634E-02
  rms(prec ) = 0.39360E-02
  weight for this iteration     100.00

 eigenvalues of (default mixing * dielectric matrix)
  average eigenvalue GAMMA=   3.2231
 52.5760 11.8814  6.2123  4.6843  4.6843  3.7036  2.5589  2.2230  1.4122  1.4122
  0.9880  0.9880  0.8796  0.8796  0.8706  0.8706  0.7980  0.7980  0.7212  0.7212
  0.6375  0.6375  0.5651  0.5651  0.6449  0.6226  0.6024  0.3476  0.4746  0.4134
  0.4239  0.3255  0.2392

 Free energy of the ion-electron system (eV)
  ---------------------------------------------------
  alpha Z        PSCENC =       297.42034922
  Ewald energy   TEWEN  =     44058.69588912
  -Hartree energ DENC   =    -60278.91132058
  -exchange      EXHF   =         0.00000000
  -V(xc)+E(xc)   XCENC  =      1020.69382333
  PAW double counting   =     11885.09425509   -11891.67207674
  entropy T*S    EENTRO =        -0.00000000
  eigenvalues    EBANDS =     -3710.54354135
  atomic energy  EATOM  =     18165.35265406
  Solvation  Ediel_sol  =         0.00000000
  ---------------------------------------------------
  free energy    TOTEN  =      -453.86996787 eV

  energy without entropy =     -453.86996787  energy(sigma->0) =     -453.86996787


--------------------------------------------------------------------------------------------------------


--------------------------------------- Iteration      2(  35)  ---------------------------------------


    POTLOK:  cpu time    0.1462: real time    0.1464
    SETDIJ:  cpu time    0.7340: real time    0.7341
    EDDIAG:  cpu time    2.6328: real time    2.6414
  RMM-DIIS:  cpu time    5.5310: real time    5.5378
    ORTHCH:  cpu time    0.8365: real time    0.8370
       DOS:  cpu time    0.0009: real time    0.0009
    CHARGE:  cpu time    0.3560: real time    0.3563
    MIXING:  cpu time    0.0153: real time    0.0154
    --------------------------------------------
      LOOP:  cpu time   10.2528: real time   10.2694

 eigenvalue-minimisations  :  4049
 total energy-change (2. order) :-0.4930937E-03  (-0.2984842E-03)
 number of electron     321.9999751 magnetization      21.9951750
 augmentation part       46.0338243 magnetization      15.4276072

 Broyden mixing:
  rms(total) = 0.32729E-02    rms(broyden)= 0.29054E-02
  rms(prec ) = 0.29595E-02
  weight for this iteration     100.00
  WARNING: grid for Broyden might be to small

 eigenvalues of (default mixing * dielectric matrix)
  average eigenvalue GAMMA=   3.2405
 49.4283 11.0576  8.0532  8.0532  5.7451  3.7134  2.5395  2.2544  1.4522  1.4522
  1.0259  1.0259  1.0193  1.0193  0.8828  0.8828  0.8127  0.8127  0.8148  0.8148
  0.6075  0.6075  0.3476  0.7149  0.7149  0.4746  0.4134  0.4239  0.6330  0.6330
  0.5893  0.5893  0.3277  0.2392

 Free energy of the ion-electron system (eV)
  ---------------------------------------------------
  alpha Z        PSCENC =       297.42034922
  Ewald energy   TEWEN  =     44058.69588912
  -Hartree energ DENC   =    -60278.87801240
  -exchange      EXHF   =         0.00000000
  -V(xc)+E(xc)   XCENC  =      1020.69211253
  PAW double counting   =     11885.05829355   -11891.64910528
  entropy T*S    EENTRO =        -0.00000000
  eigenvalues    EBANDS =     -3710.56264175
  atomic energy  EATOM  =     18165.35265406
  Solvation  Ediel_sol  =         0.00000000
  ---------------------------------------------------
  free energy    TOTEN  =      -453.87046096 eV

  energy without entropy =     -453.87046096  energy(sigma->0) =     -453.87046096


--------------------------------------------------------------------------------------------------------


--------------------------------------- Iteration      2(  36)  ---------------------------------------


    POTLOK:  cpu time    0.1442: real time    0.1446
    SETDIJ:  cpu time    0.7348: real time    0.7351
    EDDIAG:  cpu time    2.5300: real time    2.5361
  RMM-DIIS:  cpu time    5.5739: real time    5.5950
    ORTHCH:  cpu time    0.8355: real time    0.8360
       DOS:  cpu time    0.0011: real time    0.0011
    CHARGE:  cpu time    0.3574: real time    0.3577
    MIXING:  cpu time    0.0163: real time    0.0163
    --------------------------------------------
      LOOP:  cpu time   10.1931: real time   10.2219

 eigenvalue-minimisations  :  4100
 total energy-change (2. order) :-0.3470476E-03  (-0.1826808E-03)
 number of electron     321.9999751 magnetization      21.9957999
 augmentation part       46.0338134 magnetization      15.4287867

 Broyden mixing:
  rms(total) = 0.30785E-02    rms(broyden)= 0.28475E-02
  rms(prec ) = 0.28958E-02
  weight for this iteration     100.00

 eigenvalues of (default mixing * dielectric matrix)
  average eigenvalue GAMMA=   3.1704
 46.4841 10.7692  9.8578  9.8578  5.4647  3.6611  2.5200  2.2554  1.4408  1.4408
  1.1496  1.1496  0.9679  0.9679  0.9010  0.9010  0.8627  0.8627  0.8036  0.8036
  0.6085  0.6085  0.7147  0.7147  0.3476  0.4134  0.4239  0.4746  0.6242  0.6242
  0.5964  0.5625  0.5625  0.3270  0.2392

 Free energy of the ion-electron system (eV)
  ---------------------------------------------------
  alpha Z        PSCENC =       297.42034922
  Ewald energy   TEWEN  =     44058.69588912
  -Hartree energ DENC   =    -60278.81166810
  -exchange      EXHF   =         0.00000000
  -V(xc)+E(xc)   XCENC  =      1020.68752598
  PAW double counting   =     11885.02604619   -11891.65213724
  entropy T*S    EENTRO =        -0.00000000
  eigenvalues    EBANDS =     -3710.58946723
  atomic energy  EATOM  =     18165.35265406
  Solvation  Ediel_sol  =         0.00000000
  ---------------------------------------------------
  free energy    TOTEN  =      -453.87080801 eV

  energy without entropy =     -453.87080801  energy(sigma->0) =     -453.87080801


--------------------------------------------------------------------------------------------------------


--------------------------------------- Iteration      2(  37)  ---------------------------------------


    POTLOK:  cpu time    0.1465: real time    0.1466
    SETDIJ:  cpu time    0.7328: real time    0.7332
    EDDIAG:  cpu time    2.4906: real time    2.4942
  RMM-DIIS:  cpu time    5.4312: real time    5.4425
    ORTHCH:  cpu time    0.8365: real time    0.8369
       DOS:  cpu time    0.0010: real time    0.0010
    CHARGE:  cpu time    0.3552: real time    0.3553
    MIXING:  cpu time    0.0160: real time    0.0160
    --------------------------------------------
      LOOP:  cpu time   10.0098: real time   10.0255

 eigenvalue-minimisations  :  3981
 total energy-change (2. order) : 0.2206512E-03  (-0.7174473E-04)
 number of electron     321.9999751 magnetization      21.9962437
 augmentation part       46.0340476 magnetization      15.4290612

 Broyden mixing:
  rms(total) = 0.32342E-02    rms(broyden)= 0.31194E-02
  rms(prec ) = 0.31780E-02
  weight for this iteration     100.00

 eigenvalues of (default mixing * dielectric matrix)
  average eigenvalue GAMMA=   3.1332
 42.9570 12.2268 12.2268 10.4909  5.3231  3.5980  2.5462  2.2238  1.4279  1.4279
  1.2753  1.2753  0.9165  0.9165  0.9610  0.9610  0.8676  0.8676  0.8015  0.8015
  0.7050  0.7050  0.6006  0.6006  0.3476  0.7122  0.7122  0.4746  0.4134  0.4239
  0.6304  0.6183  0.5967  0.5967  0.3275  0.2392

 Free energy of the ion-electron system (eV)
  ---------------------------------------------------
  alpha Z        PSCENC =       297.42034922
  Ewald energy   TEWEN  =     44058.69588912
  -Hartree energ DENC   =    -60278.80305878
  -exchange      EXHF   =         0.00000000
  -V(xc)+E(xc)   XCENC  =      1020.68743027
  PAW double counting   =     11885.02435180   -11891.65343605
  entropy T*S    EENTRO =        -0.00000000
  eigenvalues    EBANDS =     -3710.59476700
  atomic energy  EATOM  =     18165.35265406
  Solvation  Ediel_sol  =         0.00000000
  ---------------------------------------------------
  free energy    TOTEN  =      -453.87058736 eV

  energy without entropy =     -453.87058736  energy(sigma->0) =     -453.87058736


--------------------------------------------------------------------------------------------------------


--------------------------------------- Iteration      2(  38)  ---------------------------------------


    POTLOK:  cpu time    0.1467: real time    0.1469
    SETDIJ:  cpu time    0.7504: real time    0.7507
    EDDIAG:  cpu time    2.5412: real time    2.5445
  RMM-DIIS:  cpu time    5.5771: real time    5.5832
    ORTHCH:  cpu time    0.8383: real time    0.8388
       DOS:  cpu time    0.0010: real time    0.0010
    CHARGE:  cpu time    0.3588: real time    0.3591
    MIXING:  cpu time    0.0163: real time    0.0163
    --------------------------------------------
      LOOP:  cpu time   10.2299: real time   10.2404

 eigenvalue-minimisations  :  4128
 total energy-change (2. order) : 0.4535303E-03  (-0.2033127E-03)
 number of electron     321.9999751 magnetization      21.9973626
 augmentation part       46.0340748 magnetization      15.4300378

 Broyden mixing:
  rms(total) = 0.34341E-02    rms(broyden)= 0.31500E-02
  rms(prec ) = 0.32079E-02
  weight for this iteration     100.00

 eigenvalues of (default mixing * dielectric matrix)
  average eigenvalue GAMMA=   3.1799
 37.9450 16.5755 16.5755 10.2000  5.2414  3.5609  2.5183  2.2565  1.6232  1.6232
  1.4265  1.4265  0.9274  0.9274  1.0006  1.0006  0.8745  0.8745  0.8056  0.8056
  0.8032  0.8032  0.6042  0.6042  0.7140  0.7140  0.3476  0.4134  0.4239  0.4746
  0.6387  0.6274  0.5921  0.5703  0.5703  0.3274  0.2392

 Free energy of the ion-electron system (eV)
  ---------------------------------------------------
  alpha Z        PSCENC =       297.42034922
  Ewald energy   TEWEN  =     44058.69588912
  -Hartree energ DENC   =    -60278.80032874
  -exchange      EXHF   =         0.00000000
  -V(xc)+E(xc)   XCENC  =      1020.68758398
  PAW double counting   =     11885.03024634   -11891.65913550
  entropy T*S    EENTRO =        -0.00000000
  eigenvalues    EBANDS =     -3710.59739230
  atomic energy  EATOM  =     18165.35265406
  Solvation  Ediel_sol  =         0.00000000
  ---------------------------------------------------
  free energy    TOTEN  =      -453.87013383 eV

  energy without entropy =     -453.87013383  energy(sigma->0) =     -453.87013383


--------------------------------------------------------------------------------------------------------


--------------------------------------- Iteration      2(  39)  ---------------------------------------


    POTLOK:  cpu time    0.1440: real time    0.1441
    SETDIJ:  cpu time    0.7337: real time    0.7338
    EDDIAG:  cpu time    2.6974: real time    2.7055
  RMM-DIIS:  cpu time    5.8246: real time    5.8297
    ORTHCH:  cpu time    0.8369: real time    0.8372
       DOS:  cpu time    0.0010: real time    0.0010
    CHARGE:  cpu time    0.3538: real time    0.3540
    MIXING:  cpu time    0.0167: real time    0.0167
    --------------------------------------------
      LOOP:  cpu time   10.6082: real time   10.6221

 eigenvalue-minimisations  :  4284
 total energy-change (2. order) : 0.2225704E-03  (-0.1679053E-03)
 number of electron     321.9999751 magnetization      21.9979008
 augmentation part       46.0339620 magnetization      15.4306155

 Broyden mixing:
  rms(total) = 0.36100E-02    rms(broyden)= 0.33568E-02
  rms(prec ) = 0.34121E-02
  weight for this iteration     100.00

 eigenvalues of (default mixing * dielectric matrix)
  average eigenvalue GAMMA=   3.1939
 35.1337 19.4722 19.4722 10.0352  5.2630  3.5092  2.5439  2.2326  1.7797  1.7797
  1.4119  1.4119  0.9424  0.9424  1.0027  1.0027  0.8768  0.8768  0.8105  0.8105
  0.8159  0.8159  0.6027  0.6027  0.7126  0.7126  0.3476  0.4134  0.4239  0.4746
  0.6341  0.6341  0.5884  0.5884  0.5623  0.5623  0.3274  0.2392

 Free energy of the ion-electron system (eV)
  ---------------------------------------------------
  alpha Z        PSCENC =       297.42034922
  Ewald energy   TEWEN  =     44058.69588912
  -Hartree energ DENC   =    -60278.78853591
  -exchange      EXHF   =         0.00000000
  -V(xc)+E(xc)   XCENC  =      1020.68686395
  PAW double counting   =     11885.02295640   -11891.65936010
  entropy T*S    EENTRO =        -0.00000000
  eigenvalues    EBANDS =     -3710.60072800
  atomic energy  EATOM  =     18165.35265406
  Solvation  Ediel_sol  =         0.00000000
  ---------------------------------------------------
  free energy    TOTEN  =      -453.86991126 eV

  energy without entropy =     -453.86991126  energy(sigma->0) =     -453.86991126


--------------------------------------------------------------------------------------------------------


--------------------------------------- Iteration      2(  40)  ---------------------------------------


    POTLOK:  cpu time    0.1437: real time    0.1438
    SETDIJ:  cpu time    0.7390: real time    0.7392
    EDDIAG:  cpu time    2.4955: real time    2.4986
  RMM-DIIS:  cpu time    5.2615: real time    5.3637
    ORTHCH:  cpu time    0.8873: real time    0.8888
       DOS:  cpu time    0.0011: real time    0.0011
    CHARGE:  cpu time    0.3548: real time    0.3555
    MIXING:  cpu time    0.0174: real time    0.0174
    --------------------------------------------
      LOOP:  cpu time    9.9004: real time   10.0080

 eigenvalue-minimisations  :  3780
 total energy-change (2. order) :-0.2189471E-03  (-0.3633049E-04)
 number of electron     321.9999751 magnetization      21.9986815
 augmentation part       46.0339301 magnetization      15.4314346

 Broyden mixing:
  rms(total) = 0.33043E-02    rms(broyden)= 0.32547E-02
  rms(prec ) = 0.33076E-02
  weight for this iteration     100.00

 eigenvalues of (default mixing * dielectric matrix)
  average eigenvalue GAMMA=   3.2300
 33.3865 22.1449 22.1449  9.8948  5.2448  3.4773  2.5182  2.2411  1.9348  1.9348
  1.4046  1.4046  0.9623  0.9623  0.9947  0.9947  0.8716  0.8716  0.7353  0.7353
  0.8170  0.8170  0.8098  0.8098  0.6041  0.6041  0.3476  0.7114  0.7114  0.4134
  0.4239  0.4746  0.6336  0.6336  0.5992  0.5666  0.5666  0.3274  0.2392

 Free energy of the ion-electron system (eV)
  ---------------------------------------------------
  alpha Z        PSCENC =       297.42034922
  Ewald energy   TEWEN  =     44058.69588912
  -Hartree energ DENC   =    -60278.78234292
  -exchange      EXHF   =         0.00000000
  -V(xc)+E(xc)   XCENC  =      1020.68693368
  PAW double counting   =     11885.01252191   -11891.64880160
  entropy T*S    EENTRO =        -0.00000000
  eigenvalues    EBANDS =     -3710.60733368
  atomic energy  EATOM  =     18165.35265406
  Solvation  Ediel_sol  =         0.00000000
  ---------------------------------------------------
  free energy    TOTEN  =      -453.87013020 eV

  energy without entropy =     -453.87013020  energy(sigma->0) =     -453.87013020


--------------------------------------------------------------------------------------------------------


--------------------------------------- Iteration      2(  41)  ---------------------------------------


    POTLOK:  cpu time    0.1457: real time    0.1457
    SETDIJ:  cpu time    0.7423: real time    0.7424
    EDDIAG:  cpu time    2.4959: real time    2.5011
  RMM-DIIS:  cpu time    5.4775: real time    5.4880
    ORTHCH:  cpu time    0.8461: real time    0.8494
       DOS:  cpu time    0.0011: real time    0.0011
    CHARGE:  cpu time    0.3562: real time    0.3564
    MIXING:  cpu time    0.0182: real time    0.0182
    --------------------------------------------
      LOOP:  cpu time   10.0830: real time   10.1023

 eigenvalue-minimisations  :  4008
 total energy-change (2. order) :-0.4092229E-03  (-0.3308490E-03)
 number of electron     321.9999751 magnetization      21.9993096
 augmentation part       46.0339398 magnetization      15.4321231

 Broyden mixing:
  rms(total) = 0.32255E-02    rms(broyden)= 0.28095E-02
  rms(prec ) = 0.28608E-02
  weight for this iteration     100.00
  WARNING: grid for Broyden might be to small

 eigenvalues of (default mixing * dielectric matrix)
  average eigenvalue GAMMA=   3.2502
 32.5401 24.0664 24.0664  9.8004  5.2288  3.4554  2.5123  2.2279  2.0843  2.0843
  1.4020  1.4020  1.0520  1.0520  0.9938  0.9938  0.8625  0.8625  0.8730  0.8730
  0.8077  0.8077  0.8078  0.8078  0.6043  0.6043  0.7140  0.7140  0.3476  0.4134
  0.4239  0.4746  0.6326  0.6326  0.5921  0.5601  0.5329  0.5329  0.3274  0.2392

 Free energy of the ion-electron system (eV)
  ---------------------------------------------------
  alpha Z        PSCENC =       297.42034922
  Ewald energy   TEWEN  =     44058.69588912
  -Hartree energ DENC   =    -60278.77265538
  -exchange      EXHF   =         0.00000000
  -V(xc)+E(xc)   XCENC  =      1020.68809706
  PAW double counting   =     11884.98559282   -11891.61675699
  entropy T*S    EENTRO =        -0.00000000
  eigenvalues    EBANDS =     -3710.62370934
  atomic energy  EATOM  =     18165.35265406
  Solvation  Ediel_sol  =         0.00000000
  ---------------------------------------------------
  free energy    TOTEN  =      -453.87053943 eV

  energy without entropy =     -453.87053943  energy(sigma->0) =     -453.87053943


--------------------------------------------------------------------------------------------------------


--------------------------------------- Iteration      2(  42)  ---------------------------------------


    POTLOK:  cpu time    0.1456: real time    0.1459
    SETDIJ:  cpu time    0.7407: real time    0.7410
    EDDIAG:  cpu time    2.4975: real time    2.5021
  RMM-DIIS:  cpu time    5.6161: real time    5.6228
    ORTHCH:  cpu time    0.8369: real time    0.8373
       DOS:  cpu time    0.0010: real time    0.0010
    CHARGE:  cpu time    0.3587: real time    0.3590
    MIXING:  cpu time    0.0196: real time    0.0196
    --------------------------------------------
      LOOP:  cpu time   10.2161: real time   10.2287

 eigenvalue-minimisations  :  4121
 total energy-change (2. order) :-0.4870813E-03  (-0.6839458E-03)
 number of electron     321.9999751 magnetization      21.9987086
 augmentation part       46.0339755 magnetization      15.4315045

 Broyden mixing:
  rms(total) = 0.33583E-02    rms(broyden)= 0.24667E-02
  rms(prec ) = 0.25175E-02
  weight for this iteration     100.00
  WARNING: grid for Broyden might be to small

 eigenvalues of (default mixing * dielectric matrix)
  average eigenvalue GAMMA=   3.1773
 32.7082 23.5098 23.5098  9.9484  5.2892  3.4723  2.4969  2.2544  2.0883  2.0883
  0.7461  1.4182  1.4182  1.0863  1.0863  1.0013  1.0013  0.8678  0.8678  0.8726
  0.8726  0.8040  0.8040  0.7990  0.7990  0.6032  0.6032  0.3476  0.7126  0.7126
  0.4134  0.4239  0.4746  0.6286  0.6286  0.5916  0.5916  0.5797  0.5797  0.3274
  0.2392

 Free energy of the ion-electron system (eV)
  ---------------------------------------------------
  alpha Z        PSCENC =       297.42034922
  Ewald energy   TEWEN  =     44058.69588912
  -Hartree energ DENC   =    -60278.76810662
  -exchange      EXHF   =         0.00000000
  -V(xc)+E(xc)   XCENC  =      1020.68993161
  PAW double counting   =     11884.95815335   -11891.58041324
  entropy T*S    EENTRO =        -0.00000000
  eigenvalues    EBANDS =     -3710.63948400
  atomic energy  EATOM  =     18165.35265406
  Solvation  Ediel_sol  =         0.00000000
  ---------------------------------------------------
  free energy    TOTEN  =      -453.87102651 eV

  energy without entropy =     -453.87102651  energy(sigma->0) =     -453.87102651


--------------------------------------------------------------------------------------------------------


--------------------------------------- Iteration      2(  43)  ---------------------------------------


    POTLOK:  cpu time    0.1451: real time    0.1451
    SETDIJ:  cpu time    0.7766: real time    0.7792
    EDDIAG:  cpu time    3.1294: real time    3.1460
  RMM-DIIS:  cpu time    4.6284: real time    4.6704
    ORTHCH:  cpu time    0.9236: real time    0.9300
       DOS:  cpu time    0.0010: real time    0.0010
    CHARGE:  cpu time    0.3758: real time    0.3972
    MIXING:  cpu time    0.0704: real time    0.0704
    --------------------------------------------
      LOOP:  cpu time   10.0504: real time   10.1393

 eigenvalue-minimisations  :  3316
 total energy-change (2. order) :-0.9921425E-04  (-0.2736776E-04)
 number of electron     321.9999751 magnetization      21.9986103
 augmentation part       46.0341168 magnetization      15.4313200

 Broyden mixing:
  rms(total) = 0.26684E-02    rms(broyden)= 0.26614E-02
  rms(prec ) = 0.27258E-02
  weight for this iteration     100.00

 eigenvalues of (default mixing * dielectric matrix)
  average eigenvalue GAMMA=   3.1076
 32.8290 23.2898 23.2898  9.9686  5.3045  3.4769  2.4977  2.2554  2.0937  2.0937
  1.0745  1.4194  1.4194  1.0980  1.0980  1.0007  1.0007  0.8675  0.8675  0.8724
  0.8724  0.8046  0.8046  0.8003  0.8003  0.6032  0.6032  0.7126  0.7126  0.3476
  0.4134  0.4239  0.4746  0.5785  0.5785  0.6284  0.6284  0.5917  0.5917  0.1633
  0.3274  0.2392

 Free energy of the ion-electron system (eV)
  ---------------------------------------------------
  alpha Z        PSCENC =       297.42034922
  Ewald energy   TEWEN  =     44058.69588912
  -Hartree energ DENC   =    -60278.77082733
  -exchange      EXHF   =         0.00000000
  -V(xc)+E(xc)   XCENC  =      1020.69003189
  PAW double counting   =     11884.96451361   -11891.58521123
  entropy T*S    EENTRO =        -0.00000000
  eigenvalues    EBANDS =     -3710.63852508
  atomic energy  EATOM  =     18165.35265406
  Solvation  Ediel_sol  =         0.00000000
  ---------------------------------------------------
  free energy    TOTEN  =      -453.87112572 eV

  energy without entropy =     -453.87112572  energy(sigma->0) =     -453.87112572


--------------------------------------------------------------------------------------------------------


--------------------------------------- Iteration      2(  44)  ---------------------------------------


    POTLOK:  cpu time    0.1462: real time    0.1463
    SETDIJ:  cpu time    0.7411: real time    0.7415
    EDDIAG:  cpu time    2.5355: real time    2.5391
  RMM-DIIS:  cpu time    3.8698: real time    3.8879
    ORTHCH:  cpu time    0.8352: real time    0.8359
       DOS:  cpu time    0.0010: real time    0.0010
    CHARGE:  cpu time    0.3567: real time    0.3570
    MIXING:  cpu time    0.0197: real time    0.0197
    --------------------------------------------
      LOOP:  cpu time    8.5053: real time    8.5285

 eigenvalue-minimisations  :  2599
 total energy-change (2. order) : 0.3216125E-04  (-0.3779709E-05)
 number of electron     321.9999751 magnetization      21.9991578
 augmentation part       46.0341571 magnetization      15.4318697

 Broyden mixing:
  rms(total) = 0.27003E-02    rms(broyden)= 0.26963E-02
  rms(prec ) = 0.27621E-02
  weight for this iteration     100.00

 eigenvalues of (default mixing * dielectric matrix)
  average eigenvalue GAMMA=   3.1551
 38.2100 22.0182 22.0182  9.9283  5.3572  3.4804  2.4829  2.2737  2.1386  2.1386
  1.4679  1.4679  1.4404  1.4404  1.0601  1.0601  1.0192  1.0192  0.8522  0.8522
  0.8751  0.8751  0.8041  0.8041  0.7912  0.7912  0.6034  0.6034  0.3476  0.7098
  0.7098  0.5982  0.5982  0.6357  0.6357  0.5997  0.5960  0.4746  0.4134  0.4239
  0.4878  0.3274  0.2392

 Free energy of the ion-electron system (eV)
  ---------------------------------------------------
  alpha Z        PSCENC =       297.42034922
  Ewald energy   TEWEN  =     44058.69588912
  -Hartree energ DENC   =    -60278.77108746
  -exchange      EXHF   =         0.00000000
  -V(xc)+E(xc)   XCENC  =      1020.69004883
  PAW double counting   =     11884.96642549   -11891.58678648
  entropy T*S    EENTRO =        -0.00000000
  eigenvalues    EBANDS =     -3710.63858635
  atomic energy  EATOM  =     18165.35265406
  Solvation  Ediel_sol  =         0.00000000
  ---------------------------------------------------
  free energy    TOTEN  =      -453.87109356 eV

  energy without entropy =     -453.87109356  energy(sigma->0) =     -453.87109356


--------------------------------------------------------------------------------------------------------


--------------------------------------- Iteration      2(  45)  ---------------------------------------


    POTLOK:  cpu time    0.1440: real time    0.1444
    SETDIJ:  cpu time    0.7341: real time    0.7342
    EDDIAG:  cpu time    2.5010: real time    2.5036
  RMM-DIIS:  cpu time    5.7700: real time    5.8072
    ORTHCH:  cpu time    0.8359: real time    0.8365
       DOS:  cpu time    0.0010: real time    0.0010
    CHARGE:  cpu time    0.3581: real time    0.3582
    MIXING:  cpu time    0.0200: real time    0.0200
    --------------------------------------------
      LOOP:  cpu time   10.3641: real time   10.4050

 eigenvalue-minimisations  :  4249
 total energy-change (2. order) :-0.3985521E-03  (-0.1581603E-02)
 number of electron     321.9999751 magnetization      21.9994075
 augmentation part       46.0340532 magnetization      15.4323795

 Broyden mixing:
  rms(total) = 0.43017E-02    rms(broyden)= 0.23923E-02
  rms(prec ) = 0.24501E-02
  weight for this iteration     100.00
  WARNING: grid for Broyden might be to small

 eigenvalues of (default mixing * dielectric matrix)
  average eigenvalue GAMMA=   3.1968
 45.0011 19.5559 19.5559  9.8994  5.5093  3.4921  3.0679  3.0679  2.5126  2.2578
  1.8265  1.8265  1.4560  1.4560  1.0088  1.0088  1.0212  1.0212  0.8774  0.8774
  0.8075  0.8075  0.8297  0.8297  0.8025  0.8025  0.6051  0.6051  0.3476  0.7127
  0.7127  0.4134  0.4239  0.4746  0.5834  0.5834  0.6312  0.6312  0.6023  0.5767
  0.5044  0.5044  0.3274  0.2392

 Free energy of the ion-electron system (eV)
  ---------------------------------------------------
  alpha Z        PSCENC =       297.42034922
  Ewald energy   TEWEN  =     44058.69588912
  -Hartree energ DENC   =    -60278.76671527
  -exchange      EXHF   =         0.00000000
  -V(xc)+E(xc)   XCENC  =      1020.69197057
  PAW double counting   =     11884.92811040   -11891.54122259
  entropy T*S    EENTRO =        -0.00000000
  eigenvalues    EBANDS =     -3710.65252762
  atomic energy  EATOM  =     18165.35265406
  Solvation  Ediel_sol  =         0.00000000
  ---------------------------------------------------
  free energy    TOTEN  =      -453.87149211 eV

  energy without entropy =     -453.87149211  energy(sigma->0) =     -453.87149211


--------------------------------------------------------------------------------------------------------


--------------------------------------- Iteration      2(  46)  ---------------------------------------


    POTLOK:  cpu time    0.1778: real time    0.1782
    SETDIJ:  cpu time    0.7344: real time    0.7346
    EDDIAG:  cpu time    2.5152: real time    2.5202
  RMM-DIIS:  cpu time    5.7952: real time    5.8813
    ORTHCH:  cpu time    0.8371: real time    0.8375
       DOS:  cpu time    0.0010: real time    0.0010
    CHARGE:  cpu time    0.3577: real time    0.3578
    MIXING:  cpu time    0.0216: real time    0.0217
    --------------------------------------------
      LOOP:  cpu time   10.4399: real time   10.5323

 eigenvalue-minimisations  :  4315
 total energy-change (2. order) :-0.7442746E-03  (-0.8471420E-03)
 number of electron     321.9999751 magnetization      22.0008595
 augmentation part       46.0339970 magnetization      15.4337887

 Broyden mixing:
  rms(total) = 0.33861E-02    rms(broyden)= 0.21662E-02
  rms(prec ) = 0.22262E-02
  weight for this iteration     100.00
  WARNING: grid for Broyden might be to small

 eigenvalues of (default mixing * dielectric matrix)
  average eigenvalue GAMMA=   3.5997
 50.9544 20.1717 20.1717  8.8429  5.5021  4.0172  4.0172  3.1731  2.6021  1.9512
  1.9512  1.7471  1.2771  1.2771  0.9874  0.9874  0.8628  0.8628  0.2410  0.5622
  0.5622  0.5943  0.5943  0.8546  0.8016  0.8016  0.3156  0.3241  0.7215  0.7215
  0.4246  0.4394  0.4394  0.6157  0.6157  0.5317  0.6459  0.6459  0.5902  0.5902

 Free energy of the ion-electron system (eV)
  ---------------------------------------------------
  alpha Z        PSCENC =       297.42034922
  Ewald energy   TEWEN  =     44058.69588912
  -Hartree energ DENC   =    -60278.77771199
  -exchange      EXHF   =         0.00000000
  -V(xc)+E(xc)   XCENC  =      1020.69236867
  PAW double counting   =     11884.92152383   -11891.53312138
  entropy T*S    EENTRO =        -0.00000000
  eigenvalues    EBANDS =     -3710.64418791
  atomic energy  EATOM  =     18165.35265406
  Solvation  Ediel_sol  =         0.00000000
  ---------------------------------------------------
  free energy    TOTEN  =      -453.87223639 eV

  energy without entropy =     -453.87223639  energy(sigma->0) =     -453.87223639


--------------------------------------------------------------------------------------------------------


--------------------------------------- Iteration      2(  47)  ---------------------------------------


    POTLOK:  cpu time    0.1463: real time    0.1463
    SETDIJ:  cpu time    0.7386: real time    0.7387
    EDDIAG:  cpu time    2.4990: real time    2.5031
  RMM-DIIS:  cpu time    5.8259: real time    5.8327
    ORTHCH:  cpu time    0.8359: real time    0.8366
       DOS:  cpu time    0.0009: real time    0.0009
    CHARGE:  cpu time    0.3586: real time    0.3587
    MIXING:  cpu time    0.0189: real time    0.0190
    --------------------------------------------
      LOOP:  cpu time   10.4240: real time   10.4360

 eigenvalue-minimisations  :  4306
 total energy-change (2. order) :-0.3624225E-03  (-0.1358754E-02)
 number of electron     321.9999751 magnetization      22.0012033
 augmentation part       46.0338588 magnetization      15.4342587

 Broyden mixing:
  rms(total) = 0.37328E-02    rms(broyden)= 0.18312E-02
  rms(prec ) = 0.18825E-02
  weight for this iteration     100.00
  WARNING: grid for Broyden might be to small

 eigenvalues of (default mixing * dielectric matrix)
  average eigenvalue GAMMA=   3.5640
 45.8007 29.9440 16.3684  8.5103  5.4209  4.4984  4.4984  3.1787  2.5869  2.0190
  2.0190  1.7618  1.2677  1.2677  0.9926  0.9926  0.8737  0.8737  0.6398  0.6398
  0.7961  0.7961  0.6044  0.6044  0.2409  0.8309  0.3119  0.3324  0.7270  0.7270
  0.6038  0.6038  0.4092  0.4238  0.4915  0.4915  0.6417  0.6417  0.5832  0.5832
  0.5258

 Free energy of the ion-electron system (eV)
  ---------------------------------------------------
  alpha Z        PSCENC =       297.42034922
  Ewald energy   TEWEN  =     44058.69588912
  -Hartree energ DENC   =    -60278.76477159
  -exchange      EXHF   =         0.00000000
  -V(xc)+E(xc)   XCENC  =      1020.69278191
  PAW double counting   =     11884.89766197   -11891.51116666
  entropy T*S    EENTRO =        -0.00000000
  eigenvalues    EBANDS =     -3710.65599685
  atomic energy  EATOM  =     18165.35265406
  Solvation  Ediel_sol  =         0.00000000
  ---------------------------------------------------
  free energy    TOTEN  =      -453.87259881 eV

  energy without entropy =     -453.87259881  energy(sigma->0) =     -453.87259881


--------------------------------------------------------------------------------------------------------


--------------------------------------- Iteration      2(  48)  ---------------------------------------


    POTLOK:  cpu time    0.1435: real time    0.1436
    SETDIJ:  cpu time    0.7405: real time    0.7407
    EDDIAG:  cpu time    2.4963: real time    2.5021
  RMM-DIIS:  cpu time    5.8535: real time    5.8586
    ORTHCH:  cpu time    0.8355: real time    0.8362
       DOS:  cpu time    0.0011: real time    0.0011
    CHARGE:  cpu time    0.3571: real time    0.3574
    MIXING:  cpu time    0.0199: real time    0.0199
    --------------------------------------------
      LOOP:  cpu time   10.4473: real time   10.4595

 eigenvalue-minimisations  :  4245
 total energy-change (2. order) :-0.6037481E-03  (-0.2070298E-03)
 number of electron     321.9999751 magnetization      22.0010870
 augmentation part       46.0338099 magnetization      15.4341554

 Broyden mixing:
  rms(total) = 0.18925E-02    rms(broyden)= 0.15887E-02
  rms(prec ) = 0.16481E-02
  weight for this iteration     100.00
  WARNING: grid for Broyden might be to small

 eigenvalues of (default mixing * dielectric matrix)
  average eigenvalue GAMMA=   3.6052
 40.5986 40.5986 14.9152  8.5841  5.5569  4.5816  4.5816  3.1659  2.6019  2.0734
  2.0734  1.7409  1.3199  1.3199  0.9985  0.9985  0.7482  0.7482  0.8541  0.8541
  0.8096  0.8096  0.6108  0.6108  0.2410  0.8134  0.5681  0.5681  0.3153  0.3153
  0.7315  0.7315  0.4092  0.4092  0.4240  0.5802  0.5802  0.6403  0.6403  0.5263
  0.5968  0.5751

 Free energy of the ion-electron system (eV)
  ---------------------------------------------------
  alpha Z        PSCENC =       297.42034922
  Ewald energy   TEWEN  =     44058.69588912
  -Hartree energ DENC   =    -60278.76241782
  -exchange      EXHF   =         0.00000000
  -V(xc)+E(xc)   XCENC  =      1020.69064960
  PAW double counting   =     11884.90245659   -11891.52735763
  entropy T*S    EENTRO =        -0.00000000
  eigenvalues    EBANDS =     -3710.64542569
  atomic energy  EATOM  =     18165.35265406
  Solvation  Ediel_sol  =         0.00000000
  ---------------------------------------------------
  free energy    TOTEN  =      -453.87320256 eV

  energy without entropy =     -453.87320256  energy(sigma->0) =     -453.87320256


--------------------------------------------------------------------------------------------------------


--------------------------------------- Iteration      2(  49)  ---------------------------------------


    POTLOK:  cpu time    0.1466: real time    0.1467
    SETDIJ:  cpu time    0.7334: real time    0.7337
    EDDIAG:  cpu time    2.4967: real time    2.5002
  RMM-DIIS:  cpu time    4.9609: real time    5.0987
    ORTHCH:  cpu time    0.8984: real time    0.9001
       DOS:  cpu time    0.0010: real time    0.0010
    CHARGE:  cpu time    0.4006: real time    0.4011
    MIXING:  cpu time    0.0196: real time    0.0197
    --------------------------------------------
      LOOP:  cpu time    9.6573: real time    9.8012

 eigenvalue-minimisations  :  3622
 total energy-change (2. order) :-0.1121833E-03  (-0.6474107E-04)
 number of electron     321.9999751 magnetization      22.0010516
 augmentation part       46.0337216 magnetization      15.4341162

 Broyden mixing:
  rms(total) = 0.17153E-02    rms(broyden)= 0.16060E-02
  rms(prec ) = 0.16528E-02
  weight for this iteration     100.00

 eigenvalues of (default mixing * dielectric matrix)
  average eigenvalue GAMMA=   3.7253
 44.8501 44.8501 14.1461  8.7139  5.5200  4.5842  4.5842  3.1318  2.6107  2.1149
  2.1149  1.7253  1.2875  1.2875  0.9082  0.9082  0.9814  0.9814  0.8825  0.8825
  0.8387  0.8387  0.8440  0.2396  0.6174  0.6174  0.5810  0.5810  0.3224  0.3224
  0.7281  0.7281  0.3980  0.4423  0.4423  0.4240  0.5882  0.5882  0.6406  0.6406
  0.5285  0.5846  0.5846

 Free energy of the ion-electron system (eV)
  ---------------------------------------------------
  alpha Z        PSCENC =       297.42034922
  Ewald energy   TEWEN  =     44058.69588912
  -Hartree energ DENC   =    -60278.76356640
  -exchange      EXHF   =         0.00000000
  -V(xc)+E(xc)   XCENC  =      1020.68992253
  PAW double counting   =     11884.90936830   -11891.53704704
  entropy T*S    EENTRO =        -0.00000000
  eigenvalues    EBANDS =     -3710.64088454
  atomic energy  EATOM  =     18165.35265406
  Solvation  Ediel_sol  =         0.00000000
  ---------------------------------------------------
  free energy    TOTEN  =      -453.87331474 eV

  energy without entropy =     -453.87331474  energy(sigma->0) =     -453.87331474


--------------------------------------------------------------------------------------------------------


--------------------------------------- Iteration      2(  50)  ---------------------------------------


    POTLOK:  cpu time    0.1437: real time    0.1438
    SETDIJ:  cpu time    0.7354: real time    0.7357
    EDDIAG:  cpu time    2.5367: real time    2.5408
  RMM-DIIS:  cpu time    5.3550: real time    5.3595
    ORTHCH:  cpu time    0.8580: real time    0.8616
       DOS:  cpu time    0.0013: real time    0.0013
    CHARGE:  cpu time    0.3718: real time    0.3720
    MIXING:  cpu time    0.0201: real time    0.0202
    --------------------------------------------
      LOOP:  cpu time   10.0221: real time   10.0349

 eigenvalue-minimisations  :  3927
 total energy-change (2. order) :-0.9011887E-04  (-0.1408181E-03)
 number of electron     321.9999751 magnetization      22.0011167
 augmentation part       46.0337352 magnetization      15.4341982

 Broyden mixing:
  rms(total) = 0.18863E-02    rms(broyden)= 0.15850E-02
  rms(prec ) = 0.16259E-02
  weight for this iteration     100.00
  WARNING: grid for Broyden might be to small

 eigenvalues of (default mixing * dielectric matrix)
  average eigenvalue GAMMA=   3.8425
 49.0702 49.0702 13.3072  8.6025  5.4491  4.8322  4.8322  3.1119  2.5960  2.1574
  2.1574  1.7325  1.0626  1.0626  1.3244  1.1032  1.1032  1.0944  0.8175  0.8175
  0.8978  0.8374  0.8374  0.2403  0.6239  0.6239  0.6022  0.6022  0.3175  0.3175
  0.7232  0.7232  0.4200  0.4200  0.4240  0.5100  0.5100  0.5725  0.5725  0.6463
  0.6463  0.5269  0.5843  0.5843

 Free energy of the ion-electron system (eV)
  ---------------------------------------------------
  alpha Z        PSCENC =       297.42034922
  Ewald energy   TEWEN  =     44058.69588912
  -Hartree energ DENC   =    -60278.75908488
  -exchange      EXHF   =         0.00000000
  -V(xc)+E(xc)   XCENC  =      1020.69029318
  PAW double counting   =     11884.90774373   -11891.53180578
  entropy T*S    EENTRO =        -0.00000000
  eigenvalues    EBANDS =     -3710.64944351
  atomic energy  EATOM  =     18165.35265406
  Solvation  Ediel_sol  =         0.00000000
  ---------------------------------------------------
  free energy    TOTEN  =      -453.87340486 eV

  energy without entropy =     -453.87340486  energy(sigma->0) =     -453.87340486


--------------------------------------------------------------------------------------------------------


--------------------------------------- Iteration      2(  51)  ---------------------------------------


    POTLOK:  cpu time    0.1447: real time    0.1447
    SETDIJ:  cpu time    0.7345: real time    0.7347
    EDDIAG:  cpu time    2.6149: real time    2.6213
  RMM-DIIS:  cpu time    5.5330: real time    5.5583
    ORTHCH:  cpu time    0.8355: real time    0.8358
       DOS:  cpu time    0.0010: real time    0.0010
    CHARGE:  cpu time    0.3572: real time    0.3575
    MIXING:  cpu time    0.0216: real time    0.0216
    --------------------------------------------
      LOOP:  cpu time   10.2423: real time   10.2749

 eigenvalue-minimisations  :  4008
 total energy-change (2. order) :-0.1370912E-03  (-0.2078952E-03)
 number of electron     321.9999751 magnetization      22.0013110
 augmentation part       46.0336513 magnetization      15.4344799

 Broyden mixing:
  rms(total) = 0.19876E-02    rms(broyden)= 0.15177E-02
  rms(prec ) = 0.15544E-02
  weight for this iteration     100.00
  WARNING: grid for Broyden might be to small

 eigenvalues of (default mixing * dielectric matrix)
  average eigenvalue GAMMA=   4.2741
 52.5927 52.5927 13.1090  8.4685  5.3655  5.3655  4.3344  2.7136  2.0100  2.0100
  1.8466  1.4716  1.4716  1.0875  1.0875  1.1076  0.8157  0.8157  0.6903  0.6903
  0.2387  0.8110  0.8110  0.5913  0.5913  0.3384  0.5854  0.5854  0.3797  0.4219
  0.4423  0.5817  0.5817  0.7063  0.6623  0.6623  0.5713  0.5713  0.5780  0.6070

 Free energy of the ion-electron system (eV)
  ---------------------------------------------------
  alpha Z        PSCENC =       297.42034922
  Ewald energy   TEWEN  =     44058.69588912
  -Hartree energ DENC   =    -60278.75420928
  -exchange      EXHF   =         0.00000000
  -V(xc)+E(xc)   XCENC  =      1020.69024402
  PAW double counting   =     11884.90238475   -11891.52722898
  entropy T*S    EENTRO =        -0.00000000
  eigenvalues    EBANDS =     -3710.65362487
  atomic energy  EATOM  =     18165.35265406
  Solvation  Ediel_sol  =         0.00000000
  ---------------------------------------------------
  free energy    TOTEN  =      -453.87354195 eV

  energy without entropy =     -453.87354195  energy(sigma->0) =     -453.87354195


--------------------------------------------------------------------------------------------------------


--------------------------------------- Iteration      2(  52)  ---------------------------------------


    POTLOK:  cpu time    0.1448: real time    0.1449
    SETDIJ:  cpu time    0.7331: real time    0.7334
    EDDIAG:  cpu time    2.5004: real time    2.5041
  RMM-DIIS:  cpu time    5.5552: real time    5.5943
    ORTHCH:  cpu time    0.8962: real time    0.9023
       DOS:  cpu time    0.0012: real time    0.0012
    CHARGE:  cpu time    0.3552: real time    0.3557
    MIXING:  cpu time    0.0192: real time    0.0192
    --------------------------------------------
      LOOP:  cpu time   10.2053: real time   10.2551

 eigenvalue-minimisations  :  4077
 total energy-change (2. order) :-0.1250282E-03  (-0.4254286E-03)
 number of electron     321.9999751 magnetization      22.0012971
 augmentation part       46.0335466 magnetization      15.4345743

 Broyden mixing:
  rms(total) = 0.22870E-02    rms(broyden)= 0.13395E-02
  rms(prec ) = 0.13689E-02
  weight for this iteration     100.00
  WARNING: grid for Broyden might be to small

 eigenvalues of (default mixing * dielectric matrix)
  average eigenvalue GAMMA=   4.4933
 57.9923 57.9923 13.0335  8.4637  5.9732  5.9732  4.2072  2.6830  1.9781  1.9781
  1.8813  1.8813  1.8348  1.0538  1.0538  1.1201  0.7443  0.7443  0.7824  0.7824
  0.2382  0.8127  0.8127  0.6025  0.6025  0.3421  0.6250  0.6250  0.3810  0.6185
  0.6185  0.4226  0.4655  0.7060  0.6901  0.6415  0.6415  0.5640  0.5640  0.5282
  0.5712

 Free energy of the ion-electron system (eV)
  ---------------------------------------------------
  alpha Z        PSCENC =       297.42034922
  Ewald energy   TEWEN  =     44058.69588912
  -Hartree energ DENC   =    -60278.74861455
  -exchange      EXHF   =         0.00000000
  -V(xc)+E(xc)   XCENC  =      1020.69030918
  PAW double counting   =     11884.89340100   -11891.51884617
  entropy T*S    EENTRO =        -0.00000000
  eigenvalues    EBANDS =     -3710.65880884
  atomic energy  EATOM  =     18165.35265406
  Solvation  Ediel_sol  =         0.00000000
  ---------------------------------------------------
  free energy    TOTEN  =      -453.87366698 eV

  energy without entropy =     -453.87366698  energy(sigma->0) =     -453.87366698


--------------------------------------------------------------------------------------------------------


--------------------------------------- Iteration      2(  53)  ---------------------------------------


    POTLOK:  cpu time    0.1458: real time    0.1459
    SETDIJ:  cpu time    0.6762: real time    0.7884
    EDDIAG:  cpu time    3.0414: real time    3.1278
  RMM-DIIS:  cpu time    5.6547: real time    5.6633
    ORTHCH:  cpu time    0.8373: real time    0.8380
       DOS:  cpu time    0.0009: real time    0.0009
    CHARGE:  cpu time    0.3578: real time    0.3579
    MIXING:  cpu time    0.0197: real time    0.0197
    --------------------------------------------
      LOOP:  cpu time   10.7338: real time   10.9419

 eigenvalue-minimisations  :  4153
 total energy-change (2. order) :-0.1053034E-03  (-0.7689963E-03)
 number of electron     321.9999751 magnetization      22.0009059
 augmentation part       46.0335871 magnetization      15.4342154

 Broyden mixing:
  rms(total) = 0.27844E-02    rms(broyden)= 0.12256E-02
  rms(prec ) = 0.12523E-02
  weight for this iteration     100.00
  WARNING: grid for Broyden might be to small

 eigenvalues of (default mixing * dielectric matrix)
  average eigenvalue GAMMA=   4.6341
 61.1688 61.1688 13.1840  8.3720  6.9515  6.9515  4.1392  2.3134  2.3134  2.7317
  1.9924  1.9924  1.9371  1.0537  1.0537  1.0658  0.9891  0.9891  0.8142  0.8142
  0.2384  0.6982  0.6982  0.7936  0.7936  0.5767  0.5767  0.3415  0.5704  0.5704
  0.3960  0.7063  0.4138  0.4543  0.6415  0.6415  0.6117  0.6117  0.5773  0.5773
  0.5727  0.5727

 Free energy of the ion-electron system (eV)
  ---------------------------------------------------
  alpha Z        PSCENC =       297.42034922
  Ewald energy   TEWEN  =     44058.69588912
  -Hartree energ DENC   =    -60278.73901971
  -exchange      EXHF   =         0.00000000
  -V(xc)+E(xc)   XCENC  =      1020.69155896
  PAW double counting   =     11884.87605485   -11891.49516439
  entropy T*S    EENTRO =        -0.00000000
  eigenvalues    EBANDS =     -3710.67609438
  atomic energy  EATOM  =     18165.35265406
  Solvation  Ediel_sol  =         0.00000000
  ---------------------------------------------------
  free energy    TOTEN  =      -453.87377228 eV

  energy without entropy =     -453.87377228  energy(sigma->0) =     -453.87377228


--------------------------------------------------------------------------------------------------------


--------------------------------------- Iteration      2(  54)  ---------------------------------------


    POTLOK:  cpu time    0.1446: real time    0.1448
    SETDIJ:  cpu time    0.7336: real time    0.7337
    EDDIAG:  cpu time    2.6504: real time    2.7157
  RMM-DIIS:  cpu time    5.6711: real time    5.6779
    ORTHCH:  cpu time    0.8386: real time    0.8390
       DOS:  cpu time    0.0010: real time    0.0010
    CHARGE:  cpu time    0.3560: real time    0.3562
    MIXING:  cpu time    0.0204: real time    0.0205
    --------------------------------------------
      LOOP:  cpu time   10.4156: real time   10.4888

 eigenvalue-minimisations  :  4182
 total energy-change (2. order) :-0.2713715E-03  (-0.5865557E-03)
 number of electron     321.9999751 magnetization      22.0006920
 augmentation part       46.0333733 magnetization      15.4341372

 Broyden mixing:
  rms(total) = 0.24374E-02    rms(broyden)= 0.11477E-02
  rms(prec ) = 0.11673E-02
  weight for this iteration     100.00
  WARNING: grid for Broyden might be to small

 eigenvalues of (default mixing * dielectric matrix)
  average eigenvalue GAMMA=   4.7490
 65.3531 65.3531 13.0444  8.4356  7.1578  7.1578  4.1556  2.4011  2.4011  2.8322
  2.0223  2.0223  1.9602  1.0672  1.0672  1.0908  0.9982  0.9982  0.8167  0.8167
  0.6994  0.6994  0.2370  0.5714  0.5714  0.8076  0.8076  0.5808  0.5808  0.3397
  0.3713  0.4117  0.4117  0.4535  0.7116  0.6553  0.6553  0.5832  0.5832  0.5819
  0.5819  0.5736  0.5876

 Free energy of the ion-electron system (eV)
  ---------------------------------------------------
  alpha Z        PSCENC =       297.42034922
  Ewald energy   TEWEN  =     44058.69588912
  -Hartree energ DENC   =    -60278.73225029
  -exchange      EXHF   =         0.00000000
  -V(xc)+E(xc)   XCENC  =      1020.68977400
  PAW double counting   =     11884.87070204   -11891.49908114
  entropy T*S    EENTRO =        -0.00000000
  eigenvalues    EBANDS =     -3710.67208067
  atomic energy  EATOM  =     18165.35265406
  Solvation  Ediel_sol  =         0.00000000
  ---------------------------------------------------
  free energy    TOTEN  =      -453.87404366 eV

  energy without entropy =     -453.87404366  energy(sigma->0) =     -453.87404366


--------------------------------------------------------------------------------------------------------


--------------------------------------- Iteration      2(  55)  ---------------------------------------


    POTLOK:  cpu time    0.1457: real time    0.1458
    SETDIJ:  cpu time    0.7785: real time    0.7816
    EDDIAG:  cpu time    2.4923: real time    2.5018
  RMM-DIIS:  cpu time    5.7206: real time    5.7510
    ORTHCH:  cpu time    0.8354: real time    0.8358
       DOS:  cpu time    0.0011: real time    0.0011
    CHARGE:  cpu time    0.3564: real time    0.3567
    MIXING:  cpu time    0.0201: real time    0.0201
    --------------------------------------------
      LOOP:  cpu time   10.3500: real time   10.3938

 eigenvalue-minimisations  :  4206
 total energy-change (2. order) :-0.2072444E-03  (-0.3865440E-03)
 number of electron     321.9999751 magnetization      22.0006035
 augmentation part       46.0333442 magnetization      15.4340653

 Broyden mixing:
  rms(total) = 0.20626E-02    rms(broyden)= 0.11412E-02
  rms(prec ) = 0.11618E-02
  weight for this iteration     100.00
  WARNING: grid for Broyden might be to small

 eigenvalues of (default mixing * dielectric matrix)
  average eigenvalue GAMMA=   4.7693
 67.6210 67.6210 13.1356  8.5953  7.2332  7.2332  4.1738  2.4492  2.4492  2.8498
  2.0433  2.0433  1.9567  1.0801  1.0801  1.0197  1.0197  1.0883  0.8207  0.8207
  0.2413  0.6992  0.6992  0.8043  0.8043  0.5663  0.5663  0.4228  0.4228  0.3306
  0.5895  0.5895  0.4106  0.4106  0.4535  0.7058  0.6552  0.6552  0.5718  0.5718
  0.5978  0.5978  0.5737  0.5737

 Free energy of the ion-electron system (eV)
  ---------------------------------------------------
  alpha Z        PSCENC =       297.42034922
  Ewald energy   TEWEN  =     44058.69588912
  -Hartree energ DENC   =    -60278.72284136
  -exchange      EXHF   =         0.00000000
  -V(xc)+E(xc)   XCENC  =      1020.68955465
  PAW double counting   =     11884.86089211   -11891.49159223
  entropy T*S    EENTRO =        -0.00000000
  eigenvalues    EBANDS =     -3710.67915647
  atomic energy  EATOM  =     18165.35265406
  Solvation  Ediel_sol  =         0.00000000
  ---------------------------------------------------
  free energy    TOTEN  =      -453.87425090 eV

  energy without entropy =     -453.87425090  energy(sigma->0) =     -453.87425090


--------------------------------------------------------------------------------------------------------


--------------------------------------- Iteration      2(  56)  ---------------------------------------


    POTLOK:  cpu time    0.1462: real time    0.1463
    SETDIJ:  cpu time    0.7338: real time    0.7341
    EDDIAG:  cpu time    2.4957: real time    2.4976
  RMM-DIIS:  cpu time    5.4171: real time    5.4234
    ORTHCH:  cpu time    0.8368: real time    0.8372
       DOS:  cpu time    0.0010: real time    0.0010
    CHARGE:  cpu time    0.3574: real time    0.3592
    MIXING:  cpu time    0.0215: real time    0.0215
    --------------------------------------------
      LOOP:  cpu time   10.0094: real time   10.0203

 eigenvalue-minimisations  :  3926
 total energy-change (2. order) :-0.2047226E-03  (-0.1214021E-03)
 number of electron     321.9999751 magnetization      22.0001723
 augmentation part       46.0334263 magnetization      15.4335472

 Broyden mixing:
  rms(total) = 0.13184E-02    rms(broyden)= 0.97846E-03
  rms(prec ) = 0.10018E-02
  weight for this iteration     100.00
  WARNING: grid for Broyden might be to small

 eigenvalues of (default mixing * dielectric matrix)
  average eigenvalue GAMMA=   5.0292
 67.2491 67.2491 13.0566  7.6591  7.6591  5.8095  3.3242  2.4762  2.4762  2.0581
  1.8839  1.8839  1.1621  1.1621  1.0221  1.0221  0.8045  0.8045  0.7320  0.7320
  0.5898  0.5898  0.2275  0.6032  0.6032  0.3908  0.3908  0.6024  0.6024  0.7135
  0.4398  0.4398  0.4675  0.6173  0.6173  0.6430  0.6430  0.5762  0.5762  0.6090

 Free energy of the ion-electron system (eV)
  ---------------------------------------------------
  alpha Z        PSCENC =       297.42034922
  Ewald energy   TEWEN  =     44058.69588912
  -Hartree energ DENC   =    -60278.72077302
  -exchange      EXHF   =         0.00000000
  -V(xc)+E(xc)   XCENC  =      1020.68989026
  PAW double counting   =     11884.85668373   -11891.48513612
  entropy T*S    EENTRO =        -0.00000000
  eigenvalues    EBANDS =     -3710.68401287
  atomic energy  EATOM  =     18165.35265406
  Solvation  Ediel_sol  =         0.00000000
  ---------------------------------------------------
  free energy    TOTEN  =      -453.87445562 eV

  energy without entropy =     -453.87445562  energy(sigma->0) =     -453.87445562


--------------------------------------------------------------------------------------------------------


--------------------------------------- Iteration      2(  57)  ---------------------------------------


    POTLOK:  cpu time    0.1464: real time    0.1464
    SETDIJ:  cpu time    0.7346: real time    0.7350
    EDDIAG:  cpu time    3.0564: real time    3.0643
  RMM-DIIS:  cpu time    4.7696: real time    4.7742
    ORTHCH:  cpu time    0.8353: real time    0.8360
       DOS:  cpu time    0.0011: real time    0.0011
    CHARGE:  cpu time    0.3576: real time    0.3577
    MIXING:  cpu time    0.0183: real time    0.0183
    --------------------------------------------
      LOOP:  cpu time    9.9192: real time    9.9330

 eigenvalue-minimisations  :  3379
 total energy-change (2. order) :-0.6930238E-04  (-0.5088983E-04)
 number of electron     321.9999751 magnetization      21.9999587
 augmentation part       46.0333391 magnetization      15.4333602

 Broyden mixing:
  rms(total) = 0.14139E-02    rms(broyden)= 0.12950E-02
  rms(prec ) = 0.13172E-02
  weight for this iteration     100.00

 eigenvalues of (default mixing * dielectric matrix)
  average eigenvalue GAMMA=   5.1248
 70.5416 70.5416 13.6023  7.7272  7.7272  5.9762  3.6116  2.5110  2.5110  2.0983
[truncated: 14,419,909 more chars]
