# Supplementary material for: Elucidating the catalytic mechanism of Prussian blue nanozymes with self-increasing catalytic activity
Source: Nat Commun. 2024 Jul 13;15:5908. doi: 10.1038/s41467-024-50344-7 (PMC11246500; doi:10.1038/s41467-024-50344-7)
Supplement: Supplementary file 4 — Source Data [file 41467_2024_50344_MOESM4_ESM.zip › Source data/Computational source data/C3-D1/log_3]

 running on   32 total cores
 distrk:  each k-point on   32 cores,    1 groups
 distr:  one band on    4 cores,    8 groups
 using from now: INCAR     
 vasp.5.4.4.18Apr17-6-g9f103f2a35 (build Aug 11 2022 15:12:02) complex          
  
 POSCAR found type information on POSCAR  Fe C  N  K  O 
 POSCAR found :  5 types and      61 ions
 scaLAPACK will be used
 LDA part: xc-table for Pade appr. of Perdew
 POSCAR found type information on POSCAR  Fe C  N  K  O 
 POSCAR found :  5 types and      61 ions
 found WAVECAR, reading the header
  number of k-points has changed, file:     1 present:     5
  trying to continue reading WAVECAR, but it might fail
 POSCAR, INCAR and KPOINTS ok, starting setup
 FFT: planning ...
 reading WAVECAR
 the WAVECAR file was read successfully
 charge-density read from file: VASP                                    
 magnetization density read from file 1
 entering main loop
       N       E                     dE             d eps       ncg     rms          rms(c)
RMM:   1    -0.365600668924E+03   -0.36560E+03   -0.10277E+03  4592   0.540E+01    0.284E+01
RMM:   2    -0.445716559464E+03   -0.80116E+02   -0.91376E+02  6392   0.444E+01    0.288E+01
RMM:   3    -0.450760926718E+03   -0.50444E+01   -0.22541E+02  5951   0.298E+01    0.217E+01
RMM:   4    -0.440076618897E+03    0.10684E+02   -0.68903E+00  6218   0.141E+01    0.127E+01
RMM:   5    -0.440438510471E+03   -0.36189E+00   -0.50411E+00  6354   0.675E+00    0.915E+00
RMM:   6    -0.440551240871E+03   -0.11273E+00   -0.94094E-02  6822   0.344E+00    0.829E+00
RMM:   7    -0.441053390095E+03   -0.50215E+00    0.10082E+01  6461   0.415E+00    0.746E+00
RMM:   8    -0.440609235193E+03    0.44415E+00    0.99618E+00  6405   0.665E+00    0.488E+00
RMM:   9    -0.440626307088E+03   -0.17072E-01    0.60785E+00  6484   0.344E+00    0.311E+00
RMM:  10    -0.444812708485E+03   -0.41864E+01   -0.40390E+00  6413   0.360E+00    0.682E+00
RMM:  11    -0.446233808702E+03   -0.14211E+01   -0.92574E+00  6288   0.715E+00    0.505E+00
RMM:  12    -0.442536381051E+03    0.36974E+01    0.14761E+01  6312   0.353E+00    0.205E+00
RMM:  13    -0.444917307321E+03   -0.23809E+01   -0.10320E+00  6160   0.199E+00    0.217E+00
RMM:  14    -0.446899163355E+03   -0.19819E+01   -0.18169E+01  6317   0.198E+00    0.279E+00
RMM:  15    -0.448224656249E+03   -0.13255E+01    0.15888E+01  6209   0.246E+00    0.262E+00
RMM:  16    -0.448545813669E+03   -0.32116E+00   -0.39540E+00  6428   0.272E+00    0.248E+00
RMM:  17    -0.449079976269E+03   -0.53416E+00   -0.94617E+00  6716   0.183E+00    0.274E+00
RMM:  18    -0.451368609774E+03   -0.22886E+01   -0.14218E+01  6162   0.125E+00    0.430E+00
RMM:  19    -0.452565326517E+03   -0.11967E+01   -0.51639E+00  6018   0.239E+00    0.510E+00
RMM:  20    -0.451682246208E+03    0.88308E+00    0.61695E-01  6055   0.214E+00    0.381E+00
RMM:  21    -0.452326442082E+03   -0.64420E+00   -0.61377E+00  5802   0.911E-01    0.384E+00
RMM:  22    -0.453469721685E+03   -0.11433E+01   -0.66657E-01  5978   0.748E-01    0.521E+00
RMM:  23    -0.454430628535E+03   -0.96091E+00   -0.98618E+00  6203   0.156E+00    0.531E+00
RMM:  24    -0.454466125890E+03   -0.35497E-01   -0.80809E+00  5901   0.150E+00    0.550E+00
RMM:  25    -0.454982202238E+03   -0.51608E+00   -0.10055E+01  5843   0.128E+00    0.568E+00
RMM:  26    -0.455812135296E+03   -0.82993E+00   -0.11108E+01  6088   0.974E-01    0.567E+00
RMM:  27    -0.455925679169E+03   -0.11354E+00   -0.45934E+00  5365   0.777E-01    0.581E+00
RMM:  28    -0.455933882023E+03   -0.82029E-02   -0.11249E+00  5718   0.569E-01    0.599E+00
RMM:  29    -0.455913324423E+03    0.20558E-01   -0.39682E-01  5225   0.423E-01    0.580E+00
RMM:  30    -0.455687091425E+03    0.22623E+00   -0.28787E-01  4964   0.642E-01    0.513E+00
RMM:  31    -0.455253475550E+03    0.43362E+00   -0.36882E-01  5159   0.901E-01    0.429E+00
RMM:  32    -0.455056370354E+03    0.19711E+00   -0.20065E-01  5436   0.698E-01    0.419E+00
RMM:  33    -0.455007341868E+03    0.49028E-01   -0.82806E-02  5564   0.425E-01    0.437E+00
RMM:  34    -0.455010505190E+03   -0.31633E-02   -0.29405E-02  5550   0.246E-01    0.443E+00
RMM:  35    -0.454999185888E+03    0.11319E-01   -0.11479E-02  5505   0.126E-01    0.438E+00
RMM:  36    -0.455022691347E+03   -0.23505E-01   -0.81930E-03  4839   0.125E-01    0.451E+00
RMM:  37    -0.455129219539E+03   -0.10653E+00   -0.75927E-02  4876   0.520E-01    0.515E+00
RMM:  38    -0.455015109380E+03    0.11411E+00   -0.46384E-02  4892   0.442E-01    0.463E+00
RMM:  39    -0.454775424581E+03    0.23968E+00   -0.27605E-01  4993   0.868E-01    0.418E+00
RMM:  40    -0.454653050678E+03    0.12237E+00   -0.19654E-01  5250   0.806E-01    0.391E+00
RMM:  41    -0.454593214162E+03    0.59837E-01   -0.12079E-01  5225   0.597E-01    0.354E+00
RMM:  42    -0.454577631188E+03    0.15583E-01   -0.34308E-02  5301   0.367E-01    0.325E+00
RMM:  43    -0.454579272340E+03   -0.16412E-02   -0.56451E-03  5515   0.154E-01    0.317E+00
RMM:  44    -0.454560976063E+03    0.18296E-01   -0.10263E-02  4901   0.161E-01    0.296E+00
RMM:  45    -0.454548582216E+03    0.12394E-01   -0.44800E-02  4832   0.395E-01    0.244E+00
RMM:  46    -0.454545788546E+03    0.27937E-02   -0.53243E-03  4968   0.202E-01    0.239E+00
RMM:  47    -0.454544780433E+03    0.10081E-02   -0.51045E-02  4907   0.366E-01    0.382E+00
RMM:  48    -0.454536518830E+03    0.82616E-02   -0.43670E-03  4676   0.208E-01    0.403E+00
RMM:  49    -0.454538440740E+03   -0.19219E-02   -0.32231E-03  5240   0.114E-01    0.445E+00
RMM:  50    -0.454532902219E+03    0.55385E-02   -0.36649E-04  4467   0.539E-02    0.417E+00
RMM:  51    -0.454531851987E+03    0.10502E-02   -0.14646E-04  3888   0.284E-02    0.408E+00
RMM:  52    -0.454541839559E+03   -0.99876E-02   -0.49245E-03  4662   0.131E-01    0.513E+00
RMM:  53    -0.454518482904E+03    0.23357E-01   -0.31929E-03  4728   0.125E-01    0.418E+00
RMM:  54    -0.454521688804E+03   -0.32059E-02   -0.38057E-04  4266   0.566E-02    0.404E+00
RMM:  55    -0.454517183378E+03    0.45054E-02   -0.14069E-03  4726   0.781E-02    0.341E+00
RMM:  56    -0.454511481779E+03    0.57016E-02   -0.44571E-03  4823   0.143E-01    0.278E+00
RMM:  57    -0.454745721169E+03   -0.23424E+00   -0.39928E-01  4777   0.115E+00    0.980E+00
RMM:  58    -0.454691975209E+03    0.53746E-01   -0.29155E-02  4744   0.525E-01    0.980E+00
RMM:  59    -0.454673127087E+03    0.18848E-01   -0.64812E-03  5601   0.169E-01    0.983E+00
RMM:  60    -0.454664714044E+03    0.84130E-02   -0.10465E-03  5061   0.562E-02
   1 F= -.46015892E+03 E0= -.46014658E+03  d E =-.460159E+03  mag=    21.6615
 curvature:   0.00 expect dE= 0.000E+00 dE for cont linesearch  0.000E+00
 trial: gam= 0.00000 g(F)=  0.201E+00 g(S)=  0.000E+00 ort = 0.000E+00 (trialstep = 0.100E+01)
 search vector abs. value=  0.201E+00
 bond charge predicted
       N       E                     dE             d eps       ncg     rms          rms(c)
RMM:   1    -0.454225633234E+03    0.44749E+00   -0.42113E+01  4164   0.131E+01    0.109E+01
RMM:   2    -0.453879690857E+03    0.34594E+00   -0.12485E+01  4313   0.102E+01    0.130E+01
RMM:   3    -0.453916165368E+03   -0.36475E-01   -0.25174E+00  4554   0.429E+00    0.629E+00
RMM:   4    -0.453734180337E+03    0.18199E+00   -0.15423E+00  4769   0.241E+00    0.293E+00
RMM:   5    -0.453800300335E+03   -0.66120E-01   -0.17831E-01  4470   0.127E+00    0.206E+00
RMM:   6    -0.453803178529E+03   -0.28782E-02   -0.13565E-01  4847   0.726E-01    0.124E+00
RMM:   7    -0.453790415753E+03    0.12763E-01   -0.10036E-01  4872   0.737E-01    0.715E-01
RMM:   8    -0.453796638705E+03   -0.62230E-02   -0.33455E-02  5034   0.406E-01    0.377E-01
RMM:   9    -0.453808944828E+03   -0.12306E-01   -0.17921E-02  4910   0.273E-01    0.278E-01
RMM:  10    -0.453815197616E+03   -0.62528E-02   -0.80547E-03  5157   0.178E-01    0.191E-01
RMM:  11    -0.453822726501E+03   -0.75289E-02   -0.92669E-03  4888   0.179E-01    0.149E-01
RMM:  12    -0.453826885931E+03   -0.41594E-02   -0.44947E-03  5062   0.112E-01    0.122E-01
RMM:  13    -0.453834312681E+03   -0.74267E-02   -0.69175E-03  4887   0.132E-01    0.112E-01
RMM:  14    -0.453840981994E+03   -0.66693E-02   -0.75276E-03  4762   0.134E-01    0.102E-01
RMM:  15    -0.453846286759E+03   -0.53048E-02   -0.99145E-03  4837   0.149E-01    0.946E-02
RMM:  16    -0.453850153646E+03   -0.38669E-02   -0.13370E-02  4696   0.171E-01    0.911E-02
RMM:  17    -0.453852036039E+03   -0.18824E-02   -0.12464E-02  4743   0.162E-01    0.850E-02
RMM:  18    -0.453853778968E+03   -0.17429E-02   -0.12761E-02  4625   0.162E-01    0.793E-02
RMM:  19    -0.453856376765E+03   -0.25978E-02   -0.30362E-02  4649   0.247E-01    0.821E-02
RMM:  20    -0.453859555075E+03   -0.31783E-02   -0.26587E-02  4719   0.223E-01    0.751E-02
RMM:  21    -0.453862275867E+03   -0.27208E-02   -0.31007E-02  4598   0.233E-01    0.724E-02
RMM:  22    -0.453864633284E+03   -0.23574E-02   -0.40896E-02  4563   0.266E-01    0.731E-02
RMM:  23    -0.453866526268E+03   -0.18930E-02   -0.37414E-02  4661   0.249E-01    0.706E-02
RMM:  24    -0.453868054516E+03   -0.15282E-02   -0.44563E-03  4587   0.103E-01    0.381E-02
RMM:  25    -0.453868021505E+03    0.33011E-04   -0.42815E-02  4414   0.273E-01    0.898E-02
RMM:  26    -0.453870063320E+03   -0.20418E-02   -0.29587E-03  4142   0.100E-01    0.307E-02
RMM:  27    -0.453870331353E+03   -0.26803E-03   -0.13935E-02  4263   0.149E-01    0.539E-02
RMM:  28    -0.453871043539E+03   -0.71219E-03   -0.40223E-03  4433   0.761E-02    0.429E-02
RMM:  29    -0.453870827864E+03    0.21568E-03   -0.74221E-04  3806   0.503E-02    0.392E-02
RMM:  30    -0.453870848575E+03   -0.20711E-04   -0.67097E-05  2780   0.147E-02    0.392E-02
RMM:  31    -0.453869712146E+03    0.11364E-02   -0.80717E-03  4128   0.117E-01    0.456E-02
RMM:  32    -0.453868945172E+03    0.76697E-03   -0.84967E-03  4236   0.110E-01    0.504E-02
RMM:  33    -0.453869832625E+03   -0.88745E-03   -0.58490E-04  3630   0.518E-02    0.407E-02
RMM:  34    -0.453869967868E+03   -0.13524E-03   -0.24381E-04  3129   0.227E-02    0.389E-02
RMM:  35    -0.453870460961E+03   -0.49309E-03   -0.29848E-03  4049   0.673E-02    0.327E-02
RMM:  36    -0.453870808009E+03   -0.34705E-03   -0.18268E-03  4100   0.561E-02    0.308E-02
RMM:  37    -0.453870587358E+03    0.22065E-03   -0.71745E-04  3981   0.462E-02    0.323E-02
RMM:  38    -0.453870133828E+03    0.45353E-03   -0.20331E-03  4128   0.621E-02    0.343E-02
RMM:  39    -0.453869911257E+03    0.22257E-03   -0.16791E-03  4284   0.594E-02    0.361E-02
RMM:  40    -0.453870130204E+03   -0.21895E-03   -0.36330E-04  3780   0.301E-02    0.330E-02
RMM:  41    -0.453870539427E+03   -0.40922E-03   -0.33085E-03  4008   0.669E-02    0.323E-02
RMM:  42    -0.453871026508E+03   -0.48708E-03   -0.68395E-03  4121   0.917E-02    0.336E-02
RMM:  43    -0.453871125723E+03   -0.99214E-04   -0.27368E-04  3316   0.370E-02    0.267E-02
RMM:  44    -0.453871093561E+03    0.32161E-04   -0.37797E-05  2599   0.126E-02    0.270E-02
RMM:  45    -0.453871492114E+03   -0.39855E-03   -0.15816E-02  4249   0.158E-01    0.430E-02
RMM:  46    -0.453872236388E+03   -0.74427E-03   -0.84714E-03  4315   0.110E-01    0.339E-02
RMM:  47    -0.453872598811E+03   -0.36242E-03   -0.13588E-02  4306   0.131E-01    0.373E-02
RMM:  48    -0.453873202559E+03   -0.60375E-03   -0.20703E-03  4245   0.554E-02    0.189E-02
RMM:  49    -0.453873314742E+03   -0.11218E-03   -0.64741E-04  3622   0.301E-02    0.172E-02
RMM:  50    -0.453873404861E+03   -0.90119E-04   -0.14082E-03  3927   0.395E-02    0.189E-02
RMM:  51    -0.453873541952E+03   -0.13709E-03   -0.20790E-03  4008   0.485E-02    0.199E-02
RMM:  52    -0.453873666980E+03   -0.12503E-03   -0.42543E-03  4077   0.688E-02    0.229E-02
RMM:  53    -0.453873772284E+03   -0.10530E-03   -0.76900E-03  4153   0.916E-02    0.278E-02
RMM:  54    -0.453874043655E+03   -0.27137E-03   -0.58656E-03  4182   0.800E-02    0.244E-02
RMM:  55    -0.453874250900E+03   -0.20724E-03   -0.38654E-03  4206   0.642E-02    0.206E-02
RMM:  56    -0.453874455622E+03   -0.20472E-03   -0.12140E-03  3926   0.387E-02    0.132E-02
RMM:  57    -0.453874524925E+03   -0.69302E-04   -0.50890E-04  3379   0.254E-02    0.141E-02
RMM:  58    -0.453874542593E+03   -0.17668E-04   -0.13199E-03  3908   0.379E-02    0.169E-02
RMM:  59    -0.453874619154E+03   -0.76561E-04   -0.37914E-04  3244   0.222E-02    0.168E-02
RMM:  60    -0.453874653587E+03   -0.34433E-04   -0.59869E-04  3563   0.266E-02
   2 F= -.45934427E+03 E0= -.45934427E+03  d E =0.814651E+00  mag=    21.9991
 trial-energy change:    0.814651  1 .order    0.603933   -0.201346    1.409212
 step:   0.0723(harm=  0.1250)  dis= 0.00272  next Energy=  -460.166125 (dE=-0.720E-02)
 bond charge predicted
       N       E                     dE             d eps       ncg     rms          rms(c)
RMM:   1    -0.454543608507E+03   -0.66899E+00   -0.36234E+01  4119   0.126E+01    0.221E+00
RMM:   2    -0.454622501189E+03   -0.78893E-01   -0.19499E+00  4109   0.642E+00    0.248E+00
RMM:   3    -0.454605220904E+03    0.17280E-01   -0.19067E-01  4482   0.120E+00    0.146E+00
RMM:   4    -0.454583800982E+03    0.21420E-01   -0.58102E-02  4911   0.543E-01    0.540E-01
RMM:   5    -0.454581160934E+03    0.26400E-02   -0.41005E-02  4938   0.399E-01    0.293E-01
RMM:   6    -0.454580731984E+03    0.42895E-03   -0.52101E-03  4291   0.234E-01    0.184E-01
RMM:   7    -0.454580781748E+03   -0.49764E-04   -0.20973E-03  4498   0.113E-01    0.105E-01
RMM:   8    -0.454580914162E+03   -0.13241E-03   -0.10215E-03  4482   0.772E-02    0.758E-02
RMM:   9    -0.454580930495E+03   -0.16333E-04   -0.36666E-04  4256   0.449E-02    0.371E-02
RMM:  10    -0.454580965795E+03   -0.35300E-04   -0.21085E-04  3925   0.279E-02    0.240E-02
RMM:  11    -0.454581066176E+03   -0.10038E-03   -0.21111E-04  4054   0.267E-02    0.178E-02
RMM:  12    -0.454581148718E+03   -0.82542E-04   -0.14004E-04  3528   0.230E-02    0.123E-02
RMM:  13    -0.454581209060E+03   -0.60342E-04   -0.12532E-04  3460   0.206E-02    0.110E-02
RMM:  14    -0.454581258112E+03   -0.49052E-04   -0.10823E-04  3276   0.195E-02    0.963E-03
RMM:  15    -0.454581300675E+03   -0.42563E-04   -0.13316E-04  3376   0.194E-02    0.904E-03
RMM:  16    -0.454581327172E+03   -0.26497E-04   -0.84076E-05  3087   0.171E-02    0.832E-03
RMM:  17    -0.454581348182E+03   -0.21010E-04   -0.17293E-04  3437   0.207E-02    0.837E-03
RMM:  18    -0.454581360338E+03   -0.12157E-04   -0.29792E-04  3695   0.257E-02    0.867E-03
RMM:  19    -0.454581377595E+03   -0.17257E-04   -0.30240E-04  3602   0.249E-02    0.799E-03
RMM:  20    -0.454581388176E+03   -0.10581E-04   -0.39938E-04  3823   0.283E-02    0.809E-03
RMM:  21    -0.454581416881E+03   -0.28705E-04   -0.28928E-04  3528   0.243E-02    0.695E-03
RMM:  22    -0.454581442458E+03   -0.25577E-04   -0.26051E-04  3531   0.242E-02    0.623E-03
RMM:  23    -0.454581464767E+03   -0.22309E-04   -0.16111E-04  3274   0.200E-02    0.494E-03
RMM:  24    -0.454581465697E+03   -0.93026E-06   -0.23515E-04  3542   0.233E-02    0.537E-03
RMM:  25    -0.454581481313E+03   -0.15616E-04   -0.10933E-04  3118   0.175E-02    0.376E-03
RMM:  26    -0.454581487737E+03   -0.64243E-05   -0.71313E-05  2918   0.153E-02
   3 F= -.46007481E+03 E0= -.46007481E+03  d E =0.841093E-01  mag=    22.0000
 curvature:  -0.06 expect dE=-0.521E-02 dE for cont linesearch -0.376E-02
 ZBRENT: interpolating
 opt :   0.0467  next Energy=  -460.076223 (dE= 0.827E-01)
 bond charge predicted
       N       E                     dE             d eps       ncg     rms          rms(c)
RMM:   1    -0.454583419938E+03   -0.19386E-02   -0.27661E-02  3980   0.344E-01    0.638E-02
RMM:   2    -0.454583473761E+03   -0.53823E-04   -0.14306E-03  3900   0.180E-01    0.480E-02
RMM:   3    -0.454583495154E+03   -0.21393E-04   -0.14502E-04  3645   0.342E-02    0.434E-02
RMM:   4    -0.454583478382E+03    0.16772E-04   -0.54915E-05  3027   0.194E-02    0.161E-02
RMM:   5    -0.454583479624E+03   -0.12423E-05   -0.26812E-05  2720   0.142E-02
   4 F= -.46007713E+03 E0= -.46007713E+03  d E =0.817945E-01  mag=    22.0000
 curvature:  -0.02 expect dE=-0.837E-03 dE for cont linesearch -0.572E-03
 ZBRENT: interpolating
 opt :   0.0135  next Energy=  -460.078595 (dE= 0.803E-01)
 bond charge predicted
       N       E                     dE             d eps       ncg     rms          rms(c)
RMM:   1    -0.454584403007E+03   -0.92463E-03   -0.46321E-02  3967   0.445E-01    0.831E-02
RMM:   2    -0.454584485338E+03   -0.82331E-04   -0.23194E-03  3917   0.225E-01    0.624E-02
RMM:   3    -0.454584522288E+03   -0.36949E-04   -0.24427E-04  3971   0.439E-02    0.590E-02
RMM:   4    -0.454584491208E+03    0.31079E-04   -0.87246E-05  3272   0.238E-02    0.207E-02
RMM:   5    -0.454584491350E+03   -0.14137E-06   -0.44833E-05  3046   0.169E-02
   5 F= -.46007854E+03 E0= -.46007854E+03  d E =0.803807E-01  mag=    22.0000
 curvature:  -0.06 expect dE=-0.236E-03 dE for cont linesearch -0.825E-04
 ZBRENT: interpolating
 opt :   0.0056  next Energy=  -460.078622 (dE= 0.803E-01)
 bond charge predicted
       N       E                     dE             d eps       ncg     rms          rms(c)
RMM:   1    -0.454584459308E+03    0.31900E-04   -0.24920E-03  3889   0.106E-01    0.210E-02
RMM:   2    -0.454584471766E+03   -0.12458E-04   -0.18551E-04  3651   0.708E-02    0.145E-02
RMM:   3    -0.454584475335E+03   -0.35689E-05   -0.12350E-05  2462   0.113E-02
   6 F= -.46007862E+03 E0= -.46007862E+03  d E =0.803036E-01  mag=    22.0000
 curvature:  -0.06 expect dE=-0.104E-03 dE for cont linesearch -0.281E-05
 ZBRENT: interpolating
 opt :   0.0039  next Energy=  -460.078621 (dE= 0.803E-01)
 bond charge predicted
       N       E                     dE             d eps       ncg     rms          rms(c)
RMM:   1    -0.454584456475E+03    0.15291E-04   -0.11371E-04  3512   0.244E-02    0.859E-03
RMM:   2    -0.454584457485E+03   -0.10099E-05   -0.13979E-05  2417   0.197E-02
   7 F= -.46007862E+03 E0= -.46007862E+03  d E =0.803019E-01  mag=    22.0000
 curvature:  -0.06 expect dE=-0.927E-04 dE for cont linesearch -0.232E-07
 trial: gam= 0.00926 g(F)=  0.158E-02 g(S)=  0.000E+00 ort =-0.282E-03 (trialstep = 0.801E+00)
 search vector abs. value=  0.159E-02
 bond charge predicted
       N       E                     dE             d eps       ncg     rms          rms(c)
RMM:   1    -0.454583366175E+03    0.10903E-02   -0.16676E-01  3951   0.732E-01    0.140E-01
RMM:   2    -0.454583331601E+03    0.34573E-04   -0.55389E-03  3933   0.315E-01    0.943E-02
RMM:   3    -0.454583791883E+03   -0.46028E-03   -0.86674E-04  4205   0.690E-02    0.922E-02
RMM:   4    -0.454583758202E+03    0.33680E-04   -0.26472E-04  3523   0.354E-02    0.340E-02
RMM:   5    -0.454583805243E+03   -0.47041E-04   -0.12333E-04  3343   0.235E-02    0.185E-02
RMM:   6    -0.454583821002E+03   -0.15759E-04   -0.62079E-05  2710   0.185E-02    0.131E-02
RMM:   7    -0.454583825003E+03   -0.40009E-05   -0.26690E-05  2477   0.124E-02
   8 F= -.46007855E+03 E0= -.46007855E+03  d E =0.656838E-04  mag=    22.0000
 trial-energy change:    0.000066  1 .order    0.000077   -0.001264    0.001419
 step:   0.3774(harm=  0.3774)  dis= 0.00135  next Energy=  -460.078918 (dE=-0.298E-03)
 bond charge predicted
       N       E                     dE             d eps       ncg     rms          rms(c)
RMM:   1    -0.454584312452E+03   -0.49145E-03   -0.46380E-02  3893   0.388E-01    0.751E-02
RMM:   2    -0.454584308292E+03    0.41605E-05   -0.16241E-03  3833   0.173E-01    0.551E-02
RMM:   3    -0.454584453371E+03   -0.14508E-03   -0.24033E-04  3552   0.379E-02    0.518E-02
RMM:   4    -0.454584440579E+03    0.12792E-04   -0.67689E-05  2845   0.204E-02    0.181E-02
RMM:   5    -0.454584450148E+03   -0.95688E-05   -0.29939E-05  2617   0.137E-02
   9 F= -.46007892E+03 E0= -.46007892E+03  d E =-.298120E-03  mag=    22.0000
 curvature:  -0.19 expect dE=-0.603E-03 dE for cont linesearch -0.135E-08
 trial: gam= 2.04992 g(F)=  0.317E-02 g(S)=  0.000E+00 ort = 0.336E-05 (trialstep = 0.116E+00)
 search vector abs. value=  0.988E-02
 bond charge predicted
       N       E                     dE             d eps       ncg     rms          rms(c)
RMM:   1    -0.454584654239E+03   -0.21366E-03   -0.19926E-02  3843   0.241E-01    0.392E-02
RMM:   2    -0.454584667196E+03   -0.12957E-04   -0.65810E-04  3663   0.106E-01    0.293E-02
RMM:   3    -0.454584718832E+03   -0.51636E-04   -0.87246E-05  2816   0.212E-02    0.236E-02
RMM:   4    -0.454584717460E+03    0.13713E-05   -0.24162E-05  2454   0.130E-02
  10 F= -.46007922E+03 E0= -.46007922E+03  d E =-.297899E-03  mag=    22.0000
 trial-energy change:   -0.000298  1 .order   -0.000288   -0.000367   -0.000209
 step:   0.2678(harm=  0.2678)  dis= 0.00258  next Energy=  -460.079343 (dE=-0.425E-03)
 bond charge predicted
       N       E                     dE             d eps       ncg     rms          rms(c)
RMM:   1    -0.454584804560E+03   -0.85728E-04   -0.34518E-02  3886   0.317E-01    0.551E-02
RMM:   2    -0.454584811487E+03   -0.69269E-05   -0.12605E-03  3726   0.135E-01    0.377E-02
RMM:   3    -0.454584907589E+03   -0.96102E-04   -0.20109E-04  3283   0.289E-02    0.361E-02
RMM:   4    -0.454584904495E+03    0.30942E-05   -0.64624E-05  2613   0.170E-02
  11 F= -.46007942E+03 E0= -.46007942E+03  d E =-.500080E-03  mag=    22.0000
 curvature:  -0.42 expect dE=-0.665E-03 dE for cont linesearch -0.537E-05
 ZBRENT: extrapolating
 opt :   0.3053  next Energy=  -460.079425 (dE=-0.507E-03)
 bond charge predicted
       N       E                     dE             d eps       ncg     rms          rms(c)
RMM:   1    -0.454584936498E+03   -0.28909E-04   -0.21966E-03  3757   0.784E-02    0.168E-02
RMM:   2    -0.454584932446E+03    0.40516E-05   -0.11012E-04  3029   0.404E-02    0.112E-02
RMM:   3    -0.454584939236E+03   -0.67894E-05   -0.25381E-05  2444   0.911E-03
  12 F= -.46007945E+03 E0= -.46007945E+03  d E =-.534446E-03  mag=    22.0000
 curvature:  -0.52 expect dE=-0.102E-02 dE for cont linesearch -0.614E-06
 trial: gam= 0.52288 g(F)=  0.196E-02 g(S)=  0.000E+00 ort = 0.108E-03 (trialstep = 0.153E+00)
 search vector abs. value=  0.478E-02
 bond charge predicted
       N       E                     dE             d eps       ncg     rms          rms(c)
RMM:   1    -0.454585470508E+03   -0.53806E-03   -0.16734E-02  3838   0.207E-01    0.283E-02
RMM:   2    -0.454585498429E+03   -0.27921E-04   -0.71958E-04  3551   0.101E-01    0.202E-02
RMM:   3    -0.454585512150E+03   -0.13721E-04   -0.10556E-04  2677   0.191E-02    0.150E-02
RMM:   4    -0.454585513693E+03   -0.15433E-05   -0.34757E-05  2412   0.121E-02
  13 F= -.46007977E+03 E0= -.46007977E+03  d E =-.320981E-03  mag=    22.0000
 ZBRENT: can't locate minimum, use default step
 trial-energy change:   -0.000321  1 .order   -0.000289   -0.000310   -0.000268
 step:   0.6139(harm=  1.1406)  dis= 0.00415  next Energy=  -460.080604 (dE=-0.115E-02)
 bond charge predicted
       N       E                     dE             d eps       ncg     rms          rms(c)
RMM:   1    -0.454586612085E+03   -0.10999E-02   -0.14870E-01  3948   0.621E-01    0.826E-02
RMM:   2    -0.454586871109E+03   -0.25902E-03   -0.63022E-03  3829   0.302E-01    0.655E-02
RMM:   3    -0.454586992224E+03   -0.12111E-03   -0.89766E-04  4065   0.563E-02    0.549E-02
RMM:   4    -0.454586992514E+03   -0.28941E-06   -0.24969E-04  3113   0.264E-02    0.255E-02
RMM:   5    -0.454587005468E+03   -0.12954E-04   -0.12809E-04  2654   0.182E-02    0.191E-02
RMM:   6    -0.454587022337E+03   -0.16869E-04   -0.11041E-04  2799   0.173E-02    0.134E-02
RMM:   7    -0.454587028988E+03   -0.66514E-05   -0.49981E-05  2384   0.130E-02
  14 F= -.46008052E+03 E0= -.46008052E+03  d E =-.107175E-02  mag=    22.0000
 curvature:  -0.96 expect dE=-0.195E-02 dE for cont linesearch -0.253E-03
 ZBRENT: increasing intervall
 opt :   1.5348  next Energy=  -460.080977 (dE=-0.152E-02)
 bond charge predicted
       N       E                     dE             d eps       ncg     rms          rms(c)
RMM:   1    -0.454587601981E+03   -0.57964E-03   -0.59657E-01  3992   0.124E+00    0.163E-01
RMM:   2    -0.454588572748E+03   -0.97077E-03   -0.24361E-02  3914   0.589E-01    0.126E-01
RMM:   3    -0.454589074312E+03   -0.50156E-03   -0.34717E-03  4457   0.110E-01    0.109E-01
RMM:   4    -0.454589071357E+03    0.29550E-05   -0.90872E-04  3895   0.498E-02    0.483E-02
RMM:   5    -0.454589115061E+03   -0.43704E-04   -0.47589E-04  3302   0.304E-02    0.357E-02
RMM:   6    -0.454589173180E+03   -0.58119E-04   -0.38357E-04  3520   0.276E-02    0.239E-02
RMM:   7    -0.454589193471E+03   -0.20290E-04   -0.15903E-04  2676   0.205E-02    0.123E-02
RMM:   8    -0.454589213312E+03   -0.19842E-04   -0.11718E-04  2527   0.120E-02    0.110E-02
RMM:   9    -0.454589235123E+03   -0.21811E-04   -0.62290E-05  2481   0.119E-02    0.743E-03
RMM:  10    -0.454589253078E+03   -0.17956E-04   -0.50374E-05  2440   0.946E-03    0.501E-03
RMM:  11    -0.454589262721E+03   -0.96420E-05   -0.27781E-05  2328   0.817E-03
  15 F= -.46008121E+03 E0= -.46008121E+03  d E =-.175806E-02  mag=    22.0000
 curvature:  -1.73 expect dE=-0.190E-01 dE for cont linesearch -0.186E-05
 trial: gam= 6.03601 g(F)=  0.110E-01 g(S)=  0.000E+00 ort =-0.717E-04 (trialstep = 0.111E-01)
 search vector abs. value=  0.184E+00
 bond charge predicted
       N       E                     dE             d eps       ncg     rms          rms(c)
RMM:   1    -0.454589491875E+03   -0.23880E-03   -0.34244E-03  3764   0.946E-02    0.114E-02
RMM:   2    -0.454589498544E+03   -0.66697E-05   -0.19340E-04  3181   0.538E-02    0.101E-02
RMM:   3    -0.454589503422E+03   -0.48773E-05   -0.35493E-05  2423   0.986E-03
  16 F= -.46008135E+03 E0= -.46008135E+03  d E =-.140809E-03  mag=    22.0000
 ZBRENT: can't locate minimum, use default step
 trial-energy change:   -0.000141  1 .order   -0.000112   -0.000118   -0.000106
 step:   0.0446(harm=  0.1128)  dis= 0.00190  next Energy=  -460.081808 (dE=-0.598E-03)
 bond charge predicted
       N       E                     dE             d eps       ncg     rms          rms(c)
RMM:   1    -0.454590070596E+03   -0.57205E-03   -0.30545E-02  3876   0.284E-01    0.350E-02
RMM:   2    -0.454590112856E+03   -0.42260E-04   -0.12287E-03  3702   0.131E-01    0.324E-02
RMM:   3    -0.454590135084E+03   -0.22228E-04   -0.18987E-04  3079   0.257E-02    0.257E-02
RMM:   4    -0.454590136424E+03   -0.13399E-05   -0.59179E-05  2510   0.148E-02
  17 F= -.46008168E+03 E0= -.46008168E+03  d E =-.473778E-03  mag=    22.0000
 curvature:  -0.54 expect dE=-0.396E-02 dE for cont linesearch -0.160E-03
 ZBRENT: increasing intervall
 opt :   0.1114  next Energy=  -460.082034 (dE=-0.823E-03)
 bond charge predicted
       N       E                     dE             d eps       ncg     rms          rms(c)
RMM:   1    -0.454590902385E+03   -0.76730E-03   -0.12036E-01  3941   0.565E-01    0.687E-02
RMM:   2    -0.454591100263E+03   -0.19788E-03   -0.50941E-03  3867   0.267E-01    0.561E-02
RMM:   3    -0.454591199339E+03   -0.99076E-04   -0.76195E-04  4025   0.505E-02    0.498E-02
RMM:   4    -0.454591199572E+03   -0.23345E-06   -0.21589E-04  3003   0.239E-02    0.217E-02
RMM:   5    -0.454591212537E+03   -0.12965E-04   -0.12040E-04  2685   0.173E-02    0.152E-02
RMM:   6    -0.454591228242E+03   -0.15705E-04   -0.95742E-05  2707   0.165E-02    0.114E-02
RMM:   7    -0.454591234994E+03   -0.67516E-05   -0.46799E-05  2411   0.132E-02
  18 F= -.46008218E+03 E0= -.46008218E+03  d E =-.970644E-03  mag=    22.0000
 curvature:  -1.18 expect dE=-0.535E-02 dE for cont linesearch -0.113E-03
 ZBRENT: increasing intervall
 opt :   0.2452  next Energy=  -460.082318 (dE=-0.111E-02)
 bond charge predicted
       N       E                     dE             d eps       ncg     rms          rms(c)
RMM:   1    -0.454591435367E+03   -0.20712E-03   -0.48384E-01  3996   0.113E+00    0.133E-01
RMM:   2    -0.454592182926E+03   -0.74756E-03   -0.19172E-02  3949   0.521E-01    0.107E-01
RMM:   3    -0.454592574070E+03   -0.39114E-03   -0.27860E-03  4508   0.983E-02    0.986E-02
RMM:   4    -0.454592562058E+03    0.12013E-04   -0.73648E-04  3849   0.434E-02    0.403E-02
RMM:   5    -0.454592596764E+03   -0.34707E-04   -0.40204E-04  3344   0.272E-02    0.273E-02
RMM:   6    -0.454592636840E+03   -0.40076E-04   -0.30021E-04  3418   0.253E-02    0.187E-02
RMM:   7    -0.454592654165E+03   -0.17325E-04   -0.13901E-04  2656   0.198E-02    0.126E-02
RMM:   8    -0.454592667778E+03   -0.13613E-04   -0.94807E-05  2495   0.125E-02    0.102E-02
RMM:   9    -0.454592681827E+03   -0.14050E-04   -0.59883E-05  2475   0.112E-02    0.733E-03
RMM:  10    -0.454592697564E+03   -0.15737E-04   -0.50777E-05  2512   0.971E-03    0.493E-03
RMM:  11    -0.454592703386E+03   -0.58223E-05   -0.25910E-05  2310   0.836E-03
  19 F= -.46008244E+03 E0= -.46008244E+03  d E =-.122961E-02  mag=    22.0000
 curvature:  -1.43 expect dE=-0.153E-01 dE for cont linesearch -0.745E-04
 ZBRENT: bracketing found
 ZBRENT: interpolating
 opt :   0.1884  next Energy=  -460.082528 (dE=-0.132E-02)
 bond charge predicted
       N       E                     dE             d eps       ncg     rms          rms(c)
RMM:   1    -0.454591977139E+03    0.72042E-03   -0.86343E-02  3909   0.481E-01    0.568E-02
RMM:   2    -0.454592163650E+03   -0.18651E-03   -0.33937E-03  3828   0.224E-01    0.468E-02
RMM:   3    -0.454592226490E+03   -0.62840E-04   -0.43511E-04  3776   0.416E-02    0.417E-02
RMM:   4    -0.454592222231E+03    0.42596E-05   -0.10713E-04  2744   0.195E-02    0.170E-02
RMM:   5    -0.454592227578E+03   -0.53471E-05   -0.49897E-05  2502   0.139E-02
  20 F= -.46008248E+03 E0= -.46008248E+03  d E =-.126795E-02  mag=    22.0000
 curvature:  -1.69 expect dE=-0.109E-01 dE for cont linesearch -0.309E-04
 ZBRENT: interpolating
 opt :   0.2096  next Energy=  -460.082498 (dE=-0.129E-02)
 bond charge predicted
       N       E                     dE             d eps       ncg     rms          rms(c)
RMM:   1    -0.454592395333E+03   -0.17310E-03   -0.12265E-02  3827   0.182E-01    0.217E-02
RMM:   2    -0.454592438071E+03   -0.42738E-04   -0.52933E-04  3509   0.948E-02    0.228E-02
RMM:   3    -0.454592444226E+03   -0.61544E-05   -0.48953E-05  2524   0.161E-02
  21 F= -.46008250E+03 E0= -.46008250E+03  d E =-.129339E-02  mag=    22.0000
 curvature:  -1.06 expect dE=-0.801E-02 dE for cont linesearch -0.144E-04
 ZBRENT: interpolating
 opt :   0.1998  next Energy=  -460.082512 (dE=-0.130E-02)
 bond charge predicted
       N       E                     dE             d eps       ncg     rms          rms(c)
RMM:   1    -0.454592344092E+03    0.93979E-04   -0.24660E-03  3689   0.827E-02    0.960E-03
RMM:   2    -0.454592352212E+03   -0.81204E-05   -0.11984E-04  3026   0.490E-02    0.518E-03
RMM:   3    -0.454592354693E+03   -0.24802E-05   -0.14598E-05  2240   0.789E-03
  22 F= -.46008250E+03 E0= -.46008250E+03  d E =-.129231E-02  mag=    22.0000
 curvature:  -0.57 expect dE=-0.400E-02 dE for cont linesearch -0.503E-05
 trial: gam= 0.58737 g(F)=  0.702E-02 g(S)=  0.000E+00 ort = 0.128E-02 (trialstep = 0.489E-01)
 search vector abs. value=  0.721E-01
 bond charge predicted
       N       E                     dE             d eps       ncg     rms          rms(c)
RMM:   1    -0.454592999307E+03   -0.64709E-03   -0.24114E-02  3826   0.240E-01    0.293E-02
RMM:   2    -0.454593034765E+03   -0.35458E-04   -0.86629E-04  3513   0.106E-01    0.191E-02
RMM:   3    -0.454593059484E+03   -0.24719E-04   -0.12161E-04  2726   0.202E-02    0.161E-02
RMM:   4    -0.454593060942E+03   -0.14586E-05   -0.35520E-05  2329   0.124E-02
  23 F= -.46008285E+03 E0= -.46008285E+03  d E =-.345510E-03  mag=    22.0000
 ZBRENT: can't locate minimum, use default step
 trial-energy change:   -0.000346  1 .order   -0.000335   -0.000380   -0.000290
 step:   0.1955(harm=  0.2072)  dis= 0.00533  next Energy=  -460.083308 (dE=-0.805E-03)
 bond charge predicted
       N       E                     dE             d eps       ncg     rms          rms(c)
RMM:   1    -0.454594501312E+03   -0.14418E-02   -0.21931E-01  3924   0.723E-01    0.902E-02
RMM:   2    -0.454594783055E+03   -0.28174E-03   -0.81981E-03  3843   0.308E-01    0.590E-02
RMM:   3    -0.454595025599E+03   -0.24254E-03   -0.12608E-03  4223   0.606E-02    0.480E-02
RMM:   4    -0.454595039989E+03   -0.14390E-04   -0.36165E-04  3108   0.277E-02    0.287E-02
RMM:   5    -0.454595057939E+03   -0.17950E-04   -0.18761E-04  2716   0.198E-02    0.183E-02
RMM:   6    -0.454595076022E+03   -0.18083E-04   -0.15552E-04  2773   0.190E-02    0.129E-02
RMM:   7    -0.454595083881E+03   -0.78588E-05   -0.73995E-05  2455   0.147E-02
  24 F= -.46008378E+03 E0= -.46008378E+03  d E =-.127406E-02  mag=    22.0000
 curvature:  -0.96 expect dE=-0.441E-02 dE for cont linesearch -0.300E-03
 ZBRENT: increasing intervall
 opt :   0.4887  next Energy=  -460.084823 (dE=-0.232E-02)
 bond charge predicted
       N       E                     dE             d eps       ncg     rms          rms(c)
RMM:   1    -0.454596642295E+03   -0.15663E-02   -0.88279E-01  4001   0.145E+00    0.177E-01
RMM:   2    -0.454597601807E+03   -0.95951E-03   -0.31239E-02  3952   0.593E-01    0.114E-01
RMM:   3    -0.454598506406E+03   -0.90460E-03   -0.48921E-03  4658   0.119E-01    0.939E-02
RMM:   4    -0.454598547027E+03   -0.40621E-04   -0.13107E-03  3965   0.523E-02    0.541E-02
RMM:   5    -0.454598612797E+03   -0.65770E-04   -0.75282E-04  3423   0.328E-02    0.352E-02
RMM:   6    -0.454598672325E+03   -0.59528E-04   -0.55085E-04  3541   0.313E-02    0.224E-02
RMM:   7    -0.454598700783E+03   -0.28459E-04   -0.26355E-04  2704   0.230E-02    0.146E-02
RMM:   8    -0.454598723616E+03   -0.22833E-04   -0.18974E-04  2590   0.152E-02    0.106E-02
RMM:   9    -0.454598738749E+03   -0.15132E-04   -0.10641E-04  2602   0.148E-02    0.787E-03
RMM:  10    -0.454598749689E+03   -0.10940E-04   -0.82152E-05  2502   0.110E-02    0.588E-03
RMM:  11    -0.454598757546E+03   -0.78566E-05   -0.51456E-05  2415   0.985E-03
  25 F= -.46008521E+03 E0= -.46008521E+03  d E =-.270331E-02  mag=    22.0000
 curvature:  -3.34 expect dE=-0.108E-01 dE for cont linesearch -0.354E-03
 ZBRENT: increasing intervall
 opt :   1.0752  next Energy=  -460.085661 (dE=-0.316E-02)
 bond charge predicted
       N       E                     dE             d eps       ncg     rms          rms(c)
RMM:   1    -0.454596078176E+03    0.26715E-02   -0.35165E+00  4052   0.289E+00    0.354E-01
RMM:   2    -0.454600256599E+03   -0.41784E-02   -0.12307E-01  3997   0.118E+00    0.221E-01
RMM:   3    -0.454603625831E+03   -0.33692E-02   -0.18884E-02  4892   0.232E-01    0.168E-01
RMM:   4    -0.454603820560E+03   -0.19473E-03   -0.50943E-03  4537   0.987E-02    0.108E-01
RMM:   5    -0.454604017385E+03   -0.19683E-03   -0.25627E-03  4149   0.625E-02    0.692E-02
RMM:   6    -0.454604227048E+03   -0.20966E-03   -0.21114E-03  4039   0.556E-02    0.448E-02
RMM:   7    -0.454604314592E+03   -0.87545E-04   -0.82058E-04  3252   0.408E-02    0.270E-02
RMM:   8    -0.454604398983E+03   -0.84391E-04   -0.73550E-04  2882   0.249E-02    0.191E-02
RMM:   9    -0.454604447483E+03   -0.48499E-04   -0.35879E-04  2901   0.251E-02    0.140E-02
RMM:  10    -0.454604483210E+03   -0.35728E-04   -0.29446E-04  2711   0.173E-02    0.103E-02
RMM:  11    -0.454604504882E+03   -0.21671E-04   -0.14820E-04  2611   0.153E-02    0.757E-03
RMM:  12    -0.454604526714E+03   -0.21833E-04   -0.15160E-04  2715   0.142E-02    0.603E-03
RMM:  13    -0.454604539339E+03   -0.12625E-04   -0.68503E-05  2489   0.130E-02    0.562E-03
RMM:  14    -0.454604551324E+03   -0.11985E-04   -0.78007E-05  2625   0.122E-02    0.528E-03
RMM:  15    -0.454604560271E+03   -0.89472E-05   -0.53893E-05  2613   0.122E-02
  26 F= -.46008629E+03 E0= -.46008629E+03  d E =-.378713E-02  mag=    22.0000
 curvature:  -4.29 expect dE=-0.361E-01 dE for cont linesearch -0.102E-03
 ZBRENT: bracketing found
 ZBRENT: interpolating
 opt :   0.8870  next Energy=  -460.086413 (dE=-0.391E-02)
 bond charge predicted
       N       E                     dE             d eps       ncg     rms          rms(c)
RMM:   1    -0.454602012564E+03    0.25388E-02   -0.35976E-01  3956   0.929E-01    0.114E-01
RMM:   2    -0.454602531927E+03   -0.51936E-03   -0.12724E-02  3890   0.389E-01    0.777E-02
RMM:   3    -0.454602905139E+03   -0.37321E-03   -0.18839E-03  4358   0.770E-02    0.647E-02
RMM:   4    -0.454602904305E+03    0.83384E-06   -0.46029E-04  3386   0.328E-02    0.340E-02
RMM:   5    -0.454602919827E+03   -0.15522E-04   -0.21724E-04  2834   0.221E-02    0.218E-02
RMM:   6    -0.454602939443E+03   -0.19616E-04   -0.19748E-04  3052   0.214E-02    0.146E-02
RMM:   7    -0.454602948521E+03   -0.90779E-05   -0.78593E-05  2499   0.160E-02
  27 F= -.46008623E+03 E0= -.46008623E+03  d E =-.372389E-02  mag=    22.0000
 curvature:  -5.19 expect dE=-0.303E-01 dE for cont linesearch -0.263E-03
 ZBRENT: interpolating
 opt :   0.9988  next Energy=  -460.086340 (dE=-0.384E-02)
 bond charge predicted
       N       E                     dE             d eps       ncg     rms          rms(c)
RMM:   1    -0.454603599964E+03   -0.66052E-03   -0.12547E-01  3916   0.552E-01    0.679E-02
RMM:   2    -0.454603812847E+03   -0.21288E-03   -0.43567E-03  3791   0.232E-01    0.446E-02
RMM:   3    -0.454603939480E+03   -0.12663E-03   -0.59900E-04  3846   0.445E-02    0.343E-02
RMM:   4    -0.454603941444E+03   -0.19642E-05   -0.13226E-04  2761   0.201E-02    0.208E-02
RMM:   5    -0.454603946853E+03   -0.54091E-05   -0.58410E-05  2493   0.148E-02
  28 F= -.46008631E+03 E0= -.46008631E+03  d E =-.380645E-02  mag=    22.0000
 curvature:  -0.99 expect dE=-0.698E-02 dE for cont linesearch -0.346E-05
 trial: gam= 1.08021 g(F)=  0.709E-02 g(S)=  0.000E+00 ort =-0.503E-03 (trialstep = 0.191E+00)
 search vector abs. value=  0.901E-01
 bond charge predicted
       N       E                     dE             d eps       ncg     rms          rms(c)
RMM:   1    -0.454605245473E+03   -0.13040E-02   -0.46266E-01  3983   0.105E+00    0.115E-01
RMM:   2    -0.454605775638E+03   -0.53017E-03   -0.17156E-02  3949   0.442E-01    0.729E-02
RMM:   3    -0.454606102607E+03   -0.32697E-03   -0.27446E-03  4554   0.863E-02    0.490E-02
RMM:   4    -0.454606132125E+03   -0.29519E-04   -0.72425E-04  3806   0.376E-02    0.345E-02
RMM:   5    -0.454606164777E+03   -0.32651E-04   -0.40296E-04  3080   0.283E-02    0.277E-02
RMM:   6    -0.454606193761E+03   -0.28984E-04   -0.29182E-04  2931   0.226E-02    0.177E-02
RMM:   7    -0.454606212057E+03   -0.18295E-04   -0.14891E-04  2631   0.189E-02    0.116E-02
RMM:   8    -0.454606231344E+03   -0.19287E-04   -0.12494E-04  2589   0.136E-02    0.761E-03
RMM:   9    -0.454606243360E+03   -0.12016E-04   -0.68523E-05  2525   0.133E-02    0.607E-03
RMM:  10    -0.454606250640E+03   -0.72796E-05   -0.48468E-05  2481   0.943E-03
  29 F= -.46008721E+03 E0= -.46008721E+03  d E =-.903803E-03  mag=    22.0000
 trial-energy change:   -0.000904  1 .order   -0.000704   -0.001250   -0.000158
 step:   0.2038(harm=  0.2188)  dis= 0.00664  next Energy=  -460.087219 (dE=-0.909E-03)
 bond charge predicted
       N       E                     dE             d eps       ncg     rms          rms(c)
RMM:   1    -0.454606371686E+03   -0.12833E-03   -0.22214E-03  3727   0.713E-02    0.871E-03
RMM:   2    -0.454606374618E+03   -0.29322E-05   -0.15588E-04  3050   0.468E-02    0.649E-03
RMM:   3    -0.454606379003E+03   -0.43841E-05   -0.30357E-05  2429   0.839E-03
  30 F= -.46008725E+03 E0= -.46008725E+03  d E =-.938411E-03  mag=    22.0000
 curvature:  -1.07 expect dE=-0.780E-02 dE for cont linesearch -0.374E-05
 trial: gam= 0.82590 g(F)=  0.730E-02 g(S)=  0.000E+00 ort = 0.562E-03 (trialstep = 0.194E+00)
 search vector abs. value=  0.697E-01
 bond charge predicted
       N       E                     dE             d eps       ncg     rms          rms(c)
RMM:   1    -0.454607235736E+03   -0.86112E-03   -0.36456E-01  3978   0.922E-01    0.988E-02
RMM:   2    -0.454607716230E+03   -0.48049E-03   -0.13582E-02  3872   0.392E-01    0.928E-02
RMM:   3    -0.454607979541E+03   -0.26331E-03   -0.21968E-03  4356   0.797E-02    0.747E-02
RMM:   4    -0.454607982965E+03   -0.34237E-05   -0.57097E-04  3450   0.341E-02    0.326E-02
RMM:   5    -0.454608009343E+03   -0.26378E-04   -0.29646E-04  2945   0.243E-02    0.216E-02
RMM:   6    -0.454608038426E+03   -0.29083E-04   -0.23798E-04  3003   0.224E-02    0.160E-02
RMM:   7    -0.454608052642E+03   -0.14216E-04   -0.11540E-04  2589   0.182E-02    0.104E-02
RMM:   8    -0.454608063746E+03   -0.11104E-04   -0.81255E-05  2452   0.112E-02    0.904E-03
RMM:   9    -0.454608075624E+03   -0.11878E-04   -0.53277E-05  2470   0.110E-02    0.660E-03
RMM:  10    -0.454608088766E+03   -0.13142E-04   -0.48290E-05  2526   0.993E-03    0.556E-03
RMM:  11    -0.454608091787E+03   -0.30213E-05   -0.24145E-05  2287   0.822E-03
  31 F= -.46008869E+03 E0= -.46008869E+03  d E =-.144175E-02  mag=    22.0000
 trial-energy change:   -0.001442  1 .order   -0.001279   -0.001503   -0.001054
 step:   0.6475(harm=  0.6475)  dis= 0.01918  next Energy=  -460.089762 (dE=-0.251E-02)
 bond charge predicted
       N       E                     dE             d eps       ncg     rms          rms(c)
RMM:   1    -0.454606181076E+03    0.19077E-02   -0.19981E+00  4055   0.216E+00    0.230E-01
RMM:   2    -0.454608930387E+03   -0.27493E-02   -0.74078E-02  3981   0.922E-01    0.212E-01
RMM:   3    -0.454610362206E+03   -0.14318E-02   -0.11799E-02  4672   0.185E-01    0.177E-01
RMM:   4    -0.454610366238E+03   -0.40318E-05   -0.29781E-03  4457   0.765E-02    0.750E-02
RMM:   5    -0.454610496086E+03   -0.12985E-03   -0.15252E-03  3970   0.497E-02    0.488E-02
RMM:   6    -0.454610626627E+03   -0.13054E-03   -0.11862E-03  3901   0.414E-02    0.339E-02
RMM:   7    -0.454610684719E+03   -0.58092E-04   -0.52352E-04  2966   0.320E-02    0.218E-02
RMM:   8    -0.454610732044E+03   -0.47325E-04   -0.38413E-04  2689   0.200E-02    0.189E-02
RMM:   9    -0.454610773139E+03   -0.41096E-04   -0.22452E-04  2685   0.193E-02    0.120E-02
RMM:  10    -0.454610814399E+03   -0.41259E-04   -0.18405E-04  2672   0.153E-02    0.927E-03
RMM:  11    -0.454610825186E+03   -0.10787E-04   -0.95108E-05  2479   0.126E-02    0.623E-03
RMM:  12    -0.454610840176E+03   -0.14990E-04   -0.68989E-05  2466   0.901E-03    0.521E-03
RMM:  13    -0.454610854238E+03   -0.14062E-04   -0.46904E-05  2489   0.101E-02    0.422E-03
RMM:  14    -0.454610860893E+03   -0.66554E-05   -0.31279E-05  2386   0.772E-03
  32 F= -.46009012E+03 E0= -.46009012E+03  d E =-.287537E-02  mag=    22.0000
 curvature:  -2.91 expect dE=-0.175E-01 dE for cont linesearch -0.978E-05
 trial: gam= 1.33405 g(F)=  0.601E-02 g(S)=  0.000E+00 ort =-0.484E-03 (trialstep = 0.154E+00)
 search vector abs. value=  0.129E+00
 bond charge predicted
       N       E                     dE             d eps       ncg     rms          rms(c)
RMM:   1    -0.454611779425E+03   -0.92519E-03   -0.42822E-01  3987   0.102E+00    0.104E-01
RMM:   2    -0.454612381415E+03   -0.60199E-03   -0.16197E-02  3905   0.446E-01    0.819E-02
RMM:   3    -0.454612674225E+03   -0.29281E-03   -0.24750E-03  4510   0.869E-02    0.778E-02
RMM:   4    -0.454612668501E+03    0.57235E-05   -0.65601E-04  3643   0.371E-02    0.340E-02
RMM:   5    -0.454612690925E+03   -0.22424E-04   -0.34924E-04  3196   0.254E-02    0.206E-02
RMM:   6    -0.454612721228E+03   -0.30303E-04   -0.26139E-04  3012   0.226E-02    0.164E-02
RMM:   7    -0.454612735939E+03   -0.14711E-04   -0.12886E-04  2643   0.188E-02    0.116E-02
RMM:   8    -0.454612748399E+03   -0.12461E-04   -0.91040E-05  2476   0.119E-02    0.881E-03
RMM:   9    -0.454612766271E+03   -0.17871E-04   -0.67286E-05  2537   0.119E-02    0.569E-03
RMM:  10    -0.454612772891E+03   -0.66199E-05   -0.37758E-05  2419   0.937E-03
  33 F= -.46009082E+03 E0= -.46009082E+03  d E =-.695424E-03  mag=    22.0000
 trial-energy change:   -0.000695  1 .order   -0.000518   -0.000825   -0.000211
 step:   0.1719(harm=  0.2067)  dis= 0.00673  next Energy=  -460.090831 (dE=-0.708E-03)
 bond charge predicted
       N       E                     dE             d eps       ncg     rms          rms(c)
RMM:   1    -0.454612945992E+03   -0.17972E-03   -0.59289E-03  3807   0.120E-01    0.127E-02
RMM:   2    -0.454612956386E+03   -0.10394E-04   -0.32504E-04  3301   0.642E-02    0.107E-02
RMM:   3    -0.454612962784E+03   -0.63978E-05   -0.52431E-05  2483   0.119E-02
  34 F= -.46009087E+03 E0= -.46009087E+03  d E =-.741852E-03  mag=    22.0000
 curvature:  -1.40 expect dE=-0.495E-02 dE for cont linesearch -0.974E-06
 trial: gam= 0.28721 g(F)=  0.353E-02 g(S)=  0.000E+00 ort = 0.299E-03 (trialstep = 0.158E+00)
 search vector abs. value=  0.143E-01
 bond charge predicted
       N       E                     dE             d eps       ncg     rms          rms(c)
RMM:   1    -0.454613993539E+03   -0.10372E-02   -0.53906E-02  3864   0.391E-01    0.590E-02
RMM:   2    -0.454613973591E+03    0.19948E-04   -0.17726E-03  3770   0.158E-01    0.374E-02
RMM:   3    -0.454614111369E+03   -0.13778E-03   -0.26560E-04  3498   0.330E-02    0.222E-02
RMM:   4    -0.454614124557E+03   -0.13187E-04   -0.84119E-05  2703   0.178E-02    0.196E-02
RMM:   5    -0.454614132296E+03   -0.77398E-05   -0.53083E-05  2525   0.147E-02
  35 F= -.46009145E+03 E0= -.46009145E+03  d E =-.581607E-03  mag=    22.0000
 ZBRENT: can't locate minimum, use default step
 trial-energy change:   -0.000582  1 .order   -0.000518   -0.000569   -0.000468
 step:   0.6302(harm=  0.8837)  dis= 0.00633  next Energy=  -460.092461 (dE=-0.160E-02)
 bond charge predicted
       N       E                     dE             d eps       ncg     rms          rms(c)
RMM:   1    -0.454615658384E+03   -0.15338E-02   -0.47912E-01  3987   0.117E+00    0.174E-01
RMM:   2    -0.454615773651E+03   -0.11527E-03   -0.15681E-02  3914   0.481E-01    0.108E-01
RMM:   3    -0.454616762256E+03   -0.98861E-03   -0.23081E-03  4460   0.967E-02    0.612E-02
RMM:   4    -0.454616846132E+03   -0.83876E-04   -0.59126E-04  4027   0.427E-02    0.464E-02
RMM:   5    -0.454616903001E+03   -0.56869E-04   -0.34908E-04  3459   0.323E-02    0.363E-02
RMM:   6    -0.454616934865E+03   -0.31864E-04   -0.21403E-04  3011   0.228E-02    0.165E-02
RMM:   7    -0.454616946386E+03   -0.11521E-04   -0.10525E-04  2589   0.180E-02    0.121E-02
RMM:   8    -0.454616956130E+03   -0.97438E-05   -0.77364E-05  2489   0.108E-02
  36 F= -.46009240E+03 E0= -.46009240E+03  d E =-.153988E-02  mag=    22.0000
 curvature:  -1.54 expect dE=-0.394E-02 dE for cont linesearch -0.317E-05
 trial: gam= 0.85444 g(F)=  0.257E-02 g(S)=  0.000E+00 ort = 0.172E-03 (trialstep = 0.252E+00)
 search vector abs. value=  0.133E-01
 bond charge predicted
       N       E                     dE             d eps       ncg     rms          rms(c)
RMM:   1    -0.454617828188E+03   -0.88180E-03   -0.13217E-01  3940   0.665E-01    0.967E-02
RMM:   2    -0.454617905549E+03   -0.77361E-04   -0.54511E-03  3876   0.319E-01    0.608E-02
RMM:   3    -0.454618194574E+03   -0.28902E-03   -0.64733E-04  4392   0.565E-02    0.453E-02
RMM:   4    -0.454618202898E+03   -0.83243E-05   -0.20086E-04  3510   0.291E-02    0.329E-02
RMM:   5    -0.454618217954E+03   -0.15056E-04   -0.11837E-04  3156   0.214E-02    0.134E-02
RMM:   6    -0.454618228084E+03   -0.10130E-04   -0.58393E-05  2594   0.156E-02    0.107E-02
RMM:   7    -0.454618232593E+03   -0.45085E-05   -0.34106E-05  2435   0.113E-02
  37 F= -.46009265E+03 E0= -.46009265E+03  d E =-.245049E-03  mag=    22.0000
 trial-energy change:   -0.000245  1 .order   -0.000146   -0.000684    0.000392
 step:   0.1869(harm=  0.1602)  dis= 0.00157  next Energy=  -460.092699 (dE=-0.294E-03)
 bond charge predicted
       N       E                     dE             d eps       ncg     rms          rms(c)
RMM:   1    -0.454617978158E+03    0.24993E-03   -0.85517E-03  3848   0.173E-01    0.257E-02
RMM:   2    -0.454617995993E+03   -0.17835E-04   -0.39031E-04  3539   0.885E-02    0.168E-02
RMM:   3    -0.454618018677E+03   -0.22684E-04   -0.28446E-05  2500   0.150E-02    0.126E-02
RMM:   4    -0.454618020004E+03   -0.13276E-05   -0.94647E-06  2258   0.104E-02
  38 F= -.46009271E+03 E0= -.46009271E+03  d E =-.305082E-03  mag=    22.0000
 curvature:  -0.36 expect dE=-0.709E-03 dE for cont linesearch -0.602E-06
 trial: gam= 1.04472 g(F)=  0.197E-02 g(S)=  0.000E+00 ort =-0.149E-03 (trialstep = 0.197E+00)
 search vector abs. value=  0.162E-01
 bond charge predicted
       N       E                     dE             d eps       ncg     rms          rms(c)
RMM:   1    -0.454618856886E+03   -0.83821E-03   -0.95769E-02  3913   0.557E-01    0.766E-02
RMM:   2    -0.454618986389E+03   -0.12950E-03   -0.36794E-03  3815   0.254E-01    0.956E-02
RMM:   3    -0.454619098599E+03   -0.11221E-03   -0.47981E-04  3993   0.484E-02    0.460E-02
RMM:   4    -0.454619117262E+03   -0.18664E-04   -0.99784E-05  2802   0.200E-02    0.209E-02
RMM:   5    -0.454619129024E+03   -0.11762E-04   -0.64131E-05  2795   0.167E-02    0.113E-02
RMM:   6    -0.454619137427E+03   -0.84028E-05   -0.36248E-05  2480   0.141E-02
  39 F= -.46009297E+03 E0= -.46009297E+03  d E =-.262298E-03  mag=    22.0000
 trial-energy change:   -0.000262  1 .order   -0.000266   -0.000357   -0.000176
 step:   0.3871(harm=  0.3871)  dis= 0.00369  next Energy=  -460.093061 (dE=-0.351E-03)
 bond charge predicted
       N       E                     dE             d eps       ncg     rms          rms(c)
RMM:   1    -0.454619826129E+03   -0.69711E-03   -0.89768E-02  3915   0.539E-01    0.751E-02
RMM:   2    -0.454619942437E+03   -0.11631E-03   -0.37560E-03  3823   0.255E-01    0.870E-02
RMM:   3    -0.454620068931E+03   -0.12649E-03   -0.51664E-04  4050   0.479E-02    0.475E-02
RMM:   4    -0.454620084692E+03   -0.15760E-04   -0.11671E-04  2838   0.210E-02    0.212E-02
RMM:   5    -0.454620102092E+03   -0.17401E-04   -0.76315E-05  2772   0.168E-02    0.118E-02
RMM:   6    -0.454620113905E+03   -0.11812E-04   -0.44406E-05  2484   0.143E-02    0.964E-03
RMM:   7    -0.454620118107E+03   -0.42019E-05   -0.21354E-05  2332   0.104E-02
  40 F= -.46009309E+03 E0= -.46009309E+03  d E =-.378265E-03  mag=    22.0000
 curvature:  -1.73 expect dE=-0.614E-02 dE for cont linesearch -0.182E-06
 trial: gam= 0.71739 g(F)=  0.356E-02 g(S)=  0.000E+00 ort = 0.413E-04 (trialstep = 0.235E+00)
 search vector abs. value=  0.119E-01
 bond charge predicted
       N       E                     dE             d eps       ncg     rms          rms(c)
RMM:   1    -0.454620249119E+03   -0.13521E-03   -0.10973E-01  3952   0.647E-01    0.949E-02
RMM:   2    -0.454620640553E+03   -0.39143E-03   -0.57383E-03  3870   0.346E-01    0.141E-01
RMM:   3    -0.454620559394E+03    0.81159E-04   -0.63465E-04  4035   0.614E-02    0.493E-02
RMM:   4    -0.454620551513E+03    0.78805E-05   -0.17036E-04  3552   0.277E-02    0.254E-02
RMM:   5    -0.454620557898E+03   -0.63851E-05   -0.98550E-05  3263   0.219E-02
  41 F= -.46009325E+03 E0= -.46009325E+03  d E =-.164595E-03  mag=    22.0000
 trial-energy change:   -0.000165  1 .order   -0.000148   -0.000842    0.000546
 step:   0.1423(harm=  0.1423)  dis= 0.00113  next Energy=  -460.093344 (dE=-0.255E-03)
 bond charge predicted
       N       E                     dE             d eps       ncg     rms          rms(c)
RMM:   1    -0.454620496209E+03    0.55304E-04   -0.17130E-02  3887   0.258E-01    0.399E-02
RMM:   2    -0.454620590662E+03   -0.94453E-04   -0.10260E-03  3742   0.153E-01    0.627E-02
RMM:   3    -0.454620573260E+03    0.17402E-04   -0.81824E-05  3032   0.254E-02    0.183E-02
RMM:   4    -0.454620575514E+03   -0.22545E-05   -0.20780E-05  2430   0.127E-02
  42 F= -.46009338E+03 E0= -.46009338E+03  d E =-.290955E-03  mag=    22.0000
 curvature:  -0.24 expect dE=-0.380E-03 dE for cont linesearch -0.941E-08
 trial: gam= 0.53591 g(F)=  0.160E-02 g(S)=  0.000E+00 ort = 0.218E-04 (trialstep = 0.216E+00)
 search vector abs. value=  0.506E-02
 bond charge predicted
       N       E                     dE             d eps       ncg     rms          rms(c)
RMM:   1    -0.454620497236E+03    0.76024E-04   -0.38507E-02  3883   0.371E-01    0.501E-02
RMM:   2    -0.454620537545E+03   -0.40309E-04   -0.14489E-03  3770   0.164E-01    0.513E-02
RMM:   3    -0.454620607411E+03   -0.69867E-04   -0.17439E-04  3452   0.306E-02    0.347E-02
RMM:   4    -0.454620608635E+03   -0.12239E-05   -0.36603E-05  2570   0.151E-02
  43 F= -.46009365E+03 E0= -.46009365E+03  d E =-.272085E-03  mag=    22.0000
 trial-energy change:   -0.000272  1 .order   -0.000271   -0.000349   -0.000192
 step:   0.4810(harm=  0.4810)  dis= 0.00272  next Energy=  -460.093768 (dE=-0.389E-03)
 bond charge predicted
       N       E                     dE             d eps       ncg     rms          rms(c)
RMM:   1    -0.454620411949E+03    0.19546E-03   -0.57176E-02  3915   0.452E-01    0.648E-02
RMM:   2    -0.454620469066E+03   -0.57117E-04   -0.22182E-03  3827   0.200E-01    0.671E-02
RMM:   3    -0.454620562324E+03   -0.93258E-04   -0.30695E-04  3798   0.388E-02    0.430E-02
RMM:   4    -0.454620569176E+03   -0.68521E-05   -0.69864E-05  2748   0.186E-02
  44 F= -.46009383E+03 E0= -.46009383E+03  d E =-.447179E-03  mag=    22.0000
 curvature:  -0.75 expect dE=-0.618E-03 dE for cont linesearch -0.897E-05
 ZBRENT: extrapolating
 opt :   0.5819  next Energy=  -460.093839 (dE=-0.460E-03)
 bond charge predicted
       N       E                     dE             d eps       ncg     rms          rms(c)
RMM:   1    -0.454620531347E+03    0.30977E-04   -0.81913E-03  3881   0.171E-01    0.270E-02
RMM:   2    -0.454620545471E+03   -0.14125E-04   -0.40591E-04  3631   0.851E-02    0.272E-02
RMM:   3    -0.454620558761E+03   -0.13290E-04   -0.60702E-05  2705   0.163E-02    0.180E-02
RMM:   4    -0.454620561177E+03   -0.24154E-05   -0.21556E-05  2425   0.116E-02
  45 F= -.46009388E+03 E0= -.46009388E+03  d E =-.500713E-03  mag=    22.0000
 curvature:  -1.04 expect dE=-0.103E-02 dE for cont linesearch -0.153E-05
 trial: gam= 0.39884 g(F)=  0.990E-03 g(S)=  0.000E+00 ort = 0.863E-04 (trialstep = 0.289E+00)
 search vector abs. value=  0.186E-02
 bond charge predicted
       N       E                     dE             d eps       ncg     rms          rms(c)
RMM:   1    -0.454620620385E+03   -0.61624E-04   -0.26169E-02  3902   0.320E-01    0.527E-02
RMM:   2    -0.454620671177E+03   -0.50792E-04   -0.11260E-03  3763   0.157E-01    0.346E-02
RMM:   3    -0.454620697675E+03   -0.26497E-04   -0.11465E-04  3426   0.279E-02    0.186E-02
RMM:   4    -0.454620697858E+03   -0.18352E-06   -0.46102E-05  2827   0.163E-02
  46 F= -.46009399E+03 E0= -.46009399E+03  d E =-.106673E-03  mag=    22.0000
 trial-energy change:   -0.000107  1 .order   -0.000080   -0.000296    0.000136
 step:   0.1984(harm=  0.1984)  dis= 0.00078  next Energy=  -460.093982 (dE=-0.102E-03)
 bond charge predicted
       N       E                     dE             d eps       ncg     rms          rms(c)
RMM:   1    -0.454620701164E+03   -0.34895E-05   -0.26600E-03  3803   0.103E-01    0.173E-02
RMM:   2    -0.454620712113E+03   -0.10949E-04   -0.15391E-04  3330   0.626E-02    0.132E-02
RMM:   3    -0.454620715622E+03   -0.35091E-05   -0.11293E-05  2302   0.103E-02
  47 F= -.46009401E+03 E0= -.46009401E+03  d E =-.134018E-03  mag=    22.0000
 curvature:  -0.18 expect dE=-0.177E-03 dE for cont linesearch -0.774E-07
 trial: gam= 1.09418 g(F)=  0.983E-03 g(S)=  0.000E+00 ort = 0.283E-04 (trialstep = 0.154E+00)
 search vector abs. value=  0.328E-02
 bond charge predicted
       N       E                     dE             d eps       ncg     rms          rms(c)
RMM:   1    -0.454620974412E+03   -0.26230E-03   -0.12591E-02  3831   0.210E-01    0.309E-02
RMM:   2    -0.454620995119E+03   -0.20707E-04   -0.40839E-04  3526   0.917E-02    0.180E-02
RMM:   3    -0.454621016149E+03   -0.21030E-04   -0.34066E-05  2614   0.153E-02    0.128E-02
RMM:   4    -0.454621016758E+03   -0.60902E-06   -0.11619E-05  2259   0.106E-02
  48 F= -.46009415E+03 E0= -.46009415E+03  d E =-.135353E-03  mag=    22.0000
 trial-energy change:   -0.000135  1 .order   -0.000124   -0.000156   -0.000092
 step:   0.3748(harm=  0.3748)  dis= 0.00234  next Energy=  -460.094204 (dE=-0.190E-03)
 bond charge predicted
       N       E                     dE             d eps       ncg     rms          rms(c)
RMM:   1    -0.454621294188E+03   -0.27804E-03   -0.25891E-02  3856   0.301E-01    0.478E-02
RMM:   2    -0.454621326869E+03   -0.32680E-04   -0.84659E-04  3638   0.132E-01    0.278E-02
RMM:   3    -0.454621371211E+03   -0.44342E-04   -0.83283E-05  3183   0.221E-02    0.177E-02
RMM:   4    -0.454621372069E+03   -0.85819E-06   -0.24346E-05  2461   0.138E-02
  49 F= -.46009426E+03 E0= -.46009426E+03  d E =-.247423E-03  mag=    22.0000
 curvature:  -0.61 expect dE=-0.401E-03 dE for cont linesearch -0.814E-05
 ZBRENT: increasing intervall
 opt :   0.8159  next Energy=  -460.094183 (dE=-0.169E-03)
 bond charge predicted
       N       E                     dE             d eps       ncg     rms          rms(c)
RMM:   1    -0.454621549602E+03   -0.17839E-03   -0.10356E-01  3932   0.602E-01    0.948E-02
RMM:   2    -0.454621656734E+03   -0.10713E-03   -0.32199E-03  3815   0.249E-01    0.547E-02
RMM:   3    -0.454621835650E+03   -0.17892E-03   -0.35267E-04  4175   0.426E-02    0.347E-02
RMM:   4    -0.454621835969E+03   -0.31893E-06   -0.85146E-05  2904   0.214E-02
  50 F= -.46009422E+03 E0= -.46009422E+03  d E =-.201600E-03  mag=    22.0000
 curvature:   5.81 expect dE= 0.127E-01 dE for cont linesearch  0.628E-03
 ZBRENT: bracketing found
 ZBRENT: interpolating
 opt :   0.4898  next Energy=  -460.094273 (dE=-0.259E-03)
 bond charge predicted
       N       E                     dE             d eps       ncg     rms          rms(c)
RMM:   1    -0.454621360381E+03    0.47527E-03   -0.57538E-02  3890   0.448E-01    0.685E-02
RMM:   2    -0.454621434388E+03   -0.74007E-04   -0.18395E-03  3770   0.194E-01    0.425E-02
RMM:   3    -0.454621531218E+03   -0.96830E-04   -0.16294E-04  3683   0.326E-02    0.255E-02
RMM:   4    -0.454621528331E+03    0.28866E-05   -0.29206E-05  2496   0.152E-02
  51 F= -.46009429E+03 E0= -.46009429E+03  d E =-.273815E-03  mag=    22.0000
 curvature:  -0.11 expect dE=-0.991E-04 dE for cont linesearch -0.366E-06
 trial: gam= 0.56247 g(F)=  0.887E-03 g(S)=  0.000E+00 ort = 0.104E-03 (trialstep = 0.221E+00)
 search vector abs. value=  0.204E-02
 bond charge predicted
       N       E                     dE             d eps       ncg     rms          rms(c)
RMM:   1    -0.454621895800E+03   -0.36458E-03   -0.17545E-02  3896   0.262E-01    0.325E-02
RMM:   2    -0.454621944011E+03   -0.48211E-04   -0.84494E-04  3730   0.136E-01    0.310E-02
RMM:   3    -0.454621950883E+03   -0.68720E-05   -0.68059E-05  3010   0.225E-02
  52 F= -.46009440E+03 E0= -.46009440E+03  d E =-.115453E-03  mag=    22.0000
 trial-energy change:   -0.000115  1 .order   -0.000104   -0.000209    0.000001
 step:   0.2200(harm=  0.2200)  dis= 0.00078  next Energy=  -460.094392 (dE=-0.104E-03)
 bond charge predicted
       N       E                     dE             d eps       ncg     rms          rms(c)
RMM:   1    -0.454621945953E+03   -0.19421E-05   -0.19849E-05  2458   0.126E-02    0.100E-02
RMM:   2    -0.454621947454E+03   -0.15010E-05   -0.12837E-05  2374   0.114E-02
  53 F= -.46009440E+03 E0= -.46009440E+03  d E =-.113854E-03  mag=    22.0000
 curvature:  -0.24 expect dE=-0.193E-03 dE for cont linesearch -0.179E-05
 trial: gam= 0.85091 g(F)=  0.813E-03 g(S)=  0.000E+00 ort = 0.124E-03 (trialstep = 0.180E+00)
 search vector abs. value=  0.250E-02
 bond charge predicted
       N       E                     dE             d eps       ncg     rms          rms(c)
RMM:   1    -0.454622145960E+03   -0.20001E-03   -0.14833E-02  3865   0.226E-01    0.330E-02
RMM:   2    -0.454622171906E+03   -0.25947E-04   -0.65929E-04  3633   0.110E-01    0.369E-02
RMM:   3    -0.454622177022E+03   -0.51156E-05   -0.66550E-05  2786   0.188E-02
  54 F= -.46009452E+03 E0= -.46009452E+03  d E =-.117947E-03  mag=    22.0000
 trial-energy change:   -0.000118  1 .order   -0.000115   -0.000166   -0.000064
 step:   0.2933(harm=  0.2933)  dis= 0.00162  next Energy=  -460.094536 (dE=-0.135E-03)
 bond charge predicted
       N       E                     dE             d eps       ncg     rms          rms(c)
RMM:   1    -0.454622264291E+03   -0.92384E-04   -0.58706E-03  3820   0.143E-01    0.260E-02
RMM:   2    -0.454622286764E+03   -0.22473E-04   -0.32558E-04  3449   0.762E-02    0.420E-02
RMM:   3    -0.454622278762E+03    0.80021E-05   -0.29640E-05  2471   0.134E-02
  55 F= -.46009455E+03 E0= -.46009455E+03  d E =-.149314E-03  mag=    22.0000
 curvature:  -0.40 expect dE=-0.558E-04 dE for cont linesearch -0.212E-05
 ZBRENT: extrapolating
 opt :   0.3479  next Energy=  -460.094554 (dE=-0.152E-03)
 bond charge predicted
       N       E                     dE             d eps       ncg     rms          rms(c)
RMM:   1    -0.454622316563E+03   -0.29799E-04   -0.13481E-03  3698   0.688E-02    0.148E-02
RMM:   2    -0.454622323512E+03   -0.69496E-05   -0.83182E-05  2985   0.404E-02
  56 F= -.46009456E+03 E0= -.46009456E+03  d E =-.160012E-03  mag=    22.0000
 curvature:  -0.59 expect dE=-0.135E-03 dE for cont linesearch -0.629E-06
 ZBRENT: bracketing found
 ZBRENT: interpolating
 opt :   0.3310  next Energy=  -460.094562 (dE=-0.160E-03)
 bond charge predicted
       N       E                     dE             d eps       ncg     rms          rms(c)
RMM:   1    -0.454622310351E+03    0.62120E-05   -0.12507E-04  3121   0.219E-02    0.824E-03
RMM:   2    -0.454622313278E+03   -0.29278E-05   -0.10379E-05  2188   0.144E-02
  57 F= -.46009456E+03 E0= -.46009456E+03  d E =-.160309E-03  mag=    22.0000
 curvature:  -0.41 expect dE=-0.787E-04 dE for cont linesearch -0.468E-05
 ZBRENT: interpolating
 opt :   0.3440  next Energy=  -460.094562 (dE=-0.160E-03)
 bond charge predicted
       N       E                     dE             d eps       ncg     rms          rms(c)
RMM:   1    -0.454622325894E+03   -0.15543E-04   -0.66599E-05  2805   0.154E-02    0.443E-03
RMM:   2    -0.454622327629E+03   -0.17347E-05   -0.45338E-06  2079   0.932E-03
  58 F= -.46009457E+03 E0= -.46009457E+03  d E =-.166589E-03  mag=    22.0000
 curvature:  -0.01 expect dE=-0.182E-05 dE for cont linesearch -0.181E-08
 trial: gam= 0.39599 g(F)=  0.205E-03 g(S)=  0.000E+00 ort = 0.226E-04 (trialstep = 0.213E+00)
 search vector abs. value=  0.615E-03
 bond charge predicted
       N       E                     dE             d eps       ncg     rms          rms(c)
RMM:   1    -0.454622366615E+03   -0.40721E-04   -0.44693E-03  3826   0.132E-01    0.148E-02
RMM:   2    -0.454622374305E+03   -0.76899E-05   -0.15529E-04  3300   0.559E-02    0.107E-02
RMM:   3    -0.454622377132E+03   -0.28271E-05   -0.12111E-05  2297   0.105E-02
  59 F= -.46009461E+03 E0= -.46009461E+03  d E =-.459364E-04  mag=    22.0000
 trial-energy change:   -0.000046  1 .order   -0.000037   -0.000046   -0.000028
 step:   0.5654(harm=  0.5654)  dis= 0.00115  next Energy=  -460.094629 (dE=-0.604E-04)
 bond charge predicted
       N       E                     dE             d eps       ncg     rms          rms(c)
RMM:   1    -0.454622406658E+03   -0.32353E-04   -0.12257E-02  3872   0.217E-01    0.260E-02
RMM:   2    -0.454622419481E+03   -0.12823E-04   -0.38599E-04  3605   0.858E-02    0.192E-02
RMM:   3    -0.454622427228E+03   -0.77478E-05   -0.38561E-05  2668   0.166E-02
  60 F= -.46009466E+03 E0= -.46009466E+03  d E =-.891776E-04  mag=    22.0000
 curvature:  -0.81 expect dE=-0.573E-03 dE for cont linesearch -0.398E-06
 trial: gam= 3.29549 g(F)=  0.705E-03 g(S)=  0.000E+00 ort = 0.173E-04 (trialstep = 0.233E-01)
 search vector abs. value=  0.750E-02
 bond charge predicted
       N       E                     dE             d eps       ncg     rms          rms(c)
RMM:   1    -0.454622447868E+03   -0.28387E-04   -0.68888E-04  3685   0.526E-02    0.131E-02
RMM:   2    -0.454622450795E+03   -0.29278E-05   -0.51400E-05  2889   0.348E-02
  61 F= -.46009468E+03 E0= -.46009468E+03  d E =-.211567E-04  mag=    22.0000
 ZBRENT: can't locate minimum, use default step
 trial-energy change:   -0.000021  1 .order   -0.000018   -0.000018   -0.000019
 step:   0.0930(harm=  0.0930)  dis= 0.00068  next Energy=  -460.094735 (dE=-0.772E-04)
 bond charge predicted
       N       E                     dE             d eps       ncg     rms          rms(c)
RMM:   1    -0.454622509795E+03   -0.61928E-04   -0.59924E-03  3852   0.153E-01    0.191E-02
RMM:   2    -0.454622517251E+03   -0.74552E-05   -0.18961E-04  3398   0.610E-02    0.118E-02
RMM:   3    -0.454622522119E+03   -0.48683E-05   -0.15619E-05  2348   0.110E-02
  62 F= -.46009474E+03 E0= -.46009474E+03  d E =-.850670E-04  mag=    22.0000
 curvature:  -0.70 expect dE=-0.274E-03 dE for cont linesearch -0.413E-04
 ZBRENT: increasing intervall
 opt :   0.2325  next Energy=  -460.094817 (dE=-0.160E-03)
 bond charge predicted
       N       E                     dE             d eps       ncg     rms          rms(c)
RMM:   1    -0.454622601023E+03   -0.83773E-04   -0.23861E-02  3902   0.305E-01    0.335E-02
RMM:   2    -0.454622622033E+03   -0.21009E-04   -0.66197E-04  3729   0.112E-01    0.235E-02
RMM:   3    -0.454622640163E+03   -0.18130E-04   -0.70013E-05  3096   0.206E-02    0.184E-02
RMM:   4    -0.454622639861E+03    0.30217E-06   -0.20990E-05  2422   0.130E-02
  63 F= -.46009484E+03 E0= -.46009484E+03  d E =-.187195E-03  mag=    22.0000
 curvature:  -1.26 expect dE=-0.162E-03 dE for cont linesearch -0.439E-04
 ZBRENT: increasing intervall
 opt :   0.5115  next Energy=  -460.094944 (dE=-0.286E-03)
 bond charge predicted
       N       E                     dE             d eps       ncg     rms          rms(c)
RMM:   1    -0.454622612379E+03    0.27784E-04   -0.94927E-02  3954   0.609E-01    0.645E-02
RMM:   2    -0.454622711682E+03   -0.99303E-04   -0.27488E-03  3864   0.231E-01    0.476E-02
RMM:   3    -0.454622782184E+03   -0.70502E-04   -0.29461E-04  4098   0.416E-02    0.361E-02
RMM:   4    -0.454622776407E+03    0.57766E-05   -0.69944E-05  2961   0.195E-02
  64 F= -.46009495E+03 E0= -.46009495E+03  d E =-.289537E-03  mag=    22.0000
 curvature:  -2.85 expect dE=-0.197E-02 dE for cont linesearch -0.235E-05
 trial: gam= 1.64174 g(F)=  0.689E-03 g(S)=  0.000E+00 ort = 0.786E-04 (trialstep = 0.429E-01)
 search vector abs. value=  0.212E-01
 bond charge predicted
       N       E                     dE             d eps       ncg     rms          rms(c)
RMM:   1    -0.454622829768E+03   -0.47584E-04   -0.60349E-03  3865   0.154E-01    0.191E-02
RMM:   2    -0.454622839295E+03   -0.95266E-05   -0.24811E-04  3668   0.773E-02    0.122E-02
RMM:   3    -0.454622845220E+03   -0.59250E-05   -0.24783E-05  2501   0.117E-02
  65 F= -.46009499E+03 E0= -.46009499E+03  d E =-.442860E-04  mag=    22.0000
 trial-energy change:   -0.000044  1 .order   -0.000029   -0.000035   -0.000023
 step:   0.1259(harm=  0.1259)  dis= 0.00157  next Energy=  -460.094998 (dE=-0.515E-04)
 bond charge predicted
       N       E                     dE             d eps       ncg     rms          rms(c)
RMM:   1    -0.454622920891E+03   -0.81596E-04   -0.23980E-02  3896   0.303E-01    0.347E-02
RMM:   2    -0.454622941560E+03   -0.20670E-04   -0.66704E-04  3693   0.113E-01    0.236E-02
RMM:   3    -0.454622954930E+03   -0.13369E-04   -0.69769E-05  3073   0.203E-02    0.168E-02
RMM:   4    -0.454622954981E+03   -0.51266E-07   -0.23592E-05  2466   0.138E-02
  66 F= -.46009505E+03 E0= -.46009505E+03  d E =-.106290E-03  mag=    22.0000
 curvature:  -1.63 expect dE=-0.683E-03 dE for cont linesearch -0.242E-04
 ZBRENT: increasing intervall
 opt :   0.2920  next Energy=  -460.095150 (dE=-0.203E-03)
 bond charge predicted
       N       E                     dE             d eps       ncg     rms          rms(c)
RMM:   1    -0.454622962241E+03   -0.73113E-05   -0.94571E-02  3939   0.603E-01    0.615E-02
RMM:   2    -0.454623068230E+03   -0.10599E-03   -0.27201E-03  3833   0.228E-01    0.377E-02
RMM:   3    -0.454623124780E+03   -0.56550E-04   -0.26432E-04  4100   0.373E-02    0.247E-02
RMM:   4    -0.454623120899E+03    0.38812E-05   -0.60018E-05  2958   0.181E-02
  67 F= -.46009512E+03 E0= -.46009512E+03  d E =-.175808E-03  mag=    22.0000
 curvature:  -6.50 expect dE=-0.334E-02 dE for cont linesearch -0.127E-04
 ZBRENT: increasing intervall
 opt :   0.6243  next Energy=  -460.095071 (dE=-0.125E-03)
 bond charge predicted
       N       E                     dE             d eps       ncg     rms          rms(c)
RMM:   1    -0.454622599999E+03    0.52478E-03   -0.37857E-01  4012   0.121E+00    0.121E-01
RMM:   2    -0.454623039945E+03   -0.43995E-03   -0.10991E-02  3931   0.453E-01    0.751E-02
RMM:   3    -0.454623274113E+03   -0.23417E-03   -0.10574E-03  4660   0.749E-02    0.526E-02
RMM:   4    -0.454623266402E+03    0.77113E-05   -0.23882E-04  3861   0.333E-02    0.393E-02
RMM:   5    -0.454623266740E+03   -0.33813E-06   -0.14044E-04  3376   0.266E-02    0.235E-02
RMM:   6    -0.454623273572E+03   -0.68321E-05   -0.50152E-05  2577   0.164E-02
  68 F= -.46009508E+03 E0= -.46009508E+03  d E =-.132245E-03  mag=    22.0000
 curvature:  26.27 expect dE= 0.649E-01 dE for cont linesearch  0.407E-03
 ZBRENT: bracketing found
 ZBRENT: interpolating
 opt :   0.3791  next Energy=  -460.095132 (dE=-0.185E-03)
 bond charge predicted
       N       E                     dE             d eps       ncg     rms          rms(c)
RMM:   1    -0.454622840388E+03    0.42635E-03   -0.20713E-01  3949   0.893E-01    0.896E-02
RMM:   2    -0.454623069775E+03   -0.22939E-03   -0.57193E-03  3862   0.327E-01    0.548E-02
RMM:   3    -0.454623206832E+03   -0.13706E-03   -0.49298E-04  4344   0.529E-02    0.380E-02
RMM:   4    -0.454623205948E+03    0.88439E-06   -0.10295E-04  3371   0.237E-02    0.280E-02
RMM:   5    -0.454623208655E+03   -0.27068E-05   -0.57623E-05  2949   0.202E-02
  69 F= -.46009516E+03 E0= -.46009516E+03  d E =-.212594E-03  mag=    22.0000
 curvature:  -0.57 expect dE=-0.431E-03 dE for cont linesearch -0.486E-06
 ZBRENT: interpolating
 opt :   0.3444  next Energy=  -460.095162 (dE=-0.215E-03)
 bond charge predicted
       N       E                     dE             d eps       ncg     rms          rms(c)
RMM:   1    -0.454623172748E+03    0.33199E-04   -0.40223E-03  3831   0.125E-01    0.135E-02
RMM:   2    -0.454623181903E+03   -0.91542E-05   -0.17051E-04  3489   0.639E-02    0.987E-03
RMM:   3    -0.454623185638E+03   -0.37356E-05   -0.17095E-05  2322   0.102E-02
  70 F= -.46009516E+03 E0= -.46009516E+03  d E =-.209903E-03  mag=    22.0000
 curvature:  -2.73 expect dE=-0.178E-02 dE for cont linesearch -0.185E-04
 ZBRENT: interpolating
 opt :   0.3700  next Energy=  -460.095160 (dE=-0.213E-03)
 bond charge predicted
       N       E                     dE             d eps       ncg     rms          rms(c)
RMM:   1    -0.454623196328E+03   -0.14426E-04   -0.21606E-03  3724   0.928E-02    0.736E-03
RMM:   2    -0.454623204732E+03   -0.84036E-05   -0.10199E-04  3094   0.498E-02    0.628E-03
RMM:   3    -0.454623206014E+03   -0.12823E-05   -0.44581E-06  2054   0.714E-03
  71 F= -.46009516E+03 E0= -.46009516E+03  d E =-.215277E-03  mag=    22.0000
 curvature:  -0.09 expect dE=-0.665E-04 dE for cont linesearch -0.840E-07
 ZBRENT: bisectioning
 opt :   0.3572  next Energy=  -460.095164 (dE=-0.217E-03)
 bond charge predicted
       N       E                     dE             d eps       ncg     rms          rms(c)
RMM:   1    -0.454623194348E+03    0.10383E-04   -0.52485E-04  3547   0.460E-02    0.411E-03
RMM:   2    -0.454623196693E+03   -0.23442E-05   -0.27966E-05  2378   0.269E-02
  72 F= -.46009516E+03 E0= -.46009516E+03  d E =-.213454E-03  mag=    22.0000
 curvature:  -1.98 expect dE=-0.141E-02 dE for cont linesearch -0.141E-04
 ZBRENT: interpolating
 opt :   0.3666  next Energy=  -460.095162 (dE=-0.216E-03)
 bond charge predicted
       N       E                     dE             d eps       ncg     rms          rms(c)
RMM:   1    -0.454623203706E+03   -0.93572E-05   -0.27839E-04  3402   0.329E-02    0.374E-03
RMM:   2    -0.454623204143E+03   -0.43734E-06   -0.69233E-06  2041   0.123E-02
  73 F= -.46009516E+03 E0= -.46009516E+03  d E =-.215401E-03  mag=    22.0000
 curvature:  -0.03 expect dE=-0.243E-04 dE for cont linesearch -0.153E-07
 trial: gam= 1.03861 g(F)=  0.723E-03 g(S)=  0.000E+00 ort =-0.980E-04 (trialstep = 0.975E-01)
 search vector abs. value=  0.233E-01
 bond charge predicted
       N       E                     dE             d eps       ncg     rms          rms(c)
RMM:   1    -0.454623395069E+03   -0.19136E-03   -0.37179E-02  3908   0.377E-01    0.367E-02
RMM:   2    -0.454623437431E+03   -0.42362E-04   -0.10730E-03  3701   0.140E-01    0.326E-02
RMM:   3    -0.454623456365E+03   -0.18934E-04   -0.10545E-04  3331   0.250E-02    0.269E-02
RMM:   4    -0.454623451045E+03    0.53205E-05   -0.22822E-05  2431   0.133E-02
  74 F= -.46009523E+03 E0= -.46009523E+03  d E =-.724849E-04  mag=    22.0000
 ZBRENT: can't locate minimum, use default step
 trial-energy change:   -0.000072  1 .order   -0.000059   -0.000061   -0.000058
 step:   0.3901(harm=  2.4851)  dis= 0.00504  next Energy=  -460.095934 (dE=-0.772E-03)
 bond charge predicted
       N       E                     dE             d eps       ncg     rms          rms(c)
RMM:   1    -0.454623592897E+03   -0.13653E-03   -0.33131E-01  3970   0.112E+00    0.110E-01
RMM:   2    -0.454623959246E+03   -0.36635E-03   -0.95412E-03  3886   0.420E-01    0.958E-02
RMM:   3    -0.454624132275E+03   -0.17303E-03   -0.10271E-03  4441   0.743E-02    0.788E-02
RMM:   4    -0.454624089873E+03    0.42402E-04   -0.21365E-04  3676   0.320E-02    0.350E-02
RMM:   5    -0.454624093276E+03   -0.34026E-05   -0.13819E-04  3495   0.246E-02    0.158E-02
RMM:   6    -0.454624103343E+03   -0.10067E-04   -0.43781E-05  2598   0.179E-02    0.904E-03
RMM:   7    -0.454624107823E+03   -0.44800E-05   -0.18774E-05  2377   0.941E-03
  75 F= -.46009536E+03 E0= -.46009536E+03  d E =-.199173E-03  mag=    22.0000
 curvature: -10.74 expect dE=-0.739E-02 dE for cont linesearch -0.868E-05
 trial: gam= 0.48338 g(F)=  0.688E-03 g(S)=  0.000E+00 ort = 0.137E-03 (trialstep = 0.156E+00)
 search vector abs. value=  0.627E-02
 bond charge predicted
       N       E                     dE             d eps       ncg     rms          rms(c)
RMM:   1    -0.454624353605E+03   -0.25026E-03   -0.27355E-02  3908   0.323E-01    0.381E-02
RMM:   2    -0.454624401100E+03   -0.47495E-04   -0.98214E-04  3739   0.137E-01    0.613E-02
RMM:   3    -0.454624395159E+03    0.59414E-05   -0.10096E-04  3237   0.246E-02    0.185E-02
RMM:   4    -0.454624397743E+03   -0.25847E-05   -0.21496E-05  2451   0.121E-02
  76 F= -.46009545E+03 E0= -.46009545E+03  d E =-.890158E-04  mag=    22.0000
 trial-energy change:   -0.000089  1 .order   -0.000081   -0.000118   -0.000045
 step:   0.2513(harm=  0.2513)  dis= 0.00153  next Energy=  -460.095456 (dE=-0.948E-04)
 bond charge predicted
       N       E                     dE             d eps       ncg     rms          rms(c)
RMM:   1    -0.454624530581E+03   -0.13542E-03   -0.98658E-03  3869   0.195E-01    0.234E-02
RMM:   2    -0.454624551971E+03   -0.21390E-04   -0.37319E-04  3641   0.876E-02    0.365E-02
RMM:   3    -0.454624548717E+03    0.32535E-05   -0.38957E-05  2658   0.151E-02
  77 F= -.46009548E+03 E0= -.46009548E+03  d E =-.115796E-03  mag=    22.0000
 curvature:  -1.04 expect dE=-0.710E-03 dE for cont linesearch -0.174E-05
 trial: gam= 1.13270 g(F)=  0.680E-03 g(S)=  0.000E+00 ort =-0.102E-03 (trialstep = 0.129E+00)
 search vector abs. value=  0.850E-02
 bond charge predicted
       N       E                     dE             d eps       ncg     rms          rms(c)
RMM:   1    -0.454624840301E+03   -0.28833E-03   -0.25247E-02  3882   0.306E-01    0.406E-02
RMM:   2    -0.454624869661E+03   -0.29360E-04   -0.85739E-04  3671   0.124E-01    0.576E-02
RMM:   3    -0.454624875218E+03   -0.55571E-05   -0.93028E-05  3157   0.230E-02
  78 F= -.46009555E+03 E0= -.46009555E+03  d E =-.692914E-04  mag=    22.0000
 trial-energy change:   -0.000069  1 .order   -0.000057   -0.000073   -0.000040
 step:   0.2877(harm=  0.2877)  dis= 0.00207  next Energy=  -460.095558 (dE=-0.812E-04)
 bond charge predicted
       N       E                     dE             d eps       ncg     rms          rms(c)
RMM:   1    -0.454625176117E+03   -0.30646E-03   -0.37614E-02  3899   0.374E-01    0.528E-02
RMM:   2    -0.454625222221E+03   -0.46103E-04   -0.13584E-03  3728   0.158E-01    0.720E-02
RMM:   3    -0.454625236462E+03   -0.14241E-04   -0.14852E-04  3488   0.292E-02    0.289E-02
RMM:   4    -0.454625240665E+03   -0.42035E-05   -0.29733E-05  2537   0.141E-02
  79 F= -.46009559E+03 E0= -.46009559E+03  d E =-.112252E-03  mag=    22.0000
 curvature:  -2.17 expect dE=-0.899E-03 dE for cont linesearch -0.761E-05
 ZBRENT: increasing intervall
 opt :   0.6044  next Energy=  -460.095601 (dE=-0.123E-03)
 bond charge predicted
       N       E                     dE             d eps       ncg     rms          rms(c)
RMM:   1    -0.454625603917E+03   -0.36746E-03   -0.14962E-01  3936   0.744E-01    0.882E-02
RMM:   2    -0.454625766649E+03   -0.16273E-03   -0.48859E-03  3809   0.296E-01    0.119E-01
RMM:   3    -0.454625833054E+03   -0.66405E-04   -0.53487E-04  4142   0.536E-02    0.501E-02
RMM:   4    -0.454625843924E+03   -0.10870E-04   -0.85411E-05  3108   0.215E-02    0.259E-02
RMM:   5    -0.454625866058E+03   -0.22134E-04   -0.74211E-05  3148   0.183E-02    0.119E-02
RMM:   6    -0.454625880682E+03   -0.14624E-04   -0.22902E-05  2475   0.147E-02    0.897E-03
RMM:   7    -0.454625886213E+03   -0.55308E-05   -0.10904E-05  2307   0.828E-03
  80 F= -.46009556E+03 E0= -.46009556E+03  d E =-.871378E-04  mag=    22.0000
 curvature:  -3.14 expect dE=-0.509E-02 dE for cont linesearch -0.795E-04
 ZBRENT: bracketing found
 ZBRENT: interpolating
 opt :   0.3736  next Energy=  -460.095597 (dE=-0.120E-03)
 bond charge predicted
       N       E                     dE             d eps       ncg     rms          rms(c)
RMM:   1    -0.454625284325E+03    0.59636E-03   -0.80157E-02  3909   0.545E-01    0.643E-02
RMM:   2    -0.454625396820E+03   -0.11249E-03   -0.26552E-03  3770   0.220E-01    0.892E-02
RMM:   3    -0.454625444958E+03   -0.48139E-04   -0.25510E-04  3764   0.385E-02    0.353E-02
RMM:   4    -0.454625461353E+03   -0.16395E-04   -0.35840E-05  2671   0.160E-02    0.185E-02
RMM:   5    -0.454625475783E+03   -0.14430E-04   -0.35404E-05  2718   0.140E-02    0.915E-03
RMM:   6    -0.454625479821E+03   -0.40383E-05   -0.10782E-05  2241   0.121E-02
  81 F= -.46009565E+03 E0= -.46009565E+03  d E =-.172869E-03  mag=    22.0000
 curvature:  -0.29 expect dE=-0.169E-03 dE for cont linesearch -0.516E-06
 ZBRENT: interpolating
 opt :   0.3380  next Energy=  -460.095652 (dE=-0.175E-03)
 bond charge predicted
       N       E                     dE             d eps       ncg     rms          rms(c)
RMM:   1    -0.454625397481E+03    0.78302E-04   -0.18623E-03  3742   0.836E-02    0.102E-02
RMM:   2    -0.454625401815E+03   -0.43342E-05   -0.80638E-05  3098   0.426E-02
  82 F= -.46009565E+03 E0= -.46009565E+03  d E =-.169158E-03  mag=    22.0000
 curvature:  -1.24 expect dE=-0.614E-03 dE for cont linesearch -0.158E-04
 ZBRENT: interpolating
 opt :   0.3640  next Energy=  -460.095651 (dE=-0.173E-03)
 bond charge predicted
       N       E                     dE             d eps       ncg     rms          rms(c)
RMM:   1    -0.454625459373E+03   -0.61892E-04   -0.95966E-04  3579   0.599E-02    0.822E-03
RMM:   2    -0.454625460766E+03   -0.13926E-05   -0.29645E-05  2418   0.247E-02
  83 F= -.46009565E+03 E0= -.46009565E+03  d E =-.173988E-03  mag=    22.0000
 curvature:  -0.05 expect dE=-0.254E-04 dE for cont linesearch -0.157E-06
 ZBRENT: bisectioning
 opt :   0.3510  next Energy=  -460.095654 (dE=-0.177E-03)
 bond charge predicted
       N       E                     dE             d eps       ncg     rms          rms(c)
RMM:   1    -0.454625433507E+03    0.25866E-04   -0.22713E-04  3317   0.298E-02    0.523E-03
RMM:   2    -0.454625434620E+03   -0.11130E-05   -0.13827E-05  2126   0.181E-02
  84 F= -.46009565E+03 E0= -.46009565E+03  d E =-.174927E-03  mag=    22.0000
 curvature:  -0.77 expect dE=-0.394E-03 dE for cont linesearch -0.214E-05
 ZBRENT: interpolating
 opt :   0.3571  next Energy=  -460.095653 (dE=-0.175E-03)
 bond charge predicted
       N       E                     dE             d eps       ncg     rms          rms(c)
RMM:   1    -0.454625448043E+03   -0.14537E-04   -0.50969E-05  2699   0.142E-02    0.241E-03
RMM:   2    -0.454625448516E+03   -0.47268E-06   -0.27275E-06  1888   0.742E-03
  85 F= -.46009565E+03 E0= -.46009565E+03  d E =-.175973E-03  mag=    22.0000
 curvature:  -0.17 expect dE=-0.893E-04 dE for cont linesearch -0.236E-07
 trial: gam= 0.62542 g(F)=  0.523E-03 g(S)=  0.000E+00 ort =-0.343E-04 (trialstep = 0.175E+00)
 search vector abs. value=  0.380E-02
 bond charge predicted
       N       E                     dE             d eps       ncg     rms          rms(c)
RMM:   1    -0.454625634291E+03   -0.18625E-03   -0.19532E-02  3861   0.274E-01    0.346E-02
RMM:   2    -0.454625672676E+03   -0.38385E-04   -0.63405E-04  3641   0.112E-01    0.478E-02
RMM:   3    -0.454625673458E+03   -0.78247E-06   -0.66278E-05  2996   0.215E-02
  86 F= -.46009574E+03 E0= -.46009574E+03  d E =-.867101E-04  mag=    22.0000
 trial-energy change:   -0.000087  1 .order   -0.000070   -0.000088   -0.000052
 step:   0.4351(harm=  0.4351)  dis= 0.00195  next Energy=  -460.095762 (dE=-0.109E-03)
 bond charge predicted
       N       E                     dE             d eps       ncg     rms          rms(c)
RMM:   1    -0.454625880046E+03   -0.20737E-03   -0.43182E-02  3914   0.407E-01    0.579E-02
RMM:   2    -0.454625961660E+03   -0.81614E-04   -0.14515E-03  3760   0.167E-01    0.791E-02
RMM:   3    -0.454625960332E+03    0.13279E-05   -0.17661E-04  3590   0.331E-02    0.306E-02
RMM:   4    -0.454625958373E+03    0.19592E-05   -0.34247E-05  2641   0.147E-02
  87 F= -.46009582E+03 E0= -.46009582E+03  d E =-.166125E-03  mag=    22.0000
 curvature:  -1.65 expect dE=-0.142E-02 dE for cont linesearch -0.190E-04
 ZBRENT: increasing intervall
 opt :   0.9555  next Energy=  -460.095881 (dE=-0.228E-03)
 bond charge predicted
       N       E                     dE             d eps       ncg     rms          rms(c)
RMM:   1    -0.454626013118E+03   -0.52786E-04   -0.17044E-01  3965   0.809E-01    0.102E-01
RMM:   2    -0.454626334898E+03   -0.32178E-03   -0.55867E-03  3887   0.334E-01    0.141E-01
RMM:   3    -0.454626362044E+03   -0.27145E-04   -0.67668E-04  4246   0.635E-02    0.536E-02
RMM:   4    -0.454626360025E+03    0.20187E-05   -0.11680E-04  3426   0.245E-02    0.275E-02
RMM:   5    -0.454626365694E+03   -0.56691E-05   -0.98797E-05  3422   0.222E-02
  88 F= -.46009582E+03 E0= -.46009582E+03  d E =-.163273E-03  mag=    22.0000
 curvature:  -5.37 expect dE=-0.220E-01 dE for cont linesearch -0.446E-04
 ZBRENT: bracketing found
 ZBRENT: interpolating
 opt :   0.7166  next Energy=  -460.095838 (dE=-0.185E-03)
 bond charge predicted
       N       E                     dE             d eps       ncg     rms          rms(c)
RMM:   1    -0.454626117260E+03    0.24276E-03   -0.36471E-02  3911   0.376E-01    0.499E-02
RMM:   2    -0.454626214314E+03   -0.97054E-04   -0.13786E-03  3783   0.174E-01    0.709E-02
RMM:   3    -0.454626215643E+03   -0.13288E-05   -0.12790E-04  3382   0.304E-02    0.246E-02
RMM:   4    -0.454626216996E+03   -0.13531E-05   -0.18649E-05  2401   0.125E-02
  89 F= -.46009586E+03 E0= -.46009586E+03  d E =-.202753E-03  mag=    22.0000
 curvature:  -2.56 expect dE=-0.607E-02 dE for cont linesearch -0.263E-05
 trial: gam= 4.61326 g(F)=  0.237E-02 g(S)=  0.000E+00 ort =-0.625E-04 (trialstep = 0.130E-01)
 search vector abs. value=  0.827E-01
 bond charge predicted
       N       E                     dE             d eps       ncg     rms          rms(c)
RMM:   1    -0.454626261492E+03   -0.45849E-04   -0.24628E-03  3747   0.975E-02    0.111E-02
RMM:   2    -0.454626271901E+03   -0.10409E-04   -0.12634E-04  3183   0.553E-02    0.129E-02
RMM:   3    -0.454626273136E+03   -0.12352E-05   -0.66685E-06  2125   0.823E-03
  90 F= -.46009589E+03 E0= -.46009589E+03  d E =-.334956E-04  mag=    22.0000
 ZBRENT: can't locate minimum, use default step
 trial-energy change:   -0.000033  1 .order   -0.000025   -0.000027   -0.000022
 step:   0.0521(harm=  0.0686)  dis= 0.00110  next Energy=  -460.095927 (dE=-0.714E-04)
 bond charge predicted
       N       E                     dE             d eps       ncg     rms          rms(c)
RMM:   1    -0.454626380380E+03   -0.10848E-03   -0.21084E-02  3861   0.282E-01    0.368E-02
RMM:   2    -0.454626418168E+03   -0.37788E-04   -0.65747E-04  3650   0.113E-01    0.484E-02
RMM:   3    -0.454626418917E+03   -0.74973E-06   -0.73746E-05  3068   0.220E-02
  91 F= -.46009597E+03 E0= -.46009597E+03  d E =-.110585E-03  mag=    22.0000
 curvature:  -1.24 expect dE=-0.191E-02 dE for cont linesearch -0.205E-04
 ZBRENT: increasing intervall
 opt :   0.1302  next Energy=  -460.096017 (dE=-0.161E-03)
 bond charge predicted
       N       E                     dE             d eps       ncg     rms          rms(c)
RMM:   1    -0.454626491356E+03   -0.73188E-04   -0.83774E-02  3917   0.563E-01    0.761E-02
RMM:   2    -0.454626639303E+03   -0.14795E-03   -0.27382E-03  3802   0.231E-01    0.943E-02
RMM:   3    -0.454626661775E+03   -0.22473E-04   -0.33093E-04  3920   0.445E-02    0.433E-02
RMM:   4    -0.454626654406E+03    0.73691E-05   -0.63844E-05  2935   0.190E-02
  92 F= -.46009606E+03 E0= -.46009606E+03  d E =-.205369E-03  mag=    22.0000
 curvature:  -3.07 expect dE=-0.258E-02 dE for cont linesearch -0.269E-04
 ZBRENT: increasing intervall
 opt :   0.2864  next Energy=  -460.096144 (dE=-0.288E-03)
 bond charge predicted
       N       E                     dE             d eps       ncg     rms          rms(c)
RMM:   1    -0.454626220323E+03    0.44145E-03   -0.33089E-01  3975   0.112E+00    0.138E-01
RMM:   2    -0.454626839457E+03   -0.61913E-03   -0.10887E-02  3885   0.466E-01    0.171E-01
RMM:   3    -0.454626964642E+03   -0.12518E-03   -0.12873E-03  4382   0.867E-02    0.779E-02
RMM:   4    -0.454626947610E+03    0.17032E-04   -0.23970E-04  3819   0.338E-02    0.379E-02
RMM:   5    -0.454626954522E+03   -0.69122E-05   -0.19499E-04  3706   0.295E-02    0.171E-02
RMM:   6    -0.454626961641E+03   -0.71189E-05   -0.51763E-05  2660   0.195E-02
  93 F= -.46009627E+03 E0= -.46009627E+03  d E =-.418031E-03  mag=    22.0000
 curvature:  -9.50 expect dE=-0.645E-02 dE for cont linesearch -0.818E-04
 ZBRENT: bracketing found
 ZBRENT: interpolating
 opt :   0.2086  next Energy=  -460.096307 (dE=-0.451E-03)
 bond charge predicted
       N       E                     dE             d eps       ncg     rms          rms(c)
RMM:   1    -0.454626669272E+03    0.28525E-03   -0.82909E-02  3915   0.561E-01    0.689E-02
RMM:   2    -0.454626825691E+03   -0.15642E-03   -0.26156E-03  3773   0.228E-01    0.863E-02
RMM:   3    -0.454626855969E+03   -0.30278E-04   -0.26957E-04  3777   0.422E-02    0.385E-02
RMM:   4    -0.454626853562E+03    0.24073E-05   -0.41511E-05  2763   0.164E-02
  94 F= -.46009632E+03 E0= -.46009632E+03  d E =-.466533E-03  mag=    22.0000
 curvature:  -3.82 expect dE=-0.171E-02 dE for cont linesearch -0.258E-05
 ZBRENT: interpolating
 opt :   0.1849  next Energy=  -460.096326 (dE=-0.470E-03)
 bond charge predicted
       N       E                     dE             d eps       ncg     rms          rms(c)
RMM:   1    -0.454626786767E+03    0.69202E-04   -0.71452E-03  3843   0.167E-01    0.210E-02
RMM:   2    -0.454626805151E+03   -0.18384E-04   -0.27926E-04  3550   0.794E-02    0.226E-02
RMM:   3    -0.454626809936E+03   -0.47851E-05   -0.29130E-05  2586   0.139E-02
  95 F= -.46009633E+03 E0= -.46009633E+03  d E =-.469883E-03  mag=    22.0000
 curvature:  -5.05 expect dE=-0.249E-02 dE for cont linesearch -0.325E-04
 ZBRENT: interpolating
 opt :   0.2028  next Energy=  -460.096323 (dE=-0.467E-03)
 bond charge predicted
       N       E                     dE             d eps       ncg     rms          rms(c)
RMM:   1    -0.454626835252E+03   -0.30102E-04   -0.42899E-03  3763   0.129E-01    0.127E-02
RMM:   2    -0.454626849908E+03   -0.14655E-04   -0.18051E-04  3334   0.655E-02    0.135E-02
RMM:   3    -0.454626852107E+03   -0.21991E-05   -0.96064E-06  2148   0.100E-02
  96 F= -.46009633E+03 E0= -.46009633E+03  d E =-.476620E-03  mag=    22.0000
 curvature:  -0.11 expect dE=-0.491E-04 dE for cont linesearch -0.380E-06
 ZBRENT: bisectioning
 opt :   0.1938  next Energy=  -460.096340 (dE=-0.484E-03)
 bond charge predicted
       N       E                     dE             d eps       ncg     rms          rms(c)
RMM:   1    -0.454626827889E+03    0.22019E-04   -0.10327E-03  3629   0.639E-02    0.674E-03
RMM:   2    -0.454626832733E+03   -0.48441E-05   -0.56390E-05  2722   0.378E-02
  97 F= -.46009633E+03 E0= -.46009633E+03  d E =-.474987E-03  mag=    22.0000
 curvature:  -1.96 expect dE=-0.929E-03 dE for cont linesearch -0.158E-04
 ZBRENT: interpolating
 opt :   0.1992  next Energy=  -460.096334 (dE=-0.478E-03)
 bond charge predicted
       N       E                     dE             d eps       ncg     rms          rms(c)
RMM:   1    -0.454626844504E+03   -0.16615E-04   -0.35783E-04  3411   0.373E-02    0.437E-03
RMM:   2    -0.454626845552E+03   -0.10479E-05   -0.12381E-05  2117   0.171E-02
  98 F= -.46009633E+03 E0= -.46009633E+03  d E =-.477146E-03  mag=    22.0000
 curvature:  -0.12 expect dE=-0.554E-04 dE for cont linesearch -0.206E-06
 ZBRENT: bisectioning
 opt :   0.1965  next Energy=  -460.096334 (dE=-0.478E-03)
 bond charge predicted
       N       E                     dE             d eps       ncg     rms          rms(c)
RMM:   1    -0.454626840018E+03    0.44858E-05   -0.87134E-05  3073   0.189E-02    0.336E-03
RMM:   2    -0.454626840698E+03   -0.68045E-06   -0.50979E-06  1927   0.110E-02
  99 F= -.46009633E+03 E0= -.46009633E+03  d E =-.477625E-03  mag=    22.0000
 curvature:  -0.49 expect dE=-0.228E-03 dE for cont linesearch -0.583E-06
 ZBRENT: interpolating
 opt :   0.1977  next Energy=  -460.096334 (dE=-0.478E-03)
 bond charge predicted
       N       E                     dE             d eps       ncg     rms          rms(c)
RMM:   1    -0.454626843396E+03   -0.33785E-05   -0.17632E-05  2155   0.861E-03    0.210E-03
RMM:   2    -0.454626843771E+03   -0.37478E-06   -0.11360E-06  1789   0.430E-03
 100 F= -.46009633E+03 E0= -.46009633E+03  d E =-.478279E-03  mag=    22.0000
 curvature:  -0.16 expect dE=-0.734E-04 dE for cont linesearch -0.353E-07
 ZBRENT: interpolating
 opt :   0.1974  next Energy=  -460.096334 (dE=-0.478E-03)
 bond charge predicted
       N       E                     dE             d eps       ncg     rms          rms(c)
RMM:   1    -0.454626843163E+03    0.23376E-06   -0.16400E-06  1599   0.303E-03    0.184E-03
RMM:   2    -0.454626843461E+03   -0.29808E-06   -0.73266E-07  1627   0.269E-03
 101 F= -.46009633E+03 E0= -.46009633E+03  d E =-.478696E-03  mag=    22.0000
 curvature:  -0.11 expect dE=-0.520E-04 dE for cont linesearch -0.362E-07
 ZBRENT: interpolating
 opt :   0.1976  next Energy=  -460.096334 (dE=-0.478E-03)
 bond charge predicted
       N       E                     dE             d eps       ncg     rms          rms(c)
RMM:   1    -0.454626843922E+03   -0.75950E-06   -0.52852E-07  1190   0.210E-03    0.159E-03
RMM:   2    -0.454626844170E+03   -0.24823E-06   -0.50168E-07  1242   0.196E-03
 102 F= -.46009634E+03 E0= -.46009634E+03  d E =-.479008E-03  mag=    22.0000
 curvature:  -0.03 expect dE=-0.159E-04 dE for cont linesearch -0.382E-08
 ZBRENT: bisectioning
 opt :   0.1975  next Energy=  -460.096335 (dE=-0.479E-03)
 bond charge predicted
       N       E                     dE             d eps       ncg     rms          rms(c)
RMM:   1    -0.454626844092E+03   -0.16968E-06   -0.33869E-07   975   0.179E-03    0.154E-03
RMM:   2    -0.454626844311E+03   -0.21884E-06   -0.50616E-07  1107   0.184E-03
 103 F= -.46009634E+03 E0= -.46009634E+03  d E =-.479347E-03  mag=    22.0000
 curvature:  -0.08 expect dE=-0.350E-04 dE for cont linesearch -0.929E-08
 ZBRENT: interpolating
 opt :   0.1975  next Energy=  -460.096335 (dE=-0.479E-03)
 bond charge predicted
       N       E                     dE             d eps       ncg     rms          rms(c)
RMM:   1    -0.454626844495E+03   -0.40283E-06   -0.30940E-07   942   0.175E-03    0.146E-03
RMM:   2    -0.454626844711E+03   -0.21671E-06   -0.47187E-07  1019   0.173E-03
 104 F= -.46009634E+03 E0= -.46009634E+03  d E =-.479645E-03  mag=    22.0000
 curvature:  -0.02 expect dE=-0.877E-05 dE for cont linesearch -0.332E-11
 trial: gam=-0.05511 g(F)=  0.457E-03 g(S)=  0.000E+00 ort =-0.378E-05 (trialstep = 0.499E-01)
 search vector abs. value=  0.709E-03
 bond charge predicted
       N       E                     dE             d eps       ncg     rms          rms(c)
RMM:   1    -0.454626848572E+03   -0.40777E-05   -0.30364E-04  3460   0.340E-02    0.731E-03
RMM:   2    -0.454626849536E+03   -0.96399E-06   -0.12461E-05  2163   0.168E-02
 105 F= -.46009636E+03 E0= -.46009636E+03  d E =-.198707E-04  mag=    22.0000
 trial-energy change:   -0.000020  1 .order   -0.000020   -0.000023   -0.000016
 step:   0.1769(harm=  0.1769)  dis= 0.00031  next Energy=  -460.096376 (dE=-0.404E-04)
 bond charge predicted
       N       E                     dE             d eps       ncg     rms          rms(c)
RMM:   1    -0.454626834398E+03    0.14174E-04   -0.20127E-03  3791   0.871E-02    0.199E-02
RMM:   2    -0.454626838281E+03   -0.38823E-05   -0.78278E-05  3080   0.392E-02
 106 F= -.46009638E+03 E0= -.46009638E+03  d E =-.467642E-04  mag=    22.0000
 curvature:  -0.14 expect dE=-0.313E-04 dE for cont linesearch -0.560E-06
 ZBRENT: extrapolating
 opt :   0.2018  next Energy=  -460.096383 (dE=-0.474E-04)
 bond charge predicted
       N       E                     dE             d eps       ncg     rms          rms(c)
RMM:   1    -0.454626833909E+03    0.48962E-06   -0.95547E-05  3197   0.213E-02    0.112E-02
RMM:   2    -0.454626835192E+03   -0.12833E-05   -0.12955E-05  2288   0.146E-02
 107 F= -.46009639E+03 E0= -.46009639E+03  d E =-.511423E-04  mag=    22.0000
 curvature:  -0.16 expect dE=-0.483E-04 dE for cont linesearch -0.122E-06
 trial: gam= 0.56112 g(F)=  0.295E-03 g(S)=  0.000E+00 ort = 0.229E-04 (trialstep = 0.803E-01)
 search vector abs. value=  0.544E-03
 bond charge predicted
       N       E                     dE             d eps       ncg     rms          rms(c)
RMM:   1    -0.454626861577E+03   -0.27668E-04   -0.59647E-04  3551   0.478E-02    0.110E-02
RMM:   2    -0.454626863722E+03   -0.21459E-05   -0.30786E-05  2674   0.278E-02
 108 F= -.46009641E+03 E0= -.46009641E+03  d E =-.216041E-04  mag=    22.0000
 trial-energy change:   -0.000022  1 .order   -0.000022   -0.000025   -0.000018
 step:   0.3182(harm=  0.3182)  dis= 0.00034  next Energy=  -460.096436 (dE=-0.490E-04)
 bond charge predicted
       N       E                     dE             d eps       ncg     rms          rms(c)
RMM:   1    -0.454626902097E+03   -0.40521E-04   -0.51441E-03  3824   0.139E-01    0.286E-02
RMM:   2    -0.454626912346E+03   -0.10249E-04   -0.20423E-04  3398   0.658E-02    0.184E-02
RMM:   3    -0.454626923616E+03   -0.11270E-04   -0.15771E-05  2329   0.124E-02    0.992E-03
RMM:   4    -0.454626924114E+03   -0.49761E-06   -0.72047E-06  2204   0.956E-03
 109 F= -.46009645E+03 E0= -.46009645E+03  d E =-.614766E-04  mag=    22.0000
 curvature:  -0.28 expect dE=-0.550E-04 dE for cont linesearch -0.130E-05
 ZBRENT: extrapolating
 opt :   0.3846  next Energy=  -460.096450 (dE=-0.631E-04)
 bond charge predicted
       N       E                     dE             d eps       ncg     rms          rms(c)
RMM:   1    -0.454626929720E+03   -0.61039E-05   -0.38155E-04  3494   0.392E-02    0.966E-03
RMM:   2    -0.454626932108E+03   -0.23879E-05   -0.27015E-05  2596   0.262E-02
 110 F= -.46009645E+03 E0= -.46009645E+03  d E =-.637552E-04  mag=    22.0000
 curvature:  -0.36 expect dE=-0.117E-03 dE for cont linesearch -0.963E-06
 trial: gam= 1.42098 g(F)=  0.326E-03 g(S)=  0.000E+00 ort =-0.382E-04 (trialstep = 0.583E-01)
 search vector abs. value=  0.132E-02
 bond charge predicted
       N       E                     dE             d eps       ncg     rms          rms(c)
RMM:   1    -0.454626952046E+03   -0.22326E-04   -0.71463E-04  3651   0.541E-02    0.113E-02
RMM:   2    -0.454626956814E+03   -0.47684E-05   -0.46008E-05  2838   0.329E-02
 111 F= -.46009647E+03 E0= -.46009647E+03  d E =-.191982E-04  mag=    22.0000
 ZBRENT: can't locate minimum, use default step
 trial-energy change:   -0.000019  1 .order   -0.000014   -0.000016   -0.000012
 step:   0.2334(harm=  0.2407)  dis= 0.00036  next Energy=  -460.096483 (dE=-0.327E-04)
 bond charge predicted
       N       E                     dE             d eps       ncg     rms          rms(c)
RMM:   1    -0.454626979900E+03   -0.27854E-04   -0.62733E-03  3861   0.160E-01    0.308E-02
RMM:   2    -0.454627013852E+03   -0.33952E-04   -0.34132E-04  3471   0.844E-02    0.443E-02
RMM:   3    -0.454627009257E+03    0.45946E-05   -0.37589E-05  2577   0.174E-02
 112 F= -.46009651E+03 E0= -.46009651E+03  d E =-.551492E-04  mag=    22.0000
 curvature:  -0.58 expect dE=-0.121E-03 dE for cont linesearch -0.241E-05
 ZBRENT: increasing intervall
 opt :   0.5835  next Energy=  -460.096485 (dE=-0.348E-04)
 bond charge predicted
       N       E                     dE             d eps       ncg     rms          rms(c)
RMM:   1    -0.454626929389E+03    0.84463E-04   -0.24888E-02  3876   0.317E-01    0.624E-02
RMM:   2    -0.454627050967E+03   -0.12158E-03   -0.12942E-03  3743   0.162E-01    0.924E-02
RMM:   3    -0.454627036365E+03    0.14601E-04   -0.16591E-04  3456   0.328E-02    0.297E-02
RMM:   4    -0.454627039163E+03   -0.27977E-05   -0.28654E-05  2522   0.144E-02
 113 F= -.46009650E+03 E0= -.46009650E+03  d E =-.523290E-04  mag=    22.0000
 curvature:   4.92 expect dE= 0.428E-02 dE for cont linesearch  0.956E-04
 ZBRENT: bracketing found
 ZBRENT: interpolating
 opt :   0.3440  next Energy=  -460.096510 (dE=-0.592E-04)
 bond charge predicted
       N       E                     dE             d eps       ncg     rms          rms(c)
RMM:   1    -0.454626974972E+03    0.61393E-04   -0.11803E-02  3867   0.218E-01    0.392E-02
RMM:   2    -0.454627043962E+03   -0.68991E-04   -0.66990E-04  3613   0.118E-01    0.614E-02
RMM:   3    -0.454627031688E+03    0.12274E-04   -0.65370E-05  2863   0.225E-02    0.177E-02
RMM:   4    -0.454627032556E+03   -0.86775E-06   -0.98989E-06  2193   0.102E-02
 114 F= -.46009652E+03 E0= -.46009652E+03  d E =-.680935E-04  mag=    22.0000
 curvature:  -0.21 expect dE=-0.779E-04 dE for cont linesearch -0.971E-06
 ZBRENT: bisectioning
 opt :   0.4637  next Energy=  -460.096528 (dE=-0.777E-04)
 bond charge predicted
       N       E                     dE             d eps       ncg     rms          rms(c)
RMM:   1    -0.454627028471E+03    0.32173E-05   -0.29196E-03  3756   0.109E-01    0.193E-02
RMM:   2    -0.454627046456E+03   -0.17985E-04   -0.17157E-04  3279   0.602E-02    0.300E-02
RMM:   3    -0.454627043920E+03    0.25357E-05   -0.14975E-05  2245   0.115E-02
 115 F= -.46009652E+03 E0= -.46009652E+03  d E =-.682486E-04  mag=    22.0000
 curvature:  -2.08 expect dE=-0.112E-02 dE for cont linesearch -0.181E-04
 ZBRENT: interpolating
 opt :   0.3945  next Energy=  -460.096521 (dE=-0.701E-04)
 bond charge predicted
       N       E                     dE             d eps       ncg     rms          rms(c)
RMM:   1    -0.454627032660E+03    0.13795E-04   -0.91108E-04  3642   0.619E-02    0.101E-02
RMM:   2    -0.454627039495E+03   -0.68343E-05   -0.65547E-05  2917   0.399E-02
 116 F= -.46009652E+03 E0= -.46009652E+03  d E =-.703015E-04  mag=    22.0000
 curvature:  -0.23 expect dE=-0.105E-03 dE for cont linesearch -0.235E-05
 ZBRENT: interpolating
 opt :   0.4306  next Energy=  -460.096521 (dE=-0.700E-04)
 bond charge predicted
       N       E                     dE             d eps       ncg     rms          rms(c)
RMM:   1    -0.454627041141E+03   -0.84804E-05   -0.22970E-04  3307   0.314E-02    0.633E-03
RMM:   2    -0.454627042477E+03   -0.13359E-05   -0.13990E-05  2198   0.184E-02
 117 F= -.46009652E+03 E0= -.46009652E+03  d E =-.698991E-04  mag=    22.0000
 curvature:  -0.17 expect dE=-0.832E-04 dE for cont linesearch -0.813E-06
 ZBRENT: bisectioning
 opt :   0.4125  next Energy=  -460.096522 (dE=-0.712E-04)
 bond charge predicted
       N       E                     dE             d eps       ncg     rms          rms(c)
RMM:   1    -0.454627041285E+03   -0.14394E-06   -0.54564E-05  2840   0.159E-02    0.379E-03
RMM:   2    -0.454627041835E+03   -0.55056E-06   -0.47856E-06  1919   0.106E-02
 118 F= -.46009652E+03 E0= -.46009652E+03  d E =-.709499E-04  mag=    22.0000
 curvature:  -0.27 expect dE=-0.129E-03 dE for cont linesearch -0.244E-06
 trial: gam= 1.25132 g(F)=  0.474E-03 g(S)=  0.000E+00 ort = 0.344E-04 (trialstep = 0.649E-01)
 search vector abs. value=  0.262E-02
 bond charge predicted
       N       E                     dE             d eps       ncg     rms          rms(c)
RMM:   1    -0.454627077216E+03   -0.35931E-04   -0.18064E-03  3730   0.851E-02    0.124E-02
RMM:   2    -0.454627085907E+03   -0.86914E-05   -0.95362E-05  3076   0.446E-02
 119 F= -.46009655E+03 E0= -.46009655E+03  d E =-.284342E-04  mag=    22.0000
 trial-energy change:   -0.000028  1 .order   -0.000024   -0.000034   -0.000014
 step:   0.1143(harm=  0.1143)  dis= 0.00028  next Energy=  -460.096551 (dE=-0.295E-04)
 bond charge predicted
       N       E                     dE             d eps       ncg     rms          rms(c)
RMM:   1    -0.454627107144E+03   -0.29929E-04   -0.11187E-03  3741   0.679E-02    0.115E-02
RMM:   2    -0.454627114097E+03   -0.69527E-05   -0.76851E-05  2997   0.424E-02
 120 F= -.46009657E+03 E0= -.46009657E+03  d E =-.447014E-04  mag=    22.0000
 curvature:  -0.29 expect dE=-0.717E-04 dE for cont linesearch -0.377E-05
 ZBRENT: increasing intervall
 opt :   0.2132  next Energy=  -460.096581 (dE=-0.591E-04)
 bond charge predicted
       N       E                     dE             d eps       ncg     rms          rms(c)
RMM:   1    -0.454627139719E+03   -0.32575E-04   -0.43312E-03  3862   0.133E-01    0.217E-02
RMM:   2    -0.454627165317E+03   -0.25598E-04   -0.27602E-04  3430   0.768E-02    0.331E-02
RMM:   3    -0.454627161133E+03    0.41846E-05   -0.22106E-05  2423   0.136E-02
 121 F= -.46009659E+03 E0= -.46009659E+03  d E =-.679147E-04  mag=    22.0000
 curvature:  -1.11 expect dE=-0.235E-03 dE for cont linesearch -0.360E-05
 ZBRENT: increasing intervall
 opt :   0.4110  next Energy=  -460.096589 (dE=-0.679E-04)
 bond charge predicted
       N       E                     dE             d eps       ncg     rms          rms(c)
RMM:   1    -0.454627153184E+03    0.12134E-04   -0.17202E-02  3872   0.263E-01    0.415E-02
RMM:   2    -0.454627233448E+03   -0.80265E-04   -0.90994E-04  3706   0.136E-01    0.676E-02
RMM:   3    -0.454627215089E+03    0.18359E-04   -0.89960E-05  3101   0.238E-02    0.205E-02
RMM:   4    -0.454627215713E+03   -0.62329E-06   -0.17938E-05  2407   0.121E-02
 122 F= -.46009660E+03 E0= -.46009660E+03  d E =-.749851E-04  mag=    22.0000
 curvature:  -0.00 expect dE=-0.175E-05 dE for cont linesearch -0.155E-07
 ZBRENT: bracketing found
 ZBRENT: interpolating
 opt :   0.3054  next Energy=  -460.096594 (dE=-0.722E-04)
 bond charge predicted
       N       E                     dE             d eps       ncg     rms          rms(c)
RMM:   1    -0.454627170611E+03    0.44479E-04   -0.50188E-03  3811   0.142E-01    0.191E-02
RMM:   2    -0.454627198005E+03   -0.27395E-04   -0.29599E-04  3387   0.792E-02    0.292E-02
RMM:   3    -0.454627196205E+03    0.18001E-05   -0.18530E-05  2335   0.128E-02
 123 F= -.46009660E+03 E0= -.46009660E+03  d E =-.808303E-04  mag=    22.0000
 curvature:  -1.00 expect dE=-0.329E-03 dE for cont linesearch -0.868E-05
 ZBRENT: interpolating
 opt :   0.3676  next Energy=  -460.096599 (dE=-0.773E-04)
 bond charge predicted
       N       E                     dE             d eps       ncg     rms          rms(c)
RMM:   1    -0.454627200531E+03   -0.25260E-05   -0.16110E-03  3719   0.819E-02    0.108E-02
RMM:   2    -0.454627211879E+03   -0.11348E-04   -0.12181E-04  3190   0.537E-02    0.142E-02
RMM:   3    -0.454627212131E+03   -0.25218E-06   -0.75209E-06  2115   0.835E-03
 124 F= -.46009660E+03 E0= -.46009660E+03  d E =-.818321E-04  mag=    22.0000
 curvature:  -0.26 expect dE=-0.111E-03 dE for cont linesearch -0.153E-05
 ZBRENT: bisectioning
 opt :   0.3365  next Energy=  -460.096607 (dE=-0.858E-04)
 bond charge predicted
       N       E                     dE             d eps       ncg     rms          rms(c)
RMM:   1    -0.454627201766E+03    0.10113E-04   -0.38209E-04  3422   0.407E-02    0.545E-03
RMM:   2    -0.454627204954E+03   -0.31882E-05   -0.34366E-05  2494   0.296E-02
 125 F= -.46009660E+03 E0= -.46009660E+03  d E =-.821158E-04  mag=    22.0000
 curvature:  -0.69 expect dE=-0.247E-03 dE for cont linesearch -0.469E-05
 ZBRENT: interpolating
 opt :   0.3526  next Energy=  -460.096604 (dE=-0.828E-04)
 bond charge predicted
       N       E                     dE             d eps       ncg     rms          rms(c)
RMM:   1    -0.454627208733E+03   -0.69673E-05   -0.96655E-05  3074   0.203E-02    0.366E-03
RMM:   2    -0.454627209337E+03   -0.60398E-06   -0.61898E-06  1945   0.123E-02
 126 F= -.46009660E+03 E0= -.46009660E+03  d E =-.826241E-04  mag=    22.0000
 curvature:  -0.14 expect dE=-0.526E-04 dE for cont linesearch -0.256E-06
 trial: gam= 0.77191 g(F)=  0.387E-03 g(S)=  0.000E+00 ort =-0.702E-04 (trialstep = 0.122E+00)
 search vector abs. value=  0.184E-02
 bond charge predicted
       N       E                     dE             d eps       ncg     rms          rms(c)
RMM:   1    -0.454627320636E+03   -0.11190E-03   -0.46920E-03  3806   0.134E-01    0.210E-02
RMM:   2    -0.454627346242E+03   -0.25607E-04   -0.25832E-04  3382   0.707E-02    0.420E-02
RMM:   3    -0.454627335027E+03    0.11216E-04   -0.22243E-05  2358   0.125E-02    0.902E-03
RMM:   4    -0.454627335339E+03   -0.31245E-06   -0.51307E-06  2055   0.718E-03
 127 F= -.46009664E+03 E0= -.46009664E+03  d E =-.318040E-04  mag=    22.0000
 trial-energy change:   -0.000032  1 .order   -0.000028   -0.000041   -0.000015
 step:   0.1933(harm=  0.1933)  dis= 0.00044  next Energy=  -460.096636 (dE=-0.321E-04)
 bond charge predicted
       N       E                     dE             d eps       ncg     rms          rms(c)
RMM:   1    -0.454627388692E+03   -0.53666E-04   -0.15124E-03  3751   0.773E-02    0.128E-02
RMM:   2    -0.454627399172E+03   -0.10480E-04   -0.10620E-04  3238   0.495E-02    0.232E-02
RMM:   3    -0.454627396164E+03    0.30078E-05   -0.85688E-06  2162   0.795E-03
 128 F= -.46009664E+03 E0= -.46009664E+03  d E =-.377118E-04  mag=    22.0000
 curvature:  -0.53 expect dE=-0.855E-04 dE for cont linesearch -0.437E-06
 ZBRENT: interpolating
 opt :   0.1762  next Energy=  -460.096642 (dE=-0.380E-04)
 bond charge predicted
       N       E                     dE             d eps       ncg     rms          rms(c)
RMM:   1    -0.454627382143E+03    0.17029E-04   -0.86477E-05  3065   0.194E-02    0.375E-03
RMM:   2    -0.454627383250E+03   -0.11072E-05   -0.94001E-06  1995   0.155E-02
 129 F= -.46009664E+03 E0= -.46009664E+03  d E =-.380678E-04  mag=    22.0000
 curvature:  -0.41 expect dE=-0.597E-04 dE for cont linesearch -0.280E-05
 trial: gam= 0.23356 g(F)=  0.147E-03 g(S)=  0.000E+00 ort = 0.113E-03 (trialstep = 0.133E+00)
 search vector abs. value=  0.300E-03
 reached required accuracy - stopping structural energy minimisation
 writing wavefunctions
