# Supplementary material for: Elucidating the catalytic mechanism of Prussian blue nanozymes with self-increasing catalytic activity
Source: Nat Commun. 2024 Jul 13;15:5908. doi: 10.1038/s41467-024-50344-7 (PMC11246500; doi:10.1038/s41467-024-50344-7)
Supplement: Supplementary file 4 — Source Data [file 41467_2024_50344_MOESM4_ESM.zip › Source data/Computational source data/C4/CONTCAR.cif]

#======================================================================

# CRYSTAL DATA

#----------------------------------------------------------------------

data_VESTA_phase_1


_chemical_name_common                  'Fe    C    N    K    O    H          '
_cell_length_a                         10.26050
_cell_length_b                         10.26050
_cell_length_c                         23.35460
_cell_angle_alpha                      90
_cell_angle_beta                       90
_cell_angle_gamma                      90
_space_group_name_H-M_alt              'P 1'
_space_group_IT_number                 1

loop_
_space_group_symop_operation_xyz
   'x, y, z'

loop_
   _atom_site_label
   _atom_site_occupancy
   _atom_site_fract_x
   _atom_site_fract_y
   _atom_site_fract_z
   _atom_site_adp_type
   _atom_site_B_iso_or_equiv
   _atom_site_type_symbol
   Fe1        1.0     0.283314      0.788418      0.375562     Biso  1.000000 Fe
   Fe2        1.0     0.280000      0.290000      0.138060     Biso  1.000000 Fe
   Fe3        1.0     0.780000      0.790000      0.138060     Biso  1.000000 Fe
   Fe4        1.0     0.780814      0.290726      0.381534     Biso  1.000000 Fe
   Fe5        1.0     0.780000      0.290000      0.138060     Biso  1.000000 Fe
   Fe6        1.0     0.784207      0.790980      0.360769     Biso  1.000000 Fe
   Fe7        1.0     0.280000      0.790000      0.138060     Biso  1.000000 Fe
   Fe8        1.0     0.278178      0.285732      0.360037     Biso  1.000000 Fe
   C1         1.0     0.085463      0.847736      0.371119     Biso  1.000000 C
   C2         1.0     0.094240      0.290000      0.138060     Biso  1.000000 C
   C3         1.0     0.594240      0.790000      0.138060     Biso  1.000000 C
   C4         1.0     0.591655      0.331155      0.377840     Biso  1.000000 C
   C5         1.0     0.481399      0.732124      0.364950     Biso  1.000000 C
   C6         1.0     0.465760      0.290000      0.138060     Biso  1.000000 C
   C7         1.0     0.965760      0.790000      0.138060     Biso  1.000000 C
   C8         1.0     0.968243      0.248078      0.382075     Biso  1.000000 C
   C9         1.0     0.740621      0.101566      0.380899     Biso  1.000000 C
   C10        1.0     0.780000      0.604240      0.138060     Biso  1.000000 C
   C11        1.0     0.280000      0.104240      0.138060     Biso  1.000000 C
   C12        1.0     0.226400      0.588835      0.366809     Biso  1.000000 C
   C13        1.0     0.822748      0.479873      0.383504     Biso  1.000000 C
   C14        1.0     0.780000      0.975760      0.138060     Biso  1.000000 C
   C15        1.0     0.280000      0.475760      0.138060     Biso  1.000000 C
   C16        1.0     0.339096      0.989993      0.375719     Biso  1.000000 C
   C17        1.0     0.780000      0.790000      0.056450     Biso  1.000000 C
   C18        1.0     0.784137      0.292070      0.289717     Biso  1.000000 C
   C19        1.0     0.280360      0.794677      0.280217     Biso  1.000000 C
   C20        1.0     0.280000      0.290000      0.056450     Biso  1.000000 C
   C21        1.0     0.786976      0.790255      0.220977     Biso  1.000000 C
   C22        1.0     0.780000      0.290000      0.000000     Biso  1.000000 C
   C23        1.0     0.280000      0.790000      0.000000     Biso  1.000000 C
   C24        1.0     0.278258      0.282345      0.220963     Biso  1.000000 C
   N1         1.0     0.979790      0.290000      0.138060     Biso  1.000000 N
   N2         1.0     0.971657      0.853690      0.371828     Biso  1.000000 N
   N3         1.0     0.480735      0.347213      0.368436     Biso  1.000000 N
   N4         1.0     0.479790      0.790000      0.138060     Biso  1.000000 N
   N5         1.0     0.580210      0.290000      0.138060     Biso  1.000000 N
   N6         1.0     0.595162      0.726260      0.363009     Biso  1.000000 N
   N7         1.0     0.078578      0.228653      0.372821     Biso  1.000000 N
   N8         1.0     0.080210      0.790000      0.138060     Biso  1.000000 N
   N9         1.0     0.280000      0.989790      0.138060     Biso  1.000000 N
   N10        1.0     0.223664      0.474989      0.368711     Biso  1.000000 N
   N11        1.0     0.727629      0.989660      0.373529     Biso  1.000000 N
   N12        1.0     0.780000      0.489790      0.138060     Biso  1.000000 N
   N13        1.0     0.280000      0.590210      0.138060     Biso  1.000000 N
   N14        1.0     0.339346      0.103455      0.380821     Biso  1.000000 N
   N15        1.0     0.837392      0.592237      0.378266     Biso  1.000000 N
   N16        1.0     0.780000      0.090210      0.138060     Biso  1.000000 N
   N17        1.0     0.280000      0.290000      0.006160     Biso  1.000000 N
   N18        1.0     0.279767      0.792731      0.229923     Biso  1.000000 N
   N19        1.0     0.784005      0.289844      0.239573     Biso  1.000000 N
   N20        1.0     0.780000      0.790000      0.006160     Biso  1.000000 N
   N21        1.0     0.277142      0.275372      0.270984     Biso  1.000000 N
   N22        1.0     0.280000      0.790000      0.050290     Biso  1.000000 N
   N23        1.0     0.780000      0.290000      0.050290     Biso  1.000000 N
   N24        1.0     0.792681      0.790763      0.271034     Biso  1.000000 N
   K1         1.0     0.016003      0.050753      0.257384     Biso  1.000000 K
   K2         1.0     0.544168      0.528673      0.252314     Biso  1.000000 K
   K3         1.0     0.530000      0.040000      0.028220     Biso  1.000000 K
   K4         1.0     0.030000      0.540000      0.028220     Biso  1.000000 K
   O1         1.0     0.285690      0.778926      0.445886     Biso  1.000000 O
   O2         1.0     0.769833      0.295148      0.480280     Biso  1.000000 O
   O3         1.0     0.647171      0.256952      0.507276     Biso  1.000000 O
   H1         1.0     0.583872      0.277126      0.476739     Biso  1.000000 H
   H2         1.0     0.787140      0.379735      0.498432     Biso  1.000000 H
