# Supplementary material for: Elucidating the catalytic mechanism of Prussian blue nanozymes with self-increasing catalytic activity
Source: Nat Commun. 2024 Jul 13;15:5908. doi: 10.1038/s41467-024-50344-7 (PMC11246500; doi:10.1038/s41467-024-50344-7)
Supplement: Supplementary file 4 — Source Data [file 41467_2024_50344_MOESM4_ESM.zip › Source data/Computational source data/C4/OUTCAR]

 vasp.5.4.4.18Apr17-6-g9f103f2a35 (build Aug 11 2022 15:12:02) complex          
  
 executed on             LinuxIFC date 2024.04.07  18:05:55
 running on   32 total cores
 distrk:  each k-point on   32 cores,    1 groups
 distr:  one band on NCORES_PER_BAND=   4 cores,    8 groups


--------------------------------------------------------------------------------------------------------


 INCAR:
 POTCAR:   PAW_PBE Fe 06Sep2000                   
 POTCAR:   PAW_PBE C 08Apr2002                    
 POTCAR:   PAW_PBE N 08Apr2002                    
 POTCAR:   PAW_PBE K_sv 06Sep2000                 
 POTCAR:   PAW_PBE O 08Apr2002                    
 POTCAR:   PAW_PBE H 15Jun2001                    
 POTCAR:   PAW_PBE Fe 06Sep2000                   
   VRHFIN =Fe:  d7 s1                                                           
   LEXCH  = PE                                                                  
   EATOM  =   594.4687 eV,   43.6922 Ry                                         
                                                                                
   TITEL  = PAW_PBE Fe 06Sep2000                                                
   LULTRA =        F    use ultrasoft PP ?                                      
   IUNSCR =        1    unscreen: 0-lin 1-nonlin 2-no                           
   RPACOR =    2.000    partial core radius                                     
   POMASS =   55.847; ZVAL   =    8.000    mass and valenz                      
   RCORE  =    2.300    outmost cutoff radius                                   
   RWIGS  =    2.460; RWIGS  =    1.302    wigner-seitz radius (au A)           
   ENMAX  =  267.883; ENMIN  =  200.912 eV                                      
   RCLOC  =    1.701    cutoff for local pot                                    
   LCOR   =        T    correct aug charges                                     
   LPAW   =        T    paw PP                                                  
   EAUG   =  511.368                                                            
   DEXC   =    -.022                                                            
   RMAX   =    2.817    core radius for proj-oper                               
   RAUG   =    1.300    factor for augmentation sphere                          
   RDEP   =    2.442    radius for radial grids                                 
   QCUT   =   -4.437; QGAM   =    8.874    optimization parameters              
                                                                                
   Description                                                                  
     l     E      TYP  RCUT    TYP  RCUT                                        
     2   .000     23  2.300                                                     
     2   .000     23  2.300                                                     
     0   .000     23  2.300                                                     
     0   .000     23  2.300                                                     
     1  -.200     23  2.300                                                     
     1   .000     23  2.300                                                     
     3   .000      7   .000                                                     
  local pseudopotential read in
  partial core-charges read in
  atomic valenz-charges read in
  non local Contribution for L=           2  read in
    real space projection operators read in
  non local Contribution for L=           2  read in
    real space projection operators read in
  non local Contribution for L=           0  read in
    real space projection operators read in
  non local Contribution for L=           0  read in
    real space projection operators read in
  non local Contribution for L=           1  read in
    real space projection operators read in
  non local Contribution for L=           1  read in
    real space projection operators read in
    PAW grid and wavefunctions read in
 
   number of l-projection  operators is LMAX  =           6
   number of lm-projection operators is LMMAX =          18
 
 POTCAR:   PAW_PBE C 08Apr2002                    
   VRHFIN =C: s2p2                                                              
   LEXCH  = PE                                                                  
   EATOM  =   147.1560 eV,   10.8157 Ry                                         
                                                                                
   TITEL  = PAW_PBE C 08Apr2002                                                 
   LULTRA =        F    use ultrasoft PP ?                                      
   IUNSCR =        0    unscreen: 0-lin 1-nonlin 2-no                           
   RPACOR =     .000    partial core radius                                     
   POMASS =   12.011; ZVAL   =    4.000    mass and valenz                      
   RCORE  =    1.500    outmost cutoff radius                                   
   RWIGS  =    1.630; RWIGS  =     .863    wigner-seitz radius (au A)           
   ENMAX  =  400.000; ENMIN  =  300.000 eV                                      
   ICORE  =        2    local potential                                         
   LCOR   =        T    correct aug charges                                     
   LPAW   =        T    paw PP                                                  
   EAUG   =  644.873                                                            
   DEXC   =     .000                                                            
   RMAX   =    2.266    core radius for proj-oper                               
   RAUG   =    1.300    factor for augmentation sphere                          
   RDEP   =    1.501    radius for radial grids                                 
   RDEPT  =    1.300    core radius for aug-charge                              
   QCUT   =   -5.516; QGAM   =   11.032    optimization parameters              
                                                                                
   Description                                                                  
     l     E      TYP  RCUT    TYP  RCUT                                        
     0   .000     23  1.200                                                     
     0   .000     23  1.200                                                     
     1   .000     23  1.500                                                     
     1  2.500     23  1.500                                                     
     2   .000      7  1.500                                                     
  local pseudopotential read in
  atomic valenz-charges read in
  non local Contribution for L=           0  read in
    real space projection operators read in
  non local Contribution for L=           0  read in
    real space projection operators read in
  non local Contribution for L=           1  read in
    real space projection operators read in
  non local Contribution for L=           1  read in
    real space projection operators read in
    PAW grid and wavefunctions read in
 
   number of l-projection  operators is LMAX  =           4
   number of lm-projection operators is LMMAX =           8
 
 POTCAR:   PAW_PBE N 08Apr2002                    
   VRHFIN =N: s2p3                                                              
   LEXCH  = PE                                                                  
   EATOM  =   264.5486 eV,   19.4438 Ry                                         
                                                                                
   TITEL  = PAW_PBE N 08Apr2002                                                 
   LULTRA =        F    use ultrasoft PP ?                                      
   IUNSCR =        0    unscreen: 0-lin 1-nonlin 2-no                           
   RPACOR =     .000    partial core radius                                     
   POMASS =   14.001; ZVAL   =    5.000    mass and valenz                      
   RCORE  =    1.500    outmost cutoff radius                                   
   RWIGS  =    1.400; RWIGS  =     .741    wigner-seitz radius (au A)           
   ENMAX  =  400.000; ENMIN  =  300.000 eV                                      
   ICORE  =        2    local potential                                         
   LCOR   =        T    correct aug charges                                     
   LPAW   =        T    paw PP                                                  
   EAUG   =  627.112                                                            
   DEXC   =     .000                                                            
   RMAX   =    2.247    core radius for proj-oper                               
   RAUG   =    1.300    factor for augmentation sphere                          
   RDEP   =    1.514    radius for radial grids                                 
   QCUT   =   -5.562; QGAM   =   11.124    optimization parameters              
                                                                                
   Description                                                                  
     l     E      TYP  RCUT    TYP  RCUT                                        
     0   .000     23  1.200                                                     
     0   .000     23  1.200                                                     
     1   .000     23  1.500                                                     
     1   .700     23  1.500                                                     
     2   .000      7  1.500                                                     
  local pseudopotential read in
  atomic valenz-charges read in
  non local Contribution for L=           0  read in
    real space projection operators read in
  non local Contribution for L=           0  read in
    real space projection operators read in
  non local Contribution for L=           1  read in
    real space projection operators read in
  non local Contribution for L=           1  read in
    real space projection operators read in
    PAW grid and wavefunctions read in
 
   number of l-projection  operators is LMAX  =           4
   number of lm-projection operators is LMMAX =           8
 
 POTCAR:   PAW_PBE K_sv 06Sep2000                 
   VRHFIN =K:  3s3p4s                                                           
   LEXCH  = PE                                                                  
   EATOM  =   774.7423 eV,   56.9420 Ry                                         
                                                                                
   TITEL  = PAW_PBE K_sv 06Sep2000                                              
   LULTRA =        F    use ultrasoft PP ?                                      
   IUNSCR =        1    unscreen: 0-lin 1-nonlin 2-no                           
   RPACOR =    2.200    partial core radius                                     
   POMASS =   39.098; ZVAL   =    9.000    mass and valenz                      
   RCORE  =    2.300    outmost cutoff radius                                   
   RWIGS  =    3.000; RWIGS  =    1.588    wigner-seitz radius (au A)           
   ENMAX  =  259.216; ENMIN  =  194.412 eV                                      
   RCLOC  =    2.005    cutoff for local pot                                    
   LCOR   =        T    correct aug charges                                     
   LPAW   =        T    paw PP                                                  
   EAUG   =  427.853                                                            
   DEXC   =     .000                                                            
   RMAX   =    2.864    core radius for proj-oper                               
   RAUG   =    1.300    factor for augmentation sphere                          
   RDEP   =    2.372    radius for radial grids                                 
   QCUT   =   -4.365; QGAM   =    8.730    optimization parameters              
                                                                                
   Description                                                                  
     l     E      TYP  RCUT    TYP  RCUT                                        
     0   .000     23  2.300                                                     
     0   .000     23  2.300                                                     
     1   .000     23  2.300                                                     
     1 -1.500     23  2.300                                                     
     2   .000     23  2.300                                                     
  local pseudopotential read in
  partial core-charges read in
  atomic valenz-charges read in
  non local Contribution for L=           0  read in
    real space projection operators read in
  non local Contribution for L=           0  read in
    real space projection operators read in
  non local Contribution for L=           1  read in
    real space projection operators read in
  non local Contribution for L=           1  read in
    real space projection operators read in
  non local Contribution for L=           2  read in
    real space projection operators read in
    PAW grid and wavefunctions read in
 
   number of l-projection  operators is LMAX  =           5
   number of lm-projection operators is LMMAX =          13
 
 POTCAR:   PAW_PBE O 08Apr2002                    
   VRHFIN =O: s2p4                                                              
   LEXCH  = PE                                                                  
   EATOM  =   432.3788 eV,   31.7789 Ry                                         
                                                                                
   TITEL  = PAW_PBE O 08Apr2002                                                 
   LULTRA =        F    use ultrasoft PP ?                                      
   IUNSCR =        0    unscreen: 0-lin 1-nonlin 2-no                           
   RPACOR =     .000    partial core radius                                     
   POMASS =   16.000; ZVAL   =    6.000    mass and valenz                      
   RCORE  =    1.520    outmost cutoff radius                                   
   RWIGS  =    1.550; RWIGS  =     .820    wigner-seitz radius (au A)           
   ENMAX  =  400.000; ENMIN  =  300.000 eV                                      
   ICORE  =        2    local potential                                         
   LCOR   =        T    correct aug charges                                     
   LPAW   =        T    paw PP                                                  
   EAUG   =  605.392                                                            
   DEXC   =     .000                                                            
   RMAX   =    2.264    core radius for proj-oper                               
   RAUG   =    1.300    factor for augmentation sphere                          
   RDEP   =    1.550    radius for radial grids                                 
   QCUT   =   -5.520; QGAM   =   11.041    optimization parameters              
                                                                                
   Description                                                                  
     l     E      TYP  RCUT    TYP  RCUT                                        
     0   .000     23  1.200                                                     
     0  -.700     23  1.200                                                     
     1   .000     23  1.520                                                     
     1   .600     23  1.520                                                     
     2   .000      7  1.500                                                     
  local pseudopotential read in
  atomic valenz-charges read in
  non local Contribution for L=           0  read in
    real space projection operators read in
  non local Contribution for L=           0  read in
    real space projection operators read in
  non local Contribution for L=           1  read in
    real space projection operators read in
  non local Contribution for L=           1  read in
    real space projection operators read in
    PAW grid and wavefunctions read in
 
   number of l-projection  operators is LMAX  =           4
   number of lm-projection operators is LMMAX =           8
 
 POTCAR:   PAW_PBE H 15Jun2001                    
   VRHFIN =H: ultrasoft test                                                    
   LEXCH  = PE                                                                  
   EATOM  =    12.4884 eV,     .9179 Ry                                         
                                                                                
   TITEL  = PAW_PBE H 15Jun2001                                                 
   LULTRA =        F    use ultrasoft PP ?                                      
   IUNSCR =        0    unscreen: 0-lin 1-nonlin 2-no                           
   RPACOR =     .000    partial core radius                                     
   POMASS =    1.000; ZVAL   =    1.000    mass and valenz                      
   RCORE  =    1.100    outmost cutoff radius                                   
   RWIGS  =     .700; RWIGS  =     .370    wigner-seitz radius (au A)           
   ENMAX  =  250.000; ENMIN  =  200.000 eV                                      
   RCLOC  =     .701    cutoff for local pot                                    
   LCOR   =        T    correct aug charges                                     
   LPAW   =        T    paw PP                                                  
   EAUG   =  400.000                                                            
   RMAX   =    2.174    core radius for proj-oper                               
   RAUG   =    1.200    factor for augmentation sphere                          
   RDEP   =    1.112    radius for radial grids                                 
   QCUT   =   -5.749; QGAM   =   11.498    optimization parameters              
                                                                                
   Description                                                                  
     l     E      TYP  RCUT    TYP  RCUT                                        
     0   .000     23  1.100                                                     
     0   .500     23  1.100                                                     
     1  -.300     23  1.100                                                     
  local pseudopotential read in
  atomic valenz-charges read in
  non local Contribution for L=           0  read in
    real space projection operators read in
  non local Contribution for L=           0  read in
    real space projection operators read in
  non local Contribution for L=           1  read in
    real space projection operators read in
    PAW grid and wavefunctions read in
 
   number of l-projection  operators is LMAX  =           3
   number of lm-projection operators is LMMAX =           5
 
 Optimization of the real space projectors (new method)

 maximal supplied QI-value         = 16.25
 optimisation between [QCUT,QGAM] = [ 10.24, 20.48] = [ 29.35,117.42] Ry 
 Optimized for a Real-space Cutoff    1.51 Angstroem

   l    n(q)    QCUT    max X(q) W(low)/X(q) W(high)/X(q)  e(spline) 
   2      8    10.239     4.378    0.29E-04    0.57E-04    0.52E-07
   2      8    10.239    23.237    0.44E-03    0.68E-03    0.20E-06
   0      9    10.239    17.641    0.18E-04    0.41E-06    0.72E-08
   0      9    10.239    50.908    0.75E-04    0.38E-04    0.65E-07
   1      9    10.239     6.148    0.18E-04    0.27E-04    0.19E-07
   1      9    10.239     8.345    0.39E-04    0.13E-03    0.98E-07
 Optimization of the real space projectors (new method)

 maximal supplied QI-value         = 25.13
 optimisation between [QCUT,QGAM] = [ 10.05, 20.36] = [ 28.30,116.06] Ry 
 Optimized for a Real-space Cutoff    1.30 Angstroem

   l    n(q)    QCUT    max X(q) W(low)/X(q) W(high)/X(q)  e(spline) 
   0      8    10.053     5.582    0.43E-04    0.44E-04    0.61E-07
   0      8    10.053    69.432    0.49E-03    0.71E-03    0.18E-06
   1      7    10.053     2.780    0.78E-04    0.13E-03    0.11E-06
   1      7    10.053     4.549    0.23E-03    0.19E-03    0.20E-06
 Optimization of the real space projectors (new method)

 maximal supplied QI-value         = 25.13
 optimisation between [QCUT,QGAM] = [ 10.05, 20.36] = [ 28.30,116.06] Ry 
 Optimized for a Real-space Cutoff    1.65 Angstroem

   l    n(q)    QCUT    max X(q) W(low)/X(q) W(high)/X(q)  e(spline) 
   0     10    10.053     4.511    0.24E-04    0.33E-05    0.17E-06
   0     10    10.053    37.799    0.76E-04    0.72E-04    0.55E-06
   1     10    10.053     2.478    0.11E-04    0.27E-04    0.17E-06
   1     10    10.053     4.765    0.27E-03    0.10E-02    0.45E-05
 Optimization of the real space projectors (new method)

 maximal supplied QI-value         = 16.25
 optimisation between [QCUT,QGAM] = [ 10.24, 20.48] = [ 29.35,117.42] Ry 
 Optimized for a Real-space Cutoff    1.38 Angstroem

   l    n(q)    QCUT    max X(q) W(low)/X(q) W(high)/X(q)  e(spline) 
   0      8    10.239     6.336    0.16E-04    0.11E-04    0.51E-08
   0      8    10.239    13.439    0.29E-04    0.86E-04    0.43E-07
   1      8    10.239     3.724    0.47E-04    0.52E-05    0.24E-07
   1      8    10.239    38.716    0.34E-03    0.60E-03    0.28E-06
   2      7    10.239     3.434    0.78E-04    0.80E-04    0.43E-07
 Optimization of the real space projectors (new method)

 maximal supplied QI-value         = 24.76
 optimisation between [QCUT,QGAM] = [ 10.15, 20.30] = [ 28.85,115.39] Ry 
 Optimized for a Real-space Cutoff    1.30 Angstroem

   l    n(q)    QCUT    max X(q) W(low)/X(q) W(high)/X(q)  e(spline) 
   0      8    10.150     4.192    0.55E-04    0.58E-04    0.78E-07
   0      8    10.150     8.473    0.46E-03    0.68E-03    0.23E-06
   1      7    10.150     2.474    0.11E-03    0.93E-04    0.33E-07
   1      7    10.150     3.912    0.46E-03    0.50E-03    0.15E-06
 Optimization of the real space projectors (new method)

 maximal supplied QI-value         = 34.20
 optimisation between [QCUT,QGAM] = [  9.92, 20.18] = [ 27.55,114.04] Ry 
 Optimized for a Real-space Cutoff    1.26 Angstroem

   l    n(q)    QCUT    max X(q) W(low)/X(q) W(high)/X(q)  e(spline) 
   0      8     9.919     4.436    0.80E-04    0.66E-04    0.52E-07
   0      8     9.919    16.131    0.48E-03    0.23E-03    0.28E-06
   1      7     9.919     4.654    0.17E-03    0.75E-03    0.30E-06
 PAW_PBE Fe 06Sep2000                   :
 energy of atom  1       EATOM= -594.4687
 kinetic energy error for atom=    0.0088 (will be added to EATOM!!)
 PAW_PBE C 08Apr2002                    :
 energy of atom  2       EATOM= -147.1560
 kinetic energy error for atom=    0.0288 (will be added to EATOM!!)
 PAW_PBE N 08Apr2002                    :
 energy of atom  3       EATOM= -264.5486
 kinetic energy error for atom=    0.0736 (will be added to EATOM!!)
 PAW_PBE K_sv 06Sep2000                 :
 energy of atom  4       EATOM= -774.7423
 kinetic energy error for atom=    0.0031 (will be added to EATOM!!)
 PAW_PBE O 08Apr2002                    :
 energy of atom  5       EATOM= -432.3788
 kinetic energy error for atom=    0.1156 (will be added to EATOM!!)
 PAW_PBE H 15Jun2001                    :
 energy of atom  6       EATOM=  -12.4884
 kinetic energy error for atom=    0.0098 (will be added to EATOM!!)
 
 
 POSCAR:    Fe    C    N    K    O    H          
  positions in direct lattice
  velocities in cartesian coordinates
 exchange correlation table for  LEXCH =        8
   RHO(1)=    0.500       N(1)  =     2000
   RHO(2)=  100.500       N(2)  =     4000

 VTST: version 3.2, (02/03/18)

 CHAIN: initializing optimizer
 
 OPT: Using VASP Conjugate-Gradient optimizer
 CHAIN: Read ICHAIN            0
 
 POSCAR:    Fe    C    N    K    O    H          
  positions in direct lattice
  velocities in cartesian coordinates
 


--------------------------------------------------------------------------------------------------------


 ion  position               nearest neighbor table
   1  0.283  0.789  0.376-  61 1.65   9 2.12  13 2.12  20 2.15  24 2.15  27 2.23
   2  0.280  0.290  0.138-  28 1.91  14 1.91  19 1.91  23 1.91  10 1.91  32 1.94
   3  0.780  0.790  0.138-  25 1.91  15 1.91  18 1.91  22 1.91  11 1.91  29 1.94
   4  0.781  0.291  0.381-  16 1.98  17 1.99  21 1.99  12 1.99  26 2.14  62 2.30
   5  0.780  0.290  0.138-  55 2.05  33 2.05  44 2.05  48 2.05  37 2.05  51 2.36
   6  0.785  0.791  0.361-  34 2.04  38 2.05  56 2.10  43 2.14  47 2.14
   7  0.280  0.790  0.138-  54 2.05  41 2.05  40 2.05  45 2.05  36 2.05  50 2.16
   8  0.278  0.285  0.360-  42 2.03  46 2.03  53 2.08  39 2.15  35 2.18
   9  0.085  0.846  0.372-  34 1.17   1 2.12
  10  0.094  0.290  0.138-  33 1.17   2 1.91
  11  0.594  0.790  0.138-  36 1.17   3 1.91
  12  0.591  0.332  0.377-  35 1.17   4 1.99
  13  0.481  0.734  0.366-  38 1.17   1 2.12
  14  0.466  0.290  0.138-  37 1.17   2 1.91
  15  0.966  0.790  0.138-  40 1.17   3 1.91
  16  0.969  0.246  0.382-  39 1.17   4 1.98
  17  0.740  0.101  0.380-  43 1.17   4 1.99
  18  0.780  0.604  0.138-  44 1.17   3 1.91
  19  0.280  0.104  0.138-  41 1.17   2 1.91
  20  0.227  0.588  0.367-  42 1.17   1 2.15
  21  0.824  0.480  0.383-  47 1.17   4 1.99
  22  0.780  0.976  0.138-  48 1.17   3 1.91
  23  0.280  0.476  0.138-  45 1.17   2 1.91
  24  0.338  0.991  0.377-  46 1.17   1 2.15
  25  0.780  0.790  0.056-  52 1.17   3 1.91
  26  0.785  0.292  0.289-  51 1.17   4 2.14
  27  0.281  0.795  0.281-  50 1.18   1 2.23
  28  0.280  0.290  0.056-  49 1.17   2 1.91
  29  0.788  0.790  0.221-  56 1.17   3 1.94
  30  0.780  0.290  0.000-  55 1.17
  31  0.280  0.790  0.000-  54 1.17
  32  0.278  0.280  0.221-  53 1.17   2 1.94
  33  0.980  0.290  0.138-  10 1.17   5 2.05
  34  0.972  0.853  0.373-   9 1.17   6 2.04
  35  0.481  0.348  0.367-  12 1.17   8 2.18
  36  0.480  0.790  0.138-  11 1.17   7 2.05
  37  0.580  0.290  0.138-  14 1.17   5 2.05
  38  0.595  0.728  0.365-  13 1.17   6 2.05
  39  0.079  0.227  0.373-  16 1.17   8 2.15
  40  0.080  0.790  0.138-  15 1.17   7 2.05
  41  0.280  0.990  0.138-  19 1.17   7 2.05
  42  0.224  0.474  0.369-  20 1.17   8 2.03
  43  0.728  0.989  0.372-  17 1.17   6 2.14
  44  0.780  0.490  0.138-  18 1.17   5 2.05
  45  0.280  0.590  0.138-  23 1.17   7 2.05
  46  0.339  0.104  0.383-  24 1.17   8 2.03
  47  0.838  0.592  0.377-  21 1.17   6 2.14
  48  0.780  0.090  0.138-  22 1.17   5 2.05
  49  0.280  0.290  0.006-  28 1.17
  50  0.280  0.793  0.230-  27 1.18   7 2.16
  51  0.785  0.289  0.239-  26 1.17   5 2.36
  52  0.780  0.790  0.006-  25 1.17
  53  0.277  0.272  0.271-  32 1.17   8 2.08
  54  0.280  0.790  0.050-  31 1.17   7 2.05
  55  0.780  0.290  0.050-  30 1.17   5 2.05
  56  0.794  0.790  0.271-  29 1.17   6 2.10
  57  0.018  0.050  0.258-
  58  0.544  0.531  0.254-
  59  0.530  0.040  0.028-
  60  0.030  0.540  0.028-
  61  0.285  0.778  0.447-   1 1.65
  62  0.770  0.294  0.480-  65 0.98  63 1.46   4 2.30
  63  0.648  0.257  0.507-  64 0.99  62 1.46
  64  0.584  0.280  0.477-  63 0.99
  65  0.790  0.377  0.498-  62 0.98
 

IMPORTANT INFORMATION: All symmetrisations will be switched off!
NOSYMM: (Re-)initialisation of all symmetry stuff for point group C_1.

 
 
 KPOINTS: Automatic generation                    

Automatic generation of k-mesh.
Space group operators:
 irot       det(A)        alpha          n_x          n_y          n_z        tau_x        tau_y        tau_z
    1     1.000000     0.000000     1.000000     0.000000     0.000000     0.000000     0.000000     0.000000
 
 Subroutine IBZKPT returns following result:
 ===========================================
 
 Found      5 irreducible k-points:
 
 Following reciprocal coordinates:
            Coordinates               Weight
  0.000000  0.000000  0.000000      1.000000
  0.333333  0.000000  0.000000      2.000000
  0.000000  0.333333  0.000000      2.000000
  0.333333  0.333333  0.000000      2.000000
 -0.333333  0.333333  0.000000      2.000000
 
 Following cartesian coordinates:
            Coordinates               Weight
  0.000000  0.000000  0.000000      1.000000
  0.032487  0.000000  0.000000      2.000000
  0.000000  0.032487  0.000000      2.000000
  0.032487  0.032487  0.000000      2.000000
 -0.032487  0.032487  0.000000      2.000000
 


--------------------------------------------------------------------------------------------------------


 Dimension of arrays:
   k-points           NKPTS =      5   k-points in BZ     NKDIM =      5   number of bands    NBANDS=    216
   number of dos      NEDOS =    301   number of ions     NIONS =     65
   non local maximal  LDIM  =      6   non local SUM 2l+1 LMDIM =     18
   total plane-waves  NPLWV = 300000
   max r-space proj   IRMAX =   2339   max aug-charges    IRDMAX=   5878
   dimension x,y,z NGX =    50 NGY =   50 NGZ =  120
   dimension x,y,z NGXF=   100 NGYF=  100 NGZF=  240
   support grid    NGXF=   100 NGYF=  100 NGZF=  240
   ions per type =               8  24  24   4   3   2
   NGX,Y,Z   is equivalent  to a cutoff of   8.10,  8.10,  8.54 a.u.
   NGXF,Y,Z  is equivalent  to a cutoff of  16.20, 16.20, 17.08 a.u.

 SYSTEM =  VASP                                    
 POSCAR =     Fe    C    N    K    O    H          

 Startparameter for this run:
   NWRITE =      2    write-flag & timer
   PREC   = normal    normal or accurate (medium, high low for compatibility)
   ISTART =      1    job   : 0-new  1-cont  2-samecut
   ICHARG =      1    charge: 1-file 2-atom 10-const
   ISPIN  =      2    spin polarized calculation?
   LNONCOLLINEAR =      F non collinear calculations
   LSORBIT =      F    spin-orbit coupling
   INIWAV =      1    electr: 0-lowe 1-rand  2-diag
   LASPH  =      T    aspherical Exc in radial PAW
   METAGGA=      F    non-selfconsistent MetaGGA calc.

 Electronic Relaxation 1
   ENCUT  =  400.0 eV  29.40 Ry    5.42 a.u.  16.73 16.73 38.09*2*pi/ulx,y,z
   ENINI  =  400.0     initial cutoff
   ENAUG  =  644.9 eV  augmentation charge cutoff
   NELM   =     60;   NELMIN=  2; NELMDL=  0     # of ELM steps 
   EDIFF  = 0.1E-04   stopping-criterion for ELM
   LREAL  =      T    real-space projection
   NLSPLINE    = F    spline interpolate recip. space projectors
   LCOMPAT=      F    compatible to vasp.4.4
   GGA_COMPAT  = T    GGA compatible to vasp.4.4-vasp.4.6
   LMAXPAW     = -100 max onsite density
   LMAXMIX     =    4 max onsite mixed and CHGCAR
   VOSKOWN=      0    Vosko Wilk Nusair interpolation
   ROPT   =   -0.00050  -0.00050  -0.00050  -0.00050
   ROPT   =   -0.00050  -0.00050
 Ionic relaxation
   EDIFFG = -.2E-01   stopping-criterion for IOM
   NSW    =    200    number of steps for IOM
   NBLOCK =      1;   KBLOCK =    200    inner block; outer block 
   IBRION =      2    ionic relax: 0-MD 1-quasi-New 2-CG
   NFREE  =      1    steps in history (QN), initial steepest desc. (CG)
   ISIF   =      2    stress and relaxation
   IWAVPR =     11    prediction:  0-non 1-charg 2-wave 3-comb
   ISYM   =      0    0-nonsym 1-usesym 2-fastsym
   LCORR  =      T    Harris-Foulkes like correction to forces

   POTIM  = 0.5000    time-step for ionic-motion
   TEIN   =    0.0    initial temperature
   TEBEG  =    0.0;   TEEND  =   0.0 temperature during run
   SMASS  =  -3.00    Nose mass-parameter (am)
   estimated Nose-frequenzy (Omega)   =  0.10E-29 period in steps =****** mass=  -0.241E-26a.u.
   SCALEE = 1.0000    scale energy and forces
   NPACO  =    256;   APACO  = 16.0  distance and # of slots for P.C.
   PSTRESS=    0.0 pullay stress

  Mass of Ions in am
   POMASS =  55.85 12.01 14.00 39.10 16.00  1.00
  Ionic Valenz
   ZVAL   =   8.00  4.00  5.00  9.00  6.00  1.00
  Atomic Wigner-Seitz radii
   RWIGS  =  -1.00 -1.00 -1.00 -1.00 -1.00 -1.00
  virtual crystal weights 
   VCA    =   1.00  1.00  1.00  1.00  1.00  1.00
   NELECT =     336.0000    total number of electrons
   NUPDOWN=      -1.0000    fix difference up-down

 DOS related values:
   EMIN   =  10.00;   EMAX   =-10.00  energy-range for DOS
   EFERMI =   0.00
   ISMEAR =     0;   SIGMA  =   0.05  broadening in eV -4-tet -1-fermi 0-gaus

 Electronic relaxation 2 (details)
   IALGO  =     48    algorithm
   LDIAG  =      T    sub-space diagonalisation (order eigenvalues)
   LSUBROT=      F    optimize rotation matrix (better conditioning)
   TURBO    =      0    0=normal 1=particle mesh
   IRESTART =      0    0=no restart 2=restart with 2 vectors
   NREBOOT  =      0    no. of reboots
   NMIN     =      0    reboot dimension
   EREF     =   0.00    reference energy to select bands
   IMIX   =      4    mixing-type and parameters
     AMIX     =   0.40;   BMIX     =  1.00
     AMIX_MAG =   1.60;   BMIX_MAG =  1.00
     AMIN     =   0.10
     WC   =   100.;   INIMIX=   1;  MIXPRE=   1;  MAXMIX= -45

 Intra band minimization:
   WEIMIN = 0.0010     energy-eigenvalue tresh-hold
   EBREAK =  0.12E-07  absolut break condition
   DEPER  =   0.30     relativ break condition  

   TIME   =   0.40     timestep for ELM

  volume/ion in A,a.u.               =      37.83       255.27
  Fermi-wavevector in a.u.,A,eV,Ry     =   0.843240  1.593493  9.674483  0.711054
  Thomas-Fermi vector in A             =   1.958076
 
 Write flags
   LWAVE        =      T    write WAVECAR
   LDOWNSAMPLE  =      F    k-point downsampling of WAVECAR
   LCHARG       =      T    write CHGCAR
   LVTOT        =      F    write LOCPOT, total local potential
   LVHAR        =      F    write LOCPOT, Hartree potential only
   LELF         =      F    write electronic localiz. function (ELF)
   LORBIT       =     11    0 simple, 1 ext, 2 COOP (PROOUT), +10 PAW based schemes


 Dipole corrections
   LMONO  =      F    monopole corrections only (constant potential shift)
   LDIPOL =      F    correct potential (dipole corrections)
   IDIPOL =      0    1-x, 2-y, 3-z, 4-all directions 
   EPSILON=  1.0000000 bulk dielectric constant

 LDA+U is selected, type is set to LDAUTYPE =  2
   angular momentum for each species LDAUL =     2   -1   -1   -1   -1   -1
   U (eV)           for each species LDAUU =   6.0  0.0  0.0  0.0  0.0  0.0
   J (eV)           for each species LDAUJ =   0.0  0.0  0.0  0.0  0.0  0.0
 Exchange correlation treatment:
   GGA     =    --    GGA type
   LEXCH   =     8    internal setting for exchange type
   VOSKOWN=      0    Vosko Wilk Nusair interpolation
   LHFCALC =     F    Hartree Fock is set to
   LHFONE  =     F    Hartree Fock one center treatment
   AEXX    =    0.0000 exact exchange contribution

 Linear response parameters
   LEPSILON=     F    determine dielectric tensor
   LRPA    =     F    only Hartree local field effects (RPA)
   LNABLA  =     F    use nabla operator in PAW spheres
   LVEL    =     F    velocity operator in full k-point grid
   LINTERFAST=   F  fast interpolation
   KINTER  =     0    interpolate to denser k-point grid
   CSHIFT  =0.1000    complex shift for real part using Kramers Kronig
   OMEGAMAX=  -1.0    maximum frequency
   DEG_THRESHOLD= 0.2000000E-02 threshold for treating states as degnerate
   RTIME   =   -0.100 relaxation time in fs
  (WPLASMAI=    0.000 imaginary part of plasma frequency in eV, 0.658/RTIME)
   DFIELD  = 0.0000000 0.0000000 0.0000000 field for delta impulse in time
 
 Orbital magnetization related:
   ORBITALMAG=     F  switch on orbital magnetization
   LCHIMAG   =     F  perturbation theory with respect to B field
   DQ        =  0.001000  dq finite difference perturbation B field
   LLRAUG    =     F  two centre corrections for induced B field


--------------------------------------------------------------------------------------------------------


 conjugate gradient relaxation of ions
   using selective dynamics as specified on POSCAR
 charge density and potential will be updated during run
 spin polarized calculation
 RMM-DIIS sequential band-by-band
 perform sub-space diagonalisation
    before iterative eigenvector-optimisation
 modified Broyden-mixing scheme, WC =      100.0
 initial mixing is a Kerker type mixing with AMIX =  0.4000 and BMIX =      1.0000
 Hartree-type preconditioning will be used
 using additional bands           48
 real space projection scheme for non local part
 use partial core corrections
 calculate Harris-corrections to forces 
   (improved forces if not selfconsistent)
 use gradient corrections 
 use of overlap-Matrix (Vanderbilt PP)
 Gauss-broadening in eV      SIGMA  =   0.05


--------------------------------------------------------------------------------------------------------


  energy-cutoff  :      400.00
  volume of cell :     2458.72
      direct lattice vectors                 reciprocal lattice vectors
    10.260500000  0.000000000  0.000000000     0.097461137  0.000000000  0.000000000
     0.000000000 10.260500000  0.000000000     0.000000000  0.097461137  0.000000000
     0.000000000  0.000000000 23.354600000     0.000000000  0.000000000  0.042818117

  length of vectors
    10.260500000 10.260500000 23.354600000     0.097461137  0.097461137  0.042818117


 
 old parameters found on file WAVECAR:
  energy-cutoff  :      400.00
  volume of cell :     2458.72
      direct lattice vectors                 reciprocal lattice vectors
    10.260500000  0.000000000  0.000000000     0.097461137  0.000000000  0.000000000
     0.000000000 10.260500000  0.000000000     0.000000000  0.097461137  0.000000000
     0.000000000  0.000000000 23.354600000     0.000000000  0.000000000  0.042818117

  length of vectors

 
 k-points in units of 2pi/SCALE and weight: Automatic generation                    
   0.00000000  0.00000000  0.00000000       0.111
   0.03248705  0.00000000  0.00000000       0.222
   0.00000000  0.03248705  0.00000000       0.222
   0.03248705  0.03248705  0.00000000       0.222
  -0.03248705  0.03248705  0.00000000       0.222
 
 k-points in reciprocal lattice and weights: Automatic generation                    
   0.00000000  0.00000000  0.00000000       0.111
   0.33333333  0.00000000  0.00000000       0.222
   0.00000000  0.33333333  0.00000000       0.222
   0.33333333  0.33333333  0.00000000       0.222
  -0.33333333  0.33333333  0.00000000       0.222
 
 position of ions in fractional coordinates (direct lattice) 
   0.28318042  0.78865532  0.37623226
   0.28000000  0.29000000  0.13806000
   0.78000000  0.79000000  0.13806000
   0.78089990  0.29052205  0.38110748
   0.78000000  0.29000000  0.13806000
   0.78455529  0.79093588  0.36073939
   0.28000000  0.79000000  0.13806000
   0.27832216  0.28514397  0.35996068
   0.08540163  0.84645706  0.37212825
   0.09424000  0.29000000  0.13806000
   0.59424000  0.79000000  0.13806000
   0.59149158  0.33248485  0.37712270
   0.48142473  0.73405849  0.36617619
   0.46576000  0.29000000  0.13806000
   0.96576000  0.79000000  0.13806000
   0.96858941  0.24631041  0.38197947
   0.73956967  0.10130086  0.37998873
   0.78000000  0.60424000  0.13806000
   0.28000000  0.10424000  0.13806000
   0.22728231  0.58818061  0.36699711
   0.82384685  0.47980892  0.38285540
   0.78000000  0.97576000  0.13806000
   0.28000000  0.47576000  0.13806000
   0.33822081  0.99055075  0.37719611
   0.78000000  0.79000000  0.05645000
   0.78516491  0.29176692  0.28933341
   0.28053639  0.79545793  0.28069271
   0.28000000  0.29000000  0.05645000
   0.78807857  0.78979932  0.22090475
   0.78000000  0.29000000  0.00000000
   0.28000000  0.79000000  0.00000000
   0.27808842  0.28028904  0.22086385
   0.97979000  0.29000000  0.13806000
   0.97163201  0.85326203  0.37309928
   0.48053275  0.34794810  0.36742577
   0.47979000  0.79000000  0.13806000
   0.58021000  0.29000000  0.13806000
   0.59520479  0.72775302  0.36452164
   0.07913229  0.22745421  0.37280555
   0.08021000  0.79000000  0.13806000
   0.28000000  0.98979000  0.13806000
   0.22414813  0.47430438  0.36895352
   0.72755067  0.98937044  0.37220780
   0.78000000  0.48979000  0.13806000
   0.28000000  0.59021000  0.13806000
   0.33946803  0.10392656  0.38279566
   0.83754089  0.59220327  0.37702966
   0.78000000  0.09021000  0.13806000
   0.28000000  0.29000000  0.00616000
   0.27986963  0.79332319  0.23036071
   0.78500696  0.28917600  0.23920964
   0.78000000  0.79000000  0.00616000
   0.27668279  0.27226446  0.27087353
   0.28000000  0.79000000  0.05029000
   0.78000000  0.29000000  0.05029000
   0.79365829  0.78987073  0.27098087
   0.01762419  0.05011567  0.25820820
   0.54428190  0.53076610  0.25367459
   0.53000000  0.04000000  0.02822000
   0.03000000  0.54000000  0.02822000
   0.28476722  0.77786522  0.44659343
   0.77023422  0.29363136  0.47957572
   0.64764344  0.25703800  0.50702188
   0.58376507  0.28037215  0.47713729
   0.79034534  0.37681930  0.49841090
 
 position of ions in cartesian coordinates  (Angst):
   2.90557273  8.09199787  8.78675388
   2.87294000  2.97554500  3.22433608
   8.00319000  8.10579500  3.22433608
   8.01242341  2.98090150  8.90061273
   8.00319000  2.97554500  3.22433608
   8.04992955  8.11539763  8.42492424
   2.87294000  8.10579500  3.22433608
   2.85572453  2.92571975  8.40673768
   0.87626346  8.68507263  8.69090635
   0.96694952  2.97554500  3.22433608
   6.09719952  8.10579500  3.22433608
   6.06899940  3.41146078  8.80754970
   4.93965844  7.53180718  8.55189851
   4.77893048  2.97554500  3.22433608
   9.90918048  8.10579500  3.22433608
   9.93821162  2.52726792  8.92097769
   7.58835458  1.03939748  8.87448484
   8.00319000  6.19980452  3.22433608
   2.87294000  1.06955452  3.22433608
   2.33203014  6.03502711  8.57107072
   8.45308058  4.92307947  8.94143483
   8.00319000 10.01178548  3.22433608
   2.87294000  4.88153548  3.22433608
   3.47031461 10.16354592  8.80926436
   8.00319000  8.10579500  1.31836717
   8.05618459  2.99367445  6.75726603
   2.87844358  8.16179613  6.55546587
   2.87294000  2.97554500  1.31836717
   8.08608020  8.10373595  5.15914214
   8.00319000  2.97554500  0.00000000
   2.87294000  8.10579500  0.00000000
   2.85332626  2.87590572  5.15818684
  10.05313529  2.97554500  3.22433608
   9.96943024  8.75489502  8.71358448
   4.93050626  3.57012147  8.58108185
   4.92288530  8.10579500  3.22433608
   5.95324470  2.97554500  3.22433608
   6.10709871  7.46710989  8.51325714
   0.81193685  2.33379393  8.70672441
   0.82299471  8.10579500  3.22433608
   2.87294000 10.15574029  3.22433608
   2.29987191  4.86660010  8.61676182
   7.46503365 10.15143539  8.69276436
   8.00319000  5.02549030  3.22433608
   2.87294000  6.05584970  3.22433608
   3.48311168  1.06633851  8.94003961
   8.59358833  6.07630168  8.80537690
   8.00319000  0.92559970  3.22433608
   2.87294000  2.97554500  0.14386434
   2.87160230  8.13989264  5.37998232
   8.05456390  2.96709031  5.58664550
   8.00319000  8.10579500  0.14386434
   2.83890376  2.79356954  6.32614302
   2.87294000  8.10579500  1.17450283
   8.00319000  2.97554500  1.17450283
   8.14333093  8.10446863  6.32864991
   0.18083297  0.51421182  6.03034920
   5.58460447  5.44592561  5.92446866
   5.43806500  0.41042000  0.65906681
   0.30781500  5.54067000  0.65906681
   2.92185404  7.98128606 10.43001092
   7.90298819  3.01280456 11.20029908
   6.64514555  2.63733836 11.84129329
   5.98972149  2.87675843 11.14335046
   8.10933837  3.86635441 11.64018730
 


--------------------------------------------------------------------------------------------------------


 k-point  1 :   0.0000 0.0000 0.0000  plane waves:   44673
 k-point  2 :   0.3333 0.0000 0.0000  plane waves:   44654
 k-point  3 :   0.0000 0.3333 0.0000  plane waves:   44654
 k-point  4 :   0.3333 0.3333 0.0000  plane waves:   44648
 k-point  5 :  -0.3333 0.3333 0.0000  plane waves:   44648

 maximum and minimum number of plane-waves per node :     11199    11132

 maximum number of plane-waves:     44673
 maximum index in each direction: 
   IXMAX=   17   IYMAX=   16   IZMAX=   38
   IXMIN=  -17   IYMIN=  -17   IZMIN=  -38


 real space projection operators:
  total allocation   :       7693.98 KBytes
  max/ min on nodes  :       1978.61       1869.11


 parallel 3D FFT for wavefunctions:
    minimum data exchange during FFTs selected (reduces bandwidth)
 parallel 3D FFT for charge:
    minimum data exchange during FFTs selected (reduces bandwidth)


 total amount of memory used by VASP MPI-rank0   106988. kBytes
=======================================================================

   base      :      30000. kBytes
   nonlr-proj:       4978. kBytes
   fftplans  :       5457. kBytes
   grid      :      17089. kBytes
   one-center:        528. kBytes
   wavefun   :      48936. kBytes
 
     INWAV:  cpu time    5.0599: real time    5.2855
 Broyden mixing: mesh for mixing (old mesh)
   NGX = 33   NGY = 33   NGZ = 77
  (NGX  =100   NGY  =100   NGZ  =240)
  gives a total of  83853 points

 initial charge density was supplied:
 number of electron     335.9999669 magnetization      25.9999913
 keeping initial charge density in first step


--------------------------------------------------------------------------------------------------------


 Maximum index for non-local projection operator          668
 Maximum index for augmentation-charges          652 (set IRDMAX)


--------------------------------------------------------------------------------------------------------


 First call to EWALD:  gamma=   0.131
 Maximum number of real-space cells 3x 3x 2
 Maximum number of reciprocal cells 2x 2x 4

    FEWALD:  cpu time    0.0051: real time    0.0051


--------------------------------------- Iteration      1(   1)  ---------------------------------------


    POTLOK:  cpu time    0.2397: real time    0.2480
    SETDIJ:  cpu time    0.9340: real time    0.9342
    EDDIAG:  cpu time    2.7035: real time    2.7442
  RMM-DIIS:  cpu time    5.1189: real time    5.1200
    ORTHCH:  cpu time    0.9839: real time    1.0034
       DOS:  cpu time    0.0032: real time    0.0032
    CHARGE:  cpu time    0.3389: real time    0.3394
    MIXING:  cpu time    0.0109: real time    0.0110
    --------------------------------------------
      LOOP:  cpu time   10.3331: real time   10.4034

 eigenvalue-minimisations  :  4122
 total energy-change (2. order) :-0.4694093E+03  (-0.5009793E+02)
 number of electron     335.9999664 magnetization      25.9999913
 augmentation part       47.7665971 magnetization      18.5288032

 Broyden mixing:
  rms(total) = 0.18135E+00    rms(broyden)= 0.18117E+00
  rms(prec ) = 0.19310E+00
  weight for this iteration     100.00

 Free energy of the ion-electron system (eV)
  ---------------------------------------------------
  alpha Z        PSCENC =       317.34619037
  Ewald energy   TEWEN  =     41773.46259379
  -Hartree energ DENC   =    -58841.29048356
  -exchange      EXHF   =         0.00000000
  -V(xc)+E(xc)   XCENC  =      1083.99011776
  PAW double counting   =     12384.55944376   -12394.75824224
  entropy T*S    EENTRO =        -0.00000000
  eigenvalues    EBANDS =     -3847.55528087
  atomic energy  EATOM  =     19054.83631146
  Solvation  Ediel_sol  =         0.00000000
  ---------------------------------------------------
  free energy    TOTEN  =      -469.40934953 eV

  energy without entropy =     -469.40934953  energy(sigma->0) =     -469.40934953


--------------------------------------------------------------------------------------------------------


--------------------------------------- Iteration      1(   2)  ---------------------------------------


    POTLOK:  cpu time    0.2343: real time    0.2381
    SETDIJ:  cpu time    0.9356: real time    0.9357
    EDDIAG:  cpu time    2.6404: real time    2.6748
  RMM-DIIS:  cpu time    5.4182: real time    5.4191
    ORTHCH:  cpu time    0.9850: real time    1.0088
       DOS:  cpu time    0.0011: real time    0.0011
    CHARGE:  cpu time    0.3314: real time    0.3317
    MIXING:  cpu time    0.0086: real time    0.0087
    --------------------------------------------
      LOOP:  cpu time   10.5545: real time   10.6179

 eigenvalue-minimisations  :  4411
 total energy-change (2. order) :-0.2857307E+01  (-0.3097364E+01)
 number of electron     335.9999675 magnetization      25.9999913
 augmentation part       46.9320986 magnetization      18.5382670

 Broyden mixing:
  rms(total) = 0.33365E+00    rms(broyden)= 0.33343E+00
  rms(prec ) = 0.35875E+00
  weight for this iteration     100.00

 eigenvalues of (default mixing * dielectric matrix)
  average eigenvalue GAMMA=   0.3340
  0.3340

 Free energy of the ion-electron system (eV)
  ---------------------------------------------------
  alpha Z        PSCENC =       317.34619037
  Ewald energy   TEWEN  =     41773.46259379
  -Hartree energ DENC   =    -58845.09802665
  -exchange      EXHF   =         0.00000000
  -V(xc)+E(xc)   XCENC  =      1083.38892375
  PAW double counting   =     12389.31091470   -12402.66206221
  entropy T*S    EENTRO =        -0.00000000
  eigenvalues    EBANDS =     -3842.85150174
  atomic energy  EATOM  =     19054.83631146
  Solvation  Ediel_sol  =         0.00000000
  ---------------------------------------------------
  free energy    TOTEN  =      -472.26665652 eV

  energy without entropy =     -472.26665652  energy(sigma->0) =     -472.26665652


--------------------------------------------------------------------------------------------------------


--------------------------------------- Iteration      1(   3)  ---------------------------------------


    POTLOK:  cpu time    0.2259: real time    0.2289
    SETDIJ:  cpu time    0.9332: real time    0.9333
    EDDIAG:  cpu time    2.6431: real time    2.6790
  RMM-DIIS:  cpu time    6.8787: real time    6.8799
    ORTHCH:  cpu time    0.9878: real time    1.0045
       DOS:  cpu time    0.0010: real time    0.0010
    CHARGE:  cpu time    0.3310: real time    0.3313
    MIXING:  cpu time    0.0048: real time    0.0048
    --------------------------------------------
      LOOP:  cpu time   12.0054: real time   12.0627

 eigenvalue-minimisations  :  5682
 total energy-change (2. order) :-0.5321454E+00  (-0.5953633E+00)
 number of electron     335.9999670 magnetization      25.9999913
 augmentation part       47.2809466 magnetization      18.5290519

 Broyden mixing:
  rms(total) = 0.10405E+00    rms(broyden)= 0.10395E+00
  rms(prec ) = 0.11076E+00
  weight for this iteration     100.00

 eigenvalues of (default mixing * dielectric matrix)
  average eigenvalue GAMMA=   0.4415
  0.4415  0.4415

 Free energy of the ion-electron system (eV)
  ---------------------------------------------------
  alpha Z        PSCENC =       317.34619037
  Ewald energy   TEWEN  =     41773.46259379
  -Hartree energ DENC   =    -58840.07649782
  -exchange      EXHF   =         0.00000000
  -V(xc)+E(xc)   XCENC  =      1083.53965208
  PAW double counting   =     12380.79707335   -12392.38603277
  entropy T*S    EENTRO =        -0.00000000
  eigenvalues    EBANDS =     -3850.31809241
  atomic energy  EATOM  =     19054.83631146
  Solvation  Ediel_sol  =         0.00000000
  ---------------------------------------------------
  free energy    TOTEN  =      -472.79880195 eV

  energy without entropy =     -472.79880195  energy(sigma->0) =     -472.79880195


--------------------------------------------------------------------------------------------------------


--------------------------------------- Iteration      1(   4)  ---------------------------------------


    POTLOK:  cpu time    0.2267: real time    0.2297
    SETDIJ:  cpu time    0.9333: real time    0.9334
    EDDIAG:  cpu time    2.6316: real time    2.6681
  RMM-DIIS:  cpu time    6.6761: real time    6.6772
    ORTHCH:  cpu time    0.9861: real time    1.0016
       DOS:  cpu time    0.0016: real time    0.0016
    CHARGE:  cpu time    0.3308: real time    0.3310
    MIXING:  cpu time    0.0053: real time    0.0053
    --------------------------------------------
      LOOP:  cpu time   11.7915: real time   11.8479

 eigenvalue-minimisations  :  5507
 total energy-change (2. order) : 0.1437229E-01  (-0.3995639E-01)
 number of electron     335.9999669 magnetization      25.9999914
 augmentation part       47.3390220 magnetization      18.5282554

 Broyden mixing:
  rms(total) = 0.67447E-01    rms(broyden)= 0.67426E-01
  rms(prec ) = 0.72070E-01
  weight for this iteration     100.00

 eigenvalues of (default mixing * dielectric matrix)
  average eigenvalue GAMMA=   0.5429
  0.6252  0.6252  0.3783

 Free energy of the ion-electron system (eV)
  ---------------------------------------------------
  alpha Z        PSCENC =       317.34619037
  Ewald energy   TEWEN  =     41773.46259379
  -Hartree energ DENC   =    -58840.94335213
  -exchange      EXHF   =         0.00000000
  -V(xc)+E(xc)   XCENC  =      1083.70652838
  PAW double counting   =     12382.71630748   -12393.59629991
  entropy T*S    EENTRO =        -0.00000000
  eigenvalues    EBANDS =     -3850.31270910
  atomic energy  EATOM  =     19054.83631146
  Solvation  Ediel_sol  =         0.00000000
  ---------------------------------------------------
  free energy    TOTEN  =      -472.78442965 eV

  energy without entropy =     -472.78442965  energy(sigma->0) =     -472.78442965


--------------------------------------------------------------------------------------------------------


--------------------------------------- Iteration      1(   5)  ---------------------------------------


    POTLOK:  cpu time    0.2768: real time    0.2798
    SETDIJ:  cpu time    0.9331: real time    0.9333
    EDDIAG:  cpu time    2.6367: real time    2.6709
  RMM-DIIS:  cpu time    7.4546: real time    7.4558
    ORTHCH:  cpu time    0.9857: real time    1.0029
       DOS:  cpu time    0.0009: real time    0.0009
    CHARGE:  cpu time    0.3304: real time    0.3308
    MIXING:  cpu time    0.0054: real time    0.0054
    --------------------------------------------
      LOOP:  cpu time   12.6237: real time   12.6798

 eigenvalue-minimisations  :  6075
 total energy-change (2. order) :-0.6421097E-02  (-0.1346113E-01)
 number of electron     335.9999669 magnetization      25.9999914
 augmentation part       47.3704604 magnetization      18.5291400

 Broyden mixing:
  rms(total) = 0.43624E-01    rms(broyden)= 0.43610E-01
  rms(prec ) = 0.46439E-01
  weight for this iteration     100.00

 eigenvalues of (default mixing * dielectric matrix)
  average eigenvalue GAMMA=   0.6645
  0.8590  0.8590  0.4699  0.4699

 Free energy of the ion-electron system (eV)
  ---------------------------------------------------
  alpha Z        PSCENC =       317.34619037
  Ewald energy   TEWEN  =     41773.46259379
  -Hartree energ DENC   =    -58841.77092093
  -exchange      EXHF   =         0.00000000
  -V(xc)+E(xc)   XCENC  =      1083.80227577
  PAW double counting   =     12384.36367216   -12394.96765533
  entropy T*S    EENTRO =        -0.00000000
  eigenvalues    EBANDS =     -3849.86331804
  atomic energy  EATOM  =     19054.83631146
  Solvation  Ediel_sol  =         0.00000000
  ---------------------------------------------------
  free energy    TOTEN  =      -472.79085075 eV

  energy without entropy =     -472.79085075  energy(sigma->0) =     -472.79085075


--------------------------------------------------------------------------------------------------------


--------------------------------------- Iteration      1(   6)  ---------------------------------------


    POTLOK:  cpu time    0.2255: real time    0.2287
    SETDIJ:  cpu time    0.9334: real time    0.9335
    EDDIAG:  cpu time    2.6402: real time    2.6748
  RMM-DIIS:  cpu time    6.4915: real time    6.4926
    ORTHCH:  cpu time    0.9880: real time    1.0049
       DOS:  cpu time    0.0011: real time    0.0011
    CHARGE:  cpu time    0.3303: real time    0.3306
    MIXING:  cpu time    0.0056: real time    0.0056
    --------------------------------------------
      LOOP:  cpu time   11.6156: real time   11.6717

 eigenvalue-minimisations  :  5328
 total energy-change (2. order) :-0.8411913E-03  (-0.3941049E-02)
 number of electron     335.9999668 magnetization      25.9999914
 augmentation part       47.4075995 magnetization      18.5266714

 Broyden mixing:
  rms(total) = 0.20996E-01    rms(broyden)= 0.20972E-01
  rms(prec ) = 0.22205E-01
  weight for this iteration     100.00

 eigenvalues of (default mixing * dielectric matrix)
  average eigenvalue GAMMA=   0.7740
  1.3225  0.7924  0.7924  0.5092  0.4537

 Free energy of the ion-electron system (eV)
  ---------------------------------------------------
  alpha Z        PSCENC =       317.34619037
  Ewald energy   TEWEN  =     41773.46259379
  -Hartree energ DENC   =    -58842.39714571
  -exchange      EXHF   =         0.00000000
  -V(xc)+E(xc)   XCENC  =      1083.87751566
  PAW double counting   =     12385.83010264   -12396.08651500
  entropy T*S    EENTRO =        -0.00000000
  eigenvalues    EBANDS =     -3849.66074516
  atomic energy  EATOM  =     19054.83631146
  Solvation  Ediel_sol  =         0.00000000
  ---------------------------------------------------
  free energy    TOTEN  =      -472.79169194 eV

  energy without entropy =     -472.79169194  energy(sigma->0) =     -472.79169194


--------------------------------------------------------------------------------------------------------


--------------------------------------- Iteration      1(   7)  ---------------------------------------


    POTLOK:  cpu time    0.2259: real time    0.2287
    SETDIJ:  cpu time    0.9329: real time    0.9330
    EDDIAG:  cpu time    2.6422: real time    2.6785
  RMM-DIIS:  cpu time    7.0243: real time    7.0256
    ORTHCH:  cpu time    0.9836: real time    1.0001
       DOS:  cpu time    0.0010: real time    0.0010
    CHARGE:  cpu time    0.3341: real time    0.3344
    MIXING:  cpu time    0.0061: real time    0.0061
    --------------------------------------------
      LOOP:  cpu time   12.1500: real time   12.2074

 eigenvalue-minimisations  :  5729
 total energy-change (2. order) :-0.2077747E-02  (-0.2399008E-02)
 number of electron     335.9999668 magnetization      25.9999914
 augmentation part       47.4299892 magnetization      18.5263534

 Broyden mixing:
  rms(total) = 0.78887E-02    rms(broyden)= 0.78190E-02
  rms(prec ) = 0.80949E-02
  weight for this iteration     100.00

 eigenvalues of (default mixing * dielectric matrix)
  average eigenvalue GAMMA=   0.8325
  1.2662  1.2662  0.7559  0.7559  0.4647  0.4861

 Free energy of the ion-electron system (eV)
  ---------------------------------------------------
  alpha Z        PSCENC =       317.34619037
  Ewald energy   TEWEN  =     41773.46259379
  -Hartree energ DENC   =    -58843.25280339
  -exchange      EXHF   =         0.00000000
  -V(xc)+E(xc)   XCENC  =      1083.94495175
  PAW double counting   =     12387.71193309   -12397.65161420
  entropy T*S    EENTRO =        -0.00000000
  eigenvalues    EBANDS =     -3849.19133256
  atomic energy  EATOM  =     19054.83631146
  Solvation  Ediel_sol  =         0.00000000
  ---------------------------------------------------
  free energy    TOTEN  =      -472.79376969 eV

  energy without entropy =     -472.79376969  energy(sigma->0) =     -472.79376969


--------------------------------------------------------------------------------------------------------


--------------------------------------- Iteration      1(   8)  ---------------------------------------


    POTLOK:  cpu time    0.2295: real time    0.2324
    SETDIJ:  cpu time    0.9331: real time    0.9333
    EDDIAG:  cpu time    2.6388: real time    2.6720
  RMM-DIIS:  cpu time    7.3630: real time    7.3642
    ORTHCH:  cpu time    0.9863: real time    1.0046
       DOS:  cpu time    0.0009: real time    0.0009
    CHARGE:  cpu time    0.3337: real time    0.3339
    MIXING:  cpu time    0.0061: real time    0.0061
    --------------------------------------------
      LOOP:  cpu time   12.4914: real time   12.5474

 eigenvalue-minimisations  :  5924
 total energy-change (2. order) :-0.1624929E-02  (-0.1304893E-02)
 number of electron     335.9999668 magnetization      25.9999914
 augmentation part       47.4293040 magnetization      18.5250049

 Broyden mixing:
  rms(total) = 0.69507E-02    rms(broyden)= 0.69170E-02
  rms(prec ) = 0.71475E-02
  weight for this iteration     100.00

 eigenvalues of (default mixing * dielectric matrix)
  average eigenvalue GAMMA=   0.8972
  2.1393  0.9164  0.9164  0.7394  0.6256  0.4715  0.4715

 Free energy of the ion-electron system (eV)
  ---------------------------------------------------
  alpha Z        PSCENC =       317.34619037
  Ewald energy   TEWEN  =     41773.46259379
  -Hartree energ DENC   =    -58843.41022856
  -exchange      EXHF   =         0.00000000
  -V(xc)+E(xc)   XCENC  =      1083.94914197
  PAW double counting   =     12388.14004999   -12398.03384800
  entropy T*S    EENTRO =        -0.00000000
  eigenvalues    EBANDS =     -3849.08560564
  atomic energy  EATOM  =     19054.83631146
  Solvation  Ediel_sol  =         0.00000000
  ---------------------------------------------------
  free energy    TOTEN  =      -472.79539461 eV

  energy without entropy =     -472.79539461  energy(sigma->0) =     -472.79539461


--------------------------------------------------------------------------------------------------------


--------------------------------------- Iteration      1(   9)  ---------------------------------------


    POTLOK:  cpu time    0.2261: real time    0.2291
    SETDIJ:  cpu time    0.9331: real time    0.9332
    EDDIAG:  cpu time    2.6388: real time    2.6843
  RMM-DIIS:  cpu time    6.8027: real time    6.8038
    ORTHCH:  cpu time    0.9844: real time    1.0018
       DOS:  cpu time    0.0010: real time    0.0010
    CHARGE:  cpu time    0.3289: real time    0.3292
    MIXING:  cpu time    0.0064: real time    0.0064
    --------------------------------------------
      LOOP:  cpu time   11.9214: real time   11.9888

 eigenvalue-minimisations  :  5479
 total energy-change (2. order) :-0.1151606E-02  (-0.7781586E-03)
 number of electron     335.9999668 magnetization      25.9999914
 augmentation part       47.4318334 magnetization      18.5252341

 Broyden mixing:
  rms(total) = 0.61100E-02    rms(broyden)= 0.60716E-02
  rms(prec ) = 0.62301E-02
  weight for this iteration     100.00

 eigenvalues of (default mixing * dielectric matrix)
  average eigenvalue GAMMA=   0.9945
  2.9676  1.0346  1.0346  0.7388  0.7388  0.5537  0.4440  0.4440

 Free energy of the ion-electron system (eV)
  ---------------------------------------------------
  alpha Z        PSCENC =       317.34619037
  Ewald energy   TEWEN  =     41773.46259379
  -Hartree energ DENC   =    -58843.47802785
  -exchange      EXHF   =         0.00000000
  -V(xc)+E(xc)   XCENC  =      1083.94703787
  PAW double counting   =     12388.29211416   -12398.13136383
  entropy T*S    EENTRO =        -0.00000000
  eigenvalues    EBANDS =     -3849.07140220
  atomic energy  EATOM  =     19054.83631146
  Solvation  Ediel_sol  =         0.00000000
  ---------------------------------------------------
  free energy    TOTEN  =      -472.79654622 eV

  energy without entropy =     -472.79654622  energy(sigma->0) =     -472.79654622


--------------------------------------------------------------------------------------------------------


--------------------------------------- Iteration      1(  10)  ---------------------------------------


    POTLOK:  cpu time    0.2260: real time    0.2288
    SETDIJ:  cpu time    0.9335: real time    0.9336
    EDDIAG:  cpu time    2.6388: real time    2.6742
  RMM-DIIS:  cpu time    6.3723: real time    6.3734
    ORTHCH:  cpu time    0.9862: real time    1.0032
       DOS:  cpu time    0.0010: real time    0.0009
    CHARGE:  cpu time    0.3310: real time    0.3315
    MIXING:  cpu time    0.0065: real time    0.0065
    --------------------------------------------
      LOOP:  cpu time   11.4952: real time   11.5521

 eigenvalue-minimisations  :  5199
 total energy-change (2. order) :-0.9889430E-03  (-0.5842022E-03)
 number of electron     335.9999667 magnetization      25.9999915
 augmentation part       47.4315412 magnetization      18.5245973

 Broyden mixing:
  rms(total) = 0.57298E-02    rms(broyden)= 0.56699E-02
  rms(prec ) = 0.57970E-02
  weight for this iteration     100.00

 eigenvalues of (default mixing * dielectric matrix)
  average eigenvalue GAMMA=   1.1288
  4.0267  1.2527  1.2527  0.7963  0.7963  0.5852  0.5852  0.4319  0.4319

 Free energy of the ion-electron system (eV)
  ---------------------------------------------------
  alpha Z        PSCENC =       317.34619037
  Ewald energy   TEWEN  =     41773.46259379
  -Hartree energ DENC   =    -58843.55213107
  -exchange      EXHF   =         0.00000000
  -V(xc)+E(xc)   XCENC  =      1083.94510176
  PAW double counting   =     12388.38940137   -12398.19402244
  entropy T*S    EENTRO =        -0.00000000
  eigenvalues    EBANDS =     -3849.03098041
  atomic energy  EATOM  =     19054.83631146
  Solvation  Ediel_sol  =         0.00000000
  ---------------------------------------------------
  free energy    TOTEN  =      -472.79753516 eV

  energy without entropy =     -472.79753516  energy(sigma->0) =     -472.79753516


--------------------------------------------------------------------------------------------------------


--------------------------------------- Iteration      1(  11)  ---------------------------------------


    POTLOK:  cpu time    0.2263: real time    0.2287
    SETDIJ:  cpu time    0.9331: real time    0.9332
    EDDIAG:  cpu time    2.6370: real time    2.6809
  RMM-DIIS:  cpu time    6.0051: real time    6.0062
    ORTHCH:  cpu time    0.9812: real time    1.0035
       DOS:  cpu time    0.0010: real time    0.0010
    CHARGE:  cpu time    0.3278: real time    0.3281
    MIXING:  cpu time    0.0067: real time    0.0067
    --------------------------------------------
      LOOP:  cpu time   11.1183: real time   11.1884

 eigenvalue-minimisations  :  4969
 total energy-change (2. order) :-0.7883381E-03  (-0.3986140E-03)
 number of electron     335.9999667 magnetization      25.9999915
 augmentation part       47.4318580 magnetization      18.5245239

 Broyden mixing:
  rms(total) = 0.54565E-02    rms(broyden)= 0.53828E-02
  rms(prec ) = 0.54978E-02
  weight for this iteration     100.00

 eigenvalues of (default mixing * dielectric matrix)
  average eigenvalue GAMMA=   1.5379
  7.6225  1.7953  1.4566  0.8608  0.8608  0.6896  0.6896  0.5407  0.4440  0.4187

 Free energy of the ion-electron system (eV)
  ---------------------------------------------------
  alpha Z        PSCENC =       317.34619037
  Ewald energy   TEWEN  =     41773.46259379
  -Hartree energ DENC   =    -58843.60983748
  -exchange      EXHF   =         0.00000000
  -V(xc)+E(xc)   XCENC  =      1083.94383265
  PAW double counting   =     12388.34496597   -12398.14741329
  entropy T*S    EENTRO =        -0.00000000
  eigenvalues    EBANDS =     -3848.97496697
  atomic energy  EATOM  =     19054.83631146
  Solvation  Ediel_sol  =         0.00000000
  ---------------------------------------------------
  free energy    TOTEN  =      -472.79832350 eV

  energy without entropy =     -472.79832350  energy(sigma->0) =     -472.79832350


--------------------------------------------------------------------------------------------------------


--------------------------------------- Iteration      1(  12)  ---------------------------------------


    POTLOK:  cpu time    0.2271: real time    0.2299
    SETDIJ:  cpu time    0.9318: real time    0.9319
    EDDIAG:  cpu time    2.6471: real time    2.6807
  RMM-DIIS:  cpu time    5.9321: real time    5.9332
    ORTHCH:  cpu time    0.9806: real time    0.9994
       DOS:  cpu time    0.0011: real time    0.0011
    CHARGE:  cpu time    0.3309: real time    0.3312
    MIXING:  cpu time    0.0109: real time    0.0111
    --------------------------------------------
      LOOP:  cpu time   11.0616: real time   11.1185

 eigenvalue-minimisations  :  4871
 total energy-change (2. order) :-0.1263529E-02  (-0.1055913E-02)
 number of electron     335.9999667 magnetization      25.9999916
 augmentation part       47.4338975 magnetization      18.5235029

 Broyden mixing:
  rms(total) = 0.53519E-02    rms(broyden)= 0.47663E-02
  rms(prec ) = 0.48853E-02
  weight for this iteration     100.00
  WARNING: grid for Broyden might be to small

 eigenvalues of (default mixing * dielectric matrix)
  average eigenvalue GAMMA=   2.4273
 17.6660  2.5077  0.9861  0.9739  0.9739  0.7939  0.7939  0.5726  0.5726  0.4419
  0.4183

 Free energy of the ion-electron system (eV)
  ---------------------------------------------------
  alpha Z        PSCENC =       317.34619037
  Ewald energy   TEWEN  =     41773.46259379
  -Hartree energ DENC   =    -58843.85876677
  -exchange      EXHF   =         0.00000000
  -V(xc)+E(xc)   XCENC  =      1083.95003127
  PAW double counting   =     12388.28742271   -12398.08142790
  entropy T*S    EENTRO =        -0.00000000
  eigenvalues    EBANDS =     -3848.74194196
  atomic energy  EATOM  =     19054.83631146
  Solvation  Ediel_sol  =         0.00000000
  ---------------------------------------------------
  free energy    TOTEN  =      -472.79958703 eV

  energy without entropy =     -472.79958703  energy(sigma->0) =     -472.79958703


--------------------------------------------------------------------------------------------------------


--------------------------------------- Iteration      1(  13)  ---------------------------------------


    POTLOK:  cpu time    0.2267: real time    0.2296
    SETDIJ:  cpu time    0.9329: real time    0.9330
    EDDIAG:  cpu time    2.6560: real time    2.6901
  RMM-DIIS:  cpu time    5.8821: real time    5.8830
    ORTHCH:  cpu time    0.9918: real time    1.0077
       DOS:  cpu time    0.0009: real time    0.0009
    CHARGE:  cpu time    0.3303: real time    0.3306
    MIXING:  cpu time    0.0073: real time    0.0073
    --------------------------------------------
      LOOP:  cpu time   11.0279: real time   11.0823

 eigenvalue-minimisations  :  4790
 total energy-change (2. order) :-0.1217266E-02  (-0.2546525E-02)
 number of electron     335.9999667 magnetization      25.9999917
 augmentation part       47.4327211 magnetization      18.5215617

 Broyden mixing:
  rms(total) = 0.56034E-02    rms(broyden)= 0.38210E-02
  rms(prec ) = 0.39614E-02
  weight for this iteration     100.00
  WARNING: grid for Broyden might be to small

 eigenvalues of (default mixing * dielectric matrix)
  average eigenvalue GAMMA=   2.7049
 22.2419  2.7260  1.2357  1.2357  0.8268  0.8268  0.6912  0.6912  0.5605  0.5605
  0.4403  0.4218

 Free energy of the ion-electron system (eV)
  ---------------------------------------------------
  alpha Z        PSCENC =       317.34619037
  Ewald energy   TEWEN  =     41773.46259379
  -Hartree energ DENC   =    -58844.24677977
  -exchange      EXHF   =         0.00000000
  -V(xc)+E(xc)   XCENC  =      1083.94857269
  PAW double counting   =     12388.16488344   -12397.98236293
  entropy T*S    EENTRO =        -0.00000000
  eigenvalues    EBANDS =     -3848.33021335
  atomic energy  EATOM  =     19054.83631146
  Solvation  Ediel_sol  =         0.00000000
  ---------------------------------------------------
  free energy    TOTEN  =      -472.80080430 eV

  energy without entropy =     -472.80080430  energy(sigma->0) =     -472.80080430


--------------------------------------------------------------------------------------------------------


--------------------------------------- Iteration      1(  14)  ---------------------------------------


    POTLOK:  cpu time    0.2276: real time    0.2307
    SETDIJ:  cpu time    0.9327: real time    0.9328
    EDDIAG:  cpu time    2.6465: real time    2.6812
  RMM-DIIS:  cpu time    5.9994: real time    6.0004
    ORTHCH:  cpu time    0.9811: real time    1.0004
       DOS:  cpu time    0.0010: real time    0.0010
    CHARGE:  cpu time    0.3301: real time    0.3305
    MIXING:  cpu time    0.0077: real time    0.0077
    --------------------------------------------
      LOOP:  cpu time   11.1261: real time   11.1847

 eigenvalue-minimisations  :  4870
 total energy-change (2. order) :-0.1210216E-02  (-0.1111115E-02)
 number of electron     335.9999666 magnetization      25.9999917
 augmentation part       47.4297098 magnetization      18.5212207

 Broyden mixing:
  rms(total) = 0.47221E-02    rms(broyden)= 0.39635E-02
  rms(prec ) = 0.41377E-02
  weight for this iteration     100.00
  WARNING: grid for Broyden might be to small

 eigenvalues of (default mixing * dielectric matrix)
  average eigenvalue GAMMA=   3.0299
 27.9209  2.9044  1.3527  1.3527  0.8956  0.8956  0.7271  0.7271  0.6066  0.6066
  0.5376  0.4195  0.4428

 Free energy of the ion-electron system (eV)
  ---------------------------------------------------
  alpha Z        PSCENC =       317.34619037
  Ewald energy   TEWEN  =     41773.46259379
  -Hartree energ DENC   =    -58844.43580272
  -exchange      EXHF   =         0.00000000
  -V(xc)+E(xc)   XCENC  =      1083.94212852
  PAW double counting   =     12388.13587276   -12397.98410767
  entropy T*S    EENTRO =        -0.00000000
  eigenvalues    EBANDS =     -3848.10520102
  atomic energy  EATOM  =     19054.83631146
  Solvation  Ediel_sol  =         0.00000000
  ---------------------------------------------------
  free energy    TOTEN  =      -472.80201451 eV

  energy without entropy =     -472.80201451  energy(sigma->0) =     -472.80201451


--------------------------------------------------------------------------------------------------------


--------------------------------------- Iteration      1(  15)  ---------------------------------------


    POTLOK:  cpu time    0.2256: real time    0.2284
    SETDIJ:  cpu time    0.9329: real time    0.9331
    EDDIAG:  cpu time    2.6468: real time    2.6831
  RMM-DIIS:  cpu time    5.7702: real time    5.7713
    ORTHCH:  cpu time    0.9816: real time    0.9989
       DOS:  cpu time    0.0010: real time    0.0010
    CHARGE:  cpu time    0.3347: real time    0.3350
    MIXING:  cpu time    0.0081: real time    0.0081
    --------------------------------------------
      LOOP:  cpu time   10.9010: real time   10.9590

 eigenvalue-minimisations  :  4689
 total energy-change (2. order) :-0.6258612E-03  (-0.7782725E-03)
 number of electron     335.9999666 magnetization      25.9999917
 augmentation part       47.4293254 magnetization      18.5208168

 Broyden mixing:
  rms(total) = 0.43295E-02    rms(broyden)= 0.37715E-02
  rms(prec ) = 0.39686E-02
  weight for this iteration     100.00
  WARNING: grid for Broyden might be to small

 eigenvalues of (default mixing * dielectric matrix)
  average eigenvalue GAMMA=   3.2649
 32.5448  3.2265  1.5821  1.5821  1.0078  1.0078  0.7897  0.7897  0.6387  0.6387
  0.4198  0.4417  0.5399  0.4999

 Free energy of the ion-electron system (eV)
  ---------------------------------------------------
  alpha Z        PSCENC =       317.34619037
  Ewald energy   TEWEN  =     41773.46259379
  -Hartree energ DENC   =    -58844.64273750
  -exchange      EXHF   =         0.00000000
  -V(xc)+E(xc)   XCENC  =      1083.94216030
  PAW double counting   =     12388.20345209   -12398.05005030
  entropy T*S    EENTRO =        -0.00000000
  eigenvalues    EBANDS =     -3847.90056058
  atomic energy  EATOM  =     19054.83631146
  Solvation  Ediel_sol  =         0.00000000
  ---------------------------------------------------
  free energy    TOTEN  =      -472.80264037 eV

  energy without entropy =     -472.80264037  energy(sigma->0) =     -472.80264037


--------------------------------------------------------------------------------------------------------


--------------------------------------- Iteration      1(  16)  ---------------------------------------


    POTLOK:  cpu time    0.2271: real time    0.2300
    SETDIJ:  cpu time    0.9334: real time    0.9335
    EDDIAG:  cpu time    2.6418: real time    2.6770
  RMM-DIIS:  cpu time    5.7596: real time    5.7606
    ORTHCH:  cpu time    0.9910: real time    1.0107
       DOS:  cpu time    0.0011: real time    0.0011
    CHARGE:  cpu time    0.3341: real time    0.3346
    MIXING:  cpu time    0.0083: real time    0.0083
    --------------------------------------------
      LOOP:  cpu time   10.8965: real time   10.9557

 eigenvalue-minimisations  :  4673
 total energy-change (2. order) :-0.4141064E-03  (-0.1158351E-02)
 number of electron     335.9999666 magnetization      25.9999918
 augmentation part       47.4318515 magnetization      18.5200442

 Broyden mixing:
  rms(total) = 0.36206E-02    rms(broyden)= 0.24718E-02
  rms(prec ) = 0.25837E-02
  weight for this iteration     100.00
  WARNING: grid for Broyden might be to small

 eigenvalues of (default mixing * dielectric matrix)
  average eigenvalue GAMMA=   3.4397
 36.7497  3.8066  2.2124  1.2340  1.2340  0.8615  0.8615  0.7781  0.7781  0.6156
  0.6156  0.5531  0.4197  0.4413  0.4352

 Free energy of the ion-electron system (eV)
  ---------------------------------------------------
  alpha Z        PSCENC =       317.34619037
  Ewald energy   TEWEN  =     41773.46259379
  -Hartree energ DENC   =    -58845.00096896
  -exchange      EXHF   =         0.00000000
  -V(xc)+E(xc)   XCENC  =      1083.95043326
  PAW double counting   =     12388.49322425   -12398.29990130
  entropy T*S    EENTRO =        -0.00000000
  eigenvalues    EBANDS =     -3847.59093736
  atomic energy  EATOM  =     19054.83631146
  Solvation  Ediel_sol  =         0.00000000
  ---------------------------------------------------
  free energy    TOTEN  =      -472.80305448 eV

  energy without entropy =     -472.80305448  energy(sigma->0) =     -472.80305448


--------------------------------------------------------------------------------------------------------


--------------------------------------- Iteration      1(  17)  ---------------------------------------


    POTLOK:  cpu time    0.2262: real time    0.2294
    SETDIJ:  cpu time    0.9334: real time    0.9336
    EDDIAG:  cpu time    2.6408: real time    2.6736
  RMM-DIIS:  cpu time    5.8230: real time    5.8240
    ORTHCH:  cpu time    0.9846: real time    1.0006
       DOS:  cpu time    0.0010: real time    0.0010
    CHARGE:  cpu time    0.3288: real time    0.3290
    MIXING:  cpu time    0.0088: real time    0.0088
    --------------------------------------------
      LOOP:  cpu time   10.9464: real time   11.0000

 eigenvalue-minimisations  :  4702
 total energy-change (2. order) :-0.4127145E-03  (-0.8851799E-03)
 number of electron     335.9999666 magnetization      25.9999918
 augmentation part       47.4340899 magnetization      18.5195076

 Broyden mixing:
  rms(total) = 0.29567E-02    rms(broyden)= 0.18466E-02
  rms(prec ) = 0.19250E-02
  weight for this iteration     100.00
  WARNING: grid for Broyden might be to small

 eigenvalues of (default mixing * dielectric matrix)
  average eigenvalue GAMMA=   3.6980
 42.0512  4.7465  2.2623  1.6560  1.1058  1.1058  0.7951  0.7951  0.7644  0.7644
  0.6389  0.6389  0.5568  0.4417  0.4190  0.4259

 Free energy of the ion-electron system (eV)
  ---------------------------------------------------
  alpha Z        PSCENC =       317.34619037
  Ewald energy   TEWEN  =     41773.46259379
  -Hartree energ DENC   =    -58845.31703030
  -exchange      EXHF   =         0.00000000
  -V(xc)+E(xc)   XCENC  =      1083.95771326
  PAW double counting   =     12388.75971064   -12398.53044474
  entropy T*S    EENTRO =        -0.00000000
  eigenvalues    EBANDS =     -3847.31851168
  atomic energy  EATOM  =     19054.83631146
  Solvation  Ediel_sol  =         0.00000000
  ---------------------------------------------------
  free energy    TOTEN  =      -472.80346719 eV

  energy without entropy =     -472.80346719  energy(sigma->0) =     -472.80346719


--------------------------------------------------------------------------------------------------------


--------------------------------------- Iteration      1(  18)  ---------------------------------------


    POTLOK:  cpu time    0.2269: real time    0.2299
    SETDIJ:  cpu time    0.9335: real time    0.9336
    EDDIAG:  cpu time    2.6518: real time    2.6868
  RMM-DIIS:  cpu time    5.6209: real time    5.6219
    ORTHCH:  cpu time    0.9885: real time    1.0048
       DOS:  cpu time    0.0009: real time    0.0009
    CHARGE:  cpu time    0.3290: real time    0.3293
    MIXING:  cpu time    0.0093: real time    0.0093
    --------------------------------------------
      LOOP:  cpu time   10.7608: real time   10.8165

 eigenvalue-minimisations  :  4580
 total energy-change (2. order) :-0.2495261E-03  (-0.9801307E-03)
 number of electron     335.9999666 magnetization      25.9999918
 augmentation part       47.4332308 magnetization      18.5191030

 Broyden mixing:
  rms(total) = 0.27185E-02    rms(broyden)= 0.12284E-02
  rms(prec ) = 0.12716E-02
  weight for this iteration     100.00
  WARNING: grid for Broyden might be to small

 eigenvalues of (default mixing * dielectric matrix)
  average eigenvalue GAMMA=   3.9330
 47.1344  5.7929  2.5479  2.0170  1.0523  1.0523  0.9629  0.8311  0.8311  0.7771
  0.7771  0.6240  0.6240  0.5532  0.4416  0.4178  0.4242

 Free energy of the ion-electron system (eV)
  ---------------------------------------------------
  alpha Z        PSCENC =       317.34619037
  Ewald energy   TEWEN  =     41773.46259379
  -Hartree energ DENC   =    -58845.54470603
  -exchange      EXHF   =         0.00000000
  -V(xc)+E(xc)   XCENC  =      1083.95597863
  PAW double counting   =     12388.75304136   -12398.52362845
  entropy T*S    EENTRO =        -0.00000000
  eigenvalues    EBANDS =     -3847.08949785
  atomic energy  EATOM  =     19054.83631146
  Solvation  Ediel_sol  =         0.00000000
  ---------------------------------------------------
  free energy    TOTEN  =      -472.80371672 eV

  energy without entropy =     -472.80371672  energy(sigma->0) =     -472.80371672


--------------------------------------------------------------------------------------------------------


--------------------------------------- Iteration      1(  19)  ---------------------------------------


    POTLOK:  cpu time    0.2268: real time    0.2296
    SETDIJ:  cpu time    0.9328: real time    0.9330
    EDDIAG:  cpu time    2.6510: real time    2.6854
  RMM-DIIS:  cpu time    5.6673: real time    5.6683
    ORTHCH:  cpu time    0.9895: real time    1.0055
       DOS:  cpu time    0.0010: real time    0.0010
    CHARGE:  cpu time    0.3311: real time    0.3313
    MIXING:  cpu time    0.0093: real time    0.0093
    --------------------------------------------
      LOOP:  cpu time   10.8088: real time   10.8633

 eigenvalue-minimisations  :  4582
 total energy-change (2. order) :-0.3114250E-03  (-0.5099473E-03)
 number of electron     335.9999665 magnetization      25.9999918
 augmentation part       47.4332727 magnetization      18.5188876

 Broyden mixing:
  rms(total) = 0.18956E-02    rms(broyden)= 0.85839E-03
  rms(prec ) = 0.89508E-03
  weight for this iteration     100.00
  WARNING: grid for Broyden might be to small

 eigenvalues of (default mixing * dielectric matrix)
  average eigenvalue GAMMA=   3.9512
 49.3242  6.5494  2.7342  2.1750  1.1410  1.0831  1.0831  0.8412  0.8412  0.8034
  0.8034  0.6366  0.6366  0.5560  0.6305  0.4417  0.4228  0.4181

 Free energy of the ion-electron system (eV)
  ---------------------------------------------------
  alpha Z        PSCENC =       317.34619037
  Ewald energy   TEWEN  =     41773.46259379
  -Hartree energ DENC   =    -58845.65651257
  -exchange      EXHF   =         0.00000000
  -V(xc)+E(xc)   XCENC  =      1083.95555901
  PAW double counting   =     12388.72499804   -12398.49043624
  entropy T*S    EENTRO =        -0.00000000
  eigenvalues    EBANDS =     -3846.98273200
  atomic energy  EATOM  =     19054.83631146
  Solvation  Ediel_sol  =         0.00000000
  ---------------------------------------------------
  free energy    TOTEN  =      -472.80402815 eV

  energy without entropy =     -472.80402815  energy(sigma->0) =     -472.80402815


--------------------------------------------------------------------------------------------------------


--------------------------------------- Iteration      1(  20)  ---------------------------------------


    POTLOK:  cpu time    0.2285: real time    0.2315
    SETDIJ:  cpu time    0.9330: real time    0.9331
    EDDIAG:  cpu time    2.6394: real time    2.6767
  RMM-DIIS:  cpu time    5.5385: real time    5.5394
    ORTHCH:  cpu time    0.9802: real time    0.9958
       DOS:  cpu time    0.0010: real time    0.0010
    CHARGE:  cpu time    0.3323: real time    0.3325
    MIXING:  cpu time    0.0098: real time    0.0098
    --------------------------------------------
      LOOP:  cpu time   10.6625: real time   10.7198

 eigenvalue-minimisations  :  4448
 total energy-change (2. order) :-0.1973693E-03  (-0.2291910E-03)
 number of electron     335.9999665 magnetization      25.9999918
 augmentation part       47.4333092 magnetization      18.5187879

 Broyden mixing:
  rms(total) = 0.12188E-02    rms(broyden)= 0.57393E-03
  rms(prec ) = 0.60330E-03
  weight for this iteration     100.00
  WARNING: grid for Broyden might be to small

 eigenvalues of (default mixing * dielectric matrix)
  average eigenvalue GAMMA=   3.8882
 50.5368  6.7319  2.8650  2.3815  1.1425  1.1425  1.0733  1.0733  0.8251  0.8251
  0.7624  0.7624  0.6351  0.6351  0.6470  0.5547  0.4417  0.4181  0.4233

 Free energy of the ion-electron system (eV)
  ---------------------------------------------------
  alpha Z        PSCENC =       317.34619037
  Ewald energy   TEWEN  =     41773.46259379
  -Hartree energ DENC   =    -58845.69520819
  -exchange      EXHF   =         0.00000000
  -V(xc)+E(xc)   XCENC  =      1083.95489492
  PAW double counting   =     12388.69242829   -12398.46108824
  entropy T*S    EENTRO =        -0.00000000
  eigenvalues    EBANDS =     -3846.94034791
  atomic energy  EATOM  =     19054.83631146
  Solvation  Ediel_sol  =         0.00000000
  ---------------------------------------------------
  free energy    TOTEN  =      -472.80422551 eV

  energy without entropy =     -472.80422551  energy(sigma->0) =     -472.80422551


--------------------------------------------------------------------------------------------------------


--------------------------------------- Iteration      1(  21)  ---------------------------------------


    POTLOK:  cpu time    0.2306: real time    0.2336
    SETDIJ:  cpu time    0.9333: real time    0.9334
    EDDIAG:  cpu time    2.6411: real time    2.6794
  RMM-DIIS:  cpu time    5.0021: real time    5.0029
    ORTHCH:  cpu time    0.9796: real time    0.9979
       DOS:  cpu time    0.0010: real time    0.0010
    CHARGE:  cpu time    0.3350: real time    0.3353
    MIXING:  cpu time    0.0101: real time    0.0101
    --------------------------------------------
      LOOP:  cpu time   10.1328: real time   10.1936

 eigenvalue-minimisations  :  3920
 total energy-change (2. order) :-0.1004989E-03  (-0.6436589E-04)
 number of electron     335.9999665 magnetization      25.9999918
 augmentation part       47.4332249 magnetization      18.5187451

 Broyden mixing:
  rms(total) = 0.72348E-03    rms(broyden)= 0.52760E-03
  rms(prec ) = 0.55202E-03
  weight for this iteration     100.00
  WARNING: grid for Broyden might be to small

 eigenvalues of (default mixing * dielectric matrix)
  average eigenvalue GAMMA=   3.7589
 50.2440  7.0053  2.9999  2.4473  1.2790  1.2790  1.1266  1.1266  0.8415  0.8415
  0.8019  0.8019  0.6821  0.6821  0.5948  0.5948  0.5474  0.4417  0.4229  0.4181

 Free energy of the ion-electron system (eV)
  ---------------------------------------------------
  alpha Z        PSCENC =       317.34619037
  Ewald energy   TEWEN  =     41773.46259379
  -Hartree energ DENC   =    -58845.70155445
  -exchange      EXHF   =         0.00000000
  -V(xc)+E(xc)   XCENC  =      1083.95462403
  PAW double counting   =     12388.68395958   -12398.45386767
  entropy T*S    EENTRO =        -0.00000000
  eigenvalues    EBANDS =     -3846.93258312
  atomic energy  EATOM  =     19054.83631146
  Solvation  Ediel_sol  =         0.00000000
  ---------------------------------------------------
  free energy    TOTEN  =      -472.80432601 eV

  energy without entropy =     -472.80432601  energy(sigma->0) =     -472.80432601


--------------------------------------------------------------------------------------------------------


--------------------------------------- Iteration      1(  22)  ---------------------------------------


    POTLOK:  cpu time    0.2282: real time    0.2311
    SETDIJ:  cpu time    0.9328: real time    0.9329
    EDDIAG:  cpu time    2.6354: real time    2.6772
  RMM-DIIS:  cpu time    3.8258: real time    3.8270
    ORTHCH:  cpu time    0.9868: real time    1.0061
       DOS:  cpu time    0.0009: real time    0.0009
    CHARGE:  cpu time    0.3269: real time    0.3271
    MIXING:  cpu time    0.0103: real time    0.0103
    --------------------------------------------
      LOOP:  cpu time    8.9471: real time    9.0127

 eigenvalue-minimisations  :  2932
 total energy-change (2. order) :-0.4068519E-04  (-0.7448411E-05)
 number of electron     335.9999665 magnetization      25.9999918
 augmentation part       47.4330824 magnetization      18.5189408

 Broyden mixing:
  rms(total) = 0.51922E-03    rms(broyden)= 0.51575E-03
  rms(prec ) = 0.53466E-03
  weight for this iteration     100.00

 eigenvalues of (default mixing * dielectric matrix)
  average eigenvalue GAMMA=   3.6174
 50.1282  6.5141  3.0890  2.7009  1.5146  1.5146  1.1712  1.1712  0.8631  0.8631
  0.7864  0.7864  0.7017  0.7017  0.5893  0.5893  0.5419  0.4179  0.4234  0.4413
  0.4567

 Free energy of the ion-electron system (eV)
  ---------------------------------------------------
  alpha Z        PSCENC =       317.34619037
  Ewald energy   TEWEN  =     41773.46259379
  -Hartree energ DENC   =    -58845.67333249
  -exchange      EXHF   =         0.00000000
  -V(xc)+E(xc)   XCENC  =      1083.95386666
  PAW double counting   =     12388.69061754   -12398.46532424
  entropy T*S    EENTRO =        -0.00000000
  eigenvalues    EBANDS =     -3846.95528979
  atomic energy  EATOM  =     19054.83631146
  Solvation  Ediel_sol  =         0.00000000
  ---------------------------------------------------
  free energy    TOTEN  =      -472.80436670 eV

  energy without entropy =     -472.80436670  energy(sigma->0) =     -472.80436670


--------------------------------------------------------------------------------------------------------


--------------------------------------- Iteration      1(  23)  ---------------------------------------


    POTLOK:  cpu time    0.2265: real time    0.2294
    SETDIJ:  cpu time    0.9325: real time    0.9326
    EDDIAG:  cpu time    2.6354: real time    2.6769
  RMM-DIIS:  cpu time    3.6474: real time    3.6481
    ORTHCH:  cpu time    0.9848: real time    1.0014
       DOS:  cpu time    0.0010: real time    0.0010
    --------------------------------------------
      LOOP:  cpu time    8.4276: real time    8.4893

 eigenvalue-minimisations  :  2759
 total energy-change (2. order) :-0.8703239E-05  (-0.3675747E-05)
 number of electron     335.9999665 magnetization      25.9999918
 augmentation part       47.4330824 magnetization      18.5189408

 Free energy of the ion-electron system (eV)
  ---------------------------------------------------
  alpha Z        PSCENC =       317.34619037
  Ewald energy   TEWEN  =     41773.46259379
  -Hartree energ DENC   =    -58845.66154249
  -exchange      EXHF   =         0.00000000
  -V(xc)+E(xc)   XCENC  =      1083.95415858
  PAW double counting   =     12388.70191077   -12398.47399740
  entropy T*S    EENTRO =        -0.00000000
  eigenvalues    EBANDS =     -3846.97000049
  atomic energy  EATOM  =     19054.83631146
  Solvation  Ediel_sol  =         0.00000000
  ---------------------------------------------------
  free energy    TOTEN  =      -472.80437540 eV

  energy without entropy =     -472.80437540  energy(sigma->0) =     -472.80437540


--------------------------------------------------------------------------------------------------------


 average (electrostatic) potential at core
  the test charge radii are     1.0103  0.6991  0.7089  1.1045  0.7215  0.5201
  (the norm of the test charge is              1.0000)
       1 -54.3157       2 -52.8777       3 -52.8716       4 -54.5470       5 -51.9844
       6 -53.0931       7 -56.6698       8 -53.0839       9 -57.9354      10 -58.0623
      11 -58.5329      12 -58.6132      13 -57.9909      14 -58.0880      15 -58.5463
      16 -58.5018      17 -58.3098      18 -58.0893      19 -58.5531      20 -57.7454
      21 -58.3554      22 -58.0664      23 -58.5444      24 -57.7224      25 -57.2502
      26 -57.8480      27 -58.3399      28 -57.2506      29 -58.4597      30 -55.6178
      31 -56.7100      32 -58.4900      33 -71.8917      34 -72.0504      35 -72.5535
      36 -72.3789      37 -71.9270      38 -72.1113      39 -72.3800      40 -72.3728
      41 -72.3786      42 -71.8599      43 -72.2182      44 -71.9278      45 -72.3913
      46 -71.8148      47 -72.2901      48 -71.9045      49 -70.8880      50 -72.4113
      51 -72.0148      52 -70.8854      53 -72.3710      54 -71.3140      55 -70.1499
      56 -72.3417      57 -41.3310      58 -41.4131      59 -40.7705      60 -40.7698
      61 -78.3035      62 -81.4407      63 -80.7732      64 -43.7266      65 -44.3276
 
 
 
 E-fermi :  -3.2920     XC(G=0):  -4.0513     alpha+bet : -2.8559


 spin component 1

 k-point     1 :       0.0000    0.0000    0.0000
  band No.  band energies     occupation 
      1     -34.0277      1.00000
      2     -33.9466      1.00000
      3     -33.3797      1.00000
      4     -33.3790      1.00000
      5     -27.3663      1.00000
      6     -21.7413      1.00000
      7     -21.5807      1.00000
      8     -21.5673      1.00000
      9     -21.4499      1.00000
     10     -21.4240      1.00000
     11     -21.4120      1.00000
     12     -21.4052      1.00000
     13     -21.3927      1.00000
     14     -21.3775      1.00000
     15     -21.3292      1.00000
     16     -21.2773      1.00000
     17     -21.1999      1.00000
     18     -21.1503      1.00000
     19     -21.0951      1.00000
     20     -21.0753      1.00000
     21     -21.0003      1.00000
     22     -20.9348      1.00000
     23     -20.9236      1.00000
     24     -20.9033      1.00000
     25     -20.8932      1.00000
     26     -20.8336      1.00000
     27     -20.7603      1.00000
     28     -20.2928      1.00000
     29     -19.9794      1.00000
     30     -19.9767      1.00000
     31     -19.1613      1.00000
     32     -17.5329      1.00000
     33     -17.5236      1.00000
     34     -17.4968      1.00000
     35     -17.4502      1.00000
     36     -17.4399      1.00000
     37     -17.4231      1.00000
     38     -16.8984      1.00000
     39     -16.8977      1.00000
     40     -16.8624      1.00000
     41     -16.8581      1.00000
     42     -16.8370      1.00000
     43     -16.8326      1.00000
     44     -14.3044      1.00000
     45     -13.9887      1.00000
     46     -12.7845      1.00000
     47     -12.7812      1.00000
     48     -12.7186      1.00000
     49     -12.7109      1.00000
     50     -12.7002      1.00000
     51     -12.5845      1.00000
     52     -12.2356      1.00000
     53     -12.1651      1.00000
     54     -12.0092      1.00000
     55     -11.9860      1.00000
     56     -11.9179      1.00000
     57     -11.4875      1.00000
     58     -11.2544      1.00000
     59     -11.2430      1.00000
     60     -11.1117      1.00000
     61     -11.0152      1.00000
     62     -10.8296      1.00000
     63     -10.8194      1.00000
     64     -10.7112      1.00000
     65     -10.6784      1.00000
     66     -10.6578      1.00000
     67     -10.6047      1.00000
     68     -10.5915      1.00000
     69     -10.5384      1.00000
     70     -10.5274      1.00000
     71     -10.4722      1.00000
     72     -10.4547      1.00000
     73     -10.4237      1.00000
     74     -10.3216      1.00000
     75     -10.2430      1.00000
     76     -10.1782      1.00000
     77     -10.1475      1.00000
     78     -10.1456      1.00000
     79     -10.1428      1.00000
     80     -10.1082      1.00000
     81      -9.9902      1.00000
     82      -9.7816      1.00000
     83      -9.6335      1.00000
     84      -9.6128      1.00000
     85      -9.5098      1.00000
     86      -9.4439      1.00000
     87      -9.3709      1.00000
     88      -9.3376      1.00000
     89      -9.3274      1.00000
     90      -9.3197      1.00000
     91      -9.2871      1.00000
     92      -9.2774      1.00000
     93      -9.2571      1.00000
     94      -9.0354      1.00000
     95      -9.0054      1.00000
     96      -8.9812      1.00000
     97      -8.9113      1.00000
     98      -8.7300      1.00000
     99      -8.6680      1.00000
    100      -8.6404      1.00000
    101      -8.5951      1.00000
    102      -8.5371      1.00000
    103      -8.5064      1.00000
    104      -8.4422      1.00000
    105      -8.4107      1.00000
    106      -8.3596      1.00000
    107      -8.3295      1.00000
    108      -8.2254      1.00000
    109      -8.1885      1.00000
    110      -7.9557      1.00000
    111      -7.9184      1.00000
    112      -7.9088      1.00000
    113      -7.7613      1.00000
    114      -7.7397      1.00000
    115      -7.7115      1.00000
    116      -7.6123      1.00000
    117      -7.5660      1.00000
    118      -7.4047      1.00000
    119      -7.3815      1.00000
    120      -7.3752      1.00000
    121      -7.2952      1.00000
    122      -7.2687      1.00000
    123      -7.2243      1.00000
    124      -7.2028      1.00000
    125      -7.1724      1.00000
    126      -7.1523      1.00000
    127      -7.1279      1.00000
    128      -7.1022      1.00000
    129      -7.0344      1.00000
    130      -7.0123      1.00000
    131      -7.0037      1.00000
    132      -6.9774      1.00000
    133      -6.9394      1.00000
    134      -6.9157      1.00000
    135      -6.9046      1.00000
    136      -6.8538      1.00000
    137      -6.8347      1.00000
    138      -6.8244      1.00000
    139      -6.8019      1.00000
    140      -6.7723      1.00000
    141      -6.7340      1.00000
    142      -6.7028      1.00000
    143      -6.6857      1.00000
    144      -6.6568      1.00000
    145      -6.6349      1.00000
    146      -6.6206      1.00000
    147      -6.6039      1.00000
    148      -6.5209      1.00000
    149      -6.5104      1.00000
    150      -6.4854      1.00000
    151      -6.4719      1.00000
    152      -6.4662      1.00000
    153      -6.4358      1.00000
    154      -6.4107      1.00000
    155      -6.3945      1.00000
    156      -6.3543      1.00000
    157      -6.3215      1.00000
    158      -6.2925      1.00000
    159      -6.2024      1.00000
    160      -6.1340      1.00000
    161      -6.0177      1.00000
    162      -5.9785      1.00000
    163      -5.9330      1.00000
    164      -5.8517      1.00000
    165      -5.7878      1.00000
    166      -5.7677      1.00000
    167      -5.7566      1.00000
    168      -5.7539      1.00000
    169      -5.7082      1.00000
    170      -5.6693      1.00000
    171      -5.6274      1.00000
    172      -5.5939      1.00000
    173      -5.2590      1.00000
    174      -5.1122      1.00000
    175      -5.0258      1.00000
    176      -4.7585      1.00000
    177      -4.6095      1.00000
    178      -4.5396      1.00000
    179      -4.4939      1.00000
    180      -4.3676      1.00000
    181      -3.5926      1.00000
    182      -2.7667      0.00000
    183      -2.6976      0.00000
    184      -0.7508      0.00000
    185      -0.6909      0.00000
    186      -0.5708      0.00000
    187      -0.3459      0.00000
    188      -0.1938      0.00000
    189      -0.1835      0.00000
    190      -0.0630      0.00000
    191      -0.0178      0.00000
    192      -0.0091      0.00000
    193       0.0669      0.00000
    194       0.0925      0.00000
    195       0.2010      0.00000
    196       0.3369      0.00000
    197       0.4205      0.00000
    198       0.4829      0.00000
    199       0.5119      0.00000
    200       0.6026      0.00000
    201       0.6276      0.00000
    202       0.7470      0.00000
    203       0.8015      0.00000
    204       0.8197      0.00000
    205       0.8322      0.00000
    206       0.8958      0.00000
    207       0.9661      0.00000
    208       0.9854      0.00000
    209       1.0554      0.00000
    210       1.1383      0.00000
    211       1.1670      0.00000
    212       1.1933      0.00000
    213       1.2138      0.00000
    214       1.2595      0.00000
    215       1.2907      0.00000
    216       1.3678      0.00000

 k-point     2 :       0.3333    0.0000    0.0000
  band No.  band energies     occupation 
      1     -34.0277      1.00000
      2     -33.9466      1.00000
      3     -33.3797      1.00000
      4     -33.3790      1.00000
      5     -27.3662      1.00000
      6     -21.7415      1.00000
      7     -21.5779      1.00000
      8     -21.5619      1.00000
      9     -21.4500      1.00000
     10     -21.4384      1.00000
     11     -21.4130      1.00000
     12     -21.4064      1.00000
     13     -21.3846      1.00000
     14     -21.3783      1.00000
     15     -21.3277      1.00000
     16     -21.2769      1.00000
     17     -21.1991      1.00000
     18     -21.1512      1.00000
     19     -21.0972      1.00000
     20     -21.0742      1.00000
     21     -20.9991      1.00000
     22     -20.9358      1.00000
     23     -20.9258      1.00000
     24     -20.9024      1.00000
     25     -20.8920      1.00000
     26     -20.8335      1.00000
     27     -20.7600      1.00000
     28     -20.2928      1.00000
     29     -19.9792      1.00000
     30     -19.9767      1.00000
     31     -19.1612      1.00000
     32     -17.5329      1.00000
     33     -17.5235      1.00000
     34     -17.4968      1.00000
     35     -17.4502      1.00000
     36     -17.4399      1.00000
     37     -17.4231      1.00000
     38     -16.8984      1.00000
     39     -16.8977      1.00000
     40     -16.8613      1.00000
     41     -16.8592      1.00000
     42     -16.8359      1.00000
     43     -16.8336      1.00000
     44     -14.2952      1.00000
     45     -13.9808      1.00000
     46     -12.7812      1.00000
     47     -12.7802      1.00000
     48     -12.7157      1.00000
     49     -12.7092      1.00000
     50     -12.6175      1.00000
     51     -12.5484      1.00000
     52     -12.3393      1.00000
     53     -12.0518      1.00000
     54     -12.0119      1.00000
     55     -11.9816      1.00000
     56     -11.9267      1.00000
     57     -11.5260      1.00000
     58     -11.3872      1.00000
     59     -11.3301      1.00000
     60     -11.1942      1.00000
     61     -11.1392      1.00000
     62     -10.9724      1.00000
     63     -10.9351      1.00000
     64     -10.8745      1.00000
     65     -10.8263      1.00000
     66     -10.6525      1.00000
     67     -10.6453      1.00000
     68     -10.5585      1.00000
     69     -10.5370      1.00000
     70     -10.5254      1.00000
     71     -10.4503      1.00000
     72     -10.3666      1.00000
     73     -10.3579      1.00000
     74     -10.2784      1.00000
     75     -10.2234      1.00000
     76     -10.1622      1.00000
     77     -10.1504      1.00000
     78     -10.0536      1.00000
     79      -9.9217      1.00000
     80      -9.8263      1.00000
     81      -9.7674      1.00000
     82      -9.6678      1.00000
     83      -9.6364      1.00000
     84      -9.5065      1.00000
     85      -9.4769      1.00000
     86      -9.4003      1.00000
     87      -9.3417      1.00000
     88      -9.3259      1.00000
     89      -9.3175      1.00000
     90      -9.2955      1.00000
     91      -9.2729      1.00000
     92      -9.2533      1.00000
     93      -9.1176      1.00000
     94      -9.0225      1.00000
     95      -8.9983      1.00000
     96      -8.8928      1.00000
     97      -8.8725      1.00000
     98      -8.7493      1.00000
     99      -8.6852      1.00000
    100      -8.6625      1.00000
    101      -8.6208      1.00000
    102      -8.5718      1.00000
    103      -8.5406      1.00000
    104      -8.5110      1.00000
    105      -8.4923      1.00000
    106      -8.3983      1.00000
    107      -8.3306      1.00000
    108      -8.2843      1.00000
    109      -8.2316      1.00000
    110      -8.1734      1.00000
    111      -8.1566      1.00000
    112      -7.9403      1.00000
    113      -7.8254      1.00000
    114      -7.7716      1.00000
    115      -7.7113      1.00000
    116      -7.6800      1.00000
    117      -7.5335      1.00000
    118      -7.4586      1.00000
    119      -7.3885      1.00000
    120      -7.3483      1.00000
    121      -7.3074      1.00000
    122      -7.2623      1.00000
    123      -7.2386      1.00000
    124      -7.1848      1.00000
    125      -7.1678      1.00000
    126      -7.1382      1.00000
    127      -7.1237      1.00000
    128      -7.1096      1.00000
    129      -7.0756      1.00000
    130      -7.0467      1.00000
    131      -7.0172      1.00000
    132      -6.9855      1.00000
    133      -6.9612      1.00000
    134      -6.9419      1.00000
    135      -6.9189      1.00000
    136      -6.8964      1.00000
    137      -6.8675      1.00000
    138      -6.8339      1.00000
    139      -6.7984      1.00000
    140      -6.7574      1.00000
    141      -6.7380      1.00000
    142      -6.7092      1.00000
    143      -6.6825      1.00000
    144      -6.6576      1.00000
    145      -6.6267      1.00000
    146      -6.6107      1.00000
    147      -6.5806      1.00000
    148      -6.5637      1.00000
    149      -6.5457      1.00000
    150      -6.5101      1.00000
    151      -6.4893      1.00000
    152      -6.4547      1.00000
    153      -6.4405      1.00000
    154      -6.4056      1.00000
    155      -6.3650      1.00000
    156      -6.3111      1.00000
    157      -6.2471      1.00000
    158      -6.1745      1.00000
    159      -6.1165      1.00000
    160      -6.0591      1.00000
    161      -6.0066      1.00000
    162      -5.9775      1.00000
    163      -5.9101      1.00000
    164      -5.8668      1.00000
    165      -5.8218      1.00000
    166      -5.7807      1.00000
    167      -5.7590      1.00000
    168      -5.7277      1.00000
    169      -5.6990      1.00000
    170      -5.6500      1.00000
    171      -5.6143      1.00000
    172      -5.5880      1.00000
    173      -5.2634      1.00000
    174      -5.1224      1.00000
    175      -5.0292      1.00000
    176      -4.6314      1.00000
    177      -4.6043      1.00000
    178      -4.5303      1.00000
    179      -4.4941      1.00000
    180      -4.3892      1.00000
    181      -3.5854      1.00000
    182      -2.7971      0.00000
    183      -2.6995      0.00000
    184      -0.7469      0.00000
    185      -0.6722      0.00000
    186      -0.6109      0.00000
    187      -0.3265      0.00000
    188      -0.2537      0.00000
    189      -0.1789      0.00000
    190      -0.0220      0.00000
    191       0.0133      0.00000
    192       0.0309      0.00000
    193       0.0871      0.00000
    194       0.1243      0.00000
    195       0.2133      0.00000
    196       0.2580      0.00000
    197       0.3589      0.00000
    198       0.3967      0.00000
    199       0.4216      0.00000
    200       0.5134      0.00000
    201       0.5989      0.00000
    202       0.7204      0.00000
    203       0.8250      0.00000
    204       0.8891      0.00000
    205       0.9134      0.00000
    206       0.9431      0.00000
    207       0.9840      0.00000
    208       1.0605      0.00000
    209       1.1030      0.00000
    210       1.1214      0.00000
    211       1.1701      0.00000
    212       1.1979      0.00000
    213       1.2803      0.00000
    214       1.2988      0.00000
    215       1.3521      0.00000
    216       1.3842      0.00000

 k-point     3 :       0.0000    0.3333    0.0000
  band No.  band energies     occupation 
      1     -34.0277      1.00000
      2     -33.9466      1.00000
      3     -33.3797      1.00000
      4     -33.3790      1.00000
      5     -27.3662      1.00000
      6     -21.7412      1.00000
      7     -21.5796      1.00000
      8     -21.5615      1.00000
      9     -21.4588      1.00000
     10     -21.4278      1.00000
     11     -21.4103      1.00000
     12     -21.4050      1.00000
     13     -21.3875      1.00000
     14     -21.3781      1.00000
     15     -21.3292      1.00000
     16     -21.2776      1.00000
     17     -21.2030      1.00000
     18     -21.1481      1.00000
     19     -21.0940      1.00000
     20     -21.0750      1.00000
     21     -20.9991      1.00000
     22     -20.9373      1.00000
     23     -20.9244      1.00000
     24     -20.8933      1.00000
     25     -20.8914      1.00000
     26     -20.8518      1.00000
     27     -20.7530      1.00000
     28     -20.2928      1.00000
     29     -19.9792      1.00000
     30     -19.9767      1.00000
     31     -19.1612      1.00000
     32     -17.5329      1.00000
     33     -17.5235      1.00000
     34     -17.4968      1.00000
     35     -17.4502      1.00000
     36     -17.4399      1.00000
     37     -17.4231      1.00000
     38     -16.8984      1.00000
     39     -16.8977      1.00000
     40     -16.8613      1.00000
     41     -16.8592      1.00000
     42     -16.8359      1.00000
     43     -16.8336      1.00000
     44     -14.2950      1.00000
     45     -13.9809      1.00000
     46     -12.7815      1.00000
     47     -12.7811      1.00000
     48     -12.7157      1.00000
     49     -12.7092      1.00000
     50     -12.6175      1.00000
     51     -12.5564      1.00000
     52     -12.3448      1.00000
     53     -12.1642      1.00000
     54     -11.9897      1.00000
     55     -11.9406      1.00000
     56     -11.8842      1.00000
     57     -11.4736      1.00000
     58     -11.3309      1.00000
     59     -11.3268      1.00000
     60     -11.1573      1.00000
     61     -11.1269      1.00000
     62     -10.9731      1.00000
     63     -10.9291      1.00000
     64     -10.8763      1.00000
     65     -10.8192      1.00000
     66     -10.6979      1.00000
     67     -10.6548      1.00000
     68     -10.5896      1.00000
     69     -10.5353      1.00000
     70     -10.5156      1.00000
     71     -10.4709      1.00000
     72     -10.3969      1.00000
     73     -10.3774      1.00000
     74     -10.3039      1.00000
     75     -10.2300      1.00000
     76     -10.1682      1.00000
     77     -10.1493      1.00000
     78     -10.0438      1.00000
     79      -9.9662      1.00000
     80      -9.9101      1.00000
     81      -9.7691      1.00000
     82      -9.6581      1.00000
     83      -9.6438      1.00000
     84      -9.5139      1.00000
     85      -9.4759      1.00000
     86      -9.4244      1.00000
     87      -9.3838      1.00000
     88      -9.3491      1.00000
     89      -9.3105      1.00000
     90      -9.3022      1.00000
     91      -9.2763      1.00000
     92      -9.1268      1.00000
     93      -9.0582      1.00000
     94      -9.0072      1.00000
     95      -8.9550      1.00000
     96      -8.8905      1.00000
     97      -8.8674      1.00000
     98      -8.7536      1.00000
     99      -8.6865      1.00000
    100      -8.6611      1.00000
    101      -8.6174      1.00000
    102      -8.5931      1.00000
    103      -8.5594      1.00000
    104      -8.5183      1.00000
    105      -8.4796      1.00000
    106      -8.3717      1.00000
    107      -8.3091      1.00000
    108      -8.2635      1.00000
    109      -8.1977      1.00000
    110      -8.1740      1.00000
    111      -8.0706      1.00000
    112      -7.9630      1.00000
    113      -7.8455      1.00000
    114      -7.8242      1.00000
    115      -7.7360      1.00000
    116      -7.6614      1.00000
    117      -7.5226      1.00000
    118      -7.4560      1.00000
    119      -7.3725      1.00000
    120      -7.3413      1.00000
    121      -7.3057      1.00000
    122      -7.2922      1.00000
    123      -7.2395      1.00000
    124      -7.2062      1.00000
    125      -7.1849      1.00000
    126      -7.1645      1.00000
    127      -7.1182      1.00000
    128      -7.0996      1.00000
    129      -7.0505      1.00000
    130      -7.0315      1.00000
    131      -7.0226      1.00000
    132      -6.9837      1.00000
    133      -6.9586      1.00000
    134      -6.9428      1.00000
    135      -6.9014      1.00000
    136      -6.8813      1.00000
    137      -6.8473      1.00000
    138      -6.8170      1.00000
    139      -6.7992      1.00000
    140      -6.7787      1.00000
    141      -6.7678      1.00000
    142      -6.7419      1.00000
    143      -6.7096      1.00000
    144      -6.6800      1.00000
    145      -6.6630      1.00000
    146      -6.6096      1.00000
    147      -6.5938      1.00000
    148      -6.5677      1.00000
    149      -6.5366      1.00000
    150      -6.5144      1.00000
    151      -6.4693      1.00000
    152      -6.4563      1.00000
    153      -6.4263      1.00000
    154      -6.3996      1.00000
    155      -6.3731      1.00000
    156      -6.3065      1.00000
    157      -6.2466      1.00000
    158      -6.1716      1.00000
    159      -6.0906      1.00000
    160      -6.0574      1.00000
    161      -6.0073      1.00000
    162      -5.9680      1.00000
    163      -5.9328      1.00000
    164      -5.8641      1.00000
    165      -5.8244      1.00000
    166      -5.7758      1.00000
    167      -5.7638      1.00000
    168      -5.7237      1.00000
    169      -5.7010      1.00000
    170      -5.6489      1.00000
    171      -5.6139      1.00000
    172      -5.5950      1.00000
    173      -5.2632      1.00000
    174      -5.1315      1.00000
    175      -5.0294      1.00000
    176      -4.6297      1.00000
    177      -4.6044      1.00000
    178      -4.5397      1.00000
    179      -4.4976      1.00000
    180      -4.3616      1.00000
    181      -3.5853      1.00000
    182      -2.7976      0.00000
    183      -2.6944      0.00000
    184      -0.7471      0.00000
    185      -0.6757      0.00000
    186      -0.6071      0.00000
    187      -0.3273      0.00000
    188      -0.2447      0.00000
    189      -0.1892      0.00000
    190      -0.0337      0.00000
    191      -0.0038      0.00000
    192       0.0544      0.00000
    193       0.1035      0.00000
    194       0.1626      0.00000
    195       0.1978      0.00000
    196       0.2724      0.00000
    197       0.3300      0.00000
    198       0.3764      0.00000
    199       0.4213      0.00000
    200       0.5156      0.00000
    201       0.5875      0.00000
    202       0.7356      0.00000
    203       0.8334      0.00000
    204       0.8571      0.00000
    205       0.8998      0.00000
    206       0.9291      0.00000
    207       0.9874      0.00000
    208       1.0346      0.00000
    209       1.1078      0.00000
    210       1.1103      0.00000
    211       1.1505      0.00000
    212       1.2393      0.00000
    213       1.3097      0.00000
    214       1.3312      0.00000
    215       1.3654      0.00000
    216       1.4513      0.00000

 k-point     4 :       0.3333    0.3333    0.0000
  band No.  band energies     occupation 
      1     -34.0277      1.00000
      2     -33.9466      1.00000
      3     -33.3797      1.00000
      4     -33.3790      1.00000
      5     -27.3662      1.00000
      6     -21.7415      1.00000
      7     -21.5771      1.00000
      8     -21.5554      1.00000
      9     -21.4585      1.00000
     10     -21.4438      1.00000
     11     -21.4130      1.00000
     12     -21.3987      1.00000
     13     -21.3841      1.00000
     14     -21.3793      1.00000
     15     -21.3276      1.00000
     16     -21.2772      1.00000
     17     -21.2020      1.00000
     18     -21.1498      1.00000
     19     -21.0956      1.00000
     20     -21.0745      1.00000
     21     -20.9983      1.00000
     22     -20.9376      1.00000
     23     -20.9269      1.00000
     24     -20.8922      1.00000
     25     -20.8904      1.00000
     26     -20.8513      1.00000
     27     -20.7528      1.00000
     28     -20.2928      1.00000
     29     -19.9794      1.00000
     30     -19.9765      1.00000
     31     -19.1612      1.00000
     32     -17.5329      1.00000
     33     -17.5235      1.00000
     34     -17.4968      1.00000
     35     -17.4502      1.00000
     36     -17.4399      1.00000
     37     -17.4231      1.00000
     38     -16.8984      1.00000
     39     -16.8977      1.00000
     40     -16.8623      1.00000
     41     -16.8582      1.00000
     42     -16.8359      1.00000
     43     -16.8336      1.00000
     44     -14.2850      1.00000
     45     -13.9739      1.00000
     46     -12.7811      1.00000
     47     -12.7780      1.00000
     48     -12.7155      1.00000
     49     -12.7091      1.00000
     50     -12.5321      1.00000
     51     -12.5142      1.00000
     52     -12.3142      1.00000
     53     -12.1401      1.00000
     54     -12.0458      1.00000
     55     -11.9781      1.00000
     56     -11.8881      1.00000
     57     -11.5714      1.00000
     58     -11.3995      1.00000
     59     -11.3681      1.00000
     60     -11.2525      1.00000
     61     -11.1651      1.00000
     62     -11.0575      1.00000
     63     -11.0151      1.00000
     64     -10.9746      1.00000
     65     -10.8824      1.00000
     66     -10.7985      1.00000
     67     -10.6495      1.00000
     68     -10.5645      1.00000
     69     -10.5362      1.00000
     70     -10.5311      1.00000
     71     -10.5209      1.00000
     72     -10.5032      1.00000
     73     -10.4010      1.00000
     74     -10.1886      1.00000
     75     -10.1673      1.00000
     76     -10.1447      1.00000
     77      -9.8449      1.00000
     78      -9.8157      1.00000
     79      -9.8017      1.00000
     80      -9.7383      1.00000
     81      -9.6730      1.00000
     82      -9.6487      1.00000
     83      -9.5884      1.00000
     84      -9.4871      1.00000
     85      -9.4465      1.00000
     86      -9.3807      1.00000
     87      -9.3685      1.00000
     88      -9.3262      1.00000
     89      -9.2953      1.00000
     90      -9.2861      1.00000
     91      -9.1143      1.00000
     92      -9.0860      1.00000
     93      -9.0309      1.00000
     94      -8.9977      1.00000
     95      -8.9460      1.00000
     96      -8.8935      1.00000
     97      -8.8277      1.00000
     98      -8.7668      1.00000
     99      -8.7375      1.00000
    100      -8.6433      1.00000
    101      -8.6297      1.00000
    102      -8.5767      1.00000
    103      -8.5583      1.00000
    104      -8.5142      1.00000
    105      -8.4766      1.00000
    106      -8.4518      1.00000
    107      -8.4380      1.00000
    108      -8.3804      1.00000
    109      -8.2923      1.00000
    110      -8.2662      1.00000
    111      -8.1857      1.00000
    112      -8.1347      1.00000
    113      -8.0621      1.00000
    114      -7.8467      1.00000
    115      -7.7488      1.00000
    116      -7.6211      1.00000
    117      -7.5059      1.00000
    118      -7.4557      1.00000
    119      -7.4115      1.00000
    120      -7.3820      1.00000
    121      -7.3146      1.00000
    122      -7.2871      1.00000
    123      -7.2369      1.00000
    124      -7.1981      1.00000
    125      -7.1662      1.00000
    126      -7.1458      1.00000
    127      -7.1168      1.00000
    128      -7.0903      1.00000
    129      -7.0589      1.00000
    130      -7.0436      1.00000
    131      -7.0338      1.00000
    132      -6.9672      1.00000
    133      -6.9494      1.00000
    134      -6.9240      1.00000
    135      -6.9098      1.00000
    136      -6.8779      1.00000
    137      -6.8568      1.00000
    138      -6.8394      1.00000
    139      -6.8277      1.00000
    140      -6.7966      1.00000
    141      -6.7641      1.00000
    142      -6.7317      1.00000
    143      -6.7009      1.00000
    144      -6.6930      1.00000
    145      -6.6517      1.00000
    146      -6.6194      1.00000
    147      -6.6070      1.00000
    148      -6.5755      1.00000
    149      -6.5486      1.00000
    150      -6.5341      1.00000
    151      -6.5008      1.00000
    152      -6.4915      1.00000
    153      -6.4668      1.00000
    154      -6.4152      1.00000
    155      -6.3480      1.00000
    156      -6.2731      1.00000
    157      -6.1946      1.00000
    158      -6.1680      1.00000
    159      -6.0958      1.00000
    160      -6.0607      1.00000
    161      -6.0238      1.00000
    162      -5.9274      1.00000
    163      -5.8991      1.00000
    164      -5.8263      1.00000
    165      -5.7973      1.00000
    166      -5.7667      1.00000
    167      -5.7090      1.00000
    168      -5.6958      1.00000
    169      -5.6733      1.00000
    170      -5.6296      1.00000
    171      -5.5863      1.00000
    172      -5.5699      1.00000
    173      -5.2675      1.00000
    174      -5.1275      1.00000
    175      -5.0334      1.00000
    176      -4.5999      1.00000
    177      -4.5300      1.00000
    178      -4.5130      1.00000
    179      -4.4954      1.00000
    180      -4.4163      1.00000
    181      -3.5797      1.00000
    182      -2.8268      0.00000
    183      -2.6960      0.00000
    184      -0.7443      0.00000
    185      -0.6720      0.00000
    186      -0.6347      0.00000
    187      -0.3242      0.00000
    188      -0.2818      0.00000
    189      -0.1838      0.00000
    190      -0.0284      0.00000
    191       0.0066      0.00000
    192       0.0877      0.00000
    193       0.1280      0.00000
    194       0.1814      0.00000
    195       0.2246      0.00000
    196       0.2568      0.00000
    197       0.3350      0.00000
    198       0.3572      0.00000
    199       0.4046      0.00000
    200       0.4355      0.00000
    201       0.4920      0.00000
    202       0.6700      0.00000
    203       0.7395      0.00000
    204       0.8080      0.00000
    205       0.9319      0.00000
    206       0.9642      0.00000
    207       1.0155      0.00000
    208       1.0267      0.00000
    209       1.1323      0.00000
    210       1.1692      0.00000
    211       1.2018      0.00000
    212       1.2810      0.00000
    213       1.3406      0.00000
    214       1.3723      0.00000
    215       1.4572      0.00000
    216       1.5790      0.00000

 k-point     5 :      -0.3333    0.3333    0.0000
  band No.  band energies     occupation 
      1     -34.0277      1.00000
      2     -33.9466      1.00000
      3     -33.3797      1.00000
      4     -33.3790      1.00000
      5     -27.3662      1.00000
      6     -21.7415      1.00000
      7     -21.5772      1.00000
      8     -21.5553      1.00000
      9     -21.4589      1.00000
     10     -21.4433      1.00000
     11     -21.4127      1.00000
     12     -21.3988      1.00000
     13     -21.3844      1.00000
     14     -21.3791      1.00000
     15     -21.3276      1.00000
     16     -21.2773      1.00000
     17     -21.2019      1.00000
     18     -21.1497      1.00000
     19     -21.0958      1.00000
     20     -21.0744      1.00000
     21     -20.9983      1.00000
     22     -20.9374      1.00000
     23     -20.9271      1.00000
     24     -20.8922      1.00000
     25     -20.8903      1.00000
     26     -20.8514      1.00000
     27     -20.7528      1.00000
     28     -20.2928      1.00000
     29     -19.9792      1.00000
     30     -19.9766      1.00000
     31     -19.1612      1.00000
     32     -17.5329      1.00000
     33     -17.5235      1.00000
     34     -17.4968      1.00000
     35     -17.4502      1.00000
     36     -17.4399      1.00000
     37     -17.4231      1.00000
     38     -16.8984      1.00000
     39     -16.8977      1.00000
     40     -16.8613      1.00000
     41     -16.8592      1.00000
     42     -16.8369      1.00000
     43     -16.8326      1.00000
     44     -14.2850      1.00000
     45     -13.9739      1.00000
     46     -12.7811      1.00000
     47     -12.7780      1.00000
     48     -12.7155      1.00000
     49     -12.7091      1.00000
     50     -12.5316      1.00000
     51     -12.5141      1.00000
     52     -12.3155      1.00000
     53     -12.1397      1.00000
     54     -12.0452      1.00000
     55     -11.9782      1.00000
     56     -11.8892      1.00000
     57     -11.5677      1.00000
     58     -11.3985      1.00000
     59     -11.3669      1.00000
     60     -11.2583      1.00000
     61     -11.1651      1.00000
     62     -11.0568      1.00000
     63     -11.0156      1.00000
     64     -10.9761      1.00000
     65     -10.8885      1.00000
     66     -10.7892      1.00000
     67     -10.6491      1.00000
     68     -10.5624      1.00000
     69     -10.5458      1.00000
     70     -10.5309      1.00000
     71     -10.5168      1.00000
     72     -10.5016      1.00000
     73     -10.4003      1.00000
     74     -10.1911      1.00000
     75     -10.1632      1.00000
     76     -10.1449      1.00000
     77      -9.8472      1.00000
     78      -9.8200      1.00000
     79      -9.7812      1.00000
     80      -9.7443      1.00000
     81      -9.7036      1.00000
     82      -9.6366      1.00000
     83      -9.5653      1.00000
     84      -9.5159      1.00000
     85      -9.4370      1.00000
     86      -9.3820      1.00000
     87      -9.3741      1.00000
     88      -9.3430      1.00000
     89      -9.2926      1.00000
     90      -9.2512      1.00000
     91      -9.1311      1.00000
     92      -9.0678      1.00000
     93      -9.0395      1.00000
     94      -8.9904      1.00000
     95      -8.9457      1.00000
     96      -8.8935      1.00000
     97      -8.8060      1.00000
     98      -8.7761      1.00000
     99      -8.7634      1.00000
    100      -8.6386      1.00000
    101      -8.6139      1.00000
    102      -8.5772      1.00000
    103      -8.5632      1.00000
    104      -8.5311      1.00000
    105      -8.4778      1.00000
    106      -8.4633      1.00000
    107      -8.4399      1.00000
    108      -8.3735      1.00000
    109      -8.2913      1.00000
    110      -8.2174      1.00000
    111      -8.2041      1.00000
    112      -8.1299      1.00000
    113      -8.0932      1.00000
    114      -7.8523      1.00000
    115      -7.7439      1.00000
    116      -7.6403      1.00000
    117      -7.4815      1.00000
    118      -7.4458      1.00000
    119      -7.4117      1.00000
    120      -7.3924      1.00000
    121      -7.3022      1.00000
    122      -7.2722      1.00000
    123      -7.2324      1.00000
    124      -7.1927      1.00000
    125      -7.1747      1.00000
    126      -7.1411      1.00000
    127      -7.1166      1.00000
    128      -7.0859      1.00000
    129      -7.0667      1.00000
    130      -7.0428      1.00000
    131      -7.0170      1.00000
    132      -6.9878      1.00000
    133      -6.9514      1.00000
    134      -6.9449      1.00000
    135      -6.9097      1.00000
    136      -6.9031      1.00000
    137      -6.8843      1.00000
    138      -6.8283      1.00000
    139      -6.8175      1.00000
    140      -6.7826      1.00000
    141      -6.7538      1.00000
    142      -6.7236      1.00000
    143      -6.7185      1.00000
    144      -6.6831      1.00000
    145      -6.6397      1.00000
    146      -6.6205      1.00000
    147      -6.5960      1.00000
    148      -6.5814      1.00000
    149      -6.5563      1.00000
    150      -6.5482      1.00000
    151      -6.4988      1.00000
    152      -6.4769      1.00000
    153      -6.4556      1.00000
    154      -6.3972      1.00000
    155      -6.3665      1.00000
    156      -6.2885      1.00000
    157      -6.2260      1.00000
    158      -6.1288      1.00000
    159      -6.0848      1.00000
    160      -6.0654      1.00000
    161      -6.0318      1.00000
    162      -5.9371      1.00000
    163      -5.8811      1.00000
    164      -5.8379      1.00000
    165      -5.7917      1.00000
    166      -5.7442      1.00000
    167      -5.7360      1.00000
    168      -5.7263      1.00000
    169      -5.6778      1.00000
    170      -5.6133      1.00000
    171      -5.5847      1.00000
    172      -5.5559      1.00000
    173      -5.2674      1.00000
    174      -5.1283      1.00000
    175      -5.0318      1.00000
    176      -4.6000      1.00000
    177      -4.5297      1.00000
    178      -4.5132      1.00000
    179      -4.4958      1.00000
    180      -4.4159      1.00000
    181      -3.5797      1.00000
    182      -2.8276      0.00000
    183      -2.6953      0.00000
    184      -0.7440      0.00000
    185      -0.6674      0.00000
    186      -0.6394      0.00000
    187      -0.3268      0.00000
    188      -0.2752      0.00000
    189      -0.1827      0.00000
    190      -0.0332      0.00000
    191       0.0134      0.00000
    192       0.0771      0.00000
    193       0.1413      0.00000
    194       0.1784      0.00000
    195       0.1938      0.00000
    196       0.2632      0.00000
    197       0.3166      0.00000
    198       0.3685      0.00000
    199       0.3887      0.00000
    200       0.4488      0.00000
    201       0.5248      0.00000
    202       0.6864      0.00000
    203       0.7562      0.00000
    204       0.8308      0.00000
    205       0.8961      0.00000
    206       0.9419      0.00000
    207       0.9981      0.00000
    208       1.0176      0.00000
    209       1.1047      0.00000
    210       1.1449      0.00000
    211       1.2020      0.00000
    212       1.3135      0.00000
    213       1.4040      0.00000
    214       1.4139      0.00000
    215       1.4855      0.00000
    216       1.5657      0.00000

 spin component 2

 k-point     1 :       0.0000    0.0000    0.0000
  band No.  band energies     occupation 
      1     -34.0275      1.00000
      2     -33.9464      1.00000
      3     -33.3796      1.00000
      4     -33.3789      1.00000
      5     -27.3295      1.00000
      6     -21.7049      1.00000
      7     -21.5550      1.00000
      8     -21.5006      1.00000
      9     -21.4079      1.00000
     10     -21.3873      1.00000
     11     -21.3630      1.00000
     12     -21.3527      1.00000
     13     -21.3459      1.00000
     14     -21.2952      1.00000
     15     -21.2716      1.00000
     16     -21.2440      1.00000
     17     -21.1767      1.00000
     18     -21.0905      1.00000
     19     -21.0328      1.00000
     20     -21.0182      1.00000
     21     -20.9393      1.00000
     22     -20.8956      1.00000
     23     -20.8856      1.00000
     24     -20.8340      1.00000
     25     -20.8107      1.00000
     26     -20.7759      1.00000
     27     -20.1482      1.00000
     28     -20.0215      1.00000
     29     -19.9557      1.00000
     30     -19.9535      1.00000
     31     -19.0963      1.00000
     32     -17.5327      1.00000
     33     -17.5233      1.00000
     34     -17.4964      1.00000
     35     -17.4499      1.00000
     36     -17.4395      1.00000
     37     -17.4227      1.00000
     38     -16.8983      1.00000
     39     -16.8976      1.00000
     40     -16.8622      1.00000
     41     -16.8579      1.00000
     42     -16.8367      1.00000
     43     -16.8322      1.00000
     44     -12.7338      1.00000
     45     -12.6108      1.00000
     46     -12.2254      1.00000
     47     -12.1129      1.00000
     48     -11.6381      1.00000
     49     -11.3007      1.00000
     50     -11.1067      1.00000
     51     -10.9933      1.00000
     52     -10.7951      1.00000
     53     -10.7001      1.00000
     54     -10.6879      1.00000
     55     -10.4553      1.00000
     56     -10.2860      1.00000
     57     -10.2651      1.00000
     58     -10.2174      1.00000
     59     -10.0992      1.00000
     60     -10.0937      1.00000
     61     -10.0882      1.00000
     62     -10.0766      1.00000
     63     -10.0667      1.00000
     64      -9.8836      1.00000
     65      -9.7496      1.00000
     66      -9.6760      1.00000
     67      -9.5724      1.00000
     68      -9.5589      1.00000
     69      -9.3475      1.00000
     70      -9.2170      1.00000
     71      -8.9043      1.00000
     72      -8.7160      1.00000
     73      -8.6370      1.00000
     74      -8.6269      1.00000
     75      -8.6082      1.00000
     76      -8.5502      1.00000
     77      -8.5331      1.00000
     78      -8.4208      1.00000
     79      -8.3996      1.00000
     80      -8.3530      1.00000
     81      -8.2958      1.00000
     82      -8.2681      1.00000
     83      -8.2378      1.00000
     84      -8.2037      1.00000
     85      -8.1850      1.00000
     86      -8.0537      1.00000
     87      -8.0415      1.00000
     88      -8.0169      1.00000
     89      -7.9582      1.00000
     90      -7.8572      1.00000
     91      -7.7960      1.00000
     92      -7.7806      1.00000
     93      -7.7587      1.00000
     94      -7.7092      1.00000
     95      -7.6974      1.00000
     96      -7.6405      1.00000
     97      -7.5875      1.00000
     98      -7.5475      1.00000
     99      -7.5198      1.00000
    100      -7.4652      1.00000
    101      -7.4471      1.00000
    102      -7.4108      1.00000
    103      -7.3513      1.00000
    104      -7.3126      1.00000
    105      -7.2675      1.00000
    106      -7.2469      1.00000
    107      -7.2330      1.00000
    108      -7.1886      1.00000
    109      -7.1467      1.00000
    110      -7.1100      1.00000
    111      -7.1010      1.00000
    112      -7.0293      1.00000
    113      -7.0002      1.00000
    114      -6.9631      1.00000
    115      -6.9401      1.00000
    116      -6.9219      1.00000
    117      -6.8903      1.00000
    118      -6.8347      1.00000
    119      -6.7992      1.00000
    120      -6.7700      1.00000
    121      -6.7278      1.00000
    122      -6.7059      1.00000
    123      -6.6536      1.00000
    124      -6.5899      1.00000
    125      -6.5576      1.00000
    126      -6.5393      1.00000
    127      -6.5129      1.00000
    128      -6.4425      1.00000
    129      -6.4191      1.00000
    130      -6.3936      1.00000
    131      -6.3550      1.00000
    132      -6.3426      1.00000
    133      -6.2908      1.00000
    134      -6.2567      1.00000
    135      -6.2285      1.00000
    136      -6.0955      1.00000
    137      -5.9880      1.00000
    138      -5.9352      1.00000
    139      -5.8925      1.00000
    140      -5.8064      1.00000
    141      -5.7655      1.00000
    142      -5.7612      1.00000
    143      -5.7551      1.00000
    144      -5.4589      1.00000
    145      -5.3979      1.00000
    146      -5.3771      1.00000
    147      -5.2864      1.00000
    148      -5.2460      1.00000
    149      -5.2411      1.00000
    150      -5.1211      1.00000
    151      -5.0968      1.00000
    152      -5.0797      1.00000
    153      -4.7207      1.00000
    154      -3.9656      1.00000
    155      -3.7913      1.00000
    156      -2.7436      0.00000
    157      -2.6382      0.00000
    158      -2.6285      0.00000
    159      -2.2099      0.00000
    160      -2.1261      0.00000
    161      -2.1132      0.00000
    162      -2.0502      0.00000
    163      -1.9832      0.00000
    164      -1.9283      0.00000
    165      -1.8238      0.00000
    166      -1.6346      0.00000
    167      -1.4646      0.00000
    168      -1.4383      0.00000
    169      -0.7047      0.00000
    170      -0.6958      0.00000
    171      -0.5105      0.00000
    172      -0.4468      0.00000
    173      -0.4190      0.00000
    174      -0.3775      0.00000
    175      -0.3688      0.00000
    176      -0.3074      0.00000
    177      -0.1769      0.00000
    178      -0.1621      0.00000
    179      -0.0906      0.00000
    180       0.0208      0.00000
    181       0.1033      0.00000
    182       0.3648      0.00000
    183       0.4529      0.00000
    184       0.5111      0.00000
    185       0.6058      0.00000
    186       0.6484      0.00000
    187       0.6895      0.00000
    188       0.7095      0.00000
    189       0.7398      0.00000
    190       0.7630      0.00000
    191       0.7740      0.00000
    192       0.8140      0.00000
    193       0.8930      0.00000
    194       0.9124      0.00000
    195       0.9424      0.00000
    196       1.0150      0.00000
    197       1.0393      0.00000
    198       1.0648      0.00000
    199       1.0683      0.00000
    200       1.1275      0.00000
    201       1.1853      0.00000
    202       1.1963      0.00000
    203       1.2389      0.00000
    204       1.2510      0.00000
    205       1.3075      0.00000
    206       1.3361      0.00000
    207       1.3750      0.00000
    208       1.3960      0.00000
    209       1.4614      0.00000
    210       1.4755      0.00000
    211       1.5217      0.00000
    212       1.5499      0.00000
    213       1.5921      0.00000
    214       1.6089      0.00000
    215       1.6669      0.00000
    216       1.7553      0.00000

 k-point     2 :       0.3333    0.0000    0.0000
  band No.  band energies     occupation 
      1     -34.0275      1.00000
      2     -33.9464      1.00000
      3     -33.3796      1.00000
      4     -33.3789      1.00000
      5     -27.3295      1.00000
      6     -21.7051      1.00000
      7     -21.5533      1.00000
      8     -21.4944      1.00000
      9     -21.4097      1.00000
     10     -21.3989      1.00000
     11     -21.3676      1.00000
     12     -21.3533      1.00000
     13     -21.3372      1.00000
     14     -21.2938      1.00000
     15     -21.2697      1.00000
     16     -21.2449      1.00000
     17     -21.1766      1.00000
     18     -21.0917      1.00000
     19     -21.0324      1.00000
     20     -21.0170      1.00000
     21     -20.9385      1.00000
     22     -20.8965      1.00000
     23     -20.8877      1.00000
     24     -20.8326      1.00000
     25     -20.8105      1.00000
     26     -20.7758      1.00000
     27     -20.1482      1.00000
     28     -20.0214      1.00000
     29     -19.9555      1.00000
     30     -19.9535      1.00000
     31     -19.0962      1.00000
     32     -17.5327      1.00000
     33     -17.5232      1.00000
     34     -17.4964      1.00000
     35     -17.4499      1.00000
     36     -17.4396      1.00000
     37     -17.4227      1.00000
     38     -16.8983      1.00000
     39     -16.8976      1.00000
     40     -16.8612      1.00000
     41     -16.8590      1.00000
     42     -16.8356      1.00000
     43     -16.8333      1.00000
     44     -12.7334      1.00000
     45     -12.5198      1.00000
     46     -12.2644      1.00000
     47     -12.0840      1.00000
     48     -11.7422      1.00000
     49     -11.2660      1.00000
     50     -11.1538      1.00000
     51     -11.0430      1.00000
     52     -10.8951      1.00000
     53     -10.7203      1.00000
     54     -10.6980      1.00000
     55     -10.4372      1.00000
     56     -10.3001      1.00000
     57     -10.2636      1.00000
     58     -10.2273      1.00000
     59     -10.1737      1.00000
     60     -10.1000      1.00000
     61     -10.0442      1.00000
     62     -10.0247      1.00000
     63      -9.8986      1.00000
     64      -9.8250      1.00000
     65      -9.7754      1.00000
     66      -9.6582      1.00000
     67      -9.5523      1.00000
     68      -9.5162      1.00000
     69      -9.3864      1.00000
     70      -9.0898      1.00000
     71      -8.8646      1.00000
     72      -8.7729      1.00000
     73      -8.6685      1.00000
     74      -8.6235      1.00000
     75      -8.5893      1.00000
     76      -8.5621      1.00000
     77      -8.5354      1.00000
     78      -8.4854      1.00000
     79      -8.4501      1.00000
     80      -8.3168      1.00000
     81      -8.2990      1.00000
     82      -8.2380      1.00000
     83      -8.2157      1.00000
     84      -8.1836      1.00000
     85      -8.1227      1.00000
     86      -8.0850      1.00000
     87      -8.0321      1.00000
     88      -7.9930      1.00000
     89      -7.9736      1.00000
     90      -7.8741      1.00000
     91      -7.8337      1.00000
     92      -7.7923      1.00000
     93      -7.7714      1.00000
     94      -7.7382      1.00000
     95      -7.6580      1.00000
     96      -7.6381      1.00000
     97      -7.5927      1.00000
     98      -7.5464      1.00000
     99      -7.4837      1.00000
    100      -7.4724      1.00000
    101      -7.4480      1.00000
    102      -7.3972      1.00000
    103      -7.3878      1.00000
    104      -7.3277      1.00000
    105      -7.2919      1.00000
    106      -7.2449      1.00000
    107      -7.2372      1.00000
    108      -7.1938      1.00000
    109      -7.1796      1.00000
    110      -7.1116      1.00000
    111      -7.0975      1.00000
    112      -7.0705      1.00000
    113      -7.0209      1.00000
    114      -6.9859      1.00000
    115      -6.9632      1.00000
    116      -6.9181      1.00000
    117      -6.8777      1.00000
    118      -6.8348      1.00000
    119      -6.8005      1.00000
    120      -6.7520      1.00000
    121      -6.7371      1.00000
    122      -6.7036      1.00000
    123      -6.6585      1.00000
    124      -6.6324      1.00000
    125      -6.5698      1.00000
    126      -6.5216      1.00000
    127      -6.5086      1.00000
    128      -6.4674      1.00000
    129      -6.4513      1.00000
    130      -6.3999      1.00000
    131      -6.3830      1.00000
    132      -6.3421      1.00000
    133      -6.2541      1.00000
    134      -6.2271      1.00000
    135      -6.1947      1.00000
    136      -6.0605      1.00000
    137      -5.9657      1.00000
    138      -5.9185      1.00000
    139      -5.8763      1.00000
    140      -5.7861      1.00000
    141      -5.7610      1.00000
    142      -5.7545      1.00000
    143      -5.7251      1.00000
    144      -5.5208      1.00000
    145      -5.4037      1.00000
    146      -5.3860      1.00000
    147      -5.2911      1.00000
    148      -5.2260      1.00000
    149      -5.2106      1.00000
    150      -5.1479      1.00000
    151      -5.0964      1.00000
    152      -5.0801      1.00000
    153      -4.7171      1.00000
    154      -3.9687      1.00000
    155      -3.7933      1.00000
    156      -2.7561      0.00000
    157      -2.6448      0.00000
    158      -2.6374      0.00000
    159      -2.2462      0.00000
    160      -2.1380      0.00000
    161      -2.1017      0.00000
    162      -2.0409      0.00000
    163      -2.0089      0.00000
    164      -1.8837      0.00000
    165      -1.7393      0.00000
    166      -1.6171      0.00000
    167      -1.4650      0.00000
    168      -1.4398      0.00000
    169      -0.7656      0.00000
    170      -0.6936      0.00000
    171      -0.5355      0.00000
    172      -0.4507      0.00000
    173      -0.4191      0.00000
    174      -0.3896      0.00000
    175      -0.3420      0.00000
    176      -0.3039      0.00000
    177      -0.1696      0.00000
    178      -0.1447      0.00000
    179      -0.0682      0.00000
    180      -0.0121      0.00000
    181       0.0709      0.00000
    182       0.2753      0.00000
    183       0.3591      0.00000
    184       0.4192      0.00000
    185       0.5023      0.00000
    186       0.5646      0.00000
    187       0.6185      0.00000
    188       0.6360      0.00000
    189       0.7266      0.00000
    190       0.7768      0.00000
    191       0.8107      0.00000
    192       0.8583      0.00000
    193       0.8958      0.00000
    194       0.9201      0.00000
    195       0.9732      0.00000
    196       1.0150      0.00000
    197       1.0409      0.00000
    198       1.0724      0.00000
    199       1.1292      0.00000
    200       1.1750      0.00000
    201       1.2345      0.00000
    202       1.2595      0.00000
    203       1.2830      0.00000
    204       1.3074      0.00000
    205       1.3511      0.00000
    206       1.4242      0.00000
    207       1.4492      0.00000
    208       1.4664      0.00000
    209       1.5074      0.00000
    210       1.5252      0.00000
    211       1.5701      0.00000
    212       1.6094      0.00000
    213       1.6259      0.00000
    214       1.6931      0.00000
    215       1.7186      0.00000
    216       1.9844      0.00000

 k-point     3 :       0.0000    0.3333    0.0000
  band No.  band energies     occupation 
      1     -34.0275      1.00000
      2     -33.9464      1.00000
      3     -33.3796      1.00000
      4     -33.3789      1.00000
      5     -27.3295      1.00000
      6     -21.7049      1.00000
      7     -21.5545      1.00000
      8     -21.4936      1.00000
      9     -21.4177      1.00000
     10     -21.3841      1.00000
     11     -21.3747      1.00000
     12     -21.3470      1.00000
     13     -21.3412      1.00000
     14     -21.2946      1.00000
     15     -21.2715      1.00000
     16     -21.2445      1.00000
     17     -21.1779      1.00000
     18     -21.0896      1.00000
     19     -21.0307      1.00000
     20     -21.0188      1.00000
     21     -20.9386      1.00000
     22     -20.8980      1.00000
     23     -20.8860      1.00000
     24     -20.8328      1.00000
     25     -20.8093      1.00000
     26     -20.7774      1.00000
     27     -20.1482      1.00000
     28     -20.0213      1.00000
     29     -19.9556      1.00000
     30     -19.9535      1.00000
     31     -19.0962      1.00000
     32     -17.5327      1.00000
     33     -17.5232      1.00000
     34     -17.4964      1.00000
     35     -17.4499      1.00000
     36     -17.4396      1.00000
     37     -17.4227      1.00000
     38     -16.8983      1.00000
     39     -16.8976      1.00000
     40     -16.8612      1.00000
     41     -16.8590      1.00000
     42     -16.8356      1.00000
     43     -16.8333      1.00000
     44     -12.7335      1.00000
     45     -12.5177      1.00000
     46     -12.2686      1.00000
     47     -12.0879      1.00000
     48     -11.7408      1.00000
     49     -11.2891      1.00000
     50     -11.1703      1.00000
     51     -10.9965      1.00000
     52     -10.8621      1.00000
     53     -10.6912      1.00000
     54     -10.6658      1.00000
     55     -10.4529      1.00000
     56     -10.3872      1.00000
     57     -10.2968      1.00000
     58     -10.1876      1.00000
     59     -10.1534      1.00000
     60     -10.1029      1.00000
     61     -10.0985      1.00000
     62     -10.0422      1.00000
     63      -9.9082      1.00000
     64      -9.7839      1.00000
     65      -9.7573      1.00000
     66      -9.6554      1.00000
     67      -9.5656      1.00000
     68      -9.5186      1.00000
     69      -9.3857      1.00000
     70      -9.0879      1.00000
     71      -8.8756      1.00000
     72      -8.7614      1.00000
     73      -8.6650      1.00000
     74      -8.6274      1.00000
     75      -8.5899      1.00000
     76      -8.5712      1.00000
     77      -8.5275      1.00000
     78      -8.4778      1.00000
     79      -8.4537      1.00000
     80      -8.3253      1.00000
     81      -8.2779      1.00000
     82      -8.2249      1.00000
     83      -8.1950      1.00000
     84      -8.1711      1.00000
     85      -8.1222      1.00000
     86      -8.0971      1.00000
     87      -8.0502      1.00000
     88      -8.0022      1.00000
     89      -7.9565      1.00000
     90      -7.8789      1.00000
     91      -7.8488      1.00000
     92      -7.7792      1.00000
     93      -7.7632      1.00000
     94      -7.7213      1.00000
     95      -7.6700      1.00000
     96      -7.6468      1.00000
     97      -7.6355      1.00000
     98      -7.5246      1.00000
     99      -7.4947      1.00000
    100      -7.4658      1.00000
    101      -7.4443      1.00000
    102      -7.4177      1.00000
    103      -7.3862      1.00000
    104      -7.3728      1.00000
    105      -7.2894      1.00000
    106      -7.2325      1.00000
    107      -7.2027      1.00000
    108      -7.1854      1.00000
    109      -7.1407      1.00000
    110      -7.1230      1.00000
    111      -7.1165      1.00000
    112      -7.0978      1.00000
    113      -7.0227      1.00000
    114      -6.9805      1.00000
    115      -6.9552      1.00000
    116      -6.8659      1.00000
    117      -6.8520      1.00000
    118      -6.8411      1.00000
    119      -6.8053      1.00000
    120      -6.7547      1.00000
    121      -6.7337      1.00000
    122      -6.7046      1.00000
    123      -6.6950      1.00000
    124      -6.6236      1.00000
    125      -6.5711      1.00000
    126      -6.5418      1.00000
    127      -6.5039      1.00000
    128      -6.4647      1.00000
    129      -6.4612      1.00000
    130      -6.4041      1.00000
    131      -6.3871      1.00000
    132      -6.3419      1.00000
    133      -6.2532      1.00000
    134      -6.2232      1.00000
    135      -6.1937      1.00000
    136      -6.0651      1.00000
    137      -5.9614      1.00000
    138      -5.9145      1.00000
    139      -5.8730      1.00000
    140      -5.7879      1.00000
    141      -5.7650      1.00000
    142      -5.7609      1.00000
    143      -5.7204      1.00000
    144      -5.5214      1.00000
    145      -5.4124      1.00000
    146      -5.3806      1.00000
    147      -5.2882      1.00000
    148      -5.2444      1.00000
    149      -5.2332      1.00000
    150      -5.1083      1.00000
    151      -5.0944      1.00000
    152      -5.0783      1.00000
    153      -4.7174      1.00000
    154      -3.9650      1.00000
    155      -3.7935      1.00000
    156      -2.7515      0.00000
    157      -2.6488      0.00000
    158      -2.6285      0.00000
    159      -2.2201      0.00000
    160      -2.1363      0.00000
    161      -2.1015      0.00000
    162      -2.0721      0.00000
    163      -2.0223      0.00000
    164      -1.8834      0.00000
    165      -1.7571      0.00000
    166      -1.6195      0.00000
    167      -1.4670      0.00000
    168      -1.4535      0.00000
    169      -0.7370      0.00000
    170      -0.6846      0.00000
    171      -0.5212      0.00000
    172      -0.4941      0.00000
    173      -0.4286      0.00000
    174      -0.3873      0.00000
    175      -0.3200      0.00000
    176      -0.2812      0.00000
    177      -0.2099      0.00000
    178      -0.1437      0.00000
    179      -0.1059      0.00000
    180       0.0569      0.00000
    181       0.1165      0.00000
    182       0.2983      0.00000
    183       0.3313      0.00000
    184       0.4884      0.00000
    185       0.5272      0.00000
    186       0.5846      0.00000
    187       0.6128      0.00000
    188       0.6401      0.00000
    189       0.6861      0.00000
    190       0.7593      0.00000
    191       0.7763      0.00000
    192       0.8341      0.00000
    193       0.8718      0.00000
    194       0.9384      0.00000
    195       0.9915      0.00000
    196       1.0149      0.00000
    197       1.0702      0.00000
    198       1.1271      0.00000
    199       1.1595      0.00000
    200       1.1747      0.00000
    201       1.2038      0.00000
    202       1.2418      0.00000
    203       1.2606      0.00000
    204       1.2978      0.00000
    205       1.3511      0.00000
    206       1.3763      0.00000
    207       1.4175      0.00000
    208       1.4588      0.00000
    209       1.4678      0.00000
    210       1.5068      0.00000
    211       1.5541      0.00000
    212       1.5760      0.00000
    213       1.6219      0.00000
    214       1.6437      0.00000
    215       1.7681      0.00000
    216       1.9137      0.00000

 k-point     4 :       0.3333    0.3333    0.0000
  band No.  band energies     occupation 
      1     -34.0275      1.00000
      2     -33.9464      1.00000
      3     -33.3796      1.00000
      4     -33.3789      1.00000
      5     -27.3295      1.00000
      6     -21.7051      1.00000
      7     -21.5530      1.00000
      8     -21.4869      1.00000
      9     -21.4185      1.00000
     10     -21.3992      1.00000
     11     -21.3775      1.00000
     12     -21.3421      1.00000
     13     -21.3375      1.00000
     14     -21.2932      1.00000
     15     -21.2695      1.00000
     16     -21.2456      1.00000
     17     -21.1778      1.00000
     18     -21.0911      1.00000
     19     -21.0301      1.00000
     20     -21.0182      1.00000
     21     -20.9381      1.00000
     22     -20.8986      1.00000
     23     -20.8883      1.00000
     24     -20.8309      1.00000
     25     -20.8092      1.00000
     26     -20.7772      1.00000
     27     -20.1482      1.00000
     28     -20.0213      1.00000
     29     -19.9557      1.00000
     30     -19.9533      1.00000
     31     -19.0962      1.00000
     32     -17.5327      1.00000
     33     -17.5232      1.00000
     34     -17.4964      1.00000
     35     -17.4499      1.00000
     36     -17.4396      1.00000
     37     -17.4227      1.00000
     38     -16.8983      1.00000
     39     -16.8976      1.00000
     40     -16.8621      1.00000
     41     -16.8580      1.00000
     42     -16.8356      1.00000
     43     -16.8333      1.00000
     44     -12.7331      1.00000
     45     -12.4149      1.00000
     46     -12.2553      1.00000
     47     -12.0664      1.00000
     48     -11.9135      1.00000
     49     -11.2386      1.00000
     50     -11.1506      1.00000
     51     -11.0993      1.00000
     52     -10.9723      1.00000
     53     -10.8077      1.00000
     54     -10.6165      1.00000
     55     -10.4115      1.00000
     56     -10.3463      1.00000
     57     -10.2531      1.00000
     58     -10.1941      1.00000
     59     -10.1749      1.00000
     60     -10.1596      1.00000
     61      -9.9879      1.00000
     62      -9.9477      1.00000
     63      -9.9056      1.00000
     64      -9.8131      1.00000
     65      -9.7181      1.00000
     66      -9.6633      1.00000
     67      -9.5468      1.00000
     68      -9.4893      1.00000
     69      -9.3986      1.00000
     70      -9.0167      1.00000
     71      -8.8086      1.00000
     72      -8.7915      1.00000
     73      -8.6975      1.00000
     74      -8.6649      1.00000
     75      -8.6186      1.00000
     76      -8.5060      1.00000
     77      -8.4907      1.00000
     78      -8.4659      1.00000
     79      -8.4467      1.00000
     80      -8.3219      1.00000
     81      -8.2640      1.00000
     82      -8.2328      1.00000
     83      -8.1994      1.00000
     84      -8.1666      1.00000
     85      -8.1076      1.00000
     86      -8.0929      1.00000
     87      -8.0529      1.00000
     88      -8.0115      1.00000
     89      -7.9777      1.00000
     90      -7.9218      1.00000
     91      -7.8893      1.00000
     92      -7.8110      1.00000
     93      -7.7781      1.00000
     94      -7.7219      1.00000
     95      -7.6861      1.00000
     96      -7.6276      1.00000
     97      -7.5892      1.00000
     98      -7.5594      1.00000
     99      -7.5263      1.00000
    100      -7.4747      1.00000
    101      -7.4481      1.00000
    102      -7.3998      1.00000
    103      -7.3699      1.00000
    104      -7.3475      1.00000
    105      -7.3196      1.00000
    106      -7.2552      1.00000
    107      -7.2248      1.00000
    108      -7.1939      1.00000
    109      -7.1677      1.00000
    110      -7.1468      1.00000
    111      -7.0985      1.00000
    112      -7.0852      1.00000
    113      -7.0245      1.00000
    114      -6.9666      1.00000
    115      -6.9510      1.00000
    116      -6.9158      1.00000
    117      -6.8572      1.00000
    118      -6.7990      1.00000
    119      -6.7753      1.00000
    120      -6.7652      1.00000
    121      -6.7301      1.00000
    122      -6.7171      1.00000
    123      -6.7042      1.00000
    124      -6.6455      1.00000
    125      -6.6336      1.00000
    126      -6.5386      1.00000
    127      -6.5099      1.00000
    128      -6.4639      1.00000
    129      -6.4330      1.00000
    130      -6.3912      1.00000
    131      -6.3640      1.00000
    132      -6.3371      1.00000
    133      -6.2417      1.00000
    134      -6.1908      1.00000
    135      -6.1785      1.00000
    136      -6.1113      1.00000
    137      -5.9974      1.00000
    138      -5.8921      1.00000
    139      -5.8608      1.00000
    140      -5.7793      1.00000
    141      -5.7740      1.00000
    142      -5.7607      1.00000
    143      -5.6626      1.00000
    144      -5.5607      1.00000
    145      -5.4148      1.00000
    146      -5.3823      1.00000
    147      -5.2891      1.00000
    148      -5.2259      1.00000
    149      -5.2026      1.00000
    150      -5.1339      1.00000
    151      -5.0928      1.00000
    152      -5.0791      1.00000
    153      -4.7141      1.00000
    154      -3.9713      1.00000
    155      -3.7960      1.00000
    156      -2.7535      0.00000
    157      -2.6488      0.00000
    158      -2.6447      0.00000
    159      -2.2499      0.00000
    160      -2.1489      0.00000
    161      -2.0973      0.00000
    162      -2.0841      0.00000
    163      -2.0263      0.00000
    164      -1.8412      0.00000
    165      -1.6762      0.00000
    166      -1.5980      0.00000
    167      -1.4636      0.00000
    168      -1.4569      0.00000
    169      -0.7852      0.00000
    170      -0.6409      0.00000
    171      -0.5712      0.00000
    172      -0.5253      0.00000
    173      -0.4605      0.00000
    174      -0.3867      0.00000
    175      -0.3618      0.00000
    176      -0.2535      0.00000
    177      -0.1739      0.00000
    178      -0.1344      0.00000
    179      -0.0637      0.00000
    180       0.0518      0.00000
    181       0.0906      0.00000
    182       0.1933      0.00000
    183       0.2896      0.00000
    184       0.4209      0.00000
    185       0.4564      0.00000
    186       0.4760      0.00000
    187       0.5311      0.00000
    188       0.5906      0.00000
    189       0.6372      0.00000
    190       0.7205      0.00000
    191       0.7693      0.00000
    192       0.8762      0.00000
    193       0.9285      0.00000
    194       0.9438      0.00000
    195       0.9760      0.00000
    196       1.0396      0.00000
    197       1.0622      0.00000
    198       1.1437      0.00000
    199       1.1820      0.00000
    200       1.2427      0.00000
    201       1.2603      0.00000
    202       1.2990      0.00000
    203       1.3399      0.00000
    204       1.3678      0.00000
    205       1.3912      0.00000
    206       1.4507      0.00000
    207       1.4937      0.00000
    208       1.5180      0.00000
    209       1.5652      0.00000
    210       1.5946      0.00000
    211       1.6264      0.00000
    212       1.6518      0.00000
    213       1.7132      0.00000
    214       1.7530      0.00000
    215       1.8801      0.00000
    216       2.0079      0.00000

 k-point     5 :      -0.3333    0.3333    0.0000
  band No.  band energies     occupation 
      1     -34.0275      1.00000
      2     -33.9464      1.00000
      3     -33.3796      1.00000
      4     -33.3789      1.00000
      5     -27.3295      1.00000
      6     -21.7051      1.00000
      7     -21.5530      1.00000
      8     -21.4868      1.00000
      9     -21.4189      1.00000
     10     -21.3990      1.00000
     11     -21.3774      1.00000
     12     -21.3423      1.00000
     13     -21.3373      1.00000
     14     -21.2932      1.00000
     15     -21.2696      1.00000
     16     -21.2456      1.00000
     17     -21.1777      1.00000
     18     -21.0911      1.00000
     19     -21.0302      1.00000
     20     -21.0181      1.00000
     21     -20.9381      1.00000
     22     -20.8983      1.00000
     23     -20.8886      1.00000
     24     -20.8309      1.00000
     25     -20.8092      1.00000
     26     -20.7772      1.00000
     27     -20.1482      1.00000
     28     -20.0213      1.00000
     29     -19.9556      1.00000
     30     -19.9534      1.00000
     31     -19.0962      1.00000
     32     -17.5327      1.00000
     33     -17.5232      1.00000
     34     -17.4964      1.00000
     35     -17.4499      1.00000
     36     -17.4396      1.00000
     37     -17.4227      1.00000
     38     -16.8983      1.00000
     39     -16.8976      1.00000
     40     -16.8611      1.00000
     41     -16.8590      1.00000
     42     -16.8366      1.00000
     43     -16.8323      1.00000
     44     -12.7331      1.00000
     45     -12.4143      1.00000
     46     -12.2565      1.00000
     47     -12.0662      1.00000
     48     -11.9130      1.00000
     49     -11.2419      1.00000
     50     -11.1494      1.00000
     51     -11.0955      1.00000
     52     -10.9749      1.00000
     53     -10.8058      1.00000
     54     -10.6188      1.00000
     55     -10.4110      1.00000
     56     -10.3431      1.00000
     57     -10.2442      1.00000
     58     -10.2111      1.00000
     59     -10.1671      1.00000
     60     -10.1398      1.00000
     61     -10.0433      1.00000
     62      -9.9213      1.00000
     63      -9.9067      1.00000
     64      -9.8078      1.00000
     65      -9.7210      1.00000
     66      -9.6593      1.00000
     67      -9.5490      1.00000
     68      -9.4694      1.00000
     69      -9.4188      1.00000
     70      -8.9860      1.00000
     71      -8.8684      1.00000
     72      -8.7361      1.00000
     73      -8.7114      1.00000
     74      -8.6883      1.00000
     75      -8.6168      1.00000
     76      -8.5071      1.00000
     77      -8.4783      1.00000
     78      -8.4575      1.00000
     79      -8.4477      1.00000
     80      -8.3223      1.00000
     81      -8.2735      1.00000
     82      -8.2219      1.00000
     83      -8.1858      1.00000
     84      -8.1546      1.00000
     85      -8.1295      1.00000
     86      -8.1011      1.00000
     87      -8.0434      1.00000
     88      -8.0285      1.00000
     89      -7.9756      1.00000
     90      -7.9104      1.00000
     91      -7.8973      1.00000
     92      -7.8170      1.00000
     93      -7.7844      1.00000
     94      -7.7263      1.00000
     95      -7.6885      1.00000
     96      -7.6384      1.00000
     97      -7.5886      1.00000
     98      -7.5407      1.00000
     99      -7.5183      1.00000
    100      -7.4753      1.00000
    101      -7.4347      1.00000
    102      -7.4186      1.00000
    103      -7.3596      1.00000
    104      -7.3547      1.00000
    105      -7.2791      1.00000
    106      -7.2503      1.00000
    107      -7.2339      1.00000
    108      -7.2050      1.00000
    109      -7.1839      1.00000
    110      -7.1427      1.00000
    111      -7.1013      1.00000
    112      -7.0781      1.00000
    113      -7.0215      1.00000
    114      -6.9833      1.00000
    115      -6.9499      1.00000
    116      -6.9168      1.00000
    117      -6.8638      1.00000
    118      -6.8103      1.00000
    119      -6.7914      1.00000
    120      -6.7668      1.00000
    121      -6.7407      1.00000
    122      -6.7217      1.00000
    123      -6.6393      1.00000
    124      -6.6281      1.00000
    125      -6.6111      1.00000
    126      -6.5924      1.00000
    127      -6.5051      1.00000
    128      -6.4831      1.00000
    129      -6.4396      1.00000
    130      -6.3671      1.00000
    131      -6.3481      1.00000
    132      -6.2955      1.00000
    133      -6.2686      1.00000
    134      -6.2542      1.00000
    135      -6.1825      1.00000
    136      -6.0485      1.00000
    137      -6.0214      1.00000
    138      -5.9049      1.00000
    139      -5.8543      1.00000
    140      -5.7798      1.00000
    141      -5.7714      1.00000
    142      -5.7610      1.00000
    143      -5.6699      1.00000
    144      -5.5528      1.00000
    145      -5.4129      1.00000
    146      -5.3837      1.00000
    147      -5.2883      1.00000
    148      -5.2262      1.00000
    149      -5.2009      1.00000
    150      -5.1356      1.00000
    151      -5.0933      1.00000
    152      -5.0793      1.00000
    153      -4.7142      1.00000
    154      -3.9723      1.00000
    155      -3.7956      1.00000
    156      -2.7540      0.00000
    157      -2.6487      0.00000
    158      -2.6447      0.00000
    159      -2.2493      0.00000
    160      -2.1483      0.00000
    161      -2.0862      0.00000
    162      -2.0728      0.00000
    163      -2.0502      0.00000
    164      -1.8412      0.00000
    165      -1.6759      0.00000
    166      -1.5993      0.00000
    167      -1.4658      0.00000
    168      -1.4536      0.00000
    169      -0.7840      0.00000
    170      -0.6322      0.00000
    171      -0.5881      0.00000
    172      -0.5217      0.00000
    173      -0.4566      0.00000
    174      -0.3814      0.00000
    175      -0.3606      0.00000
    176      -0.2523      0.00000
    177      -0.1686      0.00000
    178      -0.1406      0.00000
    179      -0.0634      0.00000
    180       0.0531      0.00000
    181       0.0980      0.00000
    182       0.2009      0.00000
    183       0.2487      0.00000
    184       0.4087      0.00000
    185       0.4578      0.00000
    186       0.4838      0.00000
    187       0.5328      0.00000
    188       0.6053      0.00000
    189       0.6201      0.00000
    190       0.7486      0.00000
    191       0.7838      0.00000
    192       0.8571      0.00000
    193       0.9203      0.00000
    194       0.9336      0.00000
    195       0.9652      0.00000
    196       1.0383      0.00000
    197       1.0934      0.00000
    198       1.1591      0.00000
    199       1.1860      0.00000
    200       1.2363      0.00000
    201       1.2742      0.00000
    202       1.3031      0.00000
    203       1.3291      0.00000
    204       1.3680      0.00000
    205       1.3956      0.00000
    206       1.4487      0.00000
    207       1.4725      0.00000
    208       1.5260      0.00000
    209       1.5750      0.00000
    210       1.5833      0.00000
    211       1.6488      0.00000
    212       1.6717      0.00000
    213       1.6889      0.00000
    214       1.7219      0.00000
    215       1.8438      0.00000
    216       2.0277      0.00000


--------------------------------------------------------------------------------------------------------


 soft charge-density along one line, spin component           1
         0         1         2         3         4         5         6         7         8         9
 total charge-density along one line
 
 soft charge-density along one line, spin component           2
         0         1         2         3         4         5         6         7         8         9
 total charge-density along one line
 
 pseudopotential strength for first ion, spin component:           1
-15.867  -0.013  -0.003  -0.009   0.206   1.928   0.001   0.001
 -0.013 -15.765  -0.165  -0.001   0.011   0.001   1.899   0.026
 -0.003  -0.165 -14.259   0.026   0.002   0.001   0.026   1.663
 -0.009  -0.001   0.026 -15.790   0.018   0.003  -0.000  -0.004
  0.206   0.011   0.002   0.018 -15.955  -0.019  -0.002  -0.001
  1.928   0.001   0.001   0.003  -0.019  -0.032  -0.002  -0.000
  0.001   1.899   0.026  -0.000  -0.002  -0.002  -0.024  -0.019
  0.001   0.026   1.663  -0.004  -0.001  -0.000  -0.019   0.149
  0.003  -0.000  -0.004   1.903  -0.002  -0.001  -0.000   0.003
 -0.019  -0.002  -0.001  -0.002   1.932   0.026   0.001   0.000
 -0.000   0.006  -0.044  -0.001   0.001   0.000  -0.001   0.011
  0.000  -0.000   0.002   0.000  -0.000  -0.000   0.000  -0.001
  0.001   0.032   0.000   0.000   0.002  -0.000  -0.010  -0.000
  0.000  -0.004   0.052   0.001  -0.000  -0.000   0.001  -0.013
 -0.002   0.000  -0.000   0.032   0.000   0.001  -0.000   0.000
 -0.000  -0.007   0.001   0.000  -0.001   0.000   0.003  -0.000
  0.000   0.003  -0.026  -0.001   0.000   0.000  -0.001   0.007
  0.000   0.000  -0.000  -0.007  -0.000  -0.000   0.000  -0.000
 pseudopotential strength for first ion, spin component:           2
 -8.305  -0.053  -0.011   0.084   0.662   0.476   0.008   0.002
 -0.053  -9.595   0.136   0.003  -0.057   0.008   0.670  -0.024
 -0.011   0.136 -10.789  -0.016   0.001   0.002  -0.024   0.886
  0.084   0.003  -0.016  -9.591   0.030  -0.012  -0.001   0.003
  0.662  -0.057   0.001   0.030  -8.871  -0.098   0.008  -0.000
  0.476   0.008   0.002  -0.012  -0.098   0.774  -0.006  -0.001
  0.008   0.670  -0.024  -0.001   0.008  -0.006   0.624   0.014
  0.002  -0.024   0.886   0.003  -0.000  -0.001   0.014   0.499
 -0.012  -0.001   0.003   0.669  -0.004   0.010   0.000  -0.002
 -0.098   0.008  -0.000  -0.004   0.563   0.077  -0.007   0.000
 -0.001  -0.008   0.075   0.001   0.000  -0.000   0.001  -0.013
  0.000   0.000  -0.004  -0.000  -0.000  -0.000  -0.000   0.001
  0.001   0.030   0.000  -0.000   0.002  -0.000  -0.007  -0.000
 -0.000  -0.003   0.051   0.001   0.000   0.000   0.000  -0.008
 -0.002  -0.000  -0.000   0.030   0.001   0.000   0.000   0.000
 -0.000  -0.006   0.001   0.000  -0.000   0.000   0.003  -0.000
  0.000   0.002  -0.027  -0.001  -0.000  -0.000  -0.000   0.006
  0.000   0.000   0.000  -0.006  -0.000  -0.000  -0.000  -0.000
 total augmentation occupancy for first ion, spin component:           1
  1.086   0.012   0.002  -0.017  -0.147  -0.164   0.006   0.005  -0.004  -0.106  -0.003   0.004  -0.000   0.001  -0.000   0.000
  0.012   1.347  -0.009  -0.001   0.012   0.007  -0.079  -0.081  -0.004   0.001  -0.025   0.010   0.018  -0.029   0.000  -0.005
  0.002  -0.009   1.418   0.000  -0.000   0.006  -0.081   0.658   0.013  -0.008   0.205  -0.090  -0.015   0.250   0.004   0.000
 -0.017  -0.001   0.000   1.349  -0.007  -0.005  -0.004   0.014  -0.082  -0.008   0.003  -0.001  -0.000   0.005   0.014  -0.000
 -0.147   0.012  -0.000  -0.007   1.206  -0.107   0.000  -0.007  -0.008  -0.045   0.003  -0.003   0.001  -0.002  -0.001  -0.000
 -0.164   0.007   0.006  -0.005  -0.107   0.495   0.033   0.013   0.004  -0.527  -0.019   0.007  -0.002   0.003   0.001   0.000
  0.006  -0.079  -0.081  -0.004   0.000   0.033   0.517  -0.022  -0.004  -0.016  -0.025   0.024   0.042  -0.033   0.005  -0.001
  0.005  -0.081   0.658   0.014  -0.007   0.013  -0.022   0.719   0.006  -0.013   0.209  -0.220  -0.013   0.229   0.003   0.003
 -0.004  -0.004   0.013  -0.082  -0.008   0.004  -0.004   0.006   0.528  -0.042   0.000  -0.002   0.005   0.004   0.026  -0.000
 -0.106   0.001  -0.008  -0.008  -0.045  -0.527  -0.016  -0.013  -0.042   0.877   0.017  -0.006   0.004  -0.006  -0.002  -0.000
 -0.003  -0.025   0.205   0.003   0.003  -0.019  -0.025   0.209   0.000   0.017   1.268  -0.372  -0.012   0.189  -0.001   0.001
  0.004   0.010  -0.090  -0.001  -0.003   0.007   0.024  -0.220  -0.002  -0.006  -0.372   0.218   0.006  -0.076  -0.000  -0.001
 -0.000   0.018  -0.015  -0.000   0.001  -0.002   0.042  -0.013   0.005   0.004  -0.012   0.006   0.247  -0.006  -0.003  -0.018
  0.001  -0.029   0.250   0.005  -0.002   0.003  -0.033   0.229   0.004  -0.006   0.189  -0.076  -0.006   0.344   0.000   0.001
 -0.000   0.000   0.004   0.014  -0.001   0.001   0.005   0.003   0.026  -0.002  -0.001  -0.000  -0.003   0.000   0.255   0.000
  0.000  -0.005   0.000  -0.000  -0.000   0.000  -0.001   0.003  -0.000  -0.000   0.001  -0.001  -0.018   0.001   0.000   0.002
 -0.000   0.001  -0.010   0.000   0.000  -0.000   0.005  -0.037  -0.001   0.001  -0.013   0.018   0.001  -0.028   0.000  -0.000
 -0.000  -0.000  -0.000  -0.004   0.000  -0.000  -0.000  -0.001  -0.000  -0.000   0.000   0.000   0.000  -0.000  -0.019  -0.000
 total augmentation occupancy for first ion, spin component:           2
  0.857  -0.011  -0.002   0.017   0.142  -0.328  -0.007  -0.001   0.003   0.096   0.004  -0.000   0.000  -0.000   0.000   0.000
 -0.011   0.601   0.036   0.001  -0.011  -0.007  -0.382  -0.022  -0.000  -0.001   0.005   0.001  -0.023   0.005  -0.001  -0.001
 -0.002   0.036   0.277  -0.005   0.000  -0.000  -0.021  -0.187   0.003  -0.002  -0.032  -0.002   0.000  -0.034  -0.000  -0.000
  0.017   0.001  -0.005   0.602   0.007   0.003  -0.000   0.003  -0.385   0.007  -0.001  -0.000  -0.000  -0.000  -0.020   0.000
  0.142  -0.011   0.000   0.007   0.738   0.097  -0.001  -0.000   0.007  -0.383  -0.001   0.001  -0.001   0.001   0.001   0.000
 -0.328  -0.007  -0.000   0.003   0.097   0.374   0.025   0.006   0.003  -0.380  -0.006  -0.000  -0.001   0.001   0.001  -0.000
 -0.007  -0.382  -0.021  -0.000  -0.001   0.025   0.380   0.055  -0.001  -0.011   0.007  -0.001   0.015   0.004   0.002   0.001
 -0.001  -0.022  -0.187   0.003  -0.000   0.006   0.055  -0.111  -0.008  -0.004  -0.072   0.002   0.005  -0.063  -0.001   0.000
  0.003  -0.000   0.003  -0.385   0.007   0.003  -0.001  -0.008   0.394  -0.029  -0.002   0.000   0.002  -0.001   0.010  -0.000
  0.096  -0.001  -0.002   0.007  -0.383  -0.380  -0.011  -0.004  -0.029   0.626   0.007   0.000   0.002  -0.002  -0.001   0.000
  0.004   0.005  -0.032  -0.001  -0.001  -0.006   0.007  -0.072  -0.002   0.007   0.086   0.126   0.001  -0.018  -0.000  -0.000
 -0.000   0.001  -0.002  -0.000   0.001  -0.000  -0.001   0.002   0.000   0.000   0.126  -0.075  -0.001   0.019  -0.000   0.000
  0.000  -0.023   0.000  -0.000  -0.001  -0.001   0.015   0.005   0.002   0.002   0.001  -0.001   0.015   0.001  -0.000   0.004
 -0.000   0.005  -0.034  -0.000   0.001   0.001   0.004  -0.063  -0.001  -0.002  -0.018   0.019   0.001  -0.007  -0.000   0.000
  0.000  -0.001  -0.000  -0.020   0.001   0.001   0.002  -0.001   0.010  -0.001  -0.000  -0.000  -0.000  -0.000   0.015  -0.000
  0.000  -0.001  -0.000   0.000   0.000  -0.000   0.001   0.000  -0.000   0.000  -0.000   0.000   0.004   0.000  -0.000  -0.001
  0.000  -0.000   0.003   0.000  -0.000  -0.000   0.000  -0.001  -0.000   0.000   0.002  -0.001   0.000   0.004  -0.000  -0.000
 -0.000   0.000   0.000  -0.001   0.000   0.000   0.000   0.000   0.001  -0.000  -0.000   0.000  -0.000  -0.000   0.004   0.000


------------------------ aborting loop because EDIFF is reached ----------------------------------------


 


 total charge     
 
# of ion       s       p       d       tot
------------------------------------------
    1        0.444   0.699   6.100   7.243
    2        0.526   1.003   6.503   8.032
    3        0.526   1.003   6.504   8.033
    4        0.439   0.710   6.061   7.210
    5        0.316   0.469   6.124   6.909
    6        0.301   0.404   6.069   6.774
    7        0.366   0.562   5.704   6.632
    8        0.305   0.408   6.069   6.783
    9        0.975   1.604   0.000   2.579
   10        0.957   1.648   0.000   2.605
   11        0.964   1.612   0.000   2.577
   12        0.962   1.640   0.000   2.602
   13        0.976   1.602   0.000   2.578
   14        0.958   1.647   0.000   2.605
   15        0.964   1.613   0.000   2.577
   16        0.961   1.637   0.000   2.598
   17        0.958   1.642   0.000   2.600
   18        0.958   1.648   0.000   2.606
   19        0.964   1.613   0.000   2.577
   20        0.972   1.599   0.000   2.571
   21        0.958   1.644   0.000   2.602
   22        0.957   1.648   0.000   2.605
   23        0.964   1.612   0.000   2.577
   24        0.973   1.596   0.000   2.569
   25        0.957   1.671   0.000   2.628
   26        0.970   1.632   0.000   2.602
   27        0.964   1.579   0.000   2.543
   28        0.957   1.671   0.000   2.628
   29        0.962   1.635   0.000   2.597
   30        0.990   1.533   0.000   2.523
   31        1.002   1.505   0.000   2.507
   32        0.962   1.633   0.000   2.595
   33        1.330   2.512   0.000   3.842
   34        1.324   2.548   0.000   3.872
   35        1.331   2.498   0.000   3.828
   36        1.315   2.553   0.000   3.868
   37        1.330   2.512   0.000   3.842
   38        1.324   2.549   0.000   3.873
   39        1.328   2.506   0.000   3.834
   40        1.315   2.552   0.000   3.868
   41        1.316   2.552   0.000   3.867
   42        1.322   2.551   0.000   3.873
   43        1.328   2.504   0.000   3.832
   44        1.330   2.512   0.000   3.842
   45        1.315   2.552   0.000   3.868
   46        1.322   2.549   0.000   3.871
   47        1.329   2.501   0.000   3.829
   48        1.330   2.511   0.000   3.841
   49        1.346   2.422   0.000   3.769
   50        1.320   2.524   0.000   3.844
   51        1.333   2.489   0.000   3.821
   52        1.346   2.422   0.000   3.769
   53        1.321   2.530   0.000   3.851
   54        1.324   2.563   0.000   3.888
   55        1.328   2.560   0.000   3.888
   56        1.322   2.527   0.000   3.849
   57        1.946   5.568   0.006   7.521
   58        1.946   5.568   0.005   7.520
   59        1.946   5.566   0.004   7.516
   60        1.946   5.566   0.004   7.516
   61        1.632   3.265   0.000   4.896
   62        1.601   3.447   0.000   5.048
   63        1.616   3.396   0.000   5.012
   64        0.612   0.108   0.000   0.720
   65        0.611   0.109   0.000   0.720
--------------------------------------------------
tot         72.094 137.216  49.153 258.463
 


 magnetization (x)
 
# of ion       s       p       d       tot
------------------------------------------
    1        0.008   0.004   3.383   3.396
    2        0.008   0.016   1.082   1.105
    3        0.008   0.016   1.081   1.105
    4        0.024   0.035   2.980   3.038
    5        0.017   0.024   3.794   3.835
    6        0.023   0.028   3.763   3.815
    7        0.017   0.026   4.404   4.447
    8        0.024   0.031   3.758   3.813
    9        0.018   0.035   0.000   0.052
   10       -0.005  -0.018   0.000  -0.022
   11       -0.004   0.003   0.000  -0.001
   12       -0.011  -0.030   0.000  -0.041
   13        0.017   0.033   0.000   0.051
   14       -0.004  -0.018   0.000  -0.022
   15       -0.004   0.003   0.000  -0.001
   16       -0.014  -0.036   0.000  -0.049
   17       -0.014  -0.036   0.000  -0.049
   18       -0.004  -0.018   0.000  -0.023
   19       -0.004   0.003   0.000  -0.002
   20        0.018   0.037   0.000   0.055
   21       -0.013  -0.034   0.000  -0.046
   22       -0.005  -0.018   0.000  -0.023
   23       -0.004   0.003   0.000  -0.001
   24        0.018   0.039   0.000   0.058
   25       -0.007  -0.023   0.000  -0.030
   26        0.018   0.026   0.000   0.044
   27       -0.005  -0.006   0.000  -0.011
   28       -0.007  -0.023   0.000  -0.030
   29       -0.004  -0.014   0.000  -0.018
   30        0.002   0.019   0.000   0.021
   31        0.000   0.040   0.000   0.041
   32       -0.004  -0.013   0.000  -0.017
   33        0.007   0.024   0.000   0.031
   34        0.005   0.000   0.000   0.005
   35        0.007   0.017   0.000   0.024
   36        0.013   0.028   0.000   0.041
   37        0.007   0.024   0.000   0.031
   38        0.005   0.001   0.000   0.006
   39        0.007   0.019   0.000   0.026
   40        0.013   0.028   0.000   0.041
   41        0.013   0.029   0.000   0.042
   42        0.004  -0.002   0.000   0.002
   43        0.006   0.017   0.000   0.023
   44        0.007   0.025   0.000   0.032
   45        0.013   0.028   0.000   0.041
   46        0.004  -0.002   0.000   0.001
   47        0.006   0.016   0.000   0.022
   48        0.007   0.025   0.000   0.033
   49        0.001   0.024   0.000   0.025
   50        0.011   0.025   0.000   0.036
   51        0.007   0.024   0.000   0.031
   52        0.001   0.024   0.000   0.025
   53        0.004   0.017   0.000   0.022
   54        0.011   0.062   0.000   0.074
   55        0.006   0.015   0.000   0.021
   56        0.005   0.019   0.000   0.025
   57        0.000   0.000   0.000   0.000
   58        0.000   0.000   0.000   0.000
   59        0.000   0.000   0.000   0.000
   60        0.000   0.000   0.000   0.000
   61        0.006   0.340   0.000   0.346
   62        0.008   0.028   0.000   0.035
   63       -0.000   0.006   0.000   0.006
   64        0.000  -0.000   0.000   0.000
   65        0.001   0.000   0.000   0.002
--------------------------------------------------
tot          0.291   1.000  24.244  25.536
 
    CHARGE:  cpu time    0.3223: real time    0.3225
    FORLOC:  cpu time    0.0231: real time    0.0231
    FORNL :  cpu time    2.1117: real time    2.1123
    STRESS:  cpu time    6.3279: real time    6.3291
    FORCOR:  cpu time    0.2120: real time    0.2141
    FORHAR:  cpu time    0.0461: real time    0.0464
    MIXING:  cpu time    0.0104: real time    0.0104
    OFIELD:  cpu time    0.0002: real time    0.0002

 ---------------------------------------------------------------------------------------------

         DFTD3 V3.0 Rev 1        
 IVDW         = 12
 DF pbe       
 parameters
 VDW_S6       =    1.0000
 VDW_S8       =    0.7875
 VDW_A1       =    0.4289
 VDW_A2       =    4.4407
 k1-k3        =   16.0000    1.3333   -4.0000
 VDW_RADIUS   =   50.2022 A
 VDW_CNRADIUS =   21.1671 A
 Edisp (eV)   -5.87869

 E6    (eV) :    -3.8020
 E8    (eV) :    -2.0767
 % E8        : 35.33
    FORVDW:  cpu time    0.2183: real time    0.2210

  FORCE on cell =-STRESS in cart. coord.  units (eV):
  Direction    XX          YY          ZZ          XY          YZ          ZX
  --------------------------------------------------------------------------------------
  Alpha Z   317.34619   317.34619   317.34619
  Ewald   47908.81806 47686.34605-53821.76895   112.04407   -55.89736  -116.21597
  Hartree 52753.17319 52614.65428-46522.26741    80.03474   -50.11208   -94.66271
  E(xc)   -1414.32117 -1414.83416 -1414.81358    -0.11443    -0.08203     0.37080
  Local  ************************ 96647.74392  -183.15378   106.12390   208.94049
  n-local  -770.76303  -777.88482  -781.47154     3.08882    -2.06264    -2.11715
  augment   389.40336   394.83142   384.72054    -0.90419     1.13342    -0.45670
  Kinetic  5156.74716  5183.96607  5177.22025   -12.02726     0.49867     4.03717
  Fock        0.00000     0.00000     0.00000     0.00000     0.00000     0.00000
  vdW        -1.91818    -1.70998     0.14276     0.15824     0.10253    -0.00911
  -------------------------------------------------------------------------------------
  Total      -9.91812   -13.46789   -13.14782    -0.87380    -0.29559    -0.11317
  in kB      -6.46294    -8.77608    -8.56752    -0.56939    -0.19261    -0.07374
  external pressure =       -7.94 kB  Pullay stress =        0.00 kB


 VOLUME and BASIS-vectors are now :
 -----------------------------------------------------------------------------
  energy-cutoff  :      400.00
  volume of cell :     2458.72
      direct lattice vectors                 reciprocal lattice vectors
    10.260500000  0.000000000  0.000000000     0.097461137  0.000000000  0.000000000
     0.000000000 10.260500000  0.000000000     0.000000000  0.097461137  0.000000000
     0.000000000  0.000000000 23.354600000     0.000000000  0.000000000  0.042818117

  length of vectors
    10.260500000 10.260500000 23.354600000     0.097461137  0.097461137  0.042818117


 FORCES acting on ions
    electron-ion (+dipol)            ewald-force                    non-local-force                 convergence-correction
 -----------------------------------------------------------------------------------------------
   0.171E+01 -.625E+01 -.554E+03   -.178E+01 0.635E+01 0.554E+03   0.598E-01 -.103E+00 -.362E+00   0.663E-04 0.189E-04 -.210E-02
   -.141E+01 -.804E+01 0.423E+03   0.136E+01 0.819E+01 -.424E+03   -.124E-02 -.372E+00 0.117E+01   -.771E-04 -.981E-05 0.696E-03
   0.568E+01 -.635E+00 0.424E+03   -.581E+01 0.683E+00 -.425E+03   0.331E+00 -.206E-01 0.116E+01   -.486E-04 0.160E-03 0.818E-03
   -.280E+02 -.658E+01 -.634E+03   0.283E+02 0.652E+01 0.631E+03   -.221E+00 0.597E-01 0.273E+01   -.142E-03 0.880E-04 0.276E-04
   0.165E+01 0.310E+00 0.384E+03   -.163E+01 -.282E+00 -.389E+03   0.142E-01 -.338E-01 0.476E+01   0.778E-04 0.126E-03 0.119E-02
   0.173E+01 0.539E+01 -.683E+03   -.148E+01 -.526E+01 0.680E+03   -.255E+00 -.140E+00 0.306E+01   0.229E-04 0.555E-05 -.426E-03
   -.424E+00 0.311E+01 0.403E+03   0.398E+00 -.301E+01 -.406E+03   0.155E-01 -.668E-01 0.224E+01   0.997E-04 -.101E-03 -.289E-03
   0.786E+01 -.765E+01 -.659E+03   -.820E+01 0.752E+01 0.657E+03   0.339E+00 0.105E+00 0.215E+01   0.164E-03 0.114E-03 -.707E-03
   -.905E+02 -.776E+01 -.334E+03   0.106E+03 0.609E+01 0.334E+03   -.157E+02 0.160E+01 0.267E+00   0.728E-03 -.200E-03 -.575E-03
   -.497E+02 0.722E+00 0.213E+03   0.607E+02 -.686E+00 -.213E+03   -.119E+02 0.530E-01 -.966E-01   0.115E-02 0.117E-03 0.447E-03
   -.464E+02 0.212E+01 0.210E+03   0.603E+02 -.215E+01 -.210E+03   -.142E+02 0.156E-01 -.481E-01   -.614E-04 -.401E-04 0.379E-03
   -.518E+02 -.653E+01 -.342E+03   0.637E+02 0.439E+01 0.345E+03   -.120E+02 0.212E+01 -.260E+01   0.930E-03 -.139E-03 -.141E-04
   0.916E+02 0.710E+01 -.320E+03   -.108E+03 -.549E+01 0.321E+03   0.158E+02 -.155E+01 -.741E+00   -.768E-03 0.164E-03 -.578E-03
   0.497E+02 -.309E+01 0.212E+03   -.609E+02 0.308E+01 -.212E+03   0.120E+02 -.132E-01 -.568E-01   -.123E-02 -.822E-04 0.482E-03
   0.449E+02 -.259E+01 0.214E+03   -.586E+02 0.263E+01 -.214E+03   0.141E+02 -.313E-01 0.132E-01   0.225E-04 0.462E-04 0.562E-04
   0.471E+02 -.785E+01 -.390E+03   -.585E+02 0.104E+02 0.393E+03   0.115E+02 -.249E+01 -.261E+01   -.100E-02 0.211E-03 -.124E-03
   0.223E+02 -.444E+02 -.355E+03   -.209E+02 0.559E+02 0.357E+03   -.142E+01 -.115E+02 -.220E+01   0.880E-05 0.979E-03 -.682E-04
   0.223E+01 -.495E+02 0.214E+03   -.226E+01 0.606E+02 -.214E+03   -.553E-02 -.119E+02 -.408E-01   -.673E-04 0.109E-02 0.528E-03
   0.267E+01 -.454E+02 0.214E+03   -.264E+01 0.591E+02 -.214E+03   0.329E-01 -.141E+02 0.286E-01   0.975E-04 0.204E-03 0.846E-04
   0.454E+02 -.897E+02 -.298E+03   -.446E+02 0.106E+03 0.297E+03   -.727E+00 -.157E+02 0.749E+00   0.888E-04 0.540E-03 -.611E-03
   -.351E+02 0.476E+02 -.363E+03   0.334E+02 -.593E+02 0.365E+03   0.166E+01 0.117E+02 -.148E+01   -.911E-04 -.968E-03 -.784E-05
   -.917E+00 0.493E+02 0.213E+03   0.936E+00 -.604E+02 -.213E+03   -.376E-01 0.119E+02 -.990E-01   0.674E-05 -.114E-02 0.399E-03
   -.278E+01 0.465E+02 0.208E+03   0.275E+01 -.605E+02 -.208E+03   -.183E-01 0.142E+02 -.585E-01   -.938E-04 -.142E-03 0.359E-03
   -.417E+02 0.938E+02 -.319E+03   0.411E+02 -.110E+03 0.317E+03   0.498E+00 0.155E+02 0.216E+01   -.294E-04 -.529E-03 -.614E-03
   0.970E-01 -.550E-01 0.383E+03   -.225E+00 0.574E-01 -.374E+03   -.311E-01 -.881E-02 -.869E+01   0.374E-03 0.643E-04 0.218E-02
   -.441E+01 -.841E+01 -.211E+03   0.443E+01 0.878E+01 0.226E+03   -.255E-01 -.374E+00 -.146E+02   0.126E-04 -.234E-04 0.170E-03
   -.128E+01 -.640E+01 -.221E+03   0.139E+01 0.671E+01 0.236E+03   -.103E+00 -.332E+00 -.152E+02   0.423E-04 -.376E-04 -.555E-03
   -.387E-01 -.300E+00 0.382E+03   0.477E-01 0.434E+00 -.374E+03   0.142E-01 0.324E-01 -.870E+01   -.738E-04 -.344E-03 0.243E-02
   0.525E+01 0.218E+01 0.594E+02   -.614E+01 -.219E+01 -.723E+02   0.855E+00 0.187E-01 0.129E+02   -.320E-03 -.105E-04 -.134E-02
   -.177E-01 0.961E-02 0.673E+03   0.548E-02 0.175E-02 -.694E+03   0.165E-01 -.145E-01 0.208E+02   -.385E-04 0.223E-04 0.160E-03
   -.129E-01 0.108E+00 0.671E+03   0.133E-01 -.111E+00 -.695E+03   -.280E-03 0.221E-02 0.220E+02   -.256E-04 0.188E-04 0.136E-02
   -.397E+01 -.101E+02 0.590E+02   0.421E+01 0.113E+02 -.719E+02   -.247E+00 -.122E+01 0.130E+02   0.119E-04 0.288E-03 -.141E-02
   0.485E+02 0.165E+01 0.264E+03   -.777E+02 -.172E+01 -.264E+03   0.305E+02 0.457E-01 0.557E+00   0.429E-03 0.878E-04 0.711E-03
   0.636E+02 -.268E+02 -.464E+03   -.904E+02 0.293E+02 0.466E+03   0.268E+02 -.253E+01 -.196E+01   -.178E-03 -.321E-03 -.397E-03
   0.104E+03 -.524E+02 -.372E+03   -.133E+03 0.572E+02 0.366E+03   0.297E+02 -.474E+01 0.601E+01   -.788E-04 0.103E-04 -.406E-03
   0.495E+02 0.397E+01 0.261E+03   -.754E+02 -.406E+01 -.261E+03   0.261E+02 0.898E-01 0.334E+00   -.152E-02 -.314E-04 0.139E-03
   -.489E+02 -.182E+01 0.262E+03   0.781E+02 0.188E+01 -.263E+03   -.304E+02 -.513E-01 0.544E+00   -.498E-03 -.930E-04 0.628E-03
   -.622E+02 0.263E+02 -.413E+03   0.890E+02 -.286E+02 0.413E+03   -.268E+02 0.227E+01 0.109E+00   0.575E-04 0.268E-03 -.509E-03
   -.936E+02 0.458E+02 -.422E+03   0.123E+03 -.516E+02 0.417E+03   -.292E+02 0.578E+01 0.523E+01   0.865E-04 0.648E-05 -.472E-03
   -.512E+02 -.323E+01 0.262E+03   0.770E+02 0.336E+01 -.262E+03   -.262E+02 -.146E+00 0.274E+00   0.156E-02 -.234E-04 0.364E-04
   0.388E+01 0.507E+02 0.263E+03   -.399E+01 -.765E+02 -.263E+03   0.116E+00 0.262E+02 0.248E+00   0.643E-04 -.133E-02 0.465E-04
   0.630E+02 0.533E+02 -.427E+03   -.650E+02 -.792E+02 0.429E+03   0.193E+01 0.260E+02 -.197E+01   0.571E-04 -.605E-03 -.541E-03
   0.762E+02 0.986E+02 -.398E+03   -.806E+02 -.128E+03 0.393E+03   0.438E+01 0.291E+02 0.483E+01   -.415E-03 -.341E-03 -.422E-03
   0.171E+01 0.494E+02 0.264E+03   -.177E+01 -.787E+02 -.264E+03   0.499E-01 0.305E+02 0.557E+00   0.908E-04 0.412E-03 0.105E-02
   -.378E+01 -.489E+02 0.259E+03   0.386E+01 0.747E+02 -.259E+03   -.827E-01 -.261E+02 0.342E+00   -.656E-05 0.132E-02 0.148E-03
   -.467E+02 -.582E+02 -.495E+03   0.482E+02 0.842E+02 0.500E+03   -.151E+01 -.260E+02 -.496E+01   0.796E-04 0.600E-03 -.490E-03
   -.818E+02 -.958E+02 -.429E+03   0.866E+02 0.125E+03 0.425E+03   -.480E+01 -.293E+02 0.361E+01   0.374E-03 0.274E-03 -.373E-03
   -.135E+01 -.490E+02 0.263E+03   0.144E+01 0.782E+02 -.263E+03   -.667E-01 -.305E+02 0.576E+00   -.185E-04 -.462E-03 0.248E-03
   0.185E-02 -.178E+00 0.789E+03   -.465E-02 0.192E+00 -.826E+03   0.144E-02 -.448E-01 0.372E+02   -.995E-04 -.139E-03 0.135E-02
   -.568E-01 0.288E+01 0.279E+02   -.106E+00 -.342E+01 -.542E+02   0.163E+00 0.536E+00 0.264E+02   0.605E-04 -.698E-04 -.177E-02
   -.940E+00 0.107E+01 0.497E+02   0.882E+00 -.180E+01 -.808E+02   0.438E-01 0.731E+00 0.306E+02   0.111E-03 0.183E-03 -.258E-03
   0.486E-01 -.659E-02 0.789E+03   -.625E-01 0.824E-02 -.827E+03   0.431E-01 -.236E-02 0.372E+02   0.156E-03 0.265E-04 0.100E-02
   -.311E+01 0.178E+02 -.198E+03   0.288E+01 -.202E+02 0.226E+03   0.217E+00 0.235E+01 -.285E+02   0.410E-04 0.648E-04 -.622E-03
   -.844E-01 0.320E+00 0.516E+03   0.833E-01 -.318E+00 -.495E+03   0.135E-02 -.134E-02 -.202E+02   -.154E-04 0.110E-04 0.222E-02
   0.120E+00 -.105E-02 0.518E+03   -.629E-01 -.385E-01 -.494E+03   -.964E-01 0.693E-01 -.231E+02   -.162E-03 -.216E-03 0.163E-02
   -.143E+02 0.682E+01 -.200E+03   0.160E+02 -.695E+01 0.229E+03   -.163E+01 0.133E+00 -.288E+02   -.888E-04 -.197E-04 -.440E-03
   -.155E+02 0.133E+02 -.139E+03   0.152E+02 -.130E+02 0.139E+03   0.249E+00 -.245E+00 -.446E+00   0.620E-03 -.142E-03 -.132E-02
   0.192E+02 -.100E+02 -.122E+03   -.188E+02 0.985E+01 0.122E+03   -.318E+00 0.128E+00 -.356E+00   -.768E-03 0.285E-03 -.145E-02
   0.374E+00 0.538E+00 0.106E+04   0.703E-01 -.100E+00 -.106E+04   -.335E+00 -.331E+00 0.157E+00   -.164E-02 -.119E-02 0.209E-02
   -.905E+00 -.377E+00 0.106E+04   0.467E+00 -.774E-01 -.106E+04   0.330E+00 0.342E+00 0.153E+00   0.162E-02 0.131E-02 0.204E-02
   0.945E-01 0.217E+02 -.945E+03   0.137E+00 -.233E+02 0.971E+03   -.228E+00 0.168E+01 -.262E+02   -.413E-04 0.108E-03 -.213E-02
   -.179E+03 -.150E+02 -.717E+03   0.202E+03 -.129E+02 0.693E+03   -.227E+02 0.279E+02 0.235E+02   -.106E-03 0.144E-03 -.852E-03
   0.174E+03 0.803E+02 -.834E+03   -.177E+03 -.102E+03 0.879E+03   0.364E+01 0.213E+02 -.442E+02   0.256E-03 0.110E-03 -.869E-03
   0.809E+02 -.155E+02 -.743E+02   -.864E+02 0.174E+02 0.687E+02   0.553E+01 -.185E+01 0.557E+01   0.880E-04 0.104E-04 -.121E-03
   -.361E+02 -.878E+02 -.159E+03   0.380E+02 0.949E+02 0.163E+03   -.187E+01 -.715E+01 -.373E+01   -.226E-04 -.247E-04 -.140E-03
 -----------------------------------------------------------------------------------------------
   0.162E+02 -.435E+02 -.310E+02   0.213E-13 -.355E-12 0.000E+00   -.161E+02 0.435E+02 0.310E+02   -.682E-04 0.720E-03 0.210E-02
 
 
 POSITION                                       TOTAL-FORCE (eV/Angst)
 -----------------------------------------------------------------------------------
      2.90557      8.09200      8.78675        -0.009399     -0.025901     -0.018220
      2.87294      2.97554      3.22434        -0.059136     -0.217100      0.335091
      8.00319      8.10579      3.22434         0.197770      0.027727      0.343784
      8.01242      2.98090      8.90061         0.004170     -0.000975     -0.010386
      8.00319      2.97554      3.22434         0.032160     -0.017643     -0.301408
      8.04993      8.11540      8.42492         0.001096     -0.000036     -0.018253
      2.87294      8.10579      3.22434        -0.012361      0.028288     -0.416441
      2.85572      2.92572      8.40674         0.005459     -0.019897     -0.005138
      0.87626      8.68507      8.69091         0.012879      0.000967     -0.002375
      0.96695      2.97554      3.22434        -0.832015      0.085724      0.003667
      6.09720      8.10579      3.22434        -0.304173     -0.019206     -0.092542
      6.06900      3.41146      8.80755        -0.038600     -0.025301     -0.007365
      4.93966      7.53181      8.55190        -0.012777     -0.002267     -0.003796
      4.77893      2.97554      3.22434         0.826552     -0.022333     -0.016186
      9.90918      8.10579      3.22434         0.376584      0.012336      0.008922
      9.93821      2.52727      8.92098         0.026288      0.022538     -0.013925
      7.58835      1.03940      8.87448         0.017143     -0.027317     -0.012158
      8.00319      6.19980      3.22434        -0.038856     -0.805230     -0.014171
      2.87294      1.06955      3.22434         0.061252     -0.391242      0.002532
      2.33203      6.03503      8.57107         0.006834      0.024566      0.001868
      8.45308      4.92308      8.94143        -0.018206      0.028527     -0.019813
      8.00319     10.01179      3.22434        -0.015800      0.811435     -0.002925
      2.87294      4.88154      3.22434        -0.043084      0.306064     -0.074829
      3.47031     10.16355      8.80926        -0.001403     -0.020670     -0.007539
      8.00319      8.10579      1.31837        -0.159292     -0.006781     -0.343704
      8.05618      2.99367      6.75727        -0.006083      0.001491      0.017999
      2.87844      8.16180      6.55547         0.002119     -0.004534     -0.006906
      2.87294      2.97554      1.31837         0.022787      0.165691     -0.336140
      8.08608      8.10374      5.15914        -0.037908     -0.000350      0.044482
      8.00319      2.97554      0.00000         0.004045     -0.003669     -0.993978
      2.87294      8.10579      0.00000        -0.000132     -0.001091     -1.184737
      2.85333      2.87591      5.15819        -0.002118      0.033133      0.042644
     10.05314      2.97554      3.22434         1.531804     -0.027877      0.280887
      9.96943      8.75490      8.71358         0.026682      0.002202     -0.009159
      4.93051      3.57012      8.58108         0.103559     -0.007954      0.022696
      4.92289      8.10579      3.22434         0.271431      0.001464      0.155588
      5.95324      2.97554      3.22434        -1.500118      0.011429      0.294794
      6.10710      7.46711      8.51326        -0.025106     -0.011307     -0.013859
      0.81194      2.33379      8.70672        -0.098037      0.004560      0.017538
      0.82299      8.10579      3.22434        -0.312373     -0.016361      0.134548
      2.87294     10.15574      3.22434         0.003788      0.361515      0.115913
      2.29987      4.86660      8.61676        -0.008992      0.042954     -0.007627
      7.46503     10.15144      8.69276        -0.002092      0.092050      0.032579
      8.00319      5.02549      3.22434        -0.004782      1.512476      0.285905
      2.87294      6.05585      3.22434         0.002446     -0.289453      0.170162
      3.48311      1.06634      8.94004         0.000985     -0.003355     -0.019754
      8.59359      6.07630      8.80538         0.002726     -0.085890      0.032089
      8.00319      0.92560      3.22434         0.019535     -1.532311      0.294560
      2.87294      2.97554      0.14386        -0.001701     -0.031271     -0.031045
      2.87160      8.13989      5.37998        -0.000089     -0.004542      0.041219
      8.05456      2.96709      5.58665        -0.003828      0.002852      0.023705
      8.00319      8.10579      0.14386         0.029135     -0.001221     -0.026308
      2.83890      2.79357      6.32614         0.002949      0.006406     -0.009531
      2.87294      8.10579      1.17450        -0.000029     -0.000137      1.556733
      8.00319      2.97554      1.17450        -0.039957      0.028883      0.159046
      8.14333      8.10447      6.32865         0.004330      0.003345     -0.014682
      0.18083      0.51421      6.03035        -0.005084     -0.001208     -0.009372
      5.58460      5.44593      5.92447        -0.000918     -0.008098     -0.018233
      5.43807      0.41042      0.65907         0.067021      0.064426     -0.156597
      0.30782      5.54067      0.65907        -0.063553     -0.070929     -0.155758
      2.92185      7.98129     10.43001         0.002532      0.015277     -0.049069
      7.90299      3.01280     11.20030         0.011628      0.017523      0.013416
      6.64515      2.63734     11.84129        -0.019244      0.002887     -0.011980
      5.98972      2.87676     11.14335         0.012512     -0.013926      0.010163
      8.10934      3.86635     11.64019        -0.012956     -0.001352     -0.006620
 -----------------------------------------------------------------------------------
    total drift:                                0.014960      0.035577     -0.014912


--------------------------------------------------------------------------------------------------------


  FREE ENERGIE OF THE ION-ELECTRON SYSTEM (eV)
  ---------------------------------------------------
  free  energy   TOTEN  =      -478.68306679 eV

  energy  without entropy=     -478.68306679  energy(sigma->0) =     -478.68306679
 


--------------------------------------------------------------------------------------------------------


    POTLOK:  cpu time    1.2137: real time    1.2163


--------------------------------------------------------------------------------------------------------


 stress matrix after NEB project (eV)
     -9.91812     -0.87772     -0.11317
     -0.87380    -13.46789     -0.31153
     -0.10339     -0.29559    -13.14782
  FORCES: max atom, RMS     0.106315    0.032242
  FORCE total and by dimension    0.259945    0.103559
  Stress total and by dimension   21.315724   13.467887


--------------------------------------------------------------------------------------------------------


    WAVPRE:  cpu time   12.4098: real time   12.4683
    FEWALD:  cpu time    0.0029: real time    0.0029

 real space projection operators:
  total allocation   :       7695.12 KBytes
  max/ min on nodes  :       1979.01       1868.92

    ORTHCH:  cpu time    1.6717: real time    1.6898
     LOOP+:  cpu time  279.3634: real time  280.8138


--------------------------------------- Iteration      2(   1)  ---------------------------------------


    POTLOK:  cpu time    0.2246: real time    0.2302
    SETDIJ:  cpu time    0.9332: real time    0.9333
    EDDIAG:  cpu time    2.6350: real time    2.6719
  RMM-DIIS:  cpu time    5.2230: real time    5.2240
    ORTHCH:  cpu time    0.9839: real time    1.0107
       DOS:  cpu time    0.0011: real time    0.0011
    CHARGE:  cpu time    0.3266: real time    0.3269
    MIXING:  cpu time    0.0051: real time    0.0052
    --------------------------------------------
      LOOP:  cpu time   10.3327: real time   10.4032

 eigenvalue-minimisations  :  4283
 total energy-change (2. order) : 0.9377139E-02  (-0.6235459E-01)
 number of electron     335.9999660 magnetization      25.9999918
 augmentation part       47.4390177 magnetization      18.5223935

 Broyden mixing:
  rms(total) = 0.28762E-01    rms(broyden)= 0.28620E-01
  rms(prec ) = 0.29917E-01
  weight for this iteration     100.00

 Free energy of the ion-electron system (eV)
  ---------------------------------------------------
  alpha Z        PSCENC =       317.34619037
  Ewald energy   TEWEN  =     41781.07508383
  -Hartree energ DENC   =    -58850.57864532
  -exchange      EXHF   =         0.00000000
  -V(xc)+E(xc)   XCENC  =      1084.07081512
  PAW double counting   =     12388.71101078   -12398.48261030
  entropy T*S    EENTRO =        -0.00000000
  eigenvalues    EBANDS =     -3849.77314551
  atomic energy  EATOM  =     19054.83631146
  Solvation  Ediel_sol  =         0.00000000
  ---------------------------------------------------
  free energy    TOTEN  =      -472.79498956 eV

  energy without entropy =     -472.79498956  energy(sigma->0) =     -472.79498956


--------------------------------------------------------------------------------------------------------


--------------------------------------- Iteration      2(   2)  ---------------------------------------


    POTLOK:  cpu time    0.2239: real time    0.2291
    SETDIJ:  cpu time    0.9334: real time    0.9336
    EDDIAG:  cpu time    2.6416: real time    2.6769
  RMM-DIIS:  cpu time    5.2716: real time    5.2725
    ORTHCH:  cpu time    0.9893: real time    1.0050
       DOS:  cpu time    0.0011: real time    0.0011
    CHARGE:  cpu time    0.3335: real time    0.3338
    MIXING:  cpu time    0.0045: real time    0.0045
    --------------------------------------------
      LOOP:  cpu time   10.3989: real time   10.4563

 eigenvalue-minimisations  :  4240
 total energy-change (2. order) :-0.2992495E-02  (-0.3948343E-02)
 number of electron     335.9999659 magnetization      25.9999918
 augmentation part       47.4599300 magnetization      18.5222449

 Broyden mixing:
  rms(total) = 0.25713E-01    rms(broyden)= 0.25691E-01
  rms(prec ) = 0.27145E-01
  weight for this iteration     100.00

 eigenvalues of (default mixing * dielectric matrix)
  average eigenvalue GAMMA=   0.5533
  0.5533

 Free energy of the ion-electron system (eV)
  ---------------------------------------------------
  alpha Z        PSCENC =       317.34619037
  Ewald energy   TEWEN  =     41781.07508383
  -Hartree energ DENC   =    -58851.43442250
  -exchange      EXHF   =         0.00000000
  -V(xc)+E(xc)   XCENC  =      1084.14717019
  PAW double counting   =     12391.97109752   -12401.66710563
  entropy T*S    EENTRO =        -0.00000000
  eigenvalues    EBANDS =     -3849.07230730
  atomic energy  EATOM  =     19054.83631146
  Solvation  Ediel_sol  =         0.00000000
  ---------------------------------------------------
  free energy    TOTEN  =      -472.79798205 eV

  energy without entropy =     -472.79798205  energy(sigma->0) =     -472.79798205


--------------------------------------------------------------------------------------------------------


--------------------------------------- Iteration      2(   3)  ---------------------------------------


    POTLOK:  cpu time    0.2264: real time    0.2292
    SETDIJ:  cpu time    0.9329: real time    0.9330
    EDDIAG:  cpu time    2.6368: real time    2.6736
  RMM-DIIS:  cpu time    5.5278: real time    5.5287
    ORTHCH:  cpu time    0.9809: real time    0.9991
       DOS:  cpu time    0.0010: real time    0.0010
    CHARGE:  cpu time    0.3327: real time    0.3329
    MIXING:  cpu time    0.0050: real time    0.0049
    --------------------------------------------
      LOOP:  cpu time   10.6434: real time   10.7024

 eigenvalue-minimisations  :  4445
 total energy-change (2. order) : 0.1046895E-03  (-0.2959341E-03)
 number of electron     335.9999660 magnetization      25.9999918
 augmentation part       47.4534064 magnetization      18.5179302

 Broyden mixing:
  rms(total) = 0.15038E-01    rms(broyden)= 0.15018E-01
  rms(prec ) = 0.15913E-01
  weight for this iteration     100.00

 eigenvalues of (default mixing * dielectric matrix)
  average eigenvalue GAMMA=   0.6097
  0.8221  0.3972

 Free energy of the ion-electron system (eV)
  ---------------------------------------------------
  alpha Z        PSCENC =       317.34619037
  Ewald energy   TEWEN  =     41781.07508383
  -Hartree energ DENC   =    -58851.86334249
  -exchange      EXHF   =         0.00000000
  -V(xc)+E(xc)   XCENC  =      1084.16777933
  PAW double counting   =     12393.46756429   -12403.22272680
  entropy T*S    EENTRO =        -0.00000000
  eigenvalues    EBANDS =     -3848.60473737
  atomic energy  EATOM  =     19054.83631146
  Solvation  Ediel_sol  =         0.00000000
  ---------------------------------------------------
  free energy    TOTEN  =      -472.79787737 eV

  energy without entropy =     -472.79787737  energy(sigma->0) =     -472.79787737


--------------------------------------------------------------------------------------------------------


--------------------------------------- Iteration      2(   4)  ---------------------------------------


    POTLOK:  cpu time    0.2291: real time    0.2317
    SETDIJ:  cpu time    0.9332: real time    0.9333
    EDDIAG:  cpu time    2.6337: real time    2.6775
  RMM-DIIS:  cpu time    5.7882: real time    5.7891
    ORTHCH:  cpu time    0.9833: real time    1.0002
       DOS:  cpu time    0.0010: real time    0.0010
    CHARGE:  cpu time    0.3368: real time    0.3371
    MIXING:  cpu time    0.0051: real time    0.0051
    --------------------------------------------
      LOOP:  cpu time   10.9103: real time   10.9749

 eigenvalue-minimisations  :  4600
 total energy-change (2. order) : 0.2315227E-03  (-0.1150989E-03)
 number of electron     335.9999660 magnetization      25.9999918
 augmentation part       47.4464037 magnetization      18.5179725

 Broyden mixing:
  rms(total) = 0.64000E-02    rms(broyden)= 0.63936E-02
  rms(prec ) = 0.66280E-02
  weight for this iteration     100.00

 eigenvalues of (default mixing * dielectric matrix)
  average eigenvalue GAMMA=   0.9245
  1.7344  0.6535  0.3855

 Free energy of the ion-electron system (eV)
  ---------------------------------------------------
  alpha Z        PSCENC =       317.34619037
  Ewald energy   TEWEN  =     41781.07508383
  -Hartree energ DENC   =    -58852.38111957
  -exchange      EXHF   =         0.00000000
  -V(xc)+E(xc)   XCENC  =      1084.17597302
  PAW double counting   =     12395.00419355   -12404.81898905
  entropy T*S    EENTRO =        -0.00000000
  eigenvalues    EBANDS =     -3848.03528946
  atomic energy  EATOM  =     19054.83631146
  Solvation  Ediel_sol  =         0.00000000
  ---------------------------------------------------
  free energy    TOTEN  =      -472.79764584 eV

  energy without entropy =     -472.79764584  energy(sigma->0) =     -472.79764584


--------------------------------------------------------------------------------------------------------


--------------------------------------- Iteration      2(   5)  ---------------------------------------


    POTLOK:  cpu time    0.2284: real time    0.2310
    SETDIJ:  cpu time    0.9331: real time    0.9332
    EDDIAG:  cpu time    2.6435: real time    2.6777
  RMM-DIIS:  cpu time    5.3607: real time    5.3616
    ORTHCH:  cpu time    0.9894: real time    1.0063
       DOS:  cpu time    0.0010: real time    0.0010
    CHARGE:  cpu time    0.3376: real time    0.3379
    MIXING:  cpu time    0.0055: real time    0.0055
    --------------------------------------------
      LOOP:  cpu time   10.4992: real time   10.5541

 eigenvalue-minimisations  :  4287
 total energy-change (2. order) : 0.1387631E-05  (-0.4422075E-04)
 number of electron     335.9999660 magnetization      25.9999918
 augmentation part       47.4485769 magnetization      18.5175498

 Broyden mixing:
  rms(total) = 0.25732E-02    rms(broyden)= 0.25706E-02
  rms(prec ) = 0.26943E-02
  weight for this iteration     100.00

 eigenvalues of (default mixing * dielectric matrix)
  average eigenvalue GAMMA=   0.9252
  1.8479  0.7345  0.7345  0.3837

 Free energy of the ion-electron system (eV)
  ---------------------------------------------------
  alpha Z        PSCENC =       317.34619037
  Ewald energy   TEWEN  =     41781.07508383
  -Hartree energ DENC   =    -58852.63170992
  -exchange      EXHF   =         0.00000000
  -V(xc)+E(xc)   XCENC  =      1084.19382778
  PAW double counting   =     12396.20919682   -12406.00214742
  entropy T*S    EENTRO =        -0.00000000
  eigenvalues    EBANDS =     -3847.82439737
  atomic energy  EATOM  =     19054.83631146
  Solvation  Ediel_sol  =         0.00000000
  ---------------------------------------------------
  free energy    TOTEN  =      -472.79764445 eV

  energy without entropy =     -472.79764445  energy(sigma->0) =     -472.79764445


--------------------------------------------------------------------------------------------------------


--------------------------------------- Iteration      2(   6)  ---------------------------------------


    POTLOK:  cpu time    0.2253: real time    0.2298
    SETDIJ:  cpu time    0.9334: real time    0.9335
    EDDIAG:  cpu time    2.6452: real time    2.6855
  RMM-DIIS:  cpu time    4.0271: real time    4.0278
    ORTHCH:  cpu time    0.9845: real time    1.0001
       DOS:  cpu time    0.0010: real time    0.0010
    --------------------------------------------
      LOOP:  cpu time    8.8165: real time    8.8776

 eigenvalue-minimisations  :  3108
 total energy-change (2. order) :-0.1225217E-05  (-0.4182567E-05)
 number of electron     335.9999660 magnetization      25.9999918
 augmentation part       47.4485769 magnetization      18.5175498

 Free energy of the ion-electron system (eV)
  ---------------------------------------------------
  alpha Z        PSCENC =       317.34619037
  Ewald energy   TEWEN  =     41781.07508383
  -Hartree energ DENC   =    -58852.61683938
  -exchange      EXHF   =         0.00000000
  -V(xc)+E(xc)   XCENC  =      1084.19349504
  PAW double counting   =     12396.37448528   -12406.16843266
  entropy T*S    EENTRO =        -0.00000000
  eigenvalues    EBANDS =     -3847.83793963
  atomic energy  EATOM  =     19054.83631146
  Solvation  Ediel_sol  =         0.00000000
  ---------------------------------------------------
  free energy    TOTEN  =      -472.79764568 eV

  energy without entropy =     -472.79764568  energy(sigma->0) =     -472.79764568


--------------------------------------------------------------------------------------------------------


 average (electrostatic) potential at core
  the test charge radii are     1.0103  0.6991  0.7089  1.1045  0.7215  0.5201
  (the norm of the test charge is              1.0000)
       1 -54.3073       2 -52.8779       3 -52.8717       4 -54.5341       5 -51.9858
       6 -53.0943       7 -56.6732       8 -53.0844       9 -57.9311      10 -58.0632
      11 -58.5345      12 -58.5804      13 -57.9866      14 -58.0890      15 -58.5468
      16 -58.4729      17 -58.2808      18 -58.0901      19 -58.5537      20 -57.7402
      21 -58.3274      22 -58.0671      23 -58.5460      24 -57.7254      25 -57.2522
      26 -57.8424      27 -58.3274      28 -57.2527      29 -58.4522      30 -55.6190
      31 -56.7124      32 -58.4829      33 -71.8931      34 -72.0486      35 -72.5382
      36 -72.3807      37 -71.9284      38 -72.1090      39 -72.3669      40 -72.3742
      41 -72.3801      42 -71.8578      43 -72.2046      44 -71.9291      45 -72.3932
      46 -71.8153      47 -72.2765      48 -71.9058      49 -70.8896      50 -72.4070
      51 -72.0119      52 -70.8869      53 -72.3728      54 -71.3166      55 -70.1514
      56 -72.3440      57 -41.3339      58 -41.4156      59 -40.7721      60 -40.7713
      61 -78.3036      62 -81.4378      63 -80.7727      64 -43.7515      65 -44.3450
 
 
 
 E-fermi :  -3.3012     XC(G=0):  -4.0597     alpha+bet : -2.8559


 spin component 1

 k-point     1 :       0.0000    0.0000    0.0000
  band No.  band energies     occupation 
      1     -34.0301      1.00000
      2     -33.9495      1.00000
      3     -33.3813      1.00000
      4     -33.3805      1.00000
      5     -27.3616      1.00000
      6     -21.7596      1.00000
      7     -21.6329      1.00000
      8     -21.5721      1.00000
      9     -21.4730      1.00000
     10     -21.4561      1.00000
     11     -21.4312      1.00000
     12     -21.4141      1.00000
     13     -21.4057      1.00000
     14     -21.3874      1.00000
     15     -21.3470      1.00000
     16     -21.3147      1.00000
     17     -21.2427      1.00000
     18     -21.1625      1.00000
     19     -21.1024      1.00000
     20     -21.0772      1.00000
     21     -21.0015      1.00000
     22     -20.9360      1.00000
     23     -20.9249      1.00000
     24     -20.9072      1.00000
     25     -20.8946      1.00000
     26     -20.8314      1.00000
     27     -20.7648      1.00000
     28     -20.2953      1.00000
     29     -19.9812      1.00000
     30     -19.9784      1.00000
     31     -19.1627      1.00000
     32     -17.5353      1.00000
     33     -17.5261      1.00000
     34     -17.4991      1.00000
     35     -17.4530      1.00000
     36     -17.4429      1.00000
     37     -17.4258      1.00000
     38     -16.9000      1.00000
     39     -16.8993      1.00000
     40     -16.8639      1.00000
     41     -16.8597      1.00000
     42     -16.8385      1.00000
     43     -16.8341      1.00000
     44     -14.3072      1.00000
     45     -13.9894      1.00000
     46     -12.7848      1.00000
     47     -12.7844      1.00000
     48     -12.7207      1.00000
     49     -12.7135      1.00000
     50     -12.6995      1.00000
     51     -12.5560      1.00000
     52     -12.2325      1.00000
     53     -12.1586      1.00000
     54     -12.0044      1.00000
     55     -11.9789      1.00000
     56     -11.9156      1.00000
     57     -11.4593      1.00000
     58     -11.2459      1.00000
     59     -11.2373      1.00000
     60     -11.1085      1.00000
     61     -11.0047      1.00000
     62     -10.8310      1.00000
     63     -10.8209      1.00000
     64     -10.7083      1.00000
     65     -10.6788      1.00000
     66     -10.6475      1.00000
     67     -10.5972      1.00000
     68     -10.5873      1.00000
     69     -10.5277      1.00000
     70     -10.5241      1.00000
     71     -10.4518      1.00000
     72     -10.4409      1.00000
     73     -10.4197      1.00000
     74     -10.3078      1.00000
     75     -10.2197      1.00000
     76     -10.1710      1.00000
     77     -10.1480      1.00000
     78     -10.1449      1.00000
     79     -10.1408      1.00000
     80     -10.0898      1.00000
     81      -9.9882      1.00000
     82      -9.7756      1.00000
     83      -9.6316      1.00000
     84      -9.6129      1.00000
     85      -9.5041      1.00000
     86      -9.4347      1.00000
     87      -9.3692      1.00000
     88      -9.3368      1.00000
     89      -9.3276      1.00000
     90      -9.3202      1.00000
     91      -9.2876      1.00000
     92      -9.2787      1.00000
     93      -9.2563      1.00000
     94      -9.0359      1.00000
     95      -9.0028      1.00000
     96      -8.9787      1.00000
     97      -8.9111      1.00000
     98      -8.7275      1.00000
     99      -8.6690      1.00000
    100      -8.6425      1.00000
    101      -8.5970      1.00000
    102      -8.5386      1.00000
    103      -8.5079      1.00000
    104      -8.4436      1.00000
    105      -8.4128      1.00000
    106      -8.3612      1.00000
    107      -8.3295      1.00000
    108      -8.2268      1.00000
    109      -8.1930      1.00000
    110      -7.9598      1.00000
    111      -7.9236      1.00000
    112      -7.9177      1.00000
    113      -7.7632      1.00000
    114      -7.7410      1.00000
    115      -7.7177      1.00000
    116      -7.6153      1.00000
    117      -7.5670      1.00000
    118      -7.4122      1.00000
    119      -7.3935      1.00000
    120      -7.3820      1.00000
    121      -7.3056      1.00000
    122      -7.2789      1.00000
    123      -7.2335      1.00000
    124      -7.2061      1.00000
    125      -7.1792      1.00000
    126      -7.1598      1.00000
    127      -7.1375      1.00000
    128      -7.1117      1.00000
    129      -7.0423      1.00000
    130      -7.0146      1.00000
    131      -7.0140      1.00000
    132      -6.9841      1.00000
    133      -6.9520      1.00000
    134      -6.9195      1.00000
    135      -6.9070      1.00000
    136      -6.8578      1.00000
    137      -6.8390      1.00000
    138      -6.8342      1.00000
    139      -6.8119      1.00000
    140      -6.7774      1.00000
    141      -6.7384      1.00000
    142      -6.7141      1.00000
    143      -6.6925      1.00000
    144      -6.6645      1.00000
    145      -6.6395      1.00000
    146      -6.6235      1.00000
    147      -6.6083      1.00000
    148      -6.5262      1.00000
    149      -6.5148      1.00000
    150      -6.4885      1.00000
    151      -6.4753      1.00000
    152      -6.4709      1.00000
    153      -6.4366      1.00000
    154      -6.4126      1.00000
    155      -6.3963      1.00000
    156      -6.3590      1.00000
    157      -6.3248      1.00000
    158      -6.2950      1.00000
    159      -6.2061      1.00000
    160      -6.1364      1.00000
    161      -6.0198      1.00000
    162      -5.9794      1.00000
    163      -5.9339      1.00000
    164      -5.8528      1.00000
    165      -5.7892      1.00000
    166      -5.7709      1.00000
    167      -5.7588      1.00000
    168      -5.7560      1.00000
    169      -5.7109      1.00000
    170      -5.6742      1.00000
    171      -5.6291      1.00000
    172      -5.5956      1.00000
    173      -5.2604      1.00000
    174      -5.1107      1.00000
    175      -5.0272      1.00000
    176      -4.7596      1.00000
    177      -4.6119      1.00000
    178      -4.5360      1.00000
    179      -4.4907      1.00000
    180      -4.3613      1.00000
    181      -3.5939      1.00000
    182      -2.7542      0.00000
    183      -2.6827      0.00000
    184      -0.7550      0.00000
    185      -0.6948      0.00000
    186      -0.5748      0.00000
    187      -0.3461      0.00000
    188      -0.1947      0.00000
    189      -0.1429      0.00000
    190      -0.0636      0.00000
    191      -0.0048      0.00000
    192       0.0282      0.00000
    193       0.0885      0.00000
    194       0.1096      0.00000
    195       0.2176      0.00000
    196       0.3501      0.00000
    197       0.4368      0.00000
    198       0.4925      0.00000
    199       0.5314      0.00000
    200       0.6073      0.00000
    201       0.6383      0.00000
    202       0.7456      0.00000
    203       0.8020      0.00000
    204       0.8277      0.00000
    205       0.8715      0.00000
    206       0.9159      0.00000
    207       0.9657      0.00000
    208       0.9888      0.00000
    209       1.0849      0.00000
    210       1.1623      0.00000
    211       1.1712      0.00000
    212       1.1979      0.00000
    213       1.2172      0.00000
    214       1.2624      0.00000
    215       1.3005      0.00000
    216       1.3746      0.00000

 k-point     2 :       0.3333    0.0000    0.0000
  band No.  band energies     occupation 
      1     -34.0301      1.00000
      2     -33.9495      1.00000
      3     -33.3813      1.00000
      4     -33.3805      1.00000
      5     -27.3615      1.00000
      6     -21.7599      1.00000
      7     -21.6307      1.00000
      8     -21.5662      1.00000
      9     -21.4741      1.00000
     10     -21.4620      1.00000
     11     -21.4391      1.00000
     12     -21.4148      1.00000
     13     -21.3989      1.00000
     14     -21.3879      1.00000
     15     -21.3452      1.00000
     16     -21.3148      1.00000
     17     -21.2423      1.00000
     18     -21.1617      1.00000
     19     -21.1055      1.00000
     20     -21.0761      1.00000
     21     -21.0004      1.00000
     22     -20.9371      1.00000
     23     -20.9271      1.00000
     24     -20.9063      1.00000
     25     -20.8933      1.00000
     26     -20.8313      1.00000
     27     -20.7644      1.00000
     28     -20.2953      1.00000
     29     -19.9810      1.00000
     30     -19.9784      1.00000
     31     -19.1626      1.00000
     32     -17.5353      1.00000
     33     -17.5260      1.00000
     34     -17.4991      1.00000
     35     -17.4530      1.00000
     36     -17.4429      1.00000
     37     -17.4258      1.00000
     38     -16.9000      1.00000
     39     -16.8993      1.00000
     40     -16.8629      1.00000
     41     -16.8607      1.00000
     42     -16.8375      1.00000
     43     -16.8352      1.00000
     44     -14.2980      1.00000
     45     -13.9815      1.00000
     46     -12.7843      1.00000
     47     -12.7816      1.00000
     48     -12.7187      1.00000
     49     -12.7122      1.00000
     50     -12.6152      1.00000
     51     -12.5202      1.00000
     52     -12.3366      1.00000
     53     -12.0451      1.00000
     54     -12.0076      1.00000
     55     -11.9736      1.00000
     56     -11.9235      1.00000
     57     -11.5153      1.00000
     58     -11.3599      1.00000
     59     -11.3277      1.00000
     60     -11.1686      1.00000
     61     -11.1366      1.00000
     62     -10.9710      1.00000
     63     -10.9353      1.00000
     64     -10.8655      1.00000
     65     -10.8277      1.00000
     66     -10.6447      1.00000
     67     -10.6383      1.00000
     68     -10.5552      1.00000
     69     -10.5269      1.00000
     70     -10.5214      1.00000
     71     -10.4481      1.00000
     72     -10.3564      1.00000
     73     -10.3460      1.00000
     74     -10.2497      1.00000
     75     -10.2220      1.00000
     76     -10.1545      1.00000
     77     -10.1501      1.00000
     78     -10.0495      1.00000
     79      -9.9220      1.00000
     80      -9.8245      1.00000
     81      -9.7627      1.00000
     82      -9.6618      1.00000
     83      -9.6313      1.00000
     84      -9.4993      1.00000
     85      -9.4747      1.00000
     86      -9.3883      1.00000
     87      -9.3406      1.00000
     88      -9.3261      1.00000
     89      -9.3178      1.00000
     90      -9.2948      1.00000
     91      -9.2735      1.00000
     92      -9.2527      1.00000
     93      -9.1180      1.00000
     94      -9.0198      1.00000
     95      -8.9961      1.00000
     96      -8.8934      1.00000
     97      -8.8728      1.00000
     98      -8.7458      1.00000
     99      -8.6857      1.00000
    100      -8.6633      1.00000
    101      -8.6219      1.00000
    102      -8.5728      1.00000
    103      -8.5417      1.00000
    104      -8.5107      1.00000
    105      -8.4895      1.00000
    106      -8.4014      1.00000
    107      -8.3313      1.00000
    108      -8.2860      1.00000
    109      -8.2317      1.00000
    110      -8.1760      1.00000
    111      -8.1589      1.00000
    112      -7.9424      1.00000
    113      -7.8368      1.00000
    114      -7.7748      1.00000
    115      -7.7157      1.00000
    116      -7.6874      1.00000
    117      -7.5359      1.00000
    118      -7.4630      1.00000
    119      -7.3992      1.00000
    120      -7.3585      1.00000
    121      -7.3160      1.00000
    122      -7.2699      1.00000
    123      -7.2454      1.00000
    124      -7.1928      1.00000
    125      -7.1748      1.00000
    126      -7.1440      1.00000
    127      -7.1329      1.00000
    128      -7.1165      1.00000
    129      -7.0844      1.00000
    130      -7.0532      1.00000
    131      -7.0284      1.00000
    132      -6.9920      1.00000
    133      -6.9714      1.00000
    134      -6.9503      1.00000
    135      -6.9287      1.00000
    136      -6.9052      1.00000
    137      -6.8780      1.00000
    138      -6.8434      1.00000
    139      -6.8037      1.00000
    140      -6.7606      1.00000
    141      -6.7436      1.00000
    142      -6.7137      1.00000
    143      -6.6883      1.00000
    144      -6.6614      1.00000
    145      -6.6337      1.00000
    146      -6.6132      1.00000
    147      -6.5837      1.00000
    148      -6.5674      1.00000
    149      -6.5480      1.00000
    150      -6.5130      1.00000
    151      -6.4926      1.00000
    152      -6.4584      1.00000
    153      -6.4437      1.00000
    154      -6.4100      1.00000
    155      -6.3689      1.00000
    156      -6.3142      1.00000
    157      -6.2492      1.00000
    158      -6.1767      1.00000
    159      -6.1196      1.00000
    160      -6.0609      1.00000
    161      -6.0085      1.00000
    162      -5.9806      1.00000
    163      -5.9126      1.00000
    164      -5.8680      1.00000
    165      -5.8242      1.00000
    166      -5.7821      1.00000
    167      -5.7627      1.00000
    168      -5.7303      1.00000
    169      -5.7020      1.00000
    170      -5.6540      1.00000
    171      -5.6168      1.00000
    172      -5.5896      1.00000
    173      -5.2648      1.00000
    174      -5.1204      1.00000
    175      -5.0306      1.00000
    176      -4.6325      1.00000
    177      -4.6067      1.00000
    178      -4.5269      1.00000
    179      -4.4909      1.00000
    180      -4.3834      1.00000
    181      -3.5868      1.00000
    182      -2.7833      0.00000
    183      -2.6845      0.00000
    184      -0.7518      0.00000
    185      -0.6761      0.00000
    186      -0.6148      0.00000
    187      -0.3255      0.00000
    188      -0.2518      0.00000
    189      -0.1422      0.00000
    190       0.0035      0.00000
    191       0.0338      0.00000
    192       0.0461      0.00000
    193       0.1085      0.00000
    194       0.1352      0.00000
    195       0.2299      0.00000
    196       0.2703      0.00000
    197       0.3673      0.00000
    198       0.4108      0.00000
    199       0.4219      0.00000
    200       0.5298      0.00000
    201       0.6098      0.00000
    202       0.7250      0.00000
    203       0.8356      0.00000
    204       0.9129      0.00000
    205       0.9170      0.00000
    206       0.9605      0.00000
    207       0.9850      0.00000
    208       1.0618      0.00000
    209       1.1080      0.00000
    210       1.1425      0.00000
    211       1.1929      0.00000
    212       1.2111      0.00000
    213       1.2805      0.00000
    214       1.3002      0.00000
    215       1.3520      0.00000
    216       1.3771      0.00000

 k-point     3 :       0.0000    0.3333    0.0000
  band No.  band energies     occupation 
      1     -34.0301      1.00000
      2     -33.9495      1.00000
      3     -33.3813      1.00000
      4     -33.3805      1.00000
      5     -27.3616      1.00000
      6     -21.7596      1.00000
      7     -21.6325      1.00000
      8     -21.5653      1.00000
      9     -21.4793      1.00000
     10     -21.4526      1.00000
     11     -21.4429      1.00000
     12     -21.4081      1.00000
     13     -21.4038      1.00000
     14     -21.3878      1.00000
     15     -21.3469      1.00000
     16     -21.3146      1.00000
     17     -21.2452      1.00000
     18     -21.1609      1.00000
     19     -21.1018      1.00000
     20     -21.0766      1.00000
     21     -21.0003      1.00000
     22     -20.9386      1.00000
     23     -20.9257      1.00000
     24     -20.8976      1.00000
     25     -20.8932      1.00000
     26     -20.8493      1.00000
     27     -20.7568      1.00000
     28     -20.2953      1.00000
     29     -19.9810      1.00000
     30     -19.9784      1.00000
     31     -19.1626      1.00000
     32     -17.5353      1.00000
     33     -17.5260      1.00000
     34     -17.4991      1.00000
     35     -17.4530      1.00000
     36     -17.4429      1.00000
     37     -17.4258      1.00000
     38     -16.9000      1.00000
     39     -16.8993      1.00000
     40     -16.8629      1.00000
     41     -16.8607      1.00000
     42     -16.8375      1.00000
     43     -16.8352      1.00000
     44     -14.2978      1.00000
     45     -13.9816      1.00000
     46     -12.7843      1.00000
     47     -12.7826      1.00000
     48     -12.7187      1.00000
     49     -12.7123      1.00000
     50     -12.6151      1.00000
     51     -12.5281      1.00000
     52     -12.3422      1.00000
     53     -12.1576      1.00000
     54     -11.9814      1.00000
     55     -11.9371      1.00000
     56     -11.8797      1.00000
     57     -11.4605      1.00000
     58     -11.3266      1.00000
     59     -11.3063      1.00000
     60     -11.1523      1.00000
     61     -11.1074      1.00000
     62     -10.9723      1.00000
     63     -10.9289      1.00000
     64     -10.8657      1.00000
     65     -10.8206      1.00000
     66     -10.6940      1.00000
     67     -10.6439      1.00000
     68     -10.5857      1.00000
     69     -10.5243      1.00000
     70     -10.5124      1.00000
     71     -10.4400      1.00000
     72     -10.3913      1.00000
     73     -10.3597      1.00000
     74     -10.2987      1.00000
     75     -10.2299      1.00000
     76     -10.1605      1.00000
     77     -10.1502      1.00000
     78     -10.0404      1.00000
     79      -9.9639      1.00000
     80      -9.9099      1.00000
     81      -9.7640      1.00000
     82      -9.6569      1.00000
     83      -9.6423      1.00000
     84      -9.5077      1.00000
     85      -9.4678      1.00000
     86      -9.4147      1.00000
     87      -9.3795      1.00000
     88      -9.3482      1.00000
     89      -9.3104      1.00000
     90      -9.3010      1.00000
     91      -9.2756      1.00000
     92      -9.1270      1.00000
     93      -9.0576      1.00000
     94      -9.0046      1.00000
     95      -8.9548      1.00000
     96      -8.8909      1.00000
     97      -8.8677      1.00000
     98      -8.7506      1.00000
     99      -8.6872      1.00000
    100      -8.6617      1.00000
    101      -8.6185      1.00000
    102      -8.5945      1.00000
    103      -8.5603      1.00000
    104      -8.5172      1.00000
    105      -8.4806      1.00000
    106      -8.3738      1.00000
    107      -8.3114      1.00000
    108      -8.2642      1.00000
    109      -8.1995      1.00000
    110      -8.1740      1.00000
    111      -8.0707      1.00000
    112      -7.9655      1.00000
    113      -7.8495      1.00000
    114      -7.8371      1.00000
    115      -7.7377      1.00000
    116      -7.6677      1.00000
    117      -7.5248      1.00000
    118      -7.4622      1.00000
    119      -7.3845      1.00000
    120      -7.3502      1.00000
    121      -7.3132      1.00000
    122      -7.3035      1.00000
    123      -7.2447      1.00000
    124      -7.2122      1.00000
    125      -7.1957      1.00000
    126      -7.1722      1.00000
    127      -7.1253      1.00000
    128      -7.1093      1.00000
    129      -7.0566      1.00000
    130      -7.0419      1.00000
    131      -7.0281      1.00000
    132      -6.9919      1.00000
    133      -6.9671      1.00000
    134      -6.9511      1.00000
    135      -6.9098      1.00000
    136      -6.8877      1.00000
    137      -6.8505      1.00000
    138      -6.8257      1.00000
    139      -6.8042      1.00000
    140      -6.7864      1.00000
    141      -6.7730      1.00000
    142      -6.7472      1.00000
    143      -6.7161      1.00000
    144      -6.6860      1.00000
    145      -6.6678      1.00000
    146      -6.6128      1.00000
    147      -6.5992      1.00000
    148      -6.5736      1.00000
    149      -6.5411      1.00000
    150      -6.5184      1.00000
    151      -6.4744      1.00000
    152      -6.4593      1.00000
    153      -6.4298      1.00000
    154      -6.4025      1.00000
    155      -6.3747      1.00000
    156      -6.3090      1.00000
    157      -6.2485      1.00000
    158      -6.1737      1.00000
    159      -6.0918      1.00000
    160      -6.0591      1.00000
    161      -6.0088      1.00000
    162      -5.9731      1.00000
    163      -5.9347      1.00000
    164      -5.8656      1.00000
    165      -5.8263      1.00000
    166      -5.7775      1.00000
    167      -5.7675      1.00000
    168      -5.7265      1.00000
    169      -5.7038      1.00000
    170      -5.6535      1.00000
    171      -5.6156      1.00000
    172      -5.5968      1.00000
    173      -5.2646      1.00000
    174      -5.1294      1.00000
    175      -5.0309      1.00000
    176      -4.6308      1.00000
    177      -4.6068      1.00000
    178      -4.5362      1.00000
    179      -4.4944      1.00000
    180      -4.3562      1.00000
    181      -3.5866      1.00000
    182      -2.7839      0.00000
    183      -2.6795      0.00000
    184      -0.7518      0.00000
    185      -0.6795      0.00000
    186      -0.6111      0.00000
    187      -0.3273      0.00000
    188      -0.2450      0.00000
    189      -0.1479      0.00000
    190      -0.0154      0.00000
    191       0.0208      0.00000
    192       0.0595      0.00000
    193       0.1307      0.00000
    194       0.1769      0.00000
    195       0.2160      0.00000
    196       0.2864      0.00000
    197       0.3438      0.00000
    198       0.3867      0.00000
    199       0.4223      0.00000
    200       0.5312      0.00000
    201       0.5990      0.00000
    202       0.7386      0.00000
    203       0.8412      0.00000
    204       0.8638      0.00000
    205       0.9153      0.00000
    206       0.9522      0.00000
    207       0.9936      0.00000
    208       1.0363      0.00000
    209       1.1152      0.00000
    210       1.1359      0.00000
    211       1.1635      0.00000
    212       1.2441      0.00000
    213       1.3092      0.00000
    214       1.3315      0.00000
    215       1.3647      0.00000
    216       1.4540      0.00000

 k-point     4 :       0.3333    0.3333    0.0000
  band No.  band energies     occupation 
      1     -34.0301      1.00000
      2     -33.9495      1.00000
      3     -33.3813      1.00000
      4     -33.3805      1.00000
      5     -27.3616      1.00000
      6     -21.7599      1.00000
      7     -21.6304      1.00000
      8     -21.5588      1.00000
      9     -21.4802      1.00000
     10     -21.4614      1.00000
     11     -21.4477      1.00000
     12     -21.4074      1.00000
     13     -21.3991      1.00000
     14     -21.3885      1.00000
     15     -21.3450      1.00000
     16     -21.3148      1.00000
     17     -21.2446      1.00000
     18     -21.1606      1.00000
     19     -21.1046      1.00000
     20     -21.0761      1.00000
     21     -20.9995      1.00000
     22     -20.9390      1.00000
     23     -20.9282      1.00000
     24     -20.8969      1.00000
     25     -20.8918      1.00000
     26     -20.8488      1.00000
     27     -20.7566      1.00000
     28     -20.2953      1.00000
     29     -19.9811      1.00000
     30     -19.9782      1.00000
     31     -19.1626      1.00000
     32     -17.5353      1.00000
     33     -17.5260      1.00000
     34     -17.4991      1.00000
     35     -17.4530      1.00000
     36     -17.4429      1.00000
     37     -17.4258      1.00000
     38     -16.9000      1.00000
     39     -16.8993      1.00000
     40     -16.8639      1.00000
     41     -16.8597      1.00000
     42     -16.8375      1.00000
     43     -16.8352      1.00000
     44     -14.2879      1.00000
     45     -13.9746      1.00000
     46     -12.7843      1.00000
     47     -12.7800      1.00000
     48     -12.7186      1.00000
     49     -12.7121      1.00000
     50     -12.5282      1.00000
     51     -12.4878      1.00000
     52     -12.3112      1.00000
     53     -12.1375      1.00000
     54     -12.0392      1.00000
     55     -11.9696      1.00000
     56     -11.8834      1.00000
     57     -11.5652      1.00000
     58     -11.3993      1.00000
     59     -11.3366      1.00000
     60     -11.2248      1.00000
     61     -11.1647      1.00000
     62     -11.0541      1.00000
     63     -11.0136      1.00000
     64     -10.9722      1.00000
     65     -10.8761      1.00000
     66     -10.7650      1.00000
     67     -10.6389      1.00000
     68     -10.5617      1.00000
     69     -10.5365      1.00000
     70     -10.5223      1.00000
     71     -10.5185      1.00000
     72     -10.5030      1.00000
     73     -10.3952      1.00000
     74     -10.1832      1.00000
     75     -10.1627      1.00000
     76     -10.1392      1.00000
     77      -9.8436      1.00000
     78      -9.8154      1.00000
     79      -9.8001      1.00000
     80      -9.7345      1.00000
     81      -9.6709      1.00000
     82      -9.6400      1.00000
     83      -9.5827      1.00000
     84      -9.4804      1.00000
     85      -9.4388      1.00000
     86      -9.3786      1.00000
     87      -9.3616      1.00000
     88      -9.3193      1.00000
     89      -9.2943      1.00000
     90      -9.2858      1.00000
     91      -9.1142      1.00000
     92      -9.0863      1.00000
     93      -9.0294      1.00000
     94      -8.9965      1.00000
     95      -8.9453      1.00000
     96      -8.8938      1.00000
     97      -8.8273      1.00000
     98      -8.7671      1.00000
     99      -8.7347      1.00000
    100      -8.6434      1.00000
    101      -8.6297      1.00000
    102      -8.5768      1.00000
    103      -8.5580      1.00000
    104      -8.5128      1.00000
    105      -8.4744      1.00000
    106      -8.4526      1.00000
    107      -8.4367      1.00000
    108      -8.3830      1.00000
    109      -8.2943      1.00000
    110      -8.2677      1.00000
    111      -8.1875      1.00000
    112      -8.1355      1.00000
    113      -8.0631      1.00000
    114      -7.8483      1.00000
    115      -7.7630      1.00000
    116      -7.6286      1.00000
    117      -7.5144      1.00000
    118      -7.4620      1.00000
    119      -7.4176      1.00000
    120      -7.3895      1.00000
    121      -7.3220      1.00000
    122      -7.2957      1.00000
    123      -7.2437      1.00000
    124      -7.2087      1.00000
    125      -7.1753      1.00000
    126      -7.1525      1.00000
    127      -7.1260      1.00000
    128      -7.0987      1.00000
    129      -7.0647      1.00000
    130      -7.0560      1.00000
    131      -7.0432      1.00000
    132      -6.9766      1.00000
    133      -6.9569      1.00000
    134      -6.9310      1.00000
    135      -6.9161      1.00000
    136      -6.8911      1.00000
    137      -6.8643      1.00000
    138      -6.8474      1.00000
    139      -6.8356      1.00000
    140      -6.8026      1.00000
    141      -6.7687      1.00000
    142      -6.7348      1.00000
    143      -6.7051      1.00000
    144      -6.6970      1.00000
    145      -6.6558      1.00000
    146      -6.6242      1.00000
    147      -6.6130      1.00000
    148      -6.5784      1.00000
    149      -6.5519      1.00000
    150      -6.5393      1.00000
    151      -6.5037      1.00000
    152      -6.4952      1.00000
    153      -6.4703      1.00000
    154      -6.4179      1.00000
    155      -6.3506      1.00000
    156      -6.2751      1.00000
    157      -6.1959      1.00000
    158      -6.1703      1.00000
    159      -6.0973      1.00000
    160      -6.0610      1.00000
    161      -6.0259      1.00000
    162      -5.9285      1.00000
    163      -5.9003      1.00000
    164      -5.8278      1.00000
    165      -5.8015      1.00000
    166      -5.7697      1.00000
    167      -5.7122      1.00000
    168      -5.7012      1.00000
    169      -5.6772      1.00000
    170      -5.6337      1.00000
    171      -5.5892      1.00000
    172      -5.5736      1.00000
    173      -5.2689      1.00000
    174      -5.1253      1.00000
    175      -5.0349      1.00000
    176      -4.6023      1.00000
    177      -4.5265      1.00000
    178      -4.5141      1.00000
    179      -4.4922      1.00000
    180      -4.4101      1.00000
    181      -3.5810      1.00000
    182      -2.8118      0.00000
    183      -2.6808      0.00000
    184      -0.7496      0.00000
    185      -0.6759      0.00000
    186      -0.6384      0.00000
    187      -0.3235      0.00000
    188      -0.2806      0.00000
    189      -0.1449      0.00000
    190      -0.0005      0.00000
    191       0.0316      0.00000
    192       0.1074      0.00000
    193       0.1419      0.00000
    194       0.1873      0.00000
    195       0.2419      0.00000
    196       0.2691      0.00000
    197       0.3466      0.00000
    198       0.3631      0.00000
    199       0.4109      0.00000
    200       0.4460      0.00000
    201       0.5070      0.00000
    202       0.6677      0.00000
    203       0.7630      0.00000
    204       0.8149      0.00000
    205       0.9370      0.00000
    206       0.9663      0.00000
    207       1.0144      0.00000
    208       1.0407      0.00000
    209       1.1334      0.00000
    210       1.1812      0.00000
    211       1.2133      0.00000
    212       1.2832      0.00000
    213       1.3409      0.00000
    214       1.3814      0.00000
    215       1.4575      0.00000
    216       1.5705      0.00000

 k-point     5 :      -0.3333    0.3333    0.0000
  band No.  band energies     occupation 
      1     -34.0301      1.00000
      2     -33.9495      1.00000
      3     -33.3813      1.00000
      4     -33.3805      1.00000
      5     -27.3615      1.00000
      6     -21.7599      1.00000
      7     -21.6304      1.00000
      8     -21.5587      1.00000
      9     -21.4805      1.00000
     10     -21.4613      1.00000
     11     -21.4474      1.00000
     12     -21.4076      1.00000
     13     -21.3989      1.00000
     14     -21.3886      1.00000
     15     -21.3451      1.00000
     16     -21.3149      1.00000
     17     -21.2446      1.00000
     18     -21.1605      1.00000
     19     -21.1048      1.00000
     20     -21.0761      1.00000
     21     -20.9995      1.00000
     22     -20.9387      1.00000
     23     -20.9284      1.00000
     24     -20.8968      1.00000
     25     -20.8917      1.00000
     26     -20.8489      1.00000
     27     -20.7566      1.00000
     28     -20.2953      1.00000
     29     -19.9810      1.00000
     30     -19.9784      1.00000
     31     -19.1626      1.00000
     32     -17.5353      1.00000
     33     -17.5260      1.00000
     34     -17.4991      1.00000
     35     -17.4530      1.00000
     36     -17.4429      1.00000
     37     -17.4258      1.00000
     38     -16.9000      1.00000
     39     -16.8993      1.00000
     40     -16.8629      1.00000
     41     -16.8607      1.00000
     42     -16.8385      1.00000
     43     -16.8342      1.00000
     44     -14.2879      1.00000
     45     -13.9746      1.00000
     46     -12.7843      1.00000
     47     -12.7801      1.00000
     48     -12.7185      1.00000
     49     -12.7121      1.00000
     50     -12.5278      1.00000
     51     -12.4877      1.00000
     52     -12.3125      1.00000
     53     -12.1371      1.00000
     54     -12.0386      1.00000
     55     -11.9697      1.00000
     56     -11.8846      1.00000
     57     -11.5618      1.00000
     58     -11.3983      1.00000
     59     -11.3353      1.00000
     60     -11.2301      1.00000
     61     -11.1646      1.00000
     62     -11.0531      1.00000
     63     -11.0143      1.00000
     64     -10.9737      1.00000
     65     -10.8814      1.00000
     66     -10.7571      1.00000
     67     -10.6384      1.00000
     68     -10.5594      1.00000
     69     -10.5466      1.00000
     70     -10.5214      1.00000
     71     -10.5141      1.00000
     72     -10.5020      1.00000
     73     -10.3946      1.00000
     74     -10.1856      1.00000
     75     -10.1586      1.00000
     76     -10.1394      1.00000
     77      -9.8457      1.00000
     78      -9.8197      1.00000
     79      -9.7804      1.00000
     80      -9.7401      1.00000
     81      -9.6980      1.00000
     82      -9.6317      1.00000
     83      -9.5599      1.00000
     84      -9.5082      1.00000
     85      -9.4296      1.00000
     86      -9.3813      1.00000
     87      -9.3620      1.00000
     88      -9.3425      1.00000
     89      -9.2926      1.00000
     90      -9.2475      1.00000
     91      -9.1312      1.00000
     92      -9.0671      1.00000
     93      -9.0383      1.00000
     94      -8.9897      1.00000
     95      -8.9454      1.00000
     96      -8.8938      1.00000
     97      -8.8060      1.00000
     98      -8.7755      1.00000
     99      -8.7604      1.00000
    100      -8.6388      1.00000
    101      -8.6144      1.00000
    102      -8.5777      1.00000
    103      -8.5623      1.00000
    104      -8.5283      1.00000
    105      -8.4759      1.00000
    106      -8.4632      1.00000
    107      -8.4397      1.00000
    108      -8.3765      1.00000
    109      -8.2933      1.00000
    110      -8.2185      1.00000
    111      -8.2059      1.00000
    112      -8.1313      1.00000
    113      -8.0946      1.00000
    114      -7.8542      1.00000
    115      -7.7583      1.00000
    116      -7.6475      1.00000
    117      -7.4884      1.00000
    118      -7.4540      1.00000
    119      -7.4193      1.00000
    120      -7.3970      1.00000
    121      -7.3097      1.00000
    122      -7.2807      1.00000
    123      -7.2405      1.00000
    124      -7.2002      1.00000
    125      -7.1847      1.00000
    126      -7.1515      1.00000
    127      -7.1246      1.00000
    128      -7.0929      1.00000
    129      -7.0761      1.00000
    130      -7.0538      1.00000
    131      -7.0262      1.00000
    132      -6.9951      1.00000
    133      -6.9572      1.00000
    134      -6.9511      1.00000
    135      -6.9254      1.00000
    136      -6.9128      1.00000
    137      -6.8901      1.00000
    138      -6.8355      1.00000
    139      -6.8241      1.00000
    140      -6.7885      1.00000
    141      -6.7576      1.00000
    142      -6.7273      1.00000
    143      -6.7216      1.00000
    144      -6.6874      1.00000
    145      -6.6460      1.00000
    146      -6.6255      1.00000
    147      -6.6018      1.00000
    148      -6.5850      1.00000
    149      -6.5586      1.00000
    150      -6.5535      1.00000
    151      -6.5015      1.00000
    152      -6.4809      1.00000
    153      -6.4592      1.00000
    154      -6.3997      1.00000
    155      -6.3692      1.00000
    156      -6.2909      1.00000
    157      -6.2273      1.00000
    158      -6.1309      1.00000
    159      -6.0867      1.00000
    160      -6.0658      1.00000
    161      -6.0333      1.00000
    162      -5.9384      1.00000
    163      -5.8821      1.00000
    164      -5.8395      1.00000
    165      -5.7958      1.00000
    166      -5.7499      1.00000
    167      -5.7399      1.00000
    168      -5.7297      1.00000
    169      -5.6798      1.00000
    170      -5.6161      1.00000
    171      -5.5869      1.00000
    172      -5.5623      1.00000
    173      -5.2688      1.00000
    174      -5.1261      1.00000
    175      -5.0333      1.00000
    176      -4.6024      1.00000
    177      -4.5262      1.00000
    178      -4.5143      1.00000
    179      -4.4926      1.00000
    180      -4.4098      1.00000
    181      -3.5811      1.00000
    182      -2.8126      0.00000
    183      -2.6802      0.00000
    184      -0.7493      0.00000
    185      -0.6711      0.00000
    186      -0.6433      0.00000
    187      -0.3251      0.00000
    188      -0.2759      0.00000
    189      -0.1431      0.00000
    190      -0.0081      0.00000
    191       0.0440      0.00000
    192       0.0996      0.00000
    193       0.1478      0.00000
    194       0.1879      0.00000
    195       0.2090      0.00000
    196       0.2748      0.00000
    197       0.3270      0.00000
    198       0.3720      0.00000
    199       0.3986      0.00000
    200       0.4643      0.00000
    201       0.5349      0.00000
    202       0.6846      0.00000
    203       0.7743      0.00000
    204       0.8405      0.00000
    205       0.8990      0.00000
    206       0.9557      0.00000
    207       0.9962      0.00000
    208       1.0243      0.00000
    209       1.1190      0.00000
    210       1.1455      0.00000
    211       1.2213      0.00000
    212       1.3149      0.00000
    213       1.3997      0.00000
    214       1.4103      0.00000
    215       1.4945      0.00000
    216       1.5578      0.00000

 spin component 2

 k-point     1 :       0.0000    0.0000    0.0000
  band No.  band energies     occupation 
      1     -34.0299      1.00000
      2     -33.9493      1.00000
      3     -33.3812      1.00000
      4     -33.3804      1.00000
      5     -27.3251      1.00000
      6     -21.7237      1.00000
      7     -21.6087      1.00000
      8     -21.5061      1.00000
      9     -21.4427      1.00000
     10     -21.4188      1.00000
     11     -21.3940      1.00000
     12     -21.3555      1.00000
     13     -21.3483      1.00000
     14     -21.3025      1.00000
     15     -21.2908      1.00000
     16     -21.2806      1.00000
     17     -21.2216      1.00000
     18     -21.0983      1.00000
     19     -21.0401      1.00000
     20     -21.0207      1.00000
     21     -20.9404      1.00000
     22     -20.8968      1.00000
     23     -20.8869      1.00000
     24     -20.8354      1.00000
     25     -20.8167      1.00000
     26     -20.7702      1.00000
     27     -20.1507      1.00000
     28     -20.0237      1.00000
     29     -19.9575      1.00000
     30     -19.9552      1.00000
     31     -19.0977      1.00000
     32     -17.5351      1.00000
     33     -17.5258      1.00000
     34     -17.4987      1.00000
     35     -17.4527      1.00000
     36     -17.4426      1.00000
     37     -17.4254      1.00000
     38     -16.8998      1.00000
     39     -16.8991      1.00000
     40     -16.8637      1.00000
     41     -16.8595      1.00000
     42     -16.8382      1.00000
     43     -16.8338      1.00000
     44     -12.7375      1.00000
     45     -12.6095      1.00000
     46     -12.2224      1.00000
     47     -12.0873      1.00000
     48     -11.6357      1.00000
     49     -11.2924      1.00000
     50     -11.0922      1.00000
     51     -10.9841      1.00000
     52     -10.7897      1.00000
     53     -10.7013      1.00000
     54     -10.6892      1.00000
     55     -10.4201      1.00000
     56     -10.2754      1.00000
     57     -10.2403      1.00000
     58     -10.2097      1.00000
     59     -10.0990      1.00000
     60     -10.0939      1.00000
     61     -10.0876      1.00000
     62     -10.0720      1.00000
     63     -10.0594      1.00000
     64      -9.8794      1.00000
     65      -9.7307      1.00000
     66      -9.6688      1.00000
     67      -9.5728      1.00000
     68      -9.5540      1.00000
     69      -9.3482      1.00000
     70      -9.2143      1.00000
     71      -8.9031      1.00000
     72      -8.7171      1.00000
     73      -8.6430      1.00000
     74      -8.6303      1.00000
     75      -8.6099      1.00000
     76      -8.5502      1.00000
     77      -8.5368      1.00000
     78      -8.4174      1.00000
     79      -8.4014      1.00000
     80      -8.3564      1.00000
     81      -8.2985      1.00000
     82      -8.2708      1.00000
     83      -8.2356      1.00000
     84      -8.2051      1.00000
     85      -8.1863      1.00000
     86      -8.0594      1.00000
     87      -8.0464      1.00000
     88      -8.0190      1.00000
     89      -7.9490      1.00000
     90      -7.8670      1.00000
     91      -7.8006      1.00000
     92      -7.7847      1.00000
     93      -7.7622      1.00000
     94      -7.7140      1.00000
     95      -7.7029      1.00000
     96      -7.6482      1.00000
     97      -7.5926      1.00000
     98      -7.5593      1.00000
     99      -7.5219      1.00000
    100      -7.4710      1.00000
    101      -7.4517      1.00000
    102      -7.4149      1.00000
    103      -7.3580      1.00000
    104      -7.3277      1.00000
    105      -7.2779      1.00000
    106      -7.2518      1.00000
    107      -7.2387      1.00000
    108      -7.1945      1.00000
    109      -7.1483      1.00000
    110      -7.1117      1.00000
    111      -7.1028      1.00000
    112      -7.0352      1.00000
    113      -7.0105      1.00000
    114      -6.9675      1.00000
    115      -6.9405      1.00000
    116      -6.9274      1.00000
    117      -6.8961      1.00000
    118      -6.8376      1.00000
    119      -6.8069      1.00000
    120      -6.7772      1.00000
    121      -6.7306      1.00000
    122      -6.7070      1.00000
    123      -6.6598      1.00000
    124      -6.5941      1.00000
    125      -6.5609      1.00000
    126      -6.5433      1.00000
    127      -6.5236      1.00000
    128      -6.4459      1.00000
    129      -6.4233      1.00000
    130      -6.3953      1.00000
    131      -6.3586      1.00000
    132      -6.3444      1.00000
    133      -6.2931      1.00000
    134      -6.2639      1.00000
    135      -6.2265      1.00000
    136      -6.0962      1.00000
    137      -5.9900      1.00000
    138      -5.9371      1.00000
    139      -5.8939      1.00000
    140      -5.8080      1.00000
    141      -5.7679      1.00000
    142      -5.7642      1.00000
    143      -5.7573      1.00000
    144      -5.4596      1.00000
    145      -5.3995      1.00000
    146      -5.3787      1.00000
    147      -5.2879      1.00000
    148      -5.2517      1.00000
    149      -5.2462      1.00000
    150      -5.1244      1.00000
    151      -5.0991      1.00000
    152      -5.0822      1.00000
    153      -4.7231      1.00000
    154      -3.9670      1.00000
    155      -3.7925      1.00000
    156      -2.7460      0.00000
    157      -2.6402      0.00000
    158      -2.6305      0.00000
    159      -2.1949      0.00000
    160      -2.1178      0.00000
    161      -2.1154      0.00000
    162      -2.0417      0.00000
    163      -1.9772      0.00000
    164      -1.9313      0.00000
    165      -1.8190      0.00000
    166      -1.6185      0.00000
    167      -1.4562      0.00000
    168      -1.4307      0.00000
    169      -0.6965      0.00000
    170      -0.6680      0.00000
    171      -0.5061      0.00000
    172      -0.4386      0.00000
    173      -0.4169      0.00000
    174      -0.3693      0.00000
    175      -0.3556      0.00000
    176      -0.3066      0.00000
    177      -0.1774      0.00000
    178      -0.1595      0.00000
    179      -0.0876      0.00000
    180       0.0337      0.00000
    181       0.1040      0.00000
    182       0.3809      0.00000
    183       0.4535      0.00000
    184       0.5110      0.00000
    185       0.6276      0.00000
    186       0.6528      0.00000
    187       0.6947      0.00000
    188       0.7233      0.00000
    189       0.7435      0.00000
    190       0.7691      0.00000
    191       0.7804      0.00000
    192       0.8412      0.00000
    193       0.9049      0.00000
    194       0.9270      0.00000
    195       0.9541      0.00000
    196       1.0260      0.00000
    197       1.0478      0.00000
    198       1.0750      0.00000
    199       1.0807      0.00000
    200       1.1410      0.00000
    201       1.1849      0.00000
    202       1.2013      0.00000
    203       1.2438      0.00000
    204       1.2548      0.00000
    205       1.3128      0.00000
    206       1.3533      0.00000
    207       1.3912      0.00000
    208       1.4006      0.00000
    209       1.4676      0.00000
    210       1.4906      0.00000
    211       1.5294      0.00000
    212       1.5561      0.00000
    213       1.6002      0.00000
    214       1.6137      0.00000
    215       1.6763      0.00000
    216       1.7566      0.00000

 k-point     2 :       0.3333    0.0000    0.0000
  band No.  band energies     occupation 
      1     -34.0299      1.00000
      2     -33.9493      1.00000
      3     -33.3812      1.00000
      4     -33.3804      1.00000
      5     -27.3250      1.00000
      6     -21.7239      1.00000
      7     -21.6073      1.00000
      8     -21.4998      1.00000
      9     -21.4449      1.00000
     10     -21.4228      1.00000
     11     -21.4005      1.00000
     12     -21.3555      1.00000
     13     -21.3467      1.00000
     14     -21.2982      1.00000
     15     -21.2890      1.00000
     16     -21.2830      1.00000
     17     -21.2216      1.00000
     18     -21.0991      1.00000
     19     -21.0399      1.00000
     20     -21.0195      1.00000
     21     -20.9396      1.00000
     22     -20.8978      1.00000
     23     -20.8890      1.00000
     24     -20.8339      1.00000
     25     -20.8166      1.00000
     26     -20.7701      1.00000
     27     -20.1506      1.00000
     28     -20.0236      1.00000
     29     -19.9573      1.00000
     30     -19.9552      1.00000
     31     -19.0976      1.00000
     32     -17.5351      1.00000
     33     -17.5257      1.00000
     34     -17.4987      1.00000
     35     -17.4528      1.00000
     36     -17.4426      1.00000
     37     -17.4254      1.00000
     38     -16.8998      1.00000
     39     -16.8991      1.00000
     40     -16.8627      1.00000
     41     -16.8605      1.00000
     42     -16.8372      1.00000
     43     -16.8348      1.00000
     44     -12.7371      1.00000
     45     -12.5184      1.00000
     46     -12.2612      1.00000
     47     -12.0594      1.00000
     48     -11.7398      1.00000
     49     -11.2550      1.00000
     50     -11.1381      1.00000
     51     -11.0346      1.00000
     52     -10.8915      1.00000
     53     -10.7116      1.00000
     54     -10.6991      1.00000
     55     -10.4284      1.00000
     56     -10.2925      1.00000
     57     -10.2398      1.00000
     58     -10.2148      1.00000
     59     -10.1609      1.00000
     60     -10.1004      1.00000
     61     -10.0367      1.00000
     62     -10.0130      1.00000
     63      -9.8945      1.00000
     64      -9.8107      1.00000
     65      -9.7762      1.00000
     66      -9.6517      1.00000
     67      -9.5468      1.00000
     68      -9.5161      1.00000
     69      -9.3872      1.00000
     70      -9.0878      1.00000
     71      -8.8648      1.00000
     72      -8.7711      1.00000
     73      -8.6701      1.00000
     74      -8.6288      1.00000
     75      -8.5894      1.00000
     76      -8.5638      1.00000
     77      -8.5362      1.00000
     78      -8.4866      1.00000
     79      -8.4518      1.00000
     80      -8.3198      1.00000
     81      -8.3019      1.00000
     82      -8.2403      1.00000
     83      -8.2180      1.00000
     84      -8.1840      1.00000
     85      -8.1259      1.00000
     86      -8.0867      1.00000
     87      -8.0376      1.00000
     88      -7.9934      1.00000
     89      -7.9657      1.00000
     90      -7.8802      1.00000
     91      -7.8425      1.00000
     92      -7.7973      1.00000
     93      -7.7755      1.00000
     94      -7.7438      1.00000
     95      -7.6641      1.00000
     96      -7.6427      1.00000
     97      -7.5997      1.00000
     98      -7.5586      1.00000
     99      -7.4884      1.00000
    100      -7.4755      1.00000
    101      -7.4544      1.00000
    102      -7.4012      1.00000
    103      -7.3910      1.00000
    104      -7.3336      1.00000
    105      -7.2969      1.00000
    106      -7.2500      1.00000
    107      -7.2443      1.00000
    108      -7.2027      1.00000
    109      -7.1851      1.00000
    110      -7.1150      1.00000
    111      -7.1045      1.00000
    112      -7.0771      1.00000
    113      -7.0255      1.00000
    114      -6.9914      1.00000
    115      -6.9694      1.00000
    116      -6.9240      1.00000
    117      -6.8821      1.00000
    118      -6.8385      1.00000
    119      -6.8075      1.00000
    120      -6.7557      1.00000
    121      -6.7402      1.00000
    122      -6.7075      1.00000
    123      -6.6639      1.00000
    124      -6.6364      1.00000
    125      -6.5730      1.00000
    126      -6.5272      1.00000
    127      -6.5121      1.00000
    128      -6.4706      1.00000
    129      -6.4585      1.00000
    130      -6.4027      1.00000
    131      -6.3854      1.00000
    132      -6.3452      1.00000
    133      -6.2570      1.00000
    134      -6.2270      1.00000
    135      -6.1997      1.00000
    136      -6.0625      1.00000
    137      -5.9674      1.00000
    138      -5.9196      1.00000
    139      -5.8776      1.00000
    140      -5.7880      1.00000
    141      -5.7645      1.00000
    142      -5.7567      1.00000
    143      -5.7263      1.00000
    144      -5.5213      1.00000
    145      -5.4054      1.00000
    146      -5.3878      1.00000
    147      -5.2926      1.00000
    148      -5.2329      1.00000
    149      -5.2152      1.00000
    150      -5.1520      1.00000
    151      -5.0981      1.00000
    152      -5.0826      1.00000
    153      -4.7195      1.00000
    154      -3.9704      1.00000
    155      -3.7946      1.00000
    156      -2.7585      0.00000
    157      -2.6469      0.00000
    158      -2.6394      0.00000
    159      -2.2253      0.00000
    160      -2.1292      0.00000
    161      -2.1063      0.00000
    162      -2.0347      0.00000
    163      -2.0021      0.00000
    164      -1.8867      0.00000
    165      -1.7351      0.00000
    166      -1.6021      0.00000
    167      -1.4566      0.00000
    168      -1.4321      0.00000
    169      -0.7579      0.00000
    170      -0.6695      0.00000
    171      -0.5279      0.00000
    172      -0.4432      0.00000
    173      -0.4152      0.00000
    174      -0.3858      0.00000
    175      -0.3326      0.00000
    176      -0.2969      0.00000
    177      -0.1698      0.00000
    178      -0.1446      0.00000
    179      -0.0627      0.00000
    180      -0.0013      0.00000
    181       0.0717      0.00000
    182       0.2753      0.00000
    183       0.3889      0.00000
    184       0.4451      0.00000
    185       0.5062      0.00000
    186       0.5656      0.00000
    187       0.6219      0.00000
    188       0.6375      0.00000
    189       0.7339      0.00000
    190       0.7799      0.00000
    191       0.8151      0.00000
    192       0.8781      0.00000
    193       0.9081      0.00000
    194       0.9288      0.00000
    195       0.9916      0.00000
    196       1.0271      0.00000
    197       1.0494      0.00000
    198       1.0807      0.00000
    199       1.1401      0.00000
    200       1.1781      0.00000
    201       1.2442      0.00000
    202       1.2630      0.00000
    203       1.3009      0.00000
    204       1.3095      0.00000
    205       1.3590      0.00000
    206       1.4236      0.00000
    207       1.4548      0.00000
    208       1.4745      0.00000
    209       1.5128      0.00000
    210       1.5288      0.00000
    211       1.5738      0.00000
    212       1.6106      0.00000
    213       1.6312      0.00000
    214       1.6955      0.00000
    215       1.7301      0.00000
    216       1.9735      0.00000

 k-point     3 :       0.0000    0.3333    0.0000
  band No.  band energies     occupation 
      1     -34.0299      1.00000
      2     -33.9493      1.00000
      3     -33.3812      1.00000
      4     -33.3804      1.00000
      5     -27.3250      1.00000
      6     -21.7236      1.00000
      7     -21.6084      1.00000
      8     -21.4985      1.00000
      9     -21.4472      1.00000
     10     -21.4173      1.00000
     11     -21.4040      1.00000
     12     -21.3519      1.00000
     13     -21.3482      1.00000
     14     -21.3017      1.00000
     15     -21.2903      1.00000
     16     -21.2805      1.00000
     17     -21.2225      1.00000
     18     -21.0976      1.00000
     19     -21.0389      1.00000
     20     -21.0205      1.00000
     21     -20.9396      1.00000
     22     -20.8993      1.00000
     23     -20.8873      1.00000
     24     -20.8341      1.00000
     25     -20.8157      1.00000
     26     -20.7715      1.00000
     27     -20.1506      1.00000
     28     -20.0235      1.00000
     29     -19.9573      1.00000
     30     -19.9552      1.00000
     31     -19.0976      1.00000
     32     -17.5351      1.00000
     33     -17.5257      1.00000
     34     -17.4987      1.00000
     35     -17.4528      1.00000
     36     -17.4426      1.00000
     37     -17.4254      1.00000
     38     -16.8998      1.00000
     39     -16.8991      1.00000
     40     -16.8627      1.00000
     41     -16.8605      1.00000
     42     -16.8372      1.00000
     43     -16.8348      1.00000
     44     -12.7372      1.00000
     45     -12.5162      1.00000
     46     -12.2655      1.00000
     47     -12.0632      1.00000
     48     -11.7384      1.00000
     49     -11.2782      1.00000
     50     -11.1580      1.00000
     51     -10.9902      1.00000
     52     -10.8561      1.00000
     53     -10.6921      1.00000
     54     -10.6593      1.00000
     55     -10.4188      1.00000
     56     -10.3797      1.00000
     57     -10.2888      1.00000
     58     -10.1783      1.00000
     59     -10.1432      1.00000
     60     -10.1009      1.00000
     61     -10.0952      1.00000
     62     -10.0392      1.00000
     63      -9.8914      1.00000
     64      -9.7800      1.00000
     65      -9.7474      1.00000
     66      -9.6493      1.00000
     67      -9.5598      1.00000
     68      -9.5192      1.00000
     69      -9.3865      1.00000
     70      -9.0861      1.00000
     71      -8.8760      1.00000
     72      -8.7593      1.00000
     73      -8.6665      1.00000
     74      -8.6326      1.00000
     75      -8.5918      1.00000
     76      -8.5722      1.00000
     77      -8.5286      1.00000
     78      -8.4788      1.00000
     79      -8.4556      1.00000
     80      -8.3296      1.00000
     81      -8.2797      1.00000
     82      -8.2244      1.00000
     83      -8.1959      1.00000
     84      -8.1732      1.00000
     85      -8.1245      1.00000
     86      -8.1004      1.00000
     87      -8.0550      1.00000
     88      -8.0045      1.00000
     89      -7.9478      1.00000
     90      -7.8863      1.00000
     91      -7.8547      1.00000
     92      -7.7847      1.00000
     93      -7.7674      1.00000
     94      -7.7258      1.00000
     95      -7.6779      1.00000
     96      -7.6520      1.00000
     97      -7.6432      1.00000
     98      -7.5364      1.00000
     99      -7.4978      1.00000
    100      -7.4677      1.00000
    101      -7.4474      1.00000
    102      -7.4208      1.00000
    103      -7.3955      1.00000
    104      -7.3822      1.00000
    105      -7.2942      1.00000
    106      -7.2412      1.00000
    107      -7.2103      1.00000
    108      -7.1915      1.00000
    109      -7.1435      1.00000
    110      -7.1264      1.00000
    111      -7.1210      1.00000
    112      -7.1027      1.00000
    113      -7.0303      1.00000
    114      -6.9850      1.00000
    115      -6.9618      1.00000
    116      -6.8698      1.00000
    117      -6.8585      1.00000
    118      -6.8462      1.00000
    119      -6.8116      1.00000
    120      -6.7579      1.00000
    121      -6.7376      1.00000
    122      -6.7081      1.00000
    123      -6.7007      1.00000
    124      -6.6264      1.00000
    125      -6.5737      1.00000
    126      -6.5452      1.00000
    127      -6.5069      1.00000
    128      -6.4717      1.00000
    129      -6.4664      1.00000
    130      -6.4076      1.00000
    131      -6.3903      1.00000
    132      -6.3455      1.00000
    133      -6.2562      1.00000
    134      -6.2235      1.00000
    135      -6.1978      1.00000
    136      -6.0672      1.00000
    137      -5.9631      1.00000
    138      -5.9157      1.00000
    139      -5.8743      1.00000
    140      -5.7898      1.00000
    141      -5.7675      1.00000
    142      -5.7640      1.00000
    143      -5.7216      1.00000
    144      -5.5219      1.00000
    145      -5.4141      1.00000
    146      -5.3822      1.00000
    147      -5.2899      1.00000
    148      -5.2502      1.00000
    149      -5.2384      1.00000
    150      -5.1125      1.00000
    151      -5.0966      1.00000
    152      -5.0807      1.00000
    153      -4.7197      1.00000
    154      -3.9666      1.00000
    155      -3.7948      1.00000
    156      -2.7540      0.00000
    157      -2.6509      0.00000
    158      -2.6305      0.00000
    159      -2.2046      0.00000
    160      -2.1193      0.00000
    161      -2.1049      0.00000
    162      -2.0674      0.00000
    163      -2.0182      0.00000
    164      -1.8865      0.00000
    165      -1.7527      0.00000
    166      -1.6042      0.00000
    167      -1.4588      0.00000
    168      -1.4457      0.00000
    169      -0.7296      0.00000
    170      -0.6582      0.00000
    171      -0.5160      0.00000
    172      -0.4859      0.00000
    173      -0.4154      0.00000
    174      -0.3892      0.00000
    175      -0.3111      0.00000
    176      -0.2758      0.00000
    177      -0.2052      0.00000
    178      -0.1451      0.00000
    179      -0.1049      0.00000
    180       0.0575      0.00000
    181       0.1256      0.00000
    182       0.3025      0.00000
    183       0.3519      0.00000
    184       0.4928      0.00000
    185       0.5483      0.00000
    186       0.5882      0.00000
    187       0.6147      0.00000
    188       0.6416      0.00000
    189       0.7080      0.00000
    190       0.7641      0.00000
    191       0.8039      0.00000
    192       0.8394      0.00000
    193       0.8763      0.00000
    194       0.9492      0.00000
    195       1.0073      0.00000
    196       1.0194      0.00000
    197       1.0741      0.00000
    198       1.1363      0.00000
    199       1.1678      0.00000
    200       1.1821      0.00000
    201       1.2119      0.00000
    202       1.2487      0.00000
    203       1.2625      0.00000
    204       1.3044      0.00000
    205       1.3595      0.00000
    206       1.3811      0.00000
    207       1.4202      0.00000
    208       1.4697      0.00000
    209       1.4769      0.00000
    210       1.5147      0.00000
    211       1.5583      0.00000
    212       1.5735      0.00000
    213       1.6251      0.00000
    214       1.6564      0.00000
    215       1.7734      0.00000
    216       1.9060      0.00000

 k-point     4 :       0.3333    0.3333    0.0000
  band No.  band energies     occupation 
      1     -34.0299      1.00000
      2     -33.9493      1.00000
      3     -33.3812      1.00000
      4     -33.3804      1.00000
      5     -27.3250      1.00000
      6     -21.7239      1.00000
      7     -21.6070      1.00000
      8     -21.4914      1.00000
      9     -21.4489      1.00000
     10     -21.4218      1.00000
     11     -21.4113      1.00000
     12     -21.3516      1.00000
     13     -21.3469      1.00000
     14     -21.2966      1.00000
     15     -21.2890      1.00000
     16     -21.2831      1.00000
     17     -21.2225      1.00000
     18     -21.0986      1.00000
     19     -21.0386      1.00000
     20     -21.0199      1.00000
     21     -20.9391      1.00000
     22     -20.8999      1.00000
     23     -20.8897      1.00000
     24     -20.8322      1.00000
     25     -20.8156      1.00000
     26     -20.7713      1.00000
     27     -20.1506      1.00000
     28     -20.0234      1.00000
     29     -19.9575      1.00000
     30     -19.9550      1.00000
     31     -19.0976      1.00000
     32     -17.5351      1.00000
     33     -17.5257      1.00000
     34     -17.4987      1.00000
     35     -17.4527      1.00000
     36     -17.4426      1.00000
     37     -17.4254      1.00000
     38     -16.8998      1.00000
     39     -16.8991      1.00000
     40     -16.8637      1.00000
     41     -16.8595      1.00000
     42     -16.8372      1.00000
     43     -16.8349      1.00000
     44     -12.7368      1.00000
     45     -12.4131      1.00000
     46     -12.2523      1.00000
     47     -12.0423      1.00000
     48     -11.9117      1.00000
     49     -11.2259      1.00000
     50     -11.1340      1.00000
     51     -11.0907      1.00000
     52     -10.9681      1.00000
     53     -10.7991      1.00000
     54     -10.6177      1.00000
     55     -10.4046      1.00000
     56     -10.3399      1.00000
     57     -10.2351      1.00000
     58     -10.1872      1.00000
     59     -10.1663      1.00000
     60     -10.1444      1.00000
     61      -9.9706      1.00000
     62      -9.9334      1.00000
     63      -9.9062      1.00000
     64      -9.8053      1.00000
     65      -9.7197      1.00000
     66      -9.6565      1.00000
     67      -9.5402      1.00000
     68      -9.4902      1.00000
     69      -9.3993      1.00000
     70      -9.0155      1.00000
     71      -8.8099      1.00000
     72      -8.7929      1.00000
     73      -8.6930      1.00000
     74      -8.6668      1.00000
     75      -8.6223      1.00000
     76      -8.5082      1.00000
     77      -8.4922      1.00000
     78      -8.4687      1.00000
     79      -8.4470      1.00000
     80      -8.3239      1.00000
     81      -8.2668      1.00000
     82      -8.2349      1.00000
     83      -8.2002      1.00000
     84      -8.1682      1.00000
     85      -8.1093      1.00000
     86      -8.0945      1.00000
     87      -8.0551      1.00000
     88      -8.0151      1.00000
     89      -7.9762      1.00000
     90      -7.9233      1.00000
     91      -7.8952      1.00000
     92      -7.8192      1.00000
     93      -7.7836      1.00000
     94      -7.7245      1.00000
     95      -7.6932      1.00000
     96      -7.6366      1.00000
     97      -7.5958      1.00000
     98      -7.5706      1.00000
     99      -7.5295      1.00000
    100      -7.4793      1.00000
    101      -7.4547      1.00000
    102      -7.4061      1.00000
    103      -7.3729      1.00000
    104      -7.3502      1.00000
    105      -7.3230      1.00000
    106      -7.2600      1.00000
    107      -7.2314      1.00000
    108      -7.1990      1.00000
    109      -7.1733      1.00000
    110      -7.1518      1.00000
    111      -7.1057      1.00000
    112      -7.0930      1.00000
    113      -7.0271      1.00000
    114      -6.9745      1.00000
    115      -6.9581      1.00000
    116      -6.9220      1.00000
    117      -6.8625      1.00000
    118      -6.8038      1.00000
    119      -6.7809      1.00000
    120      -6.7684      1.00000
    121      -6.7331      1.00000
    122      -6.7221      1.00000
    123      -6.7085      1.00000
    124      -6.6481      1.00000
    125      -6.6365      1.00000
    126      -6.5417      1.00000
    127      -6.5151      1.00000
    128      -6.4668      1.00000
    129      -6.4398      1.00000
    130      -6.3979      1.00000
    131      -6.3662      1.00000
    132      -6.3401      1.00000
    133      -6.2447      1.00000
    134      -6.1930      1.00000
    135      -6.1808      1.00000
    136      -6.1130      1.00000
    137      -5.9994      1.00000
    138      -5.8934      1.00000
    139      -5.8620      1.00000
    140      -5.7815      1.00000
    141      -5.7761      1.00000
    142      -5.7642      1.00000
    143      -5.6634      1.00000
    144      -5.5612      1.00000
    145      -5.4166      1.00000
    146      -5.3839      1.00000
    147      -5.2907      1.00000
    148      -5.2328      1.00000
    149      -5.2072      1.00000
    150      -5.1394      1.00000
    151      -5.0943      1.00000
    152      -5.0815      1.00000
    153      -4.7165      1.00000
    154      -3.9731      1.00000
    155      -3.7973      1.00000
    156      -2.7562      0.00000
    157      -2.6508      0.00000
    158      -2.6468      0.00000
    159      -2.2293      0.00000
    160      -2.1327      0.00000
    161      -2.0941      0.00000
    162      -2.0864      0.00000
    163      -2.0233      0.00000
    164      -1.8442      0.00000
    165      -1.6717      0.00000
    166      -1.5843      0.00000
    167      -1.4554      0.00000
    168      -1.4491      0.00000
    169      -0.7779      0.00000
    170      -0.6200      0.00000
    171      -0.5636      0.00000
    172      -0.5136      0.00000
    173      -0.4444      0.00000
    174      -0.3900      0.00000
    175      -0.3574      0.00000
    176      -0.2477      0.00000
    177      -0.1739      0.00000
    178      -0.1356      0.00000
    179      -0.0618      0.00000
    180       0.0547      0.00000
    181       0.0975      0.00000
    182       0.1939      0.00000
    183       0.3298      0.00000
    184       0.4369      0.00000
    185       0.4593      0.00000
    186       0.4871      0.00000
    187       0.5367      0.00000
    188       0.5927      0.00000
    189       0.6378      0.00000
    190       0.7336      0.00000
    191       0.7768      0.00000
    192       0.8912      0.00000
    193       0.9354      0.00000
    194       0.9526      0.00000
    195       0.9874      0.00000
    196       1.0448      0.00000
    197       1.0685      0.00000
    198       1.1521      0.00000
    199       1.1947      0.00000
    200       1.2495      0.00000
    201       1.2683      0.00000
    202       1.3056      0.00000
    203       1.3448      0.00000
    204       1.3743      0.00000
    205       1.3970      0.00000
    206       1.4513      0.00000
    207       1.4991      0.00000
    208       1.5234      0.00000
    209       1.5662      0.00000
    210       1.5966      0.00000
    211       1.6266      0.00000
    212       1.6543      0.00000
    213       1.7070      0.00000
    214       1.7439      0.00000
    215       1.8778      0.00000
    216       1.9929      0.00000

 k-point     5 :      -0.3333    0.3333    0.0000
  band No.  band energies     occupation 
      1     -34.0299      1.00000
      2     -33.9493      1.00000
      3     -33.3812      1.00000
      4     -33.3804      1.00000
      5     -27.3250      1.00000
      6     -21.7239      1.00000
      7     -21.6070      1.00000
      8     -21.4913      1.00000
      9     -21.4491      1.00000
     10     -21.4220      1.00000
     11     -21.4109      1.00000
     12     -21.3517      1.00000
     13     -21.3468      1.00000
     14     -21.2967      1.00000
     15     -21.2891      1.00000
     16     -21.2829      1.00000
     17     -21.2224      1.00000
     18     -21.0986      1.00000
     19     -21.0387      1.00000
     20     -21.0199      1.00000
     21     -20.9392      1.00000
     22     -20.8996      1.00000
     23     -20.8900      1.00000
     24     -20.8322      1.00000
     25     -20.8156      1.00000
     26     -20.7713      1.00000
     27     -20.1506      1.00000
     28     -20.0234      1.00000
     29     -19.9573      1.00000
     30     -19.9552      1.00000
     31     -19.0976      1.00000
     32     -17.5351      1.00000
     33     -17.5257      1.00000
     34     -17.4987      1.00000
     35     -17.4528      1.00000
     36     -17.4426      1.00000
     37     -17.4254      1.00000
     38     -16.8998      1.00000
     39     -16.8991      1.00000
     40     -16.8627      1.00000
     41     -16.8605      1.00000
     42     -16.8382      1.00000
     43     -16.8338      1.00000
     44     -12.7368      1.00000
     45     -12.4125      1.00000
     46     -12.2535      1.00000
     47     -12.0422      1.00000
     48     -11.9112      1.00000
     49     -11.2287      1.00000
     50     -11.1343      1.00000
     51     -11.0858      1.00000
     52     -10.9706      1.00000
     53     -10.7971      1.00000
     54     -10.6200      1.00000
     55     -10.4032      1.00000
     56     -10.3381      1.00000
     57     -10.2270      1.00000
     58     -10.2030      1.00000
     59     -10.1609      1.00000
     60     -10.1210      1.00000
     61     -10.0287      1.00000
     62      -9.9079      1.00000
     63      -9.9047      1.00000
     64      -9.7999      1.00000
     65      -9.7224      1.00000
     66      -9.6527      1.00000
     67      -9.5425      1.00000
     68      -9.4703      1.00000
     69      -9.4196      1.00000
     70      -8.9852      1.00000
     71      -8.8696      1.00000
     72      -8.7342      1.00000
     73      -8.7117      1.00000
     74      -8.6887      1.00000
     75      -8.6208      1.00000
     76      -8.5076      1.00000
     77      -8.4804      1.00000
     78      -8.4596      1.00000
     79      -8.4488      1.00000
     80      -8.3247      1.00000
     81      -8.2745      1.00000
     82      -8.2231      1.00000
     83      -8.1880      1.00000
     84      -8.1584      1.00000
     85      -8.1316      1.00000
     86      -8.1032      1.00000
     87      -8.0459      1.00000
     88      -8.0298      1.00000
     89      -7.9735      1.00000
     90      -7.9152      1.00000
     91      -7.8995      1.00000
     92      -7.8260      1.00000
     93      -7.7906      1.00000
     94      -7.7292      1.00000
     95      -7.6970      1.00000
     96      -7.6473      1.00000
     97      -7.5943      1.00000
     98      -7.5512      1.00000
     99      -7.5218      1.00000
    100      -7.4784      1.00000
    101      -7.4421      1.00000
    102      -7.4234      1.00000
    103      -7.3634      1.00000
    104      -7.3591      1.00000
    105      -7.2838      1.00000
    106      -7.2563      1.00000
    107      -7.2399      1.00000
    108      -7.2105      1.00000
    109      -7.1870      1.00000
    110      -7.1461      1.00000
    111      -7.1041      1.00000
    112      -7.0851      1.00000
    113      -7.0286      1.00000
    114      -6.9926      1.00000
    115      -6.9596      1.00000
    116      -6.9208      1.00000
    117      -6.8703      1.00000
    118      -6.8151      1.00000
    119      -6.7967      1.00000
    120      -6.7696      1.00000
    121      -6.7434      1.00000
    122      -6.7245      1.00000
    123      -6.6466      1.00000
    124      -6.6312      1.00000
    125      -6.6137      1.00000
    126      -6.5947      1.00000
    127      -6.5103      1.00000
    128      -6.4860      1.00000
    129      -6.4472      1.00000
    130      -6.3692      1.00000
    131      -6.3526      1.00000
    132      -6.2981      1.00000
    133      -6.2718      1.00000
    134      -6.2586      1.00000
    135      -6.1831      1.00000
    136      -6.0506      1.00000
    137      -6.0235      1.00000
    138      -5.9060      1.00000
    139      -5.8557      1.00000
    140      -5.7819      1.00000
    141      -5.7735      1.00000
    142      -5.7645      1.00000
    143      -5.6706      1.00000
    144      -5.5534      1.00000
    145      -5.4146      1.00000
    146      -5.3853      1.00000
    147      -5.2899      1.00000
    148      -5.2331      1.00000
    149      -5.2056      1.00000
    150      -5.1410      1.00000
    151      -5.0948      1.00000
    152      -5.0817      1.00000
    153      -4.7166      1.00000
    154      -3.9740      1.00000
    155      -3.7969      1.00000
    156      -2.7567      0.00000
    157      -2.6507      0.00000
    158      -2.6468      0.00000
    159      -2.2286      0.00000
    160      -2.1312      0.00000
    161      -2.0902      0.00000
    162      -2.0694      0.00000
    163      -2.0467      0.00000
    164      -1.8443      0.00000
    165      -1.6714      0.00000
    166      -1.5854      0.00000
    167      -1.4576      0.00000
    168      -1.4459      0.00000
    169      -0.7769      0.00000
    170      -0.6105      0.00000
    171      -0.5798      0.00000
    172      -0.5104      0.00000
    173      -0.4428      0.00000
    174      -0.3853      0.00000
    175      -0.3552      0.00000
    176      -0.2459      0.00000
    177      -0.1680      0.00000
    178      -0.1426      0.00000
    179      -0.0618      0.00000
    180       0.0541      0.00000
    181       0.1053      0.00000
    182       0.2014      0.00000
    183       0.2889      0.00000
    184       0.4293      0.00000
    185       0.4587      0.00000
    186       0.4891      0.00000
    187       0.5422      0.00000
    188       0.6068      0.00000
    189       0.6213      0.00000
    190       0.7578      0.00000
    191       0.7954      0.00000
    192       0.8731      0.00000
    193       0.9260      0.00000
    194       0.9479      0.00000
    195       0.9765      0.00000
    196       1.0400      0.00000
    197       1.1020      0.00000
    198       1.1708      0.00000
    199       1.1892      0.00000
    200       1.2519      0.00000
    201       1.2779      0.00000
    202       1.3070      0.00000
    203       1.3326      0.00000
    204       1.3772      0.00000
    205       1.3999      0.00000
    206       1.4556      0.00000
    207       1.4724      0.00000
    208       1.5308      0.00000
    209       1.5780      0.00000
    210       1.5843      0.00000
    211       1.6486      0.00000
    212       1.6667      0.00000
    213       1.6803      0.00000
    214       1.7229      0.00000
    215       1.8419      0.00000
    216       2.0173      0.00000


--------------------------------------------------------------------------------------------------------


 soft charge-density along one line, spin component           1
         0         1         2         3         4         5         6         7         8         9
 total charge-density along one line
 
 soft charge-density along one line, spin component           2
         0         1         2         3         4         5         6         7         8         9
 total charge-density along one line
 
 pseudopotential strength for first ion, spin component:           1
-15.860  -0.013  -0.003  -0.009   0.207   1.926   0.001   0.001
 -0.013 -15.759  -0.165  -0.001   0.011   0.001   1.897   0.026
 -0.003  -0.165 -14.248   0.026   0.003   0.001   0.026   1.660
 -0.009  -0.001   0.026 -15.784   0.018   0.003  -0.000  -0.004
  0.207   0.011   0.003   0.018 -15.949  -0.019  -0.002  -0.001
  1.926   0.001   0.001   0.003  -0.019  -0.032  -0.002  -0.000
  0.001   1.897   0.026  -0.000  -0.002  -0.002  -0.023  -0.019
  0.001   0.026   1.660  -0.004  -0.001  -0.000  -0.019   0.151
  0.003  -0.000  -0.004   1.901  -0.002  -0.001  -0.000   0.003
 -0.019  -0.002  -0.001  -0.002   1.930   0.026   0.001   0.000
 -0.000   0.006  -0.044  -0.001   0.001   0.000  -0.001   0.011
  0.000  -0.000   0.002   0.000  -0.000  -0.000   0.000  -0.001
  0.001   0.032   0.000   0.000   0.002  -0.000  -0.010  -0.000
  0.000  -0.004   0.052   0.001  -0.000  -0.000   0.001  -0.013
 -0.002   0.000  -0.000   0.032   0.001   0.001  -0.000   0.000
 -0.000  -0.007   0.001   0.000  -0.001   0.000   0.003  -0.000
  0.000   0.002  -0.026  -0.001   0.000   0.000  -0.001   0.007
  0.000   0.000  -0.000  -0.007  -0.000  -0.000   0.000  -0.000
 pseudopotential strength for first ion, spin component:           2
 -8.300  -0.054  -0.011   0.084   0.663   0.475   0.008   0.002
 -0.054  -9.594   0.135   0.003  -0.056   0.008   0.669  -0.024
 -0.011   0.135 -10.795  -0.017   0.001   0.002  -0.024   0.887
  0.084   0.003  -0.017  -9.589   0.030  -0.012  -0.000   0.003
  0.663  -0.056   0.001   0.030  -8.867  -0.098   0.008  -0.000
  0.475   0.008   0.002  -0.012  -0.098   0.774  -0.006  -0.001
  0.008   0.669  -0.024  -0.000   0.008  -0.006   0.624   0.014
  0.002  -0.024   0.887   0.003  -0.000  -0.001   0.014   0.499
 -0.012  -0.000   0.003   0.668  -0.004   0.010   0.000  -0.002
 -0.098   0.008  -0.000  -0.004   0.561   0.077  -0.007  -0.000
 -0.001  -0.008   0.075   0.001   0.000  -0.000   0.001  -0.013
  0.000   0.000  -0.004  -0.000  -0.000  -0.000  -0.000   0.001
  0.001   0.030   0.000  -0.000   0.002  -0.000  -0.007  -0.000
 -0.000  -0.003   0.052   0.001   0.000   0.000   0.000  -0.008
 -0.002  -0.000  -0.000   0.031   0.001   0.000   0.000   0.000
 -0.000  -0.006   0.001   0.000  -0.000   0.000   0.003  -0.000
  0.000   0.002  -0.027  -0.001  -0.000  -0.000  -0.000   0.006
  0.000   0.000   0.000  -0.006  -0.000  -0.000  -0.000  -0.000
 total augmentation occupancy for first ion, spin component:           1
  1.086   0.012   0.002  -0.017  -0.147  -0.163   0.007   0.005  -0.004  -0.107  -0.003   0.004  -0.001   0.001  -0.000   0.000
  0.012   1.348  -0.009  -0.001   0.012   0.007  -0.078  -0.080  -0.004   0.000  -0.025   0.010   0.018  -0.028   0.000  -0.005
  0.002  -0.009   1.420   0.000  -0.000   0.006  -0.081   0.663   0.014  -0.008   0.206  -0.090  -0.015   0.252   0.004   0.000
 -0.017  -0.001   0.000   1.350  -0.007  -0.004  -0.004   0.014  -0.080  -0.008   0.004  -0.001  -0.000   0.005   0.015  -0.000
 -0.147   0.012  -0.000  -0.007   1.206  -0.108   0.000  -0.007  -0.008  -0.044   0.003  -0.003   0.002  -0.002  -0.001  -0.000
 -0.163   0.007   0.006  -0.004  -0.108   0.496   0.034   0.013   0.004  -0.529  -0.019   0.006  -0.003   0.003   0.001   0.000
  0.007  -0.078  -0.081  -0.004   0.000   0.034   0.520  -0.021  -0.004  -0.016  -0.024   0.024   0.042  -0.032   0.005  -0.001
  0.005  -0.080   0.663   0.014  -0.007   0.013  -0.021   0.724   0.006  -0.013   0.212  -0.221  -0.013   0.232   0.003   0.003
 -0.004  -0.004   0.014  -0.080  -0.008   0.004  -0.004   0.006   0.531  -0.042   0.001  -0.002   0.005   0.004   0.027  -0.000
 -0.107   0.000  -0.008  -0.008  -0.044  -0.529  -0.016  -0.013  -0.042   0.880   0.017  -0.005   0.006  -0.006  -0.001  -0.000
 -0.003  -0.025   0.206   0.004   0.003  -0.019  -0.024   0.212   0.001   0.017   1.271  -0.373  -0.013   0.190  -0.001   0.001
  0.004   0.010  -0.090  -0.001  -0.003   0.006   0.024  -0.221  -0.002  -0.005  -0.373   0.219   0.006  -0.076  -0.000  -0.001
 -0.001   0.018  -0.015  -0.000   0.002  -0.003   0.042  -0.013   0.005   0.006  -0.013   0.006   0.247  -0.006  -0.003  -0.018
  0.001  -0.028   0.252   0.005  -0.002   0.003  -0.032   0.232   0.004  -0.006   0.190  -0.076  -0.006   0.345   0.000   0.000
 -0.000   0.000   0.004   0.015  -0.001   0.001   0.005   0.003   0.027  -0.001  -0.001  -0.000  -0.003   0.000   0.255   0.000
  0.000  -0.005   0.000  -0.000  -0.000   0.000  -0.001   0.003  -0.000  -0.000   0.001  -0.001  -0.018   0.000   0.000   0.002
 -0.000   0.001  -0.010   0.000   0.000  -0.000   0.005  -0.037  -0.001   0.001  -0.013   0.019   0.000  -0.028   0.000  -0.000
  0.000  -0.000  -0.000  -0.004   0.000  -0.000  -0.000  -0.001  -0.000  -0.000   0.000   0.000   0.000  -0.000  -0.019  -0.000
 total augmentation occupancy for first ion, spin component:           2
  0.857  -0.012  -0.002   0.017   0.142  -0.328  -0.007  -0.001   0.003   0.097   0.004  -0.000   0.000  -0.000  -0.000   0.000
 -0.012   0.600   0.036   0.001  -0.011  -0.007  -0.382  -0.022  -0.000  -0.001   0.005   0.001  -0.023   0.004  -0.001  -0.001
 -0.002   0.036   0.275  -0.005  -0.000  -0.000  -0.021  -0.186   0.004  -0.002  -0.032  -0.002   0.000  -0.034  -0.000  -0.000
  0.017   0.001  -0.005   0.602   0.007   0.003  -0.000   0.003  -0.385   0.007  -0.001  -0.000  -0.000  -0.001  -0.021   0.000
  0.142  -0.011  -0.000   0.007   0.737   0.097  -0.001  -0.000   0.007  -0.382  -0.001   0.001  -0.002   0.001   0.000  -0.000
 -0.328  -0.007  -0.000   0.003   0.097   0.375   0.025   0.006   0.003  -0.381  -0.006  -0.000  -0.001   0.001   0.001  -0.000
 -0.007  -0.382  -0.021  -0.000  -0.001   0.025   0.382   0.055  -0.000  -0.012   0.007  -0.001   0.015   0.004   0.002   0.001
 -0.001  -0.022  -0.186   0.003  -0.000   0.006   0.055  -0.111  -0.008  -0.004  -0.072   0.002   0.005  -0.063  -0.001   0.000
  0.003  -0.000   0.004  -0.385   0.007   0.003  -0.000  -0.008   0.396  -0.030  -0.002   0.000   0.002  -0.001   0.011  -0.000
  0.097  -0.001  -0.002   0.007  -0.382  -0.381  -0.012  -0.004  -0.030   0.627   0.006   0.000   0.002  -0.002  -0.001   0.000
  0.004   0.005  -0.032  -0.001  -0.001  -0.006   0.007  -0.072  -0.002   0.006   0.086   0.126   0.001  -0.018  -0.000  -0.000
 -0.000   0.001  -0.002  -0.000   0.001  -0.000  -0.001   0.002   0.000   0.000   0.126  -0.075  -0.001   0.019  -0.000   0.000
  0.000  -0.023   0.000  -0.000  -0.002  -0.001   0.015   0.005   0.002   0.002   0.001  -0.001   0.015   0.001  -0.000   0.004
 -0.000   0.004  -0.034  -0.001   0.001   0.001   0.004  -0.063  -0.001  -0.002  -0.018   0.019   0.001  -0.007  -0.000   0.000
 -0.000  -0.001  -0.000  -0.021   0.000   0.001   0.002  -0.001   0.011  -0.001  -0.000  -0.000  -0.000  -0.000   0.015  -0.000
  0.000  -0.001  -0.000   0.000  -0.000  -0.000   0.001   0.000  -0.000   0.000  -0.000   0.000   0.004   0.000  -0.000  -0.001
  0.000  -0.000   0.003   0.000  -0.000  -0.000   0.000  -0.001  -0.000   0.000   0.002  -0.001   0.000   0.004  -0.000  -0.000
  0.000   0.000   0.000  -0.001   0.000   0.000   0.000   0.000   0.001  -0.000  -0.000   0.000  -0.000  -0.000   0.004   0.000


------------------------ aborting loop because EDIFF is reached ----------------------------------------


 


 total charge     
 
# of ion       s       p       d       tot
------------------------------------------
    1        0.445   0.701   6.103   7.248
    2        0.526   1.002   6.502   8.030
    3        0.526   1.002   6.503   8.031
    4        0.439   0.709   6.060   7.207
    5        0.316   0.469   6.124   6.909
    6        0.300   0.402   6.067   6.769
    7        0.366   0.562   5.704   6.631
    8        0.304   0.406   6.068   6.779
    9        0.976   1.605   0.000   2.581
   10        0.957   1.648   0.000   2.605
   11        0.964   1.612   0.000   2.577
   12        0.964   1.652   0.000   2.616
   13        0.976   1.603   0.000   2.580
   14        0.958   1.647   0.000   2.605
   15        0.964   1.613   0.000   2.577
   16        0.963   1.648   0.000   2.611
   17        0.960   1.652   0.000   2.612
   18        0.958   1.648   0.000   2.606
   19        0.964   1.613   0.000   2.577
   20        0.973   1.601   0.000   2.573
   21        0.960   1.653   0.000   2.613
   22        0.957   1.648   0.000   2.605
   23        0.964   1.612   0.000   2.577
   24        0.973   1.594   0.000   2.567
   25        0.957   1.671   0.000   2.628
   26        0.971   1.632   0.000   2.603
   27        0.964   1.583   0.000   2.548
   28        0.957   1.671   0.000   2.628
   29        0.963   1.640   0.000   2.602
   30        0.990   1.533   0.000   2.523
   31        1.002   1.505   0.000   2.507
   32        0.963   1.637   0.000   2.600
   33        1.330   2.512   0.000   3.842
   34        1.324   2.549   0.000   3.873
   35        1.332   2.506   0.000   3.839
   36        1.315   2.553   0.000   3.868
   37        1.330   2.512   0.000   3.842
   38        1.324   2.549   0.000   3.873
   39        1.330   2.514   0.000   3.843
   40        1.315   2.552   0.000   3.868
   41        1.316   2.552   0.000   3.867
   42        1.322   2.552   0.000   3.874
   43        1.329   2.511   0.000   3.841
   44        1.330   2.512   0.000   3.842
   45        1.315   2.553   0.000   3.868
   46        1.322   2.549   0.000   3.870
   47        1.330   2.508   0.000   3.838
   48        1.330   2.511   0.000   3.841
   49        1.346   2.422   0.000   3.769
   50        1.321   2.527   0.000   3.848
   51        1.333   2.489   0.000   3.822
   52        1.346   2.422   0.000   3.769
   53        1.322   2.533   0.000   3.855
   54        1.324   2.563   0.000   3.888
   55        1.328   2.560   0.000   3.888
   56        1.323   2.530   0.000   3.853
   57        1.946   5.568   0.006   7.521
   58        1.946   5.568   0.005   7.520
   59        1.946   5.566   0.004   7.516
   60        1.946   5.566   0.004   7.516
   61        1.632   3.266   0.000   4.897
   62        1.601   3.447   0.000   5.048
   63        1.616   3.397   0.000   5.013
   64        0.615   0.109   0.000   0.724
   65        0.613   0.110   0.000   0.723
--------------------------------------------------
tot         72.117 137.316  49.150 258.583
 


 magnetization (x)
 
# of ion       s       p       d       tot
------------------------------------------
    1        0.008   0.004   3.380   3.393
    2        0.008   0.016   1.082   1.105
    3        0.008   0.016   1.082   1.105
    4        0.024   0.035   2.980   3.039
    5        0.017   0.024   3.794   3.835
    6        0.023   0.028   3.764   3.815
    7        0.017   0.026   4.404   4.447
    8        0.024   0.031   3.758   3.813
    9        0.018   0.035   0.000   0.052
   10       -0.005  -0.017   0.000  -0.022
   11       -0.004   0.003   0.000  -0.001
   12       -0.011  -0.030   0.000  -0.041
   13        0.017   0.033   0.000   0.051
   14       -0.004  -0.018   0.000  -0.022
   15       -0.004   0.003   0.000  -0.001
   16       -0.014  -0.036   0.000  -0.049
   17       -0.014  -0.036   0.000  -0.050
   18       -0.004  -0.018   0.000  -0.023
   19       -0.004   0.003   0.000  -0.002
   20        0.018   0.037   0.000   0.054
   21       -0.013  -0.034   0.000  -0.047
   22       -0.005  -0.018   0.000  -0.023
   23       -0.004   0.003   0.000  -0.001
   24        0.019   0.040   0.000   0.058
   25       -0.007  -0.023   0.000  -0.030
   26        0.018   0.026   0.000   0.044
   27       -0.006  -0.006   0.000  -0.011
   28       -0.007  -0.023   0.000  -0.030
   29       -0.004  -0.014   0.000  -0.018
   30        0.002   0.019   0.000   0.021
   31        0.000   0.041   0.000   0.041
   32       -0.004  -0.012   0.000  -0.017
   33        0.007   0.024   0.000   0.031
   34        0.005   0.000   0.000   0.005
   35        0.007   0.017   0.000   0.024
   36        0.013   0.028   0.000   0.041
   37        0.007   0.024   0.000   0.031
   38        0.005   0.001   0.000   0.006
   39        0.007   0.019   0.000   0.026
   40        0.013   0.028   0.000   0.041
   41        0.013   0.029   0.000   0.042
   42        0.004  -0.002   0.000   0.002
   43        0.006   0.017   0.000   0.023
   44        0.007   0.025   0.000   0.032
   45        0.013   0.028   0.000   0.041
   46        0.004  -0.003   0.000   0.001
   47        0.006   0.016   0.000   0.022
   48        0.007   0.025   0.000   0.033
   49        0.001   0.024   0.000   0.025
   50        0.011   0.025   0.000   0.036
   51        0.007   0.024   0.000   0.032
   52        0.001   0.024   0.000   0.025
   53        0.004   0.017   0.000   0.022
   54        0.011   0.062   0.000   0.074
   55        0.006   0.015   0.000   0.021
   56        0.005   0.019   0.000   0.024
   57        0.000   0.000   0.000   0.000
   58        0.000   0.000   0.000   0.000
   59        0.000   0.000   0.000   0.000
   60        0.000   0.000   0.000   0.000
   61        0.006   0.342   0.000   0.348
   62        0.008   0.028   0.000   0.035
   63       -0.000   0.006   0.000   0.006
   64        0.000  -0.000   0.000   0.000
   65        0.001   0.000   0.000   0.002
--------------------------------------------------
tot          0.290   1.001  24.243  25.534
 
    CHARGE:  cpu time    0.3341: real time    0.3344
    FORLOC:  cpu time    0.0230: real time    0.0230
    FORNL :  cpu time    2.1154: real time    2.1158
    STRESS:  cpu time    6.3818: real time    6.3829
    FORCOR:  cpu time    0.2089: real time    0.2159
    FORHAR:  cpu time    0.0447: real time    0.0451
    MIXING:  cpu time    0.0038: real time    0.0038
    OFIELD:  cpu time    0.0001: real time    0.0001

 ---------------------------------------------------------------------------------------------

         DFTD3 V3.0 Rev 1        
 Edisp (eV)   -5.87836

 E6    (eV) :    -3.8018
 E8    (eV) :    -2.0765
 % E8        : 35.32
    FORVDW:  cpu time    0.2175: real time    0.2254

  FORCE on cell =-STRESS in cart. coord.  units (eV):
  Direction    XX          YY          ZZ          XY          YZ          ZX
  --------------------------------------------------------------------------------------
  Alpha Z   317.34619   317.34619   317.34619
  Ewald   47913.79513 47690.88998-53823.67745   111.17897   -55.71644  -115.12507
  Hartree 52757.75373 52618.86824-46524.23131    79.42520   -50.02910   -94.36056
  E(xc)   -1414.56987 -1415.08282 -1415.06574    -0.11697    -0.08168     0.37372
  Local  ************************ 96651.98901  -181.75933   105.89650   207.74621
  n-local  -771.44195  -778.58022  -782.10581     3.09345    -2.05719    -2.13751
  augment   389.36356   394.80225   384.67965    -0.89412     1.12282    -0.45980
  Kinetic  5158.29387  5185.48103  5178.81781   -12.04664     0.46905     3.96466
  Fock        0.00000     0.00000     0.00000     0.00000     0.00000     0.00000
  vdW        -1.74754    -1.50306     0.20641     0.14558     0.11168    -0.01181
  -------------------------------------------------------------------------------------
  Total      -8.25010   -11.94516   -12.04123    -0.97386    -0.28436    -0.01016
  in kB      -5.37601    -7.78382    -7.84643    -0.63460    -0.18530    -0.00662
  external pressure =       -7.00 kB  Pullay stress =        0.00 kB


 VOLUME and BASIS-vectors are now :
 -----------------------------------------------------------------------------
  energy-cutoff  :      400.00
  volume of cell :     2458.72
      direct lattice vectors                 reciprocal lattice vectors
    10.260500000  0.000000000  0.000000000     0.097461137  0.000000000  0.000000000
     0.000000000 10.260500000  0.000000000     0.000000000  0.097461137  0.000000000
     0.000000000  0.000000000 23.354600000     0.000000000  0.000000000  0.042818117

  length of vectors
    10.260500000 10.260500000 23.354600000     0.097461137  0.097461137  0.042818117


 FORCES acting on ions
    electron-ion (+dipol)            ewald-force                    non-local-force                 convergence-correction
 -----------------------------------------------------------------------------------------------
   0.172E+01 -.632E+01 -.553E+03   -.179E+01 0.641E+01 0.553E+03   0.694E-01 -.758E-01 -.341E+00   -.186E-02 -.473E-02 -.145E-01
   -.139E+01 -.791E+01 0.423E+03   0.134E+01 0.806E+01 -.423E+03   -.210E-02 -.362E+00 0.116E+01   -.115E-03 0.358E-03 0.339E-02
   0.556E+01 -.644E+00 0.424E+03   -.568E+01 0.691E+00 -.425E+03   0.319E+00 -.206E-01 0.115E+01   -.331E-03 0.158E-04 0.402E-02
   -.279E+02 -.658E+01 -.634E+03   0.282E+02 0.652E+01 0.631E+03   -.226E+00 0.605E-01 0.275E+01   0.618E-03 -.830E-03 -.786E-02
   0.162E+01 0.328E+00 0.384E+03   -.160E+01 -.300E+00 -.389E+03   0.144E-01 -.333E-01 0.477E+01   0.476E-04 0.125E-03 -.263E-02
   0.180E+01 0.535E+01 -.683E+03   -.154E+01 -.521E+01 0.680E+03   -.259E+00 -.138E+00 0.308E+01   -.560E-05 0.202E-03 -.832E-02
   -.405E+00 0.307E+01 0.403E+03   0.378E+00 -.297E+01 -.406E+03   0.160E-01 -.668E-01 0.225E+01   0.244E-03 -.199E-03 0.245E-03
   0.805E+01 -.810E+01 -.660E+03   -.838E+01 0.796E+01 0.657E+03   0.322E+00 0.152E+00 0.216E+01   -.679E-03 0.570E-03 -.492E-02
   -.904E+02 -.785E+01 -.334E+03   0.106E+03 0.618E+01 0.334E+03   -.157E+02 0.160E+01 0.262E+00   0.198E-02 -.664E-03 -.193E-02
   -.497E+02 0.741E+00 0.213E+03   0.608E+02 -.705E+00 -.213E+03   -.119E+02 0.529E-01 -.983E-01   0.361E-02 0.411E-04 0.180E-03
   -.464E+02 0.211E+01 0.210E+03   0.603E+02 -.214E+01 -.210E+03   -.142E+02 0.155E-01 -.480E-01   0.294E-02 -.434E-04 0.407E-03
   -.538E+02 -.587E+01 -.343E+03   0.664E+02 0.362E+01 0.345E+03   -.118E+02 0.213E+01 -.256E+01   0.759E-04 -.210E-03 -.234E-02
   0.915E+02 0.700E+01 -.320E+03   -.108E+03 -.538E+01 0.321E+03   0.158E+02 -.155E+01 -.749E+00   -.206E-02 0.469E-03 -.210E-02
   0.498E+02 -.306E+01 0.212E+03   -.609E+02 0.305E+01 -.212E+03   0.120E+02 -.131E-01 -.581E-01   -.369E-02 0.175E-04 0.235E-04
   0.449E+02 -.260E+01 0.214E+03   -.587E+02 0.263E+01 -.214E+03   0.141E+02 -.312E-01 0.102E-01   -.291E-02 0.625E-04 0.574E-03
   0.487E+02 -.852E+01 -.390E+03   -.607E+02 0.111E+02 0.393E+03   0.114E+02 -.249E+01 -.258E+01   -.520E-03 -.988E-04 -.227E-02
   0.218E+02 -.461E+02 -.355E+03   -.203E+02 0.581E+02 0.357E+03   -.143E+01 -.114E+02 -.217E+01   -.355E-04 0.115E-02 -.238E-02
   0.220E+01 -.495E+02 0.214E+03   -.223E+01 0.606E+02 -.214E+03   -.563E-02 -.119E+02 -.426E-01   -.103E-03 0.390E-02 0.320E-03
   0.268E+01 -.455E+02 0.214E+03   -.264E+01 0.591E+02 -.214E+03   0.328E-01 -.141E+02 0.257E-01   -.296E-04 0.273E-02 0.385E-03
   0.454E+02 -.894E+02 -.298E+03   -.446E+02 0.105E+03 0.297E+03   -.738E+00 -.156E+02 0.740E+00   0.506E-04 0.280E-02 -.193E-02
   -.345E+02 0.493E+02 -.363E+03   0.328E+02 -.615E+02 0.365E+03   0.166E+01 0.116E+02 -.144E+01   0.457E-03 -.112E-02 -.240E-02
   -.932E+00 0.493E+02 0.213E+03   0.951E+00 -.604E+02 -.213E+03   -.374E-01 0.119E+02 -.100E+00   0.130E-04 -.388E-02 0.229E-03
   -.276E+01 0.466E+02 0.208E+03   0.273E+01 -.605E+02 -.209E+03   -.182E-01 0.142E+02 -.585E-01   -.696E-04 -.280E-02 0.282E-03
   -.417E+02 0.934E+02 -.319E+03   0.411E+02 -.109E+03 0.317E+03   0.500E+00 0.155E+02 0.215E+01   -.568E-03 -.267E-02 -.176E-02
   0.920E-01 -.576E-01 0.383E+03   -.218E+00 0.601E-01 -.374E+03   -.309E-01 -.884E-02 -.869E+01   -.327E-03 0.437E-04 0.382E-02
   -.440E+01 -.840E+01 -.211E+03   0.442E+01 0.877E+01 0.226E+03   -.230E-01 -.373E+00 -.147E+02   0.198E-03 -.172E-03 0.101E-02
   -.131E+01 -.648E+01 -.221E+03   0.142E+01 0.680E+01 0.237E+03   -.105E+00 -.333E+00 -.152E+02   -.983E-04 -.124E-03 -.221E-02
   -.352E-01 -.293E+00 0.382E+03   0.442E-01 0.426E+00 -.374E+03   0.143E-01 0.322E-01 -.870E+01   -.144E-04 0.248E-03 0.356E-02
   0.573E+01 0.216E+01 0.604E+02   -.664E+01 -.218E+01 -.735E+02   0.879E+00 0.197E-01 0.129E+02   0.532E-03 -.422E-04 -.343E-02
   -.196E-01 0.112E-01 0.673E+03   0.728E-02 0.158E-03 -.694E+03   0.164E-01 -.143E-01 0.208E+02   0.952E-05 -.807E-04 0.310E-03
   -.109E-01 0.106E+00 0.671E+03   0.112E-01 -.108E+00 -.695E+03   -.264E-03 0.216E-02 0.220E+02   0.344E-04 -.121E-04 0.736E-03
   -.388E+01 -.105E+02 0.598E+02   0.413E+01 0.117E+02 -.730E+02   -.243E+00 -.124E+01 0.129E+02   -.341E-04 -.435E-03 -.368E-02
   0.485E+02 0.166E+01 0.264E+03   -.777E+02 -.173E+01 -.264E+03   0.305E+02 0.456E-01 0.557E+00   0.239E-02 -.609E-04 -.485E-03
   0.642E+02 -.267E+02 -.464E+03   -.911E+02 0.292E+02 0.466E+03   0.268E+02 -.253E+01 -.195E+01   0.230E-02 -.490E-03 -.177E-02
   0.106E+03 -.528E+02 -.372E+03   -.137E+03 0.577E+02 0.366E+03   0.297E+02 -.479E+01 0.602E+01   0.763E-02 -.176E-02 -.661E-03
   0.496E+02 0.395E+01 0.261E+03   -.754E+02 -.403E+01 -.261E+03   0.261E+02 0.894E-01 0.336E+00   0.170E-02 0.193E-04 0.218E-03
   -.489E+02 -.179E+01 0.262E+03   0.781E+02 0.185E+01 -.263E+03   -.304E+02 -.504E-01 0.545E+00   -.228E-02 0.542E-05 -.729E-03
   -.628E+02 0.262E+02 -.413E+03   0.897E+02 -.285E+02 0.413E+03   -.268E+02 0.229E+01 0.122E+00   -.193E-02 0.621E-03 -.242E-02
   -.962E+02 0.461E+02 -.422E+03   0.126E+03 -.520E+02 0.416E+03   -.292E+02 0.584E+01 0.523E+01   -.707E-02 0.221E-02 -.912E-03
   -.512E+02 -.324E+01 0.262E+03   0.770E+02 0.336E+01 -.262E+03   -.261E+02 -.146E+00 0.274E+00   -.166E-02 -.698E-04 0.279E-03
   0.389E+01 0.507E+02 0.263E+03   -.400E+01 -.765E+02 -.263E+03   0.116E+00 0.262E+02 0.248E+00   0.627E-04 0.162E-02 0.156E-03
   0.629E+02 0.543E+02 -.427E+03   -.649E+02 -.804E+02 0.429E+03   0.195E+01 0.260E+02 -.196E+01   0.150E-03 0.289E-02 -.161E-02
   0.764E+02 0.101E+03 -.398E+03   -.809E+02 -.131E+03 0.393E+03   0.443E+01 0.292E+02 0.479E+01   0.133E-02 0.766E-02 -.258E-02
   0.169E+01 0.494E+02 0.264E+03   -.174E+01 -.787E+02 -.264E+03   0.490E-01 0.305E+02 0.558E+00   -.655E-05 0.261E-02 -.854E-05
   -.376E+01 -.489E+02 0.259E+03   0.384E+01 0.747E+02 -.259E+03   -.822E-01 -.261E+02 0.343E+00   -.453E-04 -.164E-02 0.151E-03
   -.466E+02 -.580E+02 -.495E+03   0.481E+02 0.839E+02 0.500E+03   -.152E+01 -.260E+02 -.494E+01   -.332E-05 0.477E-03 0.827E-04
   -.821E+02 -.983E+02 -.429E+03   0.870E+02 0.128E+03 0.426E+03   -.485E+01 -.294E+02 0.355E+01   -.683E-03 -.711E-02 -.310E-02
   -.136E+01 -.490E+02 0.263E+03   0.144E+01 0.782E+02 -.263E+03   -.667E-01 -.305E+02 0.577E+00   0.821E-04 -.269E-02 -.101E-02
   0.413E-02 -.174E+00 0.789E+03   -.696E-02 0.188E+00 -.826E+03   0.135E-02 -.443E-01 0.372E+02   -.314E-05 0.426E-05 0.167E-02
   -.217E-01 0.287E+01 0.287E+02   -.147E+00 -.342E+01 -.553E+02   0.168E+00 0.541E+00 0.264E+02   -.121E-04 0.374E-04 0.242E-02
   -.976E+00 0.108E+01 0.500E+02   0.920E+00 -.180E+01 -.811E+02   0.399E-01 0.730E+00 0.306E+02   0.327E-03 0.868E-04 -.211E-02
   0.458E-01 -.850E-02 0.789E+03   -.590E-01 0.102E-01 -.827E+03   0.424E-01 -.240E-02 0.372E+02   -.375E-04 0.270E-04 0.169E-02
   -.309E+01 0.180E+02 -.198E+03   0.287E+01 -.204E+02 0.227E+03   0.211E+00 0.240E+01 -.285E+02   -.249E-03 0.505E-03 -.809E-02
   -.795E-01 0.313E+00 0.516E+03   0.783E-01 -.311E+00 -.495E+03   0.141E-02 -.142E-02 -.202E+02   0.101E-03 -.590E-04 0.332E-03
   0.115E+00 0.300E-02 0.518E+03   -.583E-01 -.422E-01 -.494E+03   -.965E-01 0.689E-01 -.231E+02   -.405E-04 -.539E-03 0.905E-04
   -.147E+02 0.679E+01 -.201E+03   0.164E+02 -.691E+01 0.230E+03   -.171E+01 0.128E+00 -.288E+02   -.987E-03 -.937E-04 -.846E-02
   -.156E+02 0.133E+02 -.139E+03   0.153E+02 -.130E+02 0.139E+03   0.250E+00 -.241E+00 -.441E+00   0.194E-02 -.212E-02 -.518E-02
   0.192E+02 -.101E+02 -.122E+03   -.189E+02 0.989E+01 0.122E+03   -.318E+00 0.129E+00 -.350E+00   -.138E-02 0.302E-02 -.453E-02
   0.380E+00 0.539E+00 0.106E+04   0.641E-01 -.101E+00 -.106E+04   -.335E+00 -.331E+00 0.157E+00   -.492E-03 -.386E-03 0.177E-02
   -.905E+00 -.380E+00 0.106E+04   0.467E+00 -.731E-01 -.106E+04   0.331E+00 0.343E+00 0.153E+00   0.692E-03 0.322E-03 0.168E-02
   -.574E-02 0.215E+02 -.946E+03   0.249E+00 -.231E+02 0.972E+03   -.240E+00 0.164E+01 -.263E+02   -.553E-03 -.977E-03 -.672E-02
   -.179E+03 -.149E+02 -.717E+03   0.202E+03 -.131E+02 0.694E+03   -.227E+02 0.280E+02 0.234E+02   0.137E-02 -.279E-02 -.304E-02
   0.173E+03 0.803E+02 -.834E+03   -.177E+03 -.102E+03 0.879E+03   0.357E+01 0.213E+02 -.442E+02   -.138E-02 -.272E-02 0.410E-02
   0.811E+02 -.155E+02 -.741E+02   -.867E+02 0.174E+02 0.685E+02   0.557E+01 -.186E+01 0.561E+01   -.865E-03 0.816E-04 -.496E-03
   -.361E+02 -.880E+02 -.160E+03   0.380E+02 0.952E+02 0.163E+03   -.187E+01 -.719E+01 -.375E+01   0.380E-03 0.601E-03 0.225E-03
 -----------------------------------------------------------------------------------------------
   0.163E+02 -.437E+02 -.309E+02   0.192E-12 -.327E-12 -.179E-11   -.162E+02 0.438E+02 0.310E+02   -.185E-02 -.609E-02 -.842E-01
 
 
 POSITION                                       TOTAL-FORCE (eV/Angst)
 -----------------------------------------------------------------------------------
      2.90512      8.09075      8.78587        -0.005011     -0.016060      0.063247
      2.87294      2.97554      3.22434        -0.060137     -0.211300      0.351408
      8.00319      8.10579      3.22434         0.190273      0.027385      0.360881
      8.01262      2.98085      8.90011        -0.005728      0.000948     -0.000706
      8.00319      2.97554      3.22434         0.032651     -0.017103     -0.276120
      8.04998      8.11540      8.42404         0.000005      0.001270     -0.006915
      2.87294      8.10579      3.22434        -0.012755      0.028560     -0.409936
      2.85599      2.92476      8.40649        -0.005072      0.008055     -0.000622
      0.87688      8.68512      8.69079         0.023546      0.015688     -0.009532
      0.96695      2.97554      3.22434        -0.833985      0.085169      0.003493
      6.09720      8.10579      3.22434        -0.303961     -0.019134     -0.093680
      6.06714      3.41024      8.80719         0.733239     -0.127395      0.144302
      4.93904      7.53170      8.55172        -0.009908     -0.017748     -0.011899
      4.77893      2.97554      3.22434         0.828264     -0.023101     -0.016082
      9.90918      8.10579      3.22434         0.374567      0.012213      0.011936
      9.93948      2.52836      8.92031        -0.640645      0.131979      0.109999
      7.58918      1.03808      8.87390         0.088865      0.650767      0.093405
      8.00319      6.19980      3.22434        -0.038202     -0.806993     -0.014382
      2.87294      1.06955      3.22434         0.061187     -0.389530      0.005186
      2.33236      6.03621      8.57116        -0.012094      0.041426     -0.010831
      8.45220      4.92446      8.94048        -0.094233     -0.618295      0.057500
      8.00319     10.01179      3.22434        -0.015320      0.812995     -0.002879
      2.87294      4.88154      3.22434        -0.043329      0.305601     -0.075705
      3.47025     10.16255      8.80890         0.019255      0.137020     -0.002379
      8.00319      8.10579      1.31837        -0.157768     -0.006876     -0.341516
      8.05589      2.99375      6.75813        -0.005004      0.002008      0.037316
      2.87855      8.16158      6.55513         0.000612      0.000858      0.143709
      2.87294      2.97554      1.31837         0.022882      0.164296     -0.334024
      8.08425      8.10372      5.16129        -0.040007     -0.000778     -0.286123
      8.00319      2.97554      0.00000         0.003903     -0.003669     -0.993112
      2.87294      8.10579      0.00000        -0.000190     -0.001156     -1.184970
      2.85322      2.87750      5.16024         0.002232      0.043899     -0.250374
     10.05314      2.97554      3.22434         1.510262     -0.027794      0.281547
      9.97072      8.75500      8.71314        -0.066543      0.004342     -0.009429
      4.93550      3.56974      8.58218        -0.670812      0.088669     -0.128363
      4.92289      8.10579      3.22434         0.269748      0.001282      0.156466
      5.95324      2.97554      3.22434        -1.478787      0.011433      0.295172
      6.10589      7.46656      8.51259         0.056055     -0.011124     -0.017240
      0.80721      2.33401      8.70757         0.583461     -0.097717     -0.109904
      0.82299      8.10579      3.22434        -0.310117     -0.016413      0.134908
      2.87294     10.15574      3.22434         0.003771      0.359061      0.116512
      2.29944      4.86867      8.61639        -0.003403     -0.086597     -0.007376
      7.46493     10.15588      8.69434        -0.064171     -0.596768     -0.075512
      8.00319      5.02549      3.22434        -0.004842      1.490706      0.286430
      2.87294      6.05585      3.22434         0.002544     -0.288029      0.170862
      3.48316      1.06618      8.93909         0.000945     -0.086793     -0.026263
      8.59372      6.07216      8.80692         0.071023      0.569477     -0.047036
      8.00319      0.92560      3.22434         0.019402     -1.510669      0.295057
      2.87294      2.97554      0.14386        -0.001754     -0.031229     -0.031553
      2.87160      8.13967      5.38197        -0.000967     -0.008451     -0.224915
      8.05438      2.96723      5.58779        -0.005388      0.002532     -0.055795
      8.00319      8.10579      0.14386         0.028967     -0.001288     -0.026818
      2.83905      2.79388      6.32568        -0.001147     -0.007392      0.263611
      2.87294      8.10579      1.17450        -0.000052     -0.000259      1.557086
      8.00319      2.97554      1.17450        -0.039860      0.028458      0.180958
      8.14354      8.10463      6.32794         0.013268      0.003144      0.295192
      0.18059      0.51415      6.02990        -0.011709      0.008529     -0.013355
      5.58456      5.44553      5.92359         0.006127     -0.015122     -0.021260
      5.43807      0.41042      0.65907         0.070264      0.067590     -0.153913
      0.30782      5.54067      0.65907        -0.066898     -0.074257     -0.153043
      2.92198      7.98202     10.42764         0.002345      0.007059      0.005764
      7.90355      3.01365     11.20095        -0.027827     -0.049290     -0.016493
      6.64422      2.63748     11.84072         0.058543     -0.008710      0.046496
      5.99033      2.87609     11.14384        -0.036757      0.008956     -0.054750
      8.10871      3.86629     11.63987        -0.003822      0.055666      0.026362
 -----------------------------------------------------------------------------------
    total drift:                                0.017432      0.041059     -0.011020


--------------------------------------------------------------------------------------------------------


  FREE ENERGIE OF THE ION-ELECTRON SYSTEM (eV)
  ---------------------------------------------------
  free  energy   TOTEN  =      -478.67600368 eV

  energy  without entropy=     -478.67600368  energy(sigma->0) =     -478.67600368
 
 d Force =-0.7195010E-02[-0.176E-01, 0.326E-02]  d Energy =-0.7063112E-02-0.132E-03
 d Force =-0.7612548E+01[-0.766E+01,-0.757E+01]  d Ewald  =-0.7612490E+01-0.576E-04


--------------------------------------------------------------------------------------------------------


    POTLOK:  cpu time    1.2150: real time    1.2214


--------------------------------------------------------------------------------------------------------


 stress matrix after NEB project (eV)
     -8.25010     -0.97781     -0.01016
     -0.97386    -11.94516     -0.30033
     -0.00038     -0.28436    -12.04123
  FORCES: max atom, RMS     0.758084    0.242850
  FORCE total and by dimension    1.957922    0.733239
  Stress total and by dimension   18.916076   12.041234
 Steepest descent step on ions:
 trial-energy change:    0.007063  1 .order    0.007195   -0.003260    0.017650
  (g-gl).g = 0.326E-02      g.g   = 0.326E-02  gl.gl    = 0.000E+00
 g(Force)  = 0.326E-02   g(Stress)= 0.000E+00 ortho     = 0.000E+00
 gamma     =   0.00000
 trial     =   1.00000
 opt step  =   0.16101  (harmonic =   0.15590) maximal distance =0.00080442
 next E    =  -478.683330   (d E  =  -0.00026)


--------------------------------------------------------------------------------------------------------


    WAVPRE:  cpu time    0.0451: real time    0.0603
    FEWALD:  cpu time    0.0029: real time    0.0029

 real space projection operators:
  total allocation   :       7694.07 KBytes
  max/ min on nodes  :       1978.55       1868.88

    ORTHCH:  cpu time    1.6732: real time    1.6929
     LOOP+:  cpu time   74.8517: real time   75.2783


--------------------------------------- Iteration      3(   1)  ---------------------------------------


    POTLOK:  cpu time    0.2276: real time    0.2326
    SETDIJ:  cpu time    0.9328: real time    0.9329
    EDDIAG:  cpu time    2.6480: real time    2.6842
  RMM-DIIS:  cpu time    5.2082: real time    5.2091
    ORTHCH:  cpu time    0.9955: real time    1.0105
       DOS:  cpu time    0.0010: real time    0.0010
    CHARGE:  cpu time    0.3377: real time    0.3379
    MIXING:  cpu time    0.0047: real time    0.0047
    --------------------------------------------
      LOOP:  cpu time   10.3554: real time   10.4131

 eigenvalue-minimisations  :  4218
 total energy-change (2. order) :-0.5411983E-02  (-0.4397914E-01)
 number of electron     335.9999664 magnetization      25.9999918
 augmentation part       47.4432999 magnetization      18.5146075

 Broyden mixing:
  rms(total) = 0.24210E-01    rms(broyden)= 0.24093E-01
  rms(prec ) = 0.25201E-01
  weight for this iteration     100.00

 Free energy of the ion-electron system (eV)
  ---------------------------------------------------
  alpha Z        PSCENC =       317.34619037
  Ewald energy   TEWEN  =     41774.68234596
  -Hartree energ DENC   =    -58848.41052444
  -exchange      EXHF   =         0.00000000
  -V(xc)+E(xc)   XCENC  =      1084.09212617
  PAW double counting   =     12396.42647837   -12406.20889557
  entropy T*S    EENTRO =        -0.00000000
  eigenvalues    EBANDS =     -3845.56708876
  atomic energy  EATOM  =     19054.83631146
  Solvation  Ediel_sol  =         0.00000000
  ---------------------------------------------------
  free energy    TOTEN  =      -472.80305644 eV

  energy without entropy =     -472.80305644  energy(sigma->0) =     -472.80305644


--------------------------------------------------------------------------------------------------------


--------------------------------------- Iteration      3(   2)  ---------------------------------------


    POTLOK:  cpu time    0.2259: real time    0.2287
    SETDIJ:  cpu time    0.9325: real time    0.9327
    EDDIAG:  cpu time    2.6444: real time    2.6804
  RMM-DIIS:  cpu time    5.2279: real time    5.2288
    ORTHCH:  cpu time    0.9872: real time    1.0071
       DOS:  cpu time    0.0009: real time    0.0009
    CHARGE:  cpu time    0.3345: real time    0.3348
    MIXING:  cpu time    0.0047: real time    0.0047
    --------------------------------------------
      LOOP:  cpu time   10.3581: real time   10.4182

 eigenvalue-minimisations  :  4181
 total energy-change (2. order) :-0.1894387E-02  (-0.2702842E-02)
 number of electron     335.9999664 magnetization      25.9999918
 augmentation part       47.4253639 magnetization      18.5151412

 Broyden mixing:
  rms(total) = 0.21109E-01    rms(broyden)= 0.21092E-01
  rms(prec ) = 0.22289E-01
  weight for this iteration     100.00

 eigenvalues of (default mixing * dielectric matrix)
  average eigenvalue GAMMA=   0.5604
  0.5604

 Free energy of the ion-electron system (eV)
  ---------------------------------------------------
  alpha Z        PSCENC =       317.34619037
  Ewald energy   TEWEN  =     41774.68234596
  -Hartree energ DENC   =    -58847.68028689
  -exchange      EXHF   =         0.00000000
  -V(xc)+E(xc)   XCENC  =      1084.02490767
  PAW double counting   =     12393.73200950   -12403.57871930
  entropy T*S    EENTRO =        -0.00000000
  eigenvalues    EBANDS =     -3846.16770959
  atomic energy  EATOM  =     19054.83631146
  Solvation  Ediel_sol  =         0.00000000
  ---------------------------------------------------
  free energy    TOTEN  =      -472.80495082 eV

  energy without entropy =     -472.80495082  energy(sigma->0) =     -472.80495082


--------------------------------------------------------------------------------------------------------


--------------------------------------- Iteration      3(   3)  ---------------------------------------


    POTLOK:  cpu time    0.2266: real time    0.2294
    SETDIJ:  cpu time    0.9335: real time    0.9336
    EDDIAG:  cpu time    2.6529: real time    2.6876
  RMM-DIIS:  cpu time    5.4835: real time    5.4844
    ORTHCH:  cpu time    0.9883: real time    1.0070
       DOS:  cpu time    0.0010: real time    0.0010
    CHARGE:  cpu time    0.3348: real time    0.3352
    MIXING:  cpu time    0.0051: real time    0.0051
    --------------------------------------------
      LOOP:  cpu time   10.6257: real time   10.6832

 eigenvalue-minimisations  :  4371
 total energy-change (2. order) : 0.5914475E-04  (-0.2122512E-03)
 number of electron     335.9999664 magnetization      25.9999918
 augmentation part       47.4316493 magnetization      18.5187965

 Broyden mixing:
  rms(total) = 0.12719E-01    rms(broyden)= 0.12702E-01
  rms(prec ) = 0.13478E-01
  weight for this iteration     100.00

 eigenvalues of (default mixing * dielectric matrix)
  average eigenvalue GAMMA=   0.6045
  0.8095  0.3994

 Free energy of the ion-electron system (eV)
  ---------------------------------------------------
  alpha Z        PSCENC =       317.34619037
  Ewald energy   TEWEN  =     41774.68234596
  -Hartree energ DENC   =    -58847.31101073
  -exchange      EXHF   =         0.00000000
  -V(xc)+E(xc)   XCENC  =      1084.00860660
  PAW double counting   =     12392.46211113   -12402.25509375
  entropy T*S    EENTRO =        -0.00000000
  eigenvalues    EBANDS =     -3846.57435272
  atomic energy  EATOM  =     19054.83631146
  Solvation  Ediel_sol  =         0.00000000
  ---------------------------------------------------
  free energy    TOTEN  =      -472.80489168 eV

  energy without entropy =     -472.80489168  energy(sigma->0) =     -472.80489168


--------------------------------------------------------------------------------------------------------


--------------------------------------- Iteration      3(   4)  ---------------------------------------


    POTLOK:  cpu time    0.2283: real time    0.2312
    SETDIJ:  cpu time    0.9325: real time    0.9326
    EDDIAG:  cpu time    2.6454: real time    2.6814
  RMM-DIIS:  cpu time    5.5031: real time    5.5040
    ORTHCH:  cpu time    0.9859: real time    1.0052
       DOS:  cpu time    0.0010: real time    0.0010
    CHARGE:  cpu time    0.3343: real time    0.3346
    MIXING:  cpu time    0.0051: real time    0.0051
    --------------------------------------------
      LOOP:  cpu time   10.6355: real time   10.6951

 eigenvalue-minimisations  :  4418
 total energy-change (2. order) : 0.1737978E-03  (-0.7670097E-04)
 number of electron     335.9999664 magnetization      25.9999918
 augmentation part       47.4372213 magnetization      18.5185949

 Broyden mixing:
  rms(total) = 0.53332E-02    rms(broyden)= 0.53272E-02
  rms(prec ) = 0.55235E-02
  weight for this iteration     100.00

 eigenvalues of (default mixing * dielectric matrix)
  average eigenvalue GAMMA=   0.9065
  1.6805  0.6535  0.3854

 Free energy of the ion-electron system (eV)
  ---------------------------------------------------
  alpha Z        PSCENC =       317.34619037
  Ewald energy   TEWEN  =     41774.68234596
  -Hartree energ DENC   =    -58846.91699747
  -exchange      EXHF   =         0.00000000
  -V(xc)+E(xc)   XCENC  =      1084.00413541
  PAW double counting   =     12391.28844761   -12401.03501983
  entropy T*S    EENTRO =        -0.00000000
  eigenvalues    EBANDS =     -3847.01013140
  atomic energy  EATOM  =     19054.83631146
  Solvation  Ediel_sol  =         0.00000000
  ---------------------------------------------------
  free energy    TOTEN  =      -472.80471788 eV

  energy without entropy =     -472.80471788  energy(sigma->0) =     -472.80471788


--------------------------------------------------------------------------------------------------------


--------------------------------------- Iteration      3(   5)  ---------------------------------------


    POTLOK:  cpu time    0.2253: real time    0.2285
    SETDIJ:  cpu time    0.9332: real time    0.9333
    EDDIAG:  cpu time    2.6497: real time    2.6846
  RMM-DIIS:  cpu time    5.1336: real time    5.1344
    ORTHCH:  cpu time    0.9847: real time    1.0018
       DOS:  cpu time    0.0010: real time    0.0010
    CHARGE:  cpu time    0.3335: real time    0.3338
    MIXING:  cpu time    0.0054: real time    0.0054
    --------------------------------------------
      LOOP:  cpu time   10.2663: real time   10.3229

 eigenvalue-minimisations  :  4021
 total energy-change (2. order) : 0.1033788E-04  (-0.2949099E-04)
 number of electron     335.9999664 magnetization      25.9999918
 augmentation part       47.4352543 magnetization      18.5189384

 Broyden mixing:
  rms(total) = 0.21787E-02    rms(broyden)= 0.21764E-02
  rms(prec ) = 0.22770E-02
  weight for this iteration     100.00

 eigenvalues of (default mixing * dielectric matrix)
  average eigenvalue GAMMA=   0.9172
  1.8246  0.7301  0.7301  0.3840

 Free energy of the ion-electron system (eV)
  ---------------------------------------------------
  alpha Z        PSCENC =       317.34619037
  Ewald energy   TEWEN  =     41774.68234596
  -Hartree energ DENC   =    -58846.72210410
  -exchange      EXHF   =         0.00000000
  -V(xc)+E(xc)   XCENC  =      1083.99026176
  PAW double counting   =     12390.32163571   -12400.08818521
  entropy T*S    EENTRO =        -0.00000000
  eigenvalues    EBANDS =     -3847.17116349
  atomic energy  EATOM  =     19054.83631146
  Solvation  Ediel_sol  =         0.00000000
  ---------------------------------------------------
  free energy    TOTEN  =      -472.80470754 eV

  energy without entropy =     -472.80470754  energy(sigma->0) =     -472.80470754


--------------------------------------------------------------------------------------------------------


--------------------------------------- Iteration      3(   6)  ---------------------------------------


    POTLOK:  cpu time    0.2250: real time    0.2281
    SETDIJ:  cpu time    0.9325: real time    0.9326
    EDDIAG:  cpu time    2.6469: real time    2.6818
  RMM-DIIS:  cpu time    3.7410: real time    3.7416
    ORTHCH:  cpu time    0.9875: real time    1.0026
       DOS:  cpu time    0.0009: real time    0.0009
    --------------------------------------------
      LOOP:  cpu time    8.5338: real time    8.5877

 eigenvalue-minimisations  :  2844
 total energy-change (2. order) :-0.3074485E-05  (-0.2804725E-05)
 number of electron     335.9999664 magnetization      25.9999918
 augmentation part       47.4352543 magnetization      18.5189384

 Free energy of the ion-electron system (eV)
  ---------------------------------------------------
  alpha Z        PSCENC =       317.34619037
  Ewald energy   TEWEN  =     41774.68234596
  -Hartree energ DENC   =    -58846.71565647
  -exchange      EXHF   =         0.00000000
  -V(xc)+E(xc)   XCENC  =      1083.98972158
  PAW double counting   =     12390.13081225   -12399.89518555
  entropy T*S    EENTRO =        -0.00000000
  eigenvalues    EBANDS =     -3847.17925021
  atomic energy  EATOM  =     19054.83631146
  Solvation  Ediel_sol  =         0.00000000
  ---------------------------------------------------
  free energy    TOTEN  =      -472.80471062 eV

  energy without entropy =     -472.80471062  energy(sigma->0) =     -472.80471062


--------------------------------------------------------------------------------------------------------


 average (electrostatic) potential at core
  the test charge radii are     1.0103  0.6991  0.7089  1.1045  0.7215  0.5201
  (the norm of the test charge is              1.0000)
       1 -54.3145       2 -52.8793       3 -52.8731       4 -54.5465       5 -51.9846
       6 -53.0937       7 -56.6709       8 -53.0843       9 -57.9341      10 -58.0628
      11 -58.5337      12 -58.6100      13 -57.9894      14 -58.0887      15 -58.5469
      16 -58.4990      17 -58.3072      18 -58.0896      19 -58.5538      20 -57.7444
      21 -58.3528      22 -58.0666      23 -58.5453      24 -57.7217      25 -57.2510
      26 -57.8471      27 -58.3387      28 -57.2516      29 -58.4596      30 -55.6182
      31 -56.7108      32 -58.4900      33 -71.8924      34 -72.0495      35 -72.5525
      36 -72.3797      37 -71.9276      38 -72.1103      39 -72.3790      40 -72.3735
      41 -72.3794      42 -71.8591      43 -72.2171      44 -71.9282      45 -72.3922
      46 -71.8138      47 -72.2889      48 -71.9048      49 -70.8886      50 -72.4113
      51 -72.0141      52 -70.8858      53 -72.3721      54 -71.3151      55 -70.1506
      56 -72.3428      57 -41.3317      58 -41.4137      59 -40.7712      60 -40.7704
      61 -78.3022      62 -81.4387      63 -80.7716      64 -43.7286      65 -44.3281
 
 
 
 E-fermi :  -3.3235     XC(G=0):  -4.0567     alpha+bet : -2.8559


 spin component 1

 k-point     1 :       0.0000    0.0000    0.0000
  band No.  band energies     occupation 
      1     -34.0282      1.00000
      2     -33.9474      1.00000
      3     -33.3804      1.00000
      4     -33.3796      1.00000
      5     -27.3638      1.00000
      6     -21.7426      1.00000
      7     -21.5896      1.00000
      8     -21.5690      1.00000
      9     -21.4538      1.00000
     10     -21.4292      1.00000
     11     -21.4137      1.00000
     12     -21.4069      1.00000
     13     -21.3986      1.00000
     14     -21.3800      1.00000
     15     -21.3326      1.00000
     16     -21.2835      1.00000
     17     -21.2071      1.00000
     18     -21.1522      1.00000
     19     -21.0957      1.00000
     20     -21.0756      1.00000
     21     -21.0005      1.00000
     22     -20.9352      1.00000
     23     -20.9241      1.00000
     24     -20.9033      1.00000
     25     -20.8937      1.00000
     26     -20.8324      1.00000
     27     -20.7601      1.00000
     28     -20.2939      1.00000
     29     -19.9802      1.00000
     30     -19.9773      1.00000
     31     -19.1618      1.00000
     32     -17.5335      1.00000
     33     -17.5241      1.00000
     34     -17.4973      1.00000
     35     -17.4509      1.00000
     36     -17.4407      1.00000
     37     -17.4238      1.00000
     38     -16.8991      1.00000
     39     -16.8984      1.00000
     40     -16.8630      1.00000
     41     -16.8588      1.00000
     42     -16.8376      1.00000
     43     -16.8332      1.00000
     44     -14.3054      1.00000
     45     -13.9892      1.00000
     46     -12.7831      1.00000
     47     -12.7823      1.00000
     48     -12.7195      1.00000
     49     -12.7119      1.00000
     50     -12.7007      1.00000
     51     -12.5804      1.00000
     52     -12.2357      1.00000
     53     -12.1634      1.00000
     54     -12.0081      1.00000
     55     -11.9843      1.00000
     56     -11.9179      1.00000
     57     -11.4831      1.00000
     58     -11.2532      1.00000
     59     -11.2426      1.00000
     60     -11.1113      1.00000
     61     -11.0133      1.00000
     62     -10.8304      1.00000
     63     -10.8203      1.00000
     64     -10.7110      1.00000
     65     -10.6786      1.00000
     66     -10.6569      1.00000
     67     -10.6039      1.00000
     68     -10.5911      1.00000
     69     -10.5375      1.00000
     70     -10.5272      1.00000
     71     -10.4674      1.00000
     72     -10.4539      1.00000
     73     -10.4235      1.00000
     74     -10.3187      1.00000
     75     -10.2398      1.00000
     76     -10.1768      1.00000
     77     -10.1478      1.00000
     78     -10.1454      1.00000
     79     -10.1430      1.00000
     80     -10.1055      1.00000
     81      -9.9900      1.00000
     82      -9.7813      1.00000
     83      -9.6335      1.00000
     84      -9.6128      1.00000
     85      -9.5077      1.00000
     86      -9.4434      1.00000
     87      -9.3707      1.00000
     88      -9.3382      1.00000
     89      -9.3284      1.00000
     90      -9.3206      1.00000
     91      -9.2878      1.00000
     92      -9.2776      1.00000
     93      -9.2576      1.00000
     94      -9.0361      1.00000
     95      -9.0055      1.00000
     96      -8.9813      1.00000
     97      -8.9112      1.00000
     98      -8.7298      1.00000
     99      -8.6687      1.00000
    100      -8.6414      1.00000
    101      -8.5960      1.00000
    102      -8.5382      1.00000
    103      -8.5073      1.00000
    104      -8.4430      1.00000
    105      -8.4118      1.00000
    106      -8.3603      1.00000
    107      -8.3299      1.00000
    108      -8.2258      1.00000
    109      -8.1898      1.00000
    110      -7.9567      1.00000
    111      -7.9192      1.00000
    112      -7.9108      1.00000
    113      -7.7615      1.00000
    114      -7.7402      1.00000
    115      -7.7124      1.00000
    116      -7.6128      1.00000
    117      -7.5663      1.00000
    118      -7.4060      1.00000
    119      -7.3838      1.00000
    120      -7.3766      1.00000
    121      -7.2972      1.00000
    122      -7.2706      1.00000
    123      -7.2262      1.00000
    124      -7.2036      1.00000
    125      -7.1738      1.00000
    126      -7.1536      1.00000
    127      -7.1297      1.00000
    128      -7.1040      1.00000
    129      -7.0358      1.00000
    130      -7.0132      1.00000
    131      -7.0056      1.00000
    132      -6.9788      1.00000
    133      -6.9412      1.00000
    134      -6.9166      1.00000
    135      -6.9050      1.00000
    136      -6.8545      1.00000
    137      -6.8354      1.00000
    138      -6.8262      1.00000
    139      -6.8036      1.00000
    140      -6.7733      1.00000
    141      -6.7347      1.00000
    142      -6.7046      1.00000
    143      -6.6870      1.00000
    144      -6.6581      1.00000
    145      -6.6360      1.00000
    146      -6.6212      1.00000
    147      -6.6048      1.00000
    148      -6.5222      1.00000
    149      -6.5113      1.00000
    150      -6.4861      1.00000
    151      -6.4726      1.00000
    152      -6.4669      1.00000
    153      -6.4359      1.00000
    154      -6.4115      1.00000
    155      -6.3952      1.00000
    156      -6.3555      1.00000
    157      -6.3221      1.00000
    158      -6.2935      1.00000
    159      -6.2030      1.00000
    160      -6.1351      1.00000
    161      -6.0187      1.00000
    162      -5.9788      1.00000
    163      -5.9338      1.00000
    164      -5.8519      1.00000
    165      -5.7885      1.00000
    166      -5.7674      1.00000
    167      -5.7569      1.00000
    168      -5.7543      1.00000
    169      -5.7088      1.00000
    170      -5.6704      1.00000
    171      -5.6284      1.00000
    172      -5.5948      1.00000
    173      -5.2595      1.00000
    174      -5.1122      1.00000
    175      -5.0265      1.00000
    176      -4.7585      1.00000
    177      -4.6105      1.00000
    178      -4.5381      1.00000
    179      -4.4926      1.00000
    180      -4.3663      1.00000
    181      -3.5931      1.00000
    182      -2.7654      0.00000
    183      -2.6949      0.00000
    184      -0.7502      0.00000
    185      -0.6924      0.00000
    186      -0.5724      0.00000
    187      -0.3467      0.00000
    188      -0.1948      0.00000
    189      -0.1772      0.00000
    190      -0.0636      0.00000
    191      -0.0158      0.00000
    192      -0.0034      0.00000
    193       0.0706      0.00000
    194       0.0943      0.00000
    195       0.2034      0.00000
    196       0.3393      0.00000
    197       0.4226      0.00000
    198       0.4843      0.00000
    199       0.5147      0.00000
    200       0.6032      0.00000
    201       0.6290      0.00000
    202       0.7462      0.00000
    203       0.8012      0.00000
    204       0.8214      0.00000
    205       0.8384      0.00000
    206       0.8991      0.00000
    207       0.9655      0.00000
    208       0.9854      0.00000
    209       1.0605      0.00000
    210       1.1424      0.00000
    211       1.1680      0.00000
    212       1.1934      0.00000
    213       1.2139      0.00000
    214       1.2594      0.00000
    215       1.2915      0.00000
    216       1.3683      0.00000

 k-point     2 :       0.3333    0.0000    0.0000
  band No.  band energies     occupation 
      1     -34.0282      1.00000
      2     -33.9474      1.00000
      3     -33.3804      1.00000
      4     -33.3796      1.00000
      5     -27.3637      1.00000
      6     -21.7428      1.00000
      7     -21.5870      1.00000
      8     -21.5633      1.00000
      9     -21.4538      1.00000
     10     -21.4427      1.00000
     11     -21.4139      1.00000
     12     -21.4120      1.00000
     13     -21.3884      1.00000
     14     -21.3810      1.00000
     15     -21.3311      1.00000
     16     -21.2832      1.00000
     17     -21.2064      1.00000
     18     -21.1526      1.00000
     19     -21.0981      1.00000
     20     -21.0745      1.00000
     21     -20.9993      1.00000
     22     -20.9363      1.00000
     23     -20.9263      1.00000
     24     -20.9023      1.00000
     25     -20.8925      1.00000
     26     -20.8323      1.00000
     27     -20.7597      1.00000
     28     -20.2938      1.00000
     29     -19.9800      1.00000
     30     -19.9773      1.00000
     31     -19.1618      1.00000
     32     -17.5335      1.00000
     33     -17.5241      1.00000
     34     -17.4973      1.00000
     35     -17.4509      1.00000
     36     -17.4407      1.00000
     37     -17.4238      1.00000
     38     -16.8991      1.00000
     39     -16.8984      1.00000
     40     -16.8620      1.00000
     41     -16.8598      1.00000
     42     -16.8366      1.00000
     43     -16.8343      1.00000
     44     -14.2962      1.00000
     45     -13.9813      1.00000
     46     -12.7822      1.00000
     47     -12.7789      1.00000
     48     -12.7168      1.00000
     49     -12.7103      1.00000
     50     -12.6177      1.00000
     51     -12.5445      1.00000
     52     -12.3394      1.00000
     53     -12.0500      1.00000
     54     -12.0110      1.00000
     55     -11.9796      1.00000
     56     -11.9265      1.00000
     57     -11.5242      1.00000
     58     -11.3830      1.00000
     59     -11.3301      1.00000
     60     -11.1902      1.00000
     61     -11.1390      1.00000
     62     -10.9726      1.00000
     63     -10.9354      1.00000
     64     -10.8729      1.00000
     65     -10.8271      1.00000
     66     -10.6516      1.00000
     67     -10.6444      1.00000
     68     -10.5583      1.00000
     69     -10.5363      1.00000
     70     -10.5251      1.00000
     71     -10.4497      1.00000
     72     -10.3649      1.00000
     73     -10.3565      1.00000
     74     -10.2741      1.00000
     75     -10.2238      1.00000
     76     -10.1607      1.00000
     77     -10.1506      1.00000
     78     -10.0532      1.00000
     79      -9.9223      1.00000
     80      -9.8258      1.00000
     81      -9.7673      1.00000
     82      -9.6666      1.00000
     83      -9.6355      1.00000
     84      -9.5061      1.00000
     85      -9.4765      1.00000
     86      -9.3984      1.00000
     87      -9.3422      1.00000
     88      -9.3268      1.00000
     89      -9.3185      1.00000
     90      -9.2957      1.00000
     91      -9.2731      1.00000
     92      -9.2532      1.00000
     93      -9.1182      1.00000
     94      -9.0226      1.00000
     95      -8.9984      1.00000
     96      -8.8932      1.00000
     97      -8.8728      1.00000
     98      -8.7491      1.00000
     99      -8.6858      1.00000
    100      -8.6632      1.00000
    101      -8.6217      1.00000
    102      -8.5726      1.00000
    103      -8.5415      1.00000
    104      -8.5115      1.00000
    105      -8.4923      1.00000
    106      -8.3994      1.00000
    107      -8.3312      1.00000
    108      -8.2851      1.00000
    109      -8.2315      1.00000
    110      -8.1742      1.00000
    111      -8.1575      1.00000
    112      -7.9410      1.00000
    113      -7.8273      1.00000
    114      -7.7723      1.00000
    115      -7.7121      1.00000
    116      -7.6811      1.00000
    117      -7.5340      1.00000
    118      -7.4596      1.00000
    119      -7.3906      1.00000
    120      -7.3503      1.00000
    121      -7.3092      1.00000
    122      -7.2639      1.00000
    123      -7.2398      1.00000
    124      -7.1862      1.00000
    125      -7.1693      1.00000
    126      -7.1394      1.00000
    127      -7.1255      1.00000
    128      -7.1111      1.00000
    129      -7.0771      1.00000
    130      -7.0478      1.00000
    131      -7.0192      1.00000
    132      -6.9870      1.00000
    133      -6.9631      1.00000
    134      -6.9433      1.00000
    135      -6.9205      1.00000
    136      -6.8980      1.00000
    137      -6.8693      1.00000
    138      -6.8355      1.00000
    139      -6.7996      1.00000
    140      -6.7582      1.00000
    141      -6.7390      1.00000
    142      -6.7098      1.00000
    143      -6.6837      1.00000
    144      -6.6580      1.00000
    145      -6.6281      1.00000
    146      -6.6114      1.00000
    147      -6.5815      1.00000
    148      -6.5644      1.00000
    149      -6.5462      1.00000
    150      -6.5107      1.00000
    151      -6.4897      1.00000
    152      -6.4555      1.00000
    153      -6.4410      1.00000
    154      -6.4067      1.00000
    155      -6.3659      1.00000
    156      -6.3122      1.00000
    157      -6.2481      1.00000
    158      -6.1755      1.00000
    159      -6.1171      1.00000
    160      -6.0600      1.00000
    161      -6.0075      1.00000
    162      -5.9781      1.00000
    163      -5.9108      1.00000
    164      -5.8670      1.00000
    165      -5.8226      1.00000
    166      -5.7811      1.00000
    167      -5.7585      1.00000
    168      -5.7287      1.00000
    169      -5.6997      1.00000
    170      -5.6510      1.00000
    171      -5.6152      1.00000
    172      -5.5888      1.00000
    173      -5.2639      1.00000
    174      -5.1223      1.00000
    175      -5.0299      1.00000
    176      -4.6314      1.00000
    177      -4.6052      1.00000
    178      -4.5289      1.00000
    179      -4.4928      1.00000
    180      -4.3879      1.00000
    181      -3.5859      1.00000
    182      -2.7956      0.00000
    183      -2.6968      0.00000
    184      -0.7464      0.00000
    185      -0.6738      0.00000
    186      -0.6125      0.00000
    187      -0.3270      0.00000
    188      -0.2540      0.00000
    189      -0.1734      0.00000
    190      -0.0171      0.00000
    191       0.0172      0.00000
    192       0.0311      0.00000
    193       0.0901      0.00000
    194       0.1254      0.00000
    195       0.2157      0.00000
    196       0.2595      0.00000
    197       0.3595      0.00000
    198       0.3986      0.00000
    199       0.4205      0.00000
    200       0.5156      0.00000
    201       0.5999      0.00000
    202       0.7206      0.00000
    203       0.8251      0.00000
    204       0.8914      0.00000
    205       0.9097      0.00000
    206       0.9417      0.00000
    207       0.9823      0.00000
    208       1.0564      0.00000
    209       1.1000      0.00000
    210       1.1211      0.00000
    211       1.1727      0.00000
    212       1.1915      0.00000
    213       1.2734      0.00000
    214       1.2943      0.00000
    215       1.3454      0.00000
    216       1.3699      0.00000

 k-point     3 :       0.0000    0.3333    0.0000
  band No.  band energies     occupation 
      1     -34.0282      1.00000
      2     -33.9474      1.00000
      3     -33.3804      1.00000
      4     -33.3796      1.00000
      5     -27.3638      1.00000
      6     -21.7425      1.00000
      7     -21.5888      1.00000
      8     -21.5627      1.00000
      9     -21.4623      1.00000
     10     -21.4316      1.00000
     11     -21.4160      1.00000
     12     -21.4061      1.00000
     13     -21.3922      1.00000
     14     -21.3807      1.00000
     15     -21.3326      1.00000
     16     -21.2837      1.00000
     17     -21.2101      1.00000
     18     -21.1501      1.00000
     19     -21.0948      1.00000
     20     -21.0752      1.00000
     21     -20.9993      1.00000
     22     -20.9377      1.00000
     23     -20.9249      1.00000
     24     -20.8935      1.00000
     25     -20.8918      1.00000
     26     -20.8505      1.00000
     27     -20.7527      1.00000
     28     -20.2938      1.00000
     29     -19.9800      1.00000
     30     -19.9773      1.00000
     31     -19.1618      1.00000
     32     -17.5335      1.00000
     33     -17.5241      1.00000
     34     -17.4973      1.00000
     35     -17.4509      1.00000
     36     -17.4407      1.00000
     37     -17.4238      1.00000
     38     -16.8991      1.00000
     39     -16.8984      1.00000
     40     -16.8620      1.00000
     41     -16.8598      1.00000
     42     -16.8366      1.00000
     43     -16.8343      1.00000
     44     -14.2959      1.00000
     45     -13.9813      1.00000
     46     -12.7822      1.00000
     47     -12.7801      1.00000
     48     -12.7168      1.00000
     49     -12.7103      1.00000
     50     -12.6177      1.00000
     51     -12.5524      1.00000
     52     -12.3450      1.00000
     53     -12.1624      1.00000
     54     -11.9877      1.00000
     55     -11.9404      1.00000
     56     -11.8831      1.00000
     57     -11.4714      1.00000
     58     -11.3289      1.00000
     59     -11.3255      1.00000
     60     -11.1564      1.00000
     61     -11.1239      1.00000
     62     -10.9734      1.00000
     63     -10.9293      1.00000
     64     -10.8745      1.00000
     65     -10.8199      1.00000
     66     -10.6971      1.00000
     67     -10.6538      1.00000
     68     -10.5893      1.00000
     69     -10.5343      1.00000
     70     -10.5156      1.00000
     71     -10.4662      1.00000
     72     -10.3963      1.00000
     73     -10.3748      1.00000
     74     -10.3025      1.00000
     75     -10.2305      1.00000
     76     -10.1667      1.00000
     77     -10.1499      1.00000
     78     -10.0435      1.00000
     79      -9.9659      1.00000
     80      -9.9104      1.00000
     81      -9.7688      1.00000
     82      -9.6582      1.00000
     83      -9.6440      1.00000
     84      -9.5118      1.00000
     85      -9.4753      1.00000
     86      -9.4230      1.00000
     87      -9.3835      1.00000
     88      -9.3498      1.00000
     89      -9.3113      1.00000
     90      -9.3029      1.00000
     91      -9.2769      1.00000
     92      -9.1273      1.00000
     93      -9.0585      1.00000
     94      -9.0072      1.00000
     95      -8.9552      1.00000
     96      -8.8909      1.00000
     97      -8.8675      1.00000
     98      -8.7534      1.00000
     99      -8.6872      1.00000
    100      -8.6617      1.00000
    101      -8.6183      1.00000
    102      -8.5940      1.00000
    103      -8.5603      1.00000
    104      -8.5183      1.00000
    105      -8.4806      1.00000
    106      -8.3726      1.00000
    107      -8.3100      1.00000
    108      -8.2642      1.00000
    109      -8.1981      1.00000
    110      -8.1743      1.00000
    111      -8.0708      1.00000
    112      -7.9638      1.00000
    113      -7.8460      1.00000
    114      -7.8265      1.00000
    115      -7.7364      1.00000
    116      -7.6623      1.00000
    117      -7.5232      1.00000
    118      -7.4573      1.00000
    119      -7.3747      1.00000
    120      -7.3431      1.00000
    121      -7.3070      1.00000
    122      -7.2943      1.00000
    123      -7.2406      1.00000
    124      -7.2074      1.00000
    125      -7.1870      1.00000
    126      -7.1661      1.00000
    127      -7.1197      1.00000
    128      -7.1015      1.00000
    129      -7.0517      1.00000
    130      -7.0334      1.00000
    131      -7.0238      1.00000
    132      -6.9851      1.00000
    133      -6.9600      1.00000
    134      -6.9444      1.00000
    135      -6.9030      1.00000
    136      -6.8823      1.00000
    137      -6.8478      1.00000
    138      -6.8185      1.00000
    139      -6.8000      1.00000
    140      -6.7800      1.00000
    141      -6.7690      1.00000
    142      -6.7427      1.00000
    143      -6.7106      1.00000
    144      -6.6810      1.00000
    145      -6.6635      1.00000
    146      -6.6104      1.00000
    147      -6.5949      1.00000
    148      -6.5688      1.00000
    149      -6.5377      1.00000
    150      -6.5154      1.00000
    151      -6.4701      1.00000
    152      -6.4570      1.00000
    153      -6.4275      1.00000
    154      -6.4006      1.00000
    155      -6.3729      1.00000
    156      -6.3075      1.00000
    157      -6.2476      1.00000
    158      -6.1726      1.00000
    159      -6.0908      1.00000
    160      -6.0583      1.00000
    161      -6.0082      1.00000
    162      -5.9688      1.00000
    163      -5.9334      1.00000
    164      -5.8644      1.00000
    165      -5.8248      1.00000
    166      -5.7766      1.00000
    167      -5.7631      1.00000
    168      -5.7245      1.00000
    169      -5.7016      1.00000
    170      -5.6499      1.00000
    171      -5.6148      1.00000
    172      -5.5958      1.00000
    173      -5.2637      1.00000
    174      -5.1314      1.00000
    175      -5.0301      1.00000
    176      -4.6296      1.00000
    177      -4.6053      1.00000
    178      -4.5382      1.00000
    179      -4.4963      1.00000
    180      -4.3604      1.00000
    181      -3.5858      1.00000
    182      -2.7961      0.00000
    183      -2.6918      0.00000
    184      -0.7466      0.00000
    185      -0.6772      0.00000
    186      -0.6087      0.00000
    187      -0.3281      0.00000
    188      -0.2455      0.00000
    189      -0.1827      0.00000
    190      -0.0304      0.00000
    191      -0.0006      0.00000
    192       0.0545      0.00000
    193       0.1078      0.00000
    194       0.1642      0.00000
    195       0.2005      0.00000
    196       0.2746      0.00000
    197       0.3313      0.00000
    198       0.3771      0.00000
    199       0.4202      0.00000
    200       0.5176      0.00000
    201       0.5887      0.00000
    202       0.7355      0.00000
    203       0.8334      0.00000
    204       0.8559      0.00000
    205       0.9013      0.00000
    206       0.9314      0.00000
    207       0.9861      0.00000
    208       1.0318      0.00000
    209       1.1060      0.00000
    210       1.1094      0.00000
    211       1.1453      0.00000
    212       1.2357      0.00000
    213       1.3036      0.00000
    214       1.3251      0.00000
    215       1.3578      0.00000
    216       1.4373      0.00000

 k-point     4 :       0.3333    0.3333    0.0000
  band No.  band energies     occupation 
      1     -34.0282      1.00000
      2     -33.9474      1.00000
      3     -33.3804      1.00000
      4     -33.3796      1.00000
      5     -27.3637      1.00000
      6     -21.7428      1.00000
      7     -21.5864      1.00000
      8     -21.5565      1.00000
      9     -21.4621      1.00000
     10     -21.4469      1.00000
     11     -21.4186      1.00000
     12     -21.4008      1.00000
     13     -21.3882      1.00000
     14     -21.3820      1.00000
     15     -21.3310      1.00000
     16     -21.2834      1.00000
     17     -21.2092      1.00000
     18     -21.1513      1.00000
     19     -21.0966      1.00000
     20     -21.0748      1.00000
     21     -20.9985      1.00000
     22     -20.9381      1.00000
     23     -20.9274      1.00000
     24     -20.8923      1.00000
     25     -20.8909      1.00000
     26     -20.8500      1.00000
     27     -20.7525      1.00000
     28     -20.2938      1.00000
     29     -19.9801      1.00000
     30     -19.9771      1.00000
     31     -19.1618      1.00000
     32     -17.5335      1.00000
     33     -17.5241      1.00000
     34     -17.4973      1.00000
     35     -17.4509      1.00000
     36     -17.4407      1.00000
     37     -17.4238      1.00000
     38     -16.8991      1.00000
     39     -16.8984      1.00000
     40     -16.8630      1.00000
     41     -16.8588      1.00000
     42     -16.8366      1.00000
     43     -16.8343      1.00000
     44     -14.2860      1.00000
     45     -13.9744      1.00000
     46     -12.7822      1.00000
     47     -12.7768      1.00000
     48     -12.7166      1.00000
     49     -12.7101      1.00000
     50     -12.5318      1.00000
     51     -12.5109      1.00000
     52     -12.3144      1.00000
     53     -12.1402      1.00000
     54     -12.0440      1.00000
     55     -11.9759      1.00000
     56     -11.8869      1.00000
     57     -11.5703      1.00000
     58     -11.3997      1.00000
     59     -11.3633      1.00000
     60     -11.2482      1.00000
     61     -11.1650      1.00000
     62     -11.0573      1.00000
     63     -11.0153      1.00000
     64     -10.9739      1.00000
     65     -10.8811      1.00000
     66     -10.7934      1.00000
     67     -10.6485      1.00000
     68     -10.5645      1.00000
     69     -10.5367      1.00000
     70     -10.5305      1.00000
     71     -10.5211      1.00000
     72     -10.5037      1.00000
     73     -10.4004      1.00000
     74     -10.1880      1.00000
     75     -10.1663      1.00000
     76     -10.1437      1.00000
     77      -9.8448      1.00000
     78      -9.8162      1.00000
     79      -9.8020      1.00000
     80      -9.7380      1.00000
     81      -9.6728      1.00000
     82      -9.6470      1.00000
     83      -9.5882      1.00000
     84      -9.4863      1.00000
     85      -9.4452      1.00000
     86      -9.3807      1.00000
     87      -9.3676      1.00000
     88      -9.3258      1.00000
     89      -9.2958      1.00000
     90      -9.2868      1.00000
     91      -9.1147      1.00000
     92      -9.0864      1.00000
     93      -9.0310      1.00000
     94      -8.9979      1.00000
     95      -8.9460      1.00000
     96      -8.8937      1.00000
     97      -8.8280      1.00000
     98      -8.7674      1.00000
     99      -8.7374      1.00000
    100      -8.6438      1.00000
    101      -8.6301      1.00000
    102      -8.5774      1.00000
    103      -8.5588      1.00000
    104      -8.5145      1.00000
    105      -8.4767      1.00000
    106      -8.4525      1.00000
    107      -8.4383      1.00000
    108      -8.3813      1.00000
    109      -8.2931      1.00000
    110      -8.2663      1.00000
    111      -8.1865      1.00000
    112      -8.1353      1.00000
    113      -8.0622      1.00000
    114      -7.8473      1.00000
    115      -7.7512      1.00000
    116      -7.6222      1.00000
    117      -7.5075      1.00000
    118      -7.4572      1.00000
    119      -7.4128      1.00000
    120      -7.3835      1.00000
    121      -7.3160      1.00000
    122      -7.2887      1.00000
    123      -7.2382      1.00000
    124      -7.2002      1.00000
    125      -7.1677      1.00000
    126      -7.1472      1.00000
    127      -7.1187      1.00000
    128      -7.0920      1.00000
    129      -7.0598      1.00000
    130      -7.0456      1.00000
    131      -7.0357      1.00000
    132      -6.9691      1.00000
    133      -6.9506      1.00000
    134      -6.9252      1.00000
    135      -6.9112      1.00000
    136      -6.8800      1.00000
    137      -6.8584      1.00000
    138      -6.8409      1.00000
    139      -6.8292      1.00000
    140      -6.7977      1.00000
    141      -6.7651      1.00000
    142      -6.7322      1.00000
    143      -6.7017      1.00000
    144      -6.6939      1.00000
    145      -6.6519      1.00000
    146      -6.6204      1.00000
    147      -6.6083      1.00000
    148      -6.5762      1.00000
    149      -6.5494      1.00000
    150      -6.5348      1.00000
    151      -6.5018      1.00000
    152      -6.4920      1.00000
    153      -6.4679      1.00000
    154      -6.4158      1.00000
    155      -6.3485      1.00000
    156      -6.2741      1.00000
    157      -6.1955      1.00000
    158      -6.1690      1.00000
    159      -6.0966      1.00000
    160      -6.0607      1.00000
    161      -6.0248      1.00000
    162      -5.9279      1.00000
    163      -5.8994      1.00000
    164      -5.8270      1.00000
    165      -5.7971      1.00000
    166      -5.7674      1.00000
    167      -5.7100      1.00000
    168      -5.6966      1.00000
    169      -5.6739      1.00000
    170      -5.6306      1.00000
    171      -5.5872      1.00000
    172      -5.5709      1.00000
    173      -5.2680      1.00000
    174      -5.1274      1.00000
    175      -5.0342      1.00000
    176      -4.6008      1.00000
    177      -4.5285      1.00000
    178      -4.5130      1.00000
    179      -4.4941      1.00000
    180      -4.4149      1.00000
    181      -3.5802      1.00000
    182      -2.8251      0.00000
    183      -2.6933      0.00000
    184      -0.7439      0.00000
    185      -0.6736      0.00000
    186      -0.6363      0.00000
    187      -0.3248      0.00000
    188      -0.2823      0.00000
    189      -0.1778      0.00000
    190      -0.0233      0.00000
    191       0.0098      0.00000
    192       0.0903      0.00000
    193       0.1297      0.00000
    194       0.1815      0.00000
    195       0.2268      0.00000
    196       0.2583      0.00000
    197       0.3363      0.00000
    198       0.3571      0.00000
    199       0.4050      0.00000
    200       0.4351      0.00000
    201       0.4935      0.00000
    202       0.6670      0.00000
    203       0.7401      0.00000
    204       0.8075      0.00000
    205       0.9218      0.00000
    206       0.9582      0.00000
    207       1.0077      0.00000
    208       1.0198      0.00000
    209       1.1267      0.00000
    210       1.1633      0.00000
    211       1.1949      0.00000
    212       1.2685      0.00000
    213       1.3307      0.00000
    214       1.3636      0.00000
    215       1.4416      0.00000
    216       1.5588      0.00000

 k-point     5 :      -0.3333    0.3333    0.0000
  band No.  band energies     occupation 
      1     -34.0282      1.00000
      2     -33.9474      1.00000
      3     -33.3804      1.00000
      4     -33.3796      1.00000
      5     -27.3637      1.00000
      6     -21.7428      1.00000
      7     -21.5865      1.00000
      8     -21.5565      1.00000
      9     -21.4625      1.00000
     10     -21.4464      1.00000
     11     -21.4183      1.00000
     12     -21.4011      1.00000
     13     -21.3883      1.00000
     14     -21.3819      1.00000
     15     -21.3310      1.00000
     16     -21.2836      1.00000
     17     -21.2091      1.00000
     18     -21.1512      1.00000
     19     -21.0969      1.00000
     20     -21.0747      1.00000
     21     -20.9985      1.00000
     22     -20.9379      1.00000
     23     -20.9276      1.00000
     24     -20.8923      1.00000
     25     -20.8907      1.00000
     26     -20.8500      1.00000
     27     -20.7525      1.00000
     28     -20.2938      1.00000
     29     -19.9800      1.00000
     30     -19.9772      1.00000
     31     -19.1618      1.00000
     32     -17.5335      1.00000
     33     -17.5241      1.00000
     34     -17.4973      1.00000
     35     -17.4509      1.00000
     36     -17.4407      1.00000
     37     -17.4238      1.00000
     38     -16.8991      1.00000
     39     -16.8984      1.00000
     40     -16.8620      1.00000
     41     -16.8598      1.00000
     42     -16.8376      1.00000
     43     -16.8333      1.00000
     44     -14.2860      1.00000
     45     -13.9744      1.00000
     46     -12.7822      1.00000
     47     -12.7768      1.00000
     48     -12.7166      1.00000
     49     -12.7101      1.00000
     50     -12.5313      1.00000
     51     -12.5108      1.00000
     52     -12.3157      1.00000
     53     -12.1398      1.00000
     54     -12.0434      1.00000
     55     -11.9761      1.00000
     56     -11.8881      1.00000
     57     -11.5667      1.00000
     58     -11.3987      1.00000
     59     -11.3621      1.00000
     60     -11.2539      1.00000
     61     -11.1649      1.00000
     62     -11.0565      1.00000
     63     -11.0158      1.00000
     64     -10.9755      1.00000
     65     -10.8871      1.00000
     66     -10.7844      1.00000
     67     -10.6481      1.00000
     68     -10.5623      1.00000
     69     -10.5464      1.00000
     70     -10.5302      1.00000
     71     -10.5169      1.00000
     72     -10.5022      1.00000
     73     -10.3997      1.00000
     74     -10.1904      1.00000
     75     -10.1623      1.00000
     76     -10.1438      1.00000
     77      -9.8471      1.00000
     78      -9.8204      1.00000
     79      -9.7816      1.00000
     80      -9.7441      1.00000
     81      -9.7025      1.00000
     82      -9.6357      1.00000
     83      -9.5650      1.00000
     84      -9.5152      1.00000
     85      -9.4358      1.00000
     86      -9.3824      1.00000
     87      -9.3723      1.00000
     88      -9.3438      1.00000
     89      -9.2935      1.00000
     90      -9.2507      1.00000
     91      -9.1316      1.00000
     92      -9.0682      1.00000
     93      -9.0396      1.00000
     94      -8.9908      1.00000
     95      -8.9457      1.00000
     96      -8.8940      1.00000
     97      -8.8062      1.00000
     98      -8.7764      1.00000
     99      -8.7633      1.00000
    100      -8.6392      1.00000
    101      -8.6145      1.00000
    102      -8.5778      1.00000
    103      -8.5635      1.00000
    104      -8.5312      1.00000
    105      -8.4779      1.00000
    106      -8.4639      1.00000
    107      -8.4405      1.00000
    108      -8.3746      1.00000
    109      -8.2922      1.00000
    110      -8.2174      1.00000
    111      -8.2046      1.00000
    112      -8.1304      1.00000
    113      -8.0936      1.00000
    114      -7.8529      1.00000
    115      -7.7464      1.00000
    116      -7.6414      1.00000
    117      -7.4829      1.00000
    118      -7.4476      1.00000
    119      -7.4132      1.00000
    120      -7.3934      1.00000
    121      -7.3037      1.00000
    122      -7.2737      1.00000
    123      -7.2339      1.00000
    124      -7.1940      1.00000
    125      -7.1766      1.00000
    126      -7.1431      1.00000
    127      -7.1182      1.00000
    128      -7.0871      1.00000
    129      -7.0686      1.00000
    130      -7.0448      1.00000
    131      -7.0185      1.00000
    132      -6.9891      1.00000
    133      -6.9527      1.00000
    134      -6.9458      1.00000
    135      -6.9119      1.00000
    136      -6.9053      1.00000
    137      -6.8856      1.00000
    138      -6.8295      1.00000
    139      -6.8188      1.00000
    140      -6.7838      1.00000
    141      -6.7545      1.00000
    142      -6.7242      1.00000
    143      -6.7192      1.00000
    144      -6.6840      1.00000
    145      -6.6406      1.00000
    146      -6.6215      1.00000
    147      -6.5968      1.00000
    148      -6.5819      1.00000
    149      -6.5571      1.00000
    150      -6.5494      1.00000
    151      -6.4998      1.00000
    152      -6.4780      1.00000
    153      -6.4562      1.00000
    154      -6.3977      1.00000
    155      -6.3669      1.00000
    156      -6.2895      1.00000
    157      -6.2269      1.00000
    158      -6.1299      1.00000
    159      -6.0856      1.00000
    160      -6.0655      1.00000
    161      -6.0327      1.00000
    162      -5.9376      1.00000
    163      -5.8813      1.00000
    164      -5.8387      1.00000
    165      -5.7914      1.00000
    166      -5.7453      1.00000
    167      -5.7367      1.00000
    168      -5.7269      1.00000
    169      -5.6785      1.00000
    170      -5.6142      1.00000
    171      -5.5856      1.00000
    172      -5.5571      1.00000
    173      -5.2679      1.00000
    174      -5.1281      1.00000
    175      -5.0325      1.00000
    176      -4.6009      1.00000
    177      -4.5283      1.00000
    178      -4.5132      1.00000
    179      -4.4945      1.00000
    180      -4.4146      1.00000
    181      -3.5803      1.00000
    182      -2.8259      0.00000
    183      -2.6926      0.00000
    184      -0.7436      0.00000
    185      -0.6689      0.00000
    186      -0.6410      0.00000
    187      -0.3272      0.00000
    188      -0.2761      0.00000
    189      -0.1766      0.00000
    190      -0.0287      0.00000
    191       0.0177      0.00000
    192       0.0801      0.00000
    193       0.1418      0.00000
    194       0.1792      0.00000
    195       0.1958      0.00000
    196       0.2645      0.00000
    197       0.3177      0.00000
    198       0.3682      0.00000
    199       0.3896      0.00000
    200       0.4492      0.00000
    201       0.5240      0.00000
    202       0.6837      0.00000
    203       0.7549      0.00000
    204       0.8264      0.00000
    205       0.8926      0.00000
    206       0.9401      0.00000
    207       0.9892      0.00000
    208       1.0115      0.00000
    209       1.1017      0.00000
    210       1.1333      0.00000
    211       1.1956      0.00000
    212       1.3035      0.00000
    213       1.3916      0.00000
    214       1.4031      0.00000
    215       1.4728      0.00000
    216       1.5411      0.00000

 spin component 2

 k-point     1 :       0.0000    0.0000    0.0000
  band No.  band energies     occupation 
      1     -34.0281      1.00000
      2     -33.9472      1.00000
      3     -33.3803      1.00000
      4     -33.3795      1.00000
      5     -27.3271      1.00000
      6     -21.7063      1.00000
      7     -21.5644      1.00000
      8     -21.5020      1.00000
      9     -21.4137      1.00000
     10     -21.3932      1.00000
     11     -21.3688      1.00000
     12     -21.3540      1.00000
     13     -21.3470      1.00000
     14     -21.2967      1.00000
     15     -21.2751      1.00000
     16     -21.2508      1.00000
     17     -21.1845      1.00000
     18     -21.0913      1.00000
     19     -21.0335      1.00000
     20     -21.0187      1.00000
     21     -20.9394      1.00000
     22     -20.8960      1.00000
     23     -20.8861      1.00000
     24     -20.8345      1.00000
     25     -20.8111      1.00000
     26     -20.7739      1.00000
     27     -20.1493      1.00000
     28     -20.0211      1.00000
     29     -19.9564      1.00000
     30     -19.9540      1.00000
     31     -19.0968      1.00000
     32     -17.5333      1.00000
     33     -17.5238      1.00000
     34     -17.4969      1.00000
     35     -17.4507      1.00000
     36     -17.4403      1.00000
     37     -17.4234      1.00000
     38     -16.8989      1.00000
     39     -16.8982      1.00000
     40     -16.8628      1.00000
     41     -16.8586      1.00000
     42     -16.8373      1.00000
     43     -16.8329      1.00000
     44     -12.7328      1.00000
     45     -12.6112      1.00000
     46     -12.2256      1.00000
     47     -12.1085      1.00000
     48     -11.6382      1.00000
     49     -11.2985      1.00000
     50     -11.1040      1.00000
     51     -10.9915      1.00000
     52     -10.7945      1.00000
     53     -10.7009      1.00000
     54     -10.6886      1.00000
     55     -10.4499      1.00000
     56     -10.2843      1.00000
     57     -10.2618      1.00000
     58     -10.2164      1.00000
     59     -10.0996      1.00000
     60     -10.0939      1.00000
     61     -10.0885      1.00000
     62     -10.0760      1.00000
     63     -10.0654      1.00000
     64      -9.8823      1.00000
     65      -9.7463      1.00000
     66      -9.6747      1.00000
     67      -9.5726      1.00000
     68      -9.5572      1.00000
     69      -9.3481      1.00000
     70      -9.2167      1.00000
     71      -8.9044      1.00000
     72      -8.7168      1.00000
     73      -8.6381      1.00000
     74      -8.6281      1.00000
     75      -8.6091      1.00000
     76      -8.5507      1.00000
     77      -8.5345      1.00000
     78      -8.4202      1.00000
     79      -8.4004      1.00000
     80      -8.3541      1.00000
     81      -8.2967      1.00000
     82      -8.2689      1.00000
     83      -8.2380      1.00000
     84      -8.2043      1.00000
     85      -8.1858      1.00000
     86      -8.0550      1.00000
     87      -8.0426      1.00000
     88      -8.0178      1.00000
     89      -7.9570      1.00000
     90      -7.8591      1.00000
     91      -7.7970      1.00000
     92      -7.7814      1.00000
     93      -7.7595      1.00000
     94      -7.7102      1.00000
     95      -7.6985      1.00000
     96      -7.6420      1.00000
     97      -7.5884      1.00000
     98      -7.5496      1.00000
     99      -7.5206      1.00000
    100      -7.4662      1.00000
    101      -7.4478      1.00000
    102      -7.4113      1.00000
    103      -7.3527      1.00000
    104      -7.3152      1.00000
    105      -7.2693      1.00000
    106      -7.2476      1.00000
    107      -7.2340      1.00000
    108      -7.1897      1.00000
    109      -7.1465      1.00000
    110      -7.1107      1.00000
    111      -7.1017      1.00000
    112      -7.0304      1.00000
    113      -7.0020      1.00000
    114      -6.9635      1.00000
    115      -6.9398      1.00000
    116      -6.9230      1.00000
    117      -6.8914      1.00000
    118      -6.8347      1.00000
    119      -6.8003      1.00000
    120      -6.7712      1.00000
    121      -6.7276      1.00000
    122      -6.7064      1.00000
    123      -6.6549      1.00000
    124      -6.5909      1.00000
    125      -6.5583      1.00000
    126      -6.5400      1.00000
    127      -6.5144      1.00000
    128      -6.4433      1.00000
    129      -6.4200      1.00000
    130      -6.3942      1.00000
    131      -6.3559      1.00000
    132      -6.3429      1.00000
    133      -6.2911      1.00000
    134      -6.2583      1.00000
    135      -6.2279      1.00000
    136      -6.0965      1.00000
    137      -5.9890      1.00000
    138      -5.9361      1.00000
    139      -5.8930      1.00000
    140      -5.8072      1.00000
    141      -5.7660      1.00000
    142      -5.7607      1.00000
    143      -5.7558      1.00000
    144      -5.4597      1.00000
    145      -5.3991      1.00000
    146      -5.3782      1.00000
    147      -5.2871      1.00000
    148      -5.2475      1.00000
    149      -5.2425      1.00000
    150      -5.1211      1.00000
    151      -5.0972      1.00000
    152      -5.0795      1.00000
    153      -4.7216      1.00000
    154      -3.9661      1.00000
    155      -3.7917      1.00000
    156      -2.7446      0.00000
    157      -2.6392      0.00000
    158      -2.6294      0.00000
    159      -2.2081      0.00000
    160      -2.1252      0.00000
    161      -2.1146      0.00000
    162      -2.0500      0.00000
    163      -1.9837      0.00000
    164      -1.9295      0.00000
    165      -1.8228      0.00000
    166      -1.6319      0.00000
    167      -1.4627      0.00000
    168      -1.4366      0.00000
    169      -0.7037      0.00000
    170      -0.6922      0.00000
    171      -0.5096      0.00000
    172      -0.4451      0.00000
    173      -0.4185      0.00000
    174      -0.3759      0.00000
    175      -0.3668      0.00000
    176      -0.3073      0.00000
    177      -0.1777      0.00000
    178      -0.1622      0.00000
    179      -0.0907      0.00000
    180       0.0238      0.00000
    181       0.1045      0.00000
    182       0.3676      0.00000
    183       0.4528      0.00000
    184       0.5103      0.00000
    185       0.6091      0.00000
    186       0.6485      0.00000
    187       0.6898      0.00000
    188       0.7113      0.00000
    189       0.7397      0.00000
    190       0.7635      0.00000
    191       0.7747      0.00000
    192       0.8178      0.00000
    193       0.8945      0.00000
    194       0.9137      0.00000
    195       0.9436      0.00000
    196       1.0160      0.00000
    197       1.0405      0.00000
    198       1.0663      0.00000
    199       1.0692      0.00000
    200       1.1301      0.00000
    201       1.1848      0.00000
    202       1.1966      0.00000
    203       1.2391      0.00000
    204       1.2511      0.00000
    205       1.3078      0.00000
    206       1.3386      0.00000
    207       1.3777      0.00000
    208       1.3961      0.00000
    209       1.4625      0.00000
    210       1.4767      0.00000
    211       1.5225      0.00000
    212       1.5505      0.00000
    213       1.5932      0.00000
    214       1.6090      0.00000
    215       1.6676      0.00000
    216       1.7512      0.00000

 k-point     2 :       0.3333    0.0000    0.0000
  band No.  band energies     occupation 
      1     -34.0281      1.00000
      2     -33.9472      1.00000
      3     -33.3803      1.00000
      4     -33.3795      1.00000
      5     -27.3270      1.00000
      6     -21.7065      1.00000
      7     -21.5628      1.00000
      8     -21.4958      1.00000
      9     -21.4156      1.00000
     10     -21.4034      1.00000
     11     -21.3739      1.00000
     12     -21.3543      1.00000
     13     -21.3397      1.00000
     14     -21.2951      1.00000
     15     -21.2731      1.00000
     16     -21.2519      1.00000
     17     -21.1845      1.00000
     18     -21.0924      1.00000
     19     -21.0331      1.00000
     20     -21.0175      1.00000
     21     -20.9386      1.00000
     22     -20.8970      1.00000
     23     -20.8882      1.00000
     24     -20.8331      1.00000
     25     -20.8110      1.00000
     26     -20.7738      1.00000
     27     -20.1492      1.00000
     28     -20.0210      1.00000
     29     -19.9563      1.00000
     30     -19.9540      1.00000
     31     -19.0968      1.00000
     32     -17.5332      1.00000
     33     -17.5238      1.00000
     34     -17.4969      1.00000
     35     -17.4507      1.00000
     36     -17.4404      1.00000
     37     -17.4234      1.00000
     38     -16.8989      1.00000
     39     -16.8982      1.00000
     40     -16.8618      1.00000
     41     -16.8596      1.00000
     42     -16.8363      1.00000
     43     -16.8339      1.00000
     44     -12.7323      1.00000
     45     -12.5202      1.00000
     46     -12.2645      1.00000
     47     -12.0798      1.00000
     48     -11.7424      1.00000
     49     -11.2635      1.00000
     50     -11.1510      1.00000
     51     -11.0413      1.00000
     52     -10.8946      1.00000
     53     -10.7190      1.00000
     54     -10.6988      1.00000
     55     -10.4362      1.00000
     56     -10.2992      1.00000
     57     -10.2598      1.00000
     58     -10.2260      1.00000
     59     -10.1720      1.00000
     60     -10.1002      1.00000
     61     -10.0429      1.00000
     62     -10.0231      1.00000
     63      -9.8972      1.00000
     64      -9.8224      1.00000
     65      -9.7760      1.00000
     66      -9.6571      1.00000
     67      -9.5504      1.00000
     68      -9.5165      1.00000
     69      -9.3871      1.00000
     70      -9.0897      1.00000
     71      -8.8649      1.00000
     72      -8.7730      1.00000
     73      -8.6693      1.00000
     74      -8.6245      1.00000
     75      -8.5897      1.00000
     76      -8.5629      1.00000
     77      -8.5361      1.00000
     78      -8.4862      1.00000
     79      -8.4510      1.00000
     80      -8.3176      1.00000
     81      -8.3000      1.00000
     82      -8.2388      1.00000
     83      -8.2165      1.00000
     84      -8.1842      1.00000
     85      -8.1237      1.00000
     86      -8.0857      1.00000
     87      -8.0335      1.00000
     88      -7.9935      1.00000
     89      -7.9727      1.00000
     90      -7.8754      1.00000
     91      -7.8355      1.00000
     92      -7.7933      1.00000
     93      -7.7723      1.00000
     94      -7.7393      1.00000
     95      -7.6592      1.00000
     96      -7.6390      1.00000
     97      -7.5942      1.00000
     98      -7.5487      1.00000
     99      -7.4846      1.00000
    100      -7.4732      1.00000
    101      -7.4491      1.00000
    102      -7.3982      1.00000
    103      -7.3883      1.00000
    104      -7.3286      1.00000
    105      -7.2927      1.00000
    106      -7.2456      1.00000
    107      -7.2384      1.00000
    108      -7.1952      1.00000
    109      -7.1807      1.00000
    110      -7.1124      1.00000
    111      -7.0987      1.00000
    112      -7.0718      1.00000
    113      -7.0216      1.00000
    114      -6.9869      1.00000
    115      -6.9642      1.00000
    116      -6.9190      1.00000
    117      -6.8785      1.00000
    118      -6.8350      1.00000
    119      -6.8017      1.00000
    120      -6.7526      1.00000
    121      -6.7370      1.00000
    122      -6.7044      1.00000
    123      -6.6594      1.00000
    124      -6.6331      1.00000
    125      -6.5704      1.00000
    126      -6.5225      1.00000
    127      -6.5094      1.00000
    128      -6.4684      1.00000
    129      -6.4522      1.00000
    130      -6.4006      1.00000
    131      -6.3833      1.00000
    132      -6.3428      1.00000
    133      -6.2551      1.00000
    134      -6.2269      1.00000
    135      -6.1957      1.00000
    136      -6.0614      1.00000
    137      -5.9665      1.00000
    138      -5.9190      1.00000
    139      -5.8768      1.00000
    140      -5.7868      1.00000
    141      -5.7602      1.00000
    142      -5.7553      1.00000
    143      -5.7260      1.00000
    144      -5.5215      1.00000
    145      -5.4050      1.00000
    146      -5.3872      1.00000
    147      -5.2917      1.00000
    148      -5.2277      1.00000
    149      -5.2116      1.00000
    150      -5.1482      1.00000
    151      -5.0968      1.00000
    152      -5.0799      1.00000
    153      -4.7180      1.00000
    154      -3.9694      1.00000
    155      -3.7938      1.00000
    156      -2.7570      0.00000
    157      -2.6457      0.00000
    158      -2.6384      0.00000
    159      -2.2434      0.00000
    160      -2.1374      0.00000
    161      -2.1031      0.00000
    162      -2.0409      0.00000
    163      -2.0091      0.00000
    164      -1.8848      0.00000
    165      -1.7383      0.00000
    166      -1.6146      0.00000
    167      -1.4631      0.00000
    168      -1.4381      0.00000
    169      -0.7643      0.00000
    170      -0.6905      0.00000
    171      -0.5343      0.00000
    172      -0.4496      0.00000
    173      -0.4184      0.00000
    174      -0.3885      0.00000
    175      -0.3405      0.00000
    176      -0.3027      0.00000
    177      -0.1703      0.00000
    178      -0.1453      0.00000
    179      -0.0674      0.00000
    180      -0.0099      0.00000
    181       0.0720      0.00000
    182       0.2741      0.00000
    183       0.3637      0.00000
    184       0.4232      0.00000
    185       0.5022      0.00000
    186       0.5640      0.00000
    187       0.6182      0.00000
    188       0.6352      0.00000
    189       0.7272      0.00000
    190       0.7764      0.00000
    191       0.8107      0.00000
    192       0.8615      0.00000
    193       0.8971      0.00000
    194       0.9210      0.00000
    195       0.9762      0.00000
    196       1.0165      0.00000
    197       1.0409      0.00000
    198       1.0724      0.00000
    199       1.1298      0.00000
    200       1.1738      0.00000
    201       1.2347      0.00000
    202       1.2571      0.00000
    203       1.2844      0.00000
    204       1.3067      0.00000
    205       1.3471      0.00000
    206       1.4205      0.00000
    207       1.4466      0.00000
    208       1.4643      0.00000
    209       1.5054      0.00000
    210       1.5227      0.00000
    211       1.5644      0.00000
    212       1.6040      0.00000
    213       1.6215      0.00000
    214       1.6860      0.00000
    215       1.7120      0.00000
    216       1.9504      0.00000

 k-point     3 :       0.0000    0.3333    0.0000
  band No.  band energies     occupation 
      1     -34.0281      1.00000
      2     -33.9472      1.00000
      3     -33.3803      1.00000
      4     -33.3795      1.00000
      5     -27.3271      1.00000
      6     -21.7062      1.00000
      7     -21.5640      1.00000
      8     -21.4949      1.00000
      9     -21.4225      1.00000
     10     -21.3900      1.00000
     11     -21.3805      1.00000
     12     -21.3480      1.00000
     13     -21.3440      1.00000
     14     -21.2960      1.00000
     15     -21.2749      1.00000
     16     -21.2512      1.00000
     17     -21.1857      1.00000
     18     -21.0905      1.00000
     19     -21.0315      1.00000
     20     -21.0191      1.00000
     21     -20.9387      1.00000
     22     -20.8984      1.00000
     23     -20.8865      1.00000
     24     -20.8333      1.00000
     25     -20.8099      1.00000
     26     -20.7754      1.00000
     27     -20.1492      1.00000
     28     -20.0209      1.00000
     29     -19.9563      1.00000
     30     -19.9540      1.00000
     31     -19.0968      1.00000
     32     -17.5332      1.00000
     33     -17.5238      1.00000
     34     -17.4969      1.00000
     35     -17.4507      1.00000
     36     -17.4404      1.00000
     37     -17.4234      1.00000
     38     -16.8989      1.00000
     39     -16.8982      1.00000
     40     -16.8618      1.00000
     41     -16.8596      1.00000
     42     -16.8363      1.00000
     43     -16.8339      1.00000
     44     -12.7324      1.00000
     45     -12.5180      1.00000
     46     -12.2688      1.00000
     47     -12.0837      1.00000
     48     -11.7410      1.00000
     49     -11.2868      1.00000
     50     -11.1676      1.00000
     51     -10.9955      1.00000
     52     -10.8612      1.00000
     53     -10.6919      1.00000
     54     -10.6650      1.00000
     55     -10.4477      1.00000
     56     -10.3864      1.00000
     57     -10.2959      1.00000
     58     -10.1865      1.00000
     59     -10.1517      1.00000
     60     -10.1021      1.00000
     61     -10.0984      1.00000
     62     -10.0421      1.00000
     63      -9.9053      1.00000
     64      -9.7832      1.00000
     65      -9.7559      1.00000
     66      -9.6543      1.00000
     67      -9.5634      1.00000
     68      -9.5191      1.00000
     69      -9.3863      1.00000
     70      -9.0878      1.00000
     71      -8.8760      1.00000
     72      -8.7614      1.00000
     73      -8.6658      1.00000
     74      -8.6284      1.00000
     75      -8.5907      1.00000
     76      -8.5717      1.00000
     77      -8.5282      1.00000
     78      -8.4786      1.00000
     79      -8.4546      1.00000
     80      -8.3264      1.00000
     81      -8.2787      1.00000
     82      -8.2254      1.00000
     83      -8.1955      1.00000
     84      -8.1719      1.00000
     85      -8.1229      1.00000
     86      -8.0981      1.00000
     87      -8.0514      1.00000
     88      -8.0030      1.00000
     89      -7.9555      1.00000
     90      -7.8805      1.00000
     91      -7.8502      1.00000
     92      -7.7803      1.00000
     93      -7.7641      1.00000
     94      -7.7221      1.00000
     95      -7.6715      1.00000
     96      -7.6478      1.00000
     97      -7.6371      1.00000
     98      -7.5266      1.00000
     99      -7.4953      1.00000
    100      -7.4661      1.00000
    101      -7.4451      1.00000
    102      -7.4180      1.00000
    103      -7.3879      1.00000
    104      -7.3748      1.00000
    105      -7.2903      1.00000
    106      -7.2340      1.00000
    107      -7.2041      1.00000
    108      -7.1866      1.00000
    109      -7.1410      1.00000
    110      -7.1235      1.00000
    111      -7.1174      1.00000
    112      -7.0987      1.00000
    113      -7.0240      1.00000
    114      -6.9812      1.00000
    115      -6.9564      1.00000
    116      -6.8663      1.00000
    117      -6.8530      1.00000
    118      -6.8419      1.00000
    119      -6.8062      1.00000
    120      -6.7549      1.00000
    121      -6.7341      1.00000
    122      -6.7053      1.00000
    123      -6.6959      1.00000
    124      -6.6241      1.00000
    125      -6.5717      1.00000
    126      -6.5423      1.00000
    127      -6.5045      1.00000
    128      -6.4659      1.00000
    129      -6.4622      1.00000
    130      -6.4049      1.00000
    131      -6.3877      1.00000
    132      -6.3428      1.00000
    133      -6.2544      1.00000
    134      -6.2229      1.00000
    135      -6.1946      1.00000
    136      -6.0661      1.00000
    137      -5.9623      1.00000
    138      -5.9152      1.00000
    139      -5.8734      1.00000
    140      -5.7886      1.00000
    141      -5.7655      1.00000
    142      -5.7603      1.00000
    143      -5.7213      1.00000
    144      -5.5221      1.00000
    145      -5.4136      1.00000
    146      -5.3817      1.00000
    147      -5.2889      1.00000
    148      -5.2459      1.00000
    149      -5.2346      1.00000
    150      -5.1085      1.00000
    151      -5.0948      1.00000
    152      -5.0780      1.00000
    153      -4.7183      1.00000
    154      -3.9656      1.00000
    155      -3.7940      1.00000
    156      -2.7525      0.00000
    157      -2.6498      0.00000
    158      -2.6295      0.00000
    159      -2.2183      0.00000
    160      -2.1341      0.00000
    161      -2.1028      0.00000
    162      -2.0726      0.00000
    163      -2.0230      0.00000
    164      -1.8846      0.00000
    165      -1.7561      0.00000
    166      -1.6170      0.00000
    167      -1.4651      0.00000
    168      -1.4518      0.00000
    169      -0.7361      0.00000
    170      -0.6811      0.00000
    171      -0.5202      0.00000
    172      -0.4928      0.00000
    173      -0.4264      0.00000
    174      -0.3869      0.00000
    175      -0.3191      0.00000
    176      -0.2804      0.00000
    177      -0.2092      0.00000
    178      -0.1447      0.00000
    179      -0.1065      0.00000
    180       0.0574      0.00000
    181       0.1190      0.00000
    182       0.2997      0.00000
    183       0.3345      0.00000
    184       0.4886      0.00000
    185       0.5301      0.00000
    186       0.5842      0.00000
    187       0.6120      0.00000
    188       0.6393      0.00000
    189       0.6894      0.00000
    190       0.7594      0.00000
    191       0.7795      0.00000
    192       0.8339      0.00000
    193       0.8714      0.00000
    194       0.9395      0.00000
    195       0.9926      0.00000
    196       1.0147      0.00000
    197       1.0699      0.00000
    198       1.1279      0.00000
    199       1.1603      0.00000
    200       1.1751      0.00000
    201       1.2032      0.00000
    202       1.2391      0.00000
    203       1.2586      0.00000
    204       1.2962      0.00000
    205       1.3494      0.00000
    206       1.3723      0.00000
    207       1.4151      0.00000
    208       1.4576      0.00000
    209       1.4650      0.00000
    210       1.5038      0.00000
    211       1.5495      0.00000
    212       1.5649      0.00000
    213       1.6187      0.00000
    214       1.6415      0.00000
    215       1.7635      0.00000
    216       1.8914      0.00000

 k-point     4 :       0.3333    0.3333    0.0000
  band No.  band energies     occupation 
      1     -34.0281      1.00000
      2     -33.9472      1.00000
      3     -33.3803      1.00000
      4     -33.3795      1.00000
      5     -27.3270      1.00000
      6     -21.7064      1.00000
      7     -21.5625      1.00000
      8     -21.4881      1.00000
      9     -21.4235      1.00000
     10     -21.4032      1.00000
     11     -21.3839      1.00000
     12     -21.3447      1.00000
     13     -21.3400      1.00000
     14     -21.2942      1.00000
     15     -21.2729      1.00000
     16     -21.2524      1.00000
     17     -21.1855      1.00000
     18     -21.0919      1.00000
     19     -21.0310      1.00000
     20     -21.0185      1.00000
     21     -20.9382      1.00000
     22     -20.8990      1.00000
     23     -20.8888      1.00000
     24     -20.8314      1.00000
     25     -20.8098      1.00000
     26     -20.7752      1.00000
     27     -20.1492      1.00000
     28     -20.0208      1.00000
     29     -19.9564      1.00000
     30     -19.9538      1.00000
     31     -19.0968      1.00000
     32     -17.5332      1.00000
     33     -17.5238      1.00000
     34     -17.4969      1.00000
     35     -17.4507      1.00000
     36     -17.4404      1.00000
     37     -17.4234      1.00000
     38     -16.8989      1.00000
     39     -16.8982      1.00000
     40     -16.8628      1.00000
     41     -16.8586      1.00000
     42     -16.8363      1.00000
     43     -16.8339      1.00000
     44     -12.7320      1.00000
     45     -12.4153      1.00000
     46     -12.2554      1.00000
     47     -12.0622      1.00000
     48     -11.9138      1.00000
     49     -11.2360      1.00000
     50     -11.1477      1.00000
     51     -11.0975      1.00000
     52     -10.9717      1.00000
     53     -10.8062      1.00000
     54     -10.6173      1.00000
     55     -10.4108      1.00000
     56     -10.3457      1.00000
     57     -10.2504      1.00000
     58     -10.1932      1.00000
     59     -10.1738      1.00000
     60     -10.1577      1.00000
     61      -9.9849      1.00000
     62      -9.9450      1.00000
     63      -9.9061      1.00000
     64      -9.8114      1.00000
     65      -9.7189      1.00000
     66      -9.6621      1.00000
     67      -9.5445      1.00000
     68      -9.4899      1.00000
     69      -9.3992      1.00000
     70      -9.0167      1.00000
     71      -8.8092      1.00000
     72      -8.7920      1.00000
     73      -8.6971      1.00000
     74      -8.6657      1.00000
     75      -8.6196      1.00000
     76      -8.5067      1.00000
     77      -8.4914      1.00000
     78      -8.4670      1.00000
     79      -8.4473      1.00000
     80      -8.3226      1.00000
     81      -8.2649      1.00000
     82      -8.2336      1.00000
     83      -8.2000      1.00000
     84      -8.1673      1.00000
     85      -8.1083      1.00000
     86      -8.0937      1.00000
     87      -8.0537      1.00000
     88      -8.0126      1.00000
     89      -7.9779      1.00000
     90      -7.9225      1.00000
     91      -7.8907      1.00000
     92      -7.8126      1.00000
     93      -7.7792      1.00000
     94      -7.7225      1.00000
     95      -7.6876      1.00000
     96      -7.6293      1.00000
     97      -7.5906      1.00000
     98      -7.5614      1.00000
     99      -7.5270      1.00000
    100      -7.4756      1.00000
    101      -7.4492      1.00000
    102      -7.4010      1.00000
    103      -7.3704      1.00000
    104      -7.3481      1.00000
    105      -7.3201      1.00000
    106      -7.2560      1.00000
    107      -7.2260      1.00000
    108      -7.1945      1.00000
    109      -7.1687      1.00000
    110      -7.1478      1.00000
    111      -7.0997      1.00000
    112      -7.0865      1.00000
    113      -7.0250      1.00000
    114      -6.9680      1.00000
    115      -6.9524      1.00000
    116      -6.9169      1.00000
    117      -6.8579      1.00000
    118      -6.7997      1.00000
    119      -6.7760      1.00000
    120      -6.7653      1.00000
    121      -6.7306      1.00000
    122      -6.7179      1.00000
    123      -6.7052      1.00000
    124      -6.6461      1.00000
    125      -6.6341      1.00000
    126      -6.5388      1.00000
    127      -6.5107      1.00000
    128      -6.4648      1.00000
    129      -6.4340      1.00000
    130      -6.3920      1.00000
    131      -6.3648      1.00000
    132      -6.3383      1.00000
    133      -6.2421      1.00000
    134      -6.1913      1.00000
    135      -6.1793      1.00000
    136      -6.1122      1.00000
    137      -5.9983      1.00000
    138      -5.8926      1.00000
    139      -5.8613      1.00000
    140      -5.7801      1.00000
    141      -5.7748      1.00000
    142      -5.7599      1.00000
    143      -5.6634      1.00000
    144      -5.5614      1.00000
    145      -5.4161      1.00000
    146      -5.3834      1.00000
    147      -5.2897      1.00000
    148      -5.2277      1.00000
    149      -5.2034      1.00000
    150      -5.1347      1.00000
    151      -5.0932      1.00000
    152      -5.0788      1.00000
    153      -4.7150      1.00000
    154      -3.9721      1.00000
    155      -3.7965      1.00000
    156      -2.7546      0.00000
    157      -2.6497      0.00000
    158      -2.6457      0.00000
    159      -2.2471      0.00000
    160      -2.1468      0.00000
    161      -2.0978      0.00000
    162      -2.0853      0.00000
    163      -2.0271      0.00000
    164      -1.8424      0.00000
    165      -1.6751      0.00000
    166      -1.5957      0.00000
    167      -1.4618      0.00000
    168      -1.4552      0.00000
    169      -0.7840      0.00000
    170      -0.6382      0.00000
    171      -0.5700      0.00000
    172      -0.5237      0.00000
    173      -0.4581      0.00000
    174      -0.3865      0.00000
    175      -0.3612      0.00000
    176      -0.2526      0.00000
    177      -0.1744      0.00000
    178      -0.1353      0.00000
[truncated: 11,317,776 more chars]
