# Supplementary material for: Elucidating the catalytic mechanism of Prussian blue nanozymes with self-increasing catalytic activity
Source: Nat Commun. 2024 Jul 13;15:5908. doi: 10.1038/s41467-024-50344-7 (PMC11246500; doi:10.1038/s41467-024-50344-7)
Supplement: Supplementary file 4 — Source Data [file 41467_2024_50344_MOESM4_ESM.zip › Source data/Computational source data/C4/log_3]

 running on   32 total cores
 distrk:  each k-point on   32 cores,    1 groups
 distr:  one band on    4 cores,    8 groups
 using from now: INCAR     
 vasp.5.4.4.18Apr17-6-g9f103f2a35 (build Aug 11 2022 15:12:02) complex          
  
 POSCAR found type information on POSCAR  Fe C  N  K  O  H 
 POSCAR found :  6 types and      65 ions
 scaLAPACK will be used
 LDA part: xc-table for Pade appr. of Perdew
 POSCAR found type information on POSCAR  Fe C  N  K  O  H 
 POSCAR found :  6 types and      65 ions
 found WAVECAR, reading the header
  number of k-points has changed, file:     1 present:     5
  trying to continue reading WAVECAR, but it might fail
 POSCAR, INCAR and KPOINTS ok, starting setup
 FFT: planning ...
 reading WAVECAR
 the WAVECAR file was read successfully
 charge-density read from file: VASP                                    
 magnetization density read from file 1
 entering main loop
       N       E                     dE             d eps       ncg     rms          rms(c)
RMM:   1    -0.469409349532E+03   -0.46941E+03   -0.50098E+02  4122   0.377E+01    0.181E+00
RMM:   2    -0.472266656522E+03   -0.28573E+01   -0.30974E+01  4411   0.229E+01    0.334E+00
RMM:   3    -0.472798801945E+03   -0.53215E+00   -0.59536E+00  5682   0.439E+00    0.104E+00
RMM:   4    -0.472784429651E+03    0.14372E-01   -0.39956E-01  5507   0.143E+00    0.674E-01
RMM:   5    -0.472790850748E+03   -0.64211E-02   -0.13461E-01  6075   0.553E-01    0.436E-01
RMM:   6    -0.472791691939E+03   -0.84119E-03   -0.39410E-02  5328   0.371E-01    0.210E-01
RMM:   7    -0.472793769686E+03   -0.20777E-02   -0.23990E-02  5729   0.238E-01    0.789E-02
RMM:   8    -0.472795394615E+03   -0.16249E-02   -0.13049E-02  5924   0.133E-01    0.695E-02
RMM:   9    -0.472796546220E+03   -0.11516E-02   -0.77816E-03  5479   0.968E-02    0.611E-02
RMM:  10    -0.472797535164E+03   -0.98894E-03   -0.58420E-03  5199   0.790E-02    0.573E-02
RMM:  11    -0.472798323502E+03   -0.78834E-03   -0.39861E-03  4969   0.723E-02    0.546E-02
RMM:  12    -0.472799587030E+03   -0.12635E-02   -0.10559E-02  4871   0.125E-01    0.535E-02
RMM:  13    -0.472800804297E+03   -0.12173E-02   -0.25465E-02  4790   0.191E-01    0.560E-02
RMM:  14    -0.472802014512E+03   -0.12102E-02   -0.11111E-02  4870   0.122E-01    0.472E-02
RMM:  15    -0.472802640374E+03   -0.62586E-03   -0.77827E-03  4689   0.107E-01    0.433E-02
RMM:  16    -0.472803054480E+03   -0.41411E-03   -0.11584E-02  4673   0.122E-01    0.362E-02
RMM:  17    -0.472803467194E+03   -0.41271E-03   -0.88518E-03  4702   0.108E-01    0.296E-02
RMM:  18    -0.472803716721E+03   -0.24953E-03   -0.98013E-03  4580   0.110E-01    0.272E-02
RMM:  19    -0.472804028146E+03   -0.31142E-03   -0.50995E-03  4582   0.809E-02    0.190E-02
RMM:  20    -0.472804225515E+03   -0.19737E-03   -0.22919E-03  4448   0.550E-02    0.122E-02
RMM:  21    -0.472804326014E+03   -0.10050E-03   -0.64366E-04  3920   0.307E-02    0.723E-03
RMM:  22    -0.472804366699E+03   -0.40685E-04   -0.74484E-05  2932   0.159E-02    0.519E-03
RMM:  23    -0.472804375402E+03   -0.87032E-05   -0.36757E-05  2759   0.101E-02
   1 F= -.47868307E+03 E0= -.47868307E+03  d E =-.478683E+03  mag=    26.0000
 curvature:   0.00 expect dE= 0.000E+00 dE for cont linesearch  0.000E+00
 trial: gam= 0.00000 g(F)=  0.326E-02 g(S)=  0.000E+00 ort = 0.000E+00 (trialstep = 0.100E+01)
 search vector abs. value=  0.326E-02
 bond charge predicted
       N       E                     dE             d eps       ncg     rms          rms(c)
RMM:   1    -0.472794989560E+03    0.93771E-02   -0.62355E-01  4283   0.166E+00    0.288E-01
RMM:   2    -0.472797982055E+03   -0.29925E-02   -0.39483E-02  4240   0.835E-01    0.257E-01
RMM:   3    -0.472797877365E+03    0.10469E-03   -0.29593E-03  4445   0.162E-01    0.150E-01
RMM:   4    -0.472797645842E+03    0.23152E-03   -0.11510E-03  4600   0.767E-02    0.640E-02
RMM:   5    -0.472797644455E+03    0.13876E-05   -0.44221E-04  4287   0.419E-02    0.257E-02
RMM:   6    -0.472797645680E+03   -0.12252E-05   -0.41826E-05  3108   0.213E-02
   2 F= -.47867600E+03 E0= -.47867600E+03  d E =0.706311E-02  mag=    26.0000
 trial-energy change:    0.007063  1 .order    0.007195   -0.003260    0.017650
 step:   0.1610(harm=  0.1559)  dis= 0.00080  next Energy=  -478.683330 (dE=-0.263E-03)
 bond charge predicted
       N       E                     dE             d eps       ncg     rms          rms(c)
RMM:   1    -0.472803056438E+03   -0.54120E-02   -0.43979E-01  4218   0.139E+00    0.242E-01
RMM:   2    -0.472804950824E+03   -0.18944E-02   -0.27028E-02  4181   0.688E-01    0.211E-01
RMM:   3    -0.472804891680E+03    0.59145E-04   -0.21225E-03  4371   0.137E-01    0.127E-01
RMM:   4    -0.472804717882E+03    0.17380E-03   -0.76701E-04  4418   0.625E-02    0.533E-02
RMM:   5    -0.472804707544E+03    0.10338E-04   -0.29491E-04  4021   0.344E-02    0.218E-02
RMM:   6    -0.472804710619E+03   -0.30745E-05   -0.28047E-05  2844   0.177E-02
   3 F= -.47868337E+03 E0= -.47868337E+03  d E =-.304984E-03  mag=    26.0000
 curvature:  -0.08 expect dE=-0.173E-03 dE for cont linesearch -0.356E-07
 trial: gam= 0.69173 g(F)=  0.222E-02 g(S)=  0.000E+00 ort =-0.386E-04 (trialstep = 0.729E+00)
 search vector abs. value=  0.372E-02
 bond charge predicted
       N       E                     dE             d eps       ncg     rms          rms(c)
RMM:   1    -0.472804950632E+03   -0.24309E-03   -0.25849E-01  4180   0.111E+00    0.193E-01
RMM:   2    -0.472806638321E+03   -0.16877E-02   -0.15975E-02  4153   0.534E-01    0.211E-01
RMM:   3    -0.472806617198E+03    0.21123E-04   -0.14646E-03  4402   0.101E-01    0.914E-02
RMM:   4    -0.472806607967E+03    0.92311E-05   -0.25198E-04  4006   0.369E-02    0.473E-02
RMM:   5    -0.472806617767E+03   -0.97999E-05   -0.93553E-05  3621   0.232E-02
   4 F= -.47868423E+03 E0= -.47868423E+03  d E =-.857495E-03  mag=    26.0000
 trial-energy change:   -0.000857  1 .order   -0.000845   -0.001596   -0.000094
 step:   0.7745(harm=  0.7745)  dis= 0.00226  next Energy=  -478.684220 (dE=-0.848E-03)
 bond charge predicted
       N       E                     dE             d eps       ncg     rms          rms(c)
RMM:   1    -0.472806699419E+03   -0.91453E-04   -0.98334E-04  4079   0.707E-02    0.151E-02
RMM:   2    -0.472806708312E+03   -0.88930E-05   -0.69857E-05  3224   0.358E-02
   5 F= -.47868424E+03 E0= -.47868424E+03  d E =-.867212E-03  mag=    26.0000
 curvature:  -0.66 expect dE=-0.179E-02 dE for cont linesearch -0.651E-05
 trial: gam= 1.21202 g(F)=  0.272E-02 g(S)=  0.000E+00 ort =-0.192E-03 (trialstep = 0.356E+00)
 search vector abs. value=  0.772E-02
 bond charge predicted
       N       E                     dE             d eps       ncg     rms          rms(c)
RMM:   1    -0.472804279768E+03    0.24197E-02   -0.12242E-01  4162   0.755E-01    0.137E-01
RMM:   2    -0.472804922931E+03   -0.64316E-03   -0.61766E-03  4091   0.330E-01    0.936E-02
RMM:   3    -0.472804984657E+03   -0.61726E-04   -0.48189E-04  4298   0.631E-02    0.457E-02
RMM:   4    -0.472804989323E+03   -0.46654E-05   -0.11065E-04  3755   0.269E-02    0.316E-02
RMM:   5    -0.472804997965E+03   -0.86421E-05   -0.50979E-05  2999   0.175E-02
   6 F= -.47868461E+03 E0= -.47868461E+03  d E =-.375236E-03  mag=    26.0000
 trial-energy change:   -0.000375  1 .order   -0.000330   -0.000884    0.000223
 step:   0.2961(harm=  0.2841)  dis= 0.00130  next Energy=  -478.684633 (dE=-0.394E-03)
 bond charge predicted
       N       E                     dE             d eps       ncg     rms          rms(c)
RMM:   1    -0.472805319803E+03   -0.33048E-03   -0.34823E-03  4038   0.128E-01    0.242E-02
RMM:   2    -0.472805341683E+03   -0.21879E-04   -0.19204E-04  3573   0.608E-02    0.178E-02
RMM:   3    -0.472805343831E+03   -0.21486E-05   -0.13805E-05  2546   0.117E-02
   7 F= -.47868464E+03 E0= -.47868464E+03  d E =-.401472E-03  mag=    26.0000
 curvature:  -0.43 expect dE=-0.165E-02 dE for cont linesearch -0.128E-06
 trial: gam= 1.41681 g(F)=  0.385E-02 g(S)=  0.000E+00 ort = 0.480E-04 (trialstep = 0.136E+00)
 search vector abs. value=  0.195E-01
 bond charge predicted
       N       E                     dE             d eps       ncg     rms          rms(c)
RMM:   1    -0.472805475546E+03   -0.13386E-03   -0.47604E-02  4152   0.474E-01    0.604E-02
RMM:   2    -0.472805688656E+03   -0.21311E-03   -0.24425E-03  4077   0.208E-01    0.437E-02
RMM:   3    -0.472805702724E+03   -0.14068E-04   -0.15618E-04  3918   0.371E-02    0.242E-02
RMM:   4    -0.472805702969E+03   -0.24488E-06   -0.46710E-05  3074   0.167E-02
   8 F= -.47868493E+03 E0= -.47868493E+03  d E =-.291993E-03  mag=    26.0000
 trial-energy change:   -0.000292  1 .order   -0.000296   -0.000534   -0.000057
 step:   0.1525(harm=  0.1525)  dis= 0.00117  next Energy=  -478.684940 (dE=-0.299E-03)
 bond charge predicted
       N       E                     dE             d eps       ncg     rms          rms(c)
RMM:   1    -0.472805714641E+03   -0.11917E-04   -0.66199E-04  4061   0.589E-02    0.126E-02
RMM:   2    -0.472805721001E+03   -0.63605E-05   -0.53936E-05  3027   0.312E-02
   9 F= -.47868494E+03 E0= -.47868494E+03  d E =-.301926E-03  mag=    26.0000
 curvature:  -0.38 expect dE=-0.579E-03 dE for cont linesearch -0.582E-06
 trial: gam= 0.34085 g(F)=  0.153E-02 g(S)=  0.000E+00 ort =-0.173E-03 (trialstep = 0.139E+00)
 search vector abs. value=  0.367E-02
 bond charge predicted
       N       E                     dE             d eps       ncg     rms          rms(c)
RMM:   1    -0.472805915338E+03   -0.20070E-03   -0.10769E-02  4076   0.214E-01    0.446E-02
RMM:   2    -0.472805966583E+03   -0.51245E-04   -0.53384E-04  3909   0.955E-02    0.417E-02
RMM:   3    -0.472805972179E+03   -0.55956E-05   -0.60395E-05  2974   0.194E-02
  10 F= -.47868513E+03 E0= -.47868513E+03  d E =-.190142E-03  mag=    26.0000
 trial-energy change:   -0.000190  1 .order   -0.000169   -0.000205   -0.000134
 step:   0.4027(harm=  0.4027)  dis= 0.00172  next Energy=  -478.685238 (dE=-0.296E-03)
 bond charge predicted
       N       E                     dE             d eps       ncg     rms          rms(c)
RMM:   1    -0.472806069113E+03   -0.10253E-03   -0.38201E-02  4147   0.403E-01    0.874E-02
RMM:   2    -0.472806244988E+03   -0.17587E-03   -0.18447E-03  4035   0.173E-01    0.885E-02
RMM:   3    -0.472806251014E+03   -0.60261E-05   -0.24028E-04  3822   0.360E-02    0.445E-02
RMM:   4    -0.472806239811E+03    0.11203E-04   -0.46450E-05  2755   0.155E-02    0.202E-02
RMM:   5    -0.472806231453E+03    0.83583E-05   -0.31593E-05  2700   0.120E-02
  11 F= -.47868527E+03 E0= -.47868527E+03  d E =-.328651E-03  mag=    26.0000
 curvature:  -0.50 expect dE=-0.550E-03 dE for cont linesearch -0.294E-05
 trial: gam= 0.69547 g(F)=  0.109E-02 g(S)=  0.000E+00 ort = 0.146E-03 (trialstep = 0.192E+00)
 search vector abs. value=  0.307E-02
 bond charge predicted
       N       E                     dE             d eps       ncg     rms          rms(c)
RMM:   1    -0.472806080605E+03    0.15921E-03   -0.17279E-02  4121   0.277E-01    0.511E-02
RMM:   2    -0.472806137410E+03   -0.56806E-04   -0.74934E-04  3991   0.117E-01    0.427E-02
RMM:   3    -0.472806150783E+03   -0.13373E-04   -0.86237E-05  3348   0.234E-02    0.282E-02
RMM:   4    -0.472806148365E+03    0.24183E-05   -0.25579E-05  2609   0.126E-02
  12 F= -.47868538E+03 E0= -.47868538E+03  d E =-.108004E-03  mag=    26.0000
 trial-energy change:   -0.000108  1 .order   -0.000096   -0.000229    0.000037
 step:   0.1653(harm=  0.1653)  dis= 0.00052  next Energy=  -478.685370 (dE=-0.986E-04)
 bond charge predicted
       N       E                     dE             d eps       ncg     rms          rms(c)
RMM:   1    -0.472806181103E+03   -0.30320E-04   -0.38195E-04  3893   0.416E-02    0.882E-03
RMM:   2    -0.472806186419E+03   -0.53159E-05   -0.29825E-05  2830   0.238E-02
  13 F= -.47868539E+03 E0= -.47868539E+03  d E =-.119425E-03  mag=    26.0000
 curvature:  -0.21 expect dE=-0.128E-03 dE for cont linesearch -0.179E-06
 trial: gam= 0.64539 g(F)=  0.600E-03 g(S)=  0.000E+00 ort = 0.509E-04 (trialstep = 0.187E+00)
 search vector abs. value=  0.195E-02
 bond charge predicted
       N       E                     dE             d eps       ncg     rms          rms(c)
RMM:   1    -0.472806272208E+03   -0.91106E-04   -0.99241E-03  4086   0.204E-01    0.351E-02
RMM:   2    -0.472806297502E+03   -0.25294E-04   -0.26477E-04  3849   0.665E-02    0.191E-02
RMM:   3    -0.472806307680E+03   -0.10178E-04   -0.17214E-05  2565   0.119E-02    0.940E-03
RMM:   4    -0.472806315238E+03   -0.75577E-05   -0.13469E-05  2526   0.910E-03
  14 F= -.47868551E+03 E0= -.47868551E+03  d E =-.114554E-03  mag=    26.0000
 trial-energy change:   -0.000115  1 .order   -0.000099   -0.000118   -0.000079
 step:   0.5633(harm=  0.5633)  dis= 0.00124  next Energy=  -478.685569 (dE=-0.178E-03)
 bond charge predicted
       N       E                     dE             d eps       ncg     rms          rms(c)
RMM:   1    -0.472806331538E+03   -0.23857E-04   -0.40305E-02  4158   0.414E-01    0.700E-02
RMM:   2    -0.472806440497E+03   -0.10896E-03   -0.12823E-03  4058   0.148E-01    0.374E-02
RMM:   3    -0.472806471392E+03   -0.30895E-04   -0.82922E-05  3497   0.245E-02    0.177E-02
RMM:   4    -0.472806475666E+03   -0.42739E-05   -0.36059E-05  2737   0.137E-02
  15 F= -.47868562E+03 E0= -.47868562E+03  d E =-.229828E-03  mag=    26.0000
 curvature:  -0.87 expect dE=-0.110E-02 dE for cont linesearch -0.467E-05
 trial: gam= 1.65651 g(F)=  0.127E-02 g(S)=  0.000E+00 ort = 0.102E-03 (trialstep = 0.734E-01)
 search vector abs. value=  0.695E-02
 bond charge predicted
       N       E                     dE             d eps       ncg     rms          rms(c)
RMM:   1    -0.472806426171E+03    0.45221E-04   -0.56007E-03  4082   0.154E-01    0.265E-02
RMM:   2    -0.472806437378E+03   -0.11207E-04   -0.17947E-04  3763   0.563E-02    0.150E-02
RMM:   3    -0.472806443437E+03   -0.60593E-05   -0.17188E-05  2567   0.106E-02
  16 F= -.47868572E+03 E0= -.47868572E+03  d E =-.974961E-04  mag=    26.0000
 trial-energy change:   -0.000097  1 .order   -0.000086   -0.000106   -0.000067
 step:   0.2013(harm=  0.2013)  dis= 0.00089  next Energy=  -478.685765 (dE=-0.145E-03)
 bond charge predicted
       N       E                     dE             d eps       ncg     rms          rms(c)
RMM:   1    -0.472806270370E+03    0.16701E-03   -0.17231E-02  4102   0.268E-01    0.474E-02
RMM:   2    -0.472806291940E+03   -0.21570E-04   -0.43324E-04  3946   0.844E-02    0.267E-02
RMM:   3    -0.472806304768E+03   -0.12828E-04   -0.39601E-05  2922   0.161E-02    0.181E-02
RMM:   4    -0.472806305127E+03   -0.35941E-06   -0.21454E-05  2596   0.123E-02
  17 F= -.47868580E+03 E0= -.47868580E+03  d E =-.175323E-03  mag=    26.0000
 curvature:  -0.49 expect dE=-0.539E-03 dE for cont linesearch -0.200E-05
 trial: gam= 0.97686 g(F)=  0.111E-02 g(S)=  0.000E+00 ort = 0.169E-03 (trialstep = 0.852E-01)
 search vector abs. value=  0.807E-02
 bond charge predicted
       N       E                     dE             d eps       ncg     rms          rms(c)
RMM:   1    -0.472806546326E+03   -0.24156E-03   -0.87702E-03  4074   0.191E-01    0.329E-02
RMM:   2    -0.472806564050E+03   -0.17723E-04   -0.26217E-04  3787   0.676E-02    0.226E-02
RMM:   3    -0.472806572049E+03   -0.79995E-05   -0.25957E-05  2637   0.132E-02
  18 F= -.47868590E+03 E0= -.47868590E+03  d E =-.107461E-03  mag=    26.0000
 ZBRENT: can't locate minimum, use default step
 trial-energy change:   -0.000107  1 .order   -0.000096   -0.000109   -0.000083
 step:   0.3409(harm=  0.3666)  dis= 0.00176  next Energy=  -478.686029 (dE=-0.233E-03)
 bond charge predicted
       N       E                     dE             d eps       ncg     rms          rms(c)
RMM:   1    -0.472807108873E+03   -0.54482E-03   -0.80479E-02  4167   0.578E-01    0.101E-01
RMM:   2    -0.472807268346E+03   -0.15947E-03   -0.22781E-03  4060   0.193E-01    0.835E-02
RMM:   3    -0.472807312739E+03   -0.44393E-04   -0.29434E-04  4052   0.391E-02    0.508E-02
RMM:   4    -0.472807299339E+03    0.13400E-04   -0.68146E-05  2924   0.175E-02    0.206E-02
RMM:   5    -0.472807304734E+03   -0.53950E-05   -0.51499E-05  3188   0.145E-02
  19 F= -.47868611E+03 E0= -.47868611E+03  d E =-.318750E-03  mag=    26.0000
 curvature:  -1.15 expect dE=-0.105E-02 dE for cont linesearch -0.479E-04
 ZBRENT: increasing intervall
 opt :   0.8522  next Energy=  -478.686207 (dE=-0.411E-03)
 bond charge predicted
       N       E                     dE             d eps       ncg     rms          rms(c)
RMM:   1    -0.472807696066E+03   -0.39673E-03   -0.32048E-01  4180   0.115E+00    0.194E-01
RMM:   2    -0.472808367283E+03   -0.67122E-03   -0.92900E-03  4154   0.394E-01    0.152E-01
RMM:   3    -0.472808559090E+03   -0.19181E-03   -0.10824E-03  4533   0.766E-02    0.950E-02
RMM:   4    -0.472808508801E+03    0.50289E-04   -0.25506E-04  3905   0.312E-02    0.372E-02
RMM:   5    -0.472808518544E+03   -0.97430E-05   -0.14061E-04  3827   0.222E-02    0.155E-02
RMM:   6    -0.472808521620E+03   -0.30765E-05   -0.28328E-05  2630   0.146E-02
  20 F= -.47868608E+03 E0= -.47868608E+03  d E =-.282945E-03  mag=    26.0000
 curvature:  -2.23 expect dE=-0.125E-01 dE for cont linesearch -0.126E-03
 ZBRENT: bracketing found
 ZBRENT: interpolating
 opt :   0.5772  next Energy=  -478.686183 (dE=-0.387E-03)
 bond charge predicted
       N       E                     dE             d eps       ncg     rms          rms(c)
RMM:   1    -0.472807674375E+03    0.84417E-03   -0.92552E-02  4136   0.621E-01    0.105E-01
RMM:   2    -0.472807880289E+03   -0.20591E-03   -0.26858E-03  4040   0.212E-01    0.831E-02
RMM:   3    -0.472807931306E+03   -0.51017E-04   -0.29676E-04  4032   0.409E-02    0.512E-02
RMM:   4    -0.472807919423E+03    0.11883E-04   -0.63048E-05  2902   0.174E-02    0.199E-02
RMM:   5    -0.472807933210E+03   -0.13786E-04   -0.45627E-05  3103   0.137E-02    0.860E-03
RMM:   6    -0.472807937650E+03   -0.44405E-05   -0.84762E-06  2406   0.909E-03
  21 F= -.47868620E+03 E0= -.47868620E+03  d E =-.409034E-03  mag=    26.0000
 curvature:  -1.22 expect dE=-0.269E-02 dE for cont linesearch -0.334E-06
 trial: gam= 2.14924 g(F)=  0.221E-02 g(S)=  0.000E+00 ort =-0.471E-04 (trialstep = 0.377E-01)
 search vector abs. value=  0.393E-01
 bond charge predicted
       N       E                     dE             d eps       ncg     rms          rms(c)
RMM:   1    -0.472808054058E+03   -0.12085E-03   -0.86581E-03  4051   0.190E-01    0.267E-02
RMM:   2    -0.472808071370E+03   -0.17312E-04   -0.26912E-04  3723   0.688E-02    0.204E-02
RMM:   3    -0.472808077178E+03   -0.58082E-05   -0.20248E-05  2548   0.124E-02
  22 F= -.47868629E+03 E0= -.47868629E+03  d E =-.836257E-04  mag=    26.0000
 ZBRENT: can't locate minimum, use default step
 trial-energy change:   -0.000084  1 .order   -0.000070   -0.000080   -0.000060
 step:   0.1509(harm=  0.1561)  dis= 0.00179  next Energy=  -478.686370 (dE=-0.165E-03)
 bond charge predicted
       N       E                     dE             d eps       ncg     rms          rms(c)
RMM:   1    -0.472808240246E+03   -0.16888E-03   -0.78153E-02  4137   0.570E-01    0.834E-02
RMM:   2    -0.472808347423E+03   -0.10718E-03   -0.22123E-03  4051   0.190E-01    0.665E-02
RMM:   3    -0.472808388857E+03   -0.41434E-04   -0.23393E-04  4000   0.360E-02    0.458E-02
RMM:   4    -0.472808376625E+03    0.12233E-04   -0.60009E-05  2903   0.167E-02    0.189E-02
RMM:   5    -0.472808378994E+03   -0.23694E-05   -0.44522E-05  3064   0.134E-02
  23 F= -.47868642E+03 E0= -.47868642E+03  d E =-.215789E-03  mag=    26.0000
 curvature:  -1.45 expect dE=-0.217E-02 dE for cont linesearch -0.177E-04
 ZBRENT: increasing intervall
 opt :   0.3772  next Energy=  -478.686371 (dE=-0.167E-03)
 bond charge predicted
       N       E                     dE             d eps       ncg     rms          rms(c)
RMM:   1    -0.472807943689E+03    0.43294E-03   -0.31161E-01  4183   0.114E+00    0.158E-01
RMM:   2    -0.472808422844E+03   -0.47915E-03   -0.91858E-03  4148   0.393E-01    0.118E-01
RMM:   3    -0.472808604521E+03   -0.18168E-03   -0.87161E-04  4525   0.705E-02    0.853E-02
RMM:   4    -0.472808559416E+03    0.45105E-04   -0.22673E-04  3873   0.302E-02    0.349E-02
RMM:   5    -0.472808564016E+03   -0.45999E-05   -0.12925E-04  3797   0.213E-02    0.133E-02
RMM:   6    -0.472808567154E+03   -0.31388E-05   -0.26991E-05  2650   0.142E-02
  24 F= -.47868626E+03 E0= -.47868626E+03  d E =-.559565E-04  mag=    26.0000
 curvature:   4.03 expect dE= 0.335E-01 dE for cont linesearch  0.364E-03
 ZBRENT: bracketing found
 ZBRENT: interpolating
 opt :   0.2117  next Energy=  -478.686442 (dE=-0.237E-03)
 bond charge predicted
       N       E                     dE             d eps       ncg     rms          rms(c)
RMM:   1    -0.472808150116E+03    0.41390E-03   -0.16648E-01  4169   0.833E-01    0.116E-01
RMM:   2    -0.472808412800E+03   -0.26268E-03   -0.48553E-03  4088   0.285E-01    0.846E-02
RMM:   3    -0.472808508633E+03   -0.95833E-04   -0.43421E-04  4303   0.506E-02    0.623E-02
RMM:   4    -0.472808487831E+03    0.20802E-04   -0.10522E-04  3320   0.221E-02    0.250E-02
RMM:   5    -0.472808503554E+03   -0.15723E-04   -0.65801E-05  3394   0.161E-02    0.984E-03
RMM:   6    -0.472808508900E+03   -0.53460E-05   -0.11717E-05  2490   0.110E-02
  25 F= -.47868646E+03 E0= -.47868646E+03  d E =-.253259E-03  mag=    26.0000
 curvature:  -0.23 expect dE=-0.559E-03 dE for cont linesearch -0.109E-06
 trial: gam= 0.97418 g(F)=  0.239E-02 g(S)=  0.000E+00 ort =-0.135E-03 (trialstep = 0.723E-01)
 search vector abs. value=  0.394E-01
 bond charge predicted
       N       E                     dE             d eps       ncg     rms          rms(c)
RMM:   1    -0.472808413178E+03    0.90376E-04   -0.31741E-02  4105   0.363E-01    0.420E-02
RMM:   2    -0.472808449792E+03   -0.36614E-04   -0.86521E-04  3961   0.121E-01    0.330E-02
RMM:   3    -0.472808463918E+03   -0.14126E-04   -0.69504E-05  3185   0.214E-02    0.247E-02
RMM:   4    -0.472808461281E+03    0.26375E-05   -0.20106E-05  2519   0.114E-02
  26 F= -.47868662E+03 E0= -.47868662E+03  d E =-.158782E-03  mag=    26.0000
 ZBRENT: can't locate minimum, use default step
 trial-energy change:   -0.000159  1 .order   -0.000149   -0.000163   -0.000135
 step:   0.2891(harm=  0.4182)  dis= 0.00353  next Energy=  -478.686931 (dE=-0.473E-03)
 bond charge predicted
       N       E                     dE             d eps       ncg     rms          rms(c)
RMM:   1    -0.472807745091E+03    0.71883E-03   -0.28457E-01  4178   0.109E+00    0.126E-01
RMM:   2    -0.472808016655E+03   -0.27156E-03   -0.75744E-03  4140   0.355E-01    0.985E-02
RMM:   3    -0.472808142877E+03   -0.12622E-03   -0.71656E-04  4540   0.637E-02    0.735E-02
RMM:   4    -0.472808111568E+03    0.31309E-04   -0.17793E-04  3752   0.272E-02    0.316E-02
RMM:   5    -0.472808115222E+03   -0.36539E-05   -0.10260E-04  3698   0.196E-02    0.106E-02
RMM:   6    -0.472808117806E+03   -0.25838E-05   -0.22972E-05  2599   0.129E-02
  27 F= -.47868688E+03 E0= -.47868688E+03  d E =-.417157E-03  mag=    26.0000
 curvature:  -3.14 expect dE=-0.364E-02 dE for cont linesearch -0.269E-04
 ZBRENT: extrapolating
 opt :   0.3870  next Energy=  -478.686904 (dE=-0.446E-03)
 bond charge predicted
       N       E                     dE             d eps       ncg     rms          rms(c)
RMM:   1    -0.472807801722E+03    0.31350E-03   -0.58468E-02  4161   0.491E-01    0.576E-02
RMM:   2    -0.472807865860E+03   -0.64137E-04   -0.16368E-03  4032   0.165E-01    0.473E-02
RMM:   3    -0.472807893367E+03   -0.27507E-04   -0.16001E-04  3799   0.299E-02    0.331E-02
RMM:   4    -0.472807889458E+03    0.39093E-05   -0.42075E-05  2711   0.143E-02
  28 F= -.47868691E+03 E0= -.47868691E+03  d E =-.452351E-03  mag=    26.0000
 curvature:  -3.32 expect dE=-0.560E-02 dE for cont linesearch -0.225E-06
 trial: gam= 0.60085 g(F)=  0.169E-02 g(S)=  0.000E+00 ort =-0.517E-04 (trialstep = 0.135E+00)
 search vector abs. value=  0.159E-01
 bond charge predicted
       N       E                     dE             d eps       ncg     rms          rms(c)
RMM:   1    -0.472808123172E+03   -0.22980E-03   -0.43111E-02  4128   0.423E-01    0.522E-02
RMM:   2    -0.472808166539E+03   -0.43368E-04   -0.11317E-03  4004   0.136E-01    0.296E-02
RMM:   3    -0.472808183397E+03   -0.16858E-04   -0.85384E-05  3452   0.229E-02    0.167E-02
RMM:   4    -0.472808193615E+03   -0.10218E-04   -0.43783E-05  2957   0.138E-02    0.782E-03
RMM:   5    -0.472808199468E+03   -0.58532E-05   -0.15459E-05  2564   0.111E-02
  29 F= -.47868711E+03 E0= -.47868711E+03  d E =-.200655E-03  mag=    26.0000
 trial-energy change:   -0.000201  1 .order   -0.000173   -0.000224   -0.000121
 step:   0.2933(harm=  0.2933)  dis= 0.00229  next Energy=  -478.687153 (dE=-0.243E-03)
 bond charge predicted
       N       E                     dE             d eps       ncg     rms          rms(c)
RMM:   1    -0.472808340245E+03   -0.14663E-03   -0.59903E-02  4141   0.497E-01    0.608E-02
RMM:   2    -0.472808406080E+03   -0.65835E-04   -0.15773E-03  4025   0.162E-01    0.355E-02
RMM:   3    -0.472808426410E+03   -0.20330E-04   -0.11488E-04  3780   0.278E-02    0.208E-02
RMM:   4    -0.472808431931E+03   -0.55212E-05   -0.47853E-05  3010   0.160E-02
  30 F= -.47868720E+03 E0= -.47868720E+03  d E =-.286080E-03  mag=    26.0000
 curvature:  -1.40 expect dE=-0.507E-02 dE for cont linesearch -0.965E-07
 trial: gam= 2.14780 g(F)=  0.361E-02 g(S)=  0.000E+00 ort = 0.330E-04 (trialstep = 0.344E-01)
 search vector abs. value=  0.769E-01
 bond charge predicted
       N       E                     dE             d eps       ncg     rms          rms(c)
RMM:   1    -0.472808391986E+03    0.34424E-04   -0.13285E-02  4109   0.235E-01    0.288E-02
RMM:   2    -0.472808416244E+03   -0.24258E-04   -0.42488E-04  3953   0.865E-02    0.250E-02
RMM:   3    -0.472808420474E+03   -0.42297E-05   -0.38733E-05  2852   0.164E-02
  31 F= -.47868732E+03 E0= -.47868732E+03  d E =-.127450E-03  mag=    26.0000
 ZBRENT: can't locate minimum, use default step
 trial-energy change:   -0.000127  1 .order   -0.000112   -0.000127   -0.000097
 step:   0.1376(harm=  0.1487)  dis= 0.00237  next Energy=  -478.687470 (dE=-0.274E-03)
 bond charge predicted
       N       E                     dE             d eps       ncg     rms          rms(c)
RMM:   1    -0.472808139852E+03    0.27639E-03   -0.12231E-01  4165   0.708E-01    0.896E-02
RMM:   2    -0.472808258274E+03   -0.11842E-03   -0.31182E-03  4101   0.225E-01    0.660E-02
RMM:   3    -0.472808293896E+03   -0.35622E-04   -0.30559E-04  4246   0.426E-02    0.470E-02
RMM:   4    -0.472808280133E+03    0.13763E-04   -0.84835E-05  3224   0.196E-02    0.221E-02
RMM:   5    -0.472808281576E+03   -0.14425E-05   -0.57022E-05  3269   0.154E-02
  32 F= -.47868759E+03 E0= -.47868759E+03  d E =-.395550E-03  mag=    26.0000
 curvature:  -1.54 expect dE=-0.193E-02 dE for cont linesearch -0.877E-04
 ZBRENT: increasing intervall
 opt :   0.3440  next Energy=  -478.687872 (dE=-0.675E-03)
 bond charge predicted
       N       E                     dE             d eps       ncg     rms          rms(c)
RMM:   1    -0.472807003842E+03    0.12763E-02   -0.48819E-01  4181   0.141E+00    0.168E-01
RMM:   2    -0.472807514323E+03   -0.51048E-03   -0.12585E-02  4164   0.456E-01    0.117E-01
RMM:   3    -0.472807663314E+03   -0.14899E-03   -0.11054E-03  4676   0.825E-02    0.843E-02
RMM:   4    -0.472807616006E+03    0.47308E-04   -0.30424E-04  4136   0.349E-02    0.411E-02
RMM:   5    -0.472807612798E+03    0.32080E-05   -0.16305E-04  3939   0.245E-02    0.120E-02
RMM:   6    -0.472807622482E+03   -0.96838E-05   -0.35468E-05  2720   0.155E-02
  33 F= -.47868770E+03 E0= -.47868770E+03  d E =-.507408E-03  mag=    26.0000
 curvature:  -4.91 expect dE=-0.123E-01 dE for cont linesearch -0.574E-04
 ZBRENT: bracketing found
 ZBRENT: interpolating
 opt :   0.2797  next Energy=  -478.687734 (dE=-0.538E-03)
 bond charge predicted
       N       E                     dE             d eps       ncg     rms          rms(c)
RMM:   1    -0.472807821806E+03   -0.20901E-03   -0.47041E-02  4106   0.441E-01    0.521E-02
RMM:   2    -0.472807889004E+03   -0.67198E-04   -0.12512E-03  3988   0.144E-01    0.347E-02
RMM:   3    -0.472807906057E+03   -0.17053E-04   -0.87155E-05  3466   0.253E-02    0.254E-02
RMM:   4    -0.472807907332E+03   -0.12746E-05   -0.25245E-05  2582   0.128E-02
  34 F= -.47868775E+03 E0= -.47868775E+03  d E =-.557980E-03  mag=    26.0000
 curvature:  -2.61 expect dE=-0.394E-02 dE for cont linesearch -0.347E-06
 trial: gam= 0.45255 g(F)=  0.151E-02 g(S)=  0.000E+00 ort = 0.101E-03 (trialstep = 0.835E-01)
 search vector abs. value=  0.174E-01
 bond charge predicted
       N       E                     dE             d eps       ncg     rms          rms(c)
RMM:   1    -0.472808066028E+03   -0.15997E-03   -0.19142E-02  4088   0.282E-01    0.334E-02
RMM:   2    -0.472808094441E+03   -0.28413E-04   -0.55150E-04  3896   0.978E-02    0.198E-02
RMM:   3    -0.472808100981E+03   -0.65408E-05   -0.32147E-05  2869   0.172E-02
  35 F= -.47868787E+03 E0= -.47868787E+03  d E =-.118946E-03  mag=    26.0000
 trial-energy change:   -0.000119  1 .order   -0.000095   -0.000130   -0.000059
 step:   0.1538(harm=  0.1538)  dis= 0.00121  next Energy=  -478.687874 (dE=-0.120E-03)
 bond charge predicted
       N       E                     dE             d eps       ncg     rms          rms(c)
RMM:   1    -0.472808189300E+03   -0.94860E-04   -0.13193E-02  4084   0.235E-01    0.317E-02
RMM:   2    -0.472808202654E+03   -0.13354E-04   -0.36498E-04  3916   0.777E-02    0.193E-02
RMM:   3    -0.472808207145E+03   -0.44905E-05   -0.28736E-05  2783   0.150E-02
  36 F= -.47868792E+03 E0= -.47868792E+03  d E =-.161714E-03  mag=    26.0000
 curvature:  -0.86 expect dE=-0.754E-03 dE for cont linesearch -0.730E-06
 trial: gam= 0.44723 g(F)=  0.879E-03 g(S)=  0.000E+00 ort = 0.122E-03 (trialstep = 0.975E-01)
 search vector abs. value=  0.446E-02
 bond charge predicted
       N       E                     dE             d eps       ncg     rms          rms(c)
RMM:   1    -0.472808245273E+03   -0.42619E-04   -0.67996E-03  4061   0.167E-01    0.287E-02
RMM:   2    -0.472808257346E+03   -0.12073E-04   -0.21415E-04  3731   0.599E-02    0.206E-02
RMM:   3    -0.472808263681E+03   -0.63349E-05   -0.24445E-05  2651   0.124E-02
  37 F= -.47868801E+03 E0= -.47868801E+03  d E =-.952311E-04  mag=    26.0000
 ZBRENT: can't locate minimum, use default step
 trial-energy change:   -0.000095  1 .order   -0.000082   -0.000091   -0.000074
 step:   0.3901(harm=  0.5134)  dis= 0.00135  next Energy=  -478.688156 (dE=-0.240E-03)
 bond charge predicted
       N       E                     dE             d eps       ncg     rms          rms(c)
RMM:   1    -0.472808181067E+03    0.76280E-04   -0.61759E-02  4161   0.502E-01    0.822E-02
RMM:   2    -0.472808281710E+03   -0.10064E-03   -0.18017E-03  4058   0.172E-01    0.697E-02
RMM:   3    -0.472808313443E+03   -0.31734E-04   -0.21862E-04  3924   0.343E-02    0.438E-02
RMM:   4    -0.472808306171E+03    0.72726E-05   -0.50766E-05  2809   0.158E-02
  38 F= -.47868817E+03 E0= -.47868817E+03  d E =-.253897E-03  mag=    26.0000
 curvature:  -1.12 expect dE=-0.780E-03 dE for cont linesearch -0.178E-04
 ZBRENT: increasing intervall
 opt :   0.9753  next Energy=  -478.688039 (dE=-0.123E-03)
 bond charge predicted
       N       E                     dE             d eps       ncg     rms          rms(c)
RMM:   1    -0.472807374974E+03    0.93847E-03   -0.24420E-01  4175   0.998E-01    0.157E-01
RMM:   2    -0.472807787027E+03   -0.41205E-03   -0.71974E-03  4126   0.344E-01    0.125E-01
RMM:   3    -0.472807926321E+03   -0.13929E-03   -0.81340E-04  4452   0.666E-02    0.821E-02
RMM:   4    -0.472807892766E+03    0.33555E-04   -0.18954E-04  3690   0.279E-02    0.330E-02
RMM:   5    -0.472807916023E+03   -0.23258E-04   -0.10074E-04  3622   0.192E-02    0.124E-02
RMM:   6    -0.472807923158E+03   -0.71353E-05   -0.25036E-05  2656   0.132E-02
  39 F= -.47868802E+03 E0= -.47868802E+03  d E =-.102947E-03  mag=    26.0000
 curvature:   8.24 expect dE= 0.520E-01 dE for cont linesearch  0.126E-02
 ZBRENT: bracketing found
 ZBRENT: interpolating
 opt :   0.5329  next Energy=  -478.688189 (dE=-0.273E-03)
 bond charge predicted
       N       E                     dE             d eps       ncg     rms          rms(c)
RMM:   1    -0.472807978958E+03   -0.62934E-04   -0.14065E-01  4144   0.758E-01    0.118E-01
RMM:   2    -0.472808227045E+03   -0.24809E-03   -0.41885E-03  4076   0.265E-01    0.930E-02
RMM:   3    -0.472808311320E+03   -0.84275E-04   -0.43092E-04  4211   0.501E-02    0.624E-02
RMM:   4    -0.472808289981E+03    0.21339E-04   -0.94512E-05  3231   0.210E-02    0.245E-02
RMM:   5    -0.472808297705E+03   -0.77240E-05   -0.56465E-05  3273   0.150E-02
  40 F= -.47868822E+03 E0= -.47868822E+03  d E =-.302092E-03  mag=    26.0000
 curvature:  -0.12 expect dE=-0.187E-03 dE for cont linesearch -0.101E-06
 trial: gam= 2.03086 g(F)=  0.150E-02 g(S)=  0.000E+00 ort =-0.600E-04 (trialstep = 0.419E-01)
 search vector abs. value=  0.196E-01
 bond charge predicted
       N       E                     dE             d eps       ncg     rms          rms(c)
RMM:   1    -0.472808392354E+03   -0.10237E-03   -0.53466E-03  4040   0.149E-01    0.247E-02
RMM:   2    -0.472808411445E+03   -0.19091E-04   -0.21105E-04  3585   0.614E-02    0.190E-02
RMM:   3    -0.472808415246E+03   -0.38010E-05   -0.14368E-05  2455   0.110E-02
  41 F= -.47868828E+03 E0= -.47868828E+03  d E =-.635250E-04  mag=    26.0000
 ZBRENT: can't locate minimum, use default step
 trial-energy change:   -0.000064  1 .order   -0.000052   -0.000058   -0.000046
 step:   0.1676(harm=  0.2031)  dis= 0.00116  next Energy=  -478.688358 (dE=-0.140E-03)
 bond charge predicted
       N       E                     dE             d eps       ncg     rms          rms(c)
RMM:   1    -0.472808561236E+03   -0.14979E-03   -0.47961E-02  4116   0.442E-01    0.760E-02
RMM:   2    -0.472808661533E+03   -0.10030E-03   -0.14446E-03  4029   0.155E-01    0.565E-02
RMM:   3    -0.472808696072E+03   -0.34539E-04   -0.15515E-04  3739   0.297E-02    0.382E-02
RMM:   4    -0.472808688851E+03    0.72215E-05   -0.41046E-05  2703   0.146E-02
  42 F= -.47868839E+03 E0= -.47868839E+03  d E =-.167989E-03  mag=    26.0000
 curvature:  -1.38 expect dE=-0.154E-02 dE for cont linesearch -0.171E-04
 ZBRENT: increasing intervall
 opt :   0.4189  next Energy=  -478.688360 (dE=-0.142E-03)
 bond charge predicted
       N       E                     dE             d eps       ncg     rms          rms(c)
RMM:   1    -0.472808480310E+03    0.21576E-03   -0.18984E-01  4169   0.880E-01    0.146E-01
RMM:   2    -0.472808877588E+03   -0.39728E-03   -0.56970E-03  4129   0.305E-01    0.100E-01
RMM:   3    -0.472809020390E+03   -0.14280E-03   -0.57648E-04  4456   0.562E-02    0.693E-02
RMM:   4    -0.472808993511E+03    0.26878E-04   -0.14332E-04  3461   0.244E-02    0.288E-02
RMM:   5    -0.472809009120E+03   -0.15609E-04   -0.86098E-05  3561   0.177E-02    0.112E-02
RMM:   6    -0.472809015593E+03   -0.64728E-05   -0.20153E-05  2596   0.120E-02
  43 F= -.47868834E+03 E0= -.47868834E+03  d E =-.122653E-03  mag=    26.0000
 curvature:   2.12 expect dE= 0.106E-01 dE for cont linesearch  0.951E-04
 ZBRENT: bracketing found
 ZBRENT: interpolating
 opt :   0.2543  next Energy=  -478.688408 (dE=-0.189E-03)
 bond charge predicted
       N       E                     dE             d eps       ncg     rms          rms(c)
RMM:   1    -0.472808609772E+03    0.39935E-03   -0.81915E-02  4136   0.577E-01    0.957E-02
RMM:   2    -0.472808794684E+03   -0.18491E-03   -0.25079E-03  4046   0.205E-01    0.668E-02
RMM:   3    -0.472808862432E+03   -0.67748E-04   -0.23327E-04  4011   0.372E-02    0.461E-02
RMM:   4    -0.472808850935E+03    0.11498E-04   -0.54482E-05  2833   0.168E-02    0.186E-02
RMM:   5    -0.472808857822E+03   -0.68876E-05   -0.37736E-05  2945   0.127E-02
  44 F= -.47868843E+03 E0= -.47868843E+03  d E =-.213830E-03  mag=    26.0000
 curvature:  -0.48 expect dE=-0.892E-03 dE for cont linesearch -0.161E-06
 trial: gam= 1.03361 g(F)=  0.187E-02 g(S)=  0.000E+00 ort =-0.813E-04 (trialstep = 0.731E-01)
 search vector abs. value=  0.227E-01
 bond charge predicted
       N       E                     dE             d eps       ncg     rms          rms(c)
RMM:   1    -0.472809259095E+03   -0.40816E-03   -0.17507E-02  4060   0.265E-01    0.502E-02
RMM:   2    -0.472809305701E+03   -0.46605E-04   -0.51501E-04  3851   0.921E-02    0.365E-02
RMM:   3    -0.472809316954E+03   -0.11253E-04   -0.50622E-05  2899   0.183E-02    0.213E-02
RMM:   4    -0.472809315078E+03    0.18759E-05   -0.15134E-05  2463   0.103E-02
  45 F= -.47868855E+03 E0= -.47868855E+03  d E =-.118452E-03  mag=    26.0000
 trial-energy change:   -0.000118  1 .order   -0.000110   -0.000130   -0.000090
 step:   0.2359(harm=  0.2359)  dis= 0.00186  next Energy=  -478.688642 (dE=-0.210E-03)
 bond charge predicted
       N       E                     dE             d eps       ncg     rms          rms(c)
RMM:   1    -0.472809957690E+03   -0.64074E-03   -0.85950E-02  4147   0.587E-01    0.111E-01
RMM:   2    -0.472810171090E+03   -0.21340E-03   -0.24863E-03  4049   0.202E-01    0.745E-02
RMM:   3    -0.472810233265E+03   -0.62175E-04   -0.26650E-04  4098   0.389E-02    0.457E-02
RMM:   4    -0.472810222034E+03    0.11231E-04   -0.66744E-05  2948   0.172E-02    0.203E-02
RMM:   5    -0.472810224970E+03   -0.29358E-05   -0.44689E-05  3044   0.142E-02
  46 F= -.47868864E+03 E0= -.47868864E+03  d E =-.203295E-03  mag=    26.0000
 curvature:  -1.50 expect dE=-0.151E-02 dE for cont linesearch -0.804E-07
 trial: gam= 0.63863 g(F)=  0.101E-02 g(S)=  0.000E+00 ort =-0.349E-04 (trialstep = 0.106E+00)
 search vector abs. value=  0.102E-01
 bond charge predicted
       N       E                     dE             d eps       ncg     rms          rms(c)
RMM:   1    -0.472810038111E+03    0.18392E-03   -0.16016E-02  4084   0.255E-01    0.425E-02
RMM:   2    -0.472810070395E+03   -0.32284E-04   -0.46908E-04  3861   0.891E-02    0.229E-02
RMM:   3    -0.472810080481E+03   -0.10085E-04   -0.32968E-05  2810   0.153E-02    0.114E-02
RMM:   4    -0.472810083228E+03   -0.27472E-05   -0.19962E-05  2585   0.113E-02
  47 F= -.47868871E+03 E0= -.47868871E+03  d E =-.766550E-04  mag=    26.0000
 trial-energy change:   -0.000077  1 .order   -0.000072   -0.000104   -0.000040
 step:   0.1724(harm=  0.1724)  dis= 0.00094  next Energy=  -478.688720 (dE=-0.850E-04)
 bond charge predicted
       N       E                     dE             d eps       ncg     rms          rms(c)
RMM:   1    -0.472809945229E+03    0.13525E-03   -0.63599E-03  4056   0.161E-01    0.268E-02
RMM:   2    -0.472809963044E+03   -0.17815E-04   -0.21422E-04  3680   0.616E-02    0.148E-02
RMM:   3    -0.472809967956E+03   -0.49124E-05   -0.14242E-05  2537   0.105E-02
  48 F= -.47868873E+03 E0= -.47868873E+03  d E =-.981965E-04  mag=    26.0000
 curvature:  -0.89 expect dE=-0.679E-03 dE for cont linesearch -0.311E-06
 trial: gam= 0.59852 g(F)=  0.761E-03 g(S)=  0.000E+00 ort =-0.597E-04 (trialstep = 0.119E+00)
 search vector abs. value=  0.435E-02
 bond charge predicted
       N       E                     dE             d eps       ncg     rms          rms(c)
RMM:   1    -0.472809937465E+03    0.25579E-04   -0.86201E-03  4103   0.189E-01    0.294E-02
RMM:   2    -0.472809950197E+03   -0.12732E-04   -0.23627E-04  3762   0.630E-02    0.206E-02
RMM:   3    -0.472809954766E+03   -0.45689E-05   -0.22978E-05  2639   0.134E-02
  49 F= -.47868883E+03 E0= -.47868883E+03  d E =-.922321E-04  mag=    26.0000
 ZBRENT: can't locate minimum, use default step
 trial-energy change:   -0.000092  1 .order   -0.000078   -0.000086   -0.000070
 step:   0.4759(harm=  0.6188)  dis= 0.00170  next Energy=  -478.688958 (dE=-0.224E-03)
 bond charge predicted
       N       E                     dE             d eps       ncg     rms          rms(c)
RMM:   1    -0.472809645687E+03    0.30451E-03   -0.77019E-02  4162   0.564E-01    0.835E-02
RMM:   2    -0.472809763359E+03   -0.11767E-03   -0.21428E-03  4084   0.188E-01    0.581E-02
RMM:   3    -0.472809800623E+03   -0.37264E-04   -0.21562E-04  4125   0.374E-02    0.420E-02
RMM:   4    -0.472809789142E+03    0.11481E-04   -0.60285E-05  2939   0.177E-02    0.205E-02
RMM:   5    -0.472809790462E+03   -0.13202E-05   -0.36160E-05  2953   0.133E-02
  50 F= -.47868897E+03 E0= -.47868897E+03  d E =-.235875E-03  mag=    26.0000
 curvature:  -1.70 expect dE=-0.216E-02 dE for cont linesearch -0.185E-04
 ZBRENT: increasing intervall
 opt :   1.1898  next Energy=  -478.688862 (dE=-0.128E-03)
 bond charge predicted
       N       E                     dE             d eps       ncg     rms          rms(c)
RMM:   1    -0.472808347374E+03    0.14418E-02   -0.30712E-01  4178   0.113E+00    0.157E-01
RMM:   2    -0.472808866810E+03   -0.51944E-03   -0.88250E-03  4169   0.384E-01    0.106E-01
RMM:   3    -0.472809012323E+03   -0.14551E-03   -0.78750E-04  4594   0.728E-02    0.740E-02
RMM:   4    -0.472808978540E+03    0.33783E-04   -0.21307E-04  3969   0.312E-02    0.376E-02
RMM:   5    -0.472808978598E+03   -0.58484E-07   -0.97127E-05  3693   0.200E-02
  51 F= -.47868873E+03 E0= -.47868873E+03  d E =-.141762E-05  mag=    26.0000
 curvature:   9.93 expect dE= 0.950E-01 dE for cont linesearch  0.126E-02
 ZBRENT: bracketing found
 ZBRENT: interpolating
 opt :   0.6372  next Energy=  -478.688987 (dE=-0.253E-03)
 bond charge predicted
       N       E                     dE             d eps       ncg     rms          rms(c)
RMM:   1    -0.472809233004E+03   -0.25446E-03   -0.18413E-01  4173   0.874E-01    0.122E-01
RMM:   2    -0.472809596400E+03   -0.36340E-03   -0.54770E-03  4122   0.304E-01    0.823E-02
RMM:   3    -0.472809683906E+03   -0.87506E-04   -0.45014E-04  4400   0.566E-02    0.564E-02
RMM:   4    -0.472809675283E+03    0.86231E-05   -0.11486E-04  3549   0.238E-02    0.286E-02
RMM:   5    -0.472809692825E+03   -0.17542E-04   -0.57222E-05  3417   0.160E-02    0.851E-03
RMM:   6    -0.472809701909E+03   -0.90840E-05   -0.10891E-05  2533   0.107E-02
  52 F= -.47868902E+03 E0= -.47868902E+03  d E =-.282161E-03  mag=    26.0000
 curvature:  -0.14 expect dE=-0.322E-03 dE for cont linesearch -0.452E-07
 trial: gam= 3.40694 g(F)=  0.234E-02 g(S)=  0.000E+00 ort =-0.378E-04 (trialstep = 0.184E-01)
 search vector abs. value=  0.526E-01
 bond charge predicted
       N       E                     dE             d eps       ncg     rms          rms(c)
RMM:   1    -0.472809608163E+03    0.84662E-04   -0.25010E-03  4012   0.103E-01    0.141E-02
RMM:   2    -0.472809615007E+03   -0.68447E-05   -0.74577E-05  3147   0.368E-02
  53 F= -.47868906E+03 E0= -.47868906E+03  d E =-.468190E-04  mag=    26.0000
 trial-energy change:   -0.000047  1 .order   -0.000035   -0.000041   -0.000029
 step:   0.0664(harm=  0.0664)  dis= 0.00083  next Energy=  -478.689089 (dE=-0.735E-04)
 bond charge predicted
       N       E                     dE             d eps       ncg     rms          rms(c)
RMM:   1    -0.472809313887E+03    0.29428E-03   -0.17116E-02  4101   0.268E-01    0.389E-02
RMM:   2    -0.472809350176E+03   -0.36289E-04   -0.55226E-04  3889   0.960E-02    0.275E-02
RMM:   3    -0.472809357244E+03   -0.70680E-05   -0.41625E-05  2920   0.186E-02
  54 F= -.47868915E+03 E0= -.47868915E+03  d E =-.131279E-03  mag=    26.0000
 curvature:  -0.79 expect dE=-0.939E-03 dE for cont linesearch -0.165E-04
 ZBRENT: increasing intervall
 opt :   0.1625  next Energy=  -478.689194 (dE=-0.179E-03)
 bond charge predicted
       N       E                     dE             d eps       ncg     rms          rms(c)
RMM:   1    -0.472808627665E+03    0.72251E-03   -0.68152E-02  4142   0.533E-01    0.779E-02
RMM:   2    -0.472808741314E+03   -0.11365E-03   -0.19409E-03  4068   0.179E-01    0.536E-02
RMM:   3    -0.472808774757E+03   -0.33443E-04   -0.18592E-04  4030   0.349E-02    0.396E-02
RMM:   4    -0.472808766127E+03    0.86301E-05   -0.54852E-05  2901   0.170E-02
  55 F= -.47868921E+03 E0= -.47868921E+03  d E =-.197722E-03  mag=    26.0000
 curvature:  -2.28 expect dE=-0.154E-02 dE for cont linesearch -0.880E-06
 ZBRENT: extrapolating
 opt :   0.1776  next Energy=  -478.689214 (dE=-0.199E-03)
 bond charge predicted
       N       E                     dE             d eps       ncg     rms          rms(c)
RMM:   1    -0.472808663705E+03    0.11105E-03   -0.15339E-03  4052   0.822E-02    0.128E-02
RMM:   2    -0.472808668239E+03   -0.45338E-05   -0.58390E-05  3012   0.313E-02
  56 F= -.47868922E+03 E0= -.47868922E+03  d E =-.200211E-03  mag=    26.0000
 curvature:  -2.79 expect dE=-0.207E-02 dE for cont linesearch -0.190E-04
 ZBRENT: bracketing found
 ZBRENT: interpolating
 opt :   0.1654  next Energy=  -478.689214 (dE=-0.198E-03)
 bond charge predicted
       N       E                     dE             d eps       ncg     rms          rms(c)
RMM:   1    -0.472808750698E+03   -0.86993E-04   -0.10609E-03  3945   0.668E-02    0.843E-03
RMM:   2    -0.472808754637E+03   -0.39388E-05   -0.26019E-05  2720   0.220E-02
  57 F= -.47868922E+03 E0= -.47868922E+03  d E =-.205584E-03  mag=    26.0000
 curvature:  -0.03 expect dE=-0.204E-04 dE for cont linesearch -0.101E-06
 ZBRENT: bisectioning
 opt :   0.1715  next Energy=  -478.689226 (dE=-0.210E-03)
 bond charge predicted
       N       E                     dE             d eps       ncg     rms          rms(c)
RMM:   1    -0.472808715374E+03    0.35325E-04   -0.25907E-04  3748   0.334E-02    0.572E-03
RMM:   2    -0.472808718237E+03   -0.28636E-05   -0.10280E-05  2421   0.137E-02
  58 F= -.47868923E+03 E0= -.47868923E+03  d E =-.209760E-03  mag=    26.0000
 curvature:  -1.30 expect dE=-0.918E-03 dE for cont linesearch -0.135E-05
 ZBRENT: interpolating
 opt :   0.1693  next Energy=  -478.689226 (dE=-0.210E-03)
 bond charge predicted
       N       E                     dE             d eps       ncg     rms          rms(c)
RMM:   1    -0.472808734534E+03   -0.19161E-04   -0.32246E-05  2972   0.122E-02    0.412E-03
RMM:   2    -0.472808736799E+03   -0.22646E-05   -0.35582E-06  2216   0.616E-03
  59 F= -.47868923E+03 E0= -.47868923E+03  d E =-.213801E-03  mag=    26.0000
 curvature:  -0.25 expect dE=-0.169E-03 dE for cont linesearch -0.114E-06
 ZBRENT: interpolating
 opt :   0.1702  next Energy=  -478.689229 (dE=-0.214E-03)
 bond charge predicted
       N       E                     dE             d eps       ncg     rms          rms(c)
RMM:   1    -0.472808731794E+03    0.27403E-05   -0.57880E-06  2172   0.540E-03    0.349E-03
RMM:   2    -0.472808733748E+03   -0.19543E-05   -0.21209E-06  2008   0.327E-03
  60 F= -.47868923E+03 E0= -.47868923E+03  d E =-.216578E-03  mag=    26.0000
 curvature:  -0.15 expect dE=-0.102E-03 dE for cont linesearch -0.139E-07
 trial: gam= 0.13042 g(F)=  0.694E-03 g(S)=  0.000E+00 ort =-0.702E-04 (trialstep = 0.488E-01)
 search vector abs. value=  0.157E-02
 bond charge predicted
       N       E                     dE             d eps       ncg     rms          rms(c)
RMM:   1    -0.472808765074E+03   -0.33280E-04   -0.57848E-04  3888   0.496E-02    0.923E-03
RMM:   2    -0.472808769023E+03   -0.39490E-05   -0.27828E-05  2731   0.225E-02
  61 F= -.47868927E+03 E0= -.47868927E+03  d E =-.344713E-04  mag=    26.0000
 ZBRENT: can't locate minimum, use default step
 trial-energy change:   -0.000034  1 .order   -0.000031   -0.000033   -0.000028
 step:   0.1951(harm=  0.2871)  dis= 0.00037  next Energy=  -478.689330 (dE=-0.982E-04)
 bond charge predicted
       N       E                     dE             d eps       ncg     rms          rms(c)
RMM:   1    -0.472808822798E+03   -0.57723E-04   -0.51941E-03  4075   0.148E-01    0.277E-02
RMM:   2    -0.472808844144E+03   -0.21346E-04   -0.24752E-04  3703   0.651E-02    0.274E-02
RMM:   3    -0.472808845268E+03   -0.11238E-05   -0.22584E-05  2572   0.132E-02
  62 F= -.47868934E+03 E0= -.47868934E+03  d E =-.107149E-03  mag=    26.0000
 curvature:  -0.28 expect dE=-0.146E-03 dE for cont linesearch -0.175E-04
 ZBRENT: increasing intervall
 opt :   0.4877  next Energy=  -478.689357 (dE=-0.124E-03)
 bond charge predicted
       N       E                     dE             d eps       ncg     rms          rms(c)
RMM:   1    -0.472808810710E+03    0.33433E-04   -0.20697E-02  4123   0.294E-01    0.558E-02
RMM:   2    -0.472808876494E+03   -0.65783E-04   -0.84351E-04  4006   0.119E-01    0.540E-02
RMM:   3    -0.472808881686E+03   -0.51918E-05   -0.97602E-05  3329   0.242E-02
  63 F= -.47868936E+03 E0= -.47868936E+03  d E =-.131400E-03  mag=    26.0000
 curvature:  -0.27 expect dE=-0.672E-03 dE for cont linesearch -0.860E-05
 ZBRENT: bracketing found
 ZBRENT: interpolating
 opt :   0.3665  next Energy=  -478.689377 (dE=-0.145E-03)
 bond charge predicted
       N       E                     dE             d eps       ncg     rms          rms(c)
RMM:   1    -0.472808870963E+03    0.55307E-05   -0.36132E-03  4022   0.122E-01    0.171E-02
RMM:   2    -0.472808884576E+03   -0.13613E-04   -0.14241E-04  3538   0.508E-02    0.953E-03
RMM:   3    -0.472808888221E+03   -0.36448E-05   -0.73305E-06  2416   0.844E-03
  64 F= -.47868938E+03 E0= -.47868938E+03  d E =-.143782E-03  mag=    26.0000
 curvature:  -0.43 expect dE=-0.650E-03 dE for cont linesearch -0.109E-05
 trial: gam= 2.14945 g(F)=  0.152E-02 g(S)=  0.000E+00 ort = 0.633E-04 (trialstep = 0.195E-01)
 search vector abs. value=  0.904E-02
 bond charge predicted
       N       E                     dE             d eps       ncg     rms          rms(c)
RMM:   1    -0.472809037591E+03   -0.15302E-03   -0.48860E-04  3821   0.448E-02    0.929E-03
RMM:   2    -0.472809041085E+03   -0.34937E-05   -0.29239E-05  2756   0.228E-02
  65 F= -.47868941E+03 E0= -.47868941E+03  d E =-.295199E-04  mag=    26.0000
 ZBRENT: can't locate minimum, use default step
 trial-energy change:   -0.000030  1 .order   -0.000028   -0.000032   -0.000024
 step:   0.0780(harm=  0.0782)  dis= 0.00034  next Energy=  -478.689440 (dE=-0.645E-04)
 bond charge predicted
       N       E                     dE             d eps       ncg     rms          rms(c)
RMM:   1    -0.472809469797E+03   -0.43221E-03   -0.46940E-03  4038   0.137E-01    0.282E-02
RMM:   2    -0.472809492623E+03   -0.22826E-04   -0.23576E-04  3578   0.617E-02    0.345E-02
RMM:   3    -0.472809490985E+03    0.16383E-05   -0.25802E-05  2522   0.127E-02
  66 F= -.47868947E+03 E0= -.47868947E+03  d E =-.975531E-04  mag=    26.0000
 curvature:  -0.21 expect dE=-0.126E-03 dE for cont linesearch -0.148E-04
 ZBRENT: increasing intervall
 opt :   0.1950  next Energy=  -478.689514 (dE=-0.138E-03)
 bond charge predicted
       N       E                     dE             d eps       ncg     rms          rms(c)
RMM:   1    -0.472810286471E+03   -0.79385E-03   -0.18617E-02  4111   0.272E-01    0.570E-02
RMM:   2    -0.472810363012E+03   -0.76541E-04   -0.82725E-04  3956   0.113E-01    0.680E-02
RMM:   3    -0.472810358074E+03    0.49382E-05   -0.10821E-04  3185   0.230E-02    0.252E-02
RMM:   4    -0.472810358465E+03   -0.39073E-06   -0.18070E-05  2518   0.103E-02
  67 F= -.47868952E+03 E0= -.47868952E+03  d E =-.146022E-03  mag=    26.0000
 curvature:  -0.58 expect dE=-0.388E-03 dE for cont linesearch -0.822E-06
 trial: gam= 0.51464 g(F)=  0.669E-03 g(S)=  0.000E+00 ort =-0.113E-03 (trialstep = 0.546E-01)
 search vector abs. value=  0.295E-02
 bond charge predicted
       N       E                     dE             d eps       ncg     rms          rms(c)
RMM:   1    -0.472810333991E+03    0.24083E-04   -0.13573E-03  3963   0.735E-02    0.148E-02
RMM:   2    -0.472810336655E+03   -0.26637E-05   -0.55534E-05  3056   0.306E-02
  68 F= -.47868955E+03 E0= -.47868955E+03  d E =-.302816E-04  mag=    26.0000
 trial-energy change:   -0.000030  1 .order   -0.000028   -0.000033   -0.000022
 step:   0.1623(harm=  0.1623)  dis= 0.00040  next Energy=  -478.689572 (dE=-0.495E-04)
 bond charge predicted
       N       E                     dE             d eps       ncg     rms          rms(c)
RMM:   1    -0.472810259843E+03    0.74149E-04   -0.56171E-03  4055   0.148E-01    0.299E-02
RMM:   2    -0.472810278187E+03   -0.18345E-04   -0.25027E-04  3667   0.630E-02    0.331E-02
RMM:   3    -0.472810279281E+03   -0.10931E-05   -0.28383E-05  2619   0.132E-02
  69 F= -.47868959E+03 E0= -.47868959E+03  d E =-.720828E-04  mag=    26.0000
 curvature:  -0.39 expect dE=-0.132E-03 dE for cont linesearch -0.481E-05
 ZBRENT: increasing intervall
 opt :   0.3776  next Energy=  -478.689589 (dE=-0.668E-04)
 bond charge predicted
       N       E                     dE             d eps       ncg     rms          rms(c)
RMM:   1    -0.472810024803E+03    0.25338E-03   -0.22212E-02  4111   0.294E-01    0.574E-02
RMM:   2    -0.472810084111E+03   -0.59308E-04   -0.85120E-04  3993   0.114E-01    0.593E-02
RMM:   3    -0.472810093756E+03   -0.96452E-05   -0.10745E-04  3226   0.230E-02    0.295E-02
RMM:   4    -0.472810089316E+03    0.44398E-05   -0.22364E-05  2574   0.115E-02
  70 F= -.47868959E+03 E0= -.47868959E+03  d E =-.667354E-04  mag=    26.0000
 curvature:   0.43 expect dE= 0.469E-03 dE for cont linesearch  0.963E-05
 ZBRENT: bracketing found
 ZBRENT: interpolating
 opt :   0.2538  next Energy=  -478.689603 (dE=-0.808E-04)
 bond charge predicted
       N       E                     dE             d eps       ncg     rms          rms(c)
RMM:   1    -0.472810174798E+03   -0.81042E-04   -0.75528E-03  4025   0.171E-01    0.306E-02
RMM:   2    -0.472810199014E+03   -0.24216E-04   -0.28492E-04  3687   0.669E-02    0.302E-02
RMM:   3    -0.472810205245E+03   -0.62302E-05   -0.27739E-05  2570   0.128E-02
  71 F= -.47868960E+03 E0= -.47868960E+03  d E =-.787565E-04  mag=    26.0000
 curvature:  -0.39 expect dE=-0.210E-03 dE for cont linesearch -0.151E-05
 trial: gam= 0.61339 g(F)=  0.542E-03 g(S)=  0.000E+00 ort = 0.107E-03 (trialstep = 0.944E-01)
 search vector abs. value=  0.178E-02
 bond charge predicted
       N       E                     dE             d eps       ncg     rms          rms(c)
RMM:   1    -0.472810067347E+03    0.13167E-03   -0.24636E-03  4018   0.103E-01    0.155E-02
RMM:   2    -0.472810078754E+03   -0.11407E-04   -0.10920E-04  3312   0.454E-02    0.948E-03
RMM:   3    -0.472810082371E+03   -0.36169E-05   -0.71975E-06  2391   0.891E-03
  72 F= -.47868965E+03 E0= -.47868965E+03  d E =-.478507E-04  mag=    26.0000
 trial-energy change:   -0.000048  1 .order   -0.000039   -0.000057   -0.000020
 step:   0.1465(harm=  0.1465)  dis= 0.00026  next Energy=  -478.689645 (dE=-0.445E-04)
 bond charge predicted
       N       E                     dE             d eps       ncg     rms          rms(c)
RMM:   1    -0.472809999542E+03    0.79212E-04   -0.78438E-04  3942   0.580E-02    0.109E-02
RMM:   2    -0.472810002585E+03   -0.30428E-05   -0.26703E-05  2725   0.223E-02
  73 F= -.47868966E+03 E0= -.47868966E+03  d E =-.612744E-04  mag=    26.0000
 curvature:  -0.21 expect dE=-0.503E-04 dE for cont linesearch -0.292E-06
 ZBRENT: extrapolating
 opt :   0.1619  next Energy=  -478.689662 (dE=-0.617E-04)
 bond charge predicted
       N       E                     dE             d eps       ncg     rms          rms(c)
RMM:   1    -0.472809977861E+03    0.21681E-04   -0.74056E-05  3522   0.186E-02    0.661E-03
RMM:   2    -0.472809979491E+03   -0.16296E-05   -0.67881E-06  2327   0.104E-02
  74 F= -.47868967E+03 E0= -.47868967E+03  d E =-.655556E-04  mag=    26.0000
 curvature:  -0.28 expect dE=-0.810E-04 dE for cont linesearch -0.641E-07
 trial: gam= 0.54177 g(F)=  0.291E-03 g(S)=  0.000E+00 ort = 0.203E-04 (trialstep = 0.108E+00)
 search vector abs. value=  0.836E-03
 bond charge predicted
       N       E                     dE             d eps       ncg     rms          rms(c)
RMM:   1    -0.472810013383E+03   -0.35521E-04   -0.14736E-03  3974   0.781E-02    0.146E-02
RMM:   2    -0.472810019062E+03   -0.56794E-05   -0.58348E-05  3072   0.320E-02
  75 F= -.47868970E+03 E0= -.47868970E+03  d E =-.335364E-04  mag=    26.0000
 trial-energy change:   -0.000034  1 .order   -0.000028   -0.000033   -0.000024
 step:   0.4138(harm=  0.4138)  dis= 0.00046  next Energy=  -478.689729 (dE=-0.625E-04)
 bond charge predicted
       N       E                     dE             d eps       ncg     rms          rms(c)
RMM:   1    -0.472810062085E+03   -0.48703E-04   -0.11844E-02  4085   0.220E-01    0.413E-02
RMM:   2    -0.472810101060E+03   -0.38974E-04   -0.48149E-04  3819   0.886E-02    0.353E-02
RMM:   3    -0.472810105765E+03   -0.47059E-05   -0.48062E-05  2848   0.180E-02
  76 F= -.47868977E+03 E0= -.47868977E+03  d E =-.101003E-03  mag=    26.0000
 curvature:  -0.57 expect dE=-0.122E-03 dE for cont linesearch -0.674E-05
 ZBRENT: increasing intervall
 opt :   1.0257  next Energy=  -478.689752 (dE=-0.858E-04)
 bond charge predicted
       N       E                     dE             d eps       ncg     rms          rms(c)
RMM:   1    -0.472810019675E+03    0.81384E-04   -0.47215E-02  4150   0.439E-01    0.830E-02
RMM:   2    -0.472810145365E+03   -0.12569E-03   -0.16927E-03  4045   0.165E-01    0.688E-02
RMM:   3    -0.472810171113E+03   -0.25748E-04   -0.20663E-04  3802   0.336E-02    0.431E-02
RMM:   4    -0.472810161834E+03    0.92791E-05   -0.51660E-05  2782   0.157E-02
  77 F= -.47868978E+03 E0= -.47868978E+03  d E =-.109176E-03  mag=    26.0000
 curvature:   1.29 expect dE= 0.158E-02 dE for cont linesearch  0.235E-04
 ZBRENT: bracketing found
 ZBRENT: interpolating
 opt :   0.6863  next Energy=  -478.689781 (dE=-0.115E-03)
 bond charge predicted
       N       E                     dE             d eps       ncg     rms          rms(c)
RMM:   1    -0.472810101832E+03    0.69281E-04   -0.14944E-02  4059   0.246E-01    0.427E-02
RMM:   2    -0.472810148398E+03   -0.46566E-04   -0.54187E-04  3798   0.956E-02    0.342E-02
RMM:   3    -0.472810156344E+03   -0.79458E-05   -0.47545E-05  2864   0.182E-02
  78 F= -.47868980E+03 E0= -.47868980E+03  d E =-.131810E-03  mag=    26.0000
 curvature:  -0.74 expect dE=-0.409E-03 dE for cont linesearch -0.443E-05
 ZBRENT: bisectioning
 opt :   0.8560  next Energy=  -478.689809 (dE=-0.142E-03)
 bond charge predicted
       N       E                     dE             d eps       ncg     rms          rms(c)
RMM:   1    -0.472810154621E+03   -0.62233E-05   -0.35779E-03  4003   0.121E-01    0.180E-02
RMM:   2    -0.472810167083E+03   -0.12461E-04   -0.13601E-04  3402   0.486E-02    0.937E-03
RMM:   3    -0.472810170415E+03   -0.33319E-05   -0.67625E-06  2359   0.820E-03
  79 F= -.47868980E+03 E0= -.47868980E+03  d E =-.132312E-03  mag=    26.0000
 curvature:  -1.75 expect dE=-0.152E-02 dE for cont linesearch -0.165E-04
 ZBRENT: interpolating
 opt :   0.7615  next Energy=  -478.689801 (dE=-0.134E-03)
 bond charge predicted
       N       E                     dE             d eps       ncg     rms          rms(c)
RMM:   1    -0.472810160476E+03    0.66064E-05   -0.10733E-03  3924   0.671E-02    0.118E-02
RMM:   2    -0.472810165994E+03   -0.55177E-05   -0.51859E-05  2933   0.309E-02
  80 F= -.47868980E+03 E0= -.47868980E+03  d E =-.135561E-03  mag=    26.0000
 curvature:  -0.28 expect dE=-0.182E-03 dE for cont linesearch -0.932E-06
 trial: gam= 2.36438 g(F)=  0.647E-03 g(S)=  0.000E+00 ort = 0.526E-04 (trialstep = 0.358E-01)
 search vector abs. value=  0.557E-02
 bond charge predicted
       N       E                     dE             d eps       ncg     rms          rms(c)
RMM:   1    -0.472810093564E+03    0.66913E-04   -0.10000E-03  3908   0.637E-02    0.111E-02
RMM:   2    -0.472810095653E+03   -0.20892E-05   -0.25731E-05  2640   0.211E-02
  81 F= -.47868982E+03 E0= -.47868982E+03  d E =-.219459E-04  mag=    26.0000
 trial-energy change:   -0.000022  1 .order   -0.000021   -0.000028   -0.000014
 step:   0.0715(harm=  0.0715)  dis= 0.00023  next Energy=  -478.689829 (dE=-0.276E-04)
 bond charge predicted
       N       E                     dE             d eps       ncg     rms          rms(c)
RMM:   1    -0.472810018366E+03    0.75197E-04   -0.10622E-03  3946   0.657E-02    0.140E-02
RMM:   2    -0.472810021740E+03   -0.33740E-05   -0.42636E-05  2913   0.260E-02
  82 F= -.47868984E+03 E0= -.47868984E+03  d E =-.390549E-04  mag=    26.0000
 curvature:  -0.26 expect dE=-0.722E-04 dE for cont linesearch -0.269E-05
 ZBRENT: increasing intervall
 opt :   0.1428  next Energy=  -478.689848 (dE=-0.460E-04)
 bond charge predicted
       N       E                     dE             d eps       ncg     rms          rms(c)
RMM:   1    -0.472809844451E+03    0.17392E-03   -0.41386E-03  4038   0.130E-01    0.234E-02
RMM:   2    -0.472809853815E+03   -0.93645E-05   -0.15105E-04  3419   0.496E-02    0.177E-02
RMM:   3    -0.472809855945E+03   -0.21298E-05   -0.15548E-05  2543   0.109E-02
  83 F= -.47868985E+03 E0= -.47868985E+03  d E =-.528443E-04  mag=    26.0000
 curvature:  -0.66 expect dE=-0.200E-03 dE for cont linesearch -0.193E-06
 trial: gam= 0.35493 g(F)=  0.301E-03 g(S)=  0.000E+00 ort =-0.402E-04 (trialstep = 0.572E-01)
 search vector abs. value=  0.974E-03
 bond charge predicted
       N       E                     dE             d eps       ncg     rms          rms(c)
RMM:   1    -0.472809906160E+03   -0.52344E-04   -0.46717E-04  3806   0.433E-02    0.108E-02
RMM:   2    -0.472809907270E+03   -0.11108E-05   -0.15680E-05  2535   0.165E-02
  84 F= -.47868987E+03 E0= -.47868987E+03  d E =-.167791E-04  mag=    26.0000
 ZBRENT: can't locate minimum, use default step
 trial-energy change:   -0.000017  1 .order   -0.000016   -0.000016   -0.000015
 step:   0.2289(harm=  0.5307)  dis= 0.00044  next Energy=  -478.689931 (dE=-0.761E-04)
 bond charge predicted
       N       E                     dE             d eps       ncg     rms          rms(c)
RMM:   1    -0.472810045642E+03   -0.13948E-03   -0.41095E-03  4038   0.128E-01    0.228E-02
RMM:   2    -0.472810055046E+03   -0.94042E-05   -0.13524E-04  3444   0.470E-02    0.206E-02
RMM:   3    -0.472810056321E+03   -0.12753E-05   -0.15865E-05  2503   0.103E-02
  85 F= -.47868991E+03 E0= -.47868991E+03  d E =-.575767E-04  mag=    26.0000
 curvature:  -0.54 expect dE=-0.146E-03 dE for cont linesearch -0.127E-04
 ZBRENT: increasing intervall
 opt :   0.5723  next Energy=  -478.689929 (dE=-0.741E-04)
 bond charge predicted
       N       E                     dE             d eps       ncg     rms          rms(c)
RMM:   1    -0.472810286208E+03   -0.23116E-03   -0.16410E-02  4118   0.256E-01    0.445E-02
RMM:   2    -0.472810320799E+03   -0.34590E-04   -0.52049E-04  3880   0.911E-02    0.440E-02
RMM:   3    -0.472810322260E+03   -0.14610E-05   -0.63052E-05  2975   0.185E-02
  86 F= -.47868994E+03 E0= -.47868994E+03  d E =-.858552E-04  mag=    26.0000
 curvature:  -0.70 expect dE=-0.797E-03 dE for cont linesearch -0.215E-05
 trial: gam= 3.90925 g(F)=  0.114E-02 g(S)=  0.000E+00 ort =-0.548E-04 (trialstep = 0.100E-01)
 search vector abs. value=  0.156E-01
 bond charge predicted
       N       E                     dE             d eps       ncg     rms          rms(c)
RMM:   1    -0.472810341058E+03   -0.20259E-04   -0.23609E-04  3775   0.323E-02    0.127E-02
RMM:   2    -0.472810343549E+03   -0.24909E-05   -0.20818E-05  2706   0.186E-02
  87 F= -.47868995E+03 E0= -.47868995E+03  d E =-.113902E-04  mag=    26.0000
 ZBRENT: can't locate minimum, use default step
 trial-energy change:   -0.000011  1 .order   -0.000010   -0.000009   -0.000010
 step:   0.0400(harm=  0.0400)  dis= 0.00027  next Energy=  -478.689983 (dE=-0.426E-04)
 bond charge predicted
       N       E                     dE             d eps       ncg     rms          rms(c)
RMM:   1    -0.472810399888E+03   -0.58830E-04   -0.20403E-03  3978   0.904E-02    0.168E-02
RMM:   2    -0.472810404483E+03   -0.45955E-05   -0.76237E-05  3087   0.348E-02
  88 F= -.47868998E+03 E0= -.47868998E+03  d E =-.425333E-04  mag=    26.0000
 curvature:  -0.52 expect dE=-0.470E-03 dE for cont linesearch -0.170E-04
 ZBRENT: increasing intervall
 opt :   0.1000  next Energy=  -478.690009 (dE=-0.685E-04)
 bond charge predicted
       N       E                     dE             d eps       ncg     rms          rms(c)
RMM:   1    -0.472810490911E+03   -0.91023E-04   -0.81902E-03  4086   0.181E-01    0.280E-02
RMM:   2    -0.472810508624E+03   -0.17713E-04   -0.31580E-04  3660   0.712E-02    0.284E-02
RMM:   3    -0.472810510887E+03   -0.22627E-05   -0.28817E-05  2636   0.138E-02
  89 F= -.47869003E+03 E0= -.47869003E+03  d E =-.889152E-04  mag=    26.0000
 curvature:  -0.79 expect dE=-0.532E-03 dE for cont linesearch -0.126E-04
 ZBRENT: increasing intervall
 opt :   0.2201  next Energy=  -478.690063 (dE=-0.123E-03)
 bond charge predicted
       N       E                     dE             d eps       ncg     rms          rms(c)
RMM:   1    -0.472810611338E+03   -0.10271E-03   -0.32483E-02  4139   0.360E-01    0.538E-02
RMM:   2    -0.472810672595E+03   -0.61257E-04   -0.10857E-03  3991   0.131E-01    0.607E-02
RMM:   3    -0.472810673559E+03   -0.96406E-06   -0.11896E-04  3405   0.249E-02    0.267E-02
RMM:   4    -0.472810674743E+03   -0.11837E-05   -0.26398E-05  2581   0.115E-02
  90 F= -.47869007E+03 E0= -.47869007E+03  d E =-.130981E-03  mag=    26.0000
 curvature:  -2.12 expect dE=-0.158E-02 dE for cont linesearch -0.746E-06
 trial: gam= 0.37943 g(F)=  0.748E-03 g(S)=  0.000E+00 ort = 0.741E-04 (trialstep = 0.520E-01)
 search vector abs. value=  0.305E-02
 bond charge predicted
       N       E                     dE             d eps       ncg     rms          rms(c)
RMM:   1    -0.472810620723E+03    0.52836E-04   -0.12643E-03  3962   0.709E-02    0.119E-02
RMM:   2    -0.472810622537E+03   -0.18139E-05   -0.47965E-05  2974   0.285E-02
  91 F= -.47869011E+03 E0= -.47869011E+03  d E =-.418845E-04  mag=    26.0000
 trial-energy change:   -0.000042  1 .order   -0.000035   -0.000040   -0.000029
 step:   0.1850(harm=  0.1850)  dis= 0.00058  next Energy=  -478.690143 (dE=-0.718E-04)
 bond charge predicted
       N       E                     dE             d eps       ncg     rms          rms(c)
RMM:   1    -0.472810441287E+03    0.17944E-03   -0.88529E-03  4070   0.186E-01    0.289E-02
RMM:   2    -0.472810453610E+03   -0.12323E-04   -0.31181E-04  3714   0.701E-02    0.262E-02
RMM:   3    -0.472810457904E+03   -0.42933E-05   -0.31518E-05  2700   0.142E-02
  92 F= -.47869018E+03 E0= -.47869018E+03  d E =-.111964E-03  mag=    26.0000
 curvature:  -0.36 expect dE=-0.105E-03 dE for cont linesearch -0.811E-05
 ZBRENT: increasing intervall
 opt :   0.4510  next Energy=  -478.690174 (dE=-0.102E-03)
 bond charge predicted
       N       E                     dE             d eps       ncg     rms          rms(c)
RMM:   1    -0.472809968857E+03    0.48475E-03   -0.35080E-02  4123   0.371E-01    0.572E-02
RMM:   2    -0.472810003063E+03   -0.34206E-04   -0.11072E-03  3988   0.130E-01    0.521E-02
RMM:   3    -0.472810016363E+03   -0.13300E-04   -0.12793E-04  3469   0.260E-02    0.331E-02
RMM:   4    -0.472810012774E+03    0.35884E-05   -0.28591E-05  2603   0.126E-02
  93 F= -.47869018E+03 E0= -.47869018E+03  d E =-.112057E-03  mag=    26.0000
 curvature:   0.43 expect dE= 0.567E-03 dE for cont linesearch  0.161E-04
 ZBRENT: bracketing found
 ZBRENT: interpolating
 opt :   0.3009  next Energy=  -478.690199 (dE=-0.127E-03)
 bond charge predicted
       N       E                     dE             d eps       ncg     rms          rms(c)
RMM:   1    -0.472810264269E+03   -0.24791E-03   -0.11483E-02  4028   0.212E-01    0.290E-02
RMM:   2    -0.472810282472E+03   -0.18202E-04   -0.37475E-04  3713   0.773E-02    0.262E-02
RMM:   3    -0.472810287482E+03   -0.50098E-05   -0.30661E-05  2639   0.144E-02
  94 F= -.47869021E+03 E0= -.47869021E+03  d E =-.139418E-03  mag=    26.0000
 curvature:  -0.40 expect dE=-0.217E-03 dE for cont linesearch -0.199E-05
 ZBRENT: interpolating
 opt :   0.3762  next Energy=  -478.690217 (dE=-0.145E-03)
 bond charge predicted
       N       E                     dE             d eps       ncg     rms          rms(c)
RMM:   1    -0.472810152723E+03    0.12975E-03   -0.27861E-03  3960   0.105E-01    0.128E-02
RMM:   2    -0.472810158783E+03   -0.60607E-05   -0.10217E-04  3222   0.418E-02    0.612E-03
RMM:   3    -0.472810161762E+03   -0.29787E-05   -0.62837E-06  2292   0.733E-03
  95 F= -.47869021E+03 E0= -.47869021E+03  d E =-.139041E-03  mag=    26.0000
 curvature:  -1.19 expect dE=-0.983E-03 dE for cont linesearch -0.182E-04
 ZBRENT: interpolating
 opt :   0.3281  next Energy=  -478.690213 (dE=-0.141E-03)
 bond charge predicted
       N       E                     dE             d eps       ncg     rms          rms(c)
RMM:   1    -0.472810243095E+03   -0.84311E-04   -0.11030E-03  3886   0.665E-02    0.984E-03
RMM:   2    -0.472810246899E+03   -0.38042E-05   -0.49215E-05  2874   0.291E-02
  96 F= -.47869022E+03 E0= -.47869022E+03  d E =-.144463E-03  mag=    26.0000
 curvature:  -0.11 expect dE=-0.678E-04 dE for cont linesearch -0.230E-06
 trial: gam= 0.88810 g(F)=  0.623E-03 g(S)=  0.000E+00 ort = 0.802E-04 (trialstep = 0.103E+00)
 search vector abs. value=  0.317E-02
 bond charge predicted
       N       E                     dE             d eps       ncg     rms          rms(c)
RMM:   1    -0.472810383856E+03   -0.14076E-03   -0.54944E-03  4055   0.149E-01    0.202E-02
RMM:   2    -0.472810384766E+03   -0.91029E-06   -0.14311E-04  3568   0.475E-02    0.130E-02
RMM:   3    -0.472810387414E+03   -0.26473E-05   -0.13364E-05  2493   0.101E-02
  97 F= -.47869025E+03 E0= -.47869025E+03  d E =-.386254E-04  mag=    26.0000
 trial-energy change:   -0.000039  1 .order   -0.000038   -0.000072   -0.000005
 step:   0.1106(harm=  0.1106)  dis= 0.00031  next Energy=  -478.690254 (dE=-0.384E-04)
 bond charge predicted
       N       E                     dE             d eps       ncg     rms          rms(c)
RMM:   1    -0.472810395103E+03   -0.10336E-04   -0.34183E-05  2997   0.135E-02    0.620E-03
RMM:   2    -0.472810396113E+03   -0.10104E-05   -0.50061E-06  2258   0.856E-03
  98 F= -.47869026E+03 E0= -.47869026E+03  d E =-.397400E-04  mag=    26.0000
 curvature:  -0.25 expect dE=-0.670E-04 dE for cont linesearch -0.382E-07
 trial: gam= 0.26473 g(F)=  0.265E-03 g(S)=  0.000E+00 ort = 0.219E-04 (trialstep = 0.105E+00)
 search vector abs. value=  0.499E-03
 bond charge predicted
       N       E                     dE             d eps       ncg     rms          rms(c)
RMM:   1    -0.472810469019E+03   -0.73917E-04   -0.84927E-04  3886   0.563E-02    0.142E-02
RMM:   2    -0.472810472025E+03   -0.30059E-05   -0.29892E-05  2785   0.217E-02
  99 F= -.47869028E+03 E0= -.47869028E+03  d E =-.270265E-04  mag=    26.0000
 trial-energy change:   -0.000027  1 .order   -0.000024   -0.000028   -0.000020
 step:   0.3370(harm=  0.3370)  dis= 0.00048  next Energy=  -478.690301 (dE=-0.456E-04)
 bond charge predicted
       N       E                     dE             d eps       ncg     rms          rms(c)
RMM:   1    -0.472810597788E+03   -0.12877E-03   -0.41705E-03  4022   0.125E-01    0.307E-02
RMM:   2    -0.472810610682E+03   -0.12895E-04   -0.16177E-04  3382   0.495E-02    0.277E-02
RMM:   3    -0.472810612189E+03   -0.15070E-05   -0.23320E-05  2547   0.116E-02
 100 F= -.47869031E+03 E0= -.47869031E+03  d E =-.578289E-04  mag=    26.0000
 curvature:  -0.31 expect dE=-0.604E-04 dE for cont linesearch -0.547E-06
 trial: gam= 0.68634 g(F)=  0.195E-03 g(S)=  0.000E+00 ort = 0.296E-04 (trialstep = 0.151E+00)
 search vector abs. value=  0.470E-03
 bond charge predicted
       N       E                     dE             d eps       ncg     rms          rms(c)
RMM:   1    -0.472810628851E+03   -0.18168E-04   -0.15624E-03  3999   0.820E-02    0.165E-02
RMM:   2    -0.472810633732E+03   -0.48815E-05   -0.81176E-05  3193   0.385E-02
 101 F= -.47869033E+03 E0= -.47869033E+03  d E =-.205277E-04  mag=    26.0000
 trial-energy change:   -0.000021  1 .order   -0.000017   -0.000032   -0.000002
 step:   0.1618(harm=  0.1618)  dis= 0.00022  next Energy=  -478.690331 (dE=-0.174E-04)
 reached required accuracy - stopping structural energy minimisation
 writing wavefunctions
