# Supplementary material for: Elucidating the catalytic mechanism of Prussian blue nanozymes with self-increasing catalytic activity
Source: Nat Commun. 2024 Jul 13;15:5908. doi: 10.1038/s41467-024-50344-7 (PMC11246500; doi:10.1038/s41467-024-50344-7)
Supplement: Supplementary file 4 — Source Data [file 41467_2024_50344_MOESM4_ESM.zip › Source data/Computational source data/CN-_sol/OUTCAR]

 vasp.5.4.4.18Apr17-6-g9f103f2a35 (build Oct 24 2022 16:40:30) complex          
  
 executed on             LinuxIFC date 2024.04.17  11:18:23
 running on   32 total cores
 distrk:  each k-point on   32 cores,    1 groups
 distr:  one band on NCORES_PER_BAND=   4 cores,    8 groups


--------------------------------------------------------------------------------------------------------


 INCAR:
 POTCAR:   PAW_PBE C 08Apr2002                    
 POTCAR:   PAW_PBE N 08Apr2002                    
 POTCAR:   PAW_PBE C 08Apr2002                    
   VRHFIN =C: s2p2                                                              
   LEXCH  = PE                                                                  
   EATOM  =   147.1560 eV,   10.8157 Ry                                         
                                                                                
   TITEL  = PAW_PBE C 08Apr2002                                                 
   LULTRA =        F    use ultrasoft PP ?                                      
   IUNSCR =        0    unscreen: 0-lin 1-nonlin 2-no                           
   RPACOR =     .000    partial core radius                                     
   POMASS =   12.011; ZVAL   =    4.000    mass and valenz                      
   RCORE  =    1.500    outmost cutoff radius                                   
   RWIGS  =    1.630; RWIGS  =     .863    wigner-seitz radius (au A)           
   ENMAX  =  400.000; ENMIN  =  300.000 eV                                      
   ICORE  =        2    local potential                                         
   LCOR   =        T    correct aug charges                                     
   LPAW   =        T    paw PP                                                  
   EAUG   =  644.873                                                            
   DEXC   =     .000                                                            
   RMAX   =    2.266    core radius for proj-oper                               
   RAUG   =    1.300    factor for augmentation sphere                          
   RDEP   =    1.501    radius for radial grids                                 
   RDEPT  =    1.300    core radius for aug-charge                              
   QCUT   =   -5.516; QGAM   =   11.032    optimization parameters              
                                                                                
   Description                                                                  
     l     E      TYP  RCUT    TYP  RCUT                                        
     0   .000     23  1.200                                                     
     0   .000     23  1.200                                                     
     1   .000     23  1.500                                                     
     1  2.500     23  1.500                                                     
     2   .000      7  1.500                                                     
  local pseudopotential read in
  atomic valenz-charges read in
  non local Contribution for L=           0  read in
    real space projection operators read in
  non local Contribution for L=           0  read in
    real space projection operators read in
  non local Contribution for L=           1  read in
    real space projection operators read in
  non local Contribution for L=           1  read in
    real space projection operators read in
    PAW grid and wavefunctions read in
 
   number of l-projection  operators is LMAX  =           4
   number of lm-projection operators is LMMAX =           8
 
 POTCAR:   PAW_PBE N 08Apr2002                    
   VRHFIN =N: s2p3                                                              
   LEXCH  = PE                                                                  
   EATOM  =   264.5486 eV,   19.4438 Ry                                         
                                                                                
   TITEL  = PAW_PBE N 08Apr2002                                                 
   LULTRA =        F    use ultrasoft PP ?                                      
   IUNSCR =        0    unscreen: 0-lin 1-nonlin 2-no                           
   RPACOR =     .000    partial core radius                                     
   POMASS =   14.001; ZVAL   =    5.000    mass and valenz                      
   RCORE  =    1.500    outmost cutoff radius                                   
   RWIGS  =    1.400; RWIGS  =     .741    wigner-seitz radius (au A)           
   ENMAX  =  400.000; ENMIN  =  300.000 eV                                      
   ICORE  =        2    local potential                                         
   LCOR   =        T    correct aug charges                                     
   LPAW   =        T    paw PP                                                  
   EAUG   =  627.112                                                            
   DEXC   =     .000                                                            
   RMAX   =    2.247    core radius for proj-oper                               
   RAUG   =    1.300    factor for augmentation sphere                          
   RDEP   =    1.514    radius for radial grids                                 
   QCUT   =   -5.562; QGAM   =   11.124    optimization parameters              
                                                                                
   Description                                                                  
     l     E      TYP  RCUT    TYP  RCUT                                        
     0   .000     23  1.200                                                     
     0   .000     23  1.200                                                     
     1   .000     23  1.500                                                     
     1   .700     23  1.500                                                     
     2   .000      7  1.500                                                     
  local pseudopotential read in
  atomic valenz-charges read in
  non local Contribution for L=           0  read in
    real space projection operators read in
  non local Contribution for L=           0  read in
    real space projection operators read in
  non local Contribution for L=           1  read in
    real space projection operators read in
  non local Contribution for L=           1  read in
    real space projection operators read in
    PAW grid and wavefunctions read in
 
   number of l-projection  operators is LMAX  =           4
   number of lm-projection operators is LMMAX =           8
 

 ----------------------------------------------------------------------------- 
|                                                                             |
|  ADVICE TO THIS USER RUNNING 'VASP/VAMP'   (HEAR YOUR MASTER'S VOICE ...):  |
|                                                                             |
|      You have a (more or less) 'small supercell' and for smaller cells      |
|      it is recommended  to use the reciprocal-space projection scheme!      |
|      The real space optimization is not  efficient for small cells and it   |
|      is also less accurate ...                                              |
|      Therefore set LREAL=.FALSE. in the  INCAR file                         |
|                                                                             |
 ----------------------------------------------------------------------------- 

 Optimization of the real space projectors (new method)

 maximal supplied QI-value         = 25.13
 optimisation between [QCUT,QGAM] = [ 10.05, 20.36] = [ 28.30,116.06] Ry 
 Optimized for a Real-space Cutoff    1.30 Angstroem

   l    n(q)    QCUT    max X(q) W(low)/X(q) W(high)/X(q)  e(spline) 
   0      8    10.053     5.582    0.43E-04    0.44E-04    0.61E-07
   0      8    10.053    69.432    0.49E-03    0.71E-03    0.18E-06
   1      7    10.053     2.780    0.78E-04    0.13E-03    0.11E-06
   1      7    10.053     4.549    0.23E-03    0.19E-03    0.20E-06
 Optimization of the real space projectors (new method)

 maximal supplied QI-value         = 25.13
 optimisation between [QCUT,QGAM] = [ 10.05, 20.36] = [ 28.30,116.06] Ry 
 Optimized for a Real-space Cutoff    1.65 Angstroem

   l    n(q)    QCUT    max X(q) W(low)/X(q) W(high)/X(q)  e(spline) 
   0     10    10.053     4.511    0.24E-04    0.33E-05    0.17E-06
   0     10    10.053    37.799    0.76E-04    0.72E-04    0.55E-06
   1     10    10.053     2.478    0.11E-04    0.27E-04    0.17E-06
   1     10    10.053     4.765    0.27E-03    0.10E-02    0.45E-05
 PAW_PBE C 08Apr2002                    :
 energy of atom  1       EATOM= -147.1560
 kinetic energy error for atom=    0.0288 (will be added to EATOM!!)
 PAW_PBE N 08Apr2002                    :
 energy of atom  2       EATOM= -264.5486
 kinetic energy error for atom=    0.0736 (will be added to EATOM!!)
 
 
 POSCAR:     C    N                              
  positions in direct lattice
  velocities in cartesian coordinates
 exchange correlation table for  LEXCH =        8
   RHO(1)=    0.500       N(1)  =     2000
   RHO(2)=  100.500       N(2)  =     4000

 VTST: version 3.2, (02/03/18)

 CHAIN: initializing optimizer
 
 OPT: Using VASP Dynamics algorithm
 CHAIN: Read ICHAIN            0
 
 POSCAR:     C    N                              
  positions in direct lattice
  velocities in cartesian coordinates
 


--------------------------------------------------------------------------------------------------------


 ion  position               nearest neighbor table
   1  0.588  0.500  0.500-   2 1.19
   2  0.668  0.500  0.500-   1 1.19
 

IMPORTANT INFORMATION: All symmetrisations will be switched off!
NOSYMM: (Re-)initialisation of all symmetry stuff for point group C_1.

 
 
 KPOINTS: Automatic generation                    

Automatic generation of k-mesh.
Space group operators:
 irot       det(A)        alpha          n_x          n_y          n_z        tau_x        tau_y        tau_z
    1     1.000000     0.000000     1.000000     0.000000     0.000000     0.000000     0.000000     0.000000
 
 Subroutine IBZKPT returns following result:
 ===========================================
 
 Found      1 irreducible k-points:
 
 Following reciprocal coordinates:
            Coordinates               Weight
  0.000000  0.000000  0.000000      1.000000
 
 Following cartesian coordinates:
            Coordinates               Weight
  0.000000  0.000000  0.000000      1.000000
 


--------------------------------------------------------------------------------------------------------


 Dimension of arrays:
   k-points           NKPTS =      1   k-points in BZ     NKDIM =      1   number of bands    NBANDS=     16
   number of dos      NEDOS =    301   number of ions     NIONS =      2
   non local maximal  LDIM  =      4   non local SUM 2l+1 LMDIM =      8
   total plane-waves  NPLWV = 512000
   max r-space proj   IRMAX =   2896   max aug-charges    IRDMAX=   2066
   dimension x,y,z NGX =    80 NGY =   80 NGZ =   80
   dimension x,y,z NGXF=   160 NGYF=  160 NGZF=  160
   support grid    NGXF=   160 NGYF=  160 NGZF=  160
   ions per type =               1   1
   NGX,Y,Z   is equivalent  to a cutoff of   8.87,  8.87,  8.87 a.u.
   NGXF,Y,Z  is equivalent  to a cutoff of  17.73, 17.73, 17.73 a.u.

 SYSTEM =  VASP                                    
 POSCAR =      C    N                              

 Startparameter for this run:
   NWRITE =      2    write-flag & timer
   PREC   = normal    normal or accurate (medium, high low for compatibility)
   ISTART =      1    job   : 0-new  1-cont  2-samecut
   ICHARG =      1    charge: 1-file 2-atom 10-const
   ISPIN  =      2    spin polarized calculation?
   LNONCOLLINEAR =      F non collinear calculations
   LSORBIT =      F    spin-orbit coupling
   INIWAV =      1    electr: 0-lowe 1-rand  2-diag
   LASPH  =      T    aspherical Exc in radial PAW
   METAGGA=      F    non-selfconsistent MetaGGA calc.

 Electronic Relaxation 1
   ENCUT  =  400.0 eV  29.40 Ry    5.42 a.u.  24.46 24.46 24.46*2*pi/ulx,y,z
   ENINI  =  400.0     initial cutoff
   ENAUG  =  644.9 eV  augmentation charge cutoff
   NELM   =     60;   NELMIN=  2; NELMDL=  0     # of ELM steps 
   EDIFF  = 0.1E-04   stopping-criterion for ELM
   LREAL  =      T    real-space projection
   NLSPLINE    = F    spline interpolate recip. space projectors
   LCOMPAT=      F    compatible to vasp.4.4
   GGA_COMPAT  = T    GGA compatible to vasp.4.4-vasp.4.6
   LMAXPAW     = -100 max onsite density
   LMAXMIX     =    4 max onsite mixed and CHGCAR
   VOSKOWN=      0    Vosko Wilk Nusair interpolation
   ROPT   =   -0.00050  -0.00050
 Ionic relaxation
   EDIFFG = -.2E-01   stopping-criterion for IOM
   NSW    =      0    number of steps for IOM
   NBLOCK =      1;   KBLOCK =      1    inner block; outer block 
   IBRION =     -1    ionic relax: 0-MD 1-quasi-New 2-CG
   NFREE  =      0    steps in history (QN), initial steepest desc. (CG)
   ISIF   =      2    stress and relaxation
   IWAVPR =     10    prediction:  0-non 1-charg 2-wave 3-comb
   ISYM   =      0    0-nonsym 1-usesym 2-fastsym
   LCORR  =      T    Harris-Foulkes like correction to forces

   POTIM  = 0.5000    time-step for ionic-motion
   TEIN   =    0.0    initial temperature
   TEBEG  =    0.0;   TEEND  =   0.0 temperature during run
   SMASS  =  -3.00    Nose mass-parameter (am)
   estimated Nose-frequenzy (Omega)   =  0.10E-29 period in steps =****** mass=  -0.514E-26a.u.
   SCALEE = 1.0000    scale energy and forces
   NPACO  =    256;   APACO  = 16.0  distance and # of slots for P.C.
   PSTRESS=    0.0 pullay stress

  Mass of Ions in am
   POMASS =  12.01 14.00
  Ionic Valenz
   ZVAL   =   4.00  5.00
  Atomic Wigner-Seitz radii
   RWIGS  =  -1.00 -1.00
  virtual crystal weights 
   VCA    =   1.00  1.00
   NELECT =      10.0000    total number of electrons
   NUPDOWN=      -1.0000    fix difference up-down

 DOS related values:
   EMIN   =  10.00;   EMAX   =-10.00  energy-range for DOS
   EFERMI =   0.00
   ISMEAR =     0;   SIGMA  =   0.05  broadening in eV -4-tet -1-fermi 0-gaus

 Electronic relaxation 2 (details)
   IALGO  =     48    algorithm
   LDIAG  =      T    sub-space diagonalisation (order eigenvalues)
   LSUBROT=      F    optimize rotation matrix (better conditioning)
   TURBO    =      0    0=normal 1=particle mesh
   IRESTART =      0    0=no restart 2=restart with 2 vectors
   NREBOOT  =      0    no. of reboots
   NMIN     =      0    reboot dimension
   EREF     =   0.00    reference energy to select bands
   IMIX   =      4    mixing-type and parameters
     AMIX     =   0.40;   BMIX     =  1.00
     AMIX_MAG =   1.60;   BMIX_MAG =  1.00
     AMIN     =   0.10
     WC   =   100.;   INIMIX=   1;  MIXPRE=   1;  MAXMIX= -45

 Intra band minimization:
   WEIMIN = 0.0000     energy-eigenvalue tresh-hold
   EBREAK =  0.16E-06  absolut break condition
   DEPER  =   0.30     relativ break condition  

   TIME   =   0.40     timestep for ELM

  volume/ion in A,a.u.               =    1687.50     11387.81
  Fermi-wavevector in a.u.,A,eV,Ry     =   0.235135  0.444340  0.752244  0.055288
  Thomas-Fermi vector in A             =   1.033980
 
 Write flags
   LWAVE        =      T    write WAVECAR
   LDOWNSAMPLE  =      F    k-point downsampling of WAVECAR
   LCHARG       =      T    write CHGCAR
   LVTOT        =      F    write LOCPOT, total local potential
   LVHAR        =      F    write LOCPOT, Hartree potential only
   LELF         =      F    write electronic localiz. function (ELF)
   LORBIT       =     11    0 simple, 1 ext, 2 COOP (PROOUT), +10 PAW based schemes


 Dipole corrections
   LMONO  =      F    monopole corrections only (constant potential shift)
   LDIPOL =      F    correct potential (dipole corrections)
   IDIPOL =      0    1-x, 2-y, 3-z, 4-all directions 
   EPSILON=  1.0000000 bulk dielectric constant

 Exchange correlation treatment:
   GGA     =    --    GGA type
   LEXCH   =     8    internal setting for exchange type
   VOSKOWN=      0    Vosko Wilk Nusair interpolation
   LHFCALC =     F    Hartree Fock is set to
   LHFONE  =     F    Hartree Fock one center treatment
   AEXX    =    0.0000 exact exchange contribution

 Linear response parameters
   LEPSILON=     F    determine dielectric tensor
   LRPA    =     F    only Hartree local field effects (RPA)
   LNABLA  =     F    use nabla operator in PAW spheres
   LVEL    =     F    velocity operator in full k-point grid
   LINTERFAST=   F  fast interpolation
   KINTER  =     0    interpolate to denser k-point grid
   CSHIFT  =0.1000    complex shift for real part using Kramers Kronig
   OMEGAMAX=  -1.0    maximum frequency
   DEG_THRESHOLD= 0.2000000E-02 threshold for treating states as degnerate
   RTIME   =   -0.100 relaxation time in fs
  (WPLASMAI=    0.000 imaginary part of plasma frequency in eV, 0.658/RTIME)
   DFIELD  = 0.0000000 0.0000000 0.0000000 field for delta impulse in time
 
 Orbital magnetization related:
   ORBITALMAG=     F  switch on orbital magnetization
   LCHIMAG   =     F  perturbation theory with respect to B field
   DQ        =  0.001000  dq finite difference perturbation B field
   LLRAUG    =     F  two centre corrections for induced B field

 Solvation model:
   LSOL    =     T         switch on solvation model
   EB_K    = 80.000000     relative permittivity of the bulk solvent
   SIGMA_K =  0.600000     width of the dielectric cavity
   NC_K    =  0.002500     cutoff charge density
   TAU     =  0.000525     cavity surface tension
   LAMBDA_D_K    =**********     Debye length in Angstroms
   LRHOB     =     F     write boundcharge  density
   LRHOION     =     F     write ioniccharge density


--------------------------------------------------------------------------------------------------------


 Static calculation
 charge density and potential will be updated during run
 spin polarized calculation
 RMM-DIIS sequential band-by-band
 perform sub-space diagonalisation
    before iterative eigenvector-optimisation
 modified Broyden-mixing scheme, WC =      100.0
 initial mixing is a Kerker type mixing with AMIX =  0.4000 and BMIX =      1.0000
 Hartree-type preconditioning will be used
 using additional bands           11
 real space projection scheme for non local part
 calculate Harris-corrections to forces 
   (improved forces if not selfconsistent)
 use gradient corrections 
 use of overlap-Matrix (Vanderbilt PP)
 Gauss-broadening in eV      SIGMA  =   0.05


--------------------------------------------------------------------------------------------------------


  energy-cutoff  :      400.00
  volume of cell :     3375.00
      direct lattice vectors                 reciprocal lattice vectors
    15.000000000  0.000000000  0.000000000     0.066666667  0.000000000  0.000000000
     0.000000000 15.000000000  0.000000000     0.000000000  0.066666667  0.000000000
     0.000000000  0.000000000 15.000000000     0.000000000  0.000000000  0.066666667

  length of vectors
    15.000000000 15.000000000 15.000000000     0.066666667  0.066666667  0.066666667


 
 old parameters found on file WAVECAR:
  energy-cutoff  :      400.00
  volume of cell :     3375.00
      direct lattice vectors                 reciprocal lattice vectors
    15.000000000  0.000000000  0.000000000     0.066666667  0.000000000  0.000000000
     0.000000000 15.000000000  0.000000000     0.000000000  0.066666667  0.000000000
     0.000000000  0.000000000 15.000000000     0.000000000  0.000000000  0.066666667

  length of vectors

 
 k-points in units of 2pi/SCALE and weight: Automatic generation                    
   0.00000000  0.00000000  0.00000000       1.000
 
 k-points in reciprocal lattice and weights: Automatic generation                    
   0.00000000  0.00000000  0.00000000       1.000
 
 position of ions in fractional coordinates (direct lattice) 
   0.58842115  0.50000000  0.50000000
   0.66751985  0.50000000  0.50000000
 
 position of ions in cartesian coordinates  (Angst):
   8.82631731  7.49999997  7.50000005
  10.01279769  7.50000003  7.49999995
 


--------------------------------------------------------------------------------------------------------


 k-point  1 :   0.0000 0.0000 0.0000  plane waves:   61445

 maximum and minimum number of plane-waves per node :     15384    15349

 maximum number of plane-waves:     61445
 maximum index in each direction: 
   IXMAX=   24   IYMAX=   24   IZMAX=   24
   IXMIN=  -24   IYMIN=  -24   IZMIN=  -24


 real space projection operators:
  total allocation   :        258.69 KBytes
  max/ min on nodes  :         65.06         64.00


 parallel 3D FFT for wavefunctions:
    minimum data exchange during FFTs selected (reduces bandwidth)
 parallel 3D FFT for charge:
    minimum data exchange during FFTs selected (reduces bandwidth)


 total amount of memory used by VASP MPI-rank0    60086. kBytes
=======================================================================

   base      :      30000. kBytes
   nonlr-proj:        176. kBytes
   fftplans  :       8287. kBytes
   grid      :      20633. kBytes
   one-center:          6. kBytes
   wavefun   :        984. kBytes
 
     INWAV:  cpu time    0.0985: real time    0.1314
 Broyden mixing: mesh for mixing (old mesh)
   NGX = 49   NGY = 49   NGZ = 49
  (NGX  =160   NGY  =160   NGZ  =160)
  gives a total of 117649 points

 initial charge density was supplied:
 number of electron       9.9999994 magnetization      -0.0000000
 keeping initial charge density in first step


--------------------------------------------------------------------------------------------------------


 Maximum index for non-local projection operator          700
 Maximum index for augmentation-charges          169 (set IRDMAX)


--------------------------------------------------------------------------------------------------------


 First call to EWALD:  gamma=   0.118
 Maximum number of real-space cells 3x 3x 3
 Maximum number of reciprocal cells 3x 3x 3

    FEWALD:  cpu time    0.0017: real time    0.0026


--------------------------------------- Iteration      1(   1)  ---------------------------------------


    POTLOK:  cpu time    6.7673: real time    6.8117
    SETDIJ:  cpu time    0.2163: real time    0.2176
    EDDIAG:  cpu time    0.0683: real time    0.0940
  RMM-DIIS:  cpu time    0.3225: real time    0.3279
    ORTHCH:  cpu time    0.0054: real time    0.0054
       DOS:  cpu time    0.0006: real time    0.0039
    CHARGE:  cpu time    0.0355: real time    0.0394
    MIXING:  cpu time    0.0080: real time    0.0143
    --------------------------------------------
      LOOP:  cpu time    7.4241: real time    7.5142

 eigenvalue-minimisations  :   109
 total energy-change (2. order) :-0.1967052E+02  (-0.6193944E-01)
 number of electron       9.9999994 magnetization      -0.0000000
 augmentation part        0.2602096 magnetization       0.0000118

 Broyden mixing:
  rms(total) = 0.44650E-01    rms(broyden)= 0.44603E-01
  rms(prec ) = 0.59061E-01
  weight for this iteration     100.00

 Free energy of the ion-electron system (eV)
  ---------------------------------------------------
  alpha Z        PSCENC =         0.11172101
  Ewald energy   TEWEN  =       132.67257703
  -Hartree energ DENC   =      -528.47938136
  -exchange      EXHF   =         0.00000000
  -V(xc)+E(xc)   XCENC  =        34.82156047
  PAW double counting   =       218.80626886     -221.62498379
  entropy T*S    EENTRO =        -0.00000000
  eigenvalues    EBANDS =       -99.77372914
  atomic energy  EATOM  =       411.60222629
  Solvation  Ediel_sol  =        32.19321741
  ---------------------------------------------------
  free energy    TOTEN  =       -19.67052324 eV

  energy without entropy =      -19.67052324  energy(sigma->0) =      -19.67052324


--------------------------------------------------------------------------------------------------------


--------------------------------------- Iteration      1(   2)  ---------------------------------------


    POTLOK:  cpu time    6.0965: real time    6.1138
    SETDIJ:  cpu time    0.2131: real time    0.2131
    EDDIAG:  cpu time    0.0520: real time    0.0524
  RMM-DIIS:  cpu time    0.3315: real time    0.3321
    ORTHCH:  cpu time    0.0051: real time    0.0051
       DOS:  cpu time    0.0003: real time    0.0003
    CHARGE:  cpu time    0.0348: real time    0.0348
    MIXING:  cpu time    0.0074: real time    0.0106
    --------------------------------------------
      LOOP:  cpu time    6.7405: real time    6.7621

 eigenvalue-minimisations  :   106
 total energy-change (2. order) : 0.1426775E-01  (-0.2411500E-02)
 number of electron       9.9999994 magnetization      -0.0000000
 augmentation part        0.2592037 magnetization       0.0000076

 Broyden mixing:
  rms(total) = 0.22276E-01    rms(broyden)= 0.22275E-01
  rms(prec ) = 0.32733E-01
  weight for this iteration     100.00

 eigenvalues of (default mixing * dielectric matrix)
  average eigenvalue GAMMA=   1.6862
  1.6862

 Free energy of the ion-electron system (eV)
  ---------------------------------------------------
  alpha Z        PSCENC =         0.11172101
  Ewald energy   TEWEN  =       132.67257703
  -Hartree energ DENC   =      -530.47346706
  -exchange      EXHF   =         0.00000000
  -V(xc)+E(xc)   XCENC  =        34.93532669
  PAW double counting   =       220.85765416     -223.68828939
  entropy T*S    EENTRO =        -0.00000000
  eigenvalues    EBANDS =       -98.13014585
  atomic energy  EATOM  =       411.60222629
  Solvation  Ediel_sol  =        32.45614163
  ---------------------------------------------------
  free energy    TOTEN  =       -19.65625549 eV

  energy without entropy =      -19.65625549  energy(sigma->0) =      -19.65625549


--------------------------------------------------------------------------------------------------------


--------------------------------------- Iteration      1(   3)  ---------------------------------------


    POTLOK:  cpu time    6.2071: real time    6.2240
    SETDIJ:  cpu time    0.2144: real time    0.2145
    EDDIAG:  cpu time    0.0504: real time    0.0506
  RMM-DIIS:  cpu time    0.3276: real time    0.3282
    ORTHCH:  cpu time    0.0050: real time    0.0050
       DOS:  cpu time    0.0004: real time    0.0004
    CHARGE:  cpu time    0.0346: real time    0.0346
    MIXING:  cpu time    0.0073: real time    0.0074
    --------------------------------------------
      LOOP:  cpu time    6.8468: real time    6.8647

 eigenvalue-minimisations  :   105
 total energy-change (2. order) : 0.8009510E-02  (-0.2640056E-02)
 number of electron       9.9999994 magnetization      -0.0000000
 augmentation part        0.2567966 magnetization      -0.0000015

 Broyden mixing:
  rms(total) = 0.13612E-01    rms(broyden)= 0.13598E-01
  rms(prec ) = 0.16866E-01
  weight for this iteration     100.00

 eigenvalues of (default mixing * dielectric matrix)
  average eigenvalue GAMMA=   1.8968
  1.8968  1.8968

 Free energy of the ion-electron system (eV)
  ---------------------------------------------------
  alpha Z        PSCENC =         0.11172101
  Ewald energy   TEWEN  =       132.67257703
  -Hartree energ DENC   =      -532.69874315
  -exchange      EXHF   =         0.00000000
  -V(xc)+E(xc)   XCENC  =        35.05909301
  PAW double counting   =       222.39629800     -225.23514538
  entropy T*S    EENTRO =        -0.00000000
  eigenvalues    EBANDS =       -96.46602810
  atomic energy  EATOM  =       411.60222629
  Solvation  Ediel_sol  =        32.90975532
  ---------------------------------------------------
  free energy    TOTEN  =       -19.64824598 eV

  energy without entropy =      -19.64824598  energy(sigma->0) =      -19.64824598


--------------------------------------------------------------------------------------------------------


--------------------------------------- Iteration      1(   4)  ---------------------------------------


    POTLOK:  cpu time    6.6128: real time    6.6350
    SETDIJ:  cpu time    0.2123: real time    0.2147
    EDDIAG:  cpu time    0.0504: real time    0.0506
  RMM-DIIS:  cpu time    0.3260: real time    0.3271
    ORTHCH:  cpu time    0.0050: real time    0.0050
       DOS:  cpu time    0.0003: real time    0.0003
    CHARGE:  cpu time    0.0451: real time    0.0451
    MIXING:  cpu time    0.0077: real time    0.0077
    --------------------------------------------
      LOOP:  cpu time    7.2596: real time    7.2856

 eigenvalue-minimisations  :    99
 total energy-change (2. order) :-0.1663994E-02  (-0.9831286E-03)
 number of electron       9.9999994 magnetization      -0.0000000
 augmentation part        0.2586633 magnetization       0.0000060

 Broyden mixing:
  rms(total) = 0.15626E-01    rms(broyden)= 0.15623E-01
  rms(prec ) = 0.20538E-01
  weight for this iteration     100.00

 eigenvalues of (default mixing * dielectric matrix)
  average eigenvalue GAMMA=   1.5813
  2.0815  2.0815  0.5808

 Free energy of the ion-electron system (eV)
  ---------------------------------------------------
  alpha Z        PSCENC =         0.11172101
  Ewald energy   TEWEN  =       132.67257703
  -Hartree energ DENC   =      -531.90958042
  -exchange      EXHF   =         0.00000000
  -V(xc)+E(xc)   XCENC  =        35.00670172
  PAW double counting   =       220.42008818     -223.24586348
  entropy T*S    EENTRO =        -0.00000000
  eigenvalues    EBANDS =       -97.34901148
  atomic energy  EATOM  =       411.60222629
  Solvation  Ediel_sol  =        33.04123119
  ---------------------------------------------------
  free energy    TOTEN  =       -19.64990997 eV

  energy without entropy =      -19.64990997  energy(sigma->0) =      -19.64990997


--------------------------------------------------------------------------------------------------------


--------------------------------------- Iteration      1(   5)  ---------------------------------------


    POTLOK:  cpu time    6.6560: real time    6.7367
    SETDIJ:  cpu time    0.2135: real time    0.2141
    EDDIAG:  cpu time    0.1345: real time    0.1357
  RMM-DIIS:  cpu time    0.3150: real time    0.3157
    ORTHCH:  cpu time    0.0050: real time    0.0050
       DOS:  cpu time    0.0003: real time    0.0003
    CHARGE:  cpu time    0.0763: real time    0.0764
    MIXING:  cpu time    0.0083: real time    0.0083
    --------------------------------------------
      LOOP:  cpu time    7.4089: real time    7.4923

 eigenvalue-minimisations  :    99
 total energy-change (2. order) : 0.2465529E-02  (-0.1022518E-03)
 number of electron       9.9999994 magnetization      -0.0000000
 augmentation part        0.2583071 magnetization       0.0000023

 Broyden mixing:
  rms(total) = 0.10411E-01    rms(broyden)= 0.10411E-01
  rms(prec ) = 0.13603E-01
  weight for this iteration     100.00

 eigenvalues of (default mixing * dielectric matrix)
  average eigenvalue GAMMA=   1.9054
  3.1084  1.7013  1.7013  1.1107

 Free energy of the ion-electron system (eV)
  ---------------------------------------------------
  alpha Z        PSCENC =         0.11172101
  Ewald energy   TEWEN  =       132.67257703
  -Hartree energ DENC   =      -532.58717258
  -exchange      EXHF   =         0.00000000
  -V(xc)+E(xc)   XCENC  =        35.04233701
  PAW double counting   =       220.76550668     -223.59292986
  entropy T*S    EENTRO =        -0.00000000
  eigenvalues    EBANDS =       -96.87684193
  atomic energy  EATOM  =       411.60222629
  Solvation  Ediel_sol  =        33.21513191
  ---------------------------------------------------
  free energy    TOTEN  =       -19.64744444 eV

  energy without entropy =      -19.64744444  energy(sigma->0) =      -19.64744444


--------------------------------------------------------------------------------------------------------


--------------------------------------- Iteration      1(   6)  ---------------------------------------


    POTLOK:  cpu time    7.4658: real time    8.0449
    SETDIJ:  cpu time    0.2125: real time    0.2126
    EDDIAG:  cpu time    0.0494: real time    0.0497
  RMM-DIIS:  cpu time    0.3094: real time    0.3100
    ORTHCH:  cpu time    0.0051: real time    0.0051
       DOS:  cpu time    0.0003: real time    0.0003
    CHARGE:  cpu time    0.0347: real time    0.0347
    MIXING:  cpu time    0.0081: real time    0.0081
    --------------------------------------------
      LOOP:  cpu time    8.0852: real time    8.6653

 eigenvalue-minimisations  :    92
 total energy-change (2. order) : 0.7822865E-03  (-0.1077993E-02)
 number of electron       9.9999994 magnetization      -0.0000000
 augmentation part        0.2562927 magnetization      -0.0000067

 Broyden mixing:
  rms(total) = 0.10563E-01    rms(broyden)= 0.10554E-01
  rms(prec ) = 0.12662E-01
  weight for this iteration     100.00

 eigenvalues of (default mixing * dielectric matrix)
  average eigenvalue GAMMA=   1.5131
  3.0319  1.4970  1.4970  0.9223  0.6172

 Free energy of the ion-electron system (eV)
  ---------------------------------------------------
  alpha Z        PSCENC =         0.11172101
  Ewald energy   TEWEN  =       132.67257703
  -Hartree energ DENC   =      -533.79011340
  -exchange      EXHF   =         0.00000000
  -V(xc)+E(xc)   XCENC  =        35.10228518
  PAW double counting   =       221.55118570     -224.38343403
  entropy T*S    EENTRO =        -0.00000000
  eigenvalues    EBANDS =       -96.02843187
  atomic energy  EATOM  =       411.60222629
  Solvation  Ediel_sol  =        33.51532195
  ---------------------------------------------------
  free energy    TOTEN  =       -19.64666215 eV

  energy without entropy =      -19.64666215  energy(sigma->0) =      -19.64666215


--------------------------------------------------------------------------------------------------------


--------------------------------------- Iteration      1(   7)  ---------------------------------------


    POTLOK:  cpu time    5.9948: real time    6.1026
    SETDIJ:  cpu time    0.2119: real time    0.2120
    EDDIAG:  cpu time    0.0500: real time    0.0502
  RMM-DIIS:  cpu time    0.3151: real time    0.3156
    ORTHCH:  cpu time    0.0052: real time    0.0052
       DOS:  cpu time    0.0004: real time    0.0004
    CHARGE:  cpu time    0.0349: real time    0.0352
    MIXING:  cpu time    0.0087: real time    0.0087
    --------------------------------------------
      LOOP:  cpu time    6.6209: real time    6.7299

 eigenvalue-minimisations  :    96
 total energy-change (2. order) : 0.1863883E-03  (-0.2630703E-04)
 number of electron       9.9999994 magnetization       0.0000000
 augmentation part        0.2563381 magnetization      -0.0000037

 Broyden mixing:
  rms(total) = 0.84318E-02    rms(broyden)= 0.84310E-02
  rms(prec ) = 0.10267E-01
  weight for this iteration     100.00

 eigenvalues of (default mixing * dielectric matrix)
  average eigenvalue GAMMA=   1.3136
  3.0342  1.4538  1.4538  0.9525  0.7779  0.2093

 Free energy of the ion-electron system (eV)
  ---------------------------------------------------
  alpha Z        PSCENC =         0.11172101
  Ewald energy   TEWEN  =       132.67257703
  -Hartree energ DENC   =      -533.69313252
  -exchange      EXHF   =         0.00000000
  -V(xc)+E(xc)   XCENC  =        35.09667798
  PAW double counting   =       221.37490585     -224.20605859
  entropy T*S    EENTRO =        -0.00000000
  eigenvalues    EBANDS =       -96.12308147
  atomic energy  EATOM  =       411.60222629
  Solvation  Ediel_sol  =        33.51768865
  ---------------------------------------------------
  free energy    TOTEN  =       -19.64647577 eV

  energy without entropy =      -19.64647577  energy(sigma->0) =      -19.64647577


--------------------------------------------------------------------------------------------------------


--------------------------------------- Iteration      1(   8)  ---------------------------------------


    POTLOK:  cpu time    5.5405: real time    5.6864
    SETDIJ:  cpu time    0.2113: real time    0.2114
    EDDIAG:  cpu time    0.0492: real time    0.0496
  RMM-DIIS:  cpu time    0.2113: real time    0.3317
    ORTHCH:  cpu time    0.0052: real time    0.0052
       DOS:  cpu time    0.0003: real time    0.0003
    CHARGE:  cpu time    0.0355: real time    0.0355
    MIXING:  cpu time    0.0085: real time    0.0085
    --------------------------------------------
      LOOP:  cpu time    6.0618: real time    6.3286

 eigenvalue-minimisations  :    93
 total energy-change (2. order) :-0.1051882E-03  (-0.3199484E-04)
 number of electron       9.9999994 magnetization       0.0000000
 augmentation part        0.2565966 magnetization      -0.0000087

 Broyden mixing:
  rms(total) = 0.52786E-02    rms(broyden)= 0.52783E-02
  rms(prec ) = 0.65831E-02
  weight for this iteration     100.00

 eigenvalues of (default mixing * dielectric matrix)
  average eigenvalue GAMMA=   1.6418
  3.5225  2.0755  2.0755  1.0519  1.0519  0.9538  0.7617

 Free energy of the ion-electron system (eV)
  ---------------------------------------------------
  alpha Z        PSCENC =         0.11172101
  Ewald energy   TEWEN  =       132.67257703
  -Hartree energ DENC   =      -533.69862431
  -exchange      EXHF   =         0.00000000
  -V(xc)+E(xc)   XCENC  =        35.09622708
  PAW double counting   =       221.35552962     -224.18683932
  entropy T*S    EENTRO =        -0.00000000
  eigenvalues    EBANDS =       -96.13611906
  atomic energy  EATOM  =       411.60222629
  Solvation  Ediel_sol  =        33.53672070
  ---------------------------------------------------
  free energy    TOTEN  =       -19.64658095 eV

  energy without entropy =      -19.64658095  energy(sigma->0) =      -19.64658095


--------------------------------------------------------------------------------------------------------


--------------------------------------- Iteration      1(   9)  ---------------------------------------


    POTLOK:  cpu time    6.0406: real time    6.0649
    SETDIJ:  cpu time    0.2112: real time    0.2113
    EDDIAG:  cpu time    0.0492: real time    0.0495
  RMM-DIIS:  cpu time    0.2680: real time    0.2685
    ORTHCH:  cpu time    0.0052: real time    0.0052
       DOS:  cpu time    0.0004: real time    0.0004
    CHARGE:  cpu time    0.0350: real time    0.0351
    MIXING:  cpu time    0.0090: real time    0.0091
    --------------------------------------------
      LOOP:  cpu time    6.6186: real time    6.6438

 eigenvalue-minimisations  :    80
 total energy-change (2. order) :-0.1095678E-02  (-0.1545973E-03)
 number of electron       9.9999994 magnetization       0.0000000
 augmentation part        0.2573851 magnetization      -0.0000122

 Broyden mixing:
  rms(total) = 0.42174E-02    rms(broyden)= 0.42127E-02
  rms(prec ) = 0.51812E-02
  weight for this iteration     100.00

 eigenvalues of (default mixing * dielectric matrix)
  average eigenvalue GAMMA=   1.5846
  3.9154  2.5858  1.7266  0.9939  0.9939  0.9030  0.9030  0.6554

 Free energy of the ion-electron system (eV)
  ---------------------------------------------------
  alpha Z        PSCENC =         0.11172101
  Ewald energy   TEWEN  =       132.67257703
  -Hartree energ DENC   =      -533.53002987
  -exchange      EXHF   =         0.00000000
  -V(xc)+E(xc)   XCENC  =        35.08174818
  PAW double counting   =       221.01539979     -223.84517720
  entropy T*S    EENTRO =        -0.00000000
  eigenvalues    EBANDS =       -96.35181267
  atomic energy  EATOM  =       411.60222629
  Solvation  Ediel_sol  =        33.59567081
  ---------------------------------------------------
  free energy    TOTEN  =       -19.64767663 eV

  energy without entropy =      -19.64767663  energy(sigma->0) =      -19.64767663


--------------------------------------------------------------------------------------------------------


--------------------------------------- Iteration      1(  10)  ---------------------------------------


    POTLOK:  cpu time    5.3446: real time    5.3613
    SETDIJ:  cpu time    0.2270: real time    0.2271
    EDDIAG:  cpu time    0.0498: real time    0.0500
  RMM-DIIS:  cpu time    0.2831: real time    0.2835
    ORTHCH:  cpu time    0.0052: real time    0.0052
       DOS:  cpu time    0.0003: real time    0.0003
    CHARGE:  cpu time    0.0347: real time    0.0348
    MIXING:  cpu time    0.0097: real time    0.0097
    --------------------------------------------
      LOOP:  cpu time    5.9544: real time    5.9720

 eigenvalue-minimisations  :    97
 total energy-change (2. order) :-0.1952560E-03  (-0.2985879E-04)
 number of electron       9.9999994 magnetization       0.0000000
 augmentation part        0.2577057 magnetization      -0.0000006

 Broyden mixing:
  rms(total) = 0.69951E-02    rms(broyden)= 0.69932E-02
  rms(prec ) = 0.84516E-02
  weight for this iteration     100.00

 eigenvalues of (default mixing * dielectric matrix)
  average eigenvalue GAMMA=   1.5631
  3.9114  2.9026  0.9421  0.9421  1.5844  1.1158  1.1158  0.8954  0.6583

 Free energy of the ion-electron system (eV)
  ---------------------------------------------------
  alpha Z        PSCENC =         0.11172101
  Ewald energy   TEWEN  =       132.67257703
  -Hartree energ DENC   =      -533.49750982
  -exchange      EXHF   =         0.00000000
  -V(xc)+E(xc)   XCENC  =        35.07908690
  PAW double counting   =       220.94243758     -223.77168042
  entropy T*S    EENTRO =        -0.00000000
  eigenvalues    EBANDS =       -96.39294416
  atomic energy  EATOM  =       411.60222629
  Solvation  Ediel_sol  =        33.60621369
  ---------------------------------------------------
  free energy    TOTEN  =       -19.64787189 eV

  energy without entropy =      -19.64787189  energy(sigma->0) =      -19.64787189


--------------------------------------------------------------------------------------------------------


--------------------------------------- Iteration      1(  11)  ---------------------------------------


    POTLOK:  cpu time    5.5157: real time    5.5289
    SETDIJ:  cpu time    0.2139: real time    0.2140
    EDDIAG:  cpu time    0.0497: real time    0.0499
  RMM-DIIS:  cpu time    0.2681: real time    0.2685
    ORTHCH:  cpu time    0.0052: real time    0.0052
       DOS:  cpu time    0.0005: real time    0.0006
    CHARGE:  cpu time    0.0341: real time    0.0342
    MIXING:  cpu time    0.0108: real time    0.0108
    --------------------------------------------
      LOOP:  cpu time    6.0980: real time    6.1119

 eigenvalue-minimisations  :    86
 total energy-change (2. order) :-0.3088877E-03  (-0.1498854E-04)
 number of electron       9.9999994 magnetization       0.0000000
 augmentation part        0.2574910 magnetization       0.0000122

 Broyden mixing:
  rms(total) = 0.42585E-02    rms(broyden)= 0.42581E-02
  rms(prec ) = 0.50927E-02
  weight for this iteration     100.00

 eigenvalues of (default mixing * dielectric matrix)
  average eigenvalue GAMMA=   1.6633
  4.5454  3.0800  1.0864  1.0864  1.5936  1.5936  1.2411  0.8578  0.8578  0.6911

 Free energy of the ion-electron system (eV)
  ---------------------------------------------------
  alpha Z        PSCENC =         0.11172101
  Ewald energy   TEWEN  =       132.67257703
  -Hartree energ DENC   =      -533.54049800
  -exchange      EXHF   =         0.00000000
  -V(xc)+E(xc)   XCENC  =        35.07981061
  PAW double counting   =       220.96011209     -223.78920209
  entropy T*S    EENTRO =        -0.00000000
  eigenvalues    EBANDS =       -96.37672534
  atomic energy  EATOM  =       411.60222629
  Solvation  Ediel_sol  =        33.63179762
  ---------------------------------------------------
  free energy    TOTEN  =       -19.64818077 eV

  energy without entropy =      -19.64818077  energy(sigma->0) =      -19.64818077


--------------------------------------------------------------------------------------------------------


--------------------------------------- Iteration      1(  12)  ---------------------------------------


    POTLOK:  cpu time    5.3160: real time    5.3306
    SETDIJ:  cpu time    0.2154: real time    0.2156
    EDDIAG:  cpu time    0.0495: real time    0.0497
  RMM-DIIS:  cpu time    0.2649: real time    0.2653
    ORTHCH:  cpu time    0.0052: real time    0.0052
       DOS:  cpu time    0.0003: real time    0.0003
    CHARGE:  cpu time    0.0343: real time    0.0344
    MIXING:  cpu time    0.0142: real time    0.0151
    --------------------------------------------
      LOOP:  cpu time    5.8999: real time    5.9162

 eigenvalue-minimisations  :    84
 total energy-change (2. order) :-0.2041435E-03  (-0.5494132E-04)
 number of electron       9.9999994 magnetization       0.0000000
 augmentation part        0.2569978 magnetization       0.0000111

 Broyden mixing:
  rms(total) = 0.15247E-02    rms(broyden)= 0.15181E-02
  rms(prec ) = 0.18760E-02
  weight for this iteration     100.00

 eigenvalues of (default mixing * dielectric matrix)
  average eigenvalue GAMMA=   1.6521
  4.9472  3.1068  2.0393  1.0755  1.0755  1.4328  0.9797  0.9797  1.0945  0.8101
  0.6325

 Free energy of the ion-electron system (eV)
  ---------------------------------------------------
  alpha Z        PSCENC =         0.11172101
  Ewald energy   TEWEN  =       132.67257703
  -Hartree energ DENC   =      -533.69207407
  -exchange      EXHF   =         0.00000000
  -V(xc)+E(xc)   XCENC  =        35.08694909
  PAW double counting   =       221.10411492     -223.93386185
  entropy T*S    EENTRO =        -0.00000000
  eigenvalues    EBANDS =       -96.26647773
  atomic energy  EATOM  =       411.60222629
  Solvation  Ediel_sol  =        33.66644039
  ---------------------------------------------------
  free energy    TOTEN  =       -19.64838492 eV

  energy without entropy =      -19.64838492  energy(sigma->0) =      -19.64838492


--------------------------------------------------------------------------------------------------------


--------------------------------------- Iteration      1(  13)  ---------------------------------------


    POTLOK:  cpu time    5.2235: real time    5.2368
    SETDIJ:  cpu time    0.2128: real time    0.2129
    EDDIAG:  cpu time    0.0498: real time    0.0502
  RMM-DIIS:  cpu time    0.3185: real time    0.3188
    ORTHCH:  cpu time    0.0053: real time    0.0053
       DOS:  cpu time    0.0003: real time    0.0003
    CHARGE:  cpu time    0.0345: real time    0.0346
    MIXING:  cpu time    0.0123: real time    0.0123
    --------------------------------------------
      LOOP:  cpu time    5.8570: real time    5.8712

 eigenvalue-minimisations  :    92
 total energy-change (2. order) :-0.1761764E-03  (-0.3065680E-05)
 number of electron       9.9999994 magnetization      -0.0000000
 augmentation part        0.2569296 magnetization       0.0000001

 Broyden mixing:
  rms(total) = 0.18585E-02    rms(broyden)= 0.18577E-02
  rms(prec ) = 0.22522E-02
  weight for this iteration     100.00

 eigenvalues of (default mixing * dielectric matrix)
  average eigenvalue GAMMA=   1.7237
  5.5428  3.4466  1.0917  1.0917  1.9411  1.6068  1.2746  1.2746  1.0373  1.0373
  0.7152  0.6250

 Free energy of the ion-electron system (eV)
  ---------------------------------------------------
  alpha Z        PSCENC =         0.11172101
  Ewald energy   TEWEN  =       132.67257703
  -Hartree energ DENC   =      -533.69953371
  -exchange      EXHF   =         0.00000000
  -V(xc)+E(xc)   XCENC  =        35.08726719
  PAW double counting   =       221.12609317     -223.95601054
  entropy T*S    EENTRO =        -0.00000000
  eigenvalues    EBANDS =       -96.26206729
  atomic energy  EATOM  =       411.60222629
  Solvation  Ediel_sol  =        33.66916576
  ---------------------------------------------------
  free energy    TOTEN  =       -19.64856109 eV

  energy without entropy =      -19.64856109  energy(sigma->0) =      -19.64856109


--------------------------------------------------------------------------------------------------------


--------------------------------------- Iteration      1(  14)  ---------------------------------------


    POTLOK:  cpu time    5.3431: real time    5.4059
    SETDIJ:  cpu time    0.2120: real time    0.2120
    EDDIAG:  cpu time    0.0495: real time    0.0501
  RMM-DIIS:  cpu time    0.2679: real time    0.2683
    ORTHCH:  cpu time    0.0053: real time    0.0053
       DOS:  cpu time    0.0003: real time    0.0003
    CHARGE:  cpu time    0.0343: real time    0.0344
    MIXING:  cpu time    0.0122: real time    0.0122
    --------------------------------------------
      LOOP:  cpu time    5.9247: real time    5.9886

 eigenvalue-minimisations  :    83
 total energy-change (2. order) :-0.1832377E-03  (-0.6670190E-05)
 number of electron       9.9999994 magnetization      -0.0000000
 augmentation part        0.2570874 magnetization      -0.0000048

 Broyden mixing:
  rms(total) = 0.21369E-03    rms(broyden)= 0.21106E-03
  rms(prec ) = 0.29129E-03
  weight for this iteration     100.00

 eigenvalues of (default mixing * dielectric matrix)
  average eigenvalue GAMMA=   1.7654
  6.2323  3.7251  2.0413  2.0413  1.0932  1.0932  1.2379  1.2379  1.1005  1.1005
  0.7826  0.6348  0.6298

 Free energy of the ion-electron system (eV)
  ---------------------------------------------------
  alpha Z        PSCENC =         0.11172101
  Ewald energy   TEWEN  =       132.67257703
  -Hartree energ DENC   =      -533.65572097
  -exchange      EXHF   =         0.00000000
  -V(xc)+E(xc)   XCENC  =        35.08470038
  PAW double counting   =       221.08118428     -223.91090499
  entropy T*S    EENTRO =        -0.00000000
  eigenvalues    EBANDS =       -96.30365120
  atomic energy  EATOM  =       411.60222629
  Solvation  Ediel_sol  =        33.66912384
  ---------------------------------------------------
  free energy    TOTEN  =       -19.64874433 eV

  energy without entropy =      -19.64874433  energy(sigma->0) =      -19.64874433


--------------------------------------------------------------------------------------------------------


--------------------------------------- Iteration      1(  15)  ---------------------------------------


    POTLOK:  cpu time    5.3682: real time    5.3896
    SETDIJ:  cpu time    0.2114: real time    0.2116
    EDDIAG:  cpu time    0.0495: real time    0.0498
  RMM-DIIS:  cpu time    0.2814: real time    0.2817
    ORTHCH:  cpu time    0.0054: real time    0.0054
       DOS:  cpu time    0.0003: real time    0.0003
    CHARGE:  cpu time    0.0349: real time    0.0349
    MIXING:  cpu time    0.0126: real time    0.0126
    --------------------------------------------
      LOOP:  cpu time    5.9637: real time    5.9859

 eigenvalue-minimisations  :    79
 total energy-change (2. order) :-0.4938506E-04  (-0.1189887E-05)
 number of electron       9.9999994 magnetization      -0.0000000
 augmentation part        0.2571182 magnetization      -0.0000051

 Broyden mixing:
  rms(total) = 0.50066E-03    rms(broyden)= 0.50021E-03
  rms(prec ) = 0.61362E-03
  weight for this iteration     100.00

 eigenvalues of (default mixing * dielectric matrix)
  average eigenvalue GAMMA=   1.8398
  6.9673  4.2889  2.3138  2.3138  1.0920  1.0920  1.2181  1.2181  1.1133  1.1133
  0.9391  0.7665  0.6977  0.6233

 Free energy of the ion-electron system (eV)
  ---------------------------------------------------
  alpha Z        PSCENC =         0.11172101
  Ewald energy   TEWEN  =       132.67257703
  -Hartree energ DENC   =      -533.65377381
  -exchange      EXHF   =         0.00000000
  -V(xc)+E(xc)   XCENC  =        35.08441669
  PAW double counting   =       221.06794382     -223.89757634
  entropy T*S    EENTRO =        -0.00000000
  eigenvalues    EBANDS =       -96.31030581
  atomic energy  EATOM  =       411.60222629
  Solvation  Ediel_sol  =        33.67397741
  ---------------------------------------------------
  free energy    TOTEN  =       -19.64879372 eV

  energy without entropy =      -19.64879372  energy(sigma->0) =      -19.64879372


--------------------------------------------------------------------------------------------------------


--------------------------------------- Iteration      1(  16)  ---------------------------------------


    POTLOK:  cpu time    4.8622: real time    4.8747
    SETDIJ:  cpu time    0.2115: real time    0.2117
    EDDIAG:  cpu time    0.0496: real time    0.0497
  RMM-DIIS:  cpu time    0.3192: real time    0.3202
    ORTHCH:  cpu time    0.0053: real time    0.0053
       DOS:  cpu time    0.0002: real time    0.0002
    --------------------------------------------
      LOOP:  cpu time    5.4479: real time    5.4617

 eigenvalue-minimisations  :    82
 total energy-change (2. order) :-0.7860805E-05  (-0.2454808E-06)
 number of electron       9.9999994 magnetization      -0.0000000
 augmentation part        0.2571182 magnetization      -0.0000051

 Free energy of the ion-electron system (eV)
  ---------------------------------------------------
  alpha Z        PSCENC =         0.11172101
  Ewald energy   TEWEN  =       132.67257703
  -Hartree energ DENC   =      -533.65946785
  -exchange      EXHF   =         0.00000000
  -V(xc)+E(xc)   XCENC  =        35.08464605
  PAW double counting   =       221.07093744     -223.90058098
  entropy T*S    EENTRO =        -0.00000000
  eigenvalues    EBANDS =       -96.30721431
  atomic energy  EATOM  =       411.60222629
  Solvation  Ediel_sol  =        33.67635375
  ---------------------------------------------------
  free energy    TOTEN  =       -19.64880158 eV

  energy without entropy =      -19.64880158  energy(sigma->0) =      -19.64880158


--------------------------------------------------------------------------------------------------------


 average (electrostatic) potential at core
  the test charge radii are     0.6991  0.7089
  (the norm of the test charge is              1.0000)
       1 -57.1671       2 -71.4907
 
 
 
 E-fermi :  -5.3112     XC(G=0):  -0.3242     alpha+bet : -0.0567


 spin component 1

 k-point     1 :       0.0000    0.0000    0.0000
  band No.  band energies     occupation 
      1     -20.4174      1.00000
      2      -8.6779      1.00000
      3      -6.7291      1.00000
      4      -6.7291      1.00000
      5      -5.6001      1.00000
      6      -0.1906      0.00000
      7       0.3873      0.00000
      8       0.3873      0.00000
      9       0.3957      0.00000
     10       0.4324      0.00000
     11       0.5239      0.00000
     12       0.5370      0.00000
     13       0.7404      0.00000
     14       0.7407      0.00000
     15       1.1059      0.00000
     16       1.2176      0.00000

 spin component 2

 k-point     1 :       0.0000    0.0000    0.0000
  band No.  band energies     occupation 
      1     -20.4174      1.00000
      2      -8.6779      1.00000
      3      -6.7291      1.00000
      4      -6.7291      1.00000
      5      -5.6001      1.00000
      6      -0.1909      0.00000
      7       0.3867      0.00000
      8       0.3867      0.00000
      9       0.3943      0.00000
     10       0.4330      0.00000
     11       0.5239      0.00000
     12       0.5370      0.00000
     13       0.7419      0.00000
     14       0.7421      0.00000
     15       1.0107      0.00000
     16       1.2085      0.00000


--------------------------------------------------------------------------------------------------------


 soft charge-density along one line, spin component           1
         0         1         2         3         4         5         6         7         8         9
 total charge-density along one line
 
 soft charge-density along one line, spin component           2
         0         1         2         3         4         5         6         7         8         9
 total charge-density along one line
 
 pseudopotential strength for first ion, spin component:           1
 10.157   0.017  -0.000   0.000   0.016   0.000   0.000  -0.014
  0.017  -0.002  -0.000  -0.000  -0.000   0.000   0.000  -0.000
 -0.000  -0.000  -4.285  -0.000   0.000  -0.011   0.000  -0.000
  0.000  -0.000  -0.000  -4.285   0.000   0.000  -0.011  -0.000
  0.016  -0.000   0.000   0.000  -4.314  -0.000  -0.000  -0.021
  0.000   0.000  -0.011   0.000  -0.000  -0.771  -0.000   0.000
  0.000   0.000   0.000  -0.011  -0.000  -0.000  -0.771   0.000
 -0.014  -0.000  -0.000  -0.000  -0.021   0.000   0.000  -0.771
 pseudopotential strength for first ion, spin component:           2
 10.157   0.017   0.000   0.000   0.016  -0.000  -0.000  -0.014
  0.017  -0.002   0.000   0.000  -0.000  -0.000  -0.000  -0.000
  0.000   0.000  -4.285   0.000   0.000  -0.011  -0.000   0.000
  0.000   0.000   0.000  -4.285  -0.000  -0.000  -0.011   0.000
  0.016  -0.000   0.000  -0.000  -4.314   0.000   0.000  -0.021
 -0.000  -0.000  -0.011  -0.000   0.000  -0.771   0.000   0.000
 -0.000  -0.000  -0.000  -0.011   0.000   0.000  -0.771  -0.000
 -0.014  -0.000   0.000   0.000  -0.021   0.000  -0.000  -0.771
 total augmentation occupancy for first ion, spin component:           1
  1.720  -0.834   0.000  -0.000  -0.036   0.000  -0.000   0.102
 -0.834   0.994   0.000  -0.000  -0.656   0.000  -0.000  -0.220
  0.000   0.000   0.741  -0.000   0.000   0.104  -0.000   0.000
 -0.000  -0.000  -0.000   0.741  -0.000   0.000   0.104  -0.000
 -0.036  -0.656   0.000  -0.000   1.500  -0.000   0.000   0.250
  0.000   0.000   0.104   0.000  -0.000   0.015   0.000  -0.000
 -0.000  -0.000  -0.000   0.104   0.000   0.000   0.015   0.000
  0.102  -0.220   0.000  -0.000   0.250  -0.000   0.000   0.060
 total augmentation occupancy for first ion, spin component:           2
  0.000  -0.000  -0.000  -0.000  -0.000   0.000   0.000   0.000
 -0.000   0.000   0.000  -0.000   0.000  -0.000  -0.000   0.000
 -0.000   0.000   0.000  -0.000  -0.000   0.000   0.000  -0.000
 -0.000  -0.000  -0.000   0.000  -0.000   0.000   0.000  -0.000
 -0.000   0.000  -0.000  -0.000   0.000   0.000   0.000   0.000
  0.000  -0.000   0.000   0.000   0.000  -0.000   0.000  -0.000
  0.000  -0.000   0.000   0.000   0.000   0.000  -0.000   0.000
  0.000   0.000  -0.000  -0.000   0.000  -0.000   0.000   0.000


------------------------ aborting loop because EDIFF is reached ----------------------------------------


 


 total charge     
 
# of ion       s       p       d       tot
------------------------------------------
    1        0.976   1.565   0.000   2.541
    2        1.333   2.474   0.000   3.806
--------------------------------------------------
tot          2.309   4.038   0.000   6.347
 


 magnetization (x)
 
# of ion       s       p       d       tot
------------------------------------------
    1        0.000   0.000   0.000   0.000
    2       -0.000  -0.000   0.000  -0.000
--------------------------------------------------
tot          0.000  -0.000   0.000  -0.000
 
    CHARGE:  cpu time    0.0329: real time    0.0330
    FORLOC:  cpu time    0.0055: real time    0.0055
    FORNL :  cpu time    0.0606: real time    0.0630
    STRESS:  cpu time    0.1872: real time    0.1935
    FORHAR:  cpu time    0.0274: real time    0.0286
    MIXING:  cpu time    0.0126: real time    0.0127
    OFIELD:  cpu time    0.0003: real time    0.0021

 ---------------------------------------------------------------------------------------------

         DFTD3 V3.0 Rev 1        
 IVDW         = 12
 DF pbe       
 parameters
 VDW_S6       =    1.0000
 VDW_S8       =    0.7875
 VDW_A1       =    0.4289
 VDW_A2       =    4.4407
 k1-k3        =   16.0000    1.3333   -4.0000
 VDW_RADIUS   =   50.2022 A
 VDW_CNRADIUS =   21.1671 A
 Edisp (eV)   -0.01469

 E6    (eV) :    -0.0101
 E8    (eV) :    -0.0046
 % E8        : 31.35
    FORVDW:  cpu time    0.0239: real time    0.0395

  FORCE on cell =-STRESS in cart. coord.  units (eV):
  Direction    XX          YY          ZZ          XY          YZ          ZX
  --------------------------------------------------------------------------------------
  Alpha Z     0.11172     0.11172     0.11172
  Ewald     206.46785   -36.89764   -36.89764     0.00001    -0.00000    -0.00002
  Hartree   240.88508   146.39579   146.39583     0.00001    -0.00001    -0.00001
  E(xc)     -36.18051   -37.20457   -37.20457     0.00000    -0.00000    -0.00000
  Local    -544.22780  -223.60707  -223.60702    -0.00003    -0.00000     0.00003
  n-local   -16.63015    -8.80820    -8.80805     0.00000    -0.00000     0.00000
  augment     0.69713     0.54868     0.54867    -0.00000     0.00000     0.00000
  Kinetic   148.42908   159.20892   159.20874    -0.00000     0.00001     0.00000
  Fock        0.00000     0.00000     0.00000     0.00000     0.00000     0.00000
  vdW        -0.00016    -0.00006    -0.00006    -0.00000     0.00000     0.00000
  -------------------------------------------------------------------------------------
  Total      -0.44777    -0.25242    -0.25237    -0.00001    -0.00000     0.00000
  in kB      -0.21257    -0.11983    -0.11980    -0.00000    -0.00000     0.00000
  external pressure =       -0.15 kB  Pullay stress =        0.00 kB


 VOLUME and BASIS-vectors are now :
 -----------------------------------------------------------------------------
  energy-cutoff  :      400.00
  volume of cell :     3375.00
      direct lattice vectors                 reciprocal lattice vectors
    15.000000000  0.000000000  0.000000000     0.066666667  0.000000000  0.000000000
     0.000000000 15.000000000  0.000000000     0.000000000  0.066666667  0.000000000
     0.000000000  0.000000000 15.000000000     0.000000000  0.000000000  0.066666667

  length of vectors
    15.000000000 15.000000000 15.000000000     0.066666667  0.066666667  0.066666667


 FORCES acting on ions
    electron-ion (+dipol)            ewald-force                    non-local-force                 convergence-correction
 -----------------------------------------------------------------------------------------------
   0.187E+03 0.175E-04 -.245E-04   -.204E+03 -.867E-05 0.179E-04   0.176E+02 -.625E-05 0.412E-06   -.893E-02 -.164E-05 0.292E-05
   -.174E+03 -.176E-06 -.162E-07   0.204E+03 0.867E-05 -.179E-04   -.299E+02 0.225E-04 -.644E-05   -.103E-01 -.133E-04 0.156E-04
 -----------------------------------------------------------------------------------------------
   0.123E+02 0.137E-04 -.234E-04   0.000E+00 -.436E-17 -.473E-17   -.123E+02 0.162E-04 -.603E-05   -.193E-01 -.149E-04 0.185E-04
 
 
 POSITION                                       TOTAL-FORCE (eV/Angst)
 -----------------------------------------------------------------------------------
      8.82632      7.50000      7.50000         0.311676     -0.000008      0.000003
     10.01280      7.50000      7.50000        -0.311676      0.000008     -0.000003
 -----------------------------------------------------------------------------------
    total drift:                               -0.020502      0.000015     -0.000011


--------------------------------------------------------------------------------------------------------


  FREE ENERGIE OF THE ION-ELECTRON SYSTEM (eV)
  ---------------------------------------------------
  free  energy   TOTEN  =       -19.66349116 eV

  energy  without entropy=      -19.66349116  energy(sigma->0) =      -19.66349116
 


--------------------------------------------------------------------------------------------------------


    POTLOK:  cpu time    5.1711: real time    5.2455


--------------------------------------------------------------------------------------------------------


 stress matrix after NEB project (eV)
     -0.44777     -0.00001      0.00000
     -0.00001     -0.25242     -0.00000
      0.00000     -0.00000     -0.25237
  FORCES: max atom, RMS     0.311676    0.311676
  FORCE total and by dimension    0.440776    0.311676
  Stress total and by dimension    0.572630    0.447772
 writing wavefunctions
     LOOP+:  cpu time  130.8386: real time  132.5251
    4ORBIT:  cpu time    0.0000: real time    0.0000
 


 total charge     
 
# of ion       s       p       d       tot
------------------------------------------
    1        0.976   1.565   0.000   2.541
    2        1.333   2.474   0.000   3.806
--------------------------------------------------
tot          2.309   4.038   0.000   6.347
 


 magnetization (x)
 
# of ion       s       p       d       tot
------------------------------------------
    1        0.000   0.000   0.000   0.000
    2       -0.000  -0.000   0.000  -0.000
--------------------------------------------------
tot          0.000  -0.000   0.000  -0.000
 

 total amount of memory used by VASP MPI-rank0    60086. kBytes
=======================================================================

   base      :      30000. kBytes
   nonlr-proj:        176. kBytes
   fftplans  :       8287. kBytes
   grid      :      20633. kBytes
   one-center:          6. kBytes
   wavefun   :        984. kBytes
 
  
  
 General timing and accounting informations for this job:
 ========================================================
  
                  Total CPU time used (sec):      169.307
                            User time (sec):      134.189
                          System time (sec):       35.118
                         Elapsed time (sec):      172.285
  
                   Maximum memory used (kb):      143744.
                   Average memory used (kb):           0.
  
                          Minor page faults:       213508
                          Major page faults:            1
                 Voluntary context switches:         2323
