# Supplementary material for: Elucidating the catalytic mechanism of Prussian blue nanozymes with self-increasing catalytic activity
Source: Nat Commun. 2024 Jul 13;15:5908. doi: 10.1038/s41467-024-50344-7 (PMC11246500; doi:10.1038/s41467-024-50344-7)
Supplement: Supplementary file 4 — Source Data [file 41467_2024_50344_MOESM4_ESM.zip › Source data/Computational source data/CN-_sol/log.9816474t]

 running on   32 total cores
 distrk:  each k-point on   32 cores,    1 groups
 distr:  one band on    4 cores,    8 groups
 using from now: INCAR     
 vasp.5.4.4.18Apr17-6-g9f103f2a35 (build Oct 24 2022 16:40:30) complex          
  
 POSCAR found type information on POSCAR  C  N 
 POSCAR found :  2 types and       2 ions
 scaLAPACK will be used

 ----------------------------------------------------------------------------- 
|                                                                             |
|  ADVICE TO THIS USER RUNNING 'VASP/VAMP'   (HEAR YOUR MASTER'S VOICE ...):  |
|                                                                             |
|      You have a (more or less) 'small supercell' and for smaller cells      |
|      it is recommended  to use the reciprocal-space projection scheme!      |
|      The real space optimization is not  efficient for small cells and it   |
|      is also less accurate ...                                              |
|      Therefore set LREAL=.FALSE. in the  INCAR file                         |
|                                                                             |
 ----------------------------------------------------------------------------- 

 LDA part: xc-table for Pade appr. of Perdew
 POSCAR found type information on POSCAR  C  N 
 POSCAR found :  2 types and       2 ions
 found WAVECAR, reading the header
 POSCAR, INCAR and KPOINTS ok, starting setup
 FFT: planning ...
 reading WAVECAR
 the WAVECAR file was read successfully
 charge-density read from file: VASP                                    
 magnetization density read from file 1
 entering main loop
       N       E                     dE             d eps       ncg     rms          rms(c)
SOL:   1  -0.15874E+01    0.48661E-01   -0.15387E+01   113
RMM:   1    -0.196705232391E+02   -0.19671E+02   -0.61939E-01   109   0.141E+00    0.447E-01
SOL:   2  -0.15974E+01    0.47804E-01   -0.15496E+01   100
RMM:   2    -0.196562554857E+02    0.14268E-01   -0.24115E-02   106   0.570E-01    0.223E-01
SOL:   3  -0.16206E+01    0.46456E-01   -0.15742E+01   102
RMM:   3    -0.196482459760E+02    0.80095E-02   -0.26401E-02   105   0.532E-01    0.136E-01
SOL:   4  -0.16370E+01    0.46367E-01   -0.15906E+01    98
RMM:   4    -0.196499099697E+02   -0.16640E-02   -0.98313E-03    99   0.389E-01    0.156E-01
SOL:   5  -0.16487E+01    0.45992E-01   -0.16027E+01    96
RMM:   5    -0.196474444402E+02    0.24655E-02   -0.10225E-03    99   0.138E-01    0.104E-01
SOL:   6  -0.16727E+01    0.45659E-01   -0.16270E+01    96
RMM:   6    -0.196466621537E+02    0.78229E-03   -0.10780E-02    92   0.342E-01    0.106E-01
SOL:   7  -0.16732E+01    0.45661E-01   -0.16276E+01    87
RMM:   7    -0.196464757654E+02    0.18639E-03   -0.26307E-04    96   0.753E-02    0.843E-02
SOL:   8  -0.16755E+01    0.45690E-01   -0.16298E+01    88
RMM:   8    -0.196465809535E+02   -0.10519E-03   -0.31995E-04    93   0.580E-02    0.528E-02
SOL:   9  -0.16854E+01    0.45944E-01   -0.16394E+01    96
RMM:   9    -0.196476766312E+02   -0.10957E-02   -0.15460E-03    80   0.135E-01    0.422E-02
SOL:  10  -0.16870E+01    0.45984E-01   -0.16410E+01    87
RMM:  10    -0.196478718872E+02   -0.19526E-03   -0.29859E-04    97   0.618E-02    0.700E-02
SOL:  11  -0.16901E+01    0.46058E-01   -0.16441E+01    90
RMM:  11    -0.196481807749E+02   -0.30889E-03   -0.14989E-04    86   0.373E-02    0.426E-02
SOL:  12  -0.16933E+01    0.46078E-01   -0.16472E+01    87
RMM:  12    -0.196483849184E+02   -0.20414E-03   -0.54941E-04    84   0.750E-02    0.152E-02
SOL:  13  -0.16934E+01    0.46089E-01   -0.16474E+01    85
RMM:  13    -0.196485610948E+02   -0.17618E-03   -0.30657E-05    92   0.215E-02    0.186E-02
SOL:  14  -0.16935E+01    0.46106E-01   -0.16474E+01    85
RMM:  14    -0.196487443324E+02   -0.18324E-03   -0.66702E-05    83   0.277E-02    0.214E-03
SOL:  15  -0.16939E+01    0.46101E-01   -0.16478E+01    80
RMM:  15    -0.196487937175E+02   -0.49385E-04   -0.11899E-05    79   0.114E-02    0.501E-03
SOL:  16  -0.16941E+01    0.46096E-01   -0.16480E+01    79
RMM:  16    -0.196488015783E+02   -0.78608E-05   -0.24548E-06    82   0.554E-03
SOL:  17  -0.16942E+01    0.46090E-01   -0.16481E+01    79
   1 F= -.19663491E+02 E0= -.19663491E+02  d E =-.892533E-16  mag=    -0.0000
 writing wavefunctions
