# Supplementary material for: Elucidating the catalytic mechanism of Prussian blue nanozymes with self-increasing catalytic activity
Source: Nat Commun. 2024 Jul 13;15:5908. doi: 10.1038/s41467-024-50344-7 (PMC11246500; doi:10.1038/s41467-024-50344-7)
Supplement: Supplementary file 4 — Source Data [file 41467_2024_50344_MOESM4_ESM.zip › Source data/Computational source data/H2O/OUTCAR]

 vasp.5.4.4.18Apr17-6-g9f103f2a35 (build Aug 11 2022 15:12:02) complex          
  
 executed on             LinuxIFC date 2024.03.13  14:38:26
 running on   32 total cores
 distrk:  each k-point on   32 cores,    1 groups
 distr:  one band on NCORES_PER_BAND=   4 cores,    8 groups


--------------------------------------------------------------------------------------------------------


 INCAR:
 POTCAR:   PAW_PBE O 08Apr2002                    
 POTCAR:   PAW_PBE H 15Jun2001                    
 POTCAR:   PAW_PBE O 08Apr2002                    
   VRHFIN =O: s2p4                                                              
   LEXCH  = PE                                                                  
   EATOM  =   432.3788 eV,   31.7789 Ry                                         
                                                                                
   TITEL  = PAW_PBE O 08Apr2002                                                 
   LULTRA =        F    use ultrasoft PP ?                                      
   IUNSCR =        0    unscreen: 0-lin 1-nonlin 2-no                           
   RPACOR =     .000    partial core radius                                     
   POMASS =   16.000; ZVAL   =    6.000    mass and valenz                      
   RCORE  =    1.520    outmost cutoff radius                                   
   RWIGS  =    1.550; RWIGS  =     .820    wigner-seitz radius (au A)           
   ENMAX  =  400.000; ENMIN  =  300.000 eV                                      
   ICORE  =        2    local potential                                         
   LCOR   =        T    correct aug charges                                     
   LPAW   =        T    paw PP                                                  
   EAUG   =  605.392                                                            
   DEXC   =     .000                                                            
   RMAX   =    2.264    core radius for proj-oper                               
   RAUG   =    1.300    factor for augmentation sphere                          
   RDEP   =    1.550    radius for radial grids                                 
   QCUT   =   -5.520; QGAM   =   11.041    optimization parameters              
                                                                                
   Description                                                                  
     l     E      TYP  RCUT    TYP  RCUT                                        
     0   .000     23  1.200                                                     
     0  -.700     23  1.200                                                     
     1   .000     23  1.520                                                     
     1   .600     23  1.520                                                     
     2   .000      7  1.500                                                     
  local pseudopotential read in
  atomic valenz-charges read in
  non local Contribution for L=           0  read in
    real space projection operators read in
  non local Contribution for L=           0  read in
    real space projection operators read in
  non local Contribution for L=           1  read in
    real space projection operators read in
  non local Contribution for L=           1  read in
    real space projection operators read in
    PAW grid and wavefunctions read in
 
   number of l-projection  operators is LMAX  =           4
   number of lm-projection operators is LMMAX =           8
 
 POTCAR:   PAW_PBE H 15Jun2001                    
   VRHFIN =H: ultrasoft test                                                    
   LEXCH  = PE                                                                  
   EATOM  =    12.4884 eV,     .9179 Ry                                         
                                                                                
   TITEL  = PAW_PBE H 15Jun2001                                                 
   LULTRA =        F    use ultrasoft PP ?                                      
   IUNSCR =        0    unscreen: 0-lin 1-nonlin 2-no                           
   RPACOR =     .000    partial core radius                                     
   POMASS =    1.000; ZVAL   =    1.000    mass and valenz                      
   RCORE  =    1.100    outmost cutoff radius                                   
   RWIGS  =     .700; RWIGS  =     .370    wigner-seitz radius (au A)           
   ENMAX  =  250.000; ENMIN  =  200.000 eV                                      
   RCLOC  =     .701    cutoff for local pot                                    
   LCOR   =        T    correct aug charges                                     
   LPAW   =        T    paw PP                                                  
   EAUG   =  400.000                                                            
   RMAX   =    2.174    core radius for proj-oper                               
   RAUG   =    1.200    factor for augmentation sphere                          
   RDEP   =    1.112    radius for radial grids                                 
   QCUT   =   -5.749; QGAM   =   11.498    optimization parameters              
                                                                                
   Description                                                                  
     l     E      TYP  RCUT    TYP  RCUT                                        
     0   .000     23  1.100                                                     
     0   .500     23  1.100                                                     
     1  -.300     23  1.100                                                     
  local pseudopotential read in
  atomic valenz-charges read in
  non local Contribution for L=           0  read in
    real space projection operators read in
  non local Contribution for L=           0  read in
    real space projection operators read in
  non local Contribution for L=           1  read in
    real space projection operators read in
    PAW grid and wavefunctions read in
 
   number of l-projection  operators is LMAX  =           3
   number of lm-projection operators is LMMAX =           5
 

 ----------------------------------------------------------------------------- 
|                                                                             |
|  ADVICE TO THIS USER RUNNING 'VASP/VAMP'   (HEAR YOUR MASTER'S VOICE ...):  |
|                                                                             |
|      You have a (more or less) 'small supercell' and for smaller cells      |
|      it is recommended  to use the reciprocal-space projection scheme!      |
|      The real space optimization is not  efficient for small cells and it   |
|      is also less accurate ...                                              |
|      Therefore set LREAL=.FALSE. in the  INCAR file                         |
|                                                                             |
 ----------------------------------------------------------------------------- 

 Optimization of the real space projectors (new method)

 maximal supplied QI-value         = 24.76
 optimisation between [QCUT,QGAM] = [ 10.15, 20.30] = [ 28.85,115.39] Ry 
 Optimized for a Real-space Cutoff    1.30 Angstroem

   l    n(q)    QCUT    max X(q) W(low)/X(q) W(high)/X(q)  e(spline) 
   0      8    10.150     4.192    0.55E-04    0.58E-04    0.78E-07
   0      8    10.150     8.473    0.46E-03    0.68E-03    0.23E-06
   1      7    10.150     2.474    0.11E-03    0.93E-04    0.33E-07
   1      7    10.150     3.912    0.46E-03    0.50E-03    0.15E-06
 Optimization of the real space projectors (new method)

 maximal supplied QI-value         = 34.20
 optimisation between [QCUT,QGAM] = [  9.92, 20.18] = [ 27.55,114.04] Ry 
 Optimized for a Real-space Cutoff    1.26 Angstroem

   l    n(q)    QCUT    max X(q) W(low)/X(q) W(high)/X(q)  e(spline) 
   0      8     9.919     4.436    0.80E-04    0.66E-04    0.52E-07
   0      8     9.919    16.131    0.48E-03    0.23E-03    0.28E-06
   1      7     9.919     4.654    0.17E-03    0.75E-03    0.30E-06
 PAW_PBE O 08Apr2002                    :
 energy of atom  1       EATOM= -432.3788
 kinetic energy error for atom=    0.1156 (will be added to EATOM!!)
 PAW_PBE H 15Jun2001                    :
 energy of atom  2       EATOM=  -12.4884
 kinetic energy error for atom=    0.0098 (will be added to EATOM!!)
 
 
 POSCAR:     O    H                              
  positions in cartesian coordinates
  No initial velocities read in
 exchange correlation table for  LEXCH =        8
   RHO(1)=    0.500       N(1)  =     2000
   RHO(2)=  100.500       N(2)  =     4000

 VTST: version 3.2, (02/03/18)

 CHAIN: initializing optimizer
 
 OPT: Using VASP Conjugate-Gradient optimizer
 CHAIN: Read ICHAIN            0
 
 POSCAR:     O    H                              
  positions in cartesian coordinates
  No initial velocities read in
 


--------------------------------------------------------------------------------------------------------


 ion  position               nearest neighbor table
   1  0.493  0.499  0.500-   2 0.96   3 0.96
   2  0.537  0.452  0.500-   1 0.96
   3  0.522  0.556  0.500-   1 0.96
 

IMPORTANT INFORMATION: All symmetrisations will be switched off!
NOSYMM: (Re-)initialisation of all symmetry stuff for point group C_1.

 
 
 KPOINTS: Automatic generation                    

Automatic generation of k-mesh.
Space group operators:
 irot       det(A)        alpha          n_x          n_y          n_z        tau_x        tau_y        tau_z
    1     1.000000     0.000000     1.000000     0.000000     0.000000     0.000000     0.000000     0.000000
 
 Subroutine IBZKPT returns following result:
 ===========================================
 
 Found      1 irreducible k-points:
 
 Following reciprocal coordinates:
            Coordinates               Weight
  0.000000  0.000000  0.000000      1.000000
 
 Following cartesian coordinates:
            Coordinates               Weight
  0.000000  0.000000  0.000000      1.000000
 


--------------------------------------------------------------------------------------------------------


 Dimension of arrays:
   k-points           NKPTS =      1   k-points in BZ     NKDIM =      1   number of bands    NBANDS=     16
   number of dos      NEDOS =    301   number of ions     NIONS =      3
   non local maximal  LDIM  =      4   non local SUM 2l+1 LMDIM =      8
   total plane-waves  NPLWV = 512000
   max r-space proj   IRMAX =   1450   max aug-charges    IRDMAX=   2167
   dimension x,y,z NGX =    80 NGY =   80 NGZ =   80
   dimension x,y,z NGXF=   160 NGYF=  160 NGZF=  160
   support grid    NGXF=   160 NGYF=  160 NGZF=  160
   ions per type =               1   2
   NGX,Y,Z   is equivalent  to a cutoff of   8.87,  8.87,  8.87 a.u.
   NGXF,Y,Z  is equivalent  to a cutoff of  17.73, 17.73, 17.73 a.u.

 SYSTEM =  VASP                                    
 POSCAR =      O    H                              

 Startparameter for this run:
   NWRITE =      2    write-flag & timer
   PREC   = normal    normal or accurate (medium, high low for compatibility)
   ISTART =      0    job   : 0-new  1-cont  2-samecut
   ICHARG =      1    charge: 1-file 2-atom 10-const
   ISPIN  =      2    spin polarized calculation?
   LNONCOLLINEAR =      F non collinear calculations
   LSORBIT =      F    spin-orbit coupling
   INIWAV =      1    electr: 0-lowe 1-rand  2-diag
   LASPH  =      T    aspherical Exc in radial PAW
   METAGGA=      F    non-selfconsistent MetaGGA calc.

 Electronic Relaxation 1
   ENCUT  =  400.0 eV  29.40 Ry    5.42 a.u.  24.46 24.46 24.46*2*pi/ulx,y,z
   ENINI  =  400.0     initial cutoff
   ENAUG  =  605.4 eV  augmentation charge cutoff
   NELM   =     60;   NELMIN=  2; NELMDL=  0     # of ELM steps 
   EDIFF  = 0.1E-04   stopping-criterion for ELM
   LREAL  =      T    real-space projection
   NLSPLINE    = F    spline interpolate recip. space projectors
   LCOMPAT=      F    compatible to vasp.4.4
   GGA_COMPAT  = T    GGA compatible to vasp.4.4-vasp.4.6
   LMAXPAW     = -100 max onsite density
   LMAXMIX     =    4 max onsite mixed and CHGCAR
   VOSKOWN=      0    Vosko Wilk Nusair interpolation
   ROPT   =   -0.00050  -0.00050
 Ionic relaxation
   EDIFFG = -.2E-01   stopping-criterion for IOM
   NSW    =    200    number of steps for IOM
   NBLOCK =      1;   KBLOCK =    200    inner block; outer block 
   IBRION =      2    ionic relax: 0-MD 1-quasi-New 2-CG
   NFREE  =      1    steps in history (QN), initial steepest desc. (CG)
   ISIF   =      2    stress and relaxation
   IWAVPR =     11    prediction:  0-non 1-charg 2-wave 3-comb
   ISYM   =      0    0-nonsym 1-usesym 2-fastsym
   LCORR  =      T    Harris-Foulkes like correction to forces

   POTIM  = 0.5000    time-step for ionic-motion
   TEIN   =    0.0    initial temperature
   TEBEG  =    0.0;   TEEND  =   0.0 temperature during run
   SMASS  =  -3.00    Nose mass-parameter (am)
   estimated Nose-frequenzy (Omega)   =  0.10E-29 period in steps =****** mass=  -0.514E-26a.u.
   SCALEE = 1.0000    scale energy and forces
   NPACO  =    256;   APACO  = 16.0  distance and # of slots for P.C.
   PSTRESS=    0.0 pullay stress

  Mass of Ions in am
   POMASS =  16.00  1.00
  Ionic Valenz
   ZVAL   =   6.00  1.00
  Atomic Wigner-Seitz radii
   RWIGS  =  -1.00 -1.00
  virtual crystal weights 
   VCA    =   1.00  1.00
   NELECT =       8.0000    total number of electrons
   NUPDOWN=      -1.0000    fix difference up-down

 DOS related values:
   EMIN   =  10.00;   EMAX   =-10.00  energy-range for DOS
   EFERMI =   0.00
   ISMEAR =     0;   SIGMA  =   0.05  broadening in eV -4-tet -1-fermi 0-gaus

 Electronic relaxation 2 (details)
   IALGO  =     48    algorithm
   LDIAG  =      T    sub-space diagonalisation (order eigenvalues)
   LSUBROT=      F    optimize rotation matrix (better conditioning)
   TURBO    =      0    0=normal 1=particle mesh
   IRESTART =      0    0=no restart 2=restart with 2 vectors
   NREBOOT  =      0    no. of reboots
   NMIN     =      0    reboot dimension
   EREF     =   0.00    reference energy to select bands
   IMIX   =      4    mixing-type and parameters
     AMIX     =   0.40;   BMIX     =  1.00
     AMIX_MAG =   1.60;   BMIX_MAG =  1.00
     AMIN     =   0.10
     WC   =   100.;   INIMIX=   1;  MIXPRE=   1;  MAXMIX= -45

 Intra band minimization:
   WEIMIN = 0.0010     energy-eigenvalue tresh-hold
   EBREAK =  0.16E-06  absolut break condition
   DEPER  =   0.30     relativ break condition  

   TIME   =   0.40     timestep for ELM

  volume/ion in A,a.u.               =    1125.00      7591.87
  Fermi-wavevector in a.u.,A,eV,Ry     =   0.218280  0.412489  0.648264  0.047646
  Thomas-Fermi vector in A             =   0.996232
 
 Write flags
   LWAVE        =      T    write WAVECAR
   LDOWNSAMPLE  =      F    k-point downsampling of WAVECAR
   LCHARG       =      T    write CHGCAR
   LVTOT        =      F    write LOCPOT, total local potential
   LVHAR        =      F    write LOCPOT, Hartree potential only
   LELF         =      F    write electronic localiz. function (ELF)
   LORBIT       =     11    0 simple, 1 ext, 2 COOP (PROOUT), +10 PAW based schemes


 Dipole corrections
   LMONO  =      F    monopole corrections only (constant potential shift)
   LDIPOL =      F    correct potential (dipole corrections)
   IDIPOL =      0    1-x, 2-y, 3-z, 4-all directions 
   EPSILON=  1.0000000 bulk dielectric constant

 Exchange correlation treatment:
   GGA     =    --    GGA type
   LEXCH   =     8    internal setting for exchange type
   VOSKOWN=      0    Vosko Wilk Nusair interpolation
   LHFCALC =     F    Hartree Fock is set to
   LHFONE  =     F    Hartree Fock one center treatment
   AEXX    =    0.0000 exact exchange contribution

 Linear response parameters
   LEPSILON=     F    determine dielectric tensor
   LRPA    =     F    only Hartree local field effects (RPA)
   LNABLA  =     F    use nabla operator in PAW spheres
   LVEL    =     F    velocity operator in full k-point grid
   LINTERFAST=   F  fast interpolation
   KINTER  =     0    interpolate to denser k-point grid
   CSHIFT  =0.1000    complex shift for real part using Kramers Kronig
   OMEGAMAX=  -1.0    maximum frequency
   DEG_THRESHOLD= 0.2000000E-02 threshold for treating states as degnerate
   RTIME   =   -0.100 relaxation time in fs
  (WPLASMAI=    0.000 imaginary part of plasma frequency in eV, 0.658/RTIME)
   DFIELD  = 0.0000000 0.0000000 0.0000000 field for delta impulse in time
 
 Orbital magnetization related:
   ORBITALMAG=     F  switch on orbital magnetization
   LCHIMAG   =     F  perturbation theory with respect to B field
   DQ        =  0.001000  dq finite difference perturbation B field
   LLRAUG    =     F  two centre corrections for induced B field


--------------------------------------------------------------------------------------------------------


 conjugate gradient relaxation of ions
   using selective dynamics as specified on POSCAR
   WARNING: If single coordinates had been selected the selection of coordinates
            is made according to the corresponding   d i r e c t   coordinates!
            Don't support selection of single cartesian coordinates -- sorry ...
  !
 charge density and potential will be updated during run
 spin polarized calculation
 RMM-DIIS sequential band-by-band
 perform sub-space diagonalisation
    before iterative eigenvector-optimisation
 modified Broyden-mixing scheme, WC =      100.0
 initial mixing is a Kerker type mixing with AMIX =  0.4000 and BMIX =      1.0000
 Hartree-type preconditioning will be used
 using additional bands           12
 real space projection scheme for non local part
 calculate Harris-corrections to forces 
   (improved forces if not selfconsistent)
 use gradient corrections 
 use of overlap-Matrix (Vanderbilt PP)
 Gauss-broadening in eV      SIGMA  =   0.05


--------------------------------------------------------------------------------------------------------


  energy-cutoff  :      400.00
  volume of cell :     3375.00
      direct lattice vectors                 reciprocal lattice vectors
    15.000000000  0.000000000  0.000000000     0.066666667  0.000000000  0.000000000
     0.000000000 15.000000000  0.000000000     0.000000000  0.066666667  0.000000000
     0.000000000  0.000000000 15.000000000     0.000000000  0.000000000  0.066666667

  length of vectors
    15.000000000 15.000000000 15.000000000     0.066666667  0.066666667  0.066666667


 
 k-points in units of 2pi/SCALE and weight: Automatic generation                    
   0.00000000  0.00000000  0.00000000       1.000
 
 k-points in reciprocal lattice and weights: Automatic generation                    
   0.00000000  0.00000000  0.00000000       1.000
 
 position of ions in fractional coordinates (direct lattice) 
   0.49268256  0.49896634  0.50000000
   0.53657879  0.45239252  0.50000000
   0.52196070  0.55587672  0.50000000
 
 position of ions in cartesian coordinates  (Angst):
   7.39023844  7.48449517  7.50000000
   8.04868192  6.78588786  7.50000000
   7.82941057  8.33815075  7.50000000
 


--------------------------------------------------------------------------------------------------------


 k-point  1 :   0.0000 0.0000 0.0000  plane waves:   61445

 maximum and minimum number of plane-waves per node :     15384    15349

 maximum number of plane-waves:     61445
 maximum index in each direction: 
   IXMAX=   24   IYMAX=   24   IZMAX=   24
   IXMIN=  -24   IYMIN=  -24   IZMIN=  -24


 real space projection operators:
  total allocation   :        183.01 KBytes
  max/ min on nodes  :         45.85         45.52


 parallel 3D FFT for wavefunctions:
    minimum data exchange during FFTs selected (reduces bandwidth)
 parallel 3D FFT for charge:
    minimum data exchange during FFTs selected (reduces bandwidth)


 total amount of memory used by VASP MPI-rank0    60037. kBytes
=======================================================================

   base      :      30000. kBytes
   nonlr-proj:        127. kBytes
   fftplans  :       8287. kBytes
   grid      :      20633. kBytes
   one-center:          6. kBytes
   wavefun   :        984. kBytes
 
     INWAV:  cpu time    0.0000: real time    0.0000
 Broyden mixing: mesh for mixing (old mesh)
   NGX = 49   NGY = 49   NGZ = 49
  (NGX  =160   NGY  =160   NGZ  =160)
  gives a total of 117649 points

 initial charge density was supplied:
 charge density of overlapping atoms calculated
 number of electron       8.0000000 magnetization       3.0000000
 keeping initial charge density in first step


--------------------------------------------------------------------------------------------------------


 Maximum index for non-local projection operator          342
 Maximum index for augmentation-charges            0 (set IRDMAX)


--------------------------------------------------------------------------------------------------------


 First call to EWALD:  gamma=   0.118
 Maximum number of real-space cells 3x 3x 3
 Maximum number of reciprocal cells 3x 3x 3

    FEWALD:  cpu time    0.0017: real time    0.0022


--------------------------------------- Iteration      1(   1)  ---------------------------------------


    POTLOK:  cpu time    0.2418: real time    0.2469
    SETDIJ:  cpu time    0.2252: real time    0.2301
    EDDIAG:  cpu time    0.0704: real time    0.1046
  RMM-DIIS:  cpu time    0.0982: real time    0.0997
    ORTHCH:  cpu time    0.0058: real time    0.0058
       DOS:  cpu time    0.0018: real time    0.0053
    --------------------------------------------
      LOOP:  cpu time    0.6432: real time    0.6925

 eigenvalue-minimisations  :    32
 total energy-change (2. order) : 0.1224077E+03  (-0.4792178E+02)
 number of electron       8.0000000 magnetization       3.0000000
 augmentation part        8.0000000 magnetization       3.0000000

 Free energy of the ion-electron system (eV)
  ---------------------------------------------------
  alpha Z        PSCENC =         0.06643638
  Ewald energy   TEWEN  =       102.14338428
  -Hartree energ DENC   =      -460.10701152
  -exchange      EXHF   =         0.00000000
  -V(xc)+E(xc)   XCENC  =        33.07924814
  PAW double counting   =       246.88637530     -248.74825379
  entropy T*S    EENTRO =        -0.00002786
  eigenvalues    EBANDS =        -8.13294474
  atomic energy  EATOM  =       457.22046137
  Solvation  Ediel_sol  =         0.00000000
  ---------------------------------------------------
  free energy    TOTEN  =       122.40766757 eV

  energy without entropy =      122.40769542  energy(sigma->0) =      122.40768150


--------------------------------------------------------------------------------------------------------


--------------------------------------- Iteration      1(   2)  ---------------------------------------


    EDDIAG:  cpu time    0.0526: real time    0.0673
  RMM-DIIS:  cpu time    0.0950: real time    0.0952
    ORTHCH:  cpu time    0.0059: real time    0.0059
       DOS:  cpu time    0.0005: real time    0.0005
    --------------------------------------------
      LOOP:  cpu time    0.1541: real time    0.1690

 eigenvalue-minimisations  :    32
 total energy-change (2. order) :-0.2138885E+02  (-0.2451088E+02)
 number of electron       8.0000000 magnetization       3.0000000
 augmentation part        8.0000000 magnetization       3.0000000

 Free energy of the ion-electron system (eV)
  ---------------------------------------------------
  alpha Z        PSCENC =         0.06643638
  Ewald energy   TEWEN  =       102.14338428
  -Hartree energ DENC   =      -460.10701152
  -exchange      EXHF   =         0.00000000
  -V(xc)+E(xc)   XCENC  =        33.07924814
  PAW double counting   =       246.88637530     -248.74825379
  entropy T*S    EENTRO =        -0.01350518
  eigenvalues    EBANDS =       -29.50831429
  atomic energy  EATOM  =       457.22046137
  Solvation  Ediel_sol  =         0.00000000
  ---------------------------------------------------
  free energy    TOTEN  =       101.01882069 eV

  energy without entropy =      101.03232587  energy(sigma->0) =      101.02557328


--------------------------------------------------------------------------------------------------------


--------------------------------------- Iteration      1(   3)  ---------------------------------------


    EDDIAG:  cpu time    0.0516: real time    0.0518
  RMM-DIIS:  cpu time    0.0960: real time    0.0963
    ORTHCH:  cpu time    0.0058: real time    0.0059
       DOS:  cpu time    0.0005: real time    0.0005
    --------------------------------------------
      LOOP:  cpu time    0.1539: real time    0.1545

 eigenvalue-minimisations  :    32
 total energy-change (2. order) :-0.1520073E+02  (-0.1400126E+02)
 number of electron       8.0000000 magnetization       3.0000000
 augmentation part        8.0000000 magnetization       3.0000000

 Free energy of the ion-electron system (eV)
  ---------------------------------------------------
  alpha Z        PSCENC =         0.06643638
  Ewald energy   TEWEN  =       102.14338428
  -Hartree energ DENC   =      -460.10701152
  -exchange      EXHF   =         0.00000000
  -V(xc)+E(xc)   XCENC  =        33.07924814
  PAW double counting   =       246.88637530     -248.74825379
  entropy T*S    EENTRO =        -0.01602130
  eigenvalues    EBANDS =       -44.70653252
  atomic energy  EATOM  =       457.22046137
  Solvation  Ediel_sol  =         0.00000000
  ---------------------------------------------------
  free energy    TOTEN  =        85.81808634 eV

  energy without entropy =       85.83410764  energy(sigma->0) =       85.82609699


--------------------------------------------------------------------------------------------------------


--------------------------------------- Iteration      1(   4)  ---------------------------------------


    EDDIAG:  cpu time    0.0515: real time    0.0519
  RMM-DIIS:  cpu time    0.0961: real time    0.0962
    ORTHCH:  cpu time    0.0057: real time    0.0057
       DOS:  cpu time    0.0004: real time    0.0004
    --------------------------------------------
      LOOP:  cpu time    0.1537: real time    0.1543

 eigenvalue-minimisations  :    32
 total energy-change (2. order) :-0.2161004E+02  (-0.1711319E+02)
 number of electron       8.0000000 magnetization       3.0000000
 augmentation part        8.0000000 magnetization       3.0000000

 Free energy of the ion-electron system (eV)
  ---------------------------------------------------
  alpha Z        PSCENC =         0.06643638
  Ewald energy   TEWEN  =       102.14338428
  -Hartree energ DENC   =      -460.10701152
  -exchange      EXHF   =         0.00000000
  -V(xc)+E(xc)   XCENC  =        33.07924814
  PAW double counting   =       246.88637530     -248.74825379
  entropy T*S    EENTRO =        -0.02385638
  eigenvalues    EBANDS =       -66.30873726
  atomic energy  EATOM  =       457.22046137
  Solvation  Ediel_sol  =         0.00000000
  ---------------------------------------------------
  free energy    TOTEN  =        64.20804652 eV

  energy without entropy =       64.23190290  energy(sigma->0) =       64.21997471


--------------------------------------------------------------------------------------------------------


--------------------------------------- Iteration      1(   5)  ---------------------------------------


    EDDIAG:  cpu time    0.0509: real time    0.0532
  RMM-DIIS:  cpu time    0.0939: real time    0.0970
    ORTHCH:  cpu time    0.0052: real time    0.0058
       DOS:  cpu time    0.0003: real time    0.0003
    --------------------------------------------
      LOOP:  cpu time    0.1503: real time    0.1563

 eigenvalue-minimisations  :    32
 total energy-change (2. order) :-0.3206543E+02  (-0.3001138E+02)
 number of electron       8.0000000 magnetization       3.0000000
 augmentation part        8.0000000 magnetization       3.0000000

 Free energy of the ion-electron system (eV)
  ---------------------------------------------------
  alpha Z        PSCENC =         0.06643638
  Ewald energy   TEWEN  =       102.14338428
  -Hartree energ DENC   =      -460.10701152
  -exchange      EXHF   =         0.00000000
  -V(xc)+E(xc)   XCENC  =        33.07924814
  PAW double counting   =       246.88637530     -248.74825379
  entropy T*S    EENTRO =        -0.00000000
  eigenvalues    EBANDS =       -98.39802241
  atomic energy  EATOM  =       457.22046137
  Solvation  Ediel_sol  =         0.00000000
  ---------------------------------------------------
  free energy    TOTEN  =        32.14261775 eV

  energy without entropy =       32.14261775  energy(sigma->0) =       32.14261775


--------------------------------------------------------------------------------------------------------


--------------------------------------- Iteration      1(   6)  ---------------------------------------


    EDDIAG:  cpu time    0.0490: real time    0.0517
  RMM-DIIS:  cpu time    0.0954: real time    0.0955
    ORTHCH:  cpu time    0.0058: real time    0.0058
       DOS:  cpu time    0.0003: real time    0.0003
    --------------------------------------------
      LOOP:  cpu time    0.1505: real time    0.1532

 eigenvalue-minimisations  :    32
 total energy-change (2. order) :-0.2880121E+02  (-0.2442800E+02)
 number of electron       8.0000000 magnetization       3.0000000
 augmentation part        8.0000000 magnetization       3.0000000

 Free energy of the ion-electron system (eV)
  ---------------------------------------------------
  alpha Z        PSCENC =         0.06643638
  Ewald energy   TEWEN  =       102.14338428
  -Hartree energ DENC   =      -460.10701152
  -exchange      EXHF   =         0.00000000
  -V(xc)+E(xc)   XCENC  =        33.07924814
  PAW double counting   =       246.88637530     -248.74825379
  entropy T*S    EENTRO =        -0.00000000
  eigenvalues    EBANDS =      -127.19923487
  atomic energy  EATOM  =       457.22046137
  Solvation  Ediel_sol  =         0.00000000
  ---------------------------------------------------
  free energy    TOTEN  =         3.34140529 eV

  energy without entropy =        3.34140529  energy(sigma->0) =        3.34140529


--------------------------------------------------------------------------------------------------------


--------------------------------------- Iteration      1(   7)  ---------------------------------------


    EDDIAG:  cpu time    0.0513: real time    0.0519
  RMM-DIIS:  cpu time    0.0963: real time    0.0962
    ORTHCH:  cpu time    0.0059: real time    0.0059
       DOS:  cpu time    0.0003: real time    0.0003
    --------------------------------------------
      LOOP:  cpu time    0.1537: real time    0.1543

 eigenvalue-minimisations  :    32
 total energy-change (2. order) :-0.1411386E+02  (-0.1370824E+02)
 number of electron       8.0000000 magnetization       3.0000000
 augmentation part        8.0000000 magnetization       3.0000000

 Free energy of the ion-electron system (eV)
  ---------------------------------------------------
  alpha Z        PSCENC =         0.06643638
  Ewald energy   TEWEN  =       102.14338428
  -Hartree energ DENC   =      -460.10701152
  -exchange      EXHF   =         0.00000000
  -V(xc)+E(xc)   XCENC  =        33.07924814
  PAW double counting   =       246.88637530     -248.74825379
  entropy T*S    EENTRO =        -0.00000000
  eigenvalues    EBANDS =      -141.31309033
  atomic energy  EATOM  =       457.22046137
  Solvation  Ediel_sol  =         0.00000000
  ---------------------------------------------------
  free energy    TOTEN  =       -10.77245017 eV

  energy without entropy =      -10.77245017  energy(sigma->0) =      -10.77245017


--------------------------------------------------------------------------------------------------------


--------------------------------------- Iteration      1(   8)  ---------------------------------------


    EDDIAG:  cpu time    0.0510: real time    0.0514
  RMM-DIIS:  cpu time    0.0972: real time    0.0972
    ORTHCH:  cpu time    0.0059: real time    0.0059
       DOS:  cpu time    0.0003: real time    0.0003
    --------------------------------------------
      LOOP:  cpu time    0.1544: real time    0.1549

 eigenvalue-minimisations  :    32
 total energy-change (2. order) :-0.1815248E+01  (-0.1749799E+01)
 number of electron       8.0000000 magnetization       3.0000000
 augmentation part        8.0000000 magnetization       3.0000000

 Free energy of the ion-electron system (eV)
  ---------------------------------------------------
  alpha Z        PSCENC =         0.06643638
  Ewald energy   TEWEN  =       102.14338428
  -Hartree energ DENC   =      -460.10701152
  -exchange      EXHF   =         0.00000000
  -V(xc)+E(xc)   XCENC  =        33.07924814
  PAW double counting   =       246.88637530     -248.74825379
  entropy T*S    EENTRO =        -0.00000000
  eigenvalues    EBANDS =      -143.12833786
  atomic energy  EATOM  =       457.22046137
  Solvation  Ediel_sol  =         0.00000000
  ---------------------------------------------------
  free energy    TOTEN  =       -12.58769769 eV

  energy without entropy =      -12.58769769  energy(sigma->0) =      -12.58769769


--------------------------------------------------------------------------------------------------------


--------------------------------------- Iteration      1(   9)  ---------------------------------------


    EDDIAG:  cpu time    0.0514: real time    0.0520
  RMM-DIIS:  cpu time    0.1658: real time    0.1658
    ORTHCH:  cpu time    0.0059: real time    0.0059
       DOS:  cpu time    0.0003: real time    0.0003
    --------------------------------------------
      LOOP:  cpu time    0.2233: real time    0.2239

 eigenvalue-minimisations  :    64
 total energy-change (2. order) :-0.3096665E+00  (-0.3058540E+00)
 number of electron       8.0000000 magnetization       3.0000000
 augmentation part        8.0000000 magnetization       3.0000000

 Free energy of the ion-electron system (eV)
  ---------------------------------------------------
  alpha Z        PSCENC =         0.06643638
  Ewald energy   TEWEN  =       102.14338428
  -Hartree energ DENC   =      -460.10701152
  -exchange      EXHF   =         0.00000000
  -V(xc)+E(xc)   XCENC  =        33.07924814
  PAW double counting   =       246.88637530     -248.74825379
  entropy T*S    EENTRO =        -0.00000000
  eigenvalues    EBANDS =      -143.43800432
  atomic energy  EATOM  =       457.22046137
  Solvation  Ediel_sol  =         0.00000000
  ---------------------------------------------------
  free energy    TOTEN  =       -12.89736416 eV

  energy without entropy =      -12.89736416  energy(sigma->0) =      -12.89736416


--------------------------------------------------------------------------------------------------------


--------------------------------------- Iteration      1(  10)  ---------------------------------------


    EDDIAG:  cpu time    0.0514: real time    0.0518
  RMM-DIIS:  cpu time    0.1636: real time    0.1638
    ORTHCH:  cpu time    0.0057: real time    0.0057
       DOS:  cpu time    0.0003: real time    0.0003
    --------------------------------------------
      LOOP:  cpu time    0.2210: real time    0.2216

 eigenvalue-minimisations  :    64
 total energy-change (2. order) :-0.2212422E-01  (-0.2142650E-01)
 number of electron       8.0000000 magnetization       3.0000000
 augmentation part        8.0000000 magnetization       3.0000000

 Free energy of the ion-electron system (eV)
  ---------------------------------------------------
  alpha Z        PSCENC =         0.06643638
  Ewald energy   TEWEN  =       102.14338428
  -Hartree energ DENC   =      -460.10701152
  -exchange      EXHF   =         0.00000000
  -V(xc)+E(xc)   XCENC  =        33.07924814
  PAW double counting   =       246.88637530     -248.74825379
  entropy T*S    EENTRO =        -0.00000000
  eigenvalues    EBANDS =      -143.46012854
  atomic energy  EATOM  =       457.22046137
  Solvation  Ediel_sol  =         0.00000000
  ---------------------------------------------------
  free energy    TOTEN  =       -12.91948838 eV

  energy without entropy =      -12.91948838  energy(sigma->0) =      -12.91948838


--------------------------------------------------------------------------------------------------------


--------------------------------------- Iteration      1(  11)  ---------------------------------------


    EDDIAG:  cpu time    0.0497: real time    0.0522
  RMM-DIIS:  cpu time    0.1642: real time    0.1682
    ORTHCH:  cpu time    0.0058: real time    0.0058
       DOS:  cpu time    0.0003: real time    0.0003
    --------------------------------------------
      LOOP:  cpu time    0.2200: real time    0.2264

 eigenvalue-minimisations  :    64
 total energy-change (2. order) :-0.1301650E-02  (-0.1281142E-02)
 number of electron       8.0000000 magnetization       3.0000000
 augmentation part        8.0000000 magnetization       3.0000000

 Free energy of the ion-electron system (eV)
  ---------------------------------------------------
  alpha Z        PSCENC =         0.06643638
  Ewald energy   TEWEN  =       102.14338428
  -Hartree energ DENC   =      -460.10701152
  -exchange      EXHF   =         0.00000000
  -V(xc)+E(xc)   XCENC  =        33.07924814
  PAW double counting   =       246.88637530     -248.74825379
  entropy T*S    EENTRO =        -0.00000000
  eigenvalues    EBANDS =      -143.46143019
  atomic energy  EATOM  =       457.22046137
  Solvation  Ediel_sol  =         0.00000000
  ---------------------------------------------------
  free energy    TOTEN  =       -12.92079003 eV

  energy without entropy =      -12.92079003  energy(sigma->0) =      -12.92079003


--------------------------------------------------------------------------------------------------------


--------------------------------------- Iteration      1(  12)  ---------------------------------------


    EDDIAG:  cpu time    0.0512: real time    0.0516
  RMM-DIIS:  cpu time    0.1636: real time    0.1636
    ORTHCH:  cpu time    0.0059: real time    0.0059
       DOS:  cpu time    0.0003: real time    0.0003
    CHARGE:  cpu time    0.0357: real time    0.0393
    MIXING:  cpu time    0.0093: real time    0.0158
    --------------------------------------------
      LOOP:  cpu time    0.2662: real time    0.2767

 eigenvalue-minimisations  :    63
 total energy-change (2. order) :-0.1648000E-03  (-0.1642288E-03)
 number of electron       7.9999945 magnetization       2.2835090
 augmentation part        0.8590059 magnetization       2.2602440

 Broyden mixing:
  rms(total) = 0.13777E+01    rms(broyden)= 0.13765E+01
  rms(prec ) = 0.14730E+01
  weight for this iteration     100.00

 Free energy of the ion-electron system (eV)
  ---------------------------------------------------
  alpha Z        PSCENC =         0.06643638
  Ewald energy   TEWEN  =       102.14338428
  -Hartree energ DENC   =      -460.10701152
  -exchange      EXHF   =         0.00000000
  -V(xc)+E(xc)   XCENC  =        33.07924814
  PAW double counting   =       246.88637530     -248.74825379
  entropy T*S    EENTRO =        -0.00000000
  eigenvalues    EBANDS =      -143.46159499
  atomic energy  EATOM  =       457.22046137
  Solvation  Ediel_sol  =         0.00000000
  ---------------------------------------------------
  free energy    TOTEN  =       -12.92095483 eV

  energy without entropy =      -12.92095483  energy(sigma->0) =      -12.92095483


--------------------------------------------------------------------------------------------------------


--------------------------------------- Iteration      1(  13)  ---------------------------------------


    POTLOK:  cpu time    0.2285: real time    0.2287
    SETDIJ:  cpu time    0.2251: real time    0.2253
    EDDIAG:  cpu time    0.0501: real time    0.0504
  RMM-DIIS:  cpu time    0.1594: real time    0.1632
    ORTHCH:  cpu time    0.0068: real time    0.0068
       DOS:  cpu time    0.0003: real time    0.0003
    CHARGE:  cpu time    0.0344: real time    0.0345
    MIXING:  cpu time    0.0082: real time    0.0118
    --------------------------------------------
      LOOP:  cpu time    0.7129: real time    0.7210

 eigenvalue-minimisations  :    64
 total energy-change (2. order) : 0.8904192E+01  (-0.1911264E+01)
 number of electron       7.9999952 magnetization       1.7694234
 augmentation part        0.7510108 magnetization       1.6912618

 Broyden mixing:
  rms(total) = 0.42918E+00    rms(broyden)= 0.42834E+00
  rms(prec ) = 0.46590E+00
  weight for this iteration     100.00

 eigenvalues of (default mixing * dielectric matrix)
  average eigenvalue GAMMA=   0.8705
  0.8705

 Free energy of the ion-electron system (eV)
  ---------------------------------------------------
  alpha Z        PSCENC =         0.06643638
  Ewald energy   TEWEN  =       102.14338428
  -Hartree energ DENC   =      -486.35213559
  -exchange      EXHF   =         0.00000000
  -V(xc)+E(xc)   XCENC  =        42.31701385
  PAW double counting   =       307.61541850     -309.87215598
  entropy T*S    EENTRO =        -0.00000000
  eigenvalues    EBANDS =      -117.15518558
  atomic energy  EATOM  =       457.22046137
  Solvation  Ediel_sol  =         0.00000000
  ---------------------------------------------------
  free energy    TOTEN  =        -4.01676278 eV

  energy without entropy =       -4.01676278  energy(sigma->0) =       -4.01676278


--------------------------------------------------------------------------------------------------------


--------------------------------------- Iteration      1(  14)  ---------------------------------------


    POTLOK:  cpu time    0.2301: real time    0.2303
    SETDIJ:  cpu time    0.2243: real time    0.2243
    EDDIAG:  cpu time    0.0503: real time    0.0505
  RMM-DIIS:  cpu time    0.1633: real time    0.1633
    ORTHCH:  cpu time    0.0067: real time    0.0067
       DOS:  cpu time    0.0003: real time    0.0003
    CHARGE:  cpu time    0.0341: real time    0.0341
    MIXING:  cpu time    0.0073: real time    0.0073
    --------------------------------------------
      LOOP:  cpu time    0.7164: real time    0.7168

 eigenvalue-minimisations  :    64
 total energy-change (2. order) :-0.6812704E+01  (-0.5436405E+00)
 number of electron       7.9999956 magnetization       1.4325691
 augmentation part        0.6948783 magnetization       1.3870281

 Broyden mixing:
  rms(total) = 0.32188E+00    rms(broyden)= 0.32167E+00
  rms(prec ) = 0.34209E+00
  weight for this iteration     100.00

 eigenvalues of (default mixing * dielectric matrix)
  average eigenvalue GAMMA=   0.8348
  0.8348  0.8348

 Free energy of the ion-electron system (eV)
  ---------------------------------------------------
  alpha Z        PSCENC =         0.06643638
  Ewald energy   TEWEN  =       102.14338428
  -Hartree energ DENC   =      -493.87765867
  -exchange      EXHF   =         0.00000000
  -V(xc)+E(xc)   XCENC  =        37.18107048
  PAW double counting   =       326.58664726     -328.87833410
  entropy T*S    EENTRO =        -0.00000000
  eigenvalues    EBANDS =      -111.27147418
  atomic energy  EATOM  =       457.22046137
  Solvation  Ediel_sol  =         0.00000000
  ---------------------------------------------------
  free energy    TOTEN  =       -10.82946718 eV

  energy without entropy =      -10.82946718  energy(sigma->0) =      -10.82946718


--------------------------------------------------------------------------------------------------------


--------------------------------------- Iteration      1(  15)  ---------------------------------------


    POTLOK:  cpu time    0.2278: real time    0.2324
    SETDIJ:  cpu time    0.2250: real time    0.2250
    EDDIAG:  cpu time    0.0504: real time    0.0506
  RMM-DIIS:  cpu time    0.1644: real time    0.1644
    ORTHCH:  cpu time    0.0067: real time    0.0067
       DOS:  cpu time    0.0003: real time    0.0003
    CHARGE:  cpu time    0.0341: real time    0.0341
    MIXING:  cpu time    0.0077: real time    0.0077
    --------------------------------------------
      LOOP:  cpu time    0.7164: real time    0.7212

 eigenvalue-minimisations  :    64
 total energy-change (2. order) :-0.4825172E+00  (-0.3213869E-01)
 number of electron       7.9999956 magnetization       0.6605747
 augmentation part        0.7005023 magnetization       0.6279228

 Broyden mixing:
  rms(total) = 0.19798E+00    rms(broyden)= 0.19796E+00
  rms(prec ) = 0.21267E+00
  weight for this iteration     100.00

 eigenvalues of (default mixing * dielectric matrix)
  average eigenvalue GAMMA=   1.2461
  1.8945  1.0821  0.7618

 Free energy of the ion-electron system (eV)
  ---------------------------------------------------
  alpha Z        PSCENC =         0.06643638
  Ewald energy   TEWEN  =       102.14338428
  -Hartree energ DENC   =      -493.02021173
  -exchange      EXHF   =         0.00000000
  -V(xc)+E(xc)   XCENC  =        36.62550963
  PAW double counting   =       326.85439527     -329.08004945
  entropy T*S    EENTRO =        -0.00000000
  eigenvalues    EBANDS =      -112.12191014
  atomic energy  EATOM  =       457.22046137
  Solvation  Ediel_sol  =         0.00000000
  ---------------------------------------------------
  free energy    TOTEN  =       -11.31198439 eV

  energy without entropy =      -11.31198439  energy(sigma->0) =      -11.31198439


--------------------------------------------------------------------------------------------------------


--------------------------------------- Iteration      1(  16)  ---------------------------------------


    POTLOK:  cpu time    0.2310: real time    0.2316
    SETDIJ:  cpu time    0.2250: real time    0.2256
    EDDIAG:  cpu time    0.0502: real time    0.0510
  RMM-DIIS:  cpu time    0.1681: real time    0.1682
    ORTHCH:  cpu time    0.0075: real time    0.0076
       DOS:  cpu time    0.0004: real time    0.0004
    CHARGE:  cpu time    0.0342: real time    0.0342
    MIXING:  cpu time    0.0082: real time    0.0081
    --------------------------------------------
      LOOP:  cpu time    0.7245: real time    0.7268

 eigenvalue-minimisations  :    64
 total energy-change (2. order) :-0.1652612E+01  (-0.1007077E+00)
 number of electron       7.9999955 magnetization       0.5310006
 augmentation part        0.7114267 magnetization       0.5170473

 Broyden mixing:
  rms(total) = 0.77325E-01    rms(broyden)= 0.77238E-01
  rms(prec ) = 0.88049E-01
  weight for this iteration     100.00

 eigenvalues of (default mixing * dielectric matrix)
  average eigenvalue GAMMA=   1.1434
  2.0595  0.9137  0.9137  0.6869

 Free energy of the ion-electron system (eV)
  ---------------------------------------------------
  alpha Z        PSCENC =         0.06643638
  Ewald energy   TEWEN  =       102.14338428
  -Hartree energ DENC   =      -493.80885455
  -exchange      EXHF   =         0.00000000
  -V(xc)+E(xc)   XCENC  =        35.29158632
  PAW double counting   =       331.69568342     -333.83096622
  entropy T*S    EENTRO =        -0.00000000
  eigenvalues    EBANDS =      -111.74232691
  atomic energy  EATOM  =       457.22046137
  Solvation  Ediel_sol  =         0.00000000
  ---------------------------------------------------
  free energy    TOTEN  =       -12.96459592 eV

  energy without entropy =      -12.96459592  energy(sigma->0) =      -12.96459592


--------------------------------------------------------------------------------------------------------


--------------------------------------- Iteration      1(  17)  ---------------------------------------


    POTLOK:  cpu time    0.2304: real time    0.2306
    SETDIJ:  cpu time    0.2251: real time    0.2251
    EDDIAG:  cpu time    0.0498: real time    0.0503
  RMM-DIIS:  cpu time    0.1640: real time    0.1643
    ORTHCH:  cpu time    0.0064: real time    0.0065
       DOS:  cpu time    0.0005: real time    0.0005
    CHARGE:  cpu time    0.0329: real time    0.0336
    MIXING:  cpu time    0.0083: real time    0.0083
    --------------------------------------------
      LOOP:  cpu time    0.7174: real time    0.7192

 eigenvalue-minimisations  :    65
 total energy-change (2. order) :-0.2256094E+00  (-0.1633566E-01)
 number of electron       7.9999956 magnetization       0.4300054
 augmentation part        0.7020369 magnetization       0.4234816

 Broyden mixing:
  rms(total) = 0.38530E-01    rms(broyden)= 0.38408E-01
  rms(prec ) = 0.45364E-01
  weight for this iteration     100.00

 eigenvalues of (default mixing * dielectric matrix)
  average eigenvalue GAMMA=   1.0843
  2.1296  1.0989  0.7409  0.7409  0.7109

 Free energy of the ion-electron system (eV)
  ---------------------------------------------------
  alpha Z        PSCENC =         0.06643638
  Ewald energy   TEWEN  =       102.14338428
  -Hartree energ DENC   =      -495.20840097
  -exchange      EXHF   =         0.00000000
  -V(xc)+E(xc)   XCENC  =        35.16908841
  PAW double counting   =       334.10389992     -336.25911188
  entropy T*S    EENTRO =        -0.00000000
  eigenvalues    EBANDS =      -110.42596281
  atomic energy  EATOM  =       457.22046137
  Solvation  Ediel_sol  =         0.00000000
  ---------------------------------------------------
  free energy    TOTEN  =       -13.19020529 eV

  energy without entropy =      -13.19020529  energy(sigma->0) =      -13.19020529


--------------------------------------------------------------------------------------------------------


--------------------------------------- Iteration      1(  18)  ---------------------------------------


    POTLOK:  cpu time    0.2307: real time    0.2309
    SETDIJ:  cpu time    0.2247: real time    0.2247
    EDDIAG:  cpu time    0.0504: real time    0.0507
  RMM-DIIS:  cpu time    0.1627: real time    0.1627
    ORTHCH:  cpu time    0.0065: real time    0.0065
       DOS:  cpu time    0.0003: real time    0.0003
    CHARGE:  cpu time    0.0334: real time    0.0335
    MIXING:  cpu time    0.0090: real time    0.0090
    --------------------------------------------
      LOOP:  cpu time    0.7177: real time    0.7182

 eigenvalue-minimisations  :    64
 total energy-change (2. order) :-0.1501383E+00  (-0.1321611E-02)
 number of electron       7.9999956 magnetization       0.1627443
 augmentation part        0.6993089 magnetization       0.1578399

 Broyden mixing:
  rms(total) = 0.23374E-01    rms(broyden)= 0.23352E-01
  rms(prec ) = 0.30093E-01
  weight for this iteration     100.00

 eigenvalues of (default mixing * dielectric matrix)
  average eigenvalue GAMMA=   1.1865
  2.0691  1.7928  0.9327  0.8071  0.8071  0.7100

 Free energy of the ion-electron system (eV)
  ---------------------------------------------------
  alpha Z        PSCENC =         0.06643638
  Ewald energy   TEWEN  =       102.14338428
  -Hartree energ DENC   =      -495.44151741
  -exchange      EXHF   =         0.00000000
  -V(xc)+E(xc)   XCENC  =        35.02501928
  PAW double counting   =       333.86161063     -336.01938198
  entropy T*S    EENTRO =        -0.00000000
  eigenvalues    EBANDS =      -110.19635619
  atomic energy  EATOM  =       457.22046137
  Solvation  Ediel_sol  =         0.00000000
  ---------------------------------------------------
  free energy    TOTEN  =       -13.34034363 eV

  energy without entropy =      -13.34034363  energy(sigma->0) =      -13.34034363


--------------------------------------------------------------------------------------------------------


--------------------------------------- Iteration      1(  19)  ---------------------------------------


    POTLOK:  cpu time    0.2295: real time    0.2304
    SETDIJ:  cpu time    0.2248: real time    0.2248
    EDDIAG:  cpu time    0.0504: real time    0.0506
  RMM-DIIS:  cpu time    0.1661: real time    0.1661
    ORTHCH:  cpu time    0.0067: real time    0.0067
       DOS:  cpu time    0.0003: real time    0.0003
    CHARGE:  cpu time    0.0339: real time    0.0339
    MIXING:  cpu time    0.0094: real time    0.0094
    --------------------------------------------
      LOOP:  cpu time    0.7210: real time    0.7221

 eigenvalue-minimisations  :    65
 total energy-change (2. order) :-0.6780757E+00  (-0.4626652E-02)
 number of electron       7.9999956 magnetization       0.0321650
 augmentation part        0.6950519 magnetization       0.0297224

 Broyden mixing:
  rms(total) = 0.19714E-01    rms(broyden)= 0.19691E-01
  rms(prec ) = 0.24111E-01
  weight for this iteration     100.00

 eigenvalues of (default mixing * dielectric matrix)
  average eigenvalue GAMMA=   1.3231
  2.9639  2.1038  1.0699  0.8671  0.8671  0.7323  0.6574

 Free energy of the ion-electron system (eV)
  ---------------------------------------------------
  alpha Z        PSCENC =         0.06643638
  Ewald energy   TEWEN  =       102.14338428
  -Hartree energ DENC   =      -495.99955191
  -exchange      EXHF   =         0.00000000
  -V(xc)+E(xc)   XCENC  =        34.38031937
  PAW double counting   =       333.51698315     -335.67600018
  entropy T*S    EENTRO =        -0.00000000
  eigenvalues    EBANDS =      -109.67045178
  atomic energy  EATOM  =       457.22046137
  Solvation  Ediel_sol  =         0.00000000
  ---------------------------------------------------
  free energy    TOTEN  =       -14.01841933 eV

  energy without entropy =      -14.01841933  energy(sigma->0) =      -14.01841933


--------------------------------------------------------------------------------------------------------


--------------------------------------- Iteration      1(  20)  ---------------------------------------


    POTLOK:  cpu time    0.2291: real time    0.2294
    SETDIJ:  cpu time    0.2252: real time    0.2252
    EDDIAG:  cpu time    0.0504: real time    0.0507
  RMM-DIIS:  cpu time    0.1646: real time    0.1646
    ORTHCH:  cpu time    0.0065: real time    0.0065
       DOS:  cpu time    0.0003: real time    0.0003
    CHARGE:  cpu time    0.0337: real time    0.0337
    MIXING:  cpu time    0.0098: real time    0.0098
    --------------------------------------------
      LOOP:  cpu time    0.7196: real time    0.7203

 eigenvalue-minimisations  :    64
 total energy-change (2. order) :-0.1558668E+00  (-0.1463261E-02)
 number of electron       7.9999956 magnetization      -0.0059326
 augmentation part        0.6958756 magnetization      -0.0075524

 Broyden mixing:
  rms(total) = 0.88589E-02    rms(broyden)= 0.88553E-02
  rms(prec ) = 0.12368E-01
  weight for this iteration     100.00

 eigenvalues of (default mixing * dielectric matrix)
  average eigenvalue GAMMA=   1.3834
  3.7423  2.0446  1.1349  1.1349  0.8147  0.8147  0.7380  0.6433

 Free energy of the ion-electron system (eV)
  ---------------------------------------------------
  alpha Z        PSCENC =         0.06643638
  Ewald energy   TEWEN  =       102.14338428
  -Hartree energ DENC   =      -495.85912543
  -exchange      EXHF   =         0.00000000
  -V(xc)+E(xc)   XCENC  =        34.21387148
  PAW double counting   =       332.83270868     -334.98368773
  entropy T*S    EENTRO =        -0.00000000
  eigenvalues    EBANDS =      -109.80833516
  atomic energy  EATOM  =       457.22046137
  Solvation  Ediel_sol  =         0.00000000
  ---------------------------------------------------
  free energy    TOTEN  =       -14.17428613 eV

  energy without entropy =      -14.17428613  energy(sigma->0) =      -14.17428613


--------------------------------------------------------------------------------------------------------


--------------------------------------- Iteration      1(  21)  ---------------------------------------


    POTLOK:  cpu time    0.2290: real time    0.2294
    SETDIJ:  cpu time    0.2251: real time    0.2251
    EDDIAG:  cpu time    0.0504: real time    0.0507
  RMM-DIIS:  cpu time    0.1623: real time    0.1623
    ORTHCH:  cpu time    0.0065: real time    0.0065
       DOS:  cpu time    0.0003: real time    0.0003
    CHARGE:  cpu time    0.0339: real time    0.0340
    MIXING:  cpu time    0.0100: real time    0.0100
    --------------------------------------------
      LOOP:  cpu time    0.7176: real time    0.7184

 eigenvalue-minimisations  :    64
 total energy-change (2. order) :-0.3101928E-01  (-0.4721882E-03)
 number of electron       7.9999956 magnetization      -0.0185035
 augmentation part        0.6975535 magnetization      -0.0190735

 Broyden mixing:
  rms(total) = 0.71566E-02    rms(broyden)= 0.71499E-02
  rms(prec ) = 0.97626E-02
  weight for this iteration     100.00

 eigenvalues of (default mixing * dielectric matrix)
  average eigenvalue GAMMA=   1.3878
  3.9043  2.1943  1.2390  1.2390  0.8827  0.8827  0.7940  0.7083  0.6459

 Free energy of the ion-electron system (eV)
  ---------------------------------------------------
  alpha Z        PSCENC =         0.06643638
  Ewald energy   TEWEN  =       102.14338428
  -Hartree energ DENC   =      -495.60539606
  -exchange      EXHF   =         0.00000000
  -V(xc)+E(xc)   XCENC  =        34.16684472
  PAW double counting   =       332.26090313     -334.40594178
  entropy T*S    EENTRO =        -0.00000000
  eigenvalues    EBANDS =      -110.05199745
  atomic energy  EATOM  =       457.22046137
  Solvation  Ediel_sol  =         0.00000000
  ---------------------------------------------------
  free energy    TOTEN  =       -14.20530541 eV

  energy without entropy =      -14.20530541  energy(sigma->0) =      -14.20530541


--------------------------------------------------------------------------------------------------------


--------------------------------------- Iteration      1(  22)  ---------------------------------------


    POTLOK:  cpu time    0.2305: real time    0.2309
    SETDIJ:  cpu time    0.2248: real time    0.2248
    EDDIAG:  cpu time    0.0506: real time    0.0508
  RMM-DIIS:  cpu time    0.1655: real time    0.1656
    ORTHCH:  cpu time    0.0065: real time    0.0065
       DOS:  cpu time    0.0003: real time    0.0003
    CHARGE:  cpu time    0.0337: real time    0.0337
    MIXING:  cpu time    0.0107: real time    0.0107
    --------------------------------------------
      LOOP:  cpu time    0.7226: real time    0.7233

 eigenvalue-minimisations  :    65
 total energy-change (2. order) : 0.8840900E-04  (-0.1753438E-03)
 number of electron       7.9999956 magnetization      -0.0206359
 augmentation part        0.6972372 magnetization      -0.0203452

 Broyden mixing:
  rms(total) = 0.52164E-02    rms(broyden)= 0.52114E-02
  rms(prec ) = 0.67915E-02
  weight for this iteration     100.00

 eigenvalues of (default mixing * dielectric matrix)
  average eigenvalue GAMMA=   1.4151
  4.0428  2.4740  1.3401  1.3401  1.1189  0.8381  0.8381  0.8145  0.6913  0.6531

 Free energy of the ion-electron system (eV)
  ---------------------------------------------------
  alpha Z        PSCENC =         0.06643638
  Ewald energy   TEWEN  =       102.14338428
  -Hartree energ DENC   =      -495.62854007
  -exchange      EXHF   =         0.00000000
  -V(xc)+E(xc)   XCENC  =        34.16466243
  PAW double counting   =       332.21069156     -334.35655186
  entropy T*S    EENTRO =        -0.00000000
  eigenvalues    EBANDS =      -110.02576109
  atomic energy  EATOM  =       457.22046137
  Solvation  Ediel_sol  =         0.00000000
  ---------------------------------------------------
  free energy    TOTEN  =       -14.20521701 eV

  energy without entropy =      -14.20521701  energy(sigma->0) =      -14.20521701


--------------------------------------------------------------------------------------------------------


--------------------------------------- Iteration      1(  23)  ---------------------------------------


    POTLOK:  cpu time    0.2344: real time    0.2347
    SETDIJ:  cpu time    0.2255: real time    0.2256
    EDDIAG:  cpu time    0.0508: real time    0.0510
  RMM-DIIS:  cpu time    0.1618: real time    0.1618
    ORTHCH:  cpu time    0.0059: real time    0.0059
       DOS:  cpu time    0.0004: real time    0.0004
    CHARGE:  cpu time    0.0335: real time    0.0335
    MIXING:  cpu time    0.0152: real time    0.0162
    --------------------------------------------
      LOOP:  cpu time    0.7275: real time    0.7291

 eigenvalue-minimisations  :    64
 total energy-change (2. order) : 0.2543387E-02  (-0.6032726E-04)
 number of electron       7.9999956 magnetization      -0.0155891
 augmentation part        0.6966385 magnetization      -0.0151849

 Broyden mixing:
  rms(total) = 0.35727E-02    rms(broyden)= 0.35707E-02
  rms(prec ) = 0.46962E-02
  weight for this iteration     100.00

 eigenvalues of (default mixing * dielectric matrix)
  average eigenvalue GAMMA=   1.4252
  4.1515  2.6732  1.8902  1.1799  1.1799  0.8781  0.8781  0.7744  0.7119  0.7119
  0.6482

 Free energy of the ion-electron system (eV)
  ---------------------------------------------------
  alpha Z        PSCENC =         0.06643638
  Ewald energy   TEWEN  =       102.14338428
  -Hartree energ DENC   =      -495.74559044
  -exchange      EXHF   =         0.00000000
  -V(xc)+E(xc)   XCENC  =        34.17208815
  PAW double counting   =       332.43620081     -334.58401290
  entropy T*S    EENTRO =        -0.00000000
  eigenvalues    EBANDS =      -109.91164127
  atomic energy  EATOM  =       457.22046137
  Solvation  Ediel_sol  =         0.00000000
  ---------------------------------------------------
  free energy    TOTEN  =       -14.20267362 eV

  energy without entropy =      -14.20267362  energy(sigma->0) =      -14.20267362


--------------------------------------------------------------------------------------------------------


--------------------------------------- Iteration      1(  24)  ---------------------------------------


    POTLOK:  cpu time    0.2291: real time    0.2335
    SETDIJ:  cpu time    0.2249: real time    0.2261
    EDDIAG:  cpu time    0.0496: real time    0.0511
  RMM-DIIS:  cpu time    0.1606: real time    0.1622
    ORTHCH:  cpu time    0.0058: real time    0.0058
       DOS:  cpu time    0.0003: real time    0.0003
    CHARGE:  cpu time    0.0337: real time    0.0343
    MIXING:  cpu time    0.0115: real time    0.0115
    --------------------------------------------
      LOOP:  cpu time    0.7155: real time    0.7247

 eigenvalue-minimisations  :    63
 total energy-change (2. order) :-0.6698076E-02  (-0.3469739E-04)
 number of electron       7.9999956 magnetization      -0.0085249
 augmentation part        0.6965431 magnetization      -0.0083153

 Broyden mixing:
  rms(total) = 0.19998E-02    rms(broyden)= 0.19995E-02
  rms(prec ) = 0.27418E-02
  weight for this iteration     100.00

 eigenvalues of (default mixing * dielectric matrix)
  average eigenvalue GAMMA=   1.4929
  4.4475  3.1787  2.2010  1.2427  1.1370  1.1370  0.8634  0.8634  0.8381  0.6858
  0.6858  0.6343

 Free energy of the ion-electron system (eV)
  ---------------------------------------------------
  alpha Z        PSCENC =         0.06643638
  Ewald energy   TEWEN  =       102.14338428
  -Hartree energ DENC   =      -495.78757583
  -exchange      EXHF   =         0.00000000
  -V(xc)+E(xc)   XCENC  =        34.16690170
  PAW double counting   =       332.57285597     -334.72070137
  entropy T*S    EENTRO =        -0.00000000
  eigenvalues    EBANDS =      -109.87113419
  atomic energy  EATOM  =       457.22046137
  Solvation  Ediel_sol  =         0.00000000
  ---------------------------------------------------
  free energy    TOTEN  =       -14.20937169 eV

  energy without entropy =      -14.20937169  energy(sigma->0) =      -14.20937169


--------------------------------------------------------------------------------------------------------


--------------------------------------- Iteration      1(  25)  ---------------------------------------


    POTLOK:  cpu time    0.2274: real time    0.2308
    SETDIJ:  cpu time    0.2262: real time    0.2273
    EDDIAG:  cpu time    0.0497: real time    0.0506
  RMM-DIIS:  cpu time    0.1607: real time    0.1633
    ORTHCH:  cpu time    0.0058: real time    0.0059
       DOS:  cpu time    0.0005: real time    0.0005
    CHARGE:  cpu time    0.0329: real time    0.0338
    MIXING:  cpu time    0.0119: real time    0.0122
    --------------------------------------------
      LOOP:  cpu time    0.7151: real time    0.7242

 eigenvalue-minimisations  :    64
 total energy-change (2. order) :-0.4113544E-02  (-0.2486564E-04)
 number of electron       7.9999956 magnetization      -0.0021407
 augmentation part        0.6967762 magnetization      -0.0020488

 Broyden mixing:
  rms(total) = 0.11627E-02    rms(broyden)= 0.11620E-02
  rms(prec ) = 0.15414E-02
  weight for this iteration     100.00

 eigenvalues of (default mixing * dielectric matrix)
  average eigenvalue GAMMA=   1.5963
  5.2218  3.6800  2.1651  1.7740  1.1997  1.1997  0.8852  0.8852  0.8556  0.8556
  0.7031  0.6963  0.6310

 Free energy of the ion-electron system (eV)
  ---------------------------------------------------
  alpha Z        PSCENC =         0.06643638
  Ewald energy   TEWEN  =       102.14338428
  -Hartree energ DENC   =      -495.75244197
  -exchange      EXHF   =         0.00000000
  -V(xc)+E(xc)   XCENC  =        34.15994475
  PAW double counting   =       332.47070486     -334.61760166
  entropy T*S    EENTRO =        -0.00000000
  eigenvalues    EBANDS =      -109.90437324
  atomic energy  EATOM  =       457.22046137
  Solvation  Ediel_sol  =         0.00000000
  ---------------------------------------------------
  free energy    TOTEN  =       -14.21348524 eV

  energy without entropy =      -14.21348524  energy(sigma->0) =      -14.21348524


--------------------------------------------------------------------------------------------------------


--------------------------------------- Iteration      1(  26)  ---------------------------------------


    POTLOK:  cpu time    0.2242: real time    0.2280
    SETDIJ:  cpu time    0.2252: real time    0.2265
    EDDIAG:  cpu time    0.0496: real time    0.0506
  RMM-DIIS:  cpu time    0.1570: real time    0.1589
    ORTHCH:  cpu time    0.0059: real time    0.0059
       DOS:  cpu time    0.0003: real time    0.0003
    CHARGE:  cpu time    0.0338: real time    0.0342
    MIXING:  cpu time    0.0124: real time    0.0127
    --------------------------------------------
      LOOP:  cpu time    0.7083: real time    0.7172

 eigenvalue-minimisations  :    62
 total energy-change (2. order) :-0.1961213E-02  (-0.9865353E-05)
 number of electron       7.9999956 magnetization       0.0003638
 augmentation part        0.6967861 magnetization       0.0003801

 Broyden mixing:
  rms(total) = 0.81309E-03    rms(broyden)= 0.81281E-03
  rms(prec ) = 0.10301E-02
  weight for this iteration     100.00

 eigenvalues of (default mixing * dielectric matrix)
  average eigenvalue GAMMA=   1.6851
  6.2998  3.9063  2.2320  2.2320  1.2899  1.1136  1.1136  0.8711  0.8711  0.8675
  0.7731  0.6957  0.6957  0.6298

 Free energy of the ion-electron system (eV)
  ---------------------------------------------------
  alpha Z        PSCENC =         0.06643638
  Ewald energy   TEWEN  =       102.14338428
  -Hartree energ DENC   =      -495.74985937
  -exchange      EXHF   =         0.00000000
  -V(xc)+E(xc)   XCENC  =        34.15705971
  PAW double counting   =       332.39212237     -334.53876867
  entropy T*S    EENTRO =        -0.00000000
  eigenvalues    EBANDS =      -109.90628251
  atomic energy  EATOM  =       457.22046137
  Solvation  Ediel_sol  =         0.00000000
  ---------------------------------------------------
  free energy    TOTEN  =       -14.21544645 eV

  energy without entropy =      -14.21544645  energy(sigma->0) =      -14.21544645


--------------------------------------------------------------------------------------------------------


--------------------------------------- Iteration      1(  27)  ---------------------------------------


    POTLOK:  cpu time    0.2260: real time    0.2299
    SETDIJ:  cpu time    0.2282: real time    0.2292
    EDDIAG:  cpu time    0.0498: real time    0.0508
  RMM-DIIS:  cpu time    0.1576: real time    0.1586
    ORTHCH:  cpu time    0.0060: real time    0.0060
       DOS:  cpu time    0.0003: real time    0.0003
    CHARGE:  cpu time    0.0341: real time    0.0341
    MIXING:  cpu time    0.0126: real time    0.0127
    --------------------------------------------
      LOOP:  cpu time    0.7145: real time    0.7217

 eigenvalue-minimisations  :    60
 total energy-change (2. order) :-0.4375755E-03  (-0.2251745E-05)
 number of electron       7.9999956 magnetization       0.0011321
 augmentation part        0.6966457 magnetization       0.0011303

 Broyden mixing:
  rms(total) = 0.28677E-03    rms(broyden)= 0.28581E-03
  rms(prec ) = 0.43802E-03
  weight for this iteration     100.00

 eigenvalues of (default mixing * dielectric matrix)
  average eigenvalue GAMMA=   1.8347
  8.1320  4.1122  2.8185  2.3759  1.4280  1.2023  1.2023  0.8783  0.8783  0.8983
  0.8983  0.7182  0.6948  0.6535  0.6290

 Free energy of the ion-electron system (eV)
  ---------------------------------------------------
  alpha Z        PSCENC =         0.06643638
  Ewald energy   TEWEN  =       102.14338428
  -Hartree energ DENC   =      -495.77774299
  -exchange      EXHF   =         0.00000000
  -V(xc)+E(xc)   XCENC  =        34.15786017
  PAW double counting   =       332.41900041     -334.56593145
  entropy T*S    EENTRO =        -0.00000000
  eigenvalues    EBANDS =      -109.87935219
  atomic energy  EATOM  =       457.22046137
  Solvation  Ediel_sol  =         0.00000000
  ---------------------------------------------------
  free energy    TOTEN  =       -14.21588403 eV

  energy without entropy =      -14.21588403  energy(sigma->0) =      -14.21588403


--------------------------------------------------------------------------------------------------------


--------------------------------------- Iteration      1(  28)  ---------------------------------------


    POTLOK:  cpu time    0.2277: real time    0.2296
    SETDIJ:  cpu time    0.2261: real time    0.2268
    EDDIAG:  cpu time    0.0500: real time    0.0502
  RMM-DIIS:  cpu time    0.1576: real time    0.1590
    ORTHCH:  cpu time    0.0059: real time    0.0059
       DOS:  cpu time    0.0003: real time    0.0003
    CHARGE:  cpu time    0.0341: real time    0.0346
    MIXING:  cpu time    0.0130: real time    0.0131
    --------------------------------------------
      LOOP:  cpu time    0.7147: real time    0.7197

 eigenvalue-minimisations  :    56
 total energy-change (2. order) :-0.9469057E-04  (-0.5139575E-06)
 number of electron       7.9999956 magnetization       0.0009081
 augmentation part        0.6966054 magnetization       0.0009035

 Broyden mixing:
  rms(total) = 0.51122E-03    rms(broyden)= 0.51112E-03
  rms(prec ) = 0.59507E-03
  weight for this iteration     100.00

 eigenvalues of (default mixing * dielectric matrix)
  average eigenvalue GAMMA=   1.8381
  8.6602  4.1724  2.9645  2.3784  1.6577  1.2358  1.1132  1.1132  0.8664  0.8664
  0.9008  0.7978  0.7065  0.7065  0.6420  0.6277

 Free energy of the ion-electron system (eV)
  ---------------------------------------------------
  alpha Z        PSCENC =         0.06643638
  Ewald energy   TEWEN  =       102.14338428
  -Hartree energ DENC   =      -495.78205750
  -exchange      EXHF   =         0.00000000
  -V(xc)+E(xc)   XCENC  =        34.15786389
  PAW double counting   =       332.41360744     -334.56051971
  entropy T*S    EENTRO =        -0.00000000
  eigenvalues    EBANDS =      -109.87515487
  atomic energy  EATOM  =       457.22046137
  Solvation  Ediel_sol  =         0.00000000
  ---------------------------------------------------
  free energy    TOTEN  =       -14.21597872 eV

  energy without entropy =      -14.21597872  energy(sigma->0) =      -14.21597872


--------------------------------------------------------------------------------------------------------


--------------------------------------- Iteration      1(  29)  ---------------------------------------


    POTLOK:  cpu time    0.2276: real time    0.2301
    SETDIJ:  cpu time    0.2249: real time    0.2254
    EDDIAG:  cpu time    0.0501: real time    0.0506
  RMM-DIIS:  cpu time    0.1580: real time    0.1593
    ORTHCH:  cpu time    0.0058: real time    0.0058
       DOS:  cpu time    0.0004: real time    0.0004
    CHARGE:  cpu time    0.0334: real time    0.0336
    MIXING:  cpu time    0.0138: real time    0.0139
    --------------------------------------------
      LOOP:  cpu time    0.7138: real time    0.7190

 eigenvalue-minimisations  :    56
 total energy-change (2. order) :-0.4440490E-04  (-0.3548340E-06)
 number of electron       7.9999956 magnetization       0.0004624
 augmentation part        0.6966521 magnetization       0.0004598

 Broyden mixing:
  rms(total) = 0.11206E-03    rms(broyden)= 0.11186E-03
  rms(prec ) = 0.16720E-03
  weight for this iteration     100.00

 eigenvalues of (default mixing * dielectric matrix)
  average eigenvalue GAMMA=   1.8397
  8.8064  4.2117  3.0326  2.2606  2.2606  1.3229  1.1825  1.1825  0.8703  0.8703
  0.9715  0.8098  0.8098  0.7143  0.6240  0.6831  0.6612

 Free energy of the ion-electron system (eV)
  ---------------------------------------------------
  alpha Z        PSCENC =         0.06643638
  Ewald energy   TEWEN  =       102.14338428
  -Hartree energ DENC   =      -495.76961058
  -exchange      EXHF   =         0.00000000
  -V(xc)+E(xc)   XCENC  =        34.15721244
  PAW double counting   =       332.39699936     -334.54366823
  entropy T*S    EENTRO =        -0.00000000
  eigenvalues    EBANDS =      -109.88723814
  atomic energy  EATOM  =       457.22046137
  Solvation  Ediel_sol  =         0.00000000
  ---------------------------------------------------
  free energy    TOTEN  =       -14.21602312 eV

  energy without entropy =      -14.21602312  energy(sigma->0) =      -14.21602312


--------------------------------------------------------------------------------------------------------


--------------------------------------- Iteration      1(  30)  ---------------------------------------


    POTLOK:  cpu time    0.2283: real time    0.2289
    SETDIJ:  cpu time    0.2254: real time    0.2254
    EDDIAG:  cpu time    0.0505: real time    0.0512
  RMM-DIIS:  cpu time    0.1580: real time    0.1581
    ORTHCH:  cpu time    0.0060: real time    0.0060
       DOS:  cpu time    0.0004: real time    0.0004
    CHARGE:  cpu time    0.0339: real time    0.0339
    MIXING:  cpu time    0.0144: real time    0.0144
    --------------------------------------------
      LOOP:  cpu time    0.7169: real time    0.7183

 eigenvalue-minimisations  :    56
 total energy-change (2. order) :-0.8780898E-04  (-0.4085465E-06)
 number of electron       7.9999956 magnetization       0.0002057
 augmentation part        0.6967007 magnetization       0.0002022

 Broyden mixing:
  rms(total) = 0.29551E-03    rms(broyden)= 0.29540E-03
  rms(prec ) = 0.33074E-03
  weight for this iteration     100.00

 eigenvalues of (default mixing * dielectric matrix)
  average eigenvalue GAMMA=   1.8587
  8.9556  4.3122  3.3597  2.4641  2.4641  1.4893  1.1611  1.1611  1.2145  0.8690
  0.8690  0.8636  0.8636  0.7466  0.7087  0.6237  0.6773  0.6535

 Free energy of the ion-electron system (eV)
  ---------------------------------------------------
  alpha Z        PSCENC =         0.06643638
  Ewald energy   TEWEN  =       102.14338428
  -Hartree energ DENC   =      -495.76267914
  -exchange      EXHF   =         0.00000000
  -V(xc)+E(xc)   XCENC  =        34.15683035
  PAW double counting   =       332.39448174     -334.54103050
  entropy T*S    EENTRO =        -0.00000000
  eigenvalues    EBANDS =      -109.89399541
  atomic energy  EATOM  =       457.22046137
  Solvation  Ediel_sol  =         0.00000000
  ---------------------------------------------------
  free energy    TOTEN  =       -14.21611093 eV

  energy without entropy =      -14.21611093  energy(sigma->0) =      -14.21611093


--------------------------------------------------------------------------------------------------------


--------------------------------------- Iteration      1(  31)  ---------------------------------------


    POTLOK:  cpu time    0.2274: real time    0.2277
    SETDIJ:  cpu time    0.2267: real time    0.2267
    EDDIAG:  cpu time    0.0505: real time    0.0507
  RMM-DIIS:  cpu time    0.1573: real time    0.1574
    ORTHCH:  cpu time    0.0057: real time    0.0057
       DOS:  cpu time    0.0004: real time    0.0004
    CHARGE:  cpu time    0.0334: real time    0.0335
    MIXING:  cpu time    0.0147: real time    0.0147
    --------------------------------------------
      LOOP:  cpu time    0.7161: real time    0.7168

 eigenvalue-minimisations  :    55
 total energy-change (2. order) :-0.8062225E-04  (-0.9187315E-07)
 number of electron       7.9999956 magnetization       0.0000866
 augmentation part        0.6966927 magnetization       0.0000843

 Broyden mixing:
  rms(total) = 0.16775E-03    rms(broyden)= 0.16775E-03
  rms(prec ) = 0.18959E-03
  weight for this iteration     100.00

 eigenvalues of (default mixing * dielectric matrix)
  average eigenvalue GAMMA=   1.8776
  9.0565  4.6042  3.7991  2.6136  2.4382  1.7239  1.3167  1.1752  1.1752  0.8712
  0.8712  0.9959  0.8441  0.8441  0.7021  0.6910  0.6910  0.6258  0.6351

 Free energy of the ion-electron system (eV)
  ---------------------------------------------------
  alpha Z        PSCENC =         0.06643638
  Ewald energy   TEWEN  =       102.14338428
  -Hartree energ DENC   =      -495.76668068
  -exchange      EXHF   =         0.00000000
  -V(xc)+E(xc)   XCENC  =        34.15696718
  PAW double counting   =       332.40305085     -334.54968986
  entropy T*S    EENTRO =        -0.00000000
  eigenvalues    EBANDS =      -109.89012107
  atomic energy  EATOM  =       457.22046137
  Solvation  Ediel_sol  =         0.00000000
  ---------------------------------------------------
  free energy    TOTEN  =       -14.21619155 eV

  energy without entropy =      -14.21619155  energy(sigma->0) =      -14.21619155


--------------------------------------------------------------------------------------------------------


--------------------------------------- Iteration      1(  32)  ---------------------------------------


    POTLOK:  cpu time    0.2288: real time    0.2291
    SETDIJ:  cpu time    0.2255: real time    0.2256
    EDDIAG:  cpu time    0.0504: real time    0.0507
  RMM-DIIS:  cpu time    0.1585: real time    0.1585
    ORTHCH:  cpu time    0.0059: real time    0.0059
       DOS:  cpu time    0.0003: real time    0.0003
    --------------------------------------------
      LOOP:  cpu time    0.6693: real time    0.6699

 eigenvalue-minimisations  :    56
 total energy-change (2. order) :-0.9646313E-05  (-0.5164522E-07)
 number of electron       7.9999956 magnetization       0.0000866
 augmentation part        0.6966927 magnetization       0.0000843

 Free energy of the ion-electron system (eV)
  ---------------------------------------------------
  alpha Z        PSCENC =         0.06643638
  Ewald energy   TEWEN  =       102.14338428
  -Hartree energ DENC   =      -495.76988351
  -exchange      EXHF   =         0.00000000
  -V(xc)+E(xc)   XCENC  =        34.15713066
  PAW double counting   =       332.40822286     -334.55493164
  entropy T*S    EENTRO =        -0.00000000
  eigenvalues    EBANDS =      -109.88702159
  atomic energy  EATOM  =       457.22046137
  Solvation  Ediel_sol  =         0.00000000
  ---------------------------------------------------
  free energy    TOTEN  =       -14.21620120 eV

  energy without entropy =      -14.21620120  energy(sigma->0) =      -14.21620120


--------------------------------------------------------------------------------------------------------


 average (electrostatic) potential at core
  the test charge radii are     0.7215  0.5201
  (the norm of the test charge is              1.0000)
       1 -80.5790       2 -44.7426       3 -44.7425
 
 
 
 E-fermi :  -6.9562     XC(G=0):  -0.1997     alpha+bet : -0.0386


 spin component 1

 k-point     1 :       0.0000    0.0000    0.0000
  band No.  band energies     occupation 
      1     -25.3140      1.00000
      2     -13.4117      1.00000
      3      -9.0226      1.00000
      4      -7.1952      1.00000
      5      -0.9229      0.00000
      6       0.0894      0.00000
      7       0.3488      0.00000
      8       0.5176      0.00000
      9       0.5362      0.00000
     10       0.5908      0.00000
     11       0.6279      0.00000
     12       0.9298      0.00000
     13       0.9407      0.00000
     14       1.1175      0.00000
     15       1.1196      0.00000
     16       1.2467      0.00000

 spin component 2

 k-point     1 :       0.0000    0.0000    0.0000
  band No.  band energies     occupation 
      1     -25.3141      1.00000
      2     -13.4117      1.00000
      3      -9.0226      1.00000
      4      -7.1952      1.00000
      5      -0.9200      0.00000
      6       0.0875      0.00000
      7       0.3532      0.00000
      8       0.5160      0.00000
      9       0.5372      0.00000
     10       0.6137      0.00000
     11       0.6530      0.00000
     12       0.8910      0.00000
     13       0.9308      0.00000
     14       1.1277      0.00000
     15       1.1570      0.00000
     16       1.2483      0.00000


--------------------------------------------------------------------------------------------------------


 soft charge-density along one line, spin component           1
         0         1         2         3         4         5         6         7         8         9
 total charge-density along one line
 
 soft charge-density along one line, spin component           2
         0         1         2         3         4         5         6         7         8         9
 total charge-density along one line
 
 pseudopotential strength for first ion, spin component:           1
 13.810  -0.529  -0.015  -0.000  -0.103   0.000  -0.000   0.001
 -0.529   0.120   0.002   0.000   0.012  -0.000  -0.000  -0.001
 -0.015   0.002 -10.584  -0.000   0.015   0.294   0.000  -0.002
 -0.000   0.000  -0.000 -10.363  -0.000   0.000   0.263   0.000
 -0.103   0.012   0.015  -0.000 -10.478  -0.002   0.000   0.279
  0.000  -0.000   0.294   0.000  -0.002   0.128   0.000   0.000
 -0.000  -0.000   0.000   0.263   0.000   0.000   0.134  -0.000
  0.001  -0.001  -0.002   0.000   0.279   0.000  -0.000   0.131
 pseudopotential strength for first ion, spin component:           2
 13.810  -0.529  -0.015   0.000  -0.103   0.000  -0.000   0.001
 -0.529   0.120   0.002   0.000   0.012  -0.000   0.000  -0.001
 -0.015   0.002 -10.584  -0.000   0.015   0.294   0.000  -0.002
  0.000   0.000  -0.000 -10.363   0.000   0.000   0.263  -0.000
 -0.103   0.012   0.015   0.000 -10.478  -0.002  -0.000   0.279
  0.000  -0.000   0.294   0.000  -0.002   0.128  -0.000   0.000
 -0.000   0.000   0.000   0.263  -0.000  -0.000   0.134   0.000
  0.001  -0.001  -0.002  -0.000   0.279   0.000   0.000   0.131
 total augmentation occupancy for first ion, spin component:           1
  1.850   0.216  -0.023   0.000  -0.162   0.008  -0.000   0.054
  0.216   0.048   0.024  -0.000   0.169   0.004  -0.000   0.031
 -0.023   0.024   1.421   0.000   0.025   0.280   0.000  -0.011
  0.000  -0.000   0.000   1.811  -0.000  -0.000   0.113  -0.000
 -0.162   0.169   0.025  -0.000   1.592  -0.011   0.000   0.204
  0.008   0.004   0.280  -0.000  -0.011   0.055   0.000  -0.004
 -0.000  -0.000   0.000   0.113   0.000   0.000   0.007   0.000
  0.054   0.031  -0.011  -0.000   0.204  -0.004   0.000   0.029
 total augmentation occupancy for first ion, spin component:           2
  0.000   0.000   0.000  -0.000   0.000  -0.000  -0.000  -0.000
  0.000   0.000   0.000  -0.000   0.000  -0.000  -0.000   0.000
  0.000   0.000  -0.000   0.000  -0.000  -0.000  -0.000   0.000
 -0.000  -0.000   0.000  -0.000   0.000  -0.000  -0.000   0.000
  0.000   0.000  -0.000   0.000  -0.000   0.000  -0.000   0.000
 -0.000  -0.000  -0.000  -0.000   0.000  -0.000  -0.000   0.000
 -0.000  -0.000  -0.000  -0.000  -0.000  -0.000   0.000   0.000
 -0.000   0.000   0.000   0.000   0.000   0.000   0.000   0.000


------------------------ aborting loop because EDIFF is reached ----------------------------------------


 


 total charge     
 
# of ion       s       p       d       tot
------------------------------------------
    1        1.588   3.645   0.000   5.233
    2        0.639   0.124   0.000   0.763
    3        0.639   0.124   0.000   0.763
--------------------------------------------------
tot          2.866   3.893   0.000   6.758
 


 magnetization (x)
 
# of ion       s       p       d       tot
------------------------------------------
    1        0.000  -0.000   0.000  -0.000
    2       -0.000  -0.000   0.000  -0.000
    3       -0.000  -0.000   0.000  -0.000
--------------------------------------------------
tot         -0.000  -0.000   0.000  -0.000
 
    CHARGE:  cpu time    0.0324: real time    0.0324
    FORLOC:  cpu time    0.0057: real time    0.0061
    FORNL :  cpu time    0.0601: real time    0.0621
    STRESS:  cpu time    0.1769: real time    0.1841
    FORHAR:  cpu time    0.0257: real time    0.0274
    MIXING:  cpu time    0.0137: real time    0.0141
    OFIELD:  cpu time    0.0003: real time    0.0025

 ---------------------------------------------------------------------------------------------

         DFTD3 V3.0 Rev 1        
 IVDW         = 12
 DF pbe       
 parameters
 VDW_S6       =    1.0000
 VDW_S8       =    0.7875
 VDW_A1       =    0.4289
 VDW_A2       =    4.4407
 k1-k3        =   16.0000    1.3333   -4.0000
 VDW_RADIUS   =   50.2022 A
 VDW_CNRADIUS =   21.1671 A
 Edisp (eV)   -0.00979

 E6    (eV) :    -0.0075
 E8    (eV) :    -0.0023
 % E8        : 23.83
    FORVDW:  cpu time    0.0229: real time    0.0417

  FORCE on cell =-STRESS in cart. coord.  units (eV):
  Direction    XX          YY          ZZ          XY          YZ          ZX
  --------------------------------------------------------------------------------------
  Alpha Z     0.06644     0.06644     0.06644
  Ewald      32.32385    98.93428   -29.11476    -9.55877     0.00000    -0.00000
  Hartree   164.99737   176.56531   154.20778    -1.65266    -0.00000     0.00000
  E(xc)     -36.22572   -35.96269   -36.48985    -0.03792     0.00000     0.00000
  Local    -287.69831  -347.36570  -234.83290     8.54476    -0.00000     0.00000
  n-local   -31.51661   -30.93094   -31.43258    -0.08071    -0.00000     0.00000
  augment     6.87803     5.74164     8.19537     0.16429     0.00000    -0.00000
  Kinetic   150.97745   132.59052   168.52226     2.65044     0.00000    -0.00000
  Fock        0.00000     0.00000     0.00000     0.00000     0.00000     0.00000
  vdW         0.00002    -0.00012    -0.00002     0.00002    -0.00000     0.00000
  -------------------------------------------------------------------------------------
  Total      -0.19748    -0.36126    -0.87826     0.02946     0.00000    -0.00000
  in kB      -0.09375    -0.17150    -0.41693     0.01398     0.00000    -0.00000
  external pressure =       -0.23 kB  Pullay stress =        0.00 kB


 VOLUME and BASIS-vectors are now :
 -----------------------------------------------------------------------------
  energy-cutoff  :      400.00
  volume of cell :     3375.00
      direct lattice vectors                 reciprocal lattice vectors
    15.000000000  0.000000000  0.000000000     0.066666667  0.000000000  0.000000000
     0.000000000 15.000000000  0.000000000     0.000000000  0.066666667  0.000000000
     0.000000000  0.000000000 15.000000000     0.000000000  0.000000000  0.066666667

  length of vectors
    15.000000000 15.000000000 15.000000000     0.066666667  0.066666667  0.066666667


 FORCES acting on ions
    electron-ion (+dipol)            ewald-force                    non-local-force                 convergence-correction
 -----------------------------------------------------------------------------------------------
   0.585E+02 0.827E+01 -.423E-05   -.107E+03 -.151E+02 0.623E-17   0.474E+02 0.670E+01 -.526E-05   0.513E-03 0.697E-04 -.470E-06
   -.588E+02 0.672E+02 -.374E-06   0.650E+02 -.739E+02 -.103E-17   -.568E+01 0.655E+01 -.833E-07   0.905E-04 -.554E-04 0.309E-06
   -.379E+02 -.809E+02 -.176E-06   0.420E+02 0.890E+02 0.310E-18   -.364E+01 -.787E+01 -.396E-07   0.753E-04 0.781E-04 0.129E-06
 -----------------------------------------------------------------------------------------------
   -.381E+02 -.539E+01 -.478E-05   0.711E-14 0.000E+00 0.551E-17   0.381E+02 0.538E+01 -.538E-05   0.679E-03 0.924E-04 -.311E-07
 
 
 POSITION                                       TOTAL-FORCE (eV/Angst)
 -----------------------------------------------------------------------------------
      7.39024      7.48450      7.50000        -1.080014     -0.155825     -0.000007
      8.04868      6.78589      7.50000         0.570974     -0.138966      0.000003
      7.82941      8.33815      7.50000         0.509040      0.294792      0.000003
 -----------------------------------------------------------------------------------
    total drift:                               -0.005867     -0.004292     -0.000010


--------------------------------------------------------------------------------------------------------


  FREE ENERGIE OF THE ION-ELECTRON SYSTEM (eV)
  ---------------------------------------------------
  free  energy   TOTEN  =       -14.22598744 eV

  energy  without entropy=      -14.22598744  energy(sigma->0) =      -14.22598744
 


--------------------------------------------------------------------------------------------------------


    POTLOK:  cpu time    0.4527: real time    0.4558


--------------------------------------------------------------------------------------------------------


 stress matrix after NEB project (eV)
     -0.19748      0.02945     -0.00000
      0.02946     -0.36126      0.00000
     -0.00000      0.00000     -0.87826
  FORCES: max atom, RMS     1.091197    0.792056
  FORCE total and by dimension    1.371881    1.080014
  Stress total and by dimension    0.970869    0.878260


--------------------------------------------------------------------------------------------------------


    WAVPRE:  cpu time   21.6444: real time   21.7216
    FEWALD:  cpu time    0.0519: real time    0.0531

 real space projection operators:
  total allocation   :        181.84 KBytes
  max/ min on nodes  :         45.83         44.92

    ORTHCH:  cpu time    0.0234: real time    0.0235
     LOOP+:  cpu time   39.6866: real time   39.9762


--------------------------------------- Iteration      2(   1)  ---------------------------------------


    POTLOK:  cpu time    0.2224: real time    0.2286
    SETDIJ:  cpu time    0.2243: real time    0.2268
    EDDIAG:  cpu time    0.0496: real time    0.0514
  RMM-DIIS:  cpu time    0.1642: real time    0.1667
    ORTHCH:  cpu time    0.0058: real time    0.0058
       DOS:  cpu time    0.0003: real time    0.0005
    CHARGE:  cpu time    0.0338: real time    0.0342
    MIXING:  cpu time    0.0069: real time    0.0069
    --------------------------------------------
      LOOP:  cpu time    0.7075: real time    0.7210

 eigenvalue-minimisations  :    64
 total energy-change (2. order) : 0.2413893E-01  (-0.1706034E+01)
 number of electron       7.9999974 magnetization      -0.0000021
 augmentation part        0.6415304 magnetization      -0.0000839

 Broyden mixing:
  rms(total) = 0.15224E+00    rms(broyden)= 0.15184E+00
  rms(prec ) = 0.16870E+00
  weight for this iteration     100.00

 Free energy of the ion-electron system (eV)
  ---------------------------------------------------
  alpha Z        PSCENC =         0.06643638
  Ewald energy   TEWEN  =        92.12969246
  -Hartree energ DENC   =      -491.01064552
  -exchange      EXHF   =         0.00000000
  -V(xc)+E(xc)   XCENC  =        33.94626912
  PAW double counting   =       332.40908263     -334.55582804
  entropy T*S    EENTRO =        -0.00000000
  eigenvalues    EBANDS =      -104.39752102
  atomic energy  EATOM  =       457.22046137
  Solvation  Ediel_sol  =         0.00000000
  ---------------------------------------------------
  free energy    TOTEN  =       -14.19205262 eV

  energy without entropy =      -14.19205262  energy(sigma->0) =      -14.19205262


--------------------------------------------------------------------------------------------------------


--------------------------------------- Iteration      2(   2)  ---------------------------------------


    POTLOK:  cpu time    0.2225: real time    0.2385
    SETDIJ:  cpu time    0.2249: real time    0.2279
    EDDIAG:  cpu time    0.0500: real time    0.0512
  RMM-DIIS:  cpu time    0.1596: real time    0.1640
    ORTHCH:  cpu time    0.0061: real time    0.0063
       DOS:  cpu time    0.0005: real time    0.0005
    CHARGE:  cpu time    0.0326: real time    0.0331
    MIXING:  cpu time    0.0071: real time    0.0072
    --------------------------------------------
      LOOP:  cpu time    0.7031: real time    0.7288

 eigenvalue-minimisations  :    64
 total energy-change (2. order) : 0.3372664E-01  (-0.3937104E-01)
 number of electron       7.9999973 magnetization      -0.0000017
 augmentation part        0.6688619 magnetization       0.0000031

 Broyden mixing:
  rms(total) = 0.44988E-01    rms(broyden)= 0.44722E-01
  rms(prec ) = 0.49009E-01
  weight for this iteration     100.00

 eigenvalues of (default mixing * dielectric matrix)
  average eigenvalue GAMMA=   0.9538
  0.9538

 Free energy of the ion-electron system (eV)
  ---------------------------------------------------
  alpha Z        PSCENC =         0.06643638
  Ewald energy   TEWEN  =        92.12969246
  -Hartree energ DENC   =      -487.36521967
  -exchange      EXHF   =         0.00000000
  -V(xc)+E(xc)   XCENC  =        33.74105426
  PAW double counting   =       322.16250094     -324.22646544
  entropy T*S    EENTRO =        -0.00000000
  eigenvalues    EBANDS =      -107.88678628
  atomic energy  EATOM  =       457.22046137
  Solvation  Ediel_sol  =         0.00000000
  ---------------------------------------------------
  free energy    TOTEN  =       -14.15832599 eV

  energy without entropy =      -14.15832599  energy(sigma->0) =      -14.15832599


--------------------------------------------------------------------------------------------------------


--------------------------------------- Iteration      2(   3)  ---------------------------------------


    POTLOK:  cpu time    0.2238: real time    0.2292
    SETDIJ:  cpu time    0.2261: real time    0.2272
    EDDIAG:  cpu time    0.0500: real time    0.0510
  RMM-DIIS:  cpu time    0.1642: real time    0.1659
    ORTHCH:  cpu time    0.0065: real time    0.0065
       DOS:  cpu time    0.0003: real time    0.0003
    CHARGE:  cpu time    0.0333: real time    0.0333
    MIXING:  cpu time    0.0075: real time    0.0075
    --------------------------------------------
      LOOP:  cpu time    0.7118: real time    0.7207

 eigenvalue-minimisations  :    64
 total energy-change (2. order) : 0.2517465E-02  (-0.1040618E-02)
 number of electron       7.9999973 magnetization      -0.0000007
 augmentation part        0.6703527 magnetization       0.0000114

 Broyden mixing:
  rms(total) = 0.29887E-01    rms(broyden)= 0.29866E-01
  rms(prec ) = 0.33208E-01
  weight for this iteration     100.00

 eigenvalues of (default mixing * dielectric matrix)
  average eigenvalue GAMMA=   1.7224
  1.0680  2.3768

 Free energy of the ion-electron system (eV)
  ---------------------------------------------------
  alpha Z        PSCENC =         0.06643638
  Ewald energy   TEWEN  =        92.12969246
  -Hartree energ DENC   =      -487.52514813
  -exchange      EXHF   =         0.00000000
  -V(xc)+E(xc)   XCENC  =        33.74735578
  PAW double counting   =       320.57582756     -322.63758753
  entropy T*S    EENTRO =        -0.00000000
  eigenvalues    EBANDS =      -107.73284641
  atomic energy  EATOM  =       457.22046137
  Solvation  Ediel_sol  =         0.00000000
  ---------------------------------------------------
  free energy    TOTEN  =       -14.15580852 eV

  energy without entropy =      -14.15580852  energy(sigma->0) =      -14.15580852


--------------------------------------------------------------------------------------------------------


--------------------------------------- Iteration      2(   4)  ---------------------------------------


    POTLOK:  cpu time    0.2256: real time    0.2289
    SETDIJ:  cpu time    0.2262: real time    0.2271
    EDDIAG:  cpu time    0.0497: real time    0.0505
  RMM-DIIS:  cpu time    0.1604: real time    0.1606
    ORTHCH:  cpu time    0.0066: real time    0.0066
       DOS:  cpu time    0.0003: real time    0.0003
    CHARGE:  cpu time    0.0336: real time    0.0337
    MIXING:  cpu time    0.0078: real time    0.0078
    --------------------------------------------
      LOOP:  cpu time    0.7101: real time    0.7154

 eigenvalue-minimisations  :    64
 total energy-change (2. order) :-0.6907367E-03  (-0.2356560E-02)
 number of electron       7.9999973 magnetization      -0.0000006
 augmentation part        0.6643346 magnetization      -0.0000179

 Broyden mixing:
  rms(total) = 0.21705E-01    rms(broyden)= 0.21694E-01
  rms(prec ) = 0.24505E-01
  weight for this iteration     100.00

 eigenvalues of (default mixing * dielectric matrix)
  average eigenvalue GAMMA=   1.4037
  2.3355  0.9378  0.9378

 Free energy of the ion-electron system (eV)
  ---------------------------------------------------
  alpha Z        PSCENC =         0.06643638
  Ewald energy   TEWEN  =        92.12969246
  -Hartree energ DENC   =      -488.21317692
  -exchange      EXHF   =         0.00000000
  -V(xc)+E(xc)   XCENC  =        33.78051136
  PAW double counting   =       318.70589076     -320.77095138
  entropy T*S    EENTRO =        -0.00000000
  eigenvalues    EBANDS =      -107.07536328
  atomic energy  EATOM  =       457.22046137
  Solvation  Ediel_sol  =         0.00000000
  ---------------------------------------------------
  free energy    TOTEN  =       -14.15649926 eV

  energy without entropy =      -14.15649926  energy(sigma->0) =      -14.15649926


--------------------------------------------------------------------------------------------------------


--------------------------------------- Iteration      2(   5)  ---------------------------------------


    POTLOK:  cpu time    0.2278: real time    0.2280
    SETDIJ:  cpu time    0.2273: real time    0.2273
    EDDIAG:  cpu time    0.0504: real time    0.0506
  RMM-DIIS:  cpu time    0.1649: real time    0.1649
    ORTHCH:  cpu time    0.0065: real time    0.0065
       DOS:  cpu time    0.0003: real time    0.0003
    CHARGE:  cpu time    0.0338: real time    0.0339
    MIXING:  cpu time    0.0079: real time    0.0079
    --------------------------------------------
      LOOP:  cpu time    0.7190: real time    0.7195

 eigenvalue-minimisations  :    64
 total energy-change (2. order) : 0.1119768E-02  (-0.3992288E-03)
 number of electron       7.9999973 magnetization      -0.0000004
 augmentation part        0.6672228 magnetization       0.0000047

 Broyden mixing:
  rms(total) = 0.33513E-02    rms(broyden)= 0.33354E-02
  rms(prec ) = 0.39656E-02
  weight for this iteration     100.00

 eigenvalues of (default mixing * dielectric matrix)
  average eigenvalue GAMMA=   1.4247
  2.0297  1.6845  0.9923  0.9923

 Free energy of the ion-electron system (eV)
  ---------------------------------------------------
  alpha Z        PSCENC =         0.06643638
  Ewald energy   TEWEN  =        92.12969246
  -Hartree energ DENC   =      -487.68602370
  -exchange      EXHF   =         0.00000000
  -V(xc)+E(xc)   XCENC  =        33.75160018
  PAW double counting   =       317.70251664     -319.75732036
  entropy T*S    EENTRO =        -0.00000000
  eigenvalues    EBANDS =      -107.58274246
  atomic energy  EATOM  =       457.22046137
  Solvation  Ediel_sol  =         0.00000000
  ---------------------------------------------------
  free energy    TOTEN  =       -14.15537949 eV

  energy without entropy =      -14.15537949  energy(sigma->0) =      -14.15537949


--------------------------------------------------------------------------------------------------------


--------------------------------------- Iteration      2(   6)  ---------------------------------------


    POTLOK:  cpu time    0.2263: real time    0.2265
    SETDIJ:  cpu time    0.2262: real time    0.2262
    EDDIAG:  cpu time    0.0506: real time    0.0508
  RMM-DIIS:  cpu time    0.1618: real time    0.1618
    ORTHCH:  cpu time    0.0065: real time    0.0065
       DOS:  cpu time    0.0003: real time    0.0003
    CHARGE:  cpu time    0.0337: real time    0.0337
    MIXING:  cpu time    0.0084: real time    0.0083
    --------------------------------------------
      LOOP:  cpu time    0.7137: real time    0.7142

 eigenvalue-minimisations  :    64
 total energy-change (2. order) :-0.2123498E-03  (-0.9894054E-04)
 number of electron       7.9999973 magnetization      -0.0000002
 augmentation part        0.6685279 magnetization      -0.0000020

 Broyden mixing:
  rms(total) = 0.49082E-02    rms(broyden)= 0.49029E-02
  rms(prec ) = 0.56828E-02
  weight for this iteration     100.00

 eigenvalues of (default mixing * dielectric matrix)
  average eigenvalue GAMMA=   1.5143
  2.3544  2.2905  1.0371  1.0371  0.8523

 Free energy of the ion-electron system (eV)
  ---------------------------------------------------
  alpha Z        PSCENC =         0.06643638
  Ewald energy   TEWEN  =        92.12969246
  -Hartree energ DENC   =      -487.55223700
  -exchange      EXHF   =         0.00000000
  -V(xc)+E(xc)   XCENC  =        33.74465515
  PAW double counting   =       317.41246677     -319.46424497
  entropy T*S    EENTRO =        -0.00000000
  eigenvalues    EBANDS =      -107.71282200
  atomic energy  EATOM  =       457.22046137
  Solvation  Ediel_sol  =         0.00000000
  ---------------------------------------------------
  free energy    TOTEN  =       -14.15559184 eV

  energy without entropy =      -14.15559184  energy(sigma->0) =      -14.15559184


--------------------------------------------------------------------------------------------------------


--------------------------------------- Iteration      2(   7)  ---------------------------------------


    POTLOK:  cpu time    0.2268: real time    0.2271
    SETDIJ:  cpu time    0.2272: real time    0.2272
    EDDIAG:  cpu time    0.0503: real time    0.0505
  RMM-DIIS:  cpu time    0.1649: real time    0.1649
    ORTHCH:  cpu time    0.0063: real time    0.0063
       DOS:  cpu time    0.0003: real time    0.0003
    CHARGE:  cpu time    0.0335: real time    0.0335
    MIXING:  cpu time    0.0090: real time    0.0090
    --------------------------------------------
      LOOP:  cpu time    0.7184: real time    0.7189

 eigenvalue-minimisations  :    64
 total energy-change (2. order) :-0.7147036E-05  (-0.1537754E-04)
 number of electron       7.9999973 magnetization      -0.0000001
 augmentation part        0.6680304 magnetization       0.0000012

 Broyden mixing:
  rms(total) = 0.12905E-02    rms(broyden)= 0.12900E-02
  rms(prec ) = 0.16975E-02
  weight for this iteration     100.00

 eigenvalues of (default mixing * dielectric matrix)
  average eigenvalue GAMMA=   1.3915
  2.5590  1.8051  1.0849  1.0849  1.0610  0.7544

 Free energy of the ion-electron system (eV)
  ---------------------------------------------------
  alpha Z        PSCENC =         0.06643638
  Ewald energy   TEWEN  =        92.12969246
  -Hartree energ DENC   =      -487.65253960
  -exchange      EXHF   =         0.00000000
  -V(xc)+E(xc)   XCENC  =        33.75034583
  PAW double counting   =       317.44342990     -319.49644094
  entropy T*S    EENTRO =        -0.00000000
  eigenvalues    EBANDS =      -107.61698437
  atomic energy  EATOM  =       457.22046137
  Solvation  Ediel_sol  =         0.00000000
  ---------------------------------------------------
  free energy    TOTEN  =       -14.15559899 eV

  energy without entropy =      -14.15559899  energy(sigma->0) =      -14.15559899


--------------------------------------------------------------------------------------------------------


--------------------------------------- Iteration      2(   8)  ---------------------------------------


    POTLOK:  cpu time    0.2254: real time    0.2257
    SETDIJ:  cpu time    0.2270: real time    0.2270
    EDDIAG:  cpu time    0.0502: real time    0.0505
  RMM-DIIS:  cpu time    0.1615: real time    0.1615
    ORTHCH:  cpu time    0.0064: real time    0.0064
       DOS:  cpu time    0.0003: real time    0.0003
    CHARGE:  cpu time    0.0336: real time    0.0336
    MIXING:  cpu time    0.0093: real time    0.0093
    --------------------------------------------
      LOOP:  cpu time    0.7137: real time    0.7144

 eigenvalue-minimisations  :    62
 total energy-change (2. order) :-0.3616939E-04  (-0.1877070E-05)
 number of electron       7.9999973 magnetization       0.0000000
 augmentation part        0.6678840 magnetization      -0.0000011

 Broyden mixing:
  rms(total) = 0.65864E-03    rms(broyden)= 0.65817E-03
  rms(prec ) = 0.10359E-02
  weight for this iteration     100.00

 eigenvalues of (default mixing * dielectric matrix)
  average eigenvalue GAMMA=   1.4678
  2.6590  1.9243  1.9243  1.0125  1.0125  1.0026  0.7395

 Free energy of the ion-electron system (eV)
  ---------------------------------------------------
  alpha Z        PSCENC =         0.06643638
  Ewald energy   TEWEN  =        92.12969246
  -Hartree energ DENC   =      -487.65596774
  -exchange      EXHF   =         0.00000000
  -V(xc)+E(xc)   XCENC  =        33.75057703
  PAW double counting   =       317.44507312     -319.49823412
  entropy T*S    EENTRO =        -0.00000000
  eigenvalues    EBANDS =      -107.61367365
  atomic energy  EATOM  =       457.22046137
  Solvation  Ediel_sol  =         0.00000000
  ---------------------------------------------------
  free energy    TOTEN  =       -14.15563516 eV

  energy without entropy =      -14.15563516  energy(sigma->0) =      -14.15563516


--------------------------------------------------------------------------------------------------------


--------------------------------------- Iteration      2(   9)  ---------------------------------------


    POTLOK:  cpu time    0.2268: real time    0.2270
    SETDIJ:  cpu time    0.2262: real time    0.2262
    EDDIAG:  cpu time    0.0504: real time    0.0505
  RMM-DIIS:  cpu time    0.1617: real time    0.1618
    ORTHCH:  cpu time    0.0062: real time    0.0062
       DOS:  cpu time    0.0003: real time    0.0003
    CHARGE:  cpu time    0.0337: real time    0.0337
    MIXING:  cpu time    0.0095: real time    0.0095
    --------------------------------------------
      LOOP:  cpu time    0.7148: real time    0.7153

 eigenvalue-minimisations  :    62
 total energy-change (2. order) :-0.1300315E-03  (-0.2661721E-05)
 number of electron       7.9999973 magnetization       0.0000001
 augmentation part        0.6677910 magnetization      -0.0000013

 Broyden mixing:
  rms(total) = 0.23566E-03    rms(broyden)= 0.23512E-03
  rms(prec ) = 0.40997E-03
  weight for this iteration     100.00

 eigenvalues of (default mixing * dielectric matrix)
  average eigenvalue GAMMA=   1.6078
  3.8565  2.4894  1.8798  1.0500  1.0500  1.0539  0.7893  0.6937

 Free energy of the ion-electron system (eV)
  ---------------------------------------------------
  alpha Z        PSCENC =         0.06643638
  Ewald energy   TEWEN  =        92.12969246
  -Hartree energ DENC   =      -487.65067906
  -exchange      EXHF   =         0.00000000
  -V(xc)+E(xc)   XCENC  =        33.75060513
  PAW double counting   =       317.45623628     -319.50960236
  entropy T*S    EENTRO =        -0.00000000
  eigenvalues    EBANDS =      -107.61891537
  atomic energy  EATOM  =       457.22046137
  Solvation  Ediel_sol  =         0.00000000
  ---------------------------------------------------
  free energy    TOTEN  =       -14.15576519 eV

  energy without entropy =      -14.15576519  energy(sigma->0) =      -14.15576519


--------------------------------------------------------------------------------------------------------


--------------------------------------- Iteration      2(  10)  ---------------------------------------


    POTLOK:  cpu time    0.2250: real time    0.2253
    SETDIJ:  cpu time    0.2267: real time    0.2267
    EDDIAG:  cpu time    0.0501: real time    0.0504
  RMM-DIIS:  cpu time    0.1591: real time    0.1591
    ORTHCH:  cpu time    0.0064: real time    0.0064
       DOS:  cpu time    0.0003: real time    0.0003
    CHARGE:  cpu time    0.0337: real time    0.0337
    MIXING:  cpu time    0.0101: real time    0.0101
    --------------------------------------------
      LOOP:  cpu time    0.7112: real time    0.7119

 eigenvalue-minimisations  :    56
 total energy-change (2. order) :-0.3494983E-04  (-0.3381964E-06)
 number of electron       7.9999973 magnetization       0.0000000
 augmentation part        0.6677910 magnetization      -0.0000006

 Broyden mixing:
  rms(total) = 0.23974E-03    rms(broyden)= 0.23971E-03
  rms(prec ) = 0.35594E-03
  weight for this iteration     100.00

 eigenvalues of (default mixing * dielectric matrix)
  average eigenvalue GAMMA=   1.5844
  4.2075  2.5439  1.8242  1.0421  1.0421  1.1853  0.9988  0.7577  0.6578

 Free energy of the ion-electron system (eV)
  ---------------------------------------------------
  alpha Z        PSCENC =         0.06643638
  Ewald energy   TEWEN  =        92.12969246
  -Hartree energ DENC   =      -487.64503113
  -exchange      EXHF   =         0.00000000
  -V(xc)+E(xc)   XCENC  =        33.75035687
  PAW double counting   =       317.46195953     -319.51529880
  entropy T*S    EENTRO =        -0.00000000
  eigenvalues    EBANDS =      -107.62437681
  atomic energy  EATOM  =       457.22046137
  Solvation  Ediel_sol  =         0.00000000
  ---------------------------------------------------
  free energy    TOTEN  =       -14.15580014 eV

  energy without entropy =      -14.15580014  energy(sigma->0) =      -14.15580014


--------------------------------------------------------------------------------------------------------


--------------------------------------- Iteration      2(  11)  ---------------------------------------


    POTLOK:  cpu time    0.2241: real time    0.2245
    SETDIJ:  cpu time    0.2261: real time    0.2261
    EDDIAG:  cpu time    0.0503: real time    0.0506
  RMM-DIIS:  cpu time    0.1582: real time    0.1582
    ORTHCH:  cpu time    0.0065: real time    0.0065
       DOS:  cpu time    0.0003: real time    0.0003
    CHARGE:  cpu time    0.0336: real time    0.0336
    MIXING:  cpu time    0.0106: real time    0.0106
    --------------------------------------------
      LOOP:  cpu time    0.7097: real time    0.7105

 eigenvalue-minimisations  :    54
 total energy-change (2. order) :-0.4192129E-04  (-0.3443913E-06)
 number of electron       7.9999973 magnetization       0.0000000
 augmentation part        0.6677788 magnetization      -0.0000004

 Broyden mixing:
  rms(total) = 0.15759E-03    rms(broyden)= 0.15756E-03
  rms(prec ) = 0.22800E-03
  weight for this iteration     100.00

 eigenvalues of (default mixing * dielectric matrix)
  average eigenvalue GAMMA=   1.8088
  5.5159  2.9020  2.3911  1.8720  1.0501  1.0501  1.0671  0.8740  0.7288  0.6367

 Free energy of the ion-electron system (eV)
  ---------------------------------------------------
  alpha Z        PSCENC =         0.06643638
  Ewald energy   TEWEN  =        92.12969246
  -Hartree energ DENC   =      -487.64328064
  -exchange      EXHF   =         0.00000000
  -V(xc)+E(xc)   XCENC  =        33.75027366
  PAW double counting   =       317.47205576     -319.52540822
  entropy T*S    EENTRO =        -0.00000000
  eigenvalues    EBANDS =      -107.62607282
  atomic energy  EATOM  =       457.22046137
  Solvation  Ediel_sol  =         0.00000000
  ---------------------------------------------------
  free energy    TOTEN  =       -14.15584206 eV

  energy without entropy =      -14.15584206  energy(sigma->0) =      -14.15584206


--------------------------------------------------------------------------------------------------------


--------------------------------------- Iteration      2(  12)  ---------------------------------------


    POTLOK:  cpu time    0.2262: real time    0.2369
    SETDIJ:  cpu time    0.2261: real time    0.2262
    EDDIAG:  cpu time    0.0499: real time    0.0503
  RMM-DIIS:  cpu time    0.1573: real time    0.1573
    ORTHCH:  cpu time    0.0058: real time    0.0058
       DOS:  cpu time    0.0003: real time    0.0003
    CHARGE:  cpu time    0.0339: real time    0.0339
    MIXING:  cpu time    0.0110: real time    0.0110
    --------------------------------------------
      LOOP:  cpu time    0.7106: real time    0.7217

 eigenvalue-minimisations  :    56
 total energy-change (2. order) :-0.3220171E-04  (-0.5026649E-06)
 number of electron       7.9999973 magnetization       0.0000000
 augmentation part        0.6677404 magnetization      -0.0000003

 Broyden mixing:
  rms(total) = 0.14045E-03    rms(broyden)= 0.14031E-03
  rms(prec ) = 0.17271E-03
  weight for this iteration     100.00

 eigenvalues of (default mixing * dielectric matrix)
  average eigenvalue GAMMA=   1.8385
  6.5821  3.0471  2.4984  1.8048  1.0405  1.0405  1.1291  0.9564  0.8012  0.6941
  0.6296

 Free energy of the ion-electron system (eV)
  ---------------------------------------------------
  alpha Z        PSCENC =         0.06643638
  Ewald energy   TEWEN  =        92.12969246
  -Hartree energ DENC   =      -487.64678398
  -exchange      EXHF   =         0.00000000
  -V(xc)+E(xc)   XCENC  =        33.75048284
  PAW double counting   =       317.48357059     -319.53699987
  entropy T*S    EENTRO =        -0.00000000
  eigenvalues    EBANDS =      -107.62273405
  atomic energy  EATOM  =       457.22046137
  Solvation  Ediel_sol  =         0.00000000
  ---------------------------------------------------
  free energy    TOTEN  =       -14.15587426 eV

  energy without entropy =      -14.15587426  energy(sigma->0) =      -14.15587426


--------------------------------------------------------------------------------------------------------


--------------------------------------- Iteration      2(  13)  ---------------------------------------


    POTLOK:  cpu time    0.2280: real time    0.2282
    SETDIJ:  cpu time    0.2270: real time    0.2271
    EDDIAG:  cpu time    0.0504: real time    0.0507
  RMM-DIIS:  cpu time    0.1558: real time    0.1558
    ORTHCH:  cpu time    0.0045: real time    0.0070
       DOS:  cpu time    0.0003: real time    0.0003
    --------------------------------------------
      LOOP:  cpu time    0.6659: real time    0.6689

 eigenvalue-minimisations  :    54
 total energy-change (2. order) :-0.8376451E-05  (-0.1300680E-06)
 number of electron       7.9999973 magnetization       0.0000000
 augmentation part        0.6677404 magnetization      -0.0000003

 Free energy of the ion-electron system (eV)
  ---------------------------------------------------
  alpha Z        PSCENC =         0.06643638
  Ewald energy   TEWEN  =        92.12969246
  -Hartree energ DENC   =      -487.64735112
  -exchange      EXHF   =         0.00000000
  -V(xc)+E(xc)   XCENC  =        33.75052361
  PAW double counting   =       317.48186490     -319.53530595
  entropy T*S    EENTRO =        -0.00000000
  eigenvalues    EBANDS =      -107.62220427
  atomic energy  EATOM  =       457.22046137
  Solvation  Ediel_sol  =         0.00000000
  ---------------------------------------------------
  free energy    TOTEN  =       -14.15588264 eV

  energy without entropy =      -14.15588264  energy(sigma->0) =      -14.15588264


--------------------------------------------------------------------------------------------------------


 average (electrostatic) potential at core
  the test charge radii are     0.7215  0.5201
  (the norm of the test charge is              1.0000)
       1 -80.5920       2 -44.1055       3 -44.1022
 
 
 
 E-fermi :  -6.8310     XC(G=0):  -0.2093     alpha+bet : -0.0386


 spin component 1

 k-point     1 :       0.0000    0.0000    0.0000
  band No.  band energies     occupation 
      1     -24.8329      1.00000
      2     -12.6001      1.00000
      3      -9.2672      1.00000
      4      -7.1109      1.00000
      5      -1.1159      0.00000
      6       0.0653      0.00000
      7       0.2768      0.00000
      8       0.4961      0.00000
      9       0.5061      0.00000
     10       0.6167      0.00000
     11       0.6459      0.00000
     12       0.8548      0.00000
     13       0.8805      0.00000
     14       1.0788      0.00000
     15       1.0973      0.00000
     16       1.2105      0.00000

 spin component 2

 k-point     1 :       0.0000    0.0000    0.0000
  band No.  band energies     occupation 
      1     -24.8329      1.00000
      2     -12.6001      1.00000
      3      -9.2672      1.00000
      4      -7.1109      1.00000
      5      -1.1160      0.00000
      6       0.0652      0.00000
      7       0.2767      0.00000
      8       0.4958      0.00000
      9       0.5056      0.00000
     10       0.6164      0.00000
     11       0.6457      0.00000
     12       0.8547      0.00000
     13       0.8802      0.00000
     14       1.0794      0.00000
     15       1.0971      0.00000
     16       1.2143      0.00000


--------------------------------------------------------------------------------------------------------


 soft charge-density along one line, spin component           1
         0         1         2         3         4         5         6         7         8         9
 total charge-density along one line
 
 soft charge-density along one line, spin component           2
         0         1         2         3         4         5         6         7         8         9
 total charge-density along one line
 
 pseudopotential strength for first ion, spin component:           1
 13.809  -0.531  -0.013  -0.000  -0.094   0.000  -0.000   0.000
 -0.531   0.121   0.002   0.000   0.012  -0.000   0.000  -0.001
 -0.013   0.002 -10.575   0.000   0.010   0.299  -0.000  -0.001
 -0.000   0.000   0.000 -10.388  -0.000  -0.000   0.273   0.000
 -0.094   0.012   0.010  -0.000 -10.508  -0.001   0.000   0.290
  0.000  -0.000   0.299  -0.000  -0.001   0.126   0.000   0.000
 -0.000   0.000  -0.000   0.273   0.000   0.000   0.130  -0.000
  0.000  -0.001  -0.001   0.000   0.290   0.000  -0.000   0.127
 pseudopotential strength for first ion, spin component:           2
 13.809  -0.531  -0.013  -0.000  -0.094   0.000   0.000   0.000
 -0.531   0.121   0.002   0.000   0.012  -0.000  -0.000  -0.001
 -0.013   0.002 -10.575  -0.000   0.010   0.299   0.000  -0.001
 -0.000   0.000  -0.000 -10.388   0.000   0.000   0.273  -0.000
 -0.094   0.012   0.010   0.000 -10.508  -0.001  -0.000   0.290
  0.000  -0.000   0.299   0.000  -0.001   0.126  -0.000   0.000
  0.000  -0.000   0.000   0.273  -0.000  -0.000   0.130   0.000
  0.000  -0.001  -0.001  -0.000   0.290   0.000   0.000   0.127
 total augmentation occupancy for first ion, spin component:           1
  1.867   0.184  -0.026  -0.000  -0.181   0.006   0.000   0.044
  0.184   0.041   0.023   0.000   0.166   0.004   0.000   0.029
 -0.026   0.023   1.371   0.000   0.021   0.247   0.000  -0.007
 -0.000   0.000   0.000   1.811  -0.000  -0.000   0.106   0.000
 -0.181   0.166   0.021  -0.000   1.519  -0.007   0.000   0.200
  0.006   0.004   0.247  -0.000  -0.007   0.045  -0.000  -0.002
  0.000   0.000   0.000   0.106   0.000  -0.000   0.006   0.000
  0.044   0.029  -0.007   0.000   0.200  -0.002   0.000   0.029
 total augmentation occupancy for first ion, spin component:           2
 -0.000  -0.000  -0.000   0.000   0.000  -0.000  -0.000  -0.000
 -0.000  -0.000   0.000  -0.000  -0.000   0.000  -0.000   0.000
 -0.000   0.000  -0.000  -0.000  -0.000   0.000  -0.000   0.000
  0.000  -0.000  -0.000  -0.000  -0.000   0.000  -0.000   0.000
  0.000  -0.000  -0.000  -0.000  -0.000  -0.000   0.000   0.000
 -0.000   0.000   0.000   0.000  -0.000   0.000  -0.000  -0.000
 -0.000  -0.000  -0.000  -0.000   0.000  -0.000  -0.000   0.000
 -0.000   0.000   0.000   0.000   0.000  -0.000   0.000   0.000


------------------------ aborting loop because EDIFF is reached ----------------------------------------


 


 total charge     
 
# of ion       s       p       d       tot
------------------------------------------
    1        1.590   3.544   0.000   5.134
    2        0.583   0.088   0.000   0.671
    3        0.583   0.088   0.000   0.671
--------------------------------------------------
tot          2.755   3.721   0.000   6.476
 


 magnetization (x)
 
# of ion       s       p       d       tot
------------------------------------------
    1       -0.000   0.000   0.000   0.000
    2       -0.000  -0.000   0.000  -0.000
    3        0.000   0.000   0.000   0.000
--------------------------------------------------
tot         -0.000   0.000   0.000   0.000
 
    CHARGE:  cpu time    0.0329: real time    0.0340
    FORLOC:  cpu time    0.0055: real time    0.0056
    FORNL :  cpu time    0.0592: real time    0.0593
    STRESS:  cpu time    0.1839: real time    0.1841
    FORHAR:  cpu time    0.0263: real time    0.0263
    MIXING:  cpu time    0.0099: real time    0.0099
    OFIELD:  cpu time    0.0002: real time    0.0002

 ---------------------------------------------------------------------------------------------

         DFTD3 V3.0 Rev 1        
 Edisp (eV)   -0.00980

 E6    (eV) :    -0.0075
 E8    (eV) :    -0.0023
 % E8        : 23.84
    FORVDW:  cpu time    0.0088: real time    0.0089

  FORCE on cell =-STRESS in cart. coord.  units (eV):
  Direction    XX          YY          ZZ          XY          YZ          ZX
  --------------------------------------------------------------------------------------
  Alpha Z     0.06644     0.06644     0.06644
  Ewald      37.99880    83.25190   -29.12102    -6.50741     0.00001     0.00005
  Hartree   164.09153   172.27692   151.26572    -1.16710    -0.00000     0.00001
  E(xc)     -35.75519   -35.58567   -36.06569    -0.02447     0.00000     0.00000
  Local    -290.92089  -332.21770  -231.28196     5.91682    -0.00001    -0.00004
  n-local   -30.28135   -29.34772   -30.70658    -0.13456    -0.00000     0.00000
  augment     6.53641     5.73621     8.02676     0.11518     0.00000    -0.00000
  Kinetic   146.11837   132.94403   166.93058     1.89954     0.00000    -0.00001
  Fock        0.00000     0.00000     0.00000     0.00000     0.00000     0.00000
  vdW         0.00015     0.00005    -0.00002     0.00001     0.00000     0.00000
  -------------------------------------------------------------------------------------
  Total      -2.14573    -2.87555    -0.88578     0.09801     0.00000    -0.00000
  in kB      -1.01862    -1.36508    -0.42050     0.04653     0.00000    -0.00000
  external pressure =       -0.93 kB  Pullay stress =        0.00 kB


 VOLUME and BASIS-vectors are now :
 -----------------------------------------------------------------------------
  energy-cutoff  :      400.00
  volume of cell :     3375.00
      direct lattice vectors                 reciprocal lattice vectors
    15.000000000  0.000000000  0.000000000     0.066666667  0.000000000  0.000000000
     0.000000000 15.000000000  0.000000000     0.000000000  0.066666667  0.000000000
     0.000000000  0.000000000 15.000000000     0.000000000  0.000000000  0.066666667

  length of vectors
    15.000000000 15.000000000 15.000000000     0.066666667  0.066666667  0.066666667


 FORCES acting on ions
    electron-ion (+dipol)            ewald-force                    non-local-force                 convergence-correction
 -----------------------------------------------------------------------------------------------
   0.579E+02 0.816E+01 0.443E-04   -.103E+03 -.145E+02 -.782E-04   0.474E+02 0.670E+01 0.372E-04   -.531E-02 -.768E-03 -.733E-06
   -.579E+02 0.593E+02 -.368E-04   0.616E+02 -.631E+02 0.390E-04   -.495E+01 0.503E+01 -.326E-05   -.893E-03 0.440E-03 -.308E-07
   -.392E+02 -.730E+02 -.370E-04   0.416E+02 0.776E+02 0.392E-04   -.336E+01 -.620E+01 -.322E-05   -.734E-03 -.671E-03 -.312E-07
 -----------------------------------------------------------------------------------------------
   -.391E+02 -.553E+01 -.295E-04   0.000E+00 0.000E+00 0.552E-17   0.391E+02 0.553E+01 0.308E-04   -.694E-02 -.998E-03 -.795E-06
 
 
 POSITION                                       TOTAL-FORCE (eV/Angst)
 -----------------------------------------------------------------------------------
      7.33814      7.47698      7.50000         2.135742      0.314842      0.000002
      8.07623      6.77918      7.50000        -1.257900      1.216078     -0.000001
      7.85397      8.35237      7.50000        -0.877842     -1.530921     -0.000001
 -----------------------------------------------------------------------------------
    total drift:                               -0.004417      0.004963      0.000000


--------------------------------------------------------------------------------------------------------


  FREE ENERGIE OF THE ION-ELECTRON SYSTEM (eV)
  ---------------------------------------------------
  free  energy   TOTEN  =       -14.16568057 eV

  energy  without entropy=      -14.16568057  energy(sigma->0) =      -14.16568057
 
 d Force =-0.5449042E-01[-0.200E+00, 0.908E-01]  d Energy =-0.6030687E-01 0.582E-02
 d Force = 0.1000500E+02[ 0.973E+01, 0.103E+02]  d Ewald  = 0.1001369E+02-0.869E-02


--------------------------------------------------------------------------------------------------------


    POTLOK:  cpu time    0.4528: real time    0.4562


--------------------------------------------------------------------------------------------------------


 stress matrix after NEB project (eV)
     -2.14573      0.09801     -0.00000
      0.09801     -2.87555      0.00000
     -0.00000      0.00000     -0.88578
  FORCES: max atom, RMS     2.158823    1.900526
  FORCE total and by dimension    3.291808    2.135742
  Stress total and by dimension    3.698210    2.875550
 Steepest descent step on ions:
 trial-energy change:    0.060307  1 .order    0.054490   -0.090795    0.199776
  (g-gl).g = 0.908E-01      g.g   = 0.908E-01  gl.gl    = 0.000E+00
 g(Force)  = 0.908E-01   g(Stress)= 0.000E+00 ortho     = 0.000E+00
 gamma     =   0.00000
 trial     =   1.00000
 opt step  =   0.28785  (harmonic =   0.31247) maximal distance =0.00792895
 next E    =   -14.238917   (d E  =  -0.01293)


--------------------------------------------------------------------------------------------------------


    WAVPRE:  cpu time    0.0143: real time    0.0231
    FEWALD:  cpu time    0.0003: real time    0.0002

 real space projection operators:
  total allocation   :        182.24 KBytes
  max/ min on nodes  :         45.96         45.20

    ORTHCH:  cpu time    0.0226: real time    0.0235
     LOOP+:  cpu time   10.2570: real time   10.3490


--------------------------------------- Iteration      3(   1)  ---------------------------------------


    POTLOK:  cpu time    0.2191: real time    0.2278
    SETDIJ:  cpu time    0.2220: real time    0.2250
    EDDIAG:  cpu time    0.0476: real time    0.0506
  RMM-DIIS:  cpu time    0.1583: real time    0.1647
    ORTHCH:  cpu time    0.0057: real time    0.0059
       DOS:  cpu time    0.0004: real time    0.0004
    CHARGE:  cpu time    0.0328: real time    0.0338
    MIXING:  cpu time    0.0069: real time    0.0069
    --------------------------------------------
      LOOP:  cpu time    0.6930: real time    0.7154

 eigenvalue-minimisations  :    64
 total energy-change (2. order) :-0.1091561E+00  (-0.8967931E+00)
 number of electron       7.9999979 magnetization      -0.0000000
 augmentation part        0.6959507 magnetization      -0.0000015

 Broyden mixing:
  rms(total) = 0.85065E-01    rms(broyden)= 0.84613E-01
  rms(prec ) = 0.92804E-01
  weight for this iteration     100.00

 Free energy of the ion-electron system (eV)
  ---------------------------------------------------
  alpha Z        PSCENC =         0.06643638
  Ewald energy   TEWEN  =        99.20558972
  -Hartree energ DENC   =      -490.94524350
  -exchange      EXHF   =         0.00000000
  -V(xc)+E(xc)   XCENC  =        33.89504942
  PAW double counting   =       317.47122693     -319.52457443
  entropy T*S    EENTRO =        -0.00000000
  eigenvalues    EBANDS =      -111.65397629
  atomic energy  EATOM  =       457.22046137
  Solvation  Ediel_sol  =         0.00000000
  ---------------------------------------------------
  free energy    TOTEN  =       -14.26503040 eV

  energy without entropy =      -14.26503040  energy(sigma->0) =      -14.26503040


--------------------------------------------------------------------------------------------------------


--------------------------------------- Iteration      3(   2)  ---------------------------------------


    POTLOK:  cpu time    0.2210: real time    0.2389
    SETDIJ:  cpu time    0.2241: real time    0.2264
    EDDIAG:  cpu time    0.0491: real time    0.0511
  RMM-DIIS:  cpu time    0.1620: real time    0.1645
    ORTHCH:  cpu time    0.0063: real time    0.0063
       DOS:  cpu time    0.0003: real time    0.0003
    CHARGE:  cpu time    0.0330: real time    0.0335
    MIXING:  cpu time    0.0068: real time    0.0071
    --------------------------------------------
      LOOP:  cpu time    0.7027: real time    0.7282

 eigenvalue-minimisations  :    64
 total energy-change (2. order) : 0.3590144E-01  (-0.8145069E-02)
 number of electron       7.9999979 magnetization      -0.0000000
 augmentation part        0.6915616 magnetization      -0.0000014

 Broyden mixing:
  rms(total) = 0.35546E-01    rms(broyden)= 0.35487E-01
  rms(prec ) = 0.38654E-01
  weight for this iteration     100.00

 eigenvalues of (default mixing * dielectric matrix)
  average eigenvalue GAMMA=   1.4753
  1.4753

 Free energy of the ion-electron system (eV)
  ---------------------------------------------------
  alpha Z        PSCENC =         0.06643638
  Ewald energy   TEWEN  =        99.20558972
  -Hartree energ DENC   =      -492.78764945
  -exchange      EXHF   =         0.00000000
  -V(xc)+E(xc)   XCENC  =        34.00147406
  PAW double counting   =       323.19999768     -325.28995374
  entropy T*S    EENTRO =        -0.00000000
  eigenvalues    EBANDS =      -109.84548497
  atomic energy  EATOM  =       457.22046137
  Solvation  Ediel_sol  =         0.00000000
  ---------------------------------------------------
  free energy    TOTEN  =       -14.22912896 eV

  energy without entropy =      -14.22912896  energy(sigma->0) =      -14.22912896


--------------------------------------------------------------------------------------------------------


--------------------------------------- Iteration      3(   3)  ---------------------------------------


    POTLOK:  cpu time    0.2256: real time    0.2300
    SETDIJ:  cpu time    0.2249: real time    0.2262
    EDDIAG:  cpu time    0.0495: real time    0.0505
  RMM-DIIS:  cpu time    0.1566: real time    0.1611
    ORTHCH:  cpu time    0.0062: real time    0.0062
       DOS:  cpu time    0.0003: real time    0.0003
    CHARGE:  cpu time    0.0339: real time    0.0349
    MIXING:  cpu time    0.0076: real time    0.0078
    --------------------------------------------
      LOOP:  cpu time    0.7047: real time    0.7171

 eigenvalue-minimisations  :    64
 total energy-change (2. order) :-0.4856454E-04  (-0.2309949E-02)
 number of electron       7.9999979 magnetization      -0.0000000
 augmentation part        0.6855646 magnetization      -0.0000005

 Broyden mixing:
  rms(total) = 0.19670E-01    rms(broyden)= 0.19636E-01
  rms(prec ) = 0.21964E-01
  weight for this iteration     100.00

 eigenvalues of (default mixing * dielectric matrix)
  average eigenvalue GAMMA=   1.5541
  1.5541  1.5541

 Free energy of the ion-electron system (eV)
  ---------------------------------------------------
  alpha Z        PSCENC =         0.06643638
  Ewald energy   TEWEN  =        99.20558972
  -Hartree energ DENC   =      -493.68212688
  -exchange      EXHF   =         0.00000000
  -V(xc)+E(xc)   XCENC  =        34.05321515
  PAW double counting   =       326.79764731     -328.91209352
  entropy T*S    EENTRO =        -0.00000000
  eigenvalues    EBANDS =      -108.97830705
  atomic energy  EATOM  =       457.22046137
  Solvation  Ediel_sol  =         0.00000000
  ---------------------------------------------------
  free energy    TOTEN  =       -14.22917752 eV

  energy without entropy =      -14.22917752  energy(sigma->0) =      -14.22917752


--------------------------------------------------------------------------------------------------------


--------------------------------------- Iteration      3(   4)  ---------------------------------------


    POTLOK:  cpu time    0.2263: real time    0.2291
    SETDIJ:  cpu time    0.2252: real time    0.2261
    EDDIAG:  cpu time    0.0505: real time    0.0511
  RMM-DIIS:  cpu time    0.1587: real time    0.1609
    ORTHCH:  cpu time    0.0063: real time    0.0063
       DOS:  cpu time    0.0004: real time    0.0004
    CHARGE:  cpu time    0.0331: real time    0.0336
    MIXING:  cpu time    0.0077: real time    0.0078
    --------------------------------------------
      LOOP:  cpu time    0.7082: real time    0.7153

 eigenvalue-minimisations  :    64
 total energy-change (2. order) : 0.1716482E-03  (-0.1014219E-02)
 number of electron       7.9999979 magnetization      -0.0000000
 augmentation part        0.6901023 magnetization      -0.0000000

 Broyden mixing:
  rms(total) = 0.16532E-01    rms(broyden)= 0.16526E-01
  rms(prec ) = 0.18325E-01
  weight for this iteration     100.00

 eigenvalues of (default mixing * dielectric matrix)
  average eigenvalue GAMMA=   1.4968
  2.4282  1.0311  1.0311

 Free energy of the ion-electron system (eV)
  ---------------------------------------------------
  alpha Z        PSCENC =         0.06643638
  Ewald energy   TEWEN  =        99.20558972
  -Hartree energ DENC   =      -492.91887985
  -exchange      EXHF   =         0.00000000
  -V(xc)+E(xc)   XCENC  =        34.01130910
  PAW double counting   =       325.86002183     -327.96314658
  entropy T*S    EENTRO =        -0.00000000
  eigenvalues    EBANDS =      -109.71079785
  atomic energy  EATOM  =       457.22046137
  Solvation  Ediel_sol  =         0.00000000
  ---------------------------------------------------
  free energy    TOTEN  =       -14.22900587 eV

  energy without entropy =      -14.22900587  energy(sigma->0) =      -14.22900587


--------------------------------------------------------------------------------------------------------


--------------------------------------- Iteration      3(   5)  ---------------------------------------


    POTLOK:  cpu time    0.2252: real time    0.2282
    SETDIJ:  cpu time    0.2258: real time    0.2268
    EDDIAG:  cpu time    0.0500: real time    0.0503
  RMM-DIIS:  cpu time    0.1647: real time    0.1662
    ORTHCH:  cpu time    0.0064: real time    0.0064
       DOS:  cpu time    0.0004: real time    0.0004
    CHARGE:  cpu time    0.0331: real time    0.0334
    MIXING:  cpu time    0.0080: real time    0.0080
    --------------------------------------------
      LOOP:  cpu time    0.7136: real time    0.7198

 eigenvalue-minimisations  :    64
 total energy-change (2. order) : 0.1535277E-03  (-0.1711585E-03)
 number of electron       7.9999979 magnetization      -0.0000000
 augmentation part        0.6888079 magnetization       0.0000000

 Broyden mixing:
  rms(total) = 0.41474E-02    rms(broyden)= 0.41434E-02
  rms(prec ) = 0.47698E-02
  weight for this iteration     100.00

 eigenvalues of (default mixing * dielectric matrix)
  average eigenvalue GAMMA=   1.4279
  2.4055  1.2487  1.2487  0.8088

 Free energy of the ion-electron system (eV)
  ---------------------------------------------------
  alpha Z        PSCENC =         0.06643638
  Ewald energy   TEWEN  =        99.20558972
  -Hartree energ DENC   =      -493.33171880
  -exchange      EXHF   =         0.00000000
  -V(xc)+E(xc)   XCENC  =        34.03527064
  PAW double counting   =       327.66837387     -329.78401846
  entropy T*S    EENTRO =        -0.00000000
  eigenvalues    EBANDS =      -109.30924707
  atomic energy  EATOM  =       457.22046137
  Solvation  Ediel_sol  =         0.00000000
  ---------------------------------------------------
  free energy    TOTEN  =       -14.22885235 eV

  energy without entropy =      -14.22885235  energy(sigma->0) =      -14.22885235


--------------------------------------------------------------------------------------------------------


--------------------------------------- Iteration      3(   6)  ---------------------------------------


    POTLOK:  cpu time    0.2263: real time    0.2401
    SETDIJ:  cpu time    0.2242: real time    0.2256
    EDDIAG:  cpu time    0.0500: real time    0.0507
  RMM-DIIS:  cpu time    0.1597: real time    0.1616
    ORTHCH:  cpu time    0.0062: real time    0.0065
       DOS:  cpu time    0.0003: real time    0.0003
    CHARGE:  cpu time    0.0331: real time    0.0335
    MIXING:  cpu time    0.0083: real time    0.0083
    --------------------------------------------
      LOOP:  cpu time    0.7081: real time    0.7265

 eigenvalue-minimisations  :    64
 total energy-change (2. order) :-0.1315668E-03  (-0.1311853E-03)
 number of electron       7.9999979 magnetization      -0.0000000
 augmentation part        0.6872235 magnetization      -0.0000003

 Broyden mixing:
  rms(total) = 0.55259E-02    rms(broyden)= 0.55208E-02
  rms(prec ) = 0.62528E-02
  weight for this iteration     100.00

 eigenvalues of (default mixing * dielectric matrix)
  average eigenvalue GAMMA=   1.5304
  2.5287  2.1282  1.0362  0.9796  0.9796

 Free energy of the ion-electron system (eV)
  ---------------------------------------------------
  alpha Z        PSCENC =         0.06643638
  Ewald energy   TEWEN  =        99.20558972
  -Hartree energ DENC   =      -493.54509732
  -exchange      EXHF   =         0.00000000
  -V(xc)+E(xc)   XCENC  =        34.04676156
  PAW double counting   =       328.05146038     -330.17129739
  entropy T*S    EENTRO =        -0.00000000
  eigenvalues    EBANDS =      -109.10329861
  atomic energy  EATOM  =       457.22046137
  Solvation  Ediel_sol  =         0.00000000
  ---------------------------------------------------
  free energy    TOTEN  =       -14.22898391 eV

  energy without entropy =      -14.22898391  energy(sigma->0) =      -14.22898391


--------------------------------------------------------------------------------------------------------


--------------------------------------- Iteration      3(   7)  ---------------------------------------


    POTLOK:  cpu time    0.2255: real time    0.2280
    SETDIJ:  cpu time    0.2257: real time    0.2264
    EDDIAG:  cpu time    0.0497: real time    0.0509
  RMM-DIIS:  cpu time    0.1595: real time    0.1610
    ORTHCH:  cpu time    0.0060: real time    0.0061
       DOS:  cpu time    0.0004: real time    0.0004
    CHARGE:  cpu time    0.0330: real time    0.0334
    MIXING:  cpu time    0.0087: real time    0.0091
    --------------------------------------------
      LOOP:  cpu time    0.7086: real time    0.7151

 eigenvalue-minimisations  :    64
 total energy-change (2. order) : 0.1814691E-04  (-0.2805318E-04)
 number of electron       7.9999979 magnetization      -0.0000000
 augmentation part        0.6879212 magnetization       0.0000002

 Broyden mixing:
  rms(total) = 0.51759E-03    rms(broyden)= 0.51440E-03
  rms(prec ) = 0.79131E-03
  weight for this iteration     100.00

 eigenvalues of (default mixing * dielectric matrix)
  average eigenvalue GAMMA=   1.5278
  2.6082  1.9861  1.5167  1.0988  0.9785  0.9785

 Free energy of the ion-electron system (eV)
  ---------------------------------------------------
  alpha Z        PSCENC =         0.06643638
  Ewald energy   TEWEN  =        99.20558972
  -Hartree energ DENC   =      -493.40423456
  -exchange      EXHF   =         0.00000000
  -V(xc)+E(xc)   XCENC  =        34.03856238
  PAW double counting   =       327.84247512     -329.96049580
  entropy T*S    EENTRO =        -0.00000000
  eigenvalues    EBANDS =      -109.23776038
  atomic energy  EATOM  =       457.22046137
  Solvation  Ediel_sol  =         0.00000000
  ---------------------------------------------------
  free energy    TOTEN  =       -14.22896577 eV

  energy without entropy =      -14.22896577  energy(sigma->0) =      -14.22896577


--------------------------------------------------------------------------------------------------------


--------------------------------------- Iteration      3(   8)  ---------------------------------------


    POTLOK:  cpu time    0.2296: real time    0.2332
    SETDIJ:  cpu time    0.2248: real time    0.2255
    EDDIAG:  cpu time    0.0493: real time    0.0504
  RMM-DIIS:  cpu time    0.1640: real time    0.1656
    ORTHCH:  cpu time    0.0062: real time    0.0062
       DOS:  cpu time    0.0003: real time    0.0003
    CHARGE:  cpu time    0.0335: real time    0.0338
    MIXING:  cpu time    0.0093: real time    0.0094
    --------------------------------------------
      LOOP:  cpu time    0.7170: real time    0.7244

 eigenvalue-minimisations  :    62
 total energy-change (2. order) :-0.5718874E-04  (-0.3579692E-05)
 number of electron       7.9999979 magnetization       0.0000000
 augmentation part        0.6881099 magnetization      -0.0000002

 Broyden mixing:
  rms(total) = 0.60131E-03    rms(broyden)= 0.60023E-03
  rms(prec ) = 0.75846E-03
  weight for this iteration     100.00

 eigenvalues of (default mixing * dielectric matrix)
  average eigenvalue GAMMA=   1.6404
  3.2654  2.4603  1.9682  0.9603  0.9603  1.0765  0.7921

 Free energy of the ion-electron system (eV)
  ---------------------------------------------------
  alpha Z        PSCENC =         0.06643638
  Ewald energy   TEWEN  =        99.20558972
  -Hartree energ DENC   =      -493.39170428
  -exchange      EXHF   =         0.00000000
  -V(xc)+E(xc)   XCENC  =        34.03762892
  PAW double counting   =       327.81860808     -329.93635680
  entropy T*S    EENTRO =        -0.00000000
  eigenvalues    EBANDS =      -109.24968634
  atomic energy  EATOM  =       457.22046137
  Solvation  Ediel_sol  =         0.00000000
  ---------------------------------------------------
  free energy    TOTEN  =       -14.22902296 eV

  energy without entropy =      -14.22902296  energy(sigma->0) =      -14.22902296


--------------------------------------------------------------------------------------------------------


--------------------------------------- Iteration      3(   9)  ---------------------------------------


    POTLOK:  cpu time    0.2240: real time    0.2274
    SETDIJ:  cpu time    0.2255: real time    0.2266
    EDDIAG:  cpu time    0.0498: real time    0.0503
  RMM-DIIS:  cpu time    0.1554: real time    0.1567
    ORTHCH:  cpu time    0.0062: real time    0.0062
       DOS:  cpu time    0.0003: real time    0.0003
    CHARGE:  cpu time    0.0331: real time    0.0336
    MIXING:  cpu time    0.0095: real time    0.0098
    --------------------------------------------
      LOOP:  cpu time    0.7039: real time    0.7109

 eigenvalue-minimisations  :    60
 total energy-change (2. order) :-0.6708279E-04  (-0.9879928E-06)
 number of electron       7.9999979 magnetization       0.0000000
 augmentation part        0.6880468 magnetization       0.0000002

 Broyden mixing:
  rms(total) = 0.11384E-03    rms(broyden)= 0.11342E-03
  rms(prec ) = 0.22843E-03
  weight for this iteration     100.00

 eigenvalues of (default mixing * dielectric matrix)
  average eigenvalue GAMMA=   1.6353
  3.9434  2.5197  1.9122  0.9675  0.9675  1.1436  0.9740  0.6548

 Free energy of the ion-electron system (eV)
  ---------------------------------------------------
  alpha Z        PSCENC =         0.06643638
  Ewald energy   TEWEN  =        99.20558972
  -Hartree energ DENC   =      -493.41739676
  -exchange      EXHF   =         0.00000000
  -V(xc)+E(xc)   XCENC  =        34.03873881
  PAW double counting   =       327.84214424     -329.96018380
  entropy T*S    EENTRO =        -0.00000000
  eigenvalues    EBANDS =      -109.22487998
  atomic energy  EATOM  =       457.22046137
  Solvation  Ediel_sol  =         0.00000000
  ---------------------------------------------------
  free energy    TOTEN  =       -14.22909004 eV

  energy without entropy =      -14.22909004  energy(sigma->0) =      -14.22909004


--------------------------------------------------------------------------------------------------------


--------------------------------------- Iteration      3(  10)  ---------------------------------------


    POTLOK:  cpu time    0.2271: real time    0.2286
    SETDIJ:  cpu time    0.2245: real time    0.2252
    EDDIAG:  cpu time    0.0495: real time    0.0504
  RMM-DIIS:  cpu time    0.1569: real time    0.1583
    ORTHCH:  cpu time    0.0062: real time    0.0062
       DOS:  cpu time    0.0003: real time    0.0003
    CHARGE:  cpu time    0.0330: real time    0.0335
    MIXING:  cpu time    0.0101: real time    0.0102
    --------------------------------------------
      LOOP:  cpu time    0.7076: real time    0.7128

 eigenvalue-minimisations  :    56
 total energy-change (2. order) :-0.2841654E-04  (-0.2777739E-06)
 number of electron       7.9999979 magnetization       0.0000000
 augmentation part        0.6880296 magnetization      -0.0000001

 Broyden mixing:
  rms(total) = 0.12504E-03    rms(broyden)= 0.12493E-03
  rms(prec ) = 0.19528E-03
  weight for this iteration     100.00

 eigenvalues of (default mixing * dielectric matrix)
  average eigenvalue GAMMA=   1.7051
  4.5727  2.5340  2.1154  1.4840  0.9802  0.9802  1.0977  0.9569  0.6249

 Free energy of the ion-electron system (eV)
  ---------------------------------------------------
  alpha Z        PSCENC =         0.06643638
  Ewald energy   TEWEN  =        99.20558972
  -Hartree energ DENC   =      -493.42251262
  -exchange      EXHF   =         0.00000000
  -V(xc)+E(xc)   XCENC  =        34.03894367
  PAW double counting   =       327.84287629     -329.96090736
  entropy T*S    EENTRO =        -0.00000000
  eigenvalues    EBANDS =      -109.22000590
  atomic energy  EATOM  =       457.22046137
  Solvation  Ediel_sol  =         0.00000000
  ---------------------------------------------------
  free energy    TOTEN  =       -14.22911845 eV

  energy without entropy =      -14.22911845  energy(sigma->0) =      -14.22911845


--------------------------------------------------------------------------------------------------------


--------------------------------------- Iteration      3(  11)  ---------------------------------------


    POTLOK:  cpu time    0.2258: real time    0.2281
    SETDIJ:  cpu time    0.2247: real time    0.2255
    EDDIAG:  cpu time    0.0498: real time    0.0507
  RMM-DIIS:  cpu time    0.1651: real time    0.1668
    ORTHCH:  cpu time    0.0061: real time    0.0061
       DOS:  cpu time    0.0003: real time    0.0003
    CHARGE:  cpu time    0.0339: real time    0.0343
    MIXING:  cpu time    0.0101: real time    0.0105
    --------------------------------------------
      LOOP:  cpu time    0.7158: real time    0.7222

 eigenvalue-minimisations  :    54
 total energy-change (2. order) :-0.2979050E-04  (-0.3328678E-06)
 number of electron       7.9999979 magnetization       0.0000000
 augmentation part        0.6880284 magnetization      -0.0000001

 Broyden mixing:
  rms(total) = 0.10351E-03    rms(broyden)= 0.10348E-03
  rms(prec ) = 0.13480E-03
  weight for this iteration     100.00

 eigenvalues of (default mixing * dielectric matrix)
  average eigenvalue GAMMA=   1.8944
  6.1988  2.9169  2.4874  1.8496  0.9742  0.9742  1.1803  0.9908  0.7643  0.6071

 Free energy of the ion-electron system (eV)
  ---------------------------------------------------
  alpha Z        PSCENC =         0.06643638
  Ewald energy   TEWEN  =        99.20558972
  -Hartree energ DENC   =      -493.42422095
  -exchange      EXHF   =         0.00000000
  -V(xc)+E(xc)   XCENC  =        34.03895830
  PAW double counting   =       327.83723341     -329.95519594
  entropy T*S    EENTRO =        -0.00000000
  eigenvalues    EBANDS =      -109.21841053
  atomic energy  EATOM  =       457.22046137
  Solvation  Ediel_sol  =         0.00000000
  ---------------------------------------------------
  free energy    TOTEN  =       -14.22914825 eV

  energy without entropy =      -14.22914825  energy(sigma->0) =      -14.22914825


--------------------------------------------------------------------------------------------------------


--------------------------------------- Iteration      3(  12)  ---------------------------------------


    POTLOK:  cpu time    0.2246: real time    0.2270
    SETDIJ:  cpu time    0.2259: real time    0.2266
    EDDIAG:  cpu time    0.0494: real time    0.0509
  RMM-DIIS:  cpu time    0.1576: real time    0.1587
    ORTHCH:  cpu time    0.0058: real time    0.0059
       DOS:  cpu time    0.0004: real time    0.0004
    CHARGE:  cpu time    0.0335: real time    0.0339
    MIXING:  cpu time    0.0108: real time    0.0108
    --------------------------------------------
      LOOP:  cpu time    0.7081: real time    0.7143

 eigenvalue-minimisations  :    52
 total energy-change (2. order) :-0.1125038E-04  (-0.1413929E-06)
 number of electron       7.9999979 magnetization       0.0000000
 augmentation part        0.6880295 magnetization      -0.0000001

 Broyden mixing:
  rms(total) = 0.85969E-04    rms(broyden)= 0.85950E-04
  rms(prec ) = 0.10620E-03
  weight for this iteration     100.00

 eigenvalues of (default mixing * dielectric matrix)
  average eigenvalue GAMMA=   1.8568
  6.6766  2.9877  2.4543  1.9693  0.9754  0.9754  1.2214  1.0130  0.9022  0.6571
  0.5921

 Free energy of the ion-electron system (eV)
  ---------------------------------------------------
  alpha Z        PSCENC =         0.06643638
  Ewald energy   TEWEN  =        99.20558972
  -Hartree energ DENC   =      -493.42376252
  -exchange      EXHF   =         0.00000000
  -V(xc)+E(xc)   XCENC  =        34.03891692
  PAW double counting   =       327.83607986     -329.95404537
  entropy T*S    EENTRO =        -0.00000000
  eigenvalues    EBANDS =      -109.21883585
  atomic energy  EATOM  =       457.22046137
  Solvation  Ediel_sol  =         0.00000000
  ---------------------------------------------------
  free energy    TOTEN  =       -14.22915950 eV

  energy without entropy =      -14.22915950  energy(sigma->0) =      -14.22915950


--------------------------------------------------------------------------------------------------------


--------------------------------------- Iteration      3(  13)  ---------------------------------------


    POTLOK:  cpu time    0.2252: real time    0.2278
    SETDIJ:  cpu time    0.2238: real time    0.2253
    EDDIAG:  cpu time    0.0497: real time    0.0506
  RMM-DIIS:  cpu time    0.1562: real time    0.1578
    ORTHCH:  cpu time    0.0059: real time    0.0060
       DOS:  cpu time    0.0003: real time    0.0003
    --------------------------------------------
      LOOP:  cpu time    0.6610: real time    0.6676

 eigenvalue-minimisations  :    54
 total energy-change (2. order) :-0.5506350E-05  (-0.5632277E-07)
 number of electron       7.9999979 magnetization       0.0000000
 augmentation part        0.6880295 magnetization      -0.0000001

 Free energy of the ion-electron system (eV)
  ---------------------------------------------------
  alpha Z        PSCENC =         0.06643638
  Ewald energy   TEWEN  =        99.20558972
  -Hartree energ DENC   =      -493.42176941
  -exchange      EXHF   =         0.00000000
  -V(xc)+E(xc)   XCENC  =        34.03879599
  PAW double counting   =       327.83461379     -329.95258232
  entropy T*S    EENTRO =        -0.00000000
  eigenvalues    EBANDS =      -109.22071052
  atomic energy  EATOM  =       457.22046137
  Solvation  Ediel_sol  =         0.00000000
  ---------------------------------------------------
  free energy    TOTEN  =       -14.22916500 eV

  energy without entropy =      -14.22916500  energy(sigma->0) =      -14.22916500


--------------------------------------------------------------------------------------------------------


 average (electrostatic) potential at core
  the test charge radii are     0.7215  0.5201
  (the norm of the test charge is              1.0000)
       1 -80.5791       2 -44.5374       3 -44.5361
 
 
 
 E-fermi :  -6.9141     XC(G=0):  -0.2120     alpha+bet : -0.0386


 spin component 1

 k-point     1 :       0.0000    0.0000    0.0000
  band No.  band energies     occupation 
      1     -25.1750      1.00000
      2     -13.1704      1.00000
      3      -9.0949      1.00000
      4      -7.1701      1.00000
      5      -0.9662      0.00000
      6       0.0667      0.00000
      7       0.3594      0.00000
      8       0.5241      0.00000
      9       0.5407      0.00000
     10       0.5861      0.00000
     11       0.6058      0.00000
     12       0.9032      0.00000
     13       0.9144      0.00000
     14       1.0852      0.00000
     15       1.1175      0.00000
     16       1.2451      0.00000

 spin component 2

 k-point     1 :       0.0000    0.0000    0.0000
  band No.  band energies     occupation 
      1     -25.1750      1.00000
      2     -13.1704      1.00000
      3      -9.0948      1.00000
      4      -7.1701      1.00000
      5      -0.9662      0.00000
      6       0.0667      0.00000
      7       0.3594      0.00000
      8       0.5241      0.00000
      9       0.5407      0.00000
     10       0.5861      0.00000
     11       0.6058      0.00000
     12       0.9031      0.00000
     13       0.9144      0.00000
     14       1.0852      0.00000
     15       1.1175      0.00000
     16       1.2471      0.00000


--------------------------------------------------------------------------------------------------------


 soft charge-density along one line, spin component           1
         0         1         2         3         4         5         6         7         8         9
 total charge-density along one line
 
 soft charge-density along one line, spin component           2
         0         1         2         3         4         5         6         7         8         9
 total charge-density along one line
 
 pseudopotential strength for first ion, spin component:           1
 13.809  -0.529  -0.014  -0.000  -0.101   0.000  -0.000   0.001
 -0.529   0.120   0.002   0.000   0.012  -0.000   0.000  -0.001
 -0.014   0.002 -10.580  -0.000   0.013   0.295   0.000  -0.002
 -0.000   0.000  -0.000 -10.370  -0.000   0.000   0.266   0.000
 -0.101   0.012   0.013  -0.000 -10.487  -0.002   0.000   0.282
  0.000  -0.000   0.295   0.000  -0.002   0.127  -0.000   0.000
 -0.000   0.000   0.000   0.266   0.000  -0.000   0.133   0.000
  0.001  -0.001  -0.002   0.000   0.282   0.000   0.000   0.130
 pseudopotential strength for first ion, spin component:           2
 13.809  -0.529  -0.014   0.000  -0.101   0.000   0.000   0.001
 -0.529   0.120   0.002   0.000   0.012  -0.000  -0.000  -0.001
 -0.014   0.002 -10.580   0.000   0.013   0.295  -0.000  -0.002
  0.000   0.000   0.000 -10.370  -0.000  -0.000   0.266   0.000
 -0.101   0.012   0.013  -0.000 -10.487  -0.002   0.000   0.282
  0.000  -0.000   0.295  -0.000  -0.002   0.127   0.000   0.000
  0.000  -0.000  -0.000   0.266   0.000   0.000   0.133  -0.000
  0.001  -0.001  -0.002   0.000   0.282   0.000  -0.000   0.130
 total augmentation occupancy for first ion, spin component:           1
  1.855   0.206  -0.024  -0.000  -0.168   0.007   0.000   0.052
  0.206   0.046   0.024   0.000   0.169   0.004   0.000   0.031
 -0.024   0.024   1.405   0.000   0.024   0.270   0.000  -0.010
 -0.000   0.000   0.000   1.811  -0.000  -0.000   0.111   0.000
 -0.168   0.169   0.024  -0.000   1.572  -0.010   0.000   0.203
  0.007   0.004   0.270  -0.000  -0.010   0.052   0.000  -0.003
  0.000   0.000   0.000   0.111   0.000   0.000   0.007   0.000
  0.052   0.031  -0.010   0.000   0.203  -0.003   0.000   0.029
 total augmentation occupancy for first ion, spin component:           2
  0.000  -0.000   0.000   0.000  -0.000   0.000   0.000   0.000
 -0.000  -0.000  -0.000   0.000  -0.000  -0.000   0.000  -0.000
  0.000  -0.000  -0.000  -0.000   0.000   0.000  -0.000   0.000
  0.000   0.000  -0.000   0.000  -0.000   0.000   0.000  -0.000
 -0.000  -0.000   0.000  -0.000  -0.000  -0.000   0.000   0.000
  0.000  -0.000   0.000   0.000  -0.000   0.000  -0.000  -0.000
  0.000   0.000  -0.000   0.000   0.000  -0.000   0.000   0.000
  0.000  -0.000   0.000  -0.000   0.000  -0.000   0.000   0.000


------------------------ aborting loop because EDIFF is reached ----------------------------------------


 


 total charge     
 
# of ion       s       p       d       tot
------------------------------------------
    1        1.588   3.615   0.000   5.203
    2        0.622   0.113   0.000   0.735
    3        0.622   0.112   0.000   0.735
--------------------------------------------------
tot          2.833   3.840   0.000   6.673
 


 magnetization (x)
 
# of ion       s       p       d       tot
------------------------------------------
    1       -0.000  -0.000   0.000  -0.000
    2       -0.000  -0.000   0.000  -0.000
    3       -0.000  -0.000   0.000  -0.000
--------------------------------------------------
tot         -0.000  -0.000   0.000  -0.000
 
    CHARGE:  cpu time    0.0330: real time    0.0332
    FORLOC:  cpu time    0.0059: real time    0.0059
    FORNL :  cpu time    0.0587: real time    0.0596
    STRESS:  cpu time    0.1834: real time    0.1851
    FORHAR:  cpu time    0.0259: real time    0.0266
    MIXING:  cpu time    0.0099: real time    0.0099
    OFIELD:  cpu time    0.0002: real time    0.0002

 ---------------------------------------------------------------------------------------------

         DFTD3 V3.0 Rev 1        
 Edisp (eV)   -0.00979

 E6    (eV) :    -0.0075
 E8    (eV) :    -0.0023
 % E8        : 23.84
    FORVDW:  cpu time    0.0089: real time    0.0089

  FORCE on cell =-STRESS in cart. coord.  units (eV):
  Direction    XX          YY          ZZ          XY          YZ          ZX
  --------------------------------------------------------------------------------------
  Alpha Z     0.06644     0.06644     0.06644
  Ewald      34.12165    94.20044   -29.11649    -8.62611     0.00000     0.00001
  Hartree   164.74136   175.32027   153.35664    -1.51069     0.00000     0.00000
  E(xc)     -36.08812   -35.85280   -36.36627    -0.03394     0.00000     0.00000
  Local    -288.75005  -342.91644  -233.80434     7.75799    -0.00000    -0.00001
  n-local   -31.16719   -30.45946   -31.20990    -0.09816    -0.00000     0.00000
  augment     6.77748     5.74654     8.14345     0.14895     0.00000    -0.00000
  Kinetic   149.55013   132.68500   168.05399     2.43132    -0.00000    -0.00000
  Fock        0.00000     0.00000     0.00000     0.00000     0.00000     0.00000
  vdW         0.00004    -0.00009    -0.00002     0.00002     0.00000     0.00000
  -------------------------------------------------------------------------------------
  Total      -0.74827    -1.21011    -0.87650     0.06938    -0.00000     0.00000
  in kB      -0.35522    -0.57446    -0.41609     0.03293    -0.00000     0.00000
  external pressure =       -0.45 kB  Pullay stress =        0.00 kB


 VOLUME and BASIS-vectors are now :
 -----------------------------------------------------------------------------
  energy-cutoff  :      400.00
  volume of cell :     3375.00
      direct lattice vectors                 reciprocal lattice vectors
    15.000000000  0.000000000  0.000000000     0.066666667  0.000000000  0.000000000
     0.000000000 15.000000000  0.000000000     0.000000000  0.066666667  0.000000000
     0.000000000  0.000000000 15.000000000     0.000000000  0.000000000  0.066666667

  length of vectors
    15.000000000 15.000000000 15.000000000     0.066666667  0.066666667  0.066666667


 FORCES acting on ions
    electron-ion (+dipol)            ewald-force                    non-local-force                 convergence-correction
 -----------------------------------------------------------------------------------------------
   0.585E+02 0.826E+01 0.574E-05   -.106E+03 -.150E+02 -.254E-04   0.476E+02 0.671E+01 0.109E-04   -.831E-03 -.123E-03 0.295E-06
   -.586E+02 0.649E+02 -.111E-04   0.641E+02 -.706E+02 0.127E-04   -.547E+01 0.608E+01 -.886E-06   -.179E-03 0.133E-03 -.416E-08
   -.384E+02 -.786E+02 -.115E-04   0.420E+02 0.856E+02 0.127E-04   -.357E+01 -.735E+01 -.109E-05   -.135E-03 -.177E-03 0.303E-07
 -----------------------------------------------------------------------------------------------
   -.385E+02 -.544E+01 -.168E-04   0.711E-14 0.000E+00 0.552E-17   0.385E+02 0.544E+01 0.896E-05   -.114E-02 -.168E-03 0.321E-06
 
 
 POSITION                                       TOTAL-FORCE (eV/Angst)
 -----------------------------------------------------------------------------------
      7.37524      7.48233      7.50000        -0.089623     -0.012107     -0.000006
      8.05661      6.78396      7.50000         0.001104      0.329398      0.000003
      7.83648      8.34224      7.50000         0.088519     -0.317291      0.000003
 -----------------------------------------------------------------------------------
    total drift:                               -0.008262     -0.004840     -0.000008


--------------------------------------------------------------------------------------------------------


  FREE ENERGIE OF THE ION-ELECTRON SYSTEM (eV)
  ---------------------------------------------------
  free  energy   TOTEN  =       -14.23895294 eV

  energy  without entropy=      -14.23895294  energy(sigma->0) =      -14.23895294
 
 d Force = 0.7104830E-01[-0.174E-03, 0.142E+00]  d Energy = 0.7327238E-01-0.222E-02
 d Force =-0.7073076E+01[-0.722E+01,-0.693E+01]  d Ewald  =-0.7075897E+01 0.282E-02


--------------------------------------------------------------------------------------------------------


    POTLOK:  cpu time    0.4529: real time    0.4564


--------------------------------------------------------------------------------------------------------


 stress matrix after NEB project (eV)
     -0.74827      0.06937      0.00000
      0.06938     -1.21011     -0.00000
      0.00000     -0.00000     -0.87650
  FORCES: max atom, RMS     0.329408    0.273978
  FORCE total and by dimension    0.474545    0.329398
  Stress total and by dimension    1.673959    1.210105


--------------------------------------------------------------------------------------------------------


    WAVPRE:  cpu time    0.0137: real time    0.0155
    FEWALD:  cpu time    0.0003: real time    0.0003

 real space projection operators:
  total allocation   :        181.73 KBytes
  max/ min on nodes  :         46.05         44.84

    ORTHCH:  cpu time    0.0233: real time    0.0234
     LOOP+:  cpu time   10.1972: real time   10.3475


--------------------------------------- Iteration      4(   1)  ---------------------------------------


    POTLOK:  cpu time    0.2262: real time    0.2267
    SETDIJ:  cpu time    0.2257: real time    0.2258
    EDDIAG:  cpu time    0.0503: real time    0.0506
  RMM-DIIS:  cpu time    0.1675: real time    0.1677
    ORTHCH:  cpu time    0.0058: real time    0.0058
       DOS:  cpu time    0.0003: real time    0.0003
    CHARGE:  cpu time    0.0339: real time    0.0339
    MIXING:  cpu time    0.0070: real time    0.0070
    --------------------------------------------
      LOOP:  cpu time    0.7168: real time    0.7180

 eigenvalue-minimisations  :    64
 total energy-change (2. order) :-0.6363603E-02  (-0.4233961E-01)
 number of electron       7.9999990 magnetization      -0.0000000
 augmentation part        0.6861430 magnetization      -0.0000004

 Broyden mixing:
  rms(total) = 0.13879E-01    rms(broyden)= 0.13702E-01
  rms(prec ) = 0.14551E-01
  weight for this iteration     100.00

 Free energy of the ion-electron system (eV)
  ---------------------------------------------------
  alpha Z        PSCENC =         0.06643638
  Ewald energy   TEWEN  =        99.68918228
  -Hartree energ DENC   =      -493.79643317
  -exchange      EXHF   =         0.00000000
  -V(xc)+E(xc)   XCENC  =        34.06054265
  PAW double counting   =       327.83370801     -329.95169337
  entropy T*S    EENTRO =        -0.00000000
  eigenvalues    EBANDS =      -109.35772726
  atomic energy  EATOM  =       457.22046137
  Solvation  Ediel_sol  =         0.00000000
  ---------------------------------------------------
  free energy    TOTEN  =       -14.23552310 eV

  energy without entropy =      -14.23552310  energy(sigma->0) =      -14.23552310


--------------------------------------------------------------------------------------------------------


--------------------------------------- Iteration      4(   2)  ---------------------------------------


    POTLOK:  cpu time    0.2300: real time    0.2304
    SETDIJ:  cpu time    0.2261: real time    0.2262
    EDDIAG:  cpu time    0.0504: real time    0.0506
  RMM-DIIS:  cpu time    0.1648: real time    0.1649
    ORTHCH:  cpu time    0.0063: real time    0.0063
       DOS:  cpu time    0.0003: real time    0.0003
    CHARGE:  cpu time    0.0334: real time    0.0334
    MIXING:  cpu time    0.0070: real time    0.0070
    --------------------------------------------
      LOOP:  cpu time    0.7183: real time    0.7191

 eigenvalue-minimisations  :    64
 total energy-change (2. order) : 0.5556220E-03  (-0.4047413E-03)
 number of electron       7.9999990 magnetization      -0.0000000
 augmentation part        0.6875800 magnetization      -0.0000002

 Broyden mixing:
  rms(total) = 0.80590E-02    rms(broyden)= 0.80395E-02
  rms(prec ) = 0.87108E-02
  weight for this iteration     100.00

 eigenvalues of (default mixing * dielectric matrix)
  average eigenvalue GAMMA=   1.3082
  1.3082

 Free energy of the ion-electron system (eV)
  ---------------------------------------------------
  alpha Z        PSCENC =         0.06643638
  Ewald energy   TEWEN  =        99.68918228
  -Hartree energ DENC   =      -493.68559621
  -exchange      EXHF   =         0.00000000
  -V(xc)+E(xc)   XCENC  =        34.05374383
  PAW double counting   =       327.82024312     -329.93351189
  entropy T*S    EENTRO =        -0.00000000
  eigenvalues    EBANDS =      -109.46592634
  atomic energy  EATOM  =       457.22046137
  Solvation  Ediel_sol  =         0.00000000
  ---------------------------------------------------
  free energy    TOTEN  =       -14.23496748 eV

  energy without entropy =      -14.23496748  energy(sigma->0) =      -14.23496748


--------------------------------------------------------------------------------------------------------


--------------------------------------- Iteration      4(   3)  ---------------------------------------


    POTLOK:  cpu time    0.2280: real time    0.2283
    SETDIJ:  cpu time    0.2254: real time    0.2254
    EDDIAG:  cpu time    0.0504: real time    0.0507
  RMM-DIIS:  cpu time    0.1666: real time    0.1667
    ORTHCH:  cpu time    0.0065: real time    0.0065
       DOS:  cpu time    0.0003: real time    0.0003
    CHARGE:  cpu time    0.0334: real time    0.0334
    MIXING:  cpu time    0.0076: real time    0.0076
    --------------------------------------------
      LOOP:  cpu time    0.7182: real time    0.7188

 eigenvalue-minimisations  :    64
 total energy-change (2. order) :-0.6254686E-04  (-0.1121998E-04)
 number of electron       7.9999990 magnetization      -0.0000000
 augmentation part        0.6875907 magnetization      -0.0000001

 Broyden mixing:
  rms(total) = 0.42608E-02    rms(broyden)= 0.42591E-02
  rms(prec ) = 0.47145E-02
  weight for this iteration     100.00

 eigenvalues of (default mixing * dielectric matrix)
  average eigenvalue GAMMA=   1.7675
  0.9965  2.5384

 Free energy of the ion-electron system (eV)
  ---------------------------------------------------
  alpha Z        PSCENC =         0.06643638
  Ewald energy   TEWEN  =        99.68918228
  -Hartree energ DENC   =      -493.74190002
  -exchange      EXHF   =         0.00000000
  -V(xc)+E(xc)   XCENC  =        34.05610766
  PAW double counting   =       328.07291139     -330.18575720
  entropy T*S    EENTRO =        -0.00000000
  eigenvalues    EBANDS =      -109.41247188
  atomic energy  EATOM  =       457.22046137
  Solvation  Ediel_sol  =         0.00000000
  ---------------------------------------------------
  free energy    TOTEN  =       -14.23503002 eV

  energy without entropy =      -14.23503002  energy(sigma->0) =      -14.23503002


--------------------------------------------------------------------------------------------------------


--------------------------------------- Iteration      4(   4)  ---------------------------------------


    POTLOK:  cpu time    0.2274: real time    0.2277
    SETDIJ:  cpu time    0.2264: real time    0.2265
    EDDIAG:  cpu time    0.0503: real time    0.0506
  RMM-DIIS:  cpu time    0.1614: real time    0.1614
    ORTHCH:  cpu time    0.0063: real time    0.0063
       DOS:  cpu time    0.0003: real time    0.0003
    CHARGE:  cpu time    0.0336: real time    0.0336
    MIXING:  cpu time    0.0078: real time    0.0078
    --------------------------------------------
      LOOP:  cpu time    0.7135: real time    0.7141

 eigenvalue-minimisations  :    64
 total energy-change (2. order) :-0.1011977E-03  (-0.1326116E-04)
 number of electron       7.9999990 magnetization      -0.0000000
 augmentation part        0.6871300 magnetization       0.0000000

 Broyden mixing:
  rms(total) = 0.16487E-02    rms(broyden)= 0.16477E-02
  rms(prec ) = 0.19319E-02
  weight for this iteration     100.00

 eigenvalues of (default mixing * dielectric matrix)
  average eigenvalue GAMMA=   1.6516
  2.5338  1.2105  1.2105

 Free energy of the ion-electron system (eV)
  ---------------------------------------------------
  alpha Z        PSCENC =         0.06643638
  Ewald energy   TEWEN  =        99.68918228
  -Hartree energ DENC   =      -493.79239158
  -exchange      EXHF   =         0.00000000
  -V(xc)+E(xc)   XCENC  =        34.05804574
  PAW double counting   =       328.31238818     -330.42492833
  entropy T*S    EENTRO =        -0.00000000
  eigenvalues    EBANDS =      -109.36432525
  atomic energy  EATOM  =       457.22046137
  Solvation  Ediel_sol  =         0.00000000
  ---------------------------------------------------
  free energy    TOTEN  =       -14.23513122 eV

  energy without entropy =      -14.23513122  energy(sigma->0) =      -14.23513122


--------------------------------------------------------------------------------------------------------


--------------------------------------- Iteration      4(   5)  ---------------------------------------


    POTLOK:  cpu time    0.2284: real time    0.2286
    SETDIJ:  cpu time    0.2252: real time    0.2253
    EDDIAG:  cpu time    0.0499: real time    0.0503
  RMM-DIIS:  cpu time    0.1613: real time    0.1613
    ORTHCH:  cpu time    0.0064: real time    0.0064
       DOS:  cpu time    0.0003: real time    0.0003
    CHARGE:  cpu time    0.0336: real time    0.0337
    MIXING:  cpu time    0.0080: real time    0.0080
    --------------------------------------------
      LOOP:  cpu time    0.7132: real time    0.7139

 eigenvalue-minimisations  :    64
 total energy-change (2. order) :-0.2626966E-04  (-0.9544177E-05)
 number of electron       7.9999990 magnetization      -0.0000000
 augmentation part        0.6875606 magnetization      -0.0000001

 Broyden mixing:
  rms(total) = 0.12679E-02    rms(broyden)= 0.12667E-02
  rms(prec ) = 0.14734E-02
  weight for this iteration     100.00

 eigenvalues of (default mixing * dielectric matrix)
  average eigenvalue GAMMA=   1.4418
  2.4973  1.4243  1.2649  0.5807

 Free energy of the ion-electron system (eV)
  ---------------------------------------------------
  alpha Z        PSCENC =         0.06643638
  Ewald energy   TEWEN  =        99.68918228
  -Hartree energ DENC   =      -493.71059096
  -exchange      EXHF   =         0.00000000
  -V(xc)+E(xc)   XCENC  =        34.05361583
  PAW double counting   =       328.15544871     -330.26647120
  entropy T*S    EENTRO =        -0.00000000
  eigenvalues    EBANDS =      -109.44323990
  atomic energy  EATOM  =       457.22046137
  Solvation  Ediel_sol  =         0.00000000
  ---------------------------------------------------
  free energy    TOTEN  =       -14.23515749 eV

  energy without entropy =      -14.23515749  energy(sigma->0) =      -14.23515749


--------------------------------------------------------------------------------------------------------


--------------------------------------- Iteration      4(   6)  ---------------------------------------


    POTLOK:  cpu time    0.2272: real time    0.2281
    SETDIJ:  cpu time    0.2256: real time    0.2256
    EDDIAG:  cpu time    0.0501: real time    0.0504
  RMM-DIIS:  cpu time    0.1590: real time    0.1590
    ORTHCH:  cpu time    0.0063: real time    0.0063
       DOS:  cpu time    0.0003: real time    0.0003
    --------------------------------------------
      LOOP:  cpu time    0.6685: real time    0.6696

 eigenvalue-minimisations  :    56
 total energy-change (2. order) :-0.9680172E-05  (-0.1538745E-06)
 number of electron       7.9999990 magnetization      -0.0000000
 augmentation part        0.6875606 magnetization      -0.0000001

 Free energy of the ion-electron system (eV)
  ---------------------------------------------------
  alpha Z        PSCENC =         0.06643638
  Ewald energy   TEWEN  =        99.68918228
  -Hartree energ DENC   =      -493.71556851
  -exchange      EXHF   =         0.00000000
  -V(xc)+E(xc)   XCENC  =        34.05392428
  PAW double counting   =       328.16422459     -330.27540838
  entropy T*S    EENTRO =        -0.00000000
  eigenvalues    EBANDS =      -109.43841918
  atomic energy  EATOM  =       457.22046137
  Solvation  Ediel_sol  =         0.00000000
  ---------------------------------------------------
  free energy    TOTEN  =       -14.23516717 eV

  energy without entropy =      -14.23516717  energy(sigma->0) =      -14.23516717


--------------------------------------------------------------------------------------------------------


 average (electrostatic) potential at core
  the test charge radii are     0.7215  0.5201
  (the norm of the test charge is              1.0000)
       1 -80.6045       2 -44.5638       3 -44.5635
 
 
 
 E-fermi :  -6.9233     XC(G=0):  -0.1967     alpha+bet : -0.0386


 spin component 1

 k-point     1 :       0.0000    0.0000    0.0000
  band No.  band energies     occupation 
      1     -25.2371      1.00000
      2     -13.0898      1.00000
      3      -9.2051      1.00000
      4      -7.1871      1.00000
      5      -0.9708      0.00000
      6       0.0815      0.00000
      7       0.3825      0.00000
      8       0.5162      0.00000
      9       0.5172      0.00000
     10       0.6189      0.00000
     11       0.6550      0.00000
     12       0.8925      0.00000
     13       0.9232      0.00000
     14       1.0594      0.00000
     15       1.0897      0.00000
     16       1.2610      0.00000

 spin component 2

 k-point     1 :       0.0000    0.0000    0.0000
  band No.  band energies     occupation 
      1     -25.2371      1.00000
      2     -13.0898      1.00000
      3      -9.2051      1.00000
      4      -7.1871      1.00000
      5      -0.9708      0.00000
      6       0.0815      0.00000
      7       0.3825      0.00000
      8       0.5162      0.00000
      9       0.5172      0.00000
     10       0.6190      0.00000
     11       0.6549      0.00000
     12       0.8925      0.00000
     13       0.9231      0.00000
     14       1.0594      0.00000
     15       1.0896      0.00000
     16       1.2614      0.00000


--------------------------------------------------------------------------------------------------------


 soft charge-density along one line, spin component           1
         0         1         2         3         4         5         6         7         8         9
 total charge-density along one line
 
 soft charge-density along one line, spin component           2
         0         1         2         3         4         5         6         7         8         9
 total charge-density along one line
 
 pseudopotential strength for first ion, spin component:           1
 13.812  -0.530  -0.015  -0.000  -0.103   0.000   0.000   0.001
 -0.530   0.120   0.002   0.000   0.012  -0.000  -0.000  -0.001
 -0.015   0.002 -10.582  -0.000   0.012   0.296   0.000  -0.002
 -0.000   0.000  -0.000 -10.375  -0.000   0.000   0.267   0.000
 -0.103   0.012   0.012  -0.000 -10.497  -0.002   0.000   0.284
  0.000  -0.000   0.296   0.000  -0.002   0.127  -0.000   0.000
  0.000  -0.000   0.000   0.267   0.000  -0.000   0.133  -0.000
  0.001  -0.001  -0.002   0.000   0.284   0.000  -0.000   0.129
 pseudopotential strength for first ion, spin component:           2
 13.812  -0.530  -0.015  -0.000  -0.103   0.000   0.000   0.001
 -0.530   0.120   0.002   0.000   0.012  -0.000  -0.000  -0.001
 -0.015   0.002 -10.582  -0.000   0.012   0.296   0.000  -0.002
 -0.000   0.000  -0.000 -10.375  -0.000   0.000   0.267   0.000
 -0.103   0.012   0.012  -0.000 -10.497  -0.002   0.000   0.284
  0.000  -0.000   0.296   0.000  -0.002   0.127  -0.000   0.000
  0.000  -0.000   0.000   0.267   0.000  -0.000   0.133   0.000
  0.001  -0.001  -0.002   0.000   0.284   0.000   0.000   0.129
 total augmentation occupancy for first ion, spin component:           1
  1.858   0.205  -0.024  -0.000  -0.169   0.007   0.000   0.053
  0.205   0.046   0.024   0.000   0.172   0.004   0.000   0.032
 -0.024   0.024   1.409  -0.000   0.023   0.268   0.000  -0.009
 -0.000   0.000  -0.000   1.812  -0.000   0.000   0.110   0.000
 -0.169   0.172   0.023  -0.000   1.566  -0.009   0.000   0.207
  0.007   0.004   0.268   0.000  -0.009   0.051   0.000  -0.003
  0.000   0.000   0.000   0.110   0.000   0.000   0.007   0.000
  0.053   0.032  -0.009   0.000   0.207  -0.003   0.000   0.031
 total augmentation occupancy for first ion, spin component:           2
  0.000  -0.000  -0.000  -0.000   0.000   0.000  -0.000  -0.000
 -0.000  -0.000  -0.000  -0.000   0.000  -0.000  -0.000  -0.000
 -0.000  -0.000   0.000   0.000   0.000  -0.000  -0.000  -0.000
 -0.000  -0.000   0.000  -0.000   0.000  -0.000  -0.000  -0.000
  0.000   0.000   0.000   0.000  -0.000  -0.000  -0.000   0.000
  0.000  -0.000  -0.000  -0.000  -0.000  -0.000  -0.000  -0.000
 -0.000  -0.000  -0.000  -0.000  -0.000  -0.000  -0.000  -0.000
 -0.000  -0.000  -0.000  -0.000   0.000  -0.000  -0.000   0.000


------------------------ aborting loop because EDIFF is reached ----------------------------------------


 


 total charge     
 
# of ion       s       p       d       tot
------------------------------------------
    1        1.590   3.615   0.000   5.205
    2        0.626   0.114   0.000   0.740
    3        0.626   0.114   0.000   0.740
--------------------------------------------------
tot          2.842   3.843   0.000   6.684
 


 magnetization (x)
 
# of ion       s       p       d       tot
------------------------------------------
    1        0.000  -0.000   0.000  -0.000
    2       -0.000  -0.000   0.000  -0.000
    3       -0.000   0.000   0.000  -0.000
--------------------------------------------------
tot         -0.000  -0.000   0.000  -0.000
 
    CHARGE:  cpu time    0.0330: real time    0.0330
    FORLOC:  cpu time    0.0059: real time    0.0059
    FORNL :  cpu time    0.0596: real time    0.0596
    STRESS:  cpu time    0.1838: real time    0.1838
    FORHAR:  cpu time    0.0261: real time    0.0261
    MIXING:  cpu time    0.0070: real time    0.0070
    OFIELD:  cpu time    0.0002: real time    0.0002

 ---------------------------------------------------------------------------------------------

         DFTD3 V3.0 Rev 1        
 Edisp (eV)   -0.00979

 E6    (eV) :    -0.0075
 E8    (eV) :    -0.0023
 % E8        : 23.83
    FORVDW:  cpu time    0.0089: real time    0.0089

  FORCE on cell =-STRESS in cart. coord.  units (eV):
  Direction    XX          YY          ZZ          XY          YZ          ZX
  --------------------------------------------------------------------------------------
  Alpha Z     0.06644     0.06644     0.06644
  Ewald      37.31629    91.48885   -29.11597    -7.77665     0.00001     0.00006
  Hartree   165.47428   174.83279   153.48009    -1.33744     0.00000     0.00001
  E(xc)     -36.08852   -35.88445   -36.38220    -0.02944     0.00000     0.00000
  Local    -291.88669  -340.30769  -234.01862     6.93628    -0.00001    -0.00005
  n-local   -31.24270   -30.44560   -31.21979    -0.11511    -0.00000    -0.00000
  augment     6.72674     5.77283     8.14299     0.13767    -0.00000    -0.00000
  Kinetic   148.87317   133.62605   168.20267     2.19970    -0.00000    -0.00002
  Fock        0.00000     0.00000     0.00000     0.00000     0.00000     0.00000
  vdW         0.00004    -0.00008    -0.00002     0.00002     0.00000     0.00000
  -------------------------------------------------------------------------------------
  Total      -0.76096    -0.85087    -0.84441     0.01503    -0.00000     0.00000
  in kB      -0.36124    -0.40392    -0.40086     0.00713    -0.00000     0.00000
  external pressure =       -0.39 kB  Pullay stress =        0.00 kB


 VOLUME and BASIS-vectors are now :
 -----------------------------------------------------------------------------
  energy-cutoff  :      400.00
  volume of cell :     3375.00
      direct lattice vectors                 reciprocal lattice vectors
    15.000000000  0.000000000  0.000000000     0.066666667  0.000000000  0.000000000
     0.000000000 15.000000000  0.000000000     0.000000000  0.066666667  0.000000000
     0.000000000  0.000000000 15.000000000     0.000000000  0.000000000  0.066666667

  length of vectors
    15.000000000 15.000000000 15.000000000     0.066666667  0.066666667  0.066666667


 FORCES acting on ions
    electron-ion (+dipol)            ewald-force                    non-local-force                 convergence-correction
 -----------------------------------------------------------------------------------------------
   0.609E+02 0.861E+01 0.492E-04   -.109E+03 -.154E+02 -.103E-03   0.483E+02 0.683E+01 0.464E-04   0.249E-01 0.360E-02 0.196E-06
   -.600E+02 0.640E+02 -.481E-04   0.656E+02 -.698E+02 0.524E-04   -.565E+01 0.599E+01 -.458E-05   0.582E-02 -.286E-02 0.600E-07
   -.399E+02 -.781E+02 -.464E-04   0.437E+02 0.853E+02 0.504E-04   -.376E+01 -.732E+01 -.440E-05   0.480E-02 0.437E-02 0.420E-07
 -----------------------------------------------------------------------------------------------
   -.390E+02 -.551E+01 -.453E-04   0.711E-14 0.000E+00 0.551E-17   0.389E+02 0.550E+01 0.374E-04   0.355E-01 0.510E-02 0.298E-06
 
 
 POSITION                                       TOTAL-FORCE (eV/Angst)
 -----------------------------------------------------------------------------------
      7.36631      7.48108      7.50000         0.003197     -0.001116     -0.000005
      8.05942      6.79691      7.50000        -0.017639      0.114656      0.000002
      7.84260      8.33054      7.50000         0.014442     -0.113540      0.000002
 -----------------------------------------------------------------------------------
    total drift:                               -0.008634     -0.002192     -0.000008


--------------------------------------------------------------------------------------------------------


  FREE ENERGIE OF THE ION-ELECTRON SYSTEM (eV)
  ---------------------------------------------------
  free  energy   TOTEN  =       -14.24495765 eV

  energy  without entropy=      -14.24495765  energy(sigma->0) =      -14.24495765
 
 d Force = 0.6083320E-02[ 0.283E-02, 0.934E-02]  d Energy = 0.6004707E-02 0.786E-04
 d Force =-0.4835227E+00[-0.455E+00,-0.512E+00]  d Ewald  =-0.4835926E+00 0.698E-04


--------------------------------------------------------------------------------------------------------


    POTLOK:  cpu time    0.4543: real time    0.4543


--------------------------------------------------------------------------------------------------------


 stress matrix after NEB project (eV)
     -0.76096      0.01502      0.00000
      0.01503     -0.85087     -0.00000
      0.00000     -0.00000     -0.84441
  FORCES: max atom, RMS     0.116005    0.094107
  FORCE total and by dimension    0.162998    0.114656
  Stress total and by dimension    1.420035    0.850866
 Conjugate gradient step on ions:
 trial-energy change:   -0.006005  1 .order   -0.006083   -0.009341   -0.002826
  (g-gl).g = 0.106E-01      g.g   = 0.109E-01  gl.gl    = 0.908E-01
 g(Force)  = 0.109E-01   g(Stress)= 0.000E+00 ortho     = 0.244E-03
 gamma     =   0.11696
 trial     =   0.85757
 opt step  =   1.27431  (harmonic =   1.22948) maximal distance =0.01925090
 next E    =   -14.245635   (d E  =  -0.00668)


--------------------------------------------------------------------------------------------------------


    WAVPRE:  cpu time    0.0135: real time    0.0154
    FEWALD:  cpu time    0.0003: real time    0.0003

 real space projection operators:
  total allocation   :        181.66 KBytes
  max/ min on nodes  :         45.84         44.88

    ORTHCH:  cpu time    0.0231: real time    0.0233
     LOOP+:  cpu time    5.2926: real time    5.3002


--------------------------------------- Iteration      5(   1)  ---------------------------------------


    POTLOK:  cpu time    0.2251: real time    0.2261
    SETDIJ:  cpu time    0.2259: real time    0.2259
    EDDIAG:  cpu time    0.0503: real time    0.0505
  RMM-DIIS:  cpu time    0.1652: real time    0.1653
    ORTHCH:  cpu time    0.0063: real time    0.0063
       DOS:  cpu time    0.0004: real time    0.0003
    CHARGE:  cpu time    0.0340: real time    0.0340
    MIXING:  cpu time    0.0070: real time    0.0070
    --------------------------------------------
      LOOP:  cpu time    0.7143: real time    0.7156

 eigenvalue-minimisations  :    64
 total energy-change (2. order) :-0.7100285E-03  (-0.9951255E-02)
 number of electron       7.9999992 magnetization       0.0000000
 augmentation part        0.6863582 magnetization       0.0000001

 Broyden mixing:
  rms(total) = 0.69645E-02    rms(broyden)= 0.68807E-02
  rms(prec ) = 0.73300E-02
  weight for this iteration     100.00

 Free energy of the ion-electron system (eV)
  ---------------------------------------------------
  alpha Z        PSCENC =         0.06643638
  Ewald energy   TEWEN  =        99.90375693
  -Hartree energ DENC   =      -493.92273266
  -exchange      EXHF   =         0.00000000
  -V(xc)+E(xc)   XCENC  =        34.06599176
  PAW double counting   =       328.23372594     -330.34568271
  entropy T*S    EENTRO =        -0.00000000
  eigenvalues    EBANDS =      -109.45782452
  atomic energy  EATOM  =       457.22046137
  Solvation  Ediel_sol  =         0.00000000
  ---------------------------------------------------
  free energy    TOTEN  =       -14.23586752 eV

  energy without entropy =      -14.23586752  energy(sigma->0) =      -14.23586752


--------------------------------------------------------------------------------------------------------


--------------------------------------- Iteration      5(   2)  ---------------------------------------


    POTLOK:  cpu time    0.2275: real time    0.2278
    SETDIJ:  cpu time    0.2265: real time    0.2265
    EDDIAG:  cpu time    0.0501: real time    0.0504
  RMM-DIIS:  cpu time    0.1641: real time    0.1641
    ORTHCH:  cpu time    0.0061: real time    0.0061
       DOS:  cpu time    0.0004: real time    0.0004
    CHARGE:  cpu time    0.0336: real time    0.0336
    MIXING:  cpu time    0.0072: real time    0.0072
    --------------------------------------------
      LOOP:  cpu time    0.7155: real time    0.7162

 eigenvalue-minimisations  :    64
 total energy-change (2. order) : 0.1542183E-03  (-0.9698115E-04)
 number of electron       7.9999992 magnetization       0.0000000
 augmentation part        0.6870569 magnetization      -0.0000000

 Broyden mixing:
  rms(total) = 0.38584E-02    rms(broyden)= 0.38486E-02
  rms(prec ) = 0.41693E-02
  weight for this iteration     100.00

 eigenvalues of (default mixing * dielectric matrix)
  average eigenvalue GAMMA=   1.3137
  1.3137

 Free energy of the ion-electron system (eV)
  ---------------------------------------------------
  alpha Z        PSCENC =         0.06643638
  Ewald energy   TEWEN  =        99.90375693
  -Hartree energ DENC   =      -493.85412610
  -exchange      EXHF   =         0.00000000
  -V(xc)+E(xc)   XCENC  =        34.06186005
  PAW double counting   =       328.19231423     -330.30175748
  entropy T*S    EENTRO =        -0.00000000
  eigenvalues    EBANDS =      -109.52465867
  atomic energy  EATOM  =       457.22046137
  Solvation  Ediel_sol  =         0.00000000
  ---------------------------------------------------
  free energy    TOTEN  =       -14.23571330 eV

  energy without entropy =      -14.23571330  energy(sigma->0) =      -14.23571330


--------------------------------------------------------------------------------------------------------


--------------------------------------- Iteration      5(   3)  ---------------------------------------


    POTLOK:  cpu time    0.2279: real time    0.2281
    SETDIJ:  cpu time    0.2259: real time    0.2259
    EDDIAG:  cpu time    0.0502: real time    0.0504
  RMM-DIIS:  cpu time    0.1641: real time    0.1642
    ORTHCH:  cpu time    0.0063: real time    0.0063
       DOS:  cpu time    0.0003: real time    0.0003
    CHARGE:  cpu time    0.0334: real time    0.0334
    MIXING:  cpu time    0.0076: real time    0.0076
    --------------------------------------------
      LOOP:  cpu time    0.7158: real time    0.7163

 eigenvalue-minimisations  :    64
 total energy-change (2. order) :-0.2688666E-04  (-0.2803934E-05)
 number of electron       7.9999992 magnetization       0.0000000
 augmentation part        0.6871119 magnetization      -0.0000000

 Broyden mixing:
  rms(total) = 0.20525E-02    rms(broyden)= 0.20516E-02
  rms(prec ) = 0.22940E-02
  weight for this iteration     100.00

 eigenvalues of (default mixing * dielectric matrix)
  average eigenvalue GAMMA=   1.7918
  1.0589  2.5246

 Free energy of the ion-electron system (eV)
  ---------------------------------------------------
  alpha Z        PSCENC =         0.06643638
  Ewald energy   TEWEN  =        99.90375693
  -Hartree energ DENC   =      -493.87120013
  -exchange      EXHF   =         0.00000000
  -V(xc)+E(xc)   XCENC  =        34.06244767
  PAW double counting   =       328.29393725     -330.40300049
  entropy T*S    EENTRO =        -0.00000000
  eigenvalues    EBANDS =      -109.50857916
  atomic energy  EATOM  =       457.22046137
  Solvation  Ediel_sol  =         0.00000000
  ---------------------------------------------------
  free energy    TOTEN  =       -14.23574019 eV

  energy without entropy =      -14.23574019  energy(sigma->0) =      -14.23574019


--------------------------------------------------------------------------------------------------------


--------------------------------------- Iteration      5(   4)  ---------------------------------------


    POTLOK:  cpu time    0.2266: real time    0.2270
    SETDIJ:  cpu time    0.2268: real time    0.2268
    EDDIAG:  cpu time    0.0500: real time    0.0502
  RMM-DIIS:  cpu time    0.1604: real time    0.1604
    ORTHCH:  cpu time    0.0063: real time    0.0063
       DOS:  cpu time    0.0003: real time    0.0003
    CHARGE:  cpu time    0.0333: real time    0.0333
    MIXING:  cpu time    0.0080: real time    0.0080
    --------------------------------------------
      LOOP:  cpu time    0.7117: real time    0.7123

 eigenvalue-minimisations  :    62
 total energy-change (2. order) :-0.2900516E-04  (-0.3094960E-05)
 number of electron       7.9999992 magnetization       0.0000000
 augmentation part        0.6868888 magnetization       0.0000001

 Broyden mixing:
  rms(total) = 0.75510E-03    rms(broyden)= 0.75456E-03
  rms(prec ) = 0.91120E-03
  weight for this iteration     100.00

 eigenvalues of (default mixing * dielectric matrix)
  average eigenvalue GAMMA=   1.4358
  2.5387  0.8844  0.8844

 Free energy of the ion-electron system (eV)
  ---------------------------------------------------
  alpha Z        PSCENC =         0.06643638
  Ewald energy   TEWEN  =        99.90375693
  -Hartree energ DENC   =      -493.89420828
  -exchange      EXHF   =         0.00000000
  -V(xc)+E(xc)   XCENC  =        34.06332745
  PAW double counting   =       328.40399392     -330.51291637
  entropy T*S    EENTRO =        -0.00000000
  eigenvalues    EBANDS =      -109.48662059
  atomic energy  EATOM  =       457.22046137
  Solvation  Ediel_sol  =         0.00000000
  ---------------------------------------------------
  free energy    TOTEN  =       -14.23576919 eV

  energy without entropy =      -14.23576919  energy(sigma->0) =      -14.23576919


--------------------------------------------------------------------------------------------------------


--------------------------------------- Iteration      5(   5)  ---------------------------------------


    POTLOK:  cpu time    0.2285: real time    0.2288
    SETDIJ:  cpu time    0.2257: real time    0.2257
    EDDIAG:  cpu time    0.0503: real time    0.0506
  RMM-DIIS:  cpu time    0.1584: real time    0.1584
    ORTHCH:  cpu time    0.0064: real time    0.0064
       DOS:  cpu time    0.0003: real time    0.0003
    --------------------------------------------
      LOOP:  cpu time    0.6694: real time    0.6699

 eigenvalue-minimisations  :    56
 total energy-change (2. order) :-0.8618275E-05  (-0.5929097E-06)
 number of electron       7.9999992 magnetization       0.0000000
 augmentation part        0.6868888 magnetization       0.0000001

 Free energy of the ion-electron system (eV)
  ---------------------------------------------------
  alpha Z        PSCENC =         0.06643638
  Ewald energy   TEWEN  =        99.90375693
  -Hartree energ DENC   =      -493.87056953
  -exchange      EXHF   =         0.00000000
  -V(xc)+E(xc)   XCENC  =        34.06204875
  PAW double counting   =       328.35952790     -330.46798773
  entropy T*S    EENTRO =        -0.00000000
  eigenvalues    EBANDS =      -109.50945188
  atomic energy  EATOM  =       457.22046137
  Solvation  Ediel_sol  =         0.00000000
  ---------------------------------------------------
  free energy    TOTEN  =       -14.23577781 eV

  energy without entropy =      -14.23577781  energy(sigma->0) =      -14.23577781


--------------------------------------------------------------------------------------------------------


 average (electrostatic) potential at core
  the test charge radii are     0.7215  0.5201
  (the norm of the test charge is              1.0000)
       1 -80.6083       2 -44.5772       3 -44.5776
 
 
 
 E-fermi :  -6.9384     XC(G=0):  -0.1990     alpha+bet : -0.0386


 spin component 1

 k-point     1 :       0.0000    0.0000    0.0000
  band No.  band energies     occupation 
      1     -25.2630      1.00000
      2     -13.0454      1.00000
      3      -9.2551      1.00000
      4      -7.1912      1.00000
      5      -0.9736      0.00000
      6       0.0802      0.00000
      7       0.3755      0.00000
      8       0.5090      0.00000
      9       0.5115      0.00000
     10       0.6187      0.00000
     11       0.6574      0.00000
     12       0.8852      0.00000
     13       0.9232      0.00000
     14       1.0598      0.00000
     15       1.0855      0.00000
     16       1.2512      0.00000

 spin component 2

 k-point     1 :       0.0000    0.0000    0.0000
  band No.  band energies     occupation 
      1     -25.2630      1.00000
      2     -13.0454      1.00000
      3      -9.2551      1.00000
      4      -7.1912      1.00000
      5      -0.9736      0.00000
      6       0.0802      0.00000
      7       0.3755      0.00000
      8       0.5090      0.00000
      9       0.5115      0.00000
     10       0.6187      0.00000
     11       0.6574      0.00000
     12       0.8852      0.00000
     13       0.9232      0.00000
     14       1.0598      0.00000
     15       1.0855      0.00000
     16       1.2477      0.00000


--------------------------------------------------------------------------------------------------------


 soft charge-density along one line, spin component           1
         0         1         2         3         4         5         6         7         8         9
 total charge-density along one line
 
 soft charge-density along one line, spin component           2
         0         1         2         3         4         5         6         7         8         9
 total charge-density along one line
 
 pseudopotential strength for first ion, spin component:           1
 13.811  -0.530  -0.015  -0.000  -0.103   0.000  -0.000   0.001
 -0.530   0.120   0.002  -0.000   0.012  -0.000  -0.000  -0.001
 -0.015   0.002 -10.581   0.000   0.012   0.296  -0.000  -0.002
 -0.000  -0.000   0.000 -10.376  -0.000  -0.000   0.267   0.000
 -0.103   0.012   0.012  -0.000 -10.500  -0.002   0.000   0.285
  0.000  -0.000   0.296  -0.000  -0.002   0.127   0.000   0.000
 -0.000  -0.000  -0.000   0.267   0.000   0.000   0.132  -0.000
  0.001  -0.001  -0.002   0.000   0.285   0.000  -0.000   0.129
 pseudopotential strength for first ion, spin component:           2
 13.811  -0.530  -0.015  -0.000  -0.103   0.000   0.000   0.001
 -0.530   0.120   0.002   0.000   0.012  -0.000  -0.000  -0.001
 -0.015   0.002 -10.581  -0.000   0.012   0.296   0.000  -0.002
 -0.000   0.000  -0.000 -10.376  -0.000   0.000   0.267  -0.000
 -0.103   0.012   0.012  -0.000 -10.500  -0.002  -0.000   0.285
  0.000  -0.000   0.296   0.000  -0.002   0.127  -0.000   0.000
  0.000  -0.000   0.000   0.267  -0.000  -0.000   0.132   0.000
  0.001  -0.001  -0.002  -0.000   0.285   0.000   0.000   0.129
 total augmentation occupancy for first ion, spin component:           1
  1.859   0.205  -0.024  -0.000  -0.169   0.008   0.000   0.053
  0.205   0.047   0.025   0.000   0.173   0.005   0.000   0.032
 -0.024   0.025   1.411  -0.000   0.022   0.267   0.000  -0.008
 -0.000   0.000  -0.000   1.812  -0.000   0.000   0.111   0.000
 -0.169   0.173   0.022  -0.000   1.563  -0.008   0.000   0.209
  0.008   0.005   0.267   0.000  -0.008   0.051   0.000  -0.003
  0.000   0.000   0.000   0.111   0.000   0.000   0.007   0.000
  0.053   0.032  -0.008   0.000   0.209  -0.003   0.000   0.031
 total augmentation occupancy for first ion, spin component:           2
 -0.000  -0.000   0.000   0.000   0.000  -0.000   0.000  -0.000
 -0.000  -0.000   0.000   0.000   0.000   0.000   0.000  -0.000
  0.000   0.000  -0.000  -0.000  -0.000   0.000   0.000   0.000
  0.000   0.000  -0.000   0.000  -0.000   0.000   0.000   0.000
  0.000   0.000  -0.000  -0.000   0.000   0.000  -0.000  -0.000
 -0.000   0.000   0.000   0.000   0.000   0.000   0.000   0.000
  0.000   0.000   0.000   0.000  -0.000   0.000   0.000   0.000
 -0.000  -0.000   0.000   0.000  -0.000   0.000   0.000  -0.000


------------------------ aborting loop because EDIFF is reached ----------------------------------------


 


 total charge     
 
# of ion       s       p       d       tot
------------------------------------------
    1        1.591   3.614   0.000   5.205
    2        0.627   0.114   0.000   0.742
    3        0.627   0.114   0.000   0.742
--------------------------------------------------
tot          2.846   3.843   0.000   6.689
 


 magnetization (x)
 
# of ion       s       p       d       tot
------------------------------------------
    1        0.000   0.000   0.000   0.000
    2       -0.000  -0.000   0.000  -0.000
    3       -0.000  -0.000   0.000  -0.000
--------------------------------------------------
tot          0.000  -0.000   0.000   0.000
 
    CHARGE:  cpu time    0.0332: real time    0.0332
    FORLOC:  cpu time    0.0057: real time    0.0057
    FORNL :  cpu time    0.0596: real time    0.0596
    STRESS:  cpu time    0.1851: real time    0.1852
    FORHAR:  cpu time    0.0262: real time    0.0262
    MIXING:  cpu time    0.0067: real time    0.0067
    OFIELD:  cpu time    0.0002: real time    0.0002

 ---------------------------------------------------------------------------------------------

         DFTD3 V3.0 Rev 1        
 Edisp (eV)   -0.00979

 E6    (eV) :    -0.0075
 E8    (eV) :    -0.0023
 % E8        : 23.83
    FORVDW:  cpu time    0.0088: real time    0.0088

  FORCE on cell =-STRESS in cart. coord.  units (eV):
  Direction    XX          YY          ZZ          XY          YZ          ZX
  --------------------------------------------------------------------------------------
  Alpha Z     0.06644     0.06644     0.06644
  Ewald      38.88020    90.13926   -29.11573    -7.35716     0.00001     0.00008
  Hartree   165.79637   174.55791   153.50135    -1.25263     0.00000     0.00002
  E(xc)     -36.08944   -35.90073   -36.39080    -0.02723     0.00000     0.00000
  Local    -293.40055  -338.99759  -234.10467     6.53202    -0.00001    -0.00007
  n-local   -31.27167   -30.42991   -31.21708    -0.12203    -0.00000    -0.00000
  augment     6.69736     5.78207     8.13799     0.13205    -0.00000    -0.00000
  Kinetic   148.50516   134.05398   168.24156     2.08568    -0.00000    -0.00002
  Fock        0.00000     0.00000     0.00000     0.00000     0.00000     0.00000
  vdW         0.00004    -0.00008    -0.00002     0.00002     0.00000     0.00000
  -------------------------------------------------------------------------------------
  Total      -0.81609    -0.72866    -0.88098    -0.00929     0.00000     0.00000
  in kB      -0.38742    -0.34591    -0.41822    -0.00441     0.00000     0.00000
  external pressure =       -0.38 kB  Pullay stress =        0.00 kB


 VOLUME and BASIS-vectors are now :
 -----------------------------------------------------------------------------
  energy-cutoff  :      400.00
  volume of cell :     3375.00
      direct lattice vectors                 reciprocal lattice vectors
    15.000000000  0.000000000  0.000000000     0.066666667  0.000000000  0.000000000
     0.000000000 15.000000000  0.000000000     0.000000000  0.066666667  0.000000000
     0.000000000  0.000000000 15.000000000     0.000000000  0.000000000  0.066666667

  length of vectors
    15.000000000 15.000000000 15.000000000     0.066666667  0.066666667  0.066666667


 FORCES acting on ions
    electron-ion (+dipol)            ewald-force                    non-local-force                 convergence-correction
 -----------------------------------------------------------------------------------------------
   0.621E+02 0.878E+01 0.738E-04   -.111E+03 -.157E+02 -.141E-03   0.487E+02 0.689E+01 0.619E-04   0.466E-02 0.789E-03 0.405E-07
   -.606E+02 0.635E+02 -.656E-04   0.663E+02 -.694E+02 0.719E-04   -.573E+01 0.594E+01 -.622E-05   0.385E-03 0.703E-03 0.197E-07
   -.406E+02 -.778E+02 -.630E-04   0.444E+02 0.851E+02 0.689E-04   -.385E+01 -.730E+01 -.597E-05   0.557E-03 -.566E-03 0.357E-07
 -----------------------------------------------------------------------------------------------
   -.392E+02 -.554E+01 -.548E-04   0.000E+00 0.000E+00 0.550E-17   0.391E+02 0.554E+01 0.497E-04   0.561E-02 0.926E-03 0.958E-07
 
 
 POSITION                                       TOTAL-FORCE (eV/Angst)
 -----------------------------------------------------------------------------------
      7.36197      7.48047      7.50000         0.046313      0.003949     -0.000003
      8.06078      6.80321      7.50000        -0.025304      0.007112      0.000002
      7.84558      8.32486      7.50000        -0.021009     -0.011061      0.000002
 -----------------------------------------------------------------------------------
    total drift:                               -0.002436     -0.000131     -0.000005


--------------------------------------------------------------------------------------------------------


  FREE ENERGIE OF THE ION-ELECTRON SYSTEM (eV)
  ---------------------------------------------------
  free  energy   TOTEN  =       -14.24556946 eV

  energy  without entropy=      -14.24556946  energy(sigma->0) =      -14.24556946
 
 d Force = 0.5901167E-03[-0.193E-03, 0.137E-02]  d Energy = 0.6118108E-03-0.217E-04
 d Force =-0.2145680E+00[-0.208E+00,-0.221E+00]  d Ewald  =-0.2145746E+00 0.664E-05


--------------------------------------------------------------------------------------------------------


    POTLOK:  cpu time    0.4546: real time    0.4548


--------------------------------------------------------------------------------------------------------


 stress matrix after NEB project (eV)
     -0.81609     -0.00930      0.00000
     -0.00929     -0.72866      0.00000
      0.00000      0.00000     -0.88098
  FORCES: max atom, RMS     0.046481    0.033739
  FORCE total and by dimension    0.058438    0.046313
  Stress total and by dimension    1.404724    0.880976


--------------------------------------------------------------------------------------------------------


    WAVPRE:  cpu time    0.0138: real time    0.0155
    FEWALD:  cpu time    0.0002: real time    0.0002

 real space projection operators:
  total allocation   :        181.73 KBytes
  max/ min on nodes  :         45.84         44.95

    ORTHCH:  cpu time    0.0227: real time    0.0232
     LOOP+:  cpu time    4.5719: real time    4.5783


--------------------------------------- Iteration      6(   1)  ---------------------------------------


    POTLOK:  cpu time    0.2224: real time    0.2265
    SETDIJ:  cpu time    0.2256: real time    0.2266
    EDDIAG:  cpu time    0.0497: real time    0.0504
  RMM-DIIS:  cpu time    0.1613: real time    0.1635
    ORTHCH:  cpu time    0.0062: real time    0.0063
       DOS:  cpu time    0.0004: real time    0.0003
    CHARGE:  cpu time    0.0330: real time    0.0335
    MIXING:  cpu time    0.0069: real time    0.0069
    --------------------------------------------
      LOOP:  cpu time    0.7057: real time    0.7141

 eigenvalue-minimisations  :    64
 total energy-change (2. order) :-0.4157256E-04  (-0.1497135E-03)
 number of electron       7.9999992 magnetization      -0.0000000
 augmentation part        0.6872275 magnetization       0.0000001

 Broyden mixing:
  rms(total) = 0.13010E-02    rms(broyden)= 0.12947E-02
  rms(prec ) = 0.14215E-02
  weight for this iteration     100.00

 Free energy of the ion-electron system (eV)
  ---------------------------------------------------
  alpha Z        PSCENC =         0.06643638
  Ewald energy   TEWEN  =        99.87805394
  -Hartree energ DENC   =      -493.82818870
  -exchange      EXHF   =         0.00000000
  -V(xc)+E(xc)   XCENC  =        34.05971647
  PAW double counting   =       328.32030671     -330.42840599
  entropy T*S    EENTRO =        -0.00000000
  eigenvalues    EBANDS =      -109.52419094
  atomic energy  EATOM  =       457.22046137
  Solvation  Ediel_sol  =         0.00000000
  ---------------------------------------------------
  free energy    TOTEN  =       -14.23581077 eV

  energy without entropy =      -14.23581077  energy(sigma->0) =      -14.23581077


--------------------------------------------------------------------------------------------------------


--------------------------------------- Iteration      6(   2)  ---------------------------------------


    POTLOK:  cpu time    0.2287: real time    0.2291
    SETDIJ:  cpu time    0.2263: real time    0.2264
    EDDIAG:  cpu time    0.0504: real time    0.0506
  RMM-DIIS:  cpu time    0.1621: real time    0.1622
    ORTHCH:  cpu time    0.0065: real time    0.0065
       DOS:  cpu time    0.0003: real time    0.0003
    --------------------------------------------
      LOOP:  cpu time    0.6742: real time    0.6749

 eigenvalue-minimisations  :    62
 total energy-change (2. order) :-0.3150057E-05  (-0.2655094E-05)
 number of electron       7.9999992 magnetization      -0.0000000
 augmentation part        0.6872275 magnetization       0.0000001

 Free energy of the ion-electron system (eV)
  ---------------------------------------------------
  alpha Z        PSCENC =         0.06643638
  Ewald energy   TEWEN  =        99.87805394
  -Hartree energ DENC   =      -493.85223917
  -exchange      EXHF   =         0.00000000
  -V(xc)+E(xc)   XCENC  =        34.06110715
  PAW double counting   =       328.35738558     -330.46610178
  entropy T*S    EENTRO =        -0.00000000
  eigenvalues    EBANDS =      -109.50091738
  atomic energy  EATOM  =       457.22046137
  Solvation  Ediel_sol  =         0.00000000
  ---------------------------------------------------
  free energy    TOTEN  =       -14.23581392 eV

  energy without entropy =      -14.23581392  energy(sigma->0) =      -14.23581392


--------------------------------------------------------------------------------------------------------


 average (electrostatic) potential at core
  the test charge radii are     0.7215  0.5201
  (the norm of the test charge is              1.0000)
       1 -80.6069       2 -44.5768       3 -44.5771
 
 
 
 E-fermi :  -6.9403     XC(G=0):  -0.1988     alpha+bet : -0.0386


 spin component 1

 k-point     1 :       0.0000    0.0000    0.0000
  band No.  band energies     occupation 
      1     -25.2600      1.00000
      2     -13.0512      1.00000
      3      -9.2487      1.00000
      4      -7.1906      1.00000
      5      -0.9754      0.00000
      6       0.0820      0.00000
      7       0.3655      0.00000
      8       0.5114      0.00000
      9       0.5115      0.00000
     10       0.6196      0.00000
     11       0.6568      0.00000
     12       0.8856      0.00000
     13       0.9217      0.00000
     14       1.0647      0.00000
     15       1.0904      0.00000
     16       1.2470      0.00000

 spin component 2

 k-point     1 :       0.0000    0.0000    0.0000
  band No.  band energies     occupation 
      1     -25.2600      1.00000
      2     -13.0512      1.00000
      3      -9.2487      1.00000
      4      -7.1906      1.00000
      5      -0.9754      0.00000
      6       0.0820      0.00000
      7       0.3655      0.00000
      8       0.5114      0.00000
      9       0.5115      0.00000
     10       0.6196      0.00000
     11       0.6568      0.00000
     12       0.8856      0.00000
     13       0.9216      0.00000
     14       1.0647      0.00000
     15       1.0904      0.00000
     16       1.2434      0.00000


--------------------------------------------------------------------------------------------------------


 soft charge-density along one line, spin component           1
         0         1         2         3         4         5         6         7         8         9
 total charge-density along one line
 
 soft charge-density along one line, spin component           2
         0         1         2         3         4         5         6         7         8         9
 total charge-density along one line
 
 pseudopotential strength for first ion, spin component:           1
 13.811  -0.530  -0.015  -0.000  -0.103   0.000  -0.000   0.001
 -0.530   0.120   0.002   0.000   0.012  -0.000  -0.000  -0.001
 -0.015   0.002 -10.581  -0.000   0.012   0.296  -0.000  -0.002
 -0.000   0.000  -0.000 -10.375  -0.000  -0.000   0.267   0.000
 -0.103   0.012   0.012  -0.000 -10.499  -0.002   0.000   0.285
  0.000  -0.000   0.296  -0.000  -0.002   0.127   0.000   0.000
 -0.000  -0.000  -0.000   0.267   0.000   0.000   0.133  -0.000
  0.001  -0.001  -0.002   0.000   0.285   0.000  -0.000   0.129
 pseudopotential strength for first ion, spin component:           2
 13.811  -0.530  -0.015  -0.000  -0.103   0.000   0.000   0.001
 -0.530   0.120   0.002   0.000   0.012  -0.000  -0.000  -0.001
 -0.015   0.002 -10.581  -0.000   0.012   0.296   0.000  -0.002
 -0.000   0.000  -0.000 -10.375  -0.000   0.000   0.267   0.000
 -0.103   0.012   0.012  -0.000 -10.499  -0.002   0.000   0.285
  0.000  -0.000   0.296   0.000  -0.002   0.127  -0.000   0.000
  0.000  -0.000   0.000   0.267   0.000  -0.000   0.133  -0.000
  0.001  -0.001  -0.002   0.000   0.285   0.000  -0.000   0.129
 total augmentation occupancy for first ion, spin component:           1
  1.859   0.205  -0.024  -0.000  -0.169   0.008   0.000   0.053
  0.205   0.047   0.024   0.000   0.173   0.005   0.000   0.032
 -0.024   0.024   1.411  -0.000   0.022   0.267   0.000  -0.008
 -0.000   0.000  -0.000   1.812  -0.000   0.000   0.110   0.000
 -0.169   0.173   0.022  -0.000   1.564  -0.008   0.000   0.209
  0.008   0.005   0.267   0.000  -0.008   0.051   0.000  -0.003
  0.000   0.000   0.000   0.110   0.000   0.000   0.007   0.000
  0.053   0.032  -0.008   0.000   0.209  -0.003   0.000   0.031
 total augmentation occupancy for first ion, spin component:           2
  0.000  -0.000   0.000   0.000   0.000  -0.000  -0.000   0.000
 -0.000  -0.000  -0.000   0.000  -0.000  -0.000   0.000  -0.000
  0.000  -0.000   0.000   0.000   0.000  -0.000  -0.000  -0.000
  0.000   0.000   0.000   0.000   0.000  -0.000  -0.000  -0.000
  0.000  -0.000   0.000   0.000   0.000   0.000   0.000  -0.000
 -0.000  -0.000  -0.000  -0.000   0.000  -0.000  -0.000   0.000
 -0.000   0.000  -0.000  -0.000   0.000  -0.000  -0.000  -0.000
  0.000  -0.000  -0.000  -0.000  -0.000   0.000  -0.000  -0.000


------------------------ aborting loop because EDIFF is reached ----------------------------------------


 


 total charge     
 
# of ion       s       p       d       tot
------------------------------------------
    1        1.591   3.614   0.000   5.205
    2        0.627   0.114   0.000   0.741
    3        0.627   0.114   0.000   0.741
--------------------------------------------------
tot          2.845   3.843   0.000   6.688
 


 magnetization (x)
 
# of ion       s       p       d       tot
------------------------------------------
    1        0.000   0.000   0.000   0.000
    2       -0.000   0.000   0.000  -0.000
    3       -0.000   0.000   0.000  -0.000
--------------------------------------------------
tot         -0.000   0.000   0.000   0.000
 
    CHARGE:  cpu time    0.0329: real time    0.0330
    FORLOC:  cpu time    0.0055: real time    0.0055
    FORNL :  cpu time    0.0598: real time    0.0599
    STRESS:  cpu time    0.1850: real time    0.1851
    FORHAR:  cpu time    0.0262: real time    0.0262
    MIXING:  cpu time    0.0057: real time    0.0057
    OFIELD:  cpu time    0.0002: real time    0.0002

 ---------------------------------------------------------------------------------------------

         DFTD3 V3.0 Rev 1        
 Edisp (eV)   -0.00979

 E6    (eV) :    -0.0075
 E8    (eV) :    -0.0023
 % E8        : 23.83
    FORVDW:  cpu time    0.0086: real time    0.0086

  FORCE on cell =-STRESS in cart. coord.  units (eV):
  Direction    XX          YY          ZZ          XY          YZ          ZX
  --------------------------------------------------------------------------------------
  Alpha Z     0.06644     0.06644     0.06644
  Ewald      38.68723    90.30656   -29.11576    -7.40905     0.00001     0.00008
  Hartree   165.75857   174.59351   153.50044    -1.26305     0.00000     0.00001
  E(xc)     -36.08955   -35.89882   -36.38994    -0.02752     0.00000     0.00000
  Local    -293.21466  -339.15922  -234.09547     6.58178    -0.00001    -0.00007
  n-local   -31.26786   -30.43131   -31.21720    -0.12126    -0.00000    -0.00000
  augment     6.70099     5.78072     8.13851     0.13278    -0.00000    -0.00000
  Kinetic   148.55260   134.00238   168.23916     2.09987    -0.00000    -0.00002
  Fock        0.00000     0.00000     0.00000     0.00000     0.00000     0.00000
  vdW         0.00004    -0.00008    -0.00002     0.00002     0.00000     0.00000
  -------------------------------------------------------------------------------------
  Total      -0.80620    -0.73981    -0.87384    -0.00644     0.00000     0.00000
  in kB      -0.38272    -0.35120    -0.41483    -0.00306     0.00000     0.00000
  external pressure =       -0.38 kB  Pullay stress =        0.00 kB


 VOLUME and BASIS-vectors are now :
 -----------------------------------------------------------------------------
  energy-cutoff  :      400.00
  volume of cell :     3375.00
      direct lattice vectors                 reciprocal lattice vectors
    15.000000000  0.000000000  0.000000000     0.066666667  0.000000000  0.000000000
     0.000000000 15.000000000  0.000000000     0.000000000  0.066666667  0.000000000
     0.000000000  0.000000000 15.000000000     0.000000000  0.000000000  0.066666667

  length of vectors
    15.000000000 15.000000000 15.000000000     0.066666667  0.066666667  0.066666667


 FORCES acting on ions
    electron-ion (+dipol)            ewald-force                    non-local-force                 convergence-correction
 -----------------------------------------------------------------------------------------------
   0.619E+02 0.876E+01 0.696E-04   -.111E+03 -.156E+02 -.136E-03   0.487E+02 0.689E+01 0.605E-04   -.344E-02 -.412E-03 0.200E-06
   -.605E+02 0.636E+02 -.636E-04   0.662E+02 -.695E+02 0.695E-04   -.572E+01 0.595E+01 -.606E-05   -.283E-03 0.223E-03 0.223E-07
   -.405E+02 -.778E+02 -.610E-04   0.444E+02 0.851E+02 0.666E-04   -.384E+01 -.730E+01 -.580E-05   -.220E-03 -.297E-03 -.152E-07
 -----------------------------------------------------------------------------------------------
   -.391E+02 -.553E+01 -.550E-04   -.711E-14 -.142E-13 0.549E-17   0.391E+02 0.553E+01 0.487E-04   -.394E-02 -.487E-03 0.207E-06
 
 
 POSITION                                       TOTAL-FORCE (eV/Angst)
 -----------------------------------------------------------------------------------
      7.36250      7.48054      7.50000         0.037771      0.003004     -0.000004
      8.06062      6.80243      7.50000        -0.022893      0.021654      0.000002
      7.84521      8.32556      7.50000        -0.014878     -0.024659      0.000002
 -----------------------------------------------------------------------------------
    total drift:                               -0.008775     -0.000920     -0.000006


--------------------------------------------------------------------------------------------------------


  FREE ENERGIE OF THE ION-ELECTRON SYSTEM (eV)
  ---------------------------------------------------
  free  energy   TOTEN  =       -14.24560542 eV

  energy  without entropy=      -14.24560542  energy(sigma->0) =      -14.24560542
 
 d Force = 0.9711685E-05[-0.433E-05, 0.238E-04]  d Energy = 0.3596234E-04-0.263E-04
 d Force = 0.2570298E-01[ 0.258E-01, 0.256E-01]  d Ewald  = 0.2570299E-01-0.116E-07


--------------------------------------------------------------------------------------------------------


    POTLOK:  cpu time    0.4547: real time    0.4549


--------------------------------------------------------------------------------------------------------


 stress matrix after NEB project (eV)
     -0.80620     -0.00645      0.00000
     -0.00644     -0.73981      0.00000
      0.00000      0.00000     -0.87384
  FORCES: max atom, RMS     0.037890    0.032955
  FORCE total and by dimension    0.057079    0.037771
  Stress total and by dimension    1.400338    0.873839


--------------------------------------------------------------------------------------------------------


    WAVPRE:  cpu time    0.0135: real time    0.0153
    FEWALD:  cpu time    0.0004: real time    0.0004

 real space projection operators:
  total allocation   :        181.73 KBytes
  max/ min on nodes  :         45.84         44.95

    ORTHCH:  cpu time    0.0225: real time    0.0232
     LOOP+:  cpu time    2.4235: real time    2.4359


--------------------------------------- Iteration      7(   1)  ---------------------------------------


    POTLOK:  cpu time    0.2164: real time    0.2265
    SETDIJ:  cpu time    0.2247: real time    0.2283
    EDDIAG:  cpu time    0.0508: real time    0.0526
  RMM-DIIS:  cpu time    0.1657: real time    0.1657
    ORTHCH:  cpu time    0.0063: real time    0.0063
       DOS:  cpu time    0.0003: real time    0.0003
    CHARGE:  cpu time    0.0335: real time    0.0336
    MIXING:  cpu time    0.0068: real time    0.0068
    --------------------------------------------
      LOOP:  cpu time    0.7046: real time    0.7203

 eigenvalue-minimisations  :    62
 total energy-change (2. order) :-0.1093459E-04  (-0.3494697E-05)
 number of electron       7.9999992 magnetization      -0.0000000
 augmentation part        0.6870075 magnetization       0.0000000

 Broyden mixing:
  rms(total) = 0.22689E-03    rms(broyden)= 0.22648E-03
  rms(prec ) = 0.27670E-03
  weight for this iteration     100.00

 Free energy of the ion-electron system (eV)
  ---------------------------------------------------
  alpha Z        PSCENC =         0.06643638
  Ewald energy   TEWEN  =        99.88203279
  -Hartree energ DENC   =      -493.85603093
  -exchange      EXHF   =         0.00000000
  -V(xc)+E(xc)   XCENC  =        34.06137912
  PAW double counting   =       328.35128600     -330.46008331
  entropy T*S    EENTRO =        -0.00000000
  eigenvalues    EBANDS =      -109.50130312
  atomic energy  EATOM  =       457.22046137
  Solvation  Ediel_sol  =         0.00000000
  ---------------------------------------------------
  free energy    TOTEN  =       -14.23582170 eV

  energy without entropy =      -14.23582170  energy(sigma->0) =      -14.23582170


--------------------------------------------------------------------------------------------------------


--------------------------------------- Iteration      7(   2)  ---------------------------------------


    POTLOK:  cpu time    0.2264: real time    0.2267
    SETDIJ:  cpu time    0.2259: real time    0.2260
    EDDIAG:  cpu time    0.0503: real time    0.0505
  RMM-DIIS:  cpu time    0.1587: real time    0.1589
    ORTHCH:  cpu time    0.0064: real time    0.0064
       DOS:  cpu time    0.0003: real time    0.0003
    --------------------------------------------
      LOOP:  cpu time    0.6680: real time    0.6687

 eigenvalue-minimisations  :    56
 total energy-change (2. order) :-0.5338138E-05  (-0.6724208E-07)
 number of electron       7.9999992 magnetization      -0.0000000
 augmentation part        0.6870075 magnetization       0.0000000

 Free energy of the ion-electron system (eV)
  ---------------------------------------------------
  alpha Z        PSCENC =         0.06643638
  Ewald energy   TEWEN  =        99.88203279
  -Hartree energ DENC   =      -493.85190549
  -exchange      EXHF   =         0.00000000
  -V(xc)+E(xc)   XCENC  =        34.06117202
  PAW double counting   =       328.34289641     -330.45163721
  entropy T*S    EENTRO =        -0.00000000
  eigenvalues    EBANDS =      -109.50528331
  atomic energy  EATOM  =       457.22046137
  Solvation  Ediel_sol  =         0.00000000
  ---------------------------------------------------
  free energy    TOTEN  =       -14.23582704 eV

  energy without entropy =      -14.23582704  energy(sigma->0) =      -14.23582704


--------------------------------------------------------------------------------------------------------


 average (electrostatic) potential at core
  the test charge radii are     0.7215  0.5201
  (the norm of the test charge is              1.0000)
       1 -80.6077       2 -44.5768       3 -44.5771
 
 
 
 E-fermi :  -6.9417     XC(G=0):  -0.1979     alpha+bet : -0.0386


 spin component 1

 k-point     1 :       0.0000    0.0000    0.0000
  band No.  band energies     occupation 
      1     -25.2608      1.00000
      2     -13.0506      1.00000
      3      -9.2502      1.00000
      4      -7.1911      1.00000
      5      -0.9747      0.00000
      6       0.0839      0.00000
      7       0.3625      0.00000
      8       0.5126      0.00000
      9       0.5151      0.00000
     10       0.6208      0.00000
     11       0.6564      0.00000
     12       0.8867      0.00000
     13       0.9224      0.00000
     14       1.0690      0.00000
     15       1.0953      0.00000
     16       1.2454      0.00000

 spin component 2

 k-point     1 :       0.0000    0.0000    0.0000
  band No.  band energies     occupation 
      1     -25.2608      1.00000
      2     -13.0506      1.00000
      3      -9.2502      1.00000
      4      -7.1911      1.00000
      5      -0.9747      0.00000
      6       0.0839      0.00000
      7       0.3625      0.00000
      8       0.5126      0.00000
      9       0.5152      0.00000
     10       0.6208      0.00000
     11       0.6565      0.00000
     12       0.8868      0.00000
     13       0.9224      0.00000
     14       1.0690      0.00000
     15       1.0953      0.00000
     16       1.2419      0.00000


--------------------------------------------------------------------------------------------------------


 soft charge-density along one line, spin component           1
         0         1         2         3         4         5         6         7         8         9
 total charge-density along one line
 
 soft charge-density along one line, spin component           2
         0         1         2         3         4         5         6         7         8         9
 total charge-density along one line
 
 pseudopotential strength for first ion, spin component:           1
 13.811  -0.530  -0.015  -0.000  -0.103   0.000  -0.000   0.001
 -0.530   0.120   0.002   0.000   0.012  -0.000  -0.000  -0.001
 -0.015   0.002 -10.581  -0.000   0.012   0.296  -0.000  -0.002
 -0.000   0.000  -0.000 -10.376  -0.000  -0.000   0.267   0.000
 -0.103   0.012   0.012  -0.000 -10.500  -0.002   0.000   0.285
  0.000  -0.000   0.296  -0.000  -0.002   0.127   0.000   0.000
 -0.000  -0.000  -0.000   0.267   0.000   0.000   0.133  -0.000
  0.001  -0.001  -0.002   0.000   0.285   0.000  -0.000   0.129
 pseudopotential strength for first ion, spin component:           2
 13.811  -0.530  -0.015  -0.000  -0.103   0.000   0.000   0.001
 -0.530   0.120   0.002   0.000   0.012  -0.000  -0.000  -0.001
 -0.015   0.002 -10.581  -0.000   0.012   0.296   0.000  -0.002
 -0.000   0.000  -0.000 -10.376  -0.000   0.000   0.267   0.000
 -0.103   0.012   0.012  -0.000 -10.500  -0.002   0.000   0.285
  0.000  -0.000   0.296   0.000  -0.002   0.127  -0.000   0.000
  0.000  -0.000   0.000   0.267   0.000  -0.000   0.133  -0.000
  0.001  -0.001  -0.002   0.000   0.285   0.000  -0.000   0.129
 total augmentation occupancy for first ion, spin component:           1
  1.859   0.205  -0.024  -0.000  -0.169   0.008   0.000   0.053
  0.205   0.047   0.025   0.000   0.173   0.005   0.000   0.032
 -0.024   0.025   1.411  -0.000   0.022   0.267   0.000  -0.008
 -0.000   0.000  -0.000   1.812  -0.000   0.000   0.111   0.000
 -0.169   0.173   0.022  -0.000   1.563  -0.008   0.000   0.209
  0.008   0.005   0.267   0.000  -0.008   0.051   0.000  -0.003
  0.000   0.000   0.000   0.111   0.000   0.000   0.007   0.000
  0.053   0.032  -0.008   0.000   0.209  -0.003   0.000   0.031
 total augmentation occupancy for first ion, spin component:           2
 -0.000  -0.000  -0.000   0.000   0.000   0.000   0.000  -0.000
 -0.000  -0.000   0.000   0.000   0.000   0.000   0.000  -0.000
 -0.000   0.000   0.000  -0.000   0.000  -0.000   0.000   0.000
  0.000   0.000  -0.000   0.000   0.000   0.000   0.000  -0.000
  0.000   0.000   0.000   0.000   0.000  -0.000  -0.000  -0.000
  0.000   0.000  -0.000   0.000  -0.000  -0.000   0.000  -0.000
  0.000   0.000   0.000   0.000  -0.000   0.000   0.000  -0.000
 -0.000  -0.000   0.000  -0.000  -0.000  -0.000  -0.000  -0.000


------------------------ aborting loop because EDIFF is reached ----------------------------------------


 


 total charge     
 
# of ion       s       p       d       tot
------------------------------------------
    1        1.591   3.614   0.000   5.205
    2        0.627   0.114   0.000   0.741
    3        0.627   0.114   0.000   0.742
--------------------------------------------------
tot          2.846   3.843   0.000   6.688
 


 magnetization (x)
 
# of ion       s       p       d       tot
------------------------------------------
    1        0.000   0.000   0.000   0.000
    2       -0.000  -0.000   0.000  -0.000
    3       -0.000   0.000   0.000  -0.000
--------------------------------------------------
tot         -0.000   0.000   0.000   0.000
 
    CHARGE:  cpu time    0.0329: real time    0.0330
    FORLOC:  cpu time    0.0058: real time    0.0058
    FORNL :  cpu time    0.0597: real time    0.0597
    STRESS:  cpu time    0.1843: real time    0.1845
    FORHAR:  cpu time    0.0263: real time    0.0263
    MIXING:  cpu time    0.0057: real time    0.0057
    OFIELD:  cpu time    0.0002: real time    0.0002

 ---------------------------------------------------------------------------------------------

         DFTD3 V3.0 Rev 1        
 Edisp (eV)   -0.00979

 E6    (eV) :    -0.0075
 E8    (eV) :    -0.0023
 % E8        : 23.83
    FORVDW:  cpu time    0.0087: real time    0.0087

  FORCE on cell =-STRESS in cart. coord.  units (eV):
  Direction    XX          YY          ZZ          XY          YZ          ZX
  --------------------------------------------------------------------------------------
  Alpha Z     0.06644     0.06644     0.06644
  Ewald      38.71699    90.28077   -29.11575    -7.40104     0.00001     0.00008
  Hartree   165.76248   174.58659   153.49839    -1.26151     0.00000     0.00001
  E(xc)     -36.08934   -35.89911   -36.38990    -0.02745     0.00000     0.00000
  Local    -293.24288  -339.13446  -234.09607     6.57418    -0.00001    -0.00007
  n-local   -31.26829   -30.43115   -31.21706    -0.12135    -0.00000    -0.00000
  augment     6.70013     5.78073     8.13831     0.13265    -0.00000    -0.00000
  Kinetic   148.54334   134.00833   168.23816     2.09768    -0.00000    -0.00002
  Fock        0.00000     0.00000     0.00000     0.00000     0.00000     0.00000
  vdW         0.00004    -0.00008    -0.00002     0.00002     0.00000     0.00000
  -------------------------------------------------------------------------------------
  Total      -0.81109    -0.74195    -0.87751    -0.00683     0.00000     0.00000
  in kB      -0.38504    -0.35222    -0.41657    -0.00324     0.00000     0.00000
  external pressure =       -0.38 kB  Pullay stress =        0.00 kB


 VOLUME and BASIS-vectors are now :
 -----------------------------------------------------------------------------
  energy-cutoff  :      400.00
  volume of cell :     3375.00
      direct lattice vectors                 reciprocal lattice vectors
    15.000000000  0.000000000  0.000000000     0.066666667  0.000000000  0.000000000
     0.000000000 15.000000000  0.000000000     0.000000000  0.066666667  0.000000000
     0.000000000  0.000000000 15.000000000     0.000000000  0.000000000  0.066666667

  length of vectors
    15.000000000 15.000000000 15.000000000     0.066666667  0.066666667  0.066666667


 FORCES acting on ions
    electron-ion (+dipol)            ewald-force                    non-local-force                 convergence-correction
 -----------------------------------------------------------------------------------------------
   0.619E+02 0.876E+01 0.708E-04   -.111E+03 -.156E+02 -.137E-03   0.487E+02 0.689E+01 0.609E-04   0.496E-04 0.411E-05 -.175E-06
   -.605E+02 0.635E+02 -.638E-04   0.662E+02 -.695E+02 0.698E-04   -.572E+01 0.595E+01 -.606E-05   0.213E-06 0.288E-03 -.126E-07
   -.405E+02 -.778E+02 -.613E-04   0.444E+02 0.851E+02 0.670E-04   -.385E+01 -.730E+01 -.582E-05   0.783E-04 -.278E-03 -.992E-08
 -----------------------------------------------------------------------------------------------
   -.391E+02 -.553E+01 -.542E-04   0.000E+00 0.000E+00 0.549E-17   0.391E+02 0.553E+01 0.490E-04   0.128E-03 0.135E-04 -.198E-06
 
 
 POSITION                                       TOTAL-FORCE (eV/Angst)
 -----------------------------------------------------------------------------------
      7.36242      7.48053      7.50000         0.041007      0.003430     -0.000003
      8.06064      6.80255      7.50000        -0.024111      0.018436      0.000002
      7.84527      8.32545      7.50000        -0.016896     -0.021866      0.000002
 -----------------------------------------------------------------------------------
    total drift:                               -0.003272     -0.000143     -0.000005


--------------------------------------------------------------------------------------------------------


  FREE ENERGIE OF THE ION-ELECTRON SYSTEM (eV)
  ---------------------------------------------------
  free  energy   TOTEN  =       -14.24561857 eV

  energy  without entropy=      -14.24561857  energy(sigma->0) =      -14.24561857
 
 d Force = 0.1164159E-06[-0.436E-06, 0.669E-06]  d Energy = 0.1314462E-04-0.130E-04
 d Force =-0.3978848E-02[-0.398E-02,-0.398E-02]  d Ewald  =-0.3978848E-02 0.747E-10


--------------------------------------------------------------------------------------------------------


    POTLOK:  cpu time    0.4548: real time    0.4550


--------------------------------------------------------------------------------------------------------


 stress matrix after NEB project (eV)
     -0.81109     -0.00683      0.00000
     -0.00683     -0.74195      0.00000
      0.00000      0.00000     -0.87751
  FORCES: max atom, RMS     0.041150    0.033556
  FORCE total and by dimension    0.058121    0.041007
  Stress total and by dimension    1.406583    0.877510


--------------------------------------------------------------------------------------------------------


    WAVPRE:  cpu time    0.0135: real time    0.0153
    FEWALD:  cpu time    0.0002: real time    0.0002

 real space projection operators:
  total allocation   :        181.73 KBytes
  max/ min on nodes  :         45.84         44.95

    ORTHCH:  cpu time    0.0228: real time    0.0234
     LOOP+:  cpu time    2.4155: real time    2.4352


--------------------------------------- Iteration      8(   1)  ---------------------------------------


    POTLOK:  cpu time    0.2243: real time    0.2267
    SETDIJ:  cpu time    0.2253: real time    0.2262
    EDDIAG:  cpu time    0.0501: real time    0.0510
  RMM-DIIS:  cpu time    0.1559: real time    0.1575
    ORTHCH:  cpu time    0.0064: real time    0.0064
       DOS:  cpu time    0.0003: real time    0.0003
    CHARGE:  cpu time    0.0331: real time    0.0336
    MIXING:  cpu time    0.0067: real time    0.0068
    --------------------------------------------
      LOOP:  cpu time    0.7022: real time    0.7087

 eigenvalue-minimisations  :    56
 total energy-change (2. order) :-0.1142104E-04  (-0.5219093E-06)
 number of electron       7.9999992 magnetization      -0.0000000
 augmentation part        0.6870538 magnetization       0.0000000

 Broyden mixing:
  rms(total) = 0.10306E-03    rms(broyden)= 0.10281E-03
  rms(prec ) = 0.14046E-03
  weight for this iteration     100.00

 Free energy of the ion-electron system (eV)
  ---------------------------------------------------
  alpha Z        PSCENC =         0.06643638
  Ewald energy   TEWEN  =        99.88046333
  -Hartree energ DENC   =      -493.84921597
  -exchange      EXHF   =         0.00000000
  -V(xc)+E(xc)   XCENC  =        34.06104075
  PAW double counting   =       328.34049299     -330.44924037
  entropy T*S    EENTRO =        -0.00000000
  eigenvalues    EBANDS =      -109.50627159
  atomic energy  EATOM  =       457.22046137
  Solvation  Ediel_sol  =         0.00000000
  ---------------------------------------------------
  free energy    TOTEN  =       -14.23583312 eV

  energy without entropy =      -14.23583312  energy(sigma->0) =      -14.23583312


--------------------------------------------------------------------------------------------------------


--------------------------------------- Iteration      8(   2)  ---------------------------------------


    POTLOK:  cpu time    0.2237: real time    0.2265
    SETDIJ:  cpu time    0.2254: real time    0.2261
    EDDIAG:  cpu time    0.0495: real time    0.0503
  RMM-DIIS:  cpu time    0.1568: real time    0.1575
    ORTHCH:  cpu time    0.0064: real time    0.0064
       DOS:  cpu time    0.0003: real time    0.0003
    --------------------------------------------
      LOOP:  cpu time    0.6621: real time    0.6670

 eigenvalue-minimisations  :    54
 total energy-change (2. order) :-0.3100923E-05  (-0.3120664E-07)
 number of electron       7.9999992 magnetization      -0.0000000
 augmentation part        0.6870538 magnetization       0.0000000

 Free energy of the ion-electron system (eV)
  ---------------------------------------------------
  alpha Z        PSCENC =         0.06643638
  Ewald energy   TEWEN  =        99.88046333
  -Hartree energ DENC   =      -493.85024006
  -exchange      EXHF   =         0.00000000
  -V(xc)+E(xc)   XCENC  =        34.06110560
  PAW double counting   =       328.34217238     -330.45097453
  entropy T*S    EENTRO =        -0.00000000
  eigenvalues    EBANDS =      -109.50526069
  atomic energy  EATOM  =       457.22046137
  Solvation  Ediel_sol  =         0.00000000
  ---------------------------------------------------
  free energy    TOTEN  =       -14.23583622 eV

  energy without entropy =      -14.23583622  energy(sigma->0) =      -14.23583622


--------------------------------------------------------------------------------------------------------


 average (electrostatic) potential at core
  the test charge radii are     0.7215  0.5201
  (the norm of the test charge is              1.0000)
       1 -80.6077       2 -44.5767       3 -44.5771
 
 
 
 E-fermi :  -6.9422     XC(G=0):  -0.1966     alpha+bet : -0.0386


 spin component 1

 k-point     1 :       0.0000    0.0000    0.0000
  band No.  band energies     occupation 
      1     -25.2606      1.00000
      2     -13.0510      1.00000
      3      -9.2499      1.00000
      4      -7.1911      1.00000
      5      -0.9741      0.00000
      6       0.0861      0.00000
      7       0.3602      0.00000
      8       0.5144      0.00000
      9       0.5195      0.00000
     10       0.6223      0.00000
     11       0.6562      0.00000
     12       0.8885      0.00000
     13       0.9233      0.00000
     14       1.0734      0.00000
     15       1.1005      0.00000
     16       1.2447      0.00000

 spin component 2

 k-point     1 :       0.0000    0.0000    0.0000
  band No.  band energies     occupation 
      1     -25.2606      1.00000
      2     -13.0510      1.00000
      3      -9.2499      1.00000
      4      -7.1911      1.00000
      5      -0.9741      0.00000
      6       0.0861      0.00000
      7       0.3602      0.00000
      8       0.5144      0.00000
      9       0.5195      0.00000
     10       0.6223      0.00000
     11       0.6562      0.00000
     12       0.8885      0.00000
     13       0.9233      0.00000
     14       1.0734      0.00000
     15       1.1005      0.00000
     16       1.2415      0.00000


--------------------------------------------------------------------------------------------------------


 soft charge-density along one line, spin component           1
         0         1         2         3         4         5         6         7         8         9
 total charge-density along one line
 
 soft charge-density along one line, spin component           2
         0         1         2         3         4         5         6         7         8         9
 total charge-density along one line
 
 pseudopotential strength for first ion, spin component:           1
 13.811  -0.530  -0.015  -0.000  -0.103   0.000   0.000   0.001
 -0.530   0.120   0.002   0.000   0.012  -0.000  -0.000  -0.001
 -0.015   0.002 -10.581  -0.000   0.012   0.296  -0.000  -0.002
 -0.000   0.000  -0.000 -10.376  -0.000  -0.000   0.267   0.000
 -0.103   0.012   0.012  -0.000 -10.500  -0.002   0.000   0.285
  0.000  -0.000   0.296  -0.000  -0.002   0.127   0.000   0.000
  0.000  -0.000  -0.000   0.267   0.000   0.000   0.133  -0.000
  0.001  -0.001  -0.002   0.000   0.285   0.000  -0.000   0.129
 pseudopotential strength for first ion, spin component:           2
 13.811  -0.530  -0.015  -0.000  -0.103   0.000   0.000   0.001
 -0.530   0.120   0.002   0.000   0.012  -0.000  -0.000  -0.001
 -0.015   0.002 -10.581  -0.000   0.012   0.296   0.000  -0.002
 -0.000   0.000  -0.000 -10.376  -0.000   0.000   0.267   0.000
 -0.103   0.012   0.012  -0.000 -10.500  -0.002   0.000   0.285
  0.000  -0.000   0.296   0.000  -0.002   0.127  -0.000   0.000
  0.000  -0.000   0.000   0.267   0.000  -0.000   0.133  -0.000
  0.001  -0.001  -0.002   0.000   0.285   0.000  -0.000   0.129
 total augmentation occupancy for first ion, spin component:           1
  1.859   0.205  -0.024  -0.000  -0.169   0.008   0.000   0.053
  0.205   0.047   0.024   0.000   0.173   0.005   0.000   0.032
 -0.024   0.024   1.411  -0.000   0.022   0.267   0.000  -0.008
 -0.000   0.000  -0.000   1.812  -0.000   0.000   0.111   0.000
 -0.169   0.173   0.022  -0.000   1.563  -0.008   0.000   0.209
  0.008   0.005   0.267   0.000  -0.008   0.051   0.000  -0.003
  0.000   0.000   0.000   0.111   0.000   0.000   0.007   0.000
  0.053   0.032  -0.008   0.000   0.209  -0.003   0.000   0.031
 total augmentation occupancy for first ion, spin component:           2
 -0.000  -0.000  -0.000   0.000   0.000   0.000   0.000   0.000
 -0.000  -0.000   0.000   0.000   0.000   0.000   0.000  -0.000
 -0.000   0.000   0.000  -0.000   0.000  -0.000   0.000  -0.000
  0.000   0.000  -0.000   0.000  -0.000   0.000   0.000  -0.000
  0.000   0.000   0.000  -0.000   0.000  -0.000  -0.000  -0.000
  0.000   0.000  -0.000   0.000  -0.000  -0.000   0.000  -0.000
  0.000   0.000   0.000   0.000  -0.000   0.000   0.000  -0.000
  0.000  -0.000  -0.000  -0.000  -0.000  -0.000  -0.000  -0.000


------------------------ aborting loop because EDIFF is reached ----------------------------------------


 


 total charge     
 
# of ion       s       p       d       tot
------------------------------------------
    1        1.591   3.614   0.000   5.205
    2        0.627   0.114   0.000   0.741
    3        0.627   0.114   0.000   0.742
--------------------------------------------------
tot          2.845   3.843   0.000   6.688
 


 magnetization (x)
 
# of ion       s       p       d       tot
------------------------------------------
    1       -0.000   0.000   0.000  -0.000
    2       -0.000  -0.000   0.000  -0.000
    3        0.000   0.000   0.000   0.000
--------------------------------------------------
tot         -0.000   0.000   0.000  -0.000
 
    CHARGE:  cpu time    0.0335: real time    0.0335
    FORLOC:  cpu time    0.0057: real time    0.0057
    FORNL :  cpu time    0.0597: real time    0.0598
    STRESS:  cpu time    0.1860: real time    0.1862
    FORHAR:  cpu time    0.0264: real time    0.0264
    MIXING:  cpu time    0.0057: real time    0.0057
    OFIELD:  cpu time    0.0002: real time    0.0002

 ---------------------------------------------------------------------------------------------

         DFTD3 V3.0 Rev 1        
 Edisp (eV)   -0.00979

 E6    (eV) :    -0.0075
 E8    (eV) :    -0.0023
 % E8        : 23.83
    FORVDW:  cpu time    0.0088: real time    0.0088

  FORCE on cell =-STRESS in cart. coord.  units (eV):
  Direction    XX          YY          ZZ          XY          YZ          ZX
  --------------------------------------------------------------------------------------
  Alpha Z     0.06644     0.06644     0.06644
  Ewald      38.70525    90.29095   -29.11576    -7.40420     0.00001     0.00008
  Hartree   165.76113   174.58963   153.49942    -1.26213     0.00000     0.00001
  E(xc)     -36.08933   -35.89899   -36.38983    -0.02747     0.00000     0.00000
  Local    -293.23194  -339.14483  -234.09568     6.57723    -0.00001    -0.00007
  n-local   -31.26816   -30.43135   -31.21715    -0.12130    -0.00000    -0.00000
  augment     6.70046     5.78080     8.13846     0.13268    -0.00000    -0.00000
  Kinetic   148.54699   134.00613   168.23861     2.09852    -0.00000    -0.00002
  Fock        0.00000     0.00000     0.00000     0.00000     0.00000     0.00000
  vdW         0.00004    -0.00008    -0.00002     0.00002     0.00000     0.00000
  -------------------------------------------------------------------------------------
  Total      -0.80912    -0.74130    -0.87551    -0.00665     0.00000     0.00000
  in kB      -0.38411    -0.35191    -0.41562    -0.00315     0.00000     0.00000
  external pressure =       -0.38 kB  Pullay stress =        0.00 kB


 VOLUME and BASIS-vectors are now :
 -----------------------------------------------------------------------------
  energy-cutoff  :      400.00
  volume of cell :     3375.00
      direct lattice vectors                 reciprocal lattice vectors
    15.000000000  0.000000000  0.000000000     0.066666667  0.000000000  0.000000000
     0.000000000 15.000000000  0.000000000     0.000000000  0.066666667  0.000000000
     0.000000000  0.000000000 15.000000000     0.000000000  0.000000000  0.066666667

  length of vectors
    15.000000000 15.000000000 15.000000000     0.066666667  0.066666667  0.066666667


 FORCES acting on ions
    electron-ion (+dipol)            ewald-force                    non-local-force                 convergence-correction
 -----------------------------------------------------------------------------------------------
   0.619E+02 0.876E+01 0.703E-04   -.111E+03 -.156E+02 -.137E-03   0.487E+02 0.689E+01 0.607E-04   0.175E-02 0.251E-03 0.110E-06
   -.605E+02 0.635E+02 -.637E-04   0.662E+02 -.695E+02 0.697E-04   -.572E+01 0.595E+01 -.607E-05   0.232E-03 0.892E-04 0.116E-07
   -.405E+02 -.778E+02 -.612E-04   0.444E+02 0.851E+02 0.668E-04   -.384E+01 -.730E+01 -.581E-05   0.247E-03 -.219E-04 0.953E-08
 -----------------------------------------------------------------------------------------------
   -.391E+02 -.553E+01 -.547E-04   0.000E+00 -.142E-13 0.550E-17   0.391E+02 0.553E+01 0.488E-04   0.223E-02 0.319E-03 0.131E-06
 
 
 POSITION                                       TOTAL-FORCE (eV/Angst)
 -----------------------------------------------------------------------------------
      7.36245      7.48053      7.50000         0.039424      0.003232     -0.000004
      8.06063      6.80251      7.50000        -0.023455      0.019555      0.000002
      7.84525      8.32549      7.50000        -0.015969     -0.022787      0.000002
 -----------------------------------------------------------------------------------
    total drift:                               -0.006246     -0.000550     -0.000006


--------------------------------------------------------------------------------------------------------


  FREE ENERGIE OF THE ION-ELECTRON SYSTEM (eV)
  ---------------------------------------------------
  free  energy   TOTEN  =       -14.24562774 eV

  energy  without entropy=      -14.24562774  energy(sigma->0) =      -14.24562774
 
 d Force = 0.8599730E-07[ 0.178E-10, 0.172E-06]  d Energy = 0.9175167E-05-0.909E-05
 d Force = 0.1569463E-02[ 0.157E-02, 0.157E-02]  d Ewald  = 0.1569463E-02-0.321E-10


--------------------------------------------------------------------------------------------------------


    POTLOK:  cpu time    0.4557: real time    0.4559


--------------------------------------------------------------------------------------------------------


 stress matrix after NEB project (eV)
     -0.80912     -0.00665      0.00000
     -0.00665     -0.74130      0.00000
      0.00000      0.00000     -0.87551
  FORCES: max atom, RMS     0.039556    0.033022
  FORCE total and by dimension    0.057197    0.039424
  Stress total and by dimension    1.403850    0.875505


--------------------------------------------------------------------------------------------------------


    WAVPRE:  cpu time    0.0139: real time    0.0159
    FEWALD:  cpu time    0.0003: real time    0.0003

 real space projection operators:
  total allocation   :        181.30 KBytes
  max/ min on nodes  :         45.84         44.72

    ORTHCH:  cpu time    0.0228: real time    0.0231
     LOOP+:  cpu time    2.4120: real time    2.4267


--------------------------------------- Iteration      9(   1)  ---------------------------------------


    POTLOK:  cpu time    0.2251: real time    0.2281
    SETDIJ:  cpu time    0.2252: real time    0.2266
    EDDIAG:  cpu time    0.0485: real time    0.0506
  RMM-DIIS:  cpu time    0.1570: real time    0.1597
    ORTHCH:  cpu time    0.0062: real time    0.0063
       DOS:  cpu time    0.0005: real time    0.0005
    CHARGE:  cpu time    0.0327: real time    0.0332
    MIXING:  cpu time    0.0066: real time    0.0069
    --------------------------------------------
      LOOP:  cpu time    0.7021: real time    0.7121

 eigenvalue-minimisations  :    64
 total energy-change (2. order) : 0.2709944E-04  (-0.2667705E-02)
 number of electron       7.9999992 magnetization       0.0000000
 augmentation part        0.6889671 magnetization      -0.0000002

 Broyden mixing:
  rms(total) = 0.54637E-02    rms(broyden)= 0.54463E-02
  rms(prec ) = 0.60115E-02
  weight for this iteration     100.00

 Free energy of the ion-electron system (eV)
  ---------------------------------------------------
  alpha Z        PSCENC =         0.06643638
  Ewald energy   TEWEN  =       100.31799534
  -Hartree energ DENC   =      -494.05427627
  -exchange      EXHF   =         0.00000000
  -V(xc)+E(xc)   XCENC  =        34.07032791
  PAW double counting   =       328.34268999     -330.45152332
  entropy T*S    EENTRO =        -0.00000000
  eigenvalues    EBANDS =      -109.74791743
  atomic energy  EATOM  =       457.22046137
  Solvation  Ediel_sol  =         0.00000000
  ---------------------------------------------------
  free energy    TOTEN  =       -14.23580602 eV

  energy without entropy =      -14.23580602  energy(sigma->0) =      -14.23580602


--------------------------------------------------------------------------------------------------------


--------------------------------------- Iteration      9(   2)  ---------------------------------------


    POTLOK:  cpu time    0.2240: real time    0.2266
    SETDIJ:  cpu time    0.2250: real time    0.2257
    EDDIAG:  cpu time    0.0503: real time    0.0505
  RMM-DIIS:  cpu time    0.1648: real time    0.1663
    ORTHCH:  cpu time    0.0064: real time    0.0066
       DOS:  cpu time    0.0004: real time    0.0004
    CHARGE:  cpu time    0.0325: real time    0.0334
    MIXING:  cpu time    0.0071: real time    0.0073
    --------------------------------------------
      LOOP:  cpu time    0.7105: real time    0.7168

 eigenvalue-minimisations  :    64
 total energy-change (2. order) : 0.9379548E-04  (-0.3536560E-04)
 number of electron       7.9999992 magnetization       0.0000000
 augmentation part        0.6884080 magnetization      -0.0000000

 Broyden mixing:
  rms(total) = 0.18439E-02    rms(broyden)= 0.18388E-02
  rms(prec ) = 0.19945E-02
  weight for this iteration     100.00

 eigenvalues of (default mixing * dielectric matrix)
  average eigenvalue GAMMA=   1.2210
  1.2210

 Free energy of the ion-electron system (eV)
  ---------------------------------------------------
  alpha Z        PSCENC =         0.06643638
  Ewald energy   TEWEN  =       100.31799534
  -Hartree energ DENC   =      -494.17933016
  -exchange      EXHF   =         0.00000000
  -V(xc)+E(xc)   XCENC  =        34.07746328
  PAW double counting   =       328.73331408     -330.84484009
  entropy T*S    EENTRO =        -0.00000000
  eigenvalues    EBANDS =      -109.62721242
  atomic energy  EATOM  =       457.22046137
  Solvation  Ediel_sol  =         0.00000000
  ---------------------------------------------------
  free energy    TOTEN  =       -14.23571223 eV

  energy without entropy =      -14.23571223  energy(sigma->0) =      -14.23571223


--------------------------------------------------------------------------------------------------------


--------------------------------------- Iteration      9(   3)  ---------------------------------------


    POTLOK:  cpu time    0.2266: real time    0.2301
    SETDIJ:  cpu time    0.2259: real time    0.2267
    EDDIAG:  cpu time    0.0496: real time    0.0506
  RMM-DIIS:  cpu time    0.1583: real time    0.1602
    ORTHCH:  cpu time    0.0064: real time    0.0064
       DOS:  cpu time    0.0003: real time    0.0003
    --------------------------------------------
      LOOP:  cpu time    0.6670: real time    0.6741

 eigenvalue-minimisations  :    64
 total energy-change (2. order) :-0.6581954E-05  (-0.4205403E-05)
 number of electron       7.9999992 magnetization       0.0000000
 augmentation part        0.6884080 magnetization      -0.0000000

 Free energy of the ion-electron system (eV)
  ---------------------------------------------------
  alpha Z        PSCENC =         0.06643638
  Ewald energy   TEWEN  =       100.31799534
  -Hartree energ DENC   =      -494.20682891
  -exchange      EXHF   =         0.00000000
  -V(xc)+E(xc)   XCENC  =        34.07910441
  PAW double counting   =       328.89466484     -331.00705372
  entropy T*S    EENTRO =        -0.00000000
  eigenvalues    EBANDS =      -109.60049852
  atomic energy  EATOM  =       457.22046137
  Solvation  Ediel_sol  =         0.00000000
  ---------------------------------------------------
  free energy    TOTEN  =       -14.23571881 eV

  energy without entropy =      -14.23571881  energy(sigma->0) =      -14.23571881


--------------------------------------------------------------------------------------------------------


 average (electrostatic) potential at core
  the test charge radii are     0.7215  0.5201
  (the norm of the test charge is              1.0000)
       1 -80.6051       2 -44.6124       3 -44.6087
 
 
 
 E-fermi :  -6.9533     XC(G=0):  -0.1968     alpha+bet : -0.0386


 spin component 1

 k-point     1 :       0.0000    0.0000    0.0000
  band No.  band energies     occupation 
      1     -25.2826      1.00000
      2     -13.0844      1.00000
      3      -9.2398      1.00000
      4      -7.1934      1.00000
      5      -0.9675      0.00000
      6       0.0900      0.00000
      7       0.3546      0.00000
      8       0.5124      0.00000
      9       0.5236      0.00000
     10       0.6210      0.00000
     11       0.6531      0.00000
     12       0.8936      0.00000
     13       0.9269      0.00000
     14       1.0806      0.00000
     15       1.1093      0.00000
     16       1.2383      0.00000

 spin component 2

 k-point     1 :       0.0000    0.0000    0.0000
  band No.  band energies     occupation 
      1     -25.2826      1.00000
      2     -13.0844      1.00000
      3      -9.2398      1.00000
      4      -7.1934      1.00000
      5      -0.9675      0.00000
      6       0.0900      0.00000
      7       0.3546      0.00000
      8       0.5124      0.00000
      9       0.5236      0.00000
     10       0.6209      0.00000
     11       0.6531      0.00000
     12       0.8936      0.00000
     13       0.9269      0.00000
     14       1.0806      0.00000
     15       1.1093      0.00000
     16       1.2373      0.00000


--------------------------------------------------------------------------------------------------------


 soft charge-density along one line, spin component           1
         0         1         2         3         4         5         6         7         8         9
 total charge-density along one line
 
 soft charge-density along one line, spin component           2
         0         1         2         3         4         5         6         7         8         9
 total charge-density along one line
 
 pseudopotential strength for first ion, spin component:           1
 13.811  -0.529  -0.015  -0.000  -0.104   0.000   0.000   0.001
 -0.529   0.120   0.002   0.000   0.012  -0.000  -0.000  -0.001
 -0.015   0.002 -10.581   0.000   0.012   0.296  -0.000  -0.002
 -0.000   0.000   0.000 -10.374  -0.000  -0.000   0.267   0.000
 -0.104   0.012   0.012  -0.000 -10.498  -0.002   0.000   0.284
  0.000  -0.000   0.296  -0.000  -0.002   0.127   0.000   0.000
  0.000  -0.000  -0.000   0.267   0.000   0.000   0.133  -0.000
  0.001  -0.001  -0.002   0.000   0.284   0.000  -0.000   0.129
 pseudopotential strength for first ion, spin component:           2
 13.811  -0.529  -0.015  -0.000  -0.104   0.000   0.000   0.001
 -0.529   0.120   0.002   0.000   0.012  -0.000  -0.000  -0.001
 -0.015   0.002 -10.581  -0.000   0.012   0.296   0.000  -0.002
 -0.000   0.000  -0.000 -10.374  -0.000   0.000   0.267   0.000
 -0.104   0.012   0.012  -0.000 -10.498  -0.002   0.000   0.284
  0.000  -0.000   0.296   0.000  -0.002   0.127  -0.000   0.000
  0.000  -0.000   0.000   0.267   0.000  -0.000   0.133  -0.000
  0.001  -0.001  -0.002   0.000   0.284   0.000  -0.000   0.129
 total augmentation occupancy for first ion, spin component:           1
  1.858   0.206  -0.024  -0.000  -0.168   0.008   0.000   0.054
  0.206   0.047   0.024   0.000   0.173   0.005   0.000   0.032
 -0.024   0.024   1.413  -0.000   0.022   0.268   0.000  -0.009
 -0.000   0.000  -0.000   1.812  -0.000   0.000   0.111   0.000
 -0.168   0.173   0.022  -0.000   1.567  -0.009   0.000   0.209
  0.008   0.005   0.268   0.000  -0.009   0.051   0.000  -0.003
  0.000   0.000   0.000   0.111   0.000   0.000   0.007   0.000
  0.054   0.032  -0.009   0.000   0.209  -0.003   0.000   0.031
 total augmentation occupancy for first ion, spin component:           2
 -0.000   0.000   0.000   0.000   0.000  -0.000  -0.000  -0.000
  0.000   0.000  -0.000  -0.000  -0.000  -0.000  -0.000   0.000
  0.000  -0.000  -0.000   0.000  -0.000   0.000  -0.000   0.000
  0.000  -0.000   0.000  -0.000   0.000  -0.000  -0.000  -0.000
  0.000  -0.000  -0.000   0.000  -0.000   0.000   0.000   0.000
 -0.000  -0.000   0.000  -0.000   0.000   0.000  -0.000   0.000
 -0.000  -0.000  -0.000  -0.000   0.000  -0.000  -0.000  -0.000
 -0.000   0.000   0.000  -0.000   0.000   0.000  -0.000   0.000


------------------------ aborting loop because EDIFF is reached ----------------------------------------


 


 total charge     
 
# of ion       s       p       d       tot
------------------------------------------
    1        1.591   3.618   0.000   5.209
    2        0.630   0.116   0.000   0.746
    3        0.630   0.116   0.000   0.746
--------------------------------------------------
tot          2.851   3.850   0.000   6.701
 


 magnetization (x)
 
# of ion       s       p       d       tot
------------------------------------------
    1       -0.000   0.000   0.000   0.000
    2        0.000   0.000   0.000   0.000
    3        0.000   0.000   0.000   0.000
--------------------------------------------------
tot          0.000   0.000   0.000   0.000
 
    CHARGE:  cpu time    0.0327: real time    0.0328
    FORLOC:  cpu time    0.0055: real time    0.0055
    FORNL :  cpu time    0.0602: real time    0.0602
    STRESS:  cpu time    0.1858: real time    0.1859
    FORHAR:  cpu time    0.0264: real time    0.0265
    MIXING:  cpu time    0.0060: real time    0.0060
    OFIELD:  cpu time    0.0002: real time    0.0002

 ---------------------------------------------------------------------------------------------

         DFTD3 V3.0 Rev 1        
 Edisp (eV)   -0.00979

 E6    (eV) :    -0.0075
 E8    (eV) :    -0.0023
 % E8        : 23.83
    FORVDW:  cpu time    0.0088: real time    0.0088

  FORCE on cell =-STRESS in cart. coord.  units (eV):
  Direction    XX          YY          ZZ          XY          YZ          ZX
  --------------------------------------------------------------------------------------
  Alpha Z     0.06644     0.06644     0.06644
  Ewald      38.53370    90.89974   -29.11549    -7.53289     0.00001     0.00011
  Hartree   165.80391   174.75439   153.61494    -1.27915     0.00000     0.00002
  E(xc)     -36.10979   -35.91605   -36.40848    -0.02797     0.00000     0.00000
  Local    -293.15181  -339.72880  -234.24656     6.68021    -0.00001    -0.00009
  n-local   -31.31970   -30.49400   -31.24584    -0.11831    -0.00000    -0.00000
  augment     6.71182     5.77924     8.14465     0.13477    -0.00000    -0.00000
  Kinetic   148.73297   134.00176   168.30619     2.12567    -0.00000    -0.00003
  Fock        0.00000     0.00000     0.00000     0.00000     0.00000     0.00000
  vdW         0.00004    -0.00008    -0.00002     0.00002     0.00000     0.00000
  -------------------------------------------------------------------------------------
  Total      -0.73242    -0.63736    -0.88417    -0.01766     0.00000     0.00000
  in kB      -0.34770    -0.30257    -0.41973    -0.00838     0.00000     0.00000
  external pressure =       -0.36 kB  Pullay stress =        0.00 kB


 VOLUME and BASIS-vectors are now :
 -----------------------------------------------------------------------------
  energy-cutoff  :      400.00
  volume of cell :     3375.00
      direct lattice vectors                 reciprocal lattice vectors
    15.000000000  0.000000000  0.000000000     0.066666667  0.000000000  0.000000000
     0.000000000 15.000000000  0.000000000     0.000000000  0.066666667  0.000000000
     0.000000000  0.000000000 15.000000000     0.000000000  0.000000000  0.066666667

  length of vectors
    15.000000000 15.000000000 15.000000000     0.066666667  0.066666667  0.066666667


 FORCES acting on ions
    electron-ion (+dipol)            ewald-force                    non-local-force                 convergence-correction
 -----------------------------------------------------------------------------------------------
   0.620E+02 0.876E+01 0.900E-04   -.111E+03 -.156E+02 -.181E-03   0.487E+02 0.688E+01 0.783E-04   -.588E-01 -.461E-02 0.602E-05
   -.606E+02 0.639E+02 -.843E-04   0.664E+02 -.699E+02 0.919E-04   -.576E+01 0.602E+01 -.811E-05   -.382E-02 -.248E-04 0.437E-06
   -.405E+02 -.782E+02 -.816E-04   0.444E+02 0.856E+02 0.890E-04   -.386E+01 -.737E+01 -.783E-05   -.388E-02 -.979E-03 0.376E-06
 -----------------------------------------------------------------------------------------------
   -.390E+02 -.553E+01 -.760E-04   0.000E+00 0.142E-13 0.550E-17   0.391E+02 0.553E+01 0.623E-04   -.665E-01 -.562E-02 0.684E-05
 
 
 POSITION                                       TOTAL-FORCE (eV/Angst)
 -----------------------------------------------------------------------------------
      7.36445      7.48071      7.50000        -0.108976     -0.006946     -0.000004
      8.05950      6.80305      7.50000         0.066361     -0.053922      0.000002
      7.84437      8.32477      7.50000         0.042615      0.060868      0.000002
 -----------------------------------------------------------------------------------
    total drift:                               -0.005393     -0.001704     -0.000007


--------------------------------------------------------------------------------------------------------


  FREE ENERGIE OF THE ION-ELECTRON SYSTEM (eV)
  ---------------------------------------------------
  free  energy   TOTEN  =       -14.24551007 eV

  energy  without entropy=      -14.24551007  energy(sigma->0) =      -14.24551007
 
 d Force =-0.1289123E-03[-0.405E-03, 0.147E-03]  d Energy =-0.1176746E-03-0.112E-04
 d Force =-0.4375320E+00[-0.438E+00,-0.437E+00]  d Ewald  =-0.4375320E+00 0.558E-07


--------------------------------------------------------------------------------------------------------


    POTLOK:  cpu time    0.4537: real time    0.4540


--------------------------------------------------------------------------------------------------------


 stress matrix after NEB project (eV)
     -0.73242     -0.01766      0.00000
     -0.01766     -0.63736      0.00000
      0.00000      0.00000     -0.88417
  FORCES: max atom, RMS     0.109197    0.090841
  FORCE total and by dimension    0.157342    0.108976
  Stress total and by dimension    1.313413    0.884169
 Conjugate gradient step on ions:
 trial-energy change:    0.000118  1 .order    0.000129   -0.000147    0.000405
  (g-gl).g =-0.260E-03      g.g   = 0.158E-03  gl.gl    = 0.109E-01
 g(Force)  = 0.158E-03   g(Stress)= 0.000E+00 ortho     =-0.569E-08
 gamma     =  -0.02393
 trial     =   0.93161
 opt step  =   0.24819  (harmonic =   0.24819) maximal distance =0.00053391
 next E    =   -14.245647   (d E  =  -0.00002)


--------------------------------------------------------------------------------------------------------


    WAVPRE:  cpu time    0.0138: real time    0.0162
    FEWALD:  cpu time    0.0002: real time    0.0002

 real space projection operators:
  total allocation   :        181.66 KBytes
  max/ min on nodes  :         45.84         44.88

    ORTHCH:  cpu time    0.0218: real time    0.0232
     LOOP+:  cpu time    3.1244: real time    3.1527


--------------------------------------- Iteration     10(   1)  ---------------------------------------


    POTLOK:  cpu time    0.2266: real time    0.2280
    SETDIJ:  cpu time    0.2254: real time    0.2256
    EDDIAG:  cpu time    0.0503: real time    0.0506
  RMM-DIIS:  cpu time    0.1652: real time    0.1656
    ORTHCH:  cpu time    0.0062: real time    0.0062
       DOS:  cpu time    0.0003: real time    0.0003
    CHARGE:  cpu time    0.0335: real time    0.0337
    MIXING:  cpu time    0.0068: real time    0.0068
    --------------------------------------------
      LOOP:  cpu time    0.7146: real time    0.7170

 eigenvalue-minimisations  :    64
 total energy-change (2. order) :-0.1930579E-03  (-0.1456735E-02)
 number of electron       7.9999992 magnetization      -0.0000000
 augmentation part        0.6869527 magnetization       0.0000001

 Broyden mixing:
  rms(total) = 0.32817E-02    rms(broyden)= 0.32656E-02
  rms(prec ) = 0.35936E-02
  weight for this iteration     100.00

 Free energy of the ion-electron system (eV)
  ---------------------------------------------------
  alpha Z        PSCENC =         0.06643638
  Ewald energy   TEWEN  =        99.99689538
  -Hartree energ DENC   =      -494.02531051
  -exchange      EXHF   =         0.00000000
  -V(xc)+E(xc)   XCENC  =        34.07067218
  PAW double counting   =       328.92845377     -331.04056807
  entropy T*S    EENTRO =        -0.00000000
  eigenvalues    EBANDS =      -109.45294578
  atomic energy  EATOM  =       457.22046137
  Solvation  Ediel_sol  =         0.00000000
  ---------------------------------------------------
  free energy    TOTEN  =       -14.23590528 eV

  energy without entropy =      -14.23590528  energy(sigma->0) =      -14.23590528


--------------------------------------------------------------------------------------------------------


--------------------------------------- Iteration     10(   2)  ---------------------------------------


    POTLOK:  cpu time    0.2273: real time    0.2280
    SETDIJ:  cpu time    0.2264: real time    0.2267
    EDDIAG:  cpu time    0.0499: real time    0.0503
  RMM-DIIS:  cpu time    0.1634: real time    0.1639
    ORTHCH:  cpu time    0.0063: real time    0.0063
       DOS:  cpu time    0.0003: real time    0.0003
    CHARGE:  cpu time    0.0331: real time    0.0333
    MIXING:  cpu time    0.0071: real time    0.0072
    --------------------------------------------
      LOOP:  cpu time    0.7139: real time    0.7161

 eigenvalue-minimisations  :    64
 total energy-change (2. order) : 0.3411959E-04  (-0.1557891E-04)
 number of electron       7.9999992 magnetization      -0.0000000
 augmentation part        0.6872985 magnetization       0.0000000

 Broyden mixing:
  rms(total) = 0.12167E-02    rms(broyden)= 0.12131E-02
  rms(prec ) = 0.13180E-02
  weight for this iteration     100.00

 eigenvalues of (default mixing * dielectric matrix)
  average eigenvalue GAMMA=   1.2006
  1.2006

 Free energy of the ion-electron system (eV)
  ---------------------------------------------------
  alpha Z        PSCENC =         0.06643638
  Ewald energy   TEWEN  =        99.99689538
  -Hartree energ DENC   =      -493.95247623
  -exchange      EXHF   =         0.00000000
  -V(xc)+E(xc)   XCENC  =        34.06650181
  PAW double counting   =       328.69198543     -330.80253154
  entropy T*S    EENTRO =        -0.00000000
  eigenvalues    EBANDS =      -109.52314376
  atomic energy  EATOM  =       457.22046137
  Solvation  Ediel_sol  =         0.00000000
  ---------------------------------------------------
  free energy    TOTEN  =       -14.23587116 eV

  energy without entropy =      -14.23587116  energy(sigma->0) =      -14.23587116


--------------------------------------------------------------------------------------------------------


--------------------------------------- Iteration     10(   3)  ---------------------------------------


    POTLOK:  cpu time    0.2275: real time    0.2281
    SETDIJ:  cpu time    0.2254: real time    0.2257
    EDDIAG:  cpu time    0.0500: real time    0.0502
  RMM-DIIS:  cpu time    0.1610: real time    0.1615
    ORTHCH:  cpu time    0.0061: real time    0.0062
       DOS:  cpu time    0.0003: real time    0.0003
    --------------------------------------------
      LOOP:  cpu time    0.6702: real time    0.6719

 eigenvalue-minimisations  :    62
 total energy-change (2. order) :-0.3099820E-06  (-0.1385177E-05)
 number of electron       7.9999992 magnetization      -0.0000000
 augmentation part        0.6872985 magnetization       0.0000000

 Free energy of the ion-electron system (eV)
  ---------------------------------------------------
  alpha Z        PSCENC =         0.06643638
  Ewald energy   TEWEN  =        99.99689538
  -Hartree energ DENC   =      -493.93869866
  -exchange      EXHF   =         0.00000000
  -V(xc)+E(xc)   XCENC  =        34.06565364
  PAW double counting   =       328.59676133     -330.70684968
  entropy T*S    EENTRO =        -0.00000000
  eigenvalues    EBANDS =      -109.53653124
  atomic energy  EATOM  =       457.22046137
  Solvation  Ediel_sol  =         0.00000000
  ---------------------------------------------------
  free energy    TOTEN  =       -14.23587147 eV

  energy without entropy =      -14.23587147  energy(sigma->0) =      -14.23587147


--------------------------------------------------------------------------------------------------------


 average (electrostatic) potential at core
  the test charge radii are     0.7215  0.5201
  (the norm of the test charge is              1.0000)
       1 -80.6096       2 -44.5824       3 -44.5821
 
 
 
 E-fermi :  -6.9438     XC(G=0):  -0.1927     alpha+bet : -0.0386


 spin component 1

 k-point     1 :       0.0000    0.0000    0.0000
  band No.  band energies     occupation 
      1     -25.2664      1.00000
      2     -13.0595      1.00000
      3      -9.2491      1.00000
      4      -7.1932      1.00000
      5      -0.9675      0.00000
      6       0.0921      0.00000
      7       0.3623      0.00000
      8       0.5210      0.00000
      9       0.5345      0.00000
     10       0.6234      0.00000
     11       0.6533      0.00000
     12       0.8978      0.00000
     13       0.9279      0.00000
     14       1.0870      0.00000
     15       1.1185      0.00000
     16       1.2449      0.00000

 spin component 2

 k-point     1 :       0.0000    0.0000    0.0000
  band No.  band energies     occupation 
      1     -25.2664      1.00000
      2     -13.0595      1.00000
      3      -9.2491      1.00000
      4      -7.1932      1.00000
      5      -0.9675      0.00000
      6       0.0921      0.00000
      7       0.3623      0.00000
      8       0.5210      0.00000
      9       0.5345      0.00000
     10       0.6235      0.00000
     11       0.6533      0.00000
     12       0.8978      0.00000
     13       0.9279      0.00000
     14       1.0870      0.00000
     15       1.1185      0.00000
     16       1.2447      0.00000


--------------------------------------------------------------------------------------------------------


 soft charge-density along one line, spin component           1
         0         1         2         3         4         5         6         7         8         9
 total charge-density along one line
 
 soft charge-density along one line, spin component           2
         0         1         2         3         4         5         6         7         8         9
 total charge-density along one line
 
 pseudopotential strength for first ion, spin component:           1
 13.812  -0.530  -0.015  -0.000  -0.103   0.000  -0.000   0.001
 -0.530   0.120   0.002   0.000   0.012  -0.000  -0.000  -0.001
 -0.015   0.002 -10.581  -0.000   0.012   0.296   0.000  -0.002
 -0.000   0.000  -0.000 -10.376  -0.000   0.000   0.267   0.000
 -0.103   0.012   0.012  -0.000 -10.500  -0.002   0.000   0.285
  0.000  -0.000   0.296   0.000  -0.002   0.127  -0.000   0.000
 -0.000  -0.000   0.000   0.267   0.000  -0.000   0.133  -0.000
  0.001  -0.001  -0.002   0.000   0.285   0.000  -0.000   0.129
 pseudopotential strength for first ion, spin component:           2
 13.812  -0.530  -0.015  -0.000  -0.103   0.000   0.000   0.001
 -0.530   0.120   0.002   0.000   0.012  -0.000  -0.000  -0.001
 -0.015   0.002 -10.581   0.000   0.012   0.296  -0.000  -0.002
 -0.000   0.000   0.000 -10.376  -0.000  -0.000   0.267   0.000
 -0.103   0.012   0.012  -0.000 -10.500  -0.002   0.000   0.285
  0.000  -0.000   0.296  -0.000  -0.002   0.127   0.000   0.000
  0.000  -0.000  -0.000   0.267   0.000   0.000   0.133  -0.000
  0.001  -0.001  -0.002   0.000   0.285   0.000  -0.000   0.129
 total augmentation occupancy for first ion, spin component:           1
  1.858   0.206  -0.024  -0.000  -0.169   0.008   0.000   0.053
  0.206   0.047   0.024   0.000   0.173   0.005   0.000   0.032
 -0.024   0.024   1.411  -0.000   0.022   0.267   0.000  -0.008
 -0.000   0.000  -0.000   1.812  -0.000   0.000   0.111   0.000
 -0.169   0.173   0.022  -0.000   1.564  -0.008   0.000   0.209
  0.008   0.005   0.267   0.000  -0.008   0.051   0.000  -0.003
  0.000   0.000   0.000   0.111   0.000   0.000   0.007   0.000
  0.053   0.032  -0.008   0.000   0.209  -0.003   0.000   0.031
 total augmentation occupancy for first ion, spin component:           2
  0.000  -0.000  -0.000   0.000  -0.000   0.000   0.000   0.000
 -0.000  -0.000   0.000   0.000   0.000   0.000   0.000  -0.000
 -0.000   0.000   0.000  -0.000  -0.000  -0.000   0.000  -0.000
  0.000   0.000  -0.000  -0.000  -0.000   0.000   0.000   0.000
 -0.000   0.000  -0.000  -0.000   0.000  -0.000   0.000  -0.000
  0.000   0.000  -0.000   0.000  -0.000  -0.000   0.000   0.000
  0.000   0.000   0.000   0.000   0.000   0.000   0.000   0.000
  0.000  -0.000  -0.000   0.000  -0.000   0.000   0.000  -0.000


------------------------ aborting loop because EDIFF is reached ----------------------------------------


 


 total charge     
 
# of ion       s       p       d       tot
------------------------------------------
    1        1.591   3.615   0.000   5.207
    2        0.628   0.115   0.000   0.743
    3        0.628   0.115   0.000   0.743
--------------------------------------------------
tot          2.847   3.845   0.000   6.692
 


 magnetization (x)
 
# of ion       s       p       d       tot
------------------------------------------
    1        0.000  -0.000   0.000  -0.000
    2       -0.000  -0.000   0.000  -0.000
    3       -0.000  -0.000   0.000  -0.000
--------------------------------------------------
tot          0.000  -0.000   0.000  -0.000
 
    CHARGE:  cpu time    0.0329: real time    0.0329
    FORLOC:  cpu time    0.0056: real time    0.0057
    FORNL :  cpu time    0.0596: real time    0.0597
    STRESS:  cpu time    0.1839: real time    0.1844
    FORHAR:  cpu time    0.0262: real time    0.0263
    MIXING:  cpu time    0.0060: real time    0.0060
    OFIELD:  cpu time    0.0001: real time    0.0001

 ---------------------------------------------------------------------------------------------

         DFTD3 V3.0 Rev 1        
 Edisp (eV)   -0.00979

 E6    (eV) :    -0.0075
 E8    (eV) :    -0.0023
 % E8        : 23.83
    FORVDW:  cpu time    0.0084: real time    0.0084

  FORCE on cell =-STRESS in cart. coord.  units (eV):
  Direction    XX          YY          ZZ          XY          YZ          ZX
  --------------------------------------------------------------------------------------
  Alpha Z     0.06644     0.06644     0.06644
  Ewald      38.65977    90.45277   -29.11569    -7.43838     0.00001     0.00009
  Hartree   165.77929   174.63944   153.53916    -1.26640     0.00000     0.00002
  E(xc)     -36.09450   -35.90342   -36.39466    -0.02758     0.00000     0.00000
  Local    -293.21358  -339.30118  -234.13993     6.60418    -0.00001    -0.00008
  n-local   -31.28344   -30.45057   -31.22660    -0.12029    -0.00000    -0.00000
  augment     6.70482     5.78193     8.14103     0.13317    -0.00000    -0.00000
  Kinetic   148.60211   134.01311   168.25912     2.10513    -0.00000    -0.00003
  Fock        0.00000     0.00000     0.00000     0.00000     0.00000     0.00000
  vdW         0.00004    -0.00008    -0.00002     0.00002     0.00000     0.00000
  -------------------------------------------------------------------------------------
  Total      -0.77906    -0.70157    -0.87115    -0.01015     0.00000    -0.00000
  in kB      -0.36983    -0.33305    -0.41355    -0.00482     0.00000    -0.00000
  external pressure =       -0.37 kB  Pullay stress =        0.00 kB


 VOLUME and BASIS-vectors are now :
 -----------------------------------------------------------------------------
  energy-cutoff  :      400.00
  volume of cell :     3375.00
      direct lattice vectors                 reciprocal lattice vectors
    15.000000000  0.000000000  0.000000000     0.066666667  0.000000000  0.000000000
     0.000000000 15.000000000  0.000000000     0.000000000  0.066666667  0.000000000
     0.000000000  0.000000000 15.000000000     0.000000000  0.000000000  0.066666667

  length of vectors
    15.000000000 15.000000000 15.000000000     0.066666667  0.066666667  0.066666667


 FORCES acting on ions
    electron-ion (+dipol)            ewald-force                    non-local-force                 convergence-correction
 -----------------------------------------------------------------------------------------------
   0.619E+02 0.876E+01 0.804E-04   -.111E+03 -.156E+02 -.148E-03   0.487E+02 0.689E+01 0.667E-04   0.424E-01 0.322E-02 -.397E-05
   -.605E+02 0.636E+02 -.687E-04   0.663E+02 -.696E+02 0.756E-04   -.573E+01 0.597E+01 -.649E-05   0.249E-02 0.300E-03 -.287E-06
   -.405E+02 -.779E+02 -.662E-04   0.444E+02 0.852E+02 0.727E-04   -.385E+01 -.732E+01 -.625E-05   0.263E-02 0.367E-03 -.241E-06
 -----------------------------------------------------------------------------------------------
   -.392E+02 -.554E+01 -.545E-04   0.000E+00 0.000E+00 0.549E-17   0.391E+02 0.553E+01 0.539E-04   0.475E-01 0.389E-02 -.450E-05
 
 
 POSITION                                       TOTAL-FORCE (eV/Angst)
 -----------------------------------------------------------------------------------
      7.36298      7.48058      7.50000         0.001305      0.001183     -0.000004
      8.06033      6.80265      7.50000        -0.000266     -0.000089      0.000002
      7.84502      8.32530      7.50000        -0.001040     -0.001094      0.000002
 -----------------------------------------------------------------------------------
    total drift:                               -0.006346     -0.000305     -0.000005


--------------------------------------------------------------------------------------------------------


  FREE ENERGIE OF THE ION-ELECTRON SYSTEM (eV)
  ---------------------------------------------------
  free  energy   TOTEN  =       -14.24566292 eV

  energy  without entropy=      -14.24566292  energy(sigma->0) =      -14.24566292
 
 d Force = 0.1467455E-03[-0.350E-05, 0.297E-03]  d Energy = 0.1528556E-03-0.611E-05
 d Force = 0.3210999E+00[ 0.321E+00, 0.321E+00]  d Ewald  = 0.3211000E+00-0.233E-07


--------------------------------------------------------------------------------------------------------


    POTLOK:  cpu time    0.4545: real time    0.4552


--------------------------------------------------------------------------------------------------------


 stress matrix after NEB project (eV)
     -0.77906     -0.01015     -0.00000
     -0.01015     -0.70157      0.00000
     -0.00000      0.00000     -0.87115
  FORCES: max atom, RMS     0.001762    0.001349
  FORCE total and by dimension    0.002337    0.001305
  Stress total and by dimension    1.363173    0.871148


--------------------------------------------------------------------------------------------------------


  
 reached required accuracy - stopping structural energy minimisation
 writing wavefunctions
     LOOP+:  cpu time    3.2541: real time    3.2659
    4ORBIT:  cpu time    0.0000: real time    0.0000
 


 total charge     
 
# of ion       s       p       d       tot
------------------------------------------
    1        1.591   3.615   0.000   5.207
    2        0.628   0.115   0.000   0.743
    3        0.628   0.115   0.000   0.743
--------------------------------------------------
tot          2.847   3.845   0.000   6.692
 


 magnetization (x)
 
# of ion       s       p       d       tot
------------------------------------------
    1        0.000  -0.000   0.000  -0.000
    2       -0.000  -0.000   0.000  -0.000
    3       -0.000  -0.000   0.000  -0.000
--------------------------------------------------
tot          0.000  -0.000   0.000  -0.000
 

 total amount of memory used by VASP MPI-rank0    60037. kBytes
=======================================================================

   base      :      30000. kBytes
   nonlr-proj:        127. kBytes
   fftplans  :       8287. kBytes
   grid      :      20633. kBytes
   one-center:          6. kBytes
   wavefun   :        984. kBytes
 
  
  
 General timing and accounting informations for this job:
 ========================================================
  
                  Total CPU time used (sec):      119.097
                            User time (sec):       79.684
                          System time (sec):       39.413
                         Elapsed time (sec):      120.464
  
                   Maximum memory used (kb):      120448.
                   Average memory used (kb):           0.
  
                          Minor page faults:       280854
                          Major page faults:            1
                 Voluntary context switches:         2496
