# Supplementary material for: Elucidating the catalytic mechanism of Prussian blue nanozymes with self-increasing catalytic activity
Source: Nat Commun. 2024 Jul 13;15:5908. doi: 10.1038/s41467-024-50344-7 (PMC11246500; doi:10.1038/s41467-024-50344-7)
Supplement: Supplementary file 4 — Source Data [file 41467_2024_50344_MOESM4_ESM.zip › Source data/Computational source data/H2O/POTCAR]

 PAW_PBE O 08Apr2002
 6.00000000000000000
 parameters from PSCTR are:
   VRHFIN =O: s2p4
   LEXCH  = PE
   EATOM  =   432.3788 eV,   31.7789 Ry

   TITEL  = PAW_PBE O 08Apr2002
   LULTRA =        F    use ultrasoft PP ?
   IUNSCR =        0    unscreen: 0-lin 1-nonlin 2-no
   RPACOR =     .000    partial core radius
   POMASS =   16.000; ZVAL   =    6.000    mass and valenz
   RCORE  =    1.520    outmost cutoff radius
   RWIGS  =    1.550; RWIGS  =     .820    wigner-seitz radius (au A)
   ENMAX  =  400.000; ENMIN  =  300.000 eV
   ICORE  =        2    local potential
   LCOR   =        T    correct aug charges
   LPAW   =        T    paw PP
   EAUG   =  605.392
   DEXC   =     .000
   RMAX   =    2.264    core radius for proj-oper
   RAUG   =    1.300    factor for augmentation sphere
   RDEP   =    1.550    radius for radial grids
   QCUT   =   -5.520; QGAM   =   11.041    optimization parameters
 
   Description
     l     E      TYP  RCUT    TYP  RCUT
     0   .000     23  1.200
     0  -.700     23  1.200
     1   .000     23  1.520
     1   .600     23  1.520
     2   .000      7  1.500
   Error from kinetic energy argument (eV)
   NDATA  =      100
   STEP   =   20.000   1.050
  163.      160.      159.      156.      154.      151.      148.      146.
  142.      139.      137.      134.      130.      126.      123.      119.
  115.      111.      108.      102.      98.8      95.2      90.0      86.6
  83.2      78.3      73.5      70.4      65.9      61.6      57.4      53.4
  49.6      46.0      42.6      39.3      35.3      32.4      28.9      26.4
  23.4      20.6      18.1      15.8      13.7      11.9      10.3      8.47
  7.22      5.87      4.73      3.95      3.13      2.45      1.80      1.37
  1.03      .721      .493      .329      .215      .138      .882E-01  .534E-01
  .367E-01  .267E-01  .223E-01  .205E-01  .193E-01  .181E-01  .162E-01  .138E-01
  .112E-01  .878E-02  .646E-02  .490E-02  .370E-02  .300E-02  .259E-02  .238E-02
  .219E-02  .196E-02  .167E-02  .132E-02  .100E-02  .764E-03  .617E-03  .544E-03
  .522E-03  .507E-03  .467E-03  .403E-03  .312E-03  .236E-03  .181E-03  .157E-03
  .152E-03  .150E-03  .139E-03  .118E-03
END of PSCTR-controll parameters
 local part
 122.832189257630020
   .23155445E+02   .23152693E+02   .23149261E+02   .23143544E+02   .23135541E+02
   .23125253E+02   .23112681E+02   .23097823E+02   .23080677E+02   .23061237E+02
   .23039495E+02   .23015440E+02   .22989059E+02   .22960335E+02   .22929249E+02
   .22895777E+02   .22859896E+02   .22821578E+02   .22780793E+02   .22737509E+02
   .22691690E+02   .22643299E+02   .22592293E+02   .22538630E+02   .22482260E+02
   .22423132E+02   .22361190E+02   .22296376E+02   .22228625E+02   .22157873E+02
   .22084048E+02   .22007079E+02   .21926890E+02   .21843403E+02   .21756538E+02
   .21666211E+02   .21572340E+02   .21474838E+02   .21373619E+02   .21268597E+02
   .21159684E+02   .21046794E+02   .20929842E+02   .20808743E+02   .20683417E+02
   .20553785E+02   .20419772E+02   .20281308E+02   .20138327E+02   .19990769E+02
   .19838580E+02   .19681713E+02   .19520129E+02   .19353797E+02   .19182693E+02
   .19006804E+02   .18826128E+02   .18640671E+02   .18450451E+02   .18255500E+02
   .18055858E+02   .17851580E+02   .17642733E+02   .17429396E+02   .17211664E+02
   .16989641E+02   .16763448E+02   .16533218E+02   .16299098E+02   .16061247E+02
   .15819840E+02   .15575061E+02   .15327109E+02   .15076196E+02   .14822544E+02
   .14566388E+02   .14307973E+02   .14047552E+02   .13785392E+02   .13521763E+02
   .13256948E+02   .12991234E+02   .12724915E+02   .12458289E+02   .12191659E+02
   .11925331E+02   .11659614E+02   .11394816E+02   .11131245E+02   .10869211E+02
   .10609017E+02   .10350966E+02   .10095354E+02   .98424727E+01   .95926072E+01
   .93460340E+01   .91030212E+01   .88638270E+01   .86286987E+01   .83978722E+01
   .81715707E+01   .79500043E+01   .77333688E+01   .75218455E+01   .73156002E+01
   .71147829E+01   .69195273E+01   .67299503E+01   .65461519E+01   .63682145E+01
   .61962037E+01   .60301671E+01   .58701350E+01   .57161205E+01   .55681193E+01
   .54261103E+01   .52900556E+01   .51599012E+01   .50355773E+01   .49169989E+01
   .48040663E+01   .46966659E+01   .45946711E+01   .44979426E+01   .44063297E+01
   .43196709E+01   .42377948E+01   .41605214E+01   .40876627E+01   .40190236E+01
   .39544034E+01   .38935965E+01   .38363932E+01   .37825814E+01   .37319469E+01
   .36842749E+01   .36393508E+01   .35969612E+01   .35568949E+01   .35189437E+01
   .34829034E+01   .34485744E+01   .34157630E+01   .33842813E+01   .33539488E+01
   .33245924E+01   .32960472E+01   .32681572E+01   .32407752E+01   .32137639E+01
   .31869956E+01   .31603530E+01   .31337289E+01   .31070267E+01   .30801603E+01
   .30530540E+01   .30256429E+01   .29978721E+01   .29696971E+01   .29410832E+01
   .29120056E+01   .28824486E+01   .28524057E+01   .28218788E+01   .27908779E+01
   .27594206E+01   .27275318E+01   .26952425E+01   .26625901E+01   .26296170E+01
   .25963704E+01   .25629018E+01   .25292661E+01   .24955211E+01   .24617268E+01
   .24279449E+01   .23942383E+01   .23606701E+01   .23273035E+01   .22942010E+01
   .22614239E+01   .22290318E+01   .21970823E+01   .21656302E+01   .21347276E+01
   .21044231E+01   .20747616E+01   .20457843E+01   .20175281E+01   .19900255E+01
   .19633044E+01   .19373883E+01   .19122957E+01   .18880405E+01   .18646316E+01
   .18420733E+01   .18203652E+01   .17995024E+01   .17794755E+01   .17602707E+01
   .17418705E+01   .17242532E+01   .17073938E+01   .16912639E+01   .16758320E+01
   .16610641E+01   .16469237E+01   .16333722E+01   .16203693E+01   .16078735E+01
   .15958421E+01   .15842318E+01   .15729988E+01   .15620996E+01   .15514907E+01
   .15411295E+01   .15309742E+01   .15209843E+01   .15111206E+01   .15013460E+01
   .14916249E+01   .14819243E+01   .14722133E+01   .14624637E+01   .14526498E+01
   .14427487E+01   .14327405E+01   .14226081E+01   .14123373E+01   .14019171E+01
   .13913392E+01   .13805984E+01   .13696923E+01   .13586213E+01   .13473883E+01
   .13359990E+01   .13244615E+01   .13127860E+01   .13009850E+01   .12890728E+01
   .12770654E+01   .12649804E+01   .12528367E+01   .12406544E+01   .12284542E+01
   .12162578E+01   .12040872E+01   .11919646E+01   .11799123E+01   .11679522E+01
   .11561062E+01   .11443952E+01   .11328397E+01   .11214589E+01   .11102712E+01
   .10992936E+01   .10885419E+01   .10780303E+01   .10677713E+01   .10577759E+01
   .10480534E+01   .10386110E+01   .10294545E+01   .10205875E+01   .10120120E+01
   .10037281E+01   .99573405E+00   .98802637E+00   .98059993E+00   .97344797E+00
   .96656217E+00   .95993281E+00   .95354881E+00   .94739790E+00   .94146671E+00
   .93574091E+00   .93020536E+00   .92484425E+00   .91964123E+00   .91457956E+00
   .90964227E+00   .90481229E+00   .90007260E+00   .89540637E+00   .89079709E+00
   .88622870E+00   .88168571E+00   .87715333E+00   .87261756E+00   .86806530E+00
   .86348444E+00   .85886393E+00   .85419386E+00   .84946550E+00   .84467136E+00
   .83980521E+00   .83486211E+00   .82983841E+00   .82473177E+00   .81954111E+00
   .81426662E+00   .80890973E+00   .80347303E+00   .79796024E+00   .79237615E+00
   .78672657E+00   .78101820E+00   .77525858E+00   .76945600E+00   .76361942E+00
   .75775831E+00   .75188262E+00   .74600265E+00   .74012893E+00   .73427215E+00
   .72844301E+00   .72265218E+00   .71691014E+00   .71122715E+00   .70561310E+00
   .70007743E+00   .69462911E+00   .68927647E+00   .68402723E+00   .67888835E+00
   .67386605E+00   .66896570E+00   .66419185E+00   .65954814E+00   .65503733E+00
   .65066125E+00   .64642082E+00   .64231605E+00   .63834605E+00   .63450904E+00
   .63080240E+00   .62722268E+00   .62376568E+00   .62042644E+00   .61719934E+00
   .61407817E+00   .61105614E+00   .60812599E+00   .60528004E+00   .60251030E+00
   .59980849E+00   .59716614E+00   .59457468E+00   .59202550E+00   .58951003E+00
   .58701980E+00   .58454654E+00   .58208221E+00   .57961910E+00   .57714987E+00
   .57466763E+00   .57216594E+00   .56963895E+00   .56708132E+00   .56448837E+00
   .56185603E+00   .55918091E+00   .55646027E+00   .55369208E+00   .55087499E+00
   .54800835E+00   .54509219E+00   .54212720E+00   .53911474E+00   .53605675E+00
   .53295582E+00   .52981506E+00   .52663812E+00   .52342909E+00   .52019253E+00
   .51693334E+00   .51365677E+00   .51036832E+00   .50707371E+00   .50377881E+00
   .50048961E+00   .49721211E+00   .49395232E+00   .49071615E+00   .48750942E+00
   .48433774E+00   .48120651E+00   .47812083E+00   .47508551E+00   .47210497E+00
   .46918326E+00   .46632398E+00   .46353029E+00   .46080485E+00   .45814984E+00
   .45556693E+00   .45305727E+00   .45062147E+00   .44825964E+00   .44597137E+00
   .44375571E+00   .44161126E+00   .43953613E+00   .43752797E+00   .43558402E+00
   .43370110E+00   .43187571E+00   .43010401E+00   .42838185E+00   .42670486E+00
   .42506848E+00   .42346796E+00   .42189845E+00   .42035503E+00   .41883273E+00
   .41732664E+00   .41583186E+00   .41434364E+00   .41285733E+00   .41136849E+00
   .40987289E+00   .40836657E+00   .40684582E+00   .40530728E+00   .40374789E+00
   .40216498E+00   .40055624E+00   .39891975E+00   .39725399E+00   .39555786E+00
   .39383066E+00   .39207210E+00   .39028230E+00   .38846177E+00   .38661143E+00
   .38473254E+00   .38282674E+00   .38089598E+00   .37894254E+00   .37696897E+00
   .37497807E+00   .37297287E+00   .37095659E+00   .36893261E+00   .36690442E+00
   .36487563E+00   .36284989E+00   .36083085E+00   .35882219E+00   .35682749E+00
   .35485030E+00   .35289401E+00   .35096191E+00   .34905706E+00   .34718238E+00
   .34534052E+00   .34353392E+00   .34176471E+00   .34003479E+00   .33834572E+00
   .33669879E+00   .33509493E+00   .33353480E+00   .33201871E+00   .33054663E+00
   .32911826E+00   .32773295E+00   .32638975E+00   .32508743E+00   .32382450E+00
   .32259918E+00   .32140947E+00   .32025315E+00   .31912781E+00   .31803085E+00
   .31695955E+00   .31591105E+00   .31488241E+00   .31387062E+00   .31287264E+00
   .31188540E+00   .31090587E+00   .30993106E+00   .30895805E+00   .30798401E+00
   .30700625E+00   .30602221E+00   .30502951E+00   .30402592E+00   .30300946E+00
   .30197832E+00   .30093095E+00   .29986602E+00   .29878246E+00   .29767946E+00
   .29655644E+00   .29541311E+00   .29424942E+00   .29306559E+00   .29186206E+00
   .29063955E+00   .28939897E+00   .28814149E+00   .28686844E+00   .28558136E+00
   .28428197E+00   .28297213E+00   .28165382E+00   .28032916E+00   .27900034E+00
   .27766963E+00   .27633933E+00   .27501179E+00   .27368934E+00   .27237430E+00
   .27106894E+00   .26977549E+00   .26849606E+00   .26723268E+00   .26598726E+00
   .26476157E+00   .26355722E+00   .26237566E+00   .26121818E+00   .26008586E+00
   .25897959E+00   .25790008E+00   .25684781E+00   .25582306E+00   .25482591E+00
   .25385623E+00   .25291367E+00   .25199772E+00   .25110764E+00   .25024254E+00
   .24940133E+00   .24858278E+00   .24778552E+00   .24700803E+00   .24624869E+00
   .24550578E+00   .24477747E+00   .24406190E+00   .24335715E+00   .24266125E+00
   .24197226E+00   .24128820E+00   .24060715E+00   .23992721E+00   .23924657E+00
   .23856345E+00   .23787620E+00   .23718326E+00   .23648318E+00   .23577464E+00
   .23505648E+00   .23432765E+00   .23358730E+00   .23283470E+00   .23206930E+00
   .23129074E+00   .23049880E+00   .22969344E+00   .22887479E+00   .22804315E+00
   .22719895E+00   .22634282E+00   .22547549E+00   .22459785E+00   .22371090E+00
   .22281576E+00   .22191365E+00   .22100589E+00   .22009385E+00   .21917899E+00
   .21826279E+00   .21734679E+00   .21643251E+00   .21552151E+00   .21461531E+00
   .21371541E+00   .21282327E+00   .21194030E+00   .21106783E+00   .21020712E+00
   .20935932E+00   .20852550E+00   .20770662E+00   .20690351E+00   .20611688E+00
   .20534731E+00   .20459524E+00   .20386099E+00   .20314472E+00   .20244647E+00
   .20176612E+00   .20110343E+00   .20045804E+00   .19982942E+00   .19921696E+00
   .19861993E+00   .19803748E+00   .19746867E+00   .19691247E+00   .19636779E+00
   .19583345E+00   .19530823E+00   .19479088E+00   .19428008E+00   .19377454E+00
   .19327293E+00   .19277395E+00   .19227630E+00   .19177873E+00   .19128003E+00
   .19077902E+00   .19027463E+00   .18976581E+00   .18925164E+00   .18873125E+00
   .18820390E+00   .18766893E+00   .18712580E+00   .18657407E+00   .18601343E+00
   .18544366E+00   .18486468E+00   .18427653E+00   .18367934E+00   .18307336E+00
   .18245897E+00   .18183663E+00   .18120690E+00   .18057043E+00   .17992795E+00
   .17928028E+00   .17862829E+00   .17797292E+00   .17731514E+00   .17665599E+00
   .17599649E+00   .17533773E+00   .17468077E+00   .17402668E+00   .17337651E+00
   .17273128E+00   .17209201E+00   .17145962E+00   .17083504E+00   .17021908E+00
   .16961253E+00   .16901607E+00   .16843034E+00   .16785584E+00   .16729304E+00
   .16674226E+00   .16620377E+00   .16567772E+00   .16516416E+00   .16466305E+00
   .16417424E+00   .16369750E+00   .16323250E+00   .16277882E+00   .16233597E+00
   .16190338E+00   .16148038E+00   .16106628E+00   .16066029E+00   .16026161E+00
   .15986936E+00   .15948266E+00   .15910059E+00   .15872220E+00   .15834656E+00
   .15797274E+00   .15759979E+00   .15722681E+00   .15685292E+00   .15647729E+00
   .15609910E+00   .15571761E+00   .15533214E+00   .15494205E+00   .15454679E+00
   .15414587E+00   .15373889E+00   .15332551E+00   .15290550E+00   .15247869E+00
   .15204501E+00   .15160447E+00   .15115717E+00   .15070328E+00   .15024306E+00
   .14977685E+00   .14930505E+00   .14882814E+00   .14834665E+00   .14786118E+00
   .14737238E+00   .14688092E+00   .14638754E+00   .14589300E+00   .14539806E+00
   .14490354E+00   .14441021E+00   .14391889E+00   .14343036E+00   .14294540E+00
   .14246476E+00   .14198915E+00   .14151925E+00   .14105571E+00   .14059910E+00
   .14014996E+00   .13970877E+00   .13927593E+00   .13885178E+00   .13843659E+00
   .13803056E+00   .13763383E+00   .13724643E+00   .13686835E+00   .13649948E+00
   .13613966E+00   .13578864E+00   .13544611E+00   .13511171E+00   .13478500E+00
   .13446548E+00   .13415263E+00   .13384585E+00   .13354452E+00   .13324799E+00
   .13295557E+00   .13266656E+00   .13238023E+00   .13209586E+00   .13181273E+00
   .13153012E+00   .13124732E+00   .13096365E+00   .13067845E+00   .13039111E+00
   .13010103E+00   .12980768E+00   .12951055E+00   .12920922E+00   .12890329E+00
   .12859244E+00   .12827640E+00   .12795499E+00   .12762805E+00   .12729554E+00
   .12695744E+00   .12661382E+00   .12626482E+00   .12591063E+00   .12555151E+00
   .12518776E+00   .12481975E+00   .12444790E+00   .12407269E+00   .12369460E+00
   .12331418E+00   .12293200E+00   .12254866E+00   .12216478E+00   .12178098E+00
   .12139790E+00   .12101618E+00   .12063646E+00   .12025935E+00   .11988545E+00
   .11951535E+00   .11914960E+00   .11878872E+00   .11843318E+00   .11808343E+00
   .11773986E+00   .11740281E+00   .11707256E+00   .11674936E+00   .11643337E+00
   .11612472E+00   .11582347E+00   .11552960E+00   .11524306E+00   .11496374E+00
   .11469144E+00   .11442595E+00   .11416697E+00   .11391417E+00   .11366717E+00
   .11342554E+00   .11318884E+00   .11295655E+00   .11272816E+00   .11250313E+00
   .11228088E+00   .11206084E+00   .11184242E+00   .11162503E+00   .11140810E+00
   .11119104E+00   .11097329E+00   .11075431E+00   .11053359E+00   .11031063E+00
   .11008499E+00   .10985625E+00   .10962403E+00   .10938800E+00   .10914789E+00
   .10890345E+00   .10865450E+00   .10840093E+00   .10814264E+00   .10787962E+00
   .10761191E+00   .10733958E+00   .10706278E+00   .10678170E+00   .10649658E+00
   .10620769E+00   .10591537E+00   .10561998E+00   .10532192E+00   .10502162E+00
   .10471954E+00   .10441617E+00   .10411201E+00   .10380756E+00   .10350335E+00
   .10319991E+00   .10289777E+00   .10259743E+00   .10229940E+00   .10200418E+00
   .10171222E+00   .10142397E+00   .10113985E+00   .10086023E+00   .10058546E+00
   .10031584E+00   .10005162E+00   .99793034E-01   .99540245E-01   .99293377E-01
   .99052504E-01   .98817651E-01   .98588793E-01   .98365858E-01   .98148724E-01
   .97937225E-01   .97731147E-01   .97530237E-01   .97334202E-01   .97142709E-01
   .96955397E-01   .96771871E-01   .96591713E-01   .96414480E-01   .96239713E-01
   .96066940E-01   .95895679E-01   .95725442E-01   .95555746E-01   .95386107E-01
   .95216055E-01   .95045131E-01   .94872896E-01   .94698932E-01   .94522846E-01
   .94344276E-01   .94162891E-01   .93978395E-01   .93790532E-01   .93599082E-01
   .93403871E-01   .93204764E-01   .93001674E-01   .92794556E-01   .92583411E-01
   .92368286E-01   .92149271E-01   .91926498E-01   .91700141E-01   .91470413E-01
   .91237566E-01   .91001884E-01   .90763683E-01   .90523308E-01   .90281128E-01
   .90037534E-01   .89792935E-01   .89547752E-01   .89302418E-01   .89057370E-01
   .88813047E-01   .88569884E-01   .88328311E-01   .88088743E-01   .87851584E-01
   .87617217E-01   .87386003E-01   .87158276E-01   .86934344E-01   .86714482E-01
   .86498932E-01   .86287900E-01   .86081555E-01   .85880026E-01   .85683402E-01
   .85491732E-01   .85305023E-01   .85123242E-01   .84946313E-01   .84774125E-01
   .84606523E-01   .84443320E-01   .84284292E-01   .84129183E-01   .83977708E-01
   .83829555E-01   .83684387E-01   .83541847E-01   .83401561E-01   .83263141E-01
   .83126188E-01   .82990297E-01   .82855060E-01   .82720073E-01   .82584933E-01
   .82449250E-01   .82312643E-01   .82174750E-01   .82035227E-01   .81893753E-01
   .81750031E-01   .81603794E-01   .81454803E-01   .81302851E-01   .81147768E-01
   .80989416E-01   .80827694E-01   .80662540E-01   .80493929E-01   .80321872E-01
   .80146420E-01   .79967660E-01   .79785713E-01   .79600737E-01   .79412920E-01
   .79222482E-01   .79029671E-01   .78834760E-01   .78638045E-01   .78439844E-01
   .78240491E-01   .78040334E-01   .77839732E-01   .77639049E-01   .77438658E-01
   .77238926E-01   .77040221E-01   .76842902E-01   .76647319E-01   .76453807E-01
   .76262685E-01   .76074254E-01   .75888790E-01   .75706547E-01   .75527750E-01
   .75352598E-01   .75181256E-01   .75013859E-01   .74850509E-01   .74691274E-01
   .74536187E-01   .74385246E-01   .74238414E-01   .74095622E-01   .73956766E-01
   .73821710E-01   .73690288E-01   .73562306E-01   .73437542E-01   .73315749E-01
   .73196658E-01   .73079982E-01   .72965415E-01   .72852638E-01   .72741320E-01
   .72631122E-01   .72521701E-01   .72412713E-01   .72303815E-01   .72194667E-01
 gradient corrections used for XC
 5
 atomic pseudo charge-density
   .60000000E+01   .59917682E+01   .59671789E+01   .59265479E+01   .58703891E+01
   .57993990E+01   .57144341E+01   .56164855E+01   .55066511E+01   .53861066E+01
   .52560766E+01   .51178084E+01   .49725469E+01   .48215134E+01   .46658876E+01
   .45067929E+01   .43452859E+01   .41823479E+01   .40188803E+01   .38557025E+01
   .36935506E+01   .35330797E+01   .33748662E+01   .32194109E+01   .30671444E+01
   .29184307E+01   .27735730E+01   .26328185E+01   .24963632E+01   .23643571E+01
   .22369087E+01   .21140897E+01   .19959388E+01   .18824658E+01   .17736551E+01
   .16694691E+01   .15698510E+01   .14747279E+01   .13840130E+01   .12976078E+01
   .12154045E+01   .11372872E+01   .10631344E+01   .99281940E+00   .92621249E+00
   .86318152E+00   .80359313E+00   .74731357E+00   .69420942E+00   .64414831E+00
   .59699943E+00   .55263402E+00   .51092580E+00   .47175127E+00   .43498998E+00
   .40052480E+00   .36824205E+00   .33803164E+00   .30978717E+00   .28340598E+00
   .25878921E+00   .23584178E+00   .21447237E+00   .19459343E+00   .17612108E+00
   .15897509E+00   .14307879E+00   .12835897E+00   .11474584E+00   .10217290E+00
   .90576828E-01   .79897428E-01   .70077479E-01   .61062654E-01   .52801404E-01
   .45244856E-01   .38346707E-01   .32063120E-01   .26352622E-01   .21176003E-01
   .16496215E-01   .12278281E-01   .84891979E-02   .50978486E-02   .20749112E-02
  -.60722392E-03  -.29745366E-02  -.50514558E-02  -.68609362E-02  -.84245308E-02
  -.97624615E-02  -.10893686E-01  -.11835965E-01  -.12605919E-01  -.13219093E-01
  -.13690009E-01  -.14032225E-01  -.14258381E-01  -.14380251E-01  -.14408793E-01
  -.14354189E-01  -.14225891E-01  -.14032660E-01  -.13782607E-01  -.13483228E-01
  -.13141441E-01  -.12763619E-01  -.12355619E-01  -.11922818E-01  -.11470137E-01
  -.11002072E-01  -.10522716E-01  -.10035788E-01  -.95446538E-02  -.90523500E-02
  -.85616040E-02  -.80748545E-02  -.75942711E-02  -.71217719E-02  -.66590412E-02
  -.62075454E-02  -.57685488E-02  -.53431281E-02  -.49321863E-02  -.45364660E-02
  -.41565619E-02  -.37929322E-02  -.34459103E-02  -.31157151E-02  -.28024608E-02
  -.25061667E-02  -.22267656E-02  -.19641127E-02  -.17179931E-02  -.14881294E-02
  -.12741886E-02  -.10757886E-02  -.89250485E-03  -.72387531E-03  -.56940653E-03
  -.42857839E-03  -.30084889E-03  -.18565853E-03  -.82434402E-04   .94060408E-05
   .90451458E-04   .16129340E-03   .22252332E-03   .27472986E-03   .31849633E-03
   .35439845E-03   .38300228E-03   .40486239E-03   .42052015E-03   .43050232E-03
   .43531967E-03   .43546591E-03   .43141669E-03   .42362876E-03   .41253930E-03
   .39856538E-03   .38210349E-03   .36352929E-03   .34319737E-03   .32144120E-03
   .29857309E-03   .27488433E-03   .25064534E-03   .22610596E-03   .20149575E-03
   .17702443E-03   .15288230E-03   .12924076E-03   .10625290E-03   .84054063E-04
   .62762536E-04   .42480190E-04   .23293206E-04   .52728069E-05  -.11523997E-04
  -.27053634E-04  -.41285196E-04  -.54199648E-04  -.65789036E-04  -.76055698E-04
  -.85011472E-04  -.92676912E-04  -.99080513E-04  -.10425795E-03  -.10825132E-03
  -.11110843E-03  -.11288204E-03  -.11362924E-03  -.11341070E-03  -.11229009E-03
  -.11033340E-03  -.10760841E-03  -.10418409E-03  -.10013005E-03  -.95516074E-04
  -.90411625E-04  -.84885403E-04  -.79004941E-04  -.72836222E-04  -.66443339E-04
  -.59888174E-04  -.53230123E-04  -.46525844E-04  -.39829037E-04  -.33190254E-04
  -.26656746E-04  -.20272330E-04  -.14077288E-04  -.81082945E-05  -.23983708E-05
   .30231404E-05   .81305709E-05   .12901903E-04   .17318722E-04   .21366154E-04
   .25032774E-04   .28310510E-04   .31194523E-04   .33683071E-04   .35777367E-04
   .37481423E-04   .38801876E-04   .39747820E-04   .40330618E-04   .40563715E-04
   .40462443E-04   .40043828E-04   .39326388E-04   .38329937E-04   .37075387E-04
   .35584548E-04   .33879943E-04   .31984612E-04   .29921930E-04   .27715431E-04
   .25388634E-04   .22964881E-04   .20467181E-04   .17918061E-04   .15339435E-04
   .12752470E-04   .10177472E-04   .76337790E-05   .51396670E-05   .27122626E-05
   .36747166E-06  -.18800836E-05  -.40171154E-05  -.60317107E-05  -.79133600E-05
  -.96529757E-05  -.11242900E-04  -.12676905E-04  -.13950176E-04  -.15059296E-04
  -.16002213E-04  -.16778201E-04  -.17387818E-04  -.17832850E-04  -.18116252E-04
  -.18242083E-04  -.18215435E-04  -.18042359E-04  -.17729783E-04  -.17285432E-04
  -.16717741E-04  -.16035770E-04  -.15249111E-04  -.14367805E-04  -.13402245E-04
  -.12363095E-04  -.11261198E-04  -.10107488E-04  -.89129121E-05  -.76883443E-05
  -.64445099E-05  -.51919113E-05  -.39407569E-05  -.27008960E-05  -.14817571E-05
  -.29229229E-06   .85907414E-06   .19644910E-05   .30167200E-05   .40091707E-05
   .49359281E-05   .57917760E-05   .65722140E-05   .72734684E-05   .78924981E-05
   .84269947E-05   .88753771E-05   .92367814E-05   .95110452E-05   .96986879E-05
   .98008862E-05   .98194454E-05   .97567671E-05   .96158136E-05   .94000686E-05
   .91134958E-05   .87604949E-05   .83458553E-05   .78747087E-05   .73524802E-05
   .67848387E-05   .61776463E-05   .55369089E-05   .48687256E-05   .41792398E-05
   .34745909E-05   .27608672E-05   .20440608E-05   .13300240E-05   .62442817E-06
  -.67274844E-07  -.73988911E-06  -.13885077E-05  -.20085430E-05  -.25957536E-05
  -.31462683E-05  -.36566061E-05  -.41236935E-05  -.45448774E-05  -.49179355E-05
  -.52410820E-05  -.55129711E-05  -.57326961E-05  -.58997856E-05  -.60141966E-05
  -.60763041E-05  -.60868881E-05  -.60471176E-05  -.59585325E-05  -.58230221E-05
  -.56428027E-05  -.54203921E-05  -.51585832E-05  -.48604156E-05  -.45291462E-05
  -.41682184E-05  -.37812318E-05  -.33719094E-05  -.29440665E-05  -.25015785E-05
  -.20483491E-05  -.15882795E-05  -.11252375E-05  -.66302845E-06  -.20536640E-06
   .24415270E-06   .68207665E-06   .11051209E-05   .15101907E-05   .18944013E-05
   .22550957E-05   .25898612E-05   .28965426E-05   .31732540E-05   .34183878E-05
   .36306212E-05   .38089213E-05   .39525463E-05   .40610461E-05   .41342594E-05
   .41723089E-05   .41755949E-05   .41447863E-05   .40808098E-05   .39848377E-05
   .38582733E-05   .37027357E-05   .35200423E-05   .33121910E-05   .30813405E-05
   .28297905E-05   .25599605E-05   .22743685E-05   .19756094E-05   .16663331E-05
   .13492220E-05   .10269701E-05   .70226093E-06   .37774670E-06   .56028197E-07
  -.26036489E-06  -.56899253E-06  -.86752192E-06  -.11537438E-05  -.14255877E-05
  -.16811355E-05  -.19186339E-05  -.21365050E-05  -.23333557E-05  -.25079852E-05
  -.26593909E-05  -.27867730E-05  -.28895365E-05  -.29672929E-05  -.30198589E-05
  -.30472548E-05  -.30496999E-05  -.30276079E-05  -.29815799E-05  -.29123962E-05
  -.28210073E-05  -.27085230E-05  -.25762012E-05  -.24254351E-05  -.22577400E-05
  -.20747392E-05  -.18781493E-05  -.16697650E-05  -.14514439E-05  -.12250901E-05
  -.99263919E-06  -.75604189E-06  -.51724870E-06  -.27819440E-06  -.40783164E-07
   .19312596E-06   .42173291E-06   .64330979E-06   .85621327E-06   .10588960E-05
   .12499175E-05   .14279530E-05   .15918027E-05   .17403988E-05   .18728116E-05
   .19882544E-05   .20860878E-05   .21658217E-05   .22271172E-05   .22697861E-05
   .22937907E-05   .22992407E-05   .22863909E-05   .22556358E-05   .22075048E-05
   .21426558E-05   .20618676E-05   .19660321E-05   .18561454E-05   .17332978E-05
   .15986645E-05   .14534943E-05   .12990990E-05   .11368416E-05   .96812543E-06
   .79438183E-06   .61705882E-06   .43760937E-06   .25747988E-06   .78098960E-07
  -.99133517E-07  -.27285691E-06  -.44175989E-06  -.60458990E-06  -.76016206E-06
  -.90736736E-06  -.10451802E-05  -.11726648E-05  -.12889818E-05  -.13933923E-05
  -.14852629E-05  -.15640686E-05  -.16293950E-05  -.16809403E-05  -.17185153E-05
  -.17420434E-05  -.17515594E-05  -.17472073E-05  -.17292375E-05  -.16980032E-05
  -.16539558E-05  -.15976400E-05  -.15296880E-05  -.14508129E-05  -.13618024E-05
  -.12635108E-05  -.11568517E-05  -.10427895E-05  -.92233154E-06  -.79651917E-06
  -.66641916E-06  -.53311498E-06  -.39769801E-06  -.26125892E-06  -.12487913E-06
   .10377485E-07   .14347264E-06   .27340134E-06   .39919922E-06   .51994941E-06
   .63478896E-06   .74291471E-06   .84358862E-06   .93614249E-06   .10199820E-05
   .10945904E-05   .11595310E-05   .12144494E-05   .12590751E-05   .12932221E-05
   .13167890E-05   .13297585E-05   .13321964E-05   .13242491E-05   .13061420E-05
   .12781757E-05   .12407232E-05   .11942252E-05   .11391859E-05   .10761679E-05
   .10057870E-05   .92870654E-06   .84563134E-06   .75730164E-06   .66448672E-06
   .56797846E-06   .46858480E-06   .36712315E-06   .26441394E-06   .16127411E-06
   .58510840E-07  -.43084584E-07  -.14274268E-06  -.23972139E-06  -.33331146E-06
  -.42284137E-06  -.50768199E-06  -.58725077E-06  -.66101551E-06  -.72849772E-06
  -.78927542E-06  -.84298553E-06  -.88932573E-06  -.92805581E-06  -.95899854E-06
  -.98204001E-06  -.99712946E-06  -.10042787E-05  -.10035609E-05  -.99510908E-06
  -.97911412E-06  -.95582224E-06  -.92553223E-06  -.88859224E-06  -.84539628E-06
  -.79638041E-06  -.74201862E-06  -.68281852E-06  -.61931691E-06  -.55207504E-06
  -.48167388E-06  -.40870931E-06  -.33378719E-06  -.25751852E-06  -.18051463E-06
  -.10338237E-06  -.26719534E-07   .48889673E-07   .12287892E-06   .19470384E-06
   .26384591E-06   .32981604E-06   .39215784E-06   .45045066E-06   .50431220E-06
   .55340089E-06   .59741779E-06   .63610824E-06   .66926307E-06   .69671942E-06
   .71836129E-06   .73411956E-06   .74397180E-06   .74794162E-06   .74609770E-06
   .73855250E-06   .72546064E-06   .70701697E-06   .68345439E-06   .65504139E-06
   .62207935E-06   .58489965E-06   .54386058E-06   .49934410E-06   .45175249E-06
   .40150487E-06   .34903364E-06   .29478097E-06   .23919513E-06   .18272695E-06
   .12582629E-06   .68938549E-07   .12501322E-07  -.43058875E-07  -.97329706E-07
  -.14991596E-06  -.20044230E-06  -.24855584E-06  -.29392849E-06  -.33625901E-06
  -.37527494E-06  -.41073416E-06  -.44242622E-06  -.47017345E-06  -.49383173E-06
  -.51329101E-06  -.52847558E-06  -.53934403E-06  -.54588897E-06  -.54813649E-06
  -.54614532E-06  -.54000588E-06  -.52983894E-06  -.51579416E-06  -.49804846E-06
  -.47680410E-06  -.45228674E-06  -.42474318E-06  -.39443917E-06  -.36165694E-06
  -.32669276E-06  -.28985441E-06  -.25145854E-06  -.21182812E-06  -.17128979E-06
  -.13017128E-06  -.88798891E-07  -.47494935E-07  -.65753680E-08   .33652554E-07
   .72892492E-07   .11086111E-06   .14729002E-06   .18192762E-06   .21454067E-06
   .24491580E-06   .27286079E-06   .29820565E-06   .32080356E-06   .34053152E-06
   .35729090E-06   .37100778E-06   .38163299E-06   .38914209E-06   .39353509E-06
   .39483599E-06   .39309215E-06   .38837349E-06   .38077154E-06   .37039831E-06
   .35738509E-06   .34188101E-06   .32405161E-06   .30407723E-06   .28215135E-06
   .25847886E-06   .23327422E-06   .20675970E-06   .17916344E-06   .15071762E-06
   .12165660E-06   .92215039E-07   .62626105E-07   .33119689E-07   .39206951E-08
  -.24752597E-07  -.52690095E-07  -.79691358E-07  -.10556696E-06  -.13013974E-06
  -.15324595E-06  -.17473624E-06  -.19447656E-06  -.21234887E-06  -.22825180E-06
  -.24210104E-06  -.25382974E-06  -.26338863E-06  -.27074611E-06  -.27588811E-06
  -.27881792E-06  -.27955575E-06  -.27813834E-06  -.27461828E-06  -.26906337E-06
  -.26155573E-06  -.25219095E-06  -.24107705E-06  -.22833345E-06  -.21408978E-06
  -.19848472E-06  -.18166473E-06  -.16378279E-06  -.14499707E-06  -.12546963E-06
  -.10536508E-06  -.84849265E-07  -.64087970E-07  -.43245621E-07  -.22484060E-07
  -.19613409E-08   .18169418E-07   .37761115E-07   .56673688E-07   .74775054E-07
   .91941974E-07   .10806083E-06   .12302832E-06   .13675204E-06   .14915099E-06
   .16015600E-06   .16970998E-06   .17776817E-06   .18429822E-06   .18928021E-06
   .19270655E-06   .19458179E-06   .19492237E-06   .19375623E-06   .19112240E-06
   .18707045E-06   .18165991E-06   .17495962E-06   .16704703E-06   .15800738E-06
   .14793295E-06   .13692218E-06   .12507877E-06   .11251081E-06   .99329838E-07
   .85649915E-07   .71586695E-07   .57256498E-07   .42775398E-07   .28258334E-07
   .13818240E-07  -.43478729E-09  -.14394282E-07  -.27958162E-07  -.41029432E-07
  -.53516833E-07  -.65335434E-07  -.76407165E-07  -.86661288E-07  -.96034794E-07
  -.10447275E-06  -.11192854E-06  -.11836410E-06  -.12375001E-06  -.12806557E-06
  -.13129879E-06  -.13344629E-06  -.13451320E-06  -.13451290E-06  -.13346681E-06
  -.13140400E-06  -.12836090E-06  -.12438080E-06  -.11951341E-06  -.11381435E-06
  -.10734461E-06  -.10016996E-06  -.92360356E-07  -.83989297E-07  -.75133217E-07
  -.65870815E-07  -.56282407E-07  -.46449269E-07  -.36452990E-07  -.26374834E-07
  -.16295114E-07  -.62925859E-08   .35561287E-08   .13177100E-07   .22499609E-07
   .31456639E-07   .39985322E-07   .48027346E-07   .55529326E-07   .62443121E-07
   .68726111E-07   .74341419E-07   .79258092E-07   .83451231E-07   .86902064E-07
   .89597984E-07   .91532524E-07   .92705296E-07   .93121878E-07   .92793663E-07
   .91737653E-07   .89976232E-07   .87536883E-07   .84451885E-07   .80757970E-07
   .76495956E-07   .71710350E-07   .66448940E-07   .60762354E-07   .54703620E-07
   .48327702E-07   .41691044E-07   .34851096E-07   .27865848E-07   .20793373E-07
   .13691366E-07   .66167019E-08  -.37499308E-09  -.72297542E-08  -.13895671E-07
  -.20323255E-07  -.26465788E-07  -.32279633E-07  -.37724526E-07  -.42763829E-07
  -.47364755E-07  -.51498560E-07  -.55140694E-07  -.58270921E-07  -.60873410E-07
  -.62936773E-07  -.64454090E-07  -.65422877E-07  -.65845040E-07  -.65726779E-07
  -.65078469E-07  -.63914512E-07  -.62253155E-07  -.60116282E-07  -.57529183E-07
  -.54520303E-07  -.51120960E-07  -.47365060E-07  -.43288783E-07  -.38930265E-07
  -.34329266E-07  -.29526833E-07  -.24564953E-07  -.19486211E-07  -.14333446E-07
  -.91494082E-08  -.39764231E-08   .11439326E-08   .61711490E-08   .11066085E-07
   .15791256E-07   .20311104E-07   .24592250E-07   .28603725E-07   .32317176E-07
   .35707053E-07   .38750770E-07   .41428839E-07   .43724980E-07   .45626202E-07
   .47122860E-07   .48208684E-07   .48880781E-07   .49139608E-07   .48988926E-07
   .48435724E-07   .47490115E-07   .46165220E-07   .44477022E-07   .42444198E-07
   .40087938E-07   .37431747E-07   .34501224E-07   .31323833E-07   .27928668E-07
   .24346193E-07   .20607989E-07   .16746490E-07   .12794713E-07   .87859919E-08
   .47537088E-08   .73102898E-09  -.32493587E-08  -.71554951E-08  -.10956395E-07
  -.14622282E-07  -.18124808E-07  -.21437265E-07  -.24534773E-07  -.27394460E-07
  -.29995620E-07  -.32319853E-07  -.34351183E-07  -.36076162E-07  -.37483945E-07
  -.38566352E-07  -.39317902E-07  -.39735828E-07  -.39820072E-07  -.39573258E-07
  -.39000641E-07  -.38110042E-07  -.36911758E-07  -.35418458E-07  -.33645056E-07
  -.31608577E-07  -.29327996E-07  -.26824071E-07  -.24119164E-07  -.21237046E-07
  -.18202698E-07  -.15042101E-07  -.11782020E-07  -.84497905E-08  -.50730892E-08
  -.16797180E-08   .17026196E-08   .50465364E-08   .83251756E-08   .11512419E-07
   .14583088E-07   .17513133E-07   .20279819E-07   .22861888E-07   .25239723E-07
   .27395485E-07   .29313242E-07   .30979082E-07   .32381206E-07   .33510003E-07
   .34358115E-07   .34920476E-07   .35194336E-07   .35179264E-07   .34877139E-07
   .34292118E-07   .33430584E-07   .32301084E-07   .30914248E-07   .29282688E-07
   .27420888E-07   .25345076E-07   .23073086E-07   .20624207E-07   .18019022E-07
   .15279237E-07   .12427505E-07   .94872409E-08   .64824308E-08   .34374431E-08
   .37683268E-09  -.26748531E-08  -.56932672E-08  -.86544532E-08  -.11535032E-07
  -.14312380E-07  -.16964808E-07  -.19471719E-07  -.21813770E-07  -.23973015E-07
  -.25933039E-07  -.27679077E-07  -.29198125E-07  -.30479028E-07  -.31512564E-07
  -.32291502E-07  -.32810648E-07  -.33066883E-07  -.33059167E-07  -.32788546E-07
  -.32258130E-07  -.31473058E-07  -.30440450E-07  -.29169342E-07  -.27670607E-07
  -.25956858E-07  -.24042349E-07  -.21942849E-07  -.19675514E-07  -.17258751E-07
  -.14712064E-07  -.12055899E-07  -.93114809E-08  -.65006434E-08  -.36456576E-08
  -.76905595E-09   .21065446E-08   .49586189E-08   .77649082E-08   .10503593E-07
   .13153461E-07   .15694069E-07   .18105899E-07   .20370507E-07   .22470662E-07
 24.7554104503838985 T
 Non local Part
 0 2 1.19823013906127396
 1.10994077959183524 1.53342233373160219 1.53342233373160219 -0.291376959654070899
 Reciprocal Space Part
   .41916247E+01   .41825847E+01   .41555387E+01   .41107084E+01   .40484610E+01
   .39693053E+01   .38738873E+01   .37629841E+01   .36374959E+01   .34984375E+01
   .33469290E+01   .31841841E+01   .30114991E+01   .28302395E+01   .26418272E+01
   .24477262E+01   .22494282E+01   .20484379E+01   .18462583E+01   .16443755E+01
   .14442443E+01   .12472735E+01   .10548126E+01   .86813848E+00   .68844301E+00
   .51682202E+00   .35426518E+00   .20164722E+00   .59720666E-01  -.70890044E-01
  -.18969273E+00  -.29633001E+00  -.39058015E+00  -.47235620E+00  -.54170338E+00
  -.59879486E+00  -.64392596E+00  -.67750676E+00  -.70005339E+00  -.71217809E+00
  -.71457813E+00  -.70802382E+00  -.69334585E+00  -.67142204E+00  -.64316388E+00
  -.60950289E+00  -.57137716E+00  -.52971824E+00  -.48543852E+00  -.43941937E+00
  -.39250026E+00  -.34546882E+00  -.29905223E+00  -.25390984E+00  -.21062725E+00
  -.16971183E+00  -.13158971E+00  -.96604303E-01  -.65016283E-01  -.37004945E-01
  -.12670925E-01   .79598551E-02   .24931149E-01   .38350371E-01   .48381788E-01
   .55239058E-01   .59177307E-01   .60484919E-01   .59475206E-01   .56478136E-01
   .51832277E-01   .45877121E-01   .38945906E-01   .31359071E-01   .23418444E-01
   .15402235E-01   .75609010E-02   .11392130E-03  -.67525066E-02  -.12886855E-01
  -.18172761E-01  -.22528680E-01  -.25906755E-01  -.28290977E-01  -.29694738E-01
  -.30157854E-01  -.29743190E-01  -.28532968E-01  -.26624897E-01  -.24128204E-01
  -.21159697E-01  -.17839940E-01  -.14289626E-01  -.10626249E-01  -.69611057E-02
  -.33967125E-02  -.24653651E-04   .30761027E-02   .58404133E-02   .82176957E-02
 Real Space Part
  -.12209911E+02  -.12156465E+02  -.11996746E+02  -.11732600E+02  -.11367080E+02
  -.10904404E+02  -.10349903E+02  -.97099514E+01  -.89918873E+01  -.82039151E+01
  -.73550000E+01  -.64547502E+01  -.55132907E+01  -.45411287E+01  -.35490140E+01
  -.25477947E+01  -.15482719E+01  -.56105360E+00   .40358764E+00   .13358530E+01
   .22265484E+01   .30672055E+01   .38501921E+01   .45688082E+01   .52173671E+01
   .57912593E+01   .62869985E+01   .67022486E+01   .70358309E+01   .72877116E+01
   .74589701E+01   .75517488E+01   .75691844E+01   .75153242E+01   .73950278E+01
   .72138561E+01   .69779520E+01   .66939128E+01   .63686597E+01   .60093047E+01
   .56230197E+01   .52169103E+01   .47978951E+01   .43725954E+01   .39472355E+01
   .35275565E+01   .31187441E+01   .27253720E+01   .23513613E+01   .19999558E+01
   .16737134E+01   .13745126E+01   .11035728E+01   .86148821E+00   .64827189E+00
   .46341029E+00   .30592455E+00   .17443747E+00   .67243739E-01  -.17618413E-01
  -.82296239E-01  -.12905384E+00  -.16020751E+00  -.17806636E+00  -.18487943E+00
  -.18279001E+00  -.17379778E+00  -.15972907E+00  -.14221522E+00  -.12267879E+00
  -.10232730E+00  -.82153699E-01  -.62942943E-01  -.45283648E-01  -.29583985E-01
  -.16090730E-01  -.49105123E-02   .39677126E-02   .10649843E-01   .15314281E-01
   .18190739E-01   .19540772E-01   .19640479E-01   .18765672E-01   .17179704E-01
   .15123994E-01   .12811214E-01   .10420974E-01   .80977811E-02   .59509921E-02
   .40564286E-02   .24593019E-02   .11780974E-02   .20907384E-03  -.46894317E-03
  -.88975727E-03  -.10952287E-02  -.11311262E-02  -.10435471E-02  -.87599685E-03
 Reciprocal Space Part
   .74573153E+01   .74205324E+01   .73105035E+01   .71281866E+01   .68751723E+01
   .65536755E+01   .61665220E+01   .57171327E+01   .52095018E+01   .46481714E+01
   .40382008E+01   .33851306E+01   .26949407E+01   .19740037E+01   .12290314E+01
   .46701580E+00  -.30483477E+00  -.10791659E+01  -.18485513E+01  -.26055719E+01
  -.33428971E+01  -.40533700E+01  -.47300925E+01  -.53665105E+01  -.59564989E+01
  -.64944419E+01  -.69753105E+01  -.73947331E+01  -.77490593E+01  -.80354149E+01
  -.82517461E+01  -.83968535E+01  -.84704128E+01  -.84729835E+01  -.84060025E+01
  -.82717655E+01  -.80733934E+01  -.78147852E+01  -.75005585E+01  -.71359771E+01
  -.67268679E+01  -.62795286E+01  -.58006267E+01  -.52970927E+01  -.47760092E+01
  -.42444981E+01  -.37096071E+01  -.31781994E+01  -.26568473E+01  -.21517323E+01
  -.16685537E+01  -.12124471E+01  -.78791534E+00  -.39877098E+00  -.48094094E-01
   .26179610E+00   .52935445E+00   .75380808E+00   .93513994E+00   .10740583E+01
   .11719530E+01   .12308401E+01   .12532955E+01   .12423801E+01   .12015583E+01
   .11346105E+01   .10455433E+01   .93849855E+00   .81766341E+00   .68718315E+00
   .55107898E+00   .41317216E+00   .27701602E+00   .14583714E+00   .22486520E-01
  -.90598413E-01  -.19142056E+00  -.27843862E+00  -.35057128E+00  -.40719064E+00
  -.44810548E+00  -.47353521E+00  -.48407567E+00  -.48065789E+00  -.46450122E+00
  -.43706235E+00  -.39998148E+00  -.35502741E+00  -.30404270E+00  -.24889052E+00
  -.19140434E+00  -.13334157E+00  -.76342240E-01  -.21893397E-01   .28700093E-01
   .74337975E-01   .11414004E+00   .14745461E+00   .17386013E+00   .19316046E+00
 Real Space Part
  -.14450582E+03  -.14434158E+03  -.14384692E+03  -.14301613E+03  -.14184006E+03
  -.14030674E+03  -.13840209E+03  -.13611089E+03  -.13341784E+03  -.13030866E+03
  -.12677136E+03  -.12279734E+03  -.11838257E+03  -.11352859E+03  -.10824339E+03
  -.10254210E+03  -.96447492E+02  -.89990226E+02  -.83208815E+02  -.76149381E+02
  -.68865127E+02  -.61415564E+02  -.53865525E+02  -.46283974E+02  -.38742660E+02
  -.31314650E+02  -.24072789E+02  -.17088132E+02  -.10428398E+02  -.41564905E+01
   .16708644E+01   .70043321E+01   .11802990E+02   .16035133E+02   .19678836E+02
   .22722270E+02   .25163755E+02   .27011560E+02   .28283456E+02   .29006050E+02
   .29213914E+02   .28948539E+02   .28257163E+02   .27191494E+02   .25806374E+02
   .24158431E+02   .22304747E+02   .20301581E+02   .18203183E+02   .16060736E+02
   .13921425E+02   .11827682E+02   .98165975E+01   .79195094E+01   .61617801E+01
   .45627407E+01   .31358031E+01   .18887196E+01   .82397384E+00  -.60720401E-01
  -.77183450E+00  -.13193800E+01  -.17162274E+01  -.19774128E+01  -.21194552E+01
  -.21597028E+01  -.21157294E+01  -.20047908E+01  -.18433559E+01  -.16467180E+01
  -.14286910E+01  -.12013912E+01  -.97510211E+00  -.75821818E+00  -.55725868E+00
  -.37694436E+00  -.22032548E+00  -.88950652E-01   .16934939E-01   .98173080E-01
   .15646828E+00   .19416536E+00   .21403714E+00   .21908924E+00   .21238723E+00
   .19691002E+00   .17543163E+00   .15043210E+00   .12403694E+00   .97983416E-01
   .73610913E-01   .51872133E-01   .33361169E-01   .18354475E-01   .68606192E-02
  -.13250790E-02  -.65645922E-02  -.93230150E-02  -.10118734E-01  -.94798863E-02
 Non local Part
 1 2 1.19823013906127396
 6.12884028017874360 -3.81892483499089330 -3.81892483499089330 1.42081284536133179
 Reciprocal Space Part
   .00000000E+00   .24190713E+00   .48134296E+00   .71587281E+00   .94313460E+00
   .11608735E+01   .13669746E+01   .15594931E+01   .17366816E+01   .18970136E+01
   .20392032E+01   .21622207E+01   .22653035E+01   .23479626E+01   .24099842E+01
   .24514270E+01   .24726145E+01   .24741237E+01   .24567692E+01   .24215837E+01
   .23697959E+01   .23028052E+01   .22221538E+01   .21294985E+01   .20265799E+01
   .19151923E+01   .17971534E+01   .16742740E+01   .15483304E+01   .14210370E+01
   .12940221E+01   .11688056E+01   .10467802E+01   .92919538E+00   .81714463E+00
   .71155640E+00   .61318834E+00   .52262508E+00   .44027930E+00   .36639596E+00
   .30105950E+00   .24420362E+00   .19562346E+00   .15498971E+00   .12186422E+00
   .95716908E-01   .75943293E-01   .61882440E-01   .52834833E-01   .48079811E-01
   .46892228E-01   .48558017E-01   .52388387E-01   .57732421E-01   .63987899E-01
   .70610211E-01   .77119283E-01   .83104495E-01   .88227596E-01   .92223688E-01
   .94900397E-01   .96135352E-01   .95872176E-01   .94115169E-01   .90922917E-01
   .86401051E-01   .80694419E-01   .73978879E-01   .66452981E-01   .58329740E-01
   .49828715E-01   .41168581E-01   .32560350E-01   .24201382E-01   .16270280E-01
   .89227536E-02   .22884849E-02  -.35309816E-02  -.84633498E-02  -.12465719E-01
  -.15523834E-01  -.17650532E-01  -.18883476E-01  -.19282310E-01  -.18925339E-01
  -.17905890E-01  -.16328465E-01  -.14304828E-01  -.11950138E-01  -.93792522E-02
  -.67032934E-02  -.40265698E-02  -.14439170E-02   .96148255E-03   .31197699E-02
   .49755497E-02   .64885011E-02   .76334748E-02   .84001065E-02   .87919916E-02
 Real Space Part
   .00000000E+00   .79674956E+00   .15859159E+01   .23600635E+01   .31120483E+01
   .38351532E+01   .45232120E+01   .51707187E+01   .57729178E+01   .63258763E+01
   .68265322E+01   .72727217E+01   .76631830E+01   .79975380E+01   .82762527E+01
   .85005780E+01   .86724745E+01   .87945214E+01   .88698160E+01   .89018646E+01
   .88944696E+01   .88516162E+01   .87773614E+01   .86757301E+01   .85506195E+01
   .84057148E+01   .82444190E+01   .80697972E+01   .78845365E+01   .76909225E+01
   .74908310E+01   .72857355E+01   .70767279E+01   .68645513E+01   .66496437E+01
   .64321882E+01   .62121700E+01   .59894356E+01   .57637521E+01   .55348655E+01
   .53025546E+01   .50666788E+01   .48272185E+01   .45843073E+01   .43382543E+01
   .40895568E+01   .38389031E+01   .35871659E+01   .33353872E+01   .30847548E+01
   .28365735E+01   .25922301E+01   .23531559E+01   .21207871E+01   .18965247E+01
   .16816961E+01   .14775193E+01   .12850711E+01   .11052602E+01   .93880647E+00
   .78622548E+00   .64782090E+00   .52368250E+00   .41369091E+00   .31752808E+00
   .23469302E+00   .16452201E+00   .10621225E+00   .58848150E-01   .21429047E-01
  -.71024369E-02  -.27832509E-01  -.41849597E-01  -.50219785E-01  -.53964937E-01
  -.54044003E-01  -.51337836E-01  -.46637720E-01  -.40637642E-01  -.33930212E-01
  -.27006003E-01  -.20256005E-01  -.13976760E-01  -.83777375E-02  -.35904248E-02
   .32136120E-03   .33504644E-02   .55351505E-02   .69480767E-02   .76858459E-02
   .78594557E-02   .75858795E-02   .69809449E-02   .61535968E-02   .52015693E-02
   .42084251E-02   .32418692E-02   .23532017E-02   .15777427E-02   .93604221E-03
 Reciprocal Space Part
   .00000000E+00   .31744093E+00   .62796632E+00   .92479987E+00   .12014407E+01
   .14517937E+01   .16702913E+01   .18520039E+01   .19927369E+01   .20891120E+01
   .21386315E+01   .21397237E+01   .20917694E+01   .19951083E+01   .18510259E+01
   .16617203E+01   .14302515E+01   .11604730E+01   .85694736E+00   .52484880E+00
   .16985417E+00  -.20197520E+00  -.58431776E+00  -.97071968E+00  -.13547235E+01
  -.17299949E+01  -.20904447E+01  -.24303437E+01  -.27444280E+01  -.30279929E+01
  -.32769731E+01  -.34880080E+01  -.36584915E+01  -.37866046E+01  -.38713313E+01
  -.39124572E+01  -.39105517E+01  -.38669350E+01  -.37836290E+01  -.36632969E+01
  -.35091693E+01  -.33249628E+01  -.31147888E+01  -.28830588E+01  -.26343861E+01
  -.23734858E+01  -.21050774E+01  -.18337905E+01  -.15640757E+01  -.13001231E+01
  -.10457895E+01  -.80453601E+00  -.57937641E+00  -.37283792E+00  -.18693396E+00
  -.23149557E-01   .11756098E+00   .23476454E+00   .32852852E+00   .39939002E+00
   .44831599E+00   .47665573E+00   .48608716E+00   .47855846E+00   .45622663E+00
   .42139471E+00   .37644900E+00   .32379812E+00   .26581491E+00   .20478287E+00
   .14284783E+00   .81976051E-01   .23919311E-01  -.29812460E-01  -.77970740E-01
  -.11958010E+00  -.15394216E+00  -.18063212E+00  -.19948839E+00  -.21059606E+00
  -.21426485E+00  -.21100257E+00  -.20148507E+00  -.18652355E+00  -.16703047E+00
  -.14398496E+00  -.11839869E+00  -.91283257E-01  -.63619700E-01  -.36331110E-01
  -.10258728E-01   .13857887E-01   .35396331E-01   .53862293E-01   .68895888E-01
   .80273504E-01   .87905366E-01   .91829151E-01   .92200087E-01   .89278037E-01
 Real Space Part
   .00000000E+00  -.20833035E+01  -.41655263E+01  -.62451081E+01  -.83195511E+01
  -.10385006E+02  -.12435921E+02  -.14464767E+02  -.16461863E+02  -.18415296E+02
  -.20310962E+02  -.22132707E+02  -.23862587E+02  -.25481222E+02  -.26968246E+02
  -.28302832E+02  -.29464273E+02  -.30432608E+02  -.31189254E+02  -.31717642E+02
  -.32003813E+02  -.32036975E+02  -.31809978E+02  -.31319701E+02  -.30567341E+02
  -.29558576E+02  -.28303611E+02  -.26817098E+02  -.25117923E+02  -.23228879E+02
  -.21176227E+02  -.18989155E+02  -.16699160E+02  -.14339360E+02  -.11943772E+02
  -.95465606E+01  -.71812913E+01  -.48802088E+01  -.26735552E+01  -.58895310E+00
   .13491329E+01   .31198413E+01   .47062558E+01   .60956367E+01   .72795389E+01
   .82538163E+01   .90185169E+01   .95776756E+01   .99390140E+01   .10113561E+02
   .10115209E+02   .99602166E+01   .96666821E+01   .92540003E+01   .87423176E+01
   .81520050E+01   .75031602E+01   .68151530E+01   .61062235E+01   .53931413E+01
   .46909323E+01   .40126745E+01   .33693654E+01   .27698580E+01   .22208628E+01
   .17270086E+01   .12909577E+01   .91356460E+00   .59407062E+00   .33032511E+00
   .11902304E+00  -.44049687E-01  -.16377201E+00  -.24545238E+00  -.29460892E+00
  -.31677078E+00  -.31730480E+00  -.30127048E+00  -.27330483E+00  -.23753750E+00
  -.19753537E+00  -.15627485E+00  -.11613935E+00  -.78938581E-01  -.45946163E-01
  -.17951420E-01   .46784902E-02   .21930096E-01   .34072423E-01   .41586401E-01
   .45097684E-01   .45315224E-01   .42977316E-01   .38806326E-01   .33472725E-01
   .27568557E-01   .21590035E-01   .15928553E-01   .10869144E-01   .65951677E-02
 PAW radial sets
 321 0.721520152002725790
(5E20.12)                                
 augmentation charges (non sperical)
  -.157752259102E+00   .256865056813E-01   .447401437060E-01   .282550287931E-02   .256865056813E-01
  -.513111026050E-02  -.610189826978E-02   .234333105778E-03   .447401437060E-01  -.610189826978E-02
   .206642369840E+00  -.512388802954E-01   .282550287931E-02   .234333105778E-03  -.512388802954E-01
   .161404628631E-01
 uccopancies in atom
   .199999999995E+01   .000000000000E+00   .000000000000E+00   .000000000000E+00   .000000000000E+00
   .000000000000E+00   .000000000000E+00   .000000000000E+00   .000000000000E+00   .000000000000E+00
   .133333333287E+01   .000000000000E+00   .000000000000E+00   .000000000000E+00   .000000000000E+00
   .000000000000E+00
 grid
   .292861757568E-04   .302384891324E-04   .312217693632E-04   .322370234141E-04   .332852909940E-04
   .343676456204E-04   .354851957192E-04   .366390857593E-04   .378304974248E-04   .390606508255E-04
   .403308057460E-04   .416422629358E-04   .429963654417E-04   .443944999831E-04   .458380983718E-04
   .473286389788E-04   .488676482478E-04   .504567022590E-04   .520974283424E-04   .537915067449E-04
   .555406723508E-04   .573467164586E-04   .592114886153E-04   .611368985105E-04   .631249179321E-04
   .651775827859E-04   .672969951799E-04   .694853255777E-04   .717448150208E-04   .740777774238E-04
   .764866019442E-04   .789737554287E-04   .815417849398E-04   .841933203642E-04   .869310771058E-04
   .897578588667E-04   .926765605186E-04   .956901710669E-04   .988017767123E-04   .102014564011E-03
   .105331823137E-03   .108756951255E-03   .112293455994E-03   .115944959045E-03   .119715199866E-03
   .123608039513E-03   .127627464593E-03   .131777591350E-03   .136062669876E-03   .140487088466E-03
   .145055378110E-03   .149772217137E-03   .154642436003E-03   .159671022236E-03   .164863125548E-03
   .170224063108E-03   .175759324983E-03   .181474579766E-03   .187375680376E-03   .193468670057E-03
   .199759788562E-03   .206255478546E-03   .212962392164E-03   .219887397881E-03   .227037587508E-03
   .234420283464E-03   .242043046275E-03   .249913682317E-03   .258040251807E-03   .266431077064E-03
   .275094751026E-03   .284040146052E-03   .293276423008E-03   .302813040649E-03   .312659765305E-03
   .322826680882E-03   .333324199190E-03   .344163070606E-03   .355354395080E-03   .366909633507E-03
   .378840619461E-03   .391159571315E-03   .403879104750E-03   .417012245681E-03   .430572443592E-03
   .444573585311E-03   .459030009230E-03   .473956519990E-03   .489368403644E-03   .505281443305E-03
   .521711935319E-03   .538676705943E-03   .556193128586E-03   .574279141596E-03   .592953266629E-03
   .612234627622E-03   .632142970374E-03   .652698682767E-03   .673922815646E-03   .695837104379E-03
   .718463991113E-03   .741826647755E-03   .765948999709E-03   .790855750370E-03   .816572406429E-03
   .843125303987E-03   .870541635532E-03   .898849477784E-03   .928077820446E-03   .958256595896E-03
   .989416709837E-03   .102159007295E-02   .105480963356E-02   .108910941142E-02   .112452453248E-02
   .116109126493E-02   .119884705630E-02   .123783057181E-02   .127808173400E-02   .131964176357E-02
   .136255322161E-02   .140686005323E-02   .145260763247E-02   .149984280887E-02   .154861395536E-02
   .159897101787E-02   .165096556643E-02   .170465084799E-02   .176008184098E-02   .181731531158E-02
   .187640987187E-02   .193742603983E-02   .200042630136E-02   .206547517423E-02   .213263927416E-02
   .220198738308E-02   .227359051949E-02   .234752201127E-02   .242385757072E-02   .250267537214E-02
   .258405613183E-02   .266808319080E-02   .275484260011E-02   .284442320898E-02   .293691675577E-02
   .303241796195E-02   .313102462912E-02   .323283773910E-02   .333796155744E-02   .344650374009E-02
   .355857544374E-02   .367429143961E-02   .379377023099E-02   .391713417460E-02   .404450960591E-02
   .417602696847E-02   .431182094758E-02   .445203060811E-02   .459679953703E-02   .474627599036E-02
   .490061304506E-02   .505996875575E-02   .522450631661E-02   .539439422848E-02   .556980647142E-02
   .575092268290E-02   .593792834175E-02   .613101495811E-02   .633038026953E-02   .653622844353E-02
   .674877028662E-02   .696822346022E-02   .719481270355E-02   .742877006381E-02   .767033513377E-02
   .791975529717E-02   .817728598207E-02   .844319092237E-02   .871774242798E-02   .900122166363E-02
   .929391893683E-02   .959613399516E-02   .990817633326E-02   .102303655097E-01   .105630314745E-01
   .109065149065E-01   .112611675628E-01   .116273526388E-01   .120054451399E-01   .123958322659E-01
   .127989138074E-01   .132151025550E-01   .136448247225E-01   .140885203828E-01   .145466439191E-01
   .150196644899E-01   .155080665096E-01   .160123501446E-01   .165330318254E-01   .170706447755E-01
   .176257395575E-01   .181988846371E-01   .187906669648E-01   .194016925775E-01   .200325872188E-01
   .206839969800E-01   .213565889615E-01   .220510519564E-01   .227680971554E-01   .235084588754E-01
   .242728953116E-01   .250621893137E-01   .258771491876E-01   .267186095236E-01   .275874320505E-01
   .284845065186E-01   .294107516104E-01   .303671158820E-01   .313545787337E-01   .323741514141E-01
   .334268780544E-01   .345138367389E-01   .356361406081E-01   .367949389994E-01   .379914186235E-01
   .392268047802E-01   .405023626127E-01   .418193984038E-01   .431792609133E-01   .445833427591E-01
   .460330818438E-01   .475299628269E-01   .490755186453E-01   .506713320832E-01   .523190373930E-01
   .540203219690E-01   .557769280752E-01   .575906546298E-01   .594633590472E-01   .613969591405E-01
   .633934350851E-01   .654548314468E-01   .675832592756E-01   .697808982676E-01   .720499989972E-01
   .743928852218E-01   .768119562617E-01   .793096894569E-01   .818886427046E-01   .845514570782E-01
   .873008595323E-01   .901396656953E-01   .930707827527E-01   .960972124246E-01   .992220540394E-01
   .102448507708E+00   .105779877601E+00   .109219575332E+00   .112771123452E+00   .116438159057E+00
   .120224437512E+00   .124133836297E+00   .128170358977E+00   .132338139305E+00   .136641445452E+00
   .141084684380E+00   .145672406352E+00   .150409309599E+00   .155300245122E+00   .160350221666E+00
   .165564410850E+00   .170948152458E+00   .176506959912E+00   .182246525918E+00   .188172728291E+00
   .194291635982E+00   .200609515285E+00   .207132836263E+00   .213868279365E+00   .220822742274E+00
   .228003346967E+00   .235417447012E+00   .243072635094E+00   .250976750795E+00   .259137888621E+00
   .267564406289E+00   .276264933290E+00   .285248379723E+00   .294523945424E+00   .304101129382E+00
   .313989739470E+00   .324199902489E+00   .334742074538E+00   .345627051723E+00   .356865981211E+00
   .368470372648E+00   .380452109945E+00   .392823463449E+00   .405597102506E+00   .418786108438E+00
   .432403987941E+00   .446464686913E+00   .460982604738E+00   .475972609033E+00   .491450050872E+00
   .507430780509E+00   .523931163606E+00   .540968097998E+00   .558559030995E+00   .576721977248E+00
   .595475537203E+00   .614838916143E+00   .634831943861E+00   .655475094963E+00   .676789509841E+00
   .698797016317E+00   .721520152003E+00   .744982187373E+00   .769207149603E+00   .794219847171E+00
   .820045895265E+00
 aepotential
   .344620864381E+05   .335729348910E+05   .326607094679E+05   .317298527617E+05   .307850610750E+05
   .298308294196E+05   .288714423118E+05   .279109409932E+05   .269531004174E+05   .260014122025E+05
   .250590723857E+05   .241289743073E+05   .232137061556E+05   .223155526546E+05   .214365006885E+05
   .205782481780E+05   .197422158561E+05   .189295613384E+05   .181411950859E+05   .173777977152E+05
   .166398382559E+05   .159275929117E+05   .152411639803E+05   .145804985929E+05   .139454070005E+05
   .133355801830E+05   .127506065798E+05   .121899878290E+05   .116531533851E+05   .111394739797E+05
   .106482738762E+05   .101788419327E+05   .973044147139E+04   .930231902072E+04   .889371196167E+04
   .850385516385E+04   .813198665588E+04   .777735243911E+04   .743921050565E+04   .711683412068E+04
   .680951449358E+04   .651656285928E+04   .623731207683E+04   .597111778273E+04   .571735918511E+04
   .547543952008E+04   .524478624895E+04   .502485103028E+04   .481510949625E+04   .461506088322E+04
   .442422753164E+04   .424215429199E+04   .406840786784E+04   .390257606950E+04   .374426708320E+04
   .359310864864E+04   .344874729194E+04   .331084749161E+04   .317909090091E+04   .305317553308E+04
   .293281500979E+04   .281773778683E+04   .270768642593E+04   .260241688250E+04   .250169782385E+04
   .240530996858E+04   .231304545700E+04   .222470724985E+04   .214010855063E+04   .205907226117E+04
   .198143045752E+04   .190702389788E+04   .183570154950E+04   .176732014469E+04   .170174376187E+04
   .163884341822E+04   .157849670118E+04   .152058740347E+04   .146500519043E+04   .141164527724E+04
   .136040813035E+04   .131119918080E+04   .126392855649E+04   .121851082761E+04   .117486476841E+04
   .113291313152E+04   .109258243223E+04   .105380275072E+04   .101650753965E+04   .980633446472E+03
   .946120143433E+03   .912910169256E+03   .880948776621E+03   .850183792788E+03   .820565482959E+03
   .792046425154E+03   .764581390092E+03   .738127227908E+03   .712642762779E+03   .688088691006E+03
   .664427485954E+03   .641623309210E+03   .619641924627E+03   .598450617897E+03   .578018121645E+03
   .558314542462E+03   .539311293781E+03   .520981031521E+03   .503297592970E+03   .486235939917E+03
   .469772103352E+03   .453883132589E+03   .438547046213E+03   .423742785978E+03   .409450172651E+03
   .395649864932E+03   .382323319715E+03   .369452755171E+03   .357021114941E+03   .345012034961E+03
   .333409811120E+03   .322199369640E+03   .311366237899E+03   .300896517183E+03   .290776857231E+03
   .280994431097E+03   .271536912121E+03   .262392451581E+03   .253549657589E+03   .244997574942E+03
   .236725666004E+03   .228723792657E+03   .220982198738E+03   .213491493677E+03   .206242636794E+03
   .199226922258E+03   .192435964878E+03   .185861686483E+03   .179496302942E+03   .173332311815E+03
   .167362480543E+03   .161579835190E+03   .155977649674E+03   .150549435529E+03   .145288932112E+03
   .140190097209E+03   .135247098073E+03   .130454302933E+03   .125806272739E+03   .121297753428E+03
   .116923668358E+03   .112679111224E+03   .108559339155E+03   .104559766209E+03   .100675957051E+03
   .969036209796E+02   .932386061771E+02   .896768941581E+02   .862145945364E+02   .828479399394E+02
   .795732811790E+02   .763870825897E+02   .732859175903E+02   .702664644175E+02   .673255020247E+02
   .644599061844E+02   .616666457159E+02   .589427788941E+02   .562854499948E+02   .536918860003E+02
   .511593934268E+02   .486853553017E+02   .462672282535E+02   .439025397420E+02   .415888854025E+02
   .393239265054E+02   .371053875305E+02   .349310538513E+02   .327987695257E+02   .307064351866E+02
   .286520060380E+02   .266334899472E+02   .246489456285E+02   .226964809271E+02   .207742511855E+02
   .188804577096E+02   .170133463090E+02   .151712059355E+02   .133523673943E+02   .115552021482E+02
   .977812119341E+01   .801957401914E+01   .627804764882E+01   .455206574938E+01   .284018782908E+01
   .114100849772E+01  -.546843190099E+00  -.222470432416E+01  -.389387865170E+01  -.555563702498E+01
  -.721121777413E+01  -.886182701424E+01  -.105086388850E+02  -.121527957221E+02  -.137954081656E+02
  -.154375552027E+02  -.170802841491E+02  -.187246105688E+02  -.203715181315E+02  -.220219584159E+02
  -.236768506503E+02  -.253370814013E+02  -.270035042054E+02  -.286769391470E+02  -.303581723845E+02
  -.320479556231E+02  -.337470055368E+02  -.354560031382E+02  -.371755930961E+02  -.389063829998E+02
  -.406489425672E+02  -.424038027938E+02  -.441714550387E+02  -.459523500399E+02  -.477468968516E+02
  -.495554616915E+02  -.513783666850E+02  -.532158884890E+02  -.550682567708E+02  -.569356525179E+02
  -.588182061426E+02  -.607159953416E+02  -.626290426590E+02  -.645573126945E+02  -.665007088812E+02
  -.684590697493E+02  -.704321645699E+02  -.724196882588E+02  -.744212553972E+02  -.764363932049E+02
  -.784645332739E+02  -.805050018497E+02  -.825570084189E+02  -.846196323419E+02  -.866918072559E+02
  -.887723029672E+02  -.908597045751E+02  -.929523886095E+02  -.950484960626E+02  -.971459023431E+02
  -.992421844218E+02  -.101334585782E+03  -.103419980279E+03  -.105494836659E+03  -.107555186343E+03
  -.109596598129E+03  -.111614164704E+03  -.113602507280E+03  -.115555806133E+03  -.117467866281E+03
  -.119332228743E+03  -.121142338730E+03  -.122891782384E+03  -.124574603359E+03  -.126185709187E+03
  -.127721375786E+03  -.129179849068E+03  -.130562037348E+03  -.131872249654E+03  -.133118881188E+03
  -.134314825072E+03  -.135477192987E+03  -.136625659703E+03  -.137778518637E+03  -.138945648412E+03
  -.140118549526E+03  -.141259817826E+03  -.142297364032E+03  -.143130166505E+03  -.143649392083E+03
  -.143770896700E+03  -.143466650444E+03  -.142779438341E+03  -.141810639779E+03  -.140684648871E+03
  -.139508468373E+03  -.138347629848E+03  -.137225671915E+03  -.136138333179E+03  -.135069529969E+03
  -.134002012204E+03  -.132922043139E+03  -.131820225779E+03  -.130690626727E+03  -.129529519065E+03
  -.128334338388E+03  -.127103016727E+03  -.125833658340E+03  -.124524453614E+03  -.123173726082E+03
  -.121780032930E+03  -.120342269386E+03  -.118859752079E+03  -.117332272953E+03  -.115760124514E+03
  -.114144101237E+03  -.112485482930E+03  -.110786005302E+03  -.109047821948E+03  -.107273460804E+03
  -.105465777240E+03  -.103627905226E+03  -.101763207541E+03  -.998752256539E+02  -.979676297084E+02
  -.960441689068E+02  -.941086224963E+02  -.921647514802E+02  -.902162518570E+02  -.882667076453E+02
  -.863195480576E+02
 core charge-density
   .625549835994E-05   .666800504134E-05   .710770694600E-05   .757639628637E-05   .807598331802E-05
   .860850410778E-05   .917612881239E-05   .978117050118E-05   .104260945584E-04   .111135287033E-04
   .118462736682E-04   .126273145781E-04   .134598330771E-04   .143472202518E-04   .152930904017E-04
   .163012957151E-04   .173759419064E-04   .185214048808E-04   .197423484910E-04   .210437434593E-04
   .224308875404E-04   .239094270056E-04   .254853795358E-04   .271651586146E-04   .289555995192E-04
   .308639870146E-04   .328980848607E-04   .350661672522E-04   .373770523150E-04   .398401377963E-04
   .424654390887E-04   .452636297410E-04   .482460846186E-04   .514249258846E-04   .548130719857E-04
   .584242898380E-04   .622732504215E-04   .663755880027E-04   .707479632232E-04   .754081303033E-04
   .803750086285E-04   .856687590020E-04   .913108648668E-04   .973242188169E-04   .103733214742E-03
   .110563845969E-03   .117843809786E-03   .125602618763E-03   .133871719311E-03   .142684617931E-03
   .152077015675E-03   .162086951316E-03   .172754953815E-03   .184124204661E-03   .196240710731E-03
   .209153488342E-03   .222914759203E-03   .237580159043E-03   .253208959714E-03   .269864305635E-03
   .287613465490E-03   .306528100151E-03   .326684547867E-03   .348164127795E-03   .371053463070E-03
   .395444824619E-03   .421436497058E-03   .449133168056E-03   .478646342645E-03   .510094784058E-03
   .543604982759E-03   .579311655433E-03   .617358275824E-03   .657897639406E-03   .701092464009E-03
   .747116028632E-03   .796152852835E-03   .848399419223E-03   .904064941684E-03   .963372182234E-03
   .102655831945E-02   .109387587165E-02   .116559367828E-02   .124199794286E-02   .132339334157E-02
   .141010420110E-02   .150247575032E-02   .160087545001E-02   .170569440540E-02   .181734886664E-02
   .193628182230E-02   .206296469151E-02   .219789912070E-02   .234161889100E-02   .249469194297E-02
   .265772252544E-02   .283135347583E-02   .301626863953E-02   .321319543645E-02   .342290758323E-02
   .364622797998E-02   .388403177110E-02   .413724958987E-02   .440687099725E-02   .469394812583E-02
   .499959954031E-02   .532501432642E-02   .567145642088E-02   .604026919554E-02   .643288030937E-02
   .685080684263E-02   .729566072830E-02   .776915449617E-02   .827310734610E-02   .880945156718E-02
   .938023932048E-02   .998764980358E-02   .106339968159E-01   .113217367443E-01   .120534769893E-01
   .128319848529E-01   .136601969090E-01   .145412288792E-01   .154783860366E-01   .164751741595E-01
   .175353110613E-01   .186627387172E-01   .198616360155E-01   .211364321554E-01   .224918207178E-01
   .239327744331E-01   .254645606710E-01   .270927576767E-01   .288232715768E-01   .306623541799E-01
   .326166215923E-01   .346930736722E-01   .368991143409E-01   .392425727696E-01   .417317254593E-01
   .443753192252E-01   .471825950990E-01   .501633131551E-01   .533277782643E-01   .566868667757E-01
   .602520541187E-01   .640354433157E-01   .680497943852E-01   .723085546110E-01   .768258896433E-01
   .816167153881E-01   .866967306317E-01   .920824503355E-01   .977912395230E-01   .103841347667E+00
   .110251943473E+00   .117043149927E+00   .124236079476E+00   .131852869168E+00   .139916715573E+00
   .148451909274E+00   .157483868688E+00   .167039172970E+00   .177145593679E+00   .187832124907E+00
   .199129011493E+00   .211067774932E+00   .223681236533E+00   .237003537347E+00   .251070154350E+00
   .265917912286E+00   .281584990564E+00   .298110924537E+00   .315536600407E+00   .333904243004E+00
   .353257395572E+00   .373640890661E+00   .395100811173E+00   .417684440517E+00   .441440200801E+00
   .466417577909E+00   .492667032246E+00   .520239893902E+00   .549188240900E+00   .579564759170E+00
   .611422582830E+00   .644815113329E+00   .679795815970E+00   .716417992322E+00   .754734527020E+00
   .794797607463E+00   .836658414955E+00   .880366785870E+00   .925970841497E+00   .973516585329E+00
   .102304746666E+01   .107460390956E+01   .112822280638E+01   .118393697538E+01   .124177458210E+01
   .130175852453E+01   .136390578269E+01   .142822673320E+01   .149472443039E+01   .156339385578E+01
   .163422113833E+01   .170718274867E+01   .178224467121E+01   .185936155863E+01   .193847587451E+01
   .201951703024E+01   .210240052383E+01   .218702708883E+01   .227328186302E+01   .236103358719E+01
   .245013384581E+01   .254041636236E+01   .263169636304E+01   .272377002387E+01   .281641401710E+01
   .290938517367E+01   .300242027945E+01   .309523602333E+01   .318752911609E+01   .327897659887E+01
   .336923636007E+01   .345794787948E+01   .354473321719E+01   .362919826436E+01   .371093427085E+01
   .378951966301E+01   .386452216249E+01   .393550121345E+01   .400201072252E+01   .406360211102E+01
   .411982767477E+01   .417024424100E+01   .421441710619E+01   .425192423234E+01   .428236067202E+01
   .430534318581E+01   .432051500785E+01   .432755070794E+01   .432616109105E+01   .431609806767E+01
   .429715942168E+01   .426919339592E+01   .423210301053E+01   .418585002452E+01   .413045844838E+01
   .406601751409E+01   .399268400981E+01   .391068388909E+01   .382031307013E+01   .372193734800E+01
   .361599135397E+01   .350297650932E+01   .338345793746E+01   .325806031784E+01   .312746268671E+01
   .299239221437E+01   .285361701458E+01   .271193806915E+01   .256818037860E+01   .242318347665E+01
   .227779147070E+01   .213284279909E+01   .198915989658E+01   .184753899553E+01   .170874027411E+01
   .157347856698E+01   .144241483371E+01   .131614854842E+01   .119521112569E+01   .108006043765E+01
   .971076418067E+00   .868557721402E+00   .772719447114E+00   .683692073759E+00   .601521935591E+00
   .526173696431E+00   .457535189769E+00   .395424650783E+00   .339599878201E+00   .289768462616E+00
   .245598123128E+00   .206726459316E+00   .172769862786E+00   .143331658667E+00   .118009628694E+00
   .964029802611E-01   .781187114291E-01   .627772595572E-01   .500173176187E-01   .394997339384E-01
   .309104557903E-01   .239625219489E-01   .183971482330E-01   .139839814991E-01   .105206211709E-01
   .783152347062E-02   .576641243399E-02   .419832401429E-02   .302140579039E-02   .214858584976E-02
   .150921140926E-02   .104674188219E-02   .716563673537E-03   .483976205693E-03   .322381627428E-03
   .211695211051E-03   .136980222199E-03   .873004178539E-04   .547754089416E-04   .338188194079E-04
   .205362239785E-04   .122588804757E-04   .718986054261E-05   .414088618653E-05   .234058876995E-05
   .129766794578E-05
 kinetic energy-density
   .132176025795E+00   .133935190758E+00   .135761668823E+00   .137658262485E+00   .139627986720E+00
   .141674035833E+00   .143799794426E+00   .146008844928E+00   .148304976284E+00   .150692193057E+00
   .153174724964E+00   .155757037169E+00   .158443841093E+00   .161240106033E+00   .164151071593E+00
   .167182260952E+00   .170339495149E+00   .173628908334E+00   .177056964154E+00   .180630473327E+00
   .184356612448E+00   .188242944155E+00   .192297438694E+00   .196528496986E+00   .200944975290E+00
   .205556211542E+00   .210372053444E+00   .215402888447E+00   .220659675688E+00   .226153980051E+00
   .231898008388E+00   .237904648105E+00   .244187508236E+00   .250760963072E+00   .257640198646E+00
   .264841262088E+00   .272381114163E+00   .280277685096E+00   .288549933816E+00   .297217911178E+00
   .306302826851E+00   .315827120668E+00   .325814538349E+00   .336290211906E+00   .347280745353E+00
   .358814305519E+00   .370920718749E+00   .383631573741E+00   .396980330632E+00   .411002437249E+00
   .425735452489E+00   .441219177486E+00   .457495795227E+00   .474610018769E+00   .492609248970E+00
   .511543742045E+00   .531466787872E+00   .552434899374E+00   .574508014020E+00   .597749707978E+00
   .622227423754E+00   .648012712331E+00   .675181490499E+00   .703814314438E+00   .733996670649E+00
   .765819285087E+00   .799378452009E+00   .834776383364E+00   .872121580296E+00   .911529228018E+00
   .953121615574E+00   .997028581984E+00   .104338799046E+01   .109234623230E+01   .114405876274E+01
   .119869066993E+01   .125641728002E+01   .131742479982E+01   .138191099985E+01   .145008593986E+01
   .152217273989E+01   .159840839916E+01   .167904466597E+01   .176434896181E+01   .185460536262E+01
   .195011564109E+01   .205120037326E+01   .215820011361E+01   .227147664259E+01   .239141429086E+01
   .251842134511E+01   .265293153969E+01   .279540564002E+01   .294633312225E+01   .310623395535E+01
   .327566049175E+01   .345519947206E+01   .364547415152E+01   .384714655437E+01   .406091986370E+01
   .428754095473E+01   .452780307932E+01   .478254871036E+01   .505267255494E+01   .533912474579E+01
   .564291422071E+01   .596511230019E+01   .630685647417E+01   .666935440928E+01   .705388818805E+01
   .746181879232E+01   .789459084458E+01   .835373761891E+01   .884088633706E+01   .935776376336E+01
   .990620211314E+01   .104881452909E+02   .111056554739E+02   .117609200576E+02   .124562589809E+02
   .131941324473E+02   .139771490622E+02   .148080744026E+02   .156898400404E+02   .166255530370E+02
   .176185059297E+02   .186721872297E+02   .197902924519E+02   .209767356968E+02   .222356618045E+02
   .235714591012E+02   .249887727582E+02   .264925187826E+02   .280878986594E+02   .297804146618E+02
   .315758858496E+02   .334804647683E+02   .355006548677E+02   .376433286489E+02   .399157465539E+02
   .423255766040E+02   .448809147943E+02   .475903062448E+02   .504627671092E+02   .535078072330E+02
   .567354535528E+02   .601562742178E+02   .637814034155E+02   .676225668666E+02   .716921079591E+02
   .760030144672E+02   .805689458084E+02   .854042607667E+02   .905240456056E+02   .959441424815E+02
   .101681178049E+03   .107752592143E+03   .114176666392E+03   .120972552609E+03   .128160300793E+03
   .135760886523E+03   .143796237537E+03   .152289259245E+03   .161263858899E+03   .170744968109E+03
   .180758563383E+03   .191331684306E+03   .202492448959E+03   .214270066138E+03   .226694843879E+03
   .239798193771E+03   .253612630490E+03   .268171765933E+03   .283510297290E+03   .299663988351E+03
   .316669643277E+03   .334565072038E+03   .353389046636E+03   .373181247220E+03   .393982197127E+03
   .415833185818E+03   .438776178681E+03   .462853712577E+03   .488108776000E+03   .514584672670E+03
   .542324867365E+03   .571372812760E+03   .601771756058E+03   .633564524166E+03   .666793286221E+03
   .701499292269E+03   .737722586982E+03   .775501697325E+03   .814873293226E+03   .855871820381E+03
   .898529104489E+03   .942873926389E+03   .988931567784E+03   .103672332747E+04   .108626600830E+04
   .113757137544E+04   .119064558683E+04   .124548859720E+04   .130209353751E+04   .136044607208E+04
   .142052373640E+04   .148229525921E+04   .154571987295E+04   .161074661763E+04   .167731364382E+04
   .174534752129E+04   .181476256062E+04   .188546015605E+04   .195732815867E+04   .203024028995E+04
   .210405560636E+04   .217861802691E+04   .225375593595E+04   .232928187445E+04   .240499233356E+04
   .248066766472E+04   .255607212096E+04   .263095404408E+04   .270504621268E+04   .277806636514E+04
   .284971791180E+04   .291969084901E+04   .298766288709E+04   .305330080234E+04   .311626202128E+04
   .317619644332E+04   .323274850470E+04   .328555948400E+04   .333427004551E+04   .337852301282E+04
   .341796636105E+04   .345225641087E+04   .348106120307E+04   .350406402702E+04   .352096707125E+04
   .353149515895E+04   .353539952622E+04   .353246159564E+04   .352249669327E+04   .350535765276E+04
   .348093824682E+04   .344917638314E+04   .341005700022E+04   .336361459689E+04   .330993533011E+04
   .324915861635E+04   .318147817463E+04   .310714245333E+04   .302645438806E+04   .293977044482E+04
   .284749891086E+04   .275009740545E+04   .264806959424E+04   .254196110373E+04   .243235464705E+04
   .231986438895E+04   .220512959614E+04   .208880763954E+04   .197156643697E+04   .185407644573E+04
   .173700236837E+04   .162099461974E+04   .150668097393E+04   .139465831045E+04   .128548489127E+04
   .117967334783E+04   .107768468195E+04   .979923607561E+03   .886735573996E+03   .798405745392E+03
   .715159972906E+03   .637167313519E+03   .564542994768E+03   .497350259215E+03   .435599806459E+03
   .379246858276E+03   .328187667685E+03   .282258420739E+03   .241239058244E+03   .204862611625E+03
   .172828208383E+03   .144814513432E+03   .120490951119E+03   .995258554820E+02   .815921605138E+02
   .663716392437E+02   .535583897932E+02   .428618420638E+02   .340093008571E+02   .267479559883E+02
   .208462991666E+02   .160949283081E+02   .123067613777E+02   .931671330706E+01   .698090988085E+01
   .517552365756E+01   .379532122669E+01   .275201013792E+01   .197246887711E+01   .139693522036E+01
   .977217978443E+00   .674985355080E+00   .460170689103E+00   .309524004753E+00   .205326232749E+00
   .134272726203E+00   .865241474580E-01   .549161358338E-01   .343144068647E-01   .210989666792E-01
   .127597318321E-01   .758574113557E-02   .443101963639E-02   .254169787533E-02   .143092283623E-02
   .790186700406E-03
 pspotential
  -.153267498751E+03  -.153268334719E+03  -.153269144358E+03  -.153269928498E+03  -.153270687940E+03
  -.153271423465E+03  -.153272135824E+03  -.153272825746E+03  -.153273493938E+03  -.153274141086E+03
  -.153274767850E+03  -.153275374873E+03  -.153275962777E+03  -.153276532163E+03  -.153277083615E+03
  -.153277617698E+03  -.153278134957E+03  -.153278635922E+03  -.153279121108E+03  -.153279591009E+03
  -.153280046109E+03  -.153280486871E+03  -.153280913748E+03  -.153281327177E+03  -.153281727581E+03
  -.153282115370E+03  -.153282490940E+03  -.153282854677E+03  -.153283206952E+03  -.153283548126E+03
  -.153283878548E+03  -.153284198557E+03  -.153284508479E+03  -.153284808632E+03  -.153285099324E+03
  -.153285380850E+03  -.153285653501E+03  -.153285917553E+03  -.153286173278E+03  -.153286420936E+03
  -.153286660782E+03  -.153286893059E+03  -.153287118007E+03  -.153287335853E+03  -.153287546822E+03
  -.153287751128E+03  -.153287948980E+03  -.153288140580E+03  -.153288326123E+03  -.153288505800E+03
  -.153288679792E+03  -.153288848278E+03  -.153289011428E+03  -.153289169410E+03  -.153289322383E+03
  -.153289470504E+03  -.153289613923E+03  -.153289752785E+03  -.153289887232E+03  -.153290017399E+03
  -.153290143418E+03  -.153290265418E+03  -.153290383520E+03  -.153290497845E+03  -.153290608507E+03
  -.153290715618E+03  -.153290819284E+03  -.153290919611E+03  -.153291016697E+03  -.153291110640E+03
  -.153291201533E+03  -.153291289466E+03  -.153291374526E+03  -.153291456797E+03  -.153291536359E+03
  -.153291613289E+03  -.153291687662E+03  -.153291759550E+03  -.153291829021E+03  -.153291896142E+03
  -.153291960976E+03  -.153292023584E+03  -.153292084023E+03  -.153292142348E+03  -.153292198613E+03
  -.153292252867E+03  -.153292305158E+03  -.153292355532E+03  -.153292404029E+03  -.153292450691E+03
  -.153292495556E+03  -.153292538656E+03  -.153292580026E+03  -.153292619695E+03  -.153292657691E+03
  -.153292694037E+03  -.153292728756E+03  -.153292761868E+03  -.153292793388E+03  -.153292823331E+03
  -.153292851708E+03  -.153292878528E+03  -.153292903794E+03  -.153292927509E+03  -.153292949673E+03
  -.153292970281E+03  -.153292989325E+03  -.153293006793E+03  -.153293022672E+03  -.153293036943E+03
  -.153293049582E+03  -.153293060563E+03  -.153293069855E+03  -.153293077423E+03  -.153293083226E+03
  -.153293087219E+03  -.153293089351E+03  -.153293089567E+03  -.153293087804E+03  -.153293083994E+03
  -.153293078063E+03  -.153293069929E+03  -.153293059505E+03  -.153293046693E+03  -.153293031390E+03
  -.153293013483E+03  -.153292992849E+03  -.153292969357E+03  -.153292942866E+03  -.153292913222E+03
  -.153292880262E+03  -.153292843808E+03  -.153292803672E+03  -.153292759650E+03  -.153292711525E+03
  -.153292659062E+03  -.153292602011E+03  -.153292540105E+03  -.153292473056E+03  -.153292400559E+03
  -.153292322284E+03  -.153292237881E+03  -.153292146975E+03  -.153292049166E+03  -.153291944026E+03
  -.153291831096E+03  -.153291709890E+03  -.153291579885E+03  -.153291440524E+03  -.153291291215E+03
  -.153291131321E+03  -.153290960167E+03  -.153290777030E+03  -.153290581140E+03  -.153290371673E+03
  -.153290147752E+03  -.153289908442E+03  -.153289652744E+03  -.153289379593E+03  -.153289087853E+03
  -.153288776312E+03  -.153288443679E+03  -.153288088575E+03  -.153287709530E+03  -.153287304978E+03
  -.153286873247E+03  -.153286412556E+03  -.153285921003E+03  -.153285396563E+03  -.153284837074E+03
  -.153284240234E+03  -.153283603586E+03  -.153282924511E+03  -.153282200217E+03  -.153281427727E+03
  -.153280603866E+03  -.153279725251E+03  -.153278788273E+03  -.153277789085E+03  -.153276723588E+03
  -.153275587408E+03  -.153274375886E+03  -.153273084050E+03  -.153271706604E+03  -.153270237900E+03
  -.153268671918E+03  -.153267002237E+03  -.153265222017E+03  -.153263323962E+03  -.153261300295E+03
  -.153259142728E+03  -.153256842423E+03  -.153254389959E+03  -.153251775295E+03  -.153248987724E+03
  -.153246015835E+03  -.153242847465E+03  -.153239469645E+03  -.153235868555E+03  -.153232029459E+03
  -.153227936653E+03  -.153223573395E+03  -.153218921843E+03  -.153213962975E+03  -.153208676519E+03
  -.153203040866E+03  -.153197032984E+03  -.153190628326E+03  -.153183800728E+03  -.153176522303E+03
  -.153168763333E+03  -.153160492144E+03  -.153151674979E+03  -.153142275862E+03  -.153132256458E+03
  -.153121575910E+03  -.153110190681E+03  -.153098054380E+03  -.153085117571E+03  -.153071327580E+03
  -.153056628283E+03  -.153040959881E+03  -.153024258665E+03  -.153006456759E+03  -.152987481856E+03
  -.152967256927E+03  -.152945699921E+03  -.152922723439E+03  -.152898234395E+03  -.152872133647E+03
  -.152844315614E+03  -.152814667865E+03  -.152783070683E+03  -.152749396601E+03  -.152713509918E+03
  -.152675266173E+03  -.152634511599E+03  -.152591082542E+03  -.152544804840E+03  -.152495493173E+03
  -.152442950375E+03  -.152386966703E+03  -.152327319066E+03  -.152263770217E+03  -.152196067893E+03
  -.152123943913E+03  -.152047113229E+03  -.151965272928E+03  -.151878101180E+03  -.151785256138E+03
  -.151686374786E+03  -.151581071732E+03  -.151468937946E+03  -.151349539448E+03  -.151222415938E+03
  -.151087079381E+03  -.150943012535E+03  -.150789667437E+03  -.150626463844E+03  -.150452787634E+03
  -.150267989181E+03  -.150071381702E+03  -.149862239601E+03  -.149639796804E+03  -.149403245124E+03
  -.149151732663E+03  -.148884362277E+03  -.148600190139E+03  -.148298224436E+03  -.147977424245E+03
  -.147636698633E+03  -.147274906062E+03  -.146890854152E+03  -.146483299908E+03  -.146050950508E+03
  -.145592464773E+03  -.145106455457E+03  -.144591492526E+03  -.144046107597E+03  -.143468799752E+03
  -.142858042941E+03  -.142212295229E+03  -.141530010130E+03  -.140809650298E+03  -.140049703820E+03
  -.139248703340E+03  -.138405248186E+03  -.137518029605E+03  -.136585859073E+03  -.135607699519E+03
  -.134582699073E+03  -.133510226679E+03  -.132389908643E+03  -.131221664747E+03  -.130005742202E+03
  -.128742745182E+03  -.127433657208E+03  -.126079853056E+03  -.124683096318E+03  -.123245518152E+03
  -.121769572251E+03  -.120257960715E+03  -.118713525584E+03  -.117139101555E+03  -.115537327466E+03
  -.113910418052E+03  -.112259903701E+03  -.110586354425E+03  -.108889113652E+03  -.107166074813E+03
  -.105413536199E+03  -.103626169033E+03  -.101788508452E+03  -.999430277917E+02  -.980420648473E+02
  -.960785627187E+02  -.940556466143E+02  -.921485909176E+02  -.902256659693E+02  -.882744476111E+02
  -.863187908432E+02
 core charge-density (pseudized)
   .000000000000E+00   .000000000000E+00   .000000000000E+00   .000000000000E+00   .000000000000E+00
   .000000000000E+00   .000000000000E+00   .000000000000E+00   .000000000000E+00   .000000000000E+00
   .000000000000E+00   .000000000000E+00   .000000000000E+00   .000000000000E+00   .000000000000E+00
   .000000000000E+00   .000000000000E+00   .000000000000E+00   .000000000000E+00   .000000000000E+00
   .000000000000E+00   .000000000000E+00   .000000000000E+00   .000000000000E+00   .000000000000E+00
   .000000000000E+00   .000000000000E+00   .000000000000E+00   .000000000000E+00   .000000000000E+00
   .000000000000E+00   .000000000000E+00   .000000000000E+00   .000000000000E+00   .000000000000E+00
   .000000000000E+00   .000000000000E+00   .000000000000E+00   .000000000000E+00   .000000000000E+00
   .000000000000E+00   .000000000000E+00   .000000000000E+00   .000000000000E+00   .000000000000E+00
   .000000000000E+00   .000000000000E+00   .000000000000E+00   .000000000000E+00   .000000000000E+00
   .000000000000E+00   .000000000000E+00   .000000000000E+00   .000000000000E+00   .000000000000E+00
   .000000000000E+00   .000000000000E+00   .000000000000E+00   .000000000000E+00   .000000000000E+00
   .000000000000E+00   .000000000000E+00   .000000000000E+00   .000000000000E+00   .000000000000E+00
   .000000000000E+00   .000000000000E+00   .000000000000E+00   .000000000000E+00   .000000000000E+00
   .000000000000E+00   .000000000000E+00   .000000000000E+00   .000000000000E+00   .000000000000E+00
   .000000000000E+00   .000000000000E+00   .000000000000E+00   .000000000000E+00   .000000000000E+00
   .000000000000E+00   .000000000000E+00   .000000000000E+00   .000000000000E+00   .000000000000E+00
   .000000000000E+00   .000000000000E+00   .000000000000E+00   .000000000000E+00   .000000000000E+00
   .000000000000E+00   .000000000000E+00   .000000000000E+00   .000000000000E+00   .000000000000E+00
   .000000000000E+00   .000000000000E+00   .000000000000E+00   .000000000000E+00   .000000000000E+00
   .000000000000E+00   .000000000000E+00   .000000000000E+00   .000000000000E+00   .000000000000E+00
   .000000000000E+00   .000000000000E+00   .000000000000E+00   .000000000000E+00   .000000000000E+00
   .000000000000E+00   .000000000000E+00   .000000000000E+00   .000000000000E+00   .000000000000E+00
   .000000000000E+00   .000000000000E+00   .000000000000E+00   .000000000000E+00   .000000000000E+00
   .000000000000E+00   .000000000000E+00   .000000000000E+00   .000000000000E+00   .000000000000E+00
   .000000000000E+00   .000000000000E+00   .000000000000E+00   .000000000000E+00   .000000000000E+00
   .000000000000E+00   .000000000000E+00   .000000000000E+00   .000000000000E+00   .000000000000E+00
   .000000000000E+00   .000000000000E+00   .000000000000E+00   .000000000000E+00   .000000000000E+00
   .000000000000E+00   .000000000000E+00   .000000000000E+00   .000000000000E+00   .000000000000E+00
   .000000000000E+00   .000000000000E+00   .000000000000E+00   .000000000000E+00   .000000000000E+00
   .000000000000E+00   .000000000000E+00   .000000000000E+00   .000000000000E+00   .000000000000E+00
   .000000000000E+00   .000000000000E+00   .000000000000E+00   .000000000000E+00   .000000000000E+00
   .000000000000E+00   .000000000000E+00   .000000000000E+00   .000000000000E+00   .000000000000E+00
   .000000000000E+00   .000000000000E+00   .000000000000E+00   .000000000000E+00   .000000000000E+00
   .000000000000E+00   .000000000000E+00   .000000000000E+00   .000000000000E+00   .000000000000E+00
   .000000000000E+00   .000000000000E+00   .000000000000E+00   .000000000000E+00   .000000000000E+00
   .000000000000E+00   .000000000000E+00   .000000000000E+00   .000000000000E+00   .000000000000E+00
   .000000000000E+00   .000000000000E+00   .000000000000E+00   .000000000000E+00   .000000000000E+00
   .000000000000E+00   .000000000000E+00   .000000000000E+00   .000000000000E+00   .000000000000E+00
   .000000000000E+00   .000000000000E+00   .000000000000E+00   .000000000000E+00   .000000000000E+00
   .000000000000E+00   .000000000000E+00   .000000000000E+00   .000000000000E+00   .000000000000E+00
   .000000000000E+00   .000000000000E+00   .000000000000E+00   .000000000000E+00   .000000000000E+00
   .000000000000E+00   .000000000000E+00   .000000000000E+00   .000000000000E+00   .000000000000E+00
   .000000000000E+00   .000000000000E+00   .000000000000E+00   .000000000000E+00   .000000000000E+00
   .000000000000E+00   .000000000000E+00   .000000000000E+00   .000000000000E+00   .000000000000E+00
   .000000000000E+00   .000000000000E+00   .000000000000E+00   .000000000000E+00   .000000000000E+00
   .000000000000E+00   .000000000000E+00   .000000000000E+00   .000000000000E+00   .000000000000E+00
   .000000000000E+00   .000000000000E+00   .000000000000E+00   .000000000000E+00   .000000000000E+00
   .000000000000E+00   .000000000000E+00   .000000000000E+00   .000000000000E+00   .000000000000E+00
   .000000000000E+00   .000000000000E+00   .000000000000E+00   .000000000000E+00   .000000000000E+00
   .000000000000E+00   .000000000000E+00   .000000000000E+00   .000000000000E+00   .000000000000E+00
   .000000000000E+00   .000000000000E+00   .000000000000E+00   .000000000000E+00   .000000000000E+00
   .000000000000E+00   .000000000000E+00   .000000000000E+00   .000000000000E+00   .000000000000E+00
   .000000000000E+00   .000000000000E+00   .000000000000E+00   .000000000000E+00   .000000000000E+00
   .000000000000E+00   .000000000000E+00   .000000000000E+00   .000000000000E+00   .000000000000E+00
   .000000000000E+00   .000000000000E+00   .000000000000E+00   .000000000000E+00   .000000000000E+00
   .000000000000E+00   .000000000000E+00   .000000000000E+00   .000000000000E+00   .000000000000E+00
   .000000000000E+00   .000000000000E+00   .000000000000E+00   .000000000000E+00   .000000000000E+00
   .000000000000E+00   .000000000000E+00   .000000000000E+00   .000000000000E+00   .000000000000E+00
   .000000000000E+00   .000000000000E+00   .000000000000E+00   .000000000000E+00   .000000000000E+00
   .000000000000E+00   .000000000000E+00   .000000000000E+00   .000000000000E+00   .000000000000E+00
   .000000000000E+00   .000000000000E+00   .000000000000E+00   .000000000000E+00   .000000000000E+00
   .000000000000E+00   .000000000000E+00   .000000000000E+00   .000000000000E+00   .000000000000E+00
   .000000000000E+00   .000000000000E+00   .000000000000E+00   .000000000000E+00   .000000000000E+00
   .000000000000E+00
 pseudo wavefunction
   .165601274856E-03   .170986215157E-03   .176546260279E-03   .182287104195E-03   .188214626029E-03
   .194334896081E-03   .200654182042E-03   .207178955413E-03   .213915898130E-03   .220871909412E-03
   .228054112820E-03   .235469863558E-03   .243126756002E-03   .251032631476E-03   .259195586288E-03
   .267623980014E-03   .276326444066E-03   .285311890524E-03   .294589521270E-03   .304168837407E-03
   .314059648988E-03   .324272085066E-03   .334816604067E-03   .345704004495E-03   .356945435997E-03
   .368552410777E-03   .380536815389E-03   .392910922904E-03   .405687405487E-03   .418879347365E-03
   .432500258235E-03   .446564087093E-03   .461085236521E-03   .476078577438E-03   .491559464327E-03
   .507543750959E-03   .524047806630E-03   .541088532924E-03   .558683381021E-03   .576850369569E-03
   .595608103136E-03   .614975791265E-03   .634973268142E-03   .655621012910E-03   .676940170642E-03
   .698952573993E-03   .721680765562E-03   .745148020973E-03   .769378372712E-03   .794396634742E-03
   .820228427910E-03   .846900206184E-03   .874439283748E-03   .902873862971E-03   .932233063289E-03
   .962546951024E-03   .993846570176E-03   .102616397421E-02   .105953225889E-02   .109398559615E-02
   .112955926913E-02   .116628970826E-02   .120421452859E-02   .124337256831E-02   .128380392853E-02
   .132555001431E-02   .136865357713E-02   .141315875859E-02   .145911113565E-02   .150655776733E-02
   .155554724285E-02   .160612973141E-02   .165835703357E-02   .171228263430E-02   .176796175772E-02
   .182545142368E-02   .188481050614E-02   .194609979345E-02   .200938205063E-02   .207472208357E-02
   .214218680549E-02   .221184530537E-02   .228376891874E-02   .235803130072E-02   .243470850144E-02
   .251387904391E-02   .259562400442E-02   .268002709556E-02   .276717475196E-02   .285715621874E-02
   .295006364293E-02   .304599216783E-02   .314504003038E-02   .324730866178E-02   .335290279132E-02
   .346193055363E-02   .357450359938E-02   .369073720957E-02   .381075041359E-02   .393466611106E-02
   .406261119765E-02   .419471669497E-02   .433111788476E-02   .447195444729E-02   .461737060442E-02
   .476751526719E-02   .492254218825E-02   .508261011925E-02   .524788297332E-02   .541852999284E-02
   .559472592264E-02   .577665118885E-02   .596449208355E-02   .615844095538E-02   .635869640641E-02
   .656546349531E-02   .677895394718E-02   .699938637020E-02   .722698647920E-02   .746198732663E-02
   .770462954092E-02   .795516157261E-02   .821383994844E-02   .848092953369E-02   .875670380303E-02
   .904144512013E-02   .933544502630E-02   .963900453860E-02   .995243445741E-02   .102760556841E-01
   .106101995490E-01   .109552081499E-01   .113114347013E-01   .116792438955E-01   .120590122749E-01
   .124511286162E-01   .128559943277E-01   .132740238587E-01   .137056451223E-01   .141512999320E-01
   .146114444525E-01   .150865496644E-01   .155771018444E-01   .160836030610E-01   .166065716853E-01
   .171465429196E-01   .177040693415E-01   .182797214664E-01   .188740883277E-01   .194877780754E-01
   .201214185942E-01   .207756581406E-01   .214511660017E-01   .221486331730E-01   .228687730598E-01
   .236123221990E-01   .243800410052E-01   .251727145395E-01   .259911533031E-01   .268361940553E-01
   .277087006579E-01   .286095649458E-01   .295397076241E-01   .305000791949E-01   .314916609108E-01
   .325154657596E-01   .335725394789E-01   .346639616015E-01   .357908465336E-01   .369543446654E-01
   .381556435158E-01   .393959689112E-01   .406765862011E-01   .419988015081E-01   .433639630173E-01
   .447734623020E-01   .462287356896E-01   .477312656669E-01   .492825823258E-01   .508842648510E-01
   .525379430496E-01   .542452989239E-01   .560080682881E-01   .578280424287E-01   .597070698116E-01
   .616470578325E-01   .636499746161E-01   .657178508593E-01   .678527817232E-01   .700569287714E-01
   .723325219554E-01   .746818616470E-01   .771073207187E-01   .796113466687E-01   .821964637939E-01
   .848652754061E-01   .876204660936E-01   .904648040245E-01   .934011432916E-01   .964324262953E-01
   .995616861634E-01   .102792049205E+00   .106126737391E+00   .109569070868E+00   .113122470484E+00
   .116790460339E+00   .120576670337E+00   .124484838752E+00   .128518814779E+00   .132682561076E+00
   .136980156286E+00   .141415797513E+00   .145993802769E+00   .150718613337E+00   .155594796077E+00
   .160627045623E+00   .165820186468E+00   .171179174922E+00   .176709100891E+00   .182415189482E+00
   .188302802382E+00   .194377438986E+00   .200644737239E+00   .207110474140E+00   .213780565882E+00
   .220661067553E+00   .227758172370E+00   .235078210363E+00   .242627646458E+00   .250413077873E+00
   .258441230761E+00   .266718955998E+00   .275253224027E+00   .284051118653E+00   .293119829670E+00
   .302466644194E+00   .312098936569E+00   .322024156685E+00   .332249816565E+00   .342783475014E+00
   .353632720169E+00   .364805149715E+00   .376308348564E+00   .388149863728E+00   .400337176150E+00
   .412877669191E+00   .425778593474E+00   .439047027769E+00   .452689835565E+00   .466713616955E+00
   .481124655463E+00   .495928859375E+00   .511131697159E+00   .526738126515E+00   .542752516577E+00
   .559178562785E+00   .576019193926E+00   .593276470840E+00   .610951476266E+00   .629044195346E+00
   .647553386288E+00   .666476440712E+00   .685809233285E+00   .705545960242E+00   .725678966536E+00
   .746198561387E+00   .767092822191E+00   .788347386848E+00   .809945234816E+00   .831866457373E+00
   .854088017907E+00   .876583503344E+00   .899322868247E+00   .922272173564E+00   .945393322553E+00
   .968643796991E+00   .991976397530E+00   .101533899278E+01   .103867428264E+01   .106191958231E+01
   .108500663448E+01   .110786145843E+01   .113040424569E+01   .115254931351E+01   .117420512822E+01
   .119527441206E+01   .121565434786E+01   .123523689697E+01   .125390924631E+01   .127155440041E+01
   .128805193389E+01   .130327891850E+01   .131711103614E+01   .132942388590E+01   .134009448735E+01
   .134900297496E+01   .135603446881E+01   .136108109375E+01   .136404410364E+01   .136483604759E+01
   .136338289235E+01   .135962598792E+01   .135352373274E+01   .134505276160E+01   .133420844359E+01
   .132100444141E+01   .130547105033E+01   .128765200718E+01   .126759944388E+01   .124536666092E+01
   .122099842355E+01   .119451854586E+01   .116591463800E+01   .113513192355E+01   .110229857916E+01
   .106760690066E+01   .103126913660E+01   .993503299915E+00   .954531323645E+00   .914577215088E+00
   .873865221786E+00
 ae wavefunction
  -.779383096528E-03  -.804670312887E-03  -.830777581751E-03  -.857731471485E-03  -.885559409570E-03
  -.914289710274E-03  -.943951603198E-03  -.974575262735E-03  -.100619183847E-02  -.103883348655E-02
  -.107253340205E-02  -.110732585237E-02  -.114324621168E-02  -.118033099650E-02  -.121861790238E-02
  -.125814584174E-02  -.129895498293E-02  -.134108679051E-02  -.138458406684E-02  -.142949099492E-02
  -.147585318269E-02  -.152371770861E-02  -.157313316876E-02  -.162414972543E-02  -.167681915716E-02
  -.173119491046E-02  -.178733215307E-02  -.184528782898E-02  -.190512071508E-02  -.196689147963E-02
  -.203066274263E-02  -.209649913792E-02  -.216446737738E-02  -.223463631706E-02  -.230707702532E-02
  -.238186285320E-02  -.245906950689E-02  -.253877512250E-02  -.262106034307E-02  -.270600839809E-02
  -.279370518532E-02  -.288423935523E-02  -.297770239805E-02  -.307418873338E-02  -.317379580270E-02
  -.327662416455E-02  -.338277759273E-02  -.349236317747E-02  -.360549142956E-02  -.372227638785E-02
  -.384283572975E-02  -.396729088528E-02  -.409576715439E-02  -.422839382787E-02  -.436530431191E-02
  -.450663625628E-02  -.465253168635E-02  -.480313713910E-02  -.495860380302E-02  -.511908766224E-02
  -.528474964477E-02  -.545575577518E-02  -.563227733166E-02  -.581449100761E-02  -.600257907796E-02
  -.619672957020E-02  -.639713644035E-02  -.660399975388E-02  -.681752587179E-02  -.703792764195E-02
  -.726542459571E-02  -.750024315008E-02  -.774261681542E-02  -.799278640894E-02  -.825100027389E-02
  -.851751450485E-02  -.879259317897E-02  -.907650859340E-02  -.936954150911E-02  -.967198140099E-02
  -.998412671452E-02  -.103062851291E-01  -.106387738280E-01  -.109819197754E-01  -.113360599999E-01
  -.117015418854E-01  -.120787234691E-01  -.124679737464E-01  -.128696729834E-01  -.132842130364E-01
  -.137119976791E-01  -.141534429365E-01  -.146089774276E-01  -.150790427142E-01  -.155640936577E-01
  -.160645987838E-01  -.165810406541E-01  -.171139162452E-01  -.176637373357E-01  -.182310308994E-01
  -.188163395071E-01  -.194202217343E-01  -.200432525764E-01  -.206860238705E-01  -.213491447237E-01
  -.220332419481E-01  -.227389605007E-01  -.234669639306E-01  -.242179348300E-01  -.249925752914E-01
  -.257916073683E-01  -.266157735405E-01  -.274658371825E-01  -.283425830349E-01  -.292468176777E-01
  -.301793700053E-01  -.311410917014E-01  -.321328577144E-01  -.331555667305E-01  -.342101416451E-01
  -.352975300301E-01  -.364187045964E-01  -.375746636502E-01  -.387664315412E-01  -.399950591018E-01
  -.412616240742E-01  -.425672315256E-01  -.439130142467E-01  -.453001331341E-01  -.467297775521E-01
  -.482031656720E-01  -.497215447865E-01  -.512861915962E-01  -.528984124638E-01  -.545595436345E-01
  -.562709514173E-01  -.580340323242E-01  -.598502131628E-01  -.617209510776E-01  -.636477335360E-01
  -.656320782528E-01  -.676755330486E-01  -.697796756363E-01  -.719461133288E-01  -.741764826622E-01
  -.764724489270E-01  -.788357056004E-01  -.812679736711E-01  -.837710008495E-01  -.863465606530E-01
  -.889964513581E-01  -.917224948098E-01  -.945265350766E-01  -.974104369411E-01  -.100376084214E+00
  -.103425377862E+00  -.106560233929E+00  -.109782581249E+00  -.113094358924E+00  -.116497513566E+00
  -.119993996267E+00  -.123585759308E+00  -.127274752560E+00  -.131062919588E+00  -.134952193412E+00
  -.138944491932E+00  -.143041712971E+00  -.147245728938E+00  -.151558381071E+00  -.155981473248E+00
  -.160516765342E+00  -.165165966088E+00  -.169930725446E+00  -.174812626431E+00  -.179813176378E+00
  -.184933797634E+00  -.190175817616E+00  -.195540458251E+00  -.201028824724E+00  -.206641893546E+00
  -.212380499881E+00  -.218245324131E+00  -.224236877725E+00  -.230355488105E+00  -.236601282866E+00
  -.242974173035E+00  -.249473835456E+00  -.256099694256E+00  -.262850901371E+00  -.269726316115E+00
  -.276724483765E+00  -.283843613151E+00  -.291081553233E+00  -.298435768663E+00  -.305903314322E+00
  -.313480808822E+00  -.321164407001E+00  -.328949771388E+00  -.336832042685E+00  -.344805809276E+00
  -.352865075782E+00  -.361003230735E+00  -.369213013385E+00  -.377486479727E+00  -.385814967803E+00
  -.394189062379E+00  -.402598559074E+00  -.411032428077E+00  -.419478777565E+00  -.427924816961E+00
  -.436356820221E+00  -.444760089293E+00  -.453118917987E+00  -.461416556449E+00  -.469635176497E+00
  -.477755838092E+00  -.485758457214E+00  -.493621775488E+00  -.501323331879E+00  -.508839436836E+00
  -.516145149286E+00  -.523214256890E+00  -.530019260023E+00  -.536531359954E+00  -.542720451743E+00
  -.548555122378E+00  -.554002654726E+00  -.559029037887E+00  -.563598984561E+00  -.567675956067E+00
  -.571222195686E+00  -.574198770982E+00  -.576565625816E+00  -.578281642748E+00  -.579304716540E+00
  -.579591839480E+00  -.579099199228E+00  -.577782289902E+00  -.575596037067E+00  -.572494937302E+00
  -.568433212954E+00  -.563364982657E+00  -.557244448127E+00  -.550026097668E+00  -.541664926755E+00
  -.532116675918E+00  -.521338086057E+00  -.509287171175E+00  -.495923508326E+00  -.481208544420E+00
  -.465105919304E+00  -.447581804307E+00  -.428605255216E+00  -.408148578344E+00  -.386187708121E+00
  -.362702594311E+00  -.337677596716E+00  -.311101884914E+00  -.282969840345E+00  -.253281457808E+00
  -.222042743227E+00  -.189266104353E+00  -.154970730897E+00  -.119182960394E+00  -.819366258111E-01
  -.432733805088E-01  -.324299545533E-02   .380963775271E-01   .806779844544E-01   .124426300356E+00
   .169256927002E+00   .215076575501E+00   .261783156083E+00   .309265998475E+00   .357406219523E+00
   .406077232836E+00   .455145352347E+00   .504470381268E+00   .553906024273E+00   .603299959640E+00
   .652493503846E+00   .701320993687E+00   .749609226077E+00   .797177403836E+00   .843837924822E+00
   .889398035072E+00   .933662031769E+00   .976433575826E+00   .101751780301E+01   .105672315067E+01
   .109386297533E+01   .112875707838E+01   .116123322551E+01   .119112869576E+01   .121829185458E+01
   .124258372123E+01   .126387948974E+01   .128206996159E+01   .129706285239E+01   .130878394122E+01
   .131717803816E+01   .132220975218E+01   .132386404652E+01   .132214657395E+01   .131708378801E+01
   .130872283014E+01   .129713119621E+01   .128239618878E+01   .126462416508E+01   .124393959283E+01
   .122048392909E+01   .119441433896E+01   .116590227308E+01   .113513192355E+01   .110229857916E+01
   .106760690066E+01   .103126913660E+01   .993503299915E+00   .954531323645E+00   .914577215088E+00
   .873865221786E+00
 pseudo wavefunction
  -.412220112469E-04  -.425624482010E-04  -.439464728195E-04  -.453755024641E-04  -.468510005858E-04
  -.483744782236E-04  -.499474955513E-04  -.515716634757E-04  -.532486452866E-04  -.549801583594E-04
  -.567679759144E-04  -.586139288326E-04  -.605199075306E-04  -.624878638966E-04  -.645198132893E-04
  -.666178366018E-04  -.687840823927E-04  -.710207690860E-04  -.733301872437E-04  -.757147019107E-04
  -.781767550374E-04  -.807188679802E-04  -.833436440837E-04  -.860537713465E-04  -.888520251743E-04
  -.917412712218E-04  -.947244683276E-04  -.978046715442E-04  -.100985035267E-03  -.104268816463E-03
  -.107659378009E-03  -.111160192133E-03  -.114774843972E-03  -.118507035241E-03  -.122360588027E-03
  -.126339448699E-03  -.130447691954E-03  -.134689524986E-03  -.139069291798E-03  -.143591477648E-03
  -.148260713640E-03  -.153081781474E-03  -.158059618336E-03  -.163199321955E-03  -.168506155828E-03
  -.173985554604E-03  -.179643129654E-03  -.185484674815E-03  -.191516172325E-03  -.197743798948E-03
  -.204173932299E-03  -.210813157375E-03  -.217668273302E-03  -.224746300292E-03  -.232054486837E-03
  -.239600317127E-03  -.247391518721E-03  -.255436070452E-03  -.263742210605E-03  -.272318445350E-03
  -.281173557452E-03  -.290316615266E-03  -.299756982024E-03  -.309504325423E-03  -.319568627522E-03
  -.329960194969E-03  -.340689669551E-03  -.351768039092E-03  -.363206648708E-03  -.375017212419E-03
  -.387211825149E-03  -.399802975108E-03  -.412803556582E-03  -.426226883132E-03  -.440086701234E-03
  -.454397204349E-03  -.469173047458E-03  -.484429362069E-03  -.500181771710E-03  -.516446407924E-03
  -.533239926792E-03  -.550579525983E-03  -.568482962361E-03  -.586968570171E-03  -.606055279807E-03
  -.625762637196E-03  -.646110823808E-03  -.667120677320E-03  -.688813712947E-03  -.711212145472E-03
  -.734338911988E-03  -.758217695378E-03  -.782872948560E-03  -.808329919522E-03  -.834614677163E-03
  -.861754137983E-03  -.889776093630E-03  -.918709239353E-03  -.948583203367E-03  -.979428577181E-03
  -.101127694691E-02  -.104416092559E-02  -.107811418657E-02  -.111317149796E-02  -.114936875821E-02
  -.118674303286E-02  -.122533259242E-02  -.126517695159E-02  -.130631690962E-02  -.134879459210E-02
  -.139265349403E-02  -.143793852429E-02  -.148469605160E-02  -.153297395193E-02  -.158282165747E-02
  -.163429020713E-02  -.168743229878E-02  -.174230234307E-02  -.179895651908E-02  -.185745283172E-02
  -.191785117100E-02  -.198021337325E-02  -.204460328423E-02  -.211108682442E-02  -.217973205627E-02
  -.225060925375E-02  -.232379097404E-02  -.239935213163E-02  -.247737007471E-02  -.255792466414E-02
  -.264109835484E-02  -.272697627989E-02  -.281564633733E-02  -.290719927965E-02  -.300172880635E-02
  -.309933165926E-02  -.320010772105E-02  -.330416011687E-02  -.341159531922E-02  -.352252325622E-02
  -.363705742327E-02  -.375531499834E-02  -.387741696092E-02  -.400348821471E-02  -.413365771428E-02
  -.426805859572E-02  -.440682831139E-02  -.455010876899E-02  -.469804647501E-02  -.485079268268E-02
  -.500850354455E-02  -.517134026996E-02  -.533946928727E-02  -.551306241133E-02  -.569229701603E-02
  -.587735621227E-02  -.606842903139E-02  -.626571061432E-02  -.646940240646E-02  -.667971235858E-02
  -.689685513379E-02  -.712105232080E-02  -.735253265363E-02  -.759153223789E-02  -.783829478379E-02
  -.809307184612E-02  -.835612307119E-02  -.862771645107E-02  -.890812858518E-02  -.919764494940E-02
  -.949656017280E-02  -.980517832225E-02  -.101238131949E-01  -.104527886188E-01  -.107924387616E-01
  -.111431084476E-01  -.115051534833E-01  -.118789409908E-01  -.122648497510E-01  -.126632705538E-01
  -.130746065579E-01  -.134992736592E-01  -.139377008669E-01  -.143903306890E-01  -.148576195256E-01
  -.153400380707E-01  -.158380717219E-01  -.163522209980E-01  -.168830019638E-01  -.174309466622E-01
  -.179966035535E-01  -.185805379595E-01  -.191833325146E-01  -.198055876210E-01  -.204479219077E-01
  -.211109726928E-01  -.217953964482E-01  -.225018692639E-01  -.232310873126E-01  -.239837673115E-01
  -.247606469798E-01  -.255624854903E-01  -.263900639122E-01  -.272441856433E-01  -.281256768272E-01
  -.290353867542E-01  -.299741882405E-01  -.309429779831E-01  -.319426768846E-01  -.329742303434E-01
  -.340386085044E-01  -.351368064621E-01  -.362698444117E-01  -.374387677378E-01  -.386446470349E-01
  -.398885780472E-01  -.411716815209E-01  -.424951029540E-01  -.438600122329E-01  -.452676031415E-01
  -.467190927260E-01  -.482157205004E-01  -.497587474713E-01  -.513494549631E-01  -.529891432198E-01
  -.546791297580E-01  -.564207474440E-01  -.582153422637E-01  -.600642707520E-01  -.619688970453E-01
  -.639305895159E-01  -.659507169443E-01  -.680306441808E-01  -.701717272434E-01  -.723753077929E-01
  -.746427069221E-01  -.769752181897E-01  -.793740998211E-01  -.818405659956E-01  -.843757771268E-01
  -.869808290391E-01  -.896567409320E-01  -.924044420163E-01  -.952247566937E-01  -.981183881437E-01
  -.101085900167E+00  -.104127697127E+00  -.107244001807E+00  -.110434831009E+00  -.113699968673E+00
  -.117038936314E+00  -.120450960536E+00  -.123934937372E+00  -.127489393177E+00  -.131112441808E+00
  -.134801737757E+00  -.138554424943E+00  -.142367080808E+00  -.146235655364E+00  -.150155404816E+00
  -.154120819373E+00  -.158125544834E+00  -.162162297548E+00  -.166222772304E+00  -.170297542723E+00
  -.174375953731E+00  -.178446005655E+00  -.182494229536E+00  -.186505553254E+00  -.190463158067E+00
  -.194348325228E+00  -.198140272376E+00  -.201815979445E+00  -.205350003927E+00  -.208714285396E+00
  -.211877939310E+00  -.214807040213E+00  -.217464394627E+00  -.219809304039E+00  -.221797318607E+00
  -.223379982348E+00  -.224504570832E+00  -.225113822576E+00  -.225145665596E+00  -.224532940792E+00
  -.223203124070E+00  -.221078049349E+00  -.218073634810E+00  -.214099614936E+00  -.209059281106E+00
  -.202849233644E+00  -.195359148430E+00  -.186471561366E+00  -.176061674254E+00  -.163997186071E+00
  -.150138154291E+00  -.134336891962E+00  -.116437908003E+00  -.962779008330E-01  -.736858195368E-01
  -.484830127511E-01  -.204834941246E-01   .105056345896E-01   .446835448931E-01   .822547466436E-01
   .123427745979E+00   .168413145922E+00   .217420989654E+00   .270657084570E+00   .328317970202E+00
   .390584105101E+00   .457610748007E+00   .529515901005E+00   .606351591923E+00   .688292477140E+00
   .775483611861E+00   .868104097163E+00   .966343881368E+00   .107040649767E+01   .118051230869E+01
   .129690233012E+01
 ae wavefunction
   .151059377480E-03   .155960524120E-03   .161020612578E-03   .166244792305E-03   .171638379267E-03
   .177206861306E-03   .182955903670E-03   .188891354729E-03   .195019251859E-03   .201345827531E-03
   .207877515575E-03   .214620957660E-03   .221583009967E-03   .228770750086E-03   .236191484124E-03
   .243852754039E-03   .251762345212E-03   .259928294254E-03   .268358897063E-03   .277062717136E-03
   .286048594142E-03   .295325652768E-03   .304903311844E-03   .314791293754E-03   .324999634147E-03
   .335538691950E-03   .346419159699E-03   .357652074193E-03   .369248827483E-03   .381221178204E-03
   .393581263265E-03   .406341609899E-03   .419515148098E-03   .433115223427E-03   .447155610239E-03
   .461650525311E-03   .476614641884E-03   .492063104159E-03   .508011542228E-03   .524476087471E-03
   .541473388430E-03   .559020627168E-03   .577135536133E-03   .595836415542E-03   .615142151292E-03
   .635072233421E-03   .655646775136E-03   .676886532411E-03   .698812924191E-03   .721448053199E-03
   .744814727376E-03   .768936481966E-03   .793837602267E-03   .819543147059E-03   .846078972739E-03
   .873471758171E-03   .901749030273E-03   .930939190367E-03   .961071541300E-03   .992176315370E-03
   .102428470306E-02   .105742888264E-02   .109164205057E-02   .112695845284E-02   .116341341721E-02
   .120104338633E-02   .123988595187E-02   .127997988956E-02   .132136519524E-02   .136408312197E-02
   .140817621812E-02   .145368836653E-02   .150066482477E-02   .154915226652E-02   .159919882404E-02
   .165085413180E-02   .170416937133E-02   .175919731719E-02   .181599238422E-02   .187461067603E-02
   .193511003469E-02   .199755009177E-02   .206199232064E-02   .212850009012E-02   .219713871947E-02
   .226797553469E-02   .234107992624E-02   .241652340816E-02   .249437967854E-02   .257472468145E-02
   .265763667029E-02   .274319627253E-02   .283148655597E-02   .292259309636E-02   .301660404653E-02
   .311361020695E-02   .321370509767E-02   .331698503180E-02   .342354919032E-02   .353349969836E-02
   .364694170279E-02   .376398345126E-02   .388473637250E-02   .400931515794E-02   .413783784463E-02
   .427042589925E-02   .440720430340E-02   .454830163989E-02   .469385018009E-02   .484398597219E-02
   .499884893033E-02   .515858292446E-02   .532333587081E-02   .549325982298E-02   .566851106323E-02
   .584925019418E-02   .603564223044E-02   .622785669018E-02   .642606768641E-02   .663045401763E-02
   .684119925789E-02   .705849184563E-02   .728252517141E-02   .751349766390E-02   .775161287407E-02
   .799707955702E-02   .825011175122E-02   .851092885468E-02   .877975569759E-02   .905682261099E-02
   .934236549099E-02   .963662585794E-02   .993985090987E-02   .102522935698E-01   .105742125261E-01
   .109058722650E-01   .112475430948E-01   .115995011607E-01   .119620284495E-01   .123354127833E-01
   .127199478006E-01   .131159329245E-01   .135236733165E-01   .139434798145E-01   .143756688539E-01
   .148205623706E-01   .152784876835E-01   .157497773562E-01   .162347690359E-01   .167338052661E-01
   .172472332744E-01   .177754047297E-01   .183186754705E-01   .188774051983E-01   .194519571368E-01
   .200426976531E-01   .206499958378E-01   .212742230423E-01   .219157523701E-01   .225749581184E-01
   .232522151676E-01   .239478983153E-01   .246623815501E-01   .253960372634E-01   .261492353938E-01
   .269223425006E-01   .277157207625E-01   .285297268961E-01   .293647109914E-01   .302210152575E-01
   .310989726746E-01   .319989055478E-01   .329211239561E-01   .338659240917E-01   .348335864849E-01
   .358243741068E-01   .368385303458E-01   .378762768513E-01   .389378112376E-01   .400233046424E-01
   .411328991343E-01   .422667049611E-01   .434247976343E-01   .446072148414E-01   .458139531821E-01
   .470449647194E-01   .483001533414E-01   .495793709266E-01   .508824133076E-01   .522090160269E-01
   .535588498806E-01   .549315162446E-01   .563265421791E-01   .577433753083E-01   .591813784716E-01
   .606398241459E-01   .621178886351E-01   .636146460304E-01   .651290619393E-01   .666599869875E-01
   .682061500989E-01   .697661515563E-01   .713384558542E-01   .729213843511E-01   .745131077342E-01
   .761116383119E-01   .777148221508E-01   .793203310770E-01   .809256545684E-01   .825280915617E-01
   .841247422088E-01   .857124996153E-01   .872880416035E-01   .888478225428E-01   .903880652988E-01
   .919047533556E-01   .933936231734E-01   .948501568487E-01   .962695751503E-01   .976468310133E-01
   .989766035796E-01   .100253292878E+00   .101471015254E+00   .102623599651E+00   .103704584878E+00
   .104707217978E+00   .105624453851E+00   .106448956270E+00   .107173100449E+00   .107788977341E+00
   .108288399829E+00   .108662911011E+00   .108903794772E+00   .109002088849E+00   .108948600619E+00
   .108733925814E+00   .108348470429E+00   .107782476040E+00   .107026048811E+00   .106069192420E+00
   .104901845194E+00   .103513921706E+00   .101895359105E+00   .100036168453E+00   .979264913315E-01
   .955566619749E-01   .929172751856E-01   .899992602665E-01   .867939611894E-01   .832932231985E-01
   .794894860197E-01   .753758838152E-01   .709463519862E-01   .661957408865E-01   .611199364627E-01
   .557159877905E-01   .499822414220E-01   .439184824105E-01   .375260818220E-01   .308081504919E-01
   .237696987296E-01   .164178016160E-01   .876176947364E-02   .813323004364E-03  -.741322752467E-02
  -.159007998325E-01  -.246293549443E-01  -.335757116697E-01  -.427133621408E-01  -.520122910084E-01
  -.614388017831E-01  -.709553547884E-01  -.805204219704E-01  -.900883637045E-01  -.996093305631E-01
  -.109029187229E+00  -.118289445417E+00  -.127327179510E+00  -.136074889026E+00  -.144460276770E+00
  -.152405938844E+00  -.159829009187E+00  -.166640846770E+00  -.172746868312E+00  -.178046592839E+00
  -.182433887306E+00  -.185797331820E+00  -.188020606003E+00  -.188982836131E+00  -.188558895599E+00
  -.186619682941E+00  -.183032406141E+00  -.177660891660E+00  -.170365923942E+00  -.161005611726E+00
  -.149435772257E+00  -.135510322374E+00  -.119081665288E+00  -.100001062586E+00  -.781189819864E-01
  -.532854121368E-01  -.253501363098E-01   .583704303801E-02   .404261369719E-01   .785668685721E-01
   .120408646344E+00   .166100622522E+00   .215791847373E+00   .269631532049E+00   .327769434397E+00
   .390356384479E+00   .457544969431E+00   .529490400826E+00   .606351591923E+00   .688292477140E+00
   .775483611861E+00   .868104097163E+00   .966343881368E+00   .107040649767E+01   .118051230869E+01
   .129690233012E+01
 pseudo wavefunction
   .876800942919E-08   .934750820283E-08   .996530744023E-08   .106239385109E-07   .113261000886E-07
   .120746692089E-07   .128727130575E-07   .137235015379E-07   .146305206693E-07   .155974868702E-07
   .166283621861E-07   .177273705236E-07   .188990149574E-07   .201480961813E-07   .214797321784E-07
   .228993791914E-07   .244128540793E-07   .260263581512E-07   .277465025757E-07   .295803354691E-07
   .315353707747E-07   .336196190504E-07   .358416202909E-07   .382104789196E-07   .407359010930E-07
   .434282344708E-07   .462985106142E-07   .493584901867E-07   .526207111420E-07   .560985400973E-07
   .598062271014E-07   .637589640228E-07   .679729467968E-07   .724654417870E-07   .772548565319E-07
   .823608151682E-07   .878042388385E-07   .936074314137E-07   .997941708807E-07   .106389806770E-06
   .113421364022E-06   .120917653723E-06   .128909391148E-06   .137429321620E-06   .146512354678E-06
   .156195707115E-06   .166519055469E-06   .177524698598E-06   .189257730987E-06   .201766227524E-06
   .215101440481E-06   .229318009513E-06   .244474185538E-06   .260632069415E-06   .277857866393E-06
   .296222157385E-06   .315800188158E-06   .336672177651E-06   .358923646660E-06   .382645768248E-06
   .407935741319E-06   .434897188879E-06   .463640582620E-06   .494283695562E-06   .526952084616E-06
   .561779605040E-06   .598908958892E-06   .638492279736E-06   .680691755993E-06   .725680295482E-06
   .773642233894E-06   .824774090084E-06   .879285371278E-06   .937399431503E-06   .999354386754E-06
   .106540409064E-05   .113581917451E-05   .121088815635E-05   .129091862290E-05   .137623848999E-05
   .146719734613E-05   .156416788485E-05   .166754743180E-05   .177775957271E-05   .189525588897E-05
   .202051780793E-05   .215405857544E-05   .229642535878E-05   .244820148864E-05   .261000884915E-05
   .278251042597E-05   .296641302275E-05   .316247015708E-05   .337148514794E-05   .359431440709E-05
   .383187094802E-05   .408512812686E-05   .435512363048E-05   .464296372811E-05   .494982780407E-05
   .527697318997E-05   .562574031625E-05   .599755820430E-05   .639395032137E-05   .681654082259E-05
   .726706120540E-05   .774735740376E-05   .825939735129E-05   .880527904412E-05   .938723913663E-05
   .100076621053E-04   .106690900180E-04   .113742329492E-04   .121259800829E-04   .129274115503E-04
   .137818110482E-04   .146926792929E-04   .156637483622E-04   .166989969852E-04   .178026668427E-04
   .189792799449E-04   .202336571571E-04   .215709379492E-04   .229966014514E-04   .245164888998E-04
   .261368275659E-04   .278642562675E-04   .297058525640E-04   .316691617501E-04   .337622277638E-04
   .359936261373E-04   .383724991248E-04   .409085931505E-04   .436122987313E-04   .464946930367E-04
   .495675852597E-04   .528435649859E-04   .563360537566E-04   .600593600386E-04   .640287378248E-04
   .682604491045E-04   .727718304609E-04   .775813640660E-04   .827087533641E-04   .881750037533E-04
   .940025085951E-04   .100215140902E-03   .106838351079E-03   .113899271120E-03   .121426825680E-03
   .129451850478E-03   .138007218521E-03   .147127974656E-03   .156851478992E-03   .167217559805E-03
   .178268676513E-03   .190050093415E-03   .202610064881E-03   .216000032767E-03   .230274836838E-03
   .245492939072E-03   .261716662751E-03   .279012447307E-03   .297451119968E-03   .317108185303E-03
   .338064133837E-03   .360404770996E-03   .384221567711E-03   .409612034101E-03   .436680117756E-03
   .465536628216E-03   .496299689376E-03   .529095221642E-03   .564057455770E-03   .601329480479E-03
   .641063826030E-03   .683423086115E-03   .728580580566E-03   .776721061532E-03   .828041465956E-03
   .882751717358E-03   .941075580128E-03   .100325156974E-02   .106953392247E-02   .114019362857E-02
   .121551953281E-02   .129581950697E-02   .138142169865E-02   .147267586158E-02   .156995477238E-02
   .167365573951E-02   .178420221022E-02   .190204548166E-02   .202766652295E-02   .216157791508E-02
   .230432591607E-02   .245649265950E-02   .261869849446E-02   .279160447600E-02   .297591501533E-02
   .317238069977E-02   .338180129278E-02   .360502892529E-02   .384297148989E-02   .409659625027E-02
   .436693367886E-02   .465508153640E-02   .496220920774E-02   .528956230910E-02   .563846758260E-02
   .601033809478E-02   .640667875647E-02   .682909218230E-02   .727928490893E-02   .775907399167E-02
   .827039400030E-02   .881530443543E-02   .939599758743E-02   .100148068609E-01   .106742155883E-01
   .113768663561E-01   .121255708695E-01   .129233203788E-01   .137732966940E-01   .146788838121E-01
   .156436801832E-01   .166715116379E-01   .177664450033E-01   .189328024277E-01   .201751764366E-01
   .214984457406E-01   .229077918110E-01   .244087162380E-01   .260070588813E-01   .277090168194E-01
   .295211640968E-01   .314504722621E-01   .335043316825E-01   .356905736097E-01   .380174929610E-01
   .404938717663E-01   .431290032176E-01   .459327162362E-01   .489154004572E-01   .520880315025E-01
   .554621963885E-01   .590501188839E-01   .628646845960E-01   .669194655242E-01   .712287437731E-01
   .758075340664E-01   .806716046432E-01   .858374960531E-01   .913225372928E-01   .971448586440E-01
   .103323400480E+00   .109877917210E+00   .116828975410E+00   .124197945074E+00   .132006982779E+00
   .140279005407E+00   .149037652906E+00   .158307238415E+00   .168112683857E+00   .178479438948E+00
   .189433381339E+00   .201000695392E+00   .213207726887E+00   .226080810723E+00   .239646068460E+00
   .253929172356E+00   .268955072346E+00   .284747682278E+00   .301329521590E+00   .318721308578E+00
   .336941501427E+00   .356005783316E+00   .375926488182E+00   .396711964169E+00   .418365872421E+00
   .440886419795E+00   .464265525259E+00   .488487921304E+00   .513530193674E+00   .539359765212E+00
   .565933832605E+00   .593198268522E+00   .621086505922E+00   .649518426467E+00   .678399280811E+00
   .707618675275E+00   .737049666855E+00   .766548016726E+00   .795951661151E+00   .825080467758E+00
   .853736354175E+00   .881703854475E+00   .908751226040E+00   .934632194409E+00   .959088435217E+00
   .981852888934E+00   .100265399395E+01   .102122090455E+01   .103728972981E+01   .105061078496E+01
   .106095678522E+01   .106813183090E+01   .107198092903E+01   .107239966993E+01   .106934352597E+01
   .106283606749E+01   .105297520198E+01   .103993634791E+01   .102397126974E+01   .100540114852E+01
   .984602376785E+00   .961983587564E+00   .937952609537E+00   .912872443939E+00   .887006052763E+00
   .860452992548E+00
 ae wavefunction
   .106376700892E-06   .113087413803E-06   .120167236645E-06   .127639483744E-06   .135528816674E-06
   .143861331680E-06   .152664652631E-06   .161968029723E-06   .171802444287E-06   .182200720122E-06
   .193197641780E-06   .204830080265E-06   .217137126625E-06   .230160233977E-06   .243943368496E-06
   .258533169978E-06   .273979122604E-06   .290333736564E-06   .307652741272E-06   .325995290924E-06
   .345424183216E-06   .366006092090E-06   .387811815424E-06   .410916538653E-06   .435400115376E-06
   .461347366055E-06   .488848395999E-06   .517998933913E-06   .548900692345E-06   .581661751487E-06
   .616396967856E-06   .653228409491E-06   .692285819420E-06   .733707109229E-06   .777638884741E-06
   .824237005887E-06   .873667183032E-06   .926105612138E-06   .981739651318E-06   .104076854150E-05
   .110340417408E-05   .116987190869E-05   .124041144428E-05   .131527774710E-05   .139474203931E-05
   .147909285209E-05   .156863714758E-05   .166370151417E-05   .176463343984E-05   .187180266875E-05
   .198560264655E-05   .210645206009E-05   .223479647791E-05   .237111009795E-05   .251589760950E-05
   .266969617698E-05   .283307755347E-05   .300665033235E-05   .319106234635E-05   .338700322333E-05
   .359520710936E-05   .381645556972E-05   .405158067970E-05   .430146831748E-05   .456706167228E-05
   .484936498185E-05   .514944751434E-05   .546844781039E-05   .580757820245E-05   .616812962949E-05
   .655147676623E-05   .695908348745E-05   .739250868932E-05   .785341249074E-05   .834356283974E-05
   .886484255102E-05   .941925680293E-05   .100089411236E-04   .106361698981E-04   .113033654302E-04
   .120131075958E-04   .127681441243E-04   .135714015515E-04   .144259968849E-04   .153352500294E-04
   .163026970217E-04   .173321041264E-04   .184274828491E-04   .195931059255E-04   .208335243507E-04
   .221535855148E-04   .235584525170E-04   .250536247328E-04   .266449597174E-04   .283386965292E-04
   .301414805655E-04   .320603900083E-04   .341029639827E-04   .362772325379E-04   .385917485686E-04
   .410556217999E-04   .436785549684E-04   .464708823404E-04   .494436107148E-04   .526084630715E-04
   .559779250320E-04   .595652943117E-04   .633847333553E-04   .674513253550E-04   .717811338686E-04
   .763912662638E-04   .812999412304E-04   .865265606192E-04   .920917858780E-04   .980176193759E-04
   .104327490922E-03   .111046349803E-03   .118200762693E-03   .125819017788E-03   .133931235567E-03
   .142569486591E-03   .151767916764E-03   .161562880536E-03   .171993082532E-03   .183099728119E-03
   .194926683483E-03   .207520645769E-03   .220931323935E-03   .235211630950E-03   .250417888030E-03
   .266610041664E-03   .283851894174E-03   .302211348653E-03   .321760669129E-03   .342576756879E-03
   .364741443858E-03   .388341804248E-03   .413470485229E-03   .440226058081E-03   .468713390831E-03
   .499044043701E-03   .531336688690E-03   .565717554690E-03   .602320899606E-03   .641289511049E-03
   .682775237216E-03   .726939549682E-03   .773954139915E-03   .824001551398E-03   .877275849343E-03
   .933983330099E-03   .994343272418E-03   .105858873288E-02   .112696738786E-02   .119974242457E-02
   .127719348371E-02   .135961765659E-02   .144733053946E-02   .154066734799E-02   .163998409513E-02
   .174565883545E-02   .185809297922E-02   .197771267987E-02   .210497029824E-02   .224034594739E-02
   .238434912175E-02   .253752041457E-02   .270043332766E-02   .287369617763E-02   .305795410281E-02
   .325389117523E-02   .346223262206E-02   .368374716102E-02   .391924945424E-02   .416960268529E-02
   .443572126384E-02   .471857366264E-02   .501918539142E-02   .533864211224E-02   .567809290071E-02
   .603875365747E-02   .642191067419E-02   .682892435788E-02   .726123311760E-02   .772035741668E-02
   .820790399386E-02   .872557025585E-02   .927514884363E-02   .985853237406E-02   .104777183579E-01
   .111348142943E-01   .118320429415E-01   .125717477618E-01   .133563985387E-01   .141885971617E-01
   .150710835746E-01   .160067418798E-01   .169986065912E-01   .180498690246E-01   .191638838151E-01
   .203441755463E-01   .215944454747E-01   .229185783311E-01   .243206491763E-01   .258049302872E-01
   .273758980435E-01   .290382397858E-01   .307968606070E-01   .326568900396E-01   .346236885944E-01
   .367028541013E-01   .389002278011E-01   .412219001270E-01   .436742161149E-01   .462637803697E-01
   .489974615148E-01   .518823960404E-01   .549259914628E-01   .581359287001E-01   .615201635596E-01
   .650869272297E-01   .688447256561E-01   .728023376806E-01   .769688118071E-01   .813534614566E-01
   .859658585633E-01   .908158253555E-01   .959134241600E-01   .101268945060E+00   .106892891232E+00
   .112795961776E+00   .118989031859E+00   .125483129974E+00   .132289412126E+00   .139419132743E+00
   .146883612124E+00   .154694200223E+00   .162862236587E+00   .171399006251E+00   .180315691438E+00
   .189623318879E+00   .199332702626E+00   .209454382222E+00   .219998556134E+00   .230975010377E+00
   .242393042285E+00   .254261379434E+00   .266588093757E+00   .279380510946E+00   .292645115267E+00
   .306387449993E+00   .320612013705E+00   .335322152738E+00   .350519950160E+00   .366206111659E+00
   .382379848796E+00   .399038760101E+00   .416178710538E+00   .433793709878E+00   .451875790568E+00
   .470414885758E+00   .489398708235E+00   .508812631219E+00   .528639572274E+00   .548859882133E+00
   .569451240978E+00   .590388565945E+00   .611643935260E+00   .633186536732E+00   .654982651249E+00
   .676995685242E+00   .699186268990E+00   .721512438144E+00   .743929910111E+00   .766392449272E+00
   .788852279292E+00   .811260446533E+00   .833566980334E+00   .855720670381E+00   .877668337660E+00
   .899353638918E+00   .920715675787E+00   .941687868576E+00   .962197568574E+00   .982166651298E+00
   .100151294021E+01   .102015199363E+01   .103799875596E+01   .105496880038E+01   .107097916191E+01
   .108594890868E+01   .109979961198E+01   .111245582099E+01   .112384558656E+01   .113390103606E+01
   .114255897893E+01   .114976151523E+01   .115545662016E+01   .115959868275E+01   .116214898256E+01
   .116307609395E+01   .116235621160E+01   .115997339441E+01   .115591972686E+01   .115019539897E+01
   .114280870681E+01   .113377597710E+01   .112312142000E+01   .111087691529E+01   .109708173797E+01
   .108178222991E+01   .106503142466E+01   .104688863309E+01   .102741899727E+01   .100669302004E+01
   .984786077433E+00   .961777919909E+00   .937752168082E+00   .912795806820E+00   .886998680870E+00
   .860452992548E+00
 pseudo wavefunction
  -.484981210978E-08  -.517034782341E-08  -.551206851094E-08  -.587637433806E-08  -.626475801078E-08
  -.667881089163E-08  -.712022952007E-08  -.759082256394E-08  -.809251823026E-08  -.862737216586E-08
  -.919757588020E-08  -.980546572483E-08  -.104535324664E-07  -.111444314922E-07  -.118809936904E-07
  -.126662370496E-07  -.135033790242E-07  -.143958497179E-07  -.153473059381E-07  -.163616461796E-07
  -.174430265977E-07  -.185958780382E-07  -.198249241917E-07  -.211352009493E-07  -.225320770357E-07
  -.240212760075E-07  -.256088997050E-07  -.273014532535E-07  -.291058717175E-07  -.310295485164E-07
  -.330803657184E-07  -.352667263361E-07  -.375975887573E-07  -.400825034508E-07  -.427316520988E-07
  -.455558893145E-07  -.485667871188E-07  -.517766823542E-07  -.551987272348E-07  -.588469432353E-07
  -.627362785426E-07  -.668826693048E-07  -.713031049274E-07  -.760156976854E-07  -.810397569369E-07
  -.863958682405E-07  -.921059777024E-07  -.981934818985E-07  -.104683323739E-06  -.111602094668E-06
  -.118978143621E-06  -.126841693181E-06  -.135224963409E-06  -.144162303866E-06  -.153690334354E-06
  -.163848094962E-06  -.174677206025E-06  -.186222038665E-06  -.198529896590E-06  -.211651209915E-06
  -.225639741800E-06  -.240552808727E-06  -.256451515356E-06  -.273401004888E-06  -.291470725984E-06
  -.310734717316E-06  -.331271910937E-06  -.353166455688E-06  -.376508061991E-06  -.401392369417E-06
  -.427921338563E-06  -.456203668815E-06  -.486355243727E-06  -.518499605835E-06  -.552768462857E-06
  -.589302227334E-06  -.628250591955E-06  -.669773142891E-06  -.714040013671E-06  -.761232582275E-06
  -.811544214289E-06  -.865181055189E-06  -.922362874974E-06  -.983323968628E-06  -.104831411609E-05
  -.111759960569E-05  -.119146432515E-05  -.127021092481E-05  -.135416205761E-05  -.144366170111E-05
  -.153907656682E-05  -.164079760268E-05  -.174924159491E-05  -.186485287559E-05  -.198810514322E-05
  -.211950340349E-05  -.225958603841E-05  -.240892701210E-05  -.256813822235E-05  -.273787200769E-05
  -.291882382001E-05  -.311173507387E-05  -.331739618410E-05  -.353664980411E-05  -.377039427823E-05
  -.401958732215E-05  -.428524994664E-05  -.456847064045E-05  -.487040982971E-05  -.519230463199E-05
  -.553547392442E-05  -.590132374684E-05  -.629135306184E-05  -.670715989552E-05  -.715044788386E-05
  -.762303325178E-05  -.812685225324E-05  -.866396910290E-05  -.923658443192E-05  -.984704430227E-05
  -.104978498167E-04  -.111916673638E-04  -.119313395390E-04  -.127198967884E-04  -.135605698208E-04
  -.144568028395E-04  -.154122676493E-04  -.164308786935E-04  -.175168090859E-04  -.186745077006E-04
  -.199087173907E-04  -.212244944099E-04  -.226272291173E-04  -.241226680492E-04  -.257169374475E-04
  -.274165683426E-04  -.292285232921E-04  -.311602248837E-04  -.332195861213E-04  -.354150428150E-04
  -.377555881103E-04  -.402508092948E-04  -.429109270347E-04  -.457468371992E-04  -.487701554451E-04
  -.519932647415E-04  -.554293660300E-04  -.590925322246E-04  -.629977657738E-04  -.671610600158E-04
  -.715994645799E-04  -.763311550967E-04  -.813755075024E-04  -.867531772382E-04  -.924861836656E-04
  -.985980000416E-04  -.105113649416E-03  -.112059806841E-03  -.119464908308E-03  -.127359266843E-03
  -.135775196248E-03  -.144747142968E-03  -.154311826620E-03  -.164508389768E-03  -.175378557515E-03
  -.186966807581E-03  -.199320551533E-03  -.212490327900E-03  -.226530007941E-03  -.241497014895E-03
  -.257452557576E-03  -.274461879255E-03  -.292594522804E-03  -.311924613169E-03  -.332531158267E-03
  -.354498369521E-03  -.377916003265E-03  -.402879724382E-03  -.429491493587E-03  -.457859979859E-03
  -.488100999641E-03  -.520337984491E-03  -.554702478997E-03  -.591334670871E-03  -.630383955233E-03
  -.672009535253E-03  -.716381061407E-03  -.763679311757E-03  -.814096915808E-03  -.867839124620E-03
  -.925124630025E-03  -.986186435947E-03  -.105127278500E-02  -.112064814366E-02  -.119459424963E-02
  -.127341122495E-02  -.135741875884E-02  -.144695736438E-02  -.154238971319E-02  -.164410205274E-02
  -.175250571083E-02  -.186803869227E-02  -.199116737280E-02  -.212238829545E-02  -.226223007509E-02
  -.241125541661E-02  -.257006325271E-02  -.273929100740E-02  -.291961699125E-02  -.311176293483E-02
  -.331649666668E-02  -.353463494230E-02  -.376704643060E-02  -.401465486427E-02  -.427844236040E-02
  -.455945291747E-02  -.485879609456E-02  -.517765087828E-02  -.551726974244E-02  -.587898290465E-02
  -.626420278338E-02  -.667442865800E-02  -.711125153281E-02  -.757635920484E-02  -.807154153319E-02
  -.859869590547E-02  -.915983289434E-02  -.975708209415E-02  -.103926981239E-01  -.110690667787E-01
  -.117887113070E-01  -.125542987846E-01  -.133686465518E-01  -.142347286687E-01  -.151556823396E-01
  -.161348142443E-01  -.171756067022E-01  -.182817235853E-01  -.194570158786E-01  -.207055267687E-01
  -.220314961265E-01  -.234393642216E-01  -.249337744894E-01  -.265195751357E-01  -.282018193402E-01
  -.299857637799E-01  -.318768651574E-01  -.338807743746E-01  -.360033279438E-01  -.382505361751E-01
  -.406285676186E-01  -.431437291758E-01  -.458024412223E-01  -.486112070040E-01  -.515765754874E-01
  -.547050967478E-01  -.580032688826E-01  -.614774753320E-01  -.651339113731E-01  -.689784984396E-01
  -.730167847954E-01  -.772538309642E-01  -.816940781960E-01  -.863411981213E-01  -.911979216348E-01
  -.962658449377E-01  -.101545210582E+00  -.107034661297E+00  -.112730964337E+00  -.118628704124E+00
  -.124719941003E+00  -.130993834083E+00  -.137436226395E+00  -.144029190886E+00  -.150750536321E+00
  -.157573272760E+00  -.164465037129E+00  -.171387480481E+00  -.178295619833E+00  -.185137159123E+00
  -.191851785719E+00  -.198370451268E+00  -.204614648334E+00  -.210495697360E+00  -.215914062001E+00
  -.220758714745E+00  -.224906578945E+00  -.228222077845E+00  -.230556825737E+00  -.231749500859E+00
  -.231625943672E+00  -.229999527507E+00  -.226671850571E+00  -.221433798478E+00  -.214067024019E+00
  -.204345884891E+00  -.192039869647E+00  -.176916526010E+00  -.158744882936E+00  -.137299327216E+00
  -.112363856392E+00  -.837365817490E-01  -.512342988727E-01  -.146968800657E-01   .260088236197E-01
   .709859473943E-01   .120305874995E+00   .174008258681E+00   .232103247571E+00   .294576302991E+00
   .361395818621E+00   .432523481873E+00   .507926877214E+00   .587593208619E+00   .671542180701E+00
   .759835015304E+00   .852575310011E+00   .949896029782E+00   .105192549120E+01   .115872396875E+01
   .127018390490E+01
 ae wavefunction
  -.472972142918E-07  -.502809550806E-07  -.534288103841E-07  -.567511463376E-07  -.602589280982E-07
  -.639637587127E-07  -.678779204502E-07  -.720144186850E-07  -.763870284991E-07  -.810103441839E-07
  -.858998318329E-07  -.910718852297E-07  -.965438852493E-07  -.102334263003E-06  -.108462566976E-06
  -.114949534415E-06  -.121817167258E-06  -.129088812886E-06  -.136789250034E-06  -.144944780187E-06
  -.153583324830E-06  -.162734528931E-06  -.172429871071E-06  -.182702780661E-06  -.193588762704E-06
  -.205125530605E-06  -.217353147560E-06  -.230314177081E-06  -.244053843261E-06  -.258620201423E-06
  -.274064319833E-06  -.290440473203E-06  -.307806348753E-06  -.326223265675E-06  -.345756408863E-06
  -.366475077844E-06  -.388452951924E-06  -.411768372601E-06  -.436504644380E-06  -.462750355197E-06
  -.490599717748E-06  -.520152933077E-06  -.551516577900E-06  -.584804017213E-06  -.620135843834E-06
  -.657640346671E-06  -.697454009563E-06  -.739722042725E-06  -.784598948928E-06  -.832249126674E-06
  -.882847512809E-06  -.936580267150E-06  -.993645501866E-06  -.105425405856E-05  -.111863033617E-05
  -.118701317300E-05  -.125965678643E-05  -.133683177411E-05  -.141882618059E-05  -.150594663373E-05
  -.159851955544E-05  -.169689245154E-05  -.180143528606E-05  -.191254194527E-05  -.203063179756E-05
  -.215615135520E-05  -.228957604481E-05  -.243141209348E-05  -.258219853821E-05  -.274250936664E-05
  -.291295579765E-05  -.309418871095E-05  -.328690123535E-05  -.349183150611E-05  -.370976560225E-05
  -.394154067566E-05  -.418804828444E-05  -.445023794372E-05  -.472912090816E-05  -.502577420112E-05
  -.534134490660E-05  -.567705474085E-05  -.603420492205E-05  -.641418135716E-05  -.681846016657E-05
  -.724861356850E-05  -.770631614632E-05  -.819335152374E-05  -.871161947402E-05  -.926314349147E-05
  -.985007885489E-05  -.104747212149E-04  -.111395157389E-04  -.118470668493E-04  -.126001485937E-04
  -.134017156874E-04  -.142549152716E-04  -.151630994328E-04  -.161298385333E-04  -.171589354034E-04
  -.182544404518E-04  -.194206677522E-04  -.206622121687E-04  -.219839675864E-04  -.233911463173E-04
  -.248892997576E-04  -.264843403742E-04  -.281825651068E-04  -.299906802733E-04  -.319158280768E-04
  -.339656148119E-04  -.361481408815E-04  -.384720327353E-04  -.409464768529E-04  -.435812558999E-04
  -.463867871929E-04  -.493741636189E-04  -.525551971624E-04  -.559424652033E-04  -.595493597589E-04
  -.633901398516E-04  -.674799871989E-04  -.718350654298E-04  -.764725830466E-04  -.814108603629E-04
  -.866694006623E-04  -.922689658382E-04  -.982316567873E-04  -.104580998849E-03  -.111342032598E-03
  -.118541410310E-03  -.126207498457E-03  -.134370486580E-03  -.143062502931E-03  -.152317737297E-03
  -.162172571418E-03  -.172665717465E-03  -.183838365057E-03  -.195734337304E-03  -.208400256429E-03
  -.221885719513E-03  -.236243484964E-03  -.251529670323E-03  -.267803962068E-03  -.285129838100E-03
  -.303574803640E-03  -.323210641291E-03  -.344113676076E-03  -.366365056271E-03  -.390051050939E-03
  -.415263365070E-03  -.442099473296E-03  -.470662973201E-03  -.501063959273E-03  -.533419418624E-03
  -.567853649606E-03  -.604498704550E-03  -.643494857881E-03  -.684991100905E-03  -.729145664640E-03
  -.776126572096E-03  -.826112221479E-03  -.879292001813E-03  -.935866942584E-03  -.996050398993E-03
  -.106006877451E-02  -.112816228242E-02  -.120058574819E-02  -.127760945438E-02  -.135952002996E-02
  -.144662138604E-02  -.153923569969E-02  -.163770444806E-02  -.174238949449E-02  -.185367422883E-02
  -.197196476371E-02  -.209769118885E-02  -.223130888538E-02  -.237329990186E-02  -.252417439411E-02
  -.268447213049E-02  -.285476406427E-02  -.303565397484E-02  -.322778017906E-02  -.343181731416E-02
  -.364847819316E-02  -.387851573387E-02  -.412272496194E-02  -.438194508841E-02  -.465706166164E-02
  -.494900879337E-02  -.525877145797E-02  -.558738786364E-02  -.593595189361E-02  -.630561561495E-02
  -.669759185176E-02  -.711315681877E-02  -.755365281070E-02  -.802049094143E-02  -.851515392653E-02
  -.903919890089E-02  -.959426026278E-02  -.101820525334E-01  -.108043732203E-01  -.114631056710E-01
  -.121602219014E-01  -.128977853819E-01  -.136779537620E-01  -.145029815117E-01  -.153752224563E-01
  -.162971321775E-01  -.172712702531E-01  -.183003023012E-01  -.193870017956E-01  -.205342516131E-01
  -.217450452710E-01  -.230224878088E-01  -.243697962648E-01  -.257902996938E-01  -.272874386674E-01
  -.288647641945E-01  -.305259359947E-01  -.322747200519E-01  -.341149853699E-01  -.360506998488E-01
  -.380859251916E-01  -.402248107488E-01  -.424715862004E-01  -.448305529696E-01  -.473060742583E-01
  -.499025635849E-01  -.526244717049E-01  -.554762717828E-01  -.584624426843E-01  -.615874502485E-01
  -.648557263988E-01  -.682716459433E-01  -.718395009169E-01  -.755634723093E-01  -.794475990276E-01
  -.834957439357E-01  -.877115568190E-01  -.920984341201E-01  -.966594753010E-01  -.101397435685E+00
  -.106314675651E+00  -.111413106042E+00  -.116694129691E+00  -.122158578946E+00  -.127806649124E+00
  -.133637827802E+00  -.139650819919E+00  -.145843468624E+00  -.152212671869E+00  -.158754294736E+00
  -.165463077504E+00  -.172332539485E+00  -.179354878656E+00  -.186520867151E+00  -.193819742660E+00
  -.201239095858E+00  -.208764754003E+00  -.216380660953E+00  -.224068754007E+00  -.231808838183E+00
  -.239578458923E+00  -.247352774701E+00  -.255104431738E+00  -.262803443932E+00  -.270417082304E+00
  -.277909779489E+00  -.285243055812E+00  -.292375473379E+00  -.299262621885E+00  -.305857132353E+00
  -.312108700555E+00  -.317964081005E+00  -.323366991509E+00  -.328257862320E+00  -.332573391282E+00
  -.336245933981E+00  -.339202846653E+00  -.341365964104E+00  -.342651386442E+00  -.342969647620E+00
  -.342226187351E+00  -.340321938987E+00  -.337153850317E+00  -.332615249521E+00  -.326596069998E+00
  -.318982997231E+00  -.309659599289E+00  -.298506478860E+00  -.285401461366E+00  -.270219818938E+00
  -.252834523455E+00  -.233116520853E+00  -.210935020787E+00  -.186157798852E+00  -.158651511825E+00
  -.128282029310E+00  -.949147876852E-01  -.584151743313E-01  -.186489519831E-01   .245172652344E-01
   .712154708464E-01   .121575645247E+00   .175725038559E+00   .233787339000E+00   .295881707164E+00
   .362121655279E+00   .432613749428E+00   .507456111914E+00   .586736700416E+00   .670531340478E+00
   .758901488024E+00   .851891699118E+00   .949526784875E+00   .105180863024E+01   .115871265627E+01
   .127018390490E+01
 End of Dataset
 PAW_PBE H 15Jun2001
 1.00000000000000000
 parameters from PSCTR are:
   VRHFIN =H: ultrasoft test
   LEXCH  = PE
   EATOM  =    12.4884 eV,     .9179 Ry

   TITEL  = PAW_PBE H 15Jun2001
   LULTRA =        F    use ultrasoft PP ?
   IUNSCR =        0    unscreen: 0-lin 1-nonlin 2-no
   RPACOR =     .000    partial core radius
   POMASS =    1.000; ZVAL   =    1.000    mass and valenz
   RCORE  =    1.100    outmost cutoff radius
   RWIGS  =     .700; RWIGS  =     .370    wigner-seitz radius (au A)
   ENMAX  =  250.000; ENMIN  =  200.000 eV
   RCLOC  =     .701    cutoff for local pot
   LCOR   =        T    correct aug charges
   LPAW   =        T    paw PP
   EAUG   =  400.000
   RMAX   =    2.174    core radius for proj-oper
   RAUG   =    1.200    factor for augmentation sphere
   RDEP   =    1.112    radius for radial grids
   QCUT   =   -5.749; QGAM   =   11.498    optimization parameters
 
   Description
     l     E      TYP  RCUT    TYP  RCUT
     0   .000     23  1.100
     0   .500     23  1.100
     1  -.300     23  1.100
   Error from kinetic energy argument (eV)
   NDATA  =      100
   STEP   =   20.000   1.050
  5.77      5.50      5.37      5.11      4.99      4.75      4.52      4.40
  4.19      3.98      3.88      3.68      3.49      3.31      3.14      2.98
  2.83      2.68      2.54      2.35      2.22      2.11      1.94      1.84
  1.74      1.61      1.48      1.40      1.29      1.19      1.09      1.01
  .925      .851      .782      .719      .642      .590      .526      .482
  .430      .382      .339      .301      .267      .236      .209      .178
  .157      .133      .113      .988E-01  .832E-01  .697E-01  .562E-01  .467E-01
  .386E-01  .305E-01  .239E-01  .186E-01  .143E-01  .109E-01  .820E-02  .580E-02
  .425E-02  .291E-02  .195E-02  .130E-02  .808E-03  .544E-03  .368E-03  .278E-03
  .239E-03  .227E-03  .225E-03  .224E-03  .218E-03  .204E-03  .181E-03  .156E-03
  .127E-03  .983E-04  .735E-04  .520E-04  .369E-04  .274E-04  .225E-04  .204E-04
  .201E-04  .200E-04  .193E-04  .178E-04  .151E-04  .121E-04  .914E-05  .676E-05
  .512E-05  .437E-05  .412E-05  .410E-05
END of PSCTR-controll parameters
 local part
 170.075338972103111
   .24362014E+01   .24358776E+01   .24349034E+01   .24332803E+01   .24310092E+01
   .24280916E+01   .24245291E+01   .24203236E+01   .24154775E+01   .24099934E+01
   .24038744E+01   .23971237E+01   .23897448E+01   .23817417E+01   .23731185E+01
   .23638797E+01   .23540303E+01   .23435753E+01   .23325205E+01   .23208719E+01
   .23086358E+01   .22958191E+01   .22824292E+01   .22684739E+01   .22539615E+01
   .22389008E+01   .22233012E+01   .22071725E+01   .21905251E+01   .21733698E+01
   .21557180E+01   .21375815E+01   .21189728E+01   .20999045E+01   .20803901E+01
   .20604433E+01   .20400783E+01   .20193098E+01   .19981530E+01   .19766233E+01
   .19547368E+01   .19325099E+01   .19099593E+01   .18871022E+01   .18639563E+01
   .18405393E+01   .18168695E+01   .17929653E+01   .17688456E+01   .17445292E+01
   .17200353E+01   .16953833E+01   .16705925E+01   .16456826E+01   .16206730E+01
   .15955834E+01   .15704334E+01   .15452424E+01   .15200300E+01   .14948154E+01
   .14696177E+01   .14444560E+01   .14193490E+01   .13943151E+01   .13693726E+01
   .13445393E+01   .13198328E+01   .12952701E+01   .12708678E+01   .12466424E+01
   .12226093E+01   .11987839E+01   .11751809E+01   .11518142E+01   .11286973E+01
   .11058432E+01   .10832641E+01   .10609715E+01   .10389763E+01   .10172888E+01
   .99591859E+00   .97487444E+00   .95416455E+00   .93379638E+00   .91377668E+00
   .89411151E+00   .87480622E+00   .85586546E+00   .83729320E+00   .81909271E+00
   .80126658E+00   .78381676E+00   .76674451E+00   .75005047E+00   .73373467E+00
   .71779651E+00   .70223483E+00   .68704791E+00   .67223347E+00   .65778875E+00
   .64371048E+00   .62999494E+00   .61663797E+00   .60363502E+00   .59098113E+00
   .57867102E+00   .56669905E+00   .55505933E+00   .54374564E+00   .53275156E+00
   .52207044E+00   .51169543E+00   .50161951E+00   .49183555E+00   .48233628E+00
   .47311433E+00   .46416231E+00   .45547274E+00   .44703816E+00   .43885109E+00
   .43090410E+00   .42318978E+00   .41570079E+00   .40842989E+00   .40136991E+00
   .39451381E+00   .38785467E+00   .38138569E+00   .37510024E+00   .36899182E+00
   .36305411E+00   .35728094E+00   .35166635E+00   .34620452E+00   .34088983E+00
   .33571685E+00   .33068034E+00   .32577524E+00   .32099669E+00   .31634002E+00
   .31180074E+00   .30737455E+00   .30305735E+00   .29884520E+00   .29473435E+00
   .29072120E+00   .28680234E+00   .28297450E+00   .27923458E+00   .27557961E+00
   .27200675E+00   .26851333E+00   .26509675E+00   .26175457E+00   .25848445E+00
   .25528414E+00   .25215150E+00   .24908447E+00   .24608110E+00   .24313948E+00
   .24025781E+00   .23743435E+00   .23466739E+00   .23195532E+00   .22929657E+00
   .22668961E+00   .22413294E+00   .22162514E+00   .21916479E+00   .21675052E+00
   .21438096E+00   .21205481E+00   .20977077E+00   .20752755E+00   .20532390E+00
   .20315859E+00   .20103040E+00   .19893814E+00   .19688062E+00   .19485670E+00
   .19286524E+00   .19090512E+00   .18897526E+00   .18707458E+00   .18520204E+00
   .18335663E+00   .18153734E+00   .17974321E+00   .17797331E+00   .17622672E+00
   .17450255E+00   .17279997E+00   .17111816E+00   .16945632E+00   .16781371E+00
   .16618963E+00   .16458338E+00   .16299434E+00   .16142191E+00   .15986552E+00
   .15832466E+00   .15679886E+00   .15528768E+00   .15379072E+00   .15230764E+00
   .15083813E+00   .14938190E+00   .14793874E+00   .14650844E+00   .14509085E+00
   .14368585E+00   .14229334E+00   .14091328E+00   .13954564E+00   .13819043E+00
   .13684766E+00   .13551742E+00   .13419977E+00   .13289483E+00   .13160272E+00
   .13032359E+00   .12905759E+00   .12780491E+00   .12656573E+00   .12534026E+00
   .12412869E+00   .12293123E+00   .12174810E+00   .12057951E+00   .11942567E+00
   .11828678E+00   .11716304E+00   .11605464E+00   .11496176E+00   .11388455E+00
   .11282318E+00   .11177778E+00   .11074846E+00   .10973534E+00   .10873848E+00
   .10775795E+00   .10679380E+00   .10584604E+00   .10491467E+00   .10399966E+00
   .10310097E+00   .10221852E+00   .10135222E+00   .10050193E+00   .99667521E-01
   .98848812E-01   .98045610E-01   .97257693E-01   .96484818E-01   .95726721E-01
   .94983114E-01   .94253688E-01   .93538118E-01   .92836058E-01   .92147147E-01
   .91471008E-01   .90807251E-01   .90155473E-01   .89515259E-01   .88886186E-01
   .88267823E-01   .87659730E-01   .87061463E-01   .86472576E-01   .85892617E-01
   .85321137E-01   .84757684E-01   .84201811E-01   .83653075E-01   .83111036E-01
   .82575264E-01   .82045336E-01   .81520841E-01   .81001378E-01   .80486561E-01
   .79976017E-01   .79469391E-01   .78966343E-01   .78466551E-01   .77969714E-01
   .77475548E-01   .76983789E-01   .76494196E-01   .76006547E-01   .75520640E-01
   .75036298E-01   .74553362E-01   .74071698E-01   .73591192E-01   .73111751E-01
   .72633306E-01   .72155806E-01   .71679226E-01   .71203557E-01   .70728814E-01
   .70255029E-01   .69782255E-01   .69310562E-01   .68840038E-01   .68370785E-01
   .67902923E-01   .67436582E-01   .66971909E-01   .66509058E-01   .66048193E-01
   .65589489E-01   .65133125E-01   .64679287E-01   .64228165E-01   .63779950E-01
   .63334838E-01   .62893023E-01   .62454699E-01   .62020056E-01   .61589284E-01
   .61162566E-01   .60740080E-01   .60321998E-01   .59908482E-01   .59499688E-01
   .59095759E-01   .58696829E-01   .58303019E-01   .57914437E-01   .57531179E-01
   .57153325E-01   .56780941E-01   .56414080E-01   .56052776E-01   .55697051E-01
   .55346911E-01   .55002345E-01   .54663330E-01   .54329825E-01   .54001778E-01
   .53679121E-01   .53361772E-01   .53049639E-01   .52742615E-01   .52440582E-01
   .52143413E-01   .51850967E-01   .51563097E-01   .51279646E-01   .51000448E-01
   .50725332E-01   .50454120E-01   .50186631E-01   .49922677E-01   .49662070E-01
   .49404621E-01   .49150139E-01   .48898433E-01   .48649318E-01   .48402607E-01
   .48158120E-01   .47915682E-01   .47675123E-01   .47436279E-01   .47198994E-01
   .46963120E-01   .46728517E-01   .46495056E-01   .46262615E-01   .46031082E-01
   .45800356E-01   .45570346E-01   .45340974E-01   .45112168E-01   .44883870E-01
   .44656034E-01   .44428622E-01   .44201609E-01   .43974979E-01   .43748729E-01
   .43522863E-01   .43297398E-01   .43072356E-01   .42847773E-01   .42623687E-01
   .42400148E-01   .42177211E-01   .41954936E-01   .41733389E-01   .41512638E-01
   .41292759E-01   .41073825E-01   .40855915E-01   .40639107E-01   .40423480E-01
   .40209113E-01   .39996083E-01   .39784467E-01   .39574338E-01   .39365768E-01
   .39158824E-01   .38953571E-01   .38750068E-01   .38548369E-01   .38348524E-01
   .38150577E-01   .37954564E-01   .37760517E-01   .37568459E-01   .37378409E-01
   .37190377E-01   .37004365E-01   .36820371E-01   .36638385E-01   .36458389E-01
   .36280361E-01   .36104271E-01   .35930085E-01   .35757763E-01   .35587260E-01
   .35418528E-01   .35251513E-01   .35086161E-01   .34922411E-01   .34760202E-01
   .34599471E-01   .34440154E-01   .34282183E-01   .34125493E-01   .33970018E-01
   .33815692E-01   .33662450E-01   .33510229E-01   .33358967E-01   .33208607E-01
   .33059091E-01   .32910369E-01   .32762392E-01   .32615116E-01   .32468502E-01
   .32322514E-01   .32177123E-01   .32032305E-01   .31888040E-01   .31744314E-01
   .31601118E-01   .31458448E-01   .31316305E-01   .31174695E-01   .31033628E-01
   .30893118E-01   .30753185E-01   .30613849E-01   .30475138E-01   .30337080E-01
   .30199707E-01   .30063054E-01   .29927157E-01   .29792054E-01   .29657785E-01
   .29524391E-01   .29391914E-01   .29260393E-01   .29129870E-01   .29000386E-01
   .28871977E-01   .28744682E-01   .28618533E-01   .28493563E-01   .28369799E-01
   .28247267E-01   .28125988E-01   .28005978E-01   .27887251E-01   .27769815E-01
   .27653673E-01   .27538825E-01   .27425267E-01   .27312987E-01   .27201973E-01
   .27092204E-01   .26983659E-01   .26876308E-01   .26770122E-01   .26665063E-01
   .26561093E-01   .26458168E-01   .26356243E-01   .26255267E-01   .26155188E-01
   .26055952E-01   .25957501E-01   .25859777E-01   .25762721E-01   .25666272E-01
   .25570369E-01   .25474953E-01   .25379963E-01   .25285341E-01   .25191030E-01
   .25096975E-01   .25003124E-01   .24909426E-01   .24815836E-01   .24722309E-01
   .24628806E-01   .24535292E-01   .24441734E-01   .24348105E-01   .24254383E-01
   .24160548E-01   .24066588E-01   .23972492E-01   .23878257E-01   .23783883E-01
   .23689376E-01   .23594746E-01   .23500008E-01   .23405183E-01   .23310294E-01
   .23215370E-01   .23120444E-01   .23025552E-01   .22930734E-01   .22836034E-01
   .22741496E-01   .22647170E-01   .22553106E-01   .22459354E-01   .22365969E-01
   .22273002E-01   .22180508E-01   .22088541E-01   .21997153E-01   .21906396E-01
   .21816321E-01   .21726978E-01   .21638413E-01   .21550672E-01   .21463798E-01
   .21377829E-01   .21292803E-01   .21208752E-01   .21125706E-01   .21043689E-01
   .20962724E-01   .20882826E-01   .20804009E-01   .20726279E-01   .20649639E-01
   .20574088E-01   .20499619E-01   .20426221E-01   .20353878E-01   .20282570E-01
   .20212273E-01   .20142958E-01   .20074594E-01   .20007144E-01   .19940570E-01
   .19874830E-01   .19809881E-01   .19745674E-01   .19682161E-01   .19619292E-01
   .19557016E-01   .19495278E-01   .19434025E-01   .19373204E-01   .19312759E-01
   .19252638E-01   .19192787E-01   .19133153E-01   .19073687E-01   .19014339E-01
   .18955061E-01   .18895811E-01   .18836545E-01   .18777226E-01   .18717817E-01
   .18658287E-01   .18598608E-01   .18538755E-01   .18478707E-01   .18418448E-01
   .18357965E-01   .18297249E-01   .18236296E-01   .18175103E-01   .18113676E-01
   .18052019E-01   .17990144E-01   .17928065E-01   .17865798E-01   .17803364E-01
   .17740787E-01   .17678093E-01   .17615311E-01   .17552473E-01   .17489613E-01
   .17426765E-01   .17363967E-01   .17301257E-01   .17238676E-01   .17176261E-01
   .17114054E-01   .17052095E-01   .16990423E-01   .16929076E-01   .16868093E-01
   .16807509E-01   .16747359E-01   .16687677E-01   .16628492E-01   .16569834E-01
   .16511727E-01   .16454196E-01   .16397260E-01   .16340939E-01   .16285245E-01
   .16230192E-01   .16175788E-01   .16122038E-01   .16068945E-01   .16016508E-01
   .15964723E-01   .15913583E-01   .15863077E-01   .15813193E-01   .15763915E-01
   .15715223E-01   .15667097E-01   .15619513E-01   .15572445E-01   .15525865E-01
   .15479745E-01   .15434054E-01   .15388760E-01   .15343832E-01   .15299235E-01
   .15254938E-01   .15210907E-01   .15167109E-01   .15123513E-01   .15080086E-01
   .15036798E-01   .14993620E-01   .14950524E-01   .14907482E-01   .14864470E-01
   .14821466E-01   .14778448E-01   .14735397E-01   .14692297E-01   .14649135E-01
   .14605898E-01   .14562578E-01   .14519170E-01   .14475669E-01   .14432075E-01
   .14388390E-01   .14344620E-01   .14300770E-01   .14256852E-01   .14212876E-01
   .14168858E-01   .14124813E-01   .14080759E-01   .14036716E-01   .13992704E-01
   .13948744E-01   .13904861E-01   .13861077E-01   .13817417E-01   .13773905E-01
   .13730566E-01   .13687424E-01   .13644504E-01   .13601828E-01   .13559421E-01
   .13517305E-01   .13475499E-01   .13434025E-01   .13392900E-01   .13352141E-01
   .13311762E-01   .13271776E-01   .13232194E-01   .13193023E-01   .13154271E-01
   .13115939E-01   .13078030E-01   .13040541E-01   .13003469E-01   .12966809E-01
   .12930551E-01   .12894684E-01   .12859198E-01   .12824076E-01   .12789303E-01
   .12754860E-01   .12720728E-01   .12686885E-01   .12653310E-01   .12619980E-01
   .12586869E-01   .12553954E-01   .12521209E-01   .12488608E-01   .12456125E-01
   .12423736E-01   .12391414E-01   .12359135E-01   .12326875E-01   .12294611E-01
   .12262322E-01   .12229987E-01   .12197588E-01   .12165107E-01   .12132530E-01
   .12099845E-01   .12067039E-01   .12034106E-01   .12001039E-01   .11967834E-01
   .11934490E-01   .11901007E-01   .11867388E-01   .11833640E-01   .11799769E-01
   .11765785E-01   .11731701E-01   .11697529E-01   .11663285E-01   .11628987E-01
   .11594654E-01   .11560306E-01   .11525965E-01   .11491653E-01   .11457395E-01
   .11423215E-01   .11389138E-01   .11355190E-01   .11321396E-01   .11287781E-01
   .11254372E-01   .11221190E-01   .11188262E-01   .11155607E-01   .11123249E-01
   .11091206E-01   .11059497E-01   .11028138E-01   .10997144E-01   .10966526E-01
   .10936296E-01   .10906462E-01   .10877031E-01   .10848005E-01   .10819386E-01
   .10791175E-01   .10763368E-01   .10735959E-01   .10708942E-01   .10682308E-01
   .10656043E-01   .10630134E-01   .10604565E-01   .10579320E-01   .10554377E-01
   .10529717E-01   .10505316E-01   .10481151E-01   .10457198E-01   .10433432E-01
   .10409826E-01   .10386353E-01   .10362989E-01   .10339706E-01   .10316479E-01
   .10293282E-01   .10270090E-01   .10246881E-01   .10223630E-01   .10200318E-01
   .10176923E-01   .10153427E-01   .10129813E-01   .10106067E-01   .10082175E-01
   .10058125E-01   .10033908E-01   .10009517E-01   .99849470E-02   .99601953E-02
   .99352612E-02   .99101463E-02   .98848545E-02   .98593919E-02   .98337665E-02
   .98079885E-02   .97820701E-02   .97560250E-02   .97298688E-02   .97036184E-02
   .96772922E-02   .96509095E-02   .96244907E-02   .95980570E-02   .95716299E-02
   .95452315E-02   .95188841E-02   .94926098E-02   .94664308E-02   .94403689E-02
   .94144453E-02   .93886805E-02   .93630945E-02   .93377060E-02   .93125328E-02
   .92875914E-02   .92628967E-02   .92384625E-02   .92143006E-02   .91904213E-02
   .91668330E-02   .91435421E-02   .91205533E-02   .90978692E-02   .90754904E-02
   .90534156E-02   .90316417E-02   .90101634E-02   .89889740E-02   .89680649E-02
   .89474259E-02   .89270455E-02   .89069108E-02   .88870075E-02   .88673206E-02
   .88478340E-02   .88285306E-02   .88093931E-02   .87904035E-02   .87715433E-02
   .87527941E-02   .87341373E-02   .87155544E-02   .86970273E-02   .86785381E-02
   .86600696E-02   .86416053E-02   .86231295E-02   .86046275E-02   .85860859E-02
   .85674924E-02   .85488359E-02   .85301069E-02   .85112976E-02   .84924014E-02
   .84734135E-02   .84543306E-02   .84351512E-02   .84158751E-02   .83965039E-02
   .83770404E-02   .83574891E-02   .83378556E-02   .83181470E-02   .82983714E-02
   .82785380E-02   .82586571E-02   .82387396E-02   .82187976E-02   .81988434E-02
   .81788902E-02   .81589514E-02   .81390408E-02   .81191723E-02   .80993599E-02
   .80796175E-02   .80599587E-02   .80403966E-02   .80209440E-02   .80016128E-02
   .79824143E-02   .79633589E-02   .79444558E-02   .79257132E-02   .79071383E-02
   .78887368E-02   .78705134E-02   .78524714E-02   .78346127E-02   .78169381E-02
   .77994470E-02   .77821376E-02   .77650070E-02   .77480510E-02   .77312643E-02
   .77146407E-02   .76981729E-02   .76818528E-02   .76656712E-02   .76496184E-02
   .76336840E-02   .76178570E-02   .76021258E-02   .75864786E-02   .75709034E-02
   .75553878E-02   .75399197E-02   .75244870E-02   .75090779E-02   .74936810E-02
   .74782852E-02   .74628804E-02   .74474569E-02   .74320060E-02   .74165197E-02
   .74009913E-02   .73854149E-02   .73697855E-02   .73540996E-02   .73383544E-02
   .73225484E-02   .73066812E-02   .72907534E-02   .72747667E-02   .72587238E-02
   .72426286E-02   .72264857E-02   .72103007E-02   .71940802E-02   .71778314E-02
   .71615624E-02   .71452819E-02   .71289992E-02   .71127242E-02   .70964670E-02
   .70802382E-02   .70640484E-02   .70479084E-02   .70318289E-02   .70158203E-02
   .69998930E-02   .69840567E-02   .69683208E-02   .69526941E-02   .69371846E-02
   .69217996E-02   .69065456E-02   .68914283E-02   .68764525E-02   .68616219E-02
   .68469395E-02   .68324071E-02   .68180258E-02   .68037956E-02   .67897154E-02
   .67757835E-02   .67619969E-02   .67483521E-02   .67348443E-02   .67214681E-02
   .67082174E-02   .66950852E-02   .66820638E-02   .66691451E-02   .66563204E-02
   .66435804E-02   .66309157E-02   .66183167E-02   .66057734E-02   .65932760E-02
   .65808147E-02   .65683801E-02   .65559628E-02   .65435539E-02   .65311451E-02
   .65187283E-02   .65062963E-02   .64938424E-02   .64813606E-02   .64688457E-02
   .64562931E-02   .64436993E-02   .64310612E-02   .64183768E-02   .64056447E-02
   .63928645E-02   .63800366E-02   .63671620E-02   .63542428E-02   .63412817E-02
   .63282821E-02   .63152483E-02   .63021850E-02   .62890978E-02   .62759926E-02
 gradient corrections used for XC
 5
 atomic pseudo charge-density
   .10000000E+01   .99507271E+00   .98052707E+00   .95704568E+00   .92568373E+00
   .88776197E+00   .84474519E+00   .79812454E+00   .74931839E+00   .69959965E+00
   .65005176E+00   .60155049E+00   .55476631E+00   .51018081E+00   .46811134E+00
   .42873901E+00   .39213661E+00   .35829426E+00   .32714172E+00   .29856681E+00
   .27243019E+00   .24857680E+00   .22684440E+00   .20706984E+00   .18909338E+00
   .17276170E+00   .15792970E+00   .14446161E+00   .13223147E+00   .12112317E+00
   .11103029E+00   .10185572E+00   .93511120E-01   .85916368E-01   .78998979E-01
   .72693482E-01   .66940833E-01   .61687848E-01   .56886662E-01   .52494222E-01
   .48471823E-01   .44784672E-01   .41401500E-01   .38294196E-01   .35437484E-01
   .32808628E-01   .30387169E-01   .28154684E-01   .26094570E-01   .24191859E-01
   .22433042E-01   .20805917E-01   .19299454E-01   .17903669E-01   .16609521E-01
   .15408813E-01   .14294104E-01   .13258631E-01   .12296247E-01   .11401351E-01
   .10568838E-01   .97940488E-02   .90727274E-02   .84009799E-02   .77752401E-02
   .71922384E-02   .66489733E-02   .61426860E-02   .56708380E-02   .52310903E-02
   .48212852E-02   .44394299E-02   .40836813E-02   .37523330E-02   .34438029E-02
   .31566227E-02   .28894275E-02   .26409475E-02   .24099995E-02   .21954800E-02
   .19963586E-02   .18116720E-02   .16405185E-02   .14820533E-02   .13354843E-02
   .12000677E-02   .10751046E-02   .95993763E-03   .85394823E-03   .75655356E-03
   .66720425E-03   .58538213E-03   .51059817E-03   .44239062E-03   .38032333E-03
   .32398416E-03   .27298357E-03   .22695335E-03   .18554538E-03   .14843056E-03
   .11529779E-03   .85853038E-04   .59818462E-04   .36931630E-04   .16944763E-04
  -.37595381E-06  -.15251024E-04  -.27888243E-04  -.38483272E-04  -.47220175E-04
  -.54271929E-04  -.59800905E-04  -.63959330E-04  -.66889723E-04  -.68725313E-04
  -.69590444E-04  -.69600960E-04  -.68864576E-04  -.67481239E-04  -.65543477E-04
  -.63136733E-04  -.60339695E-04  -.57224613E-04  -.53857607E-04  -.50298972E-04
  -.46603467E-04  -.42820603E-04  -.38994922E-04  -.35166267E-04  -.31370048E-04
  -.27637498E-04  -.23995928E-04  -.20468965E-04  -.17076794E-04  -.13836387E-04
  -.10761728E-04  -.78640256E-05  -.51519279E-05  -.26317220E-05  -.30753045E-06
   .18185004E-05   .37460196E-05   .54762975E-05   .70120595E-05   .83573272E-05
   .95172661E-05   .10498042E-04   .11306685E-04   .11950956E-04   .12439232E-04
   .12780383E-04   .12983670E-04   .13058643E-04   .13015046E-04   .12862734E-04
   .12611589E-04   .12271450E-04   .11852045E-04   .11362930E-04   .10813439E-04
   .10212628E-04   .95692400E-05   .88916633E-05   .81879014E-05   .74655458E-05
   .67317540E-05   .59932321E-05   .52562216E-05   .45264900E-05   .38093262E-05
   .31095379E-05   .24314538E-05   .17789276E-05   .11553459E-05   .56363746E-06
   .62860361E-08  -.51465587E-06  -.99755076E-06  -.14411585E-05  -.18446172E-05
  -.22074232E-05  -.25294098E-05  -.28107253E-05  -.30518107E-05  -.32533765E-05
  -.34163797E-05  -.35420010E-05  -.36316210E-05  -.36867978E-05  -.37092442E-05
  -.37008058E-05  -.36634393E-05  -.35991916E-05  -.35101801E-05  -.33985729E-05
  -.32665706E-05  -.31163891E-05  -.29502427E-05  -.27703292E-05  -.25788154E-05
  -.23778235E-05  -.21694198E-05  -.19556029E-05  -.17382944E-05  -.15193295E-05
  -.13004502E-05  -.10832978E-05  -.86940804E-06  -.66020623E-06  -.45700381E-06
  -.26099585E-06  -.73259319E-07   .10524762E-06   .27368558E-06   .43133314E-06
   .57758523E-06   .71195095E-06   .83405065E-06   .94361253E-06   .10404687E-05
   .11245507E-05   .11958848E-05   .12545866E-05   .13008557E-05   .13349701E-05
   .13572798E-05   .13682011E-05   .13682103E-05   .13578371E-05   .13376589E-05
   .13082937E-05   .12703948E-05   .12246438E-05   .11717449E-05   .11124192E-05
   .10473989E-05   .97742165E-06   .90322535E-06   .82554335E-06   .74509954E-06
   .66260396E-06   .57874864E-06   .49420379E-06   .40961428E-06   .32559644E-06
   .24273523E-06   .16158168E-06   .82650725E-07   .64193420E-08  -.66675006E-07
  -.13623557E-06  -.20190722E-06  -.26337704E-06  -.32037461E-06  -.37267207E-06
  -.42008379E-06  -.46246590E-06  -.49971552E-06  -.53176976E-06  -.55860449E-06
  -.58023296E-06  -.59670421E-06  -.60810128E-06  -.61453936E-06  -.61616370E-06
  -.61314749E-06  -.60568963E-06  -.59401238E-06  -.57835900E-06  -.55899130E-06
  -.53618723E-06  -.51023836E-06  -.48144743E-06  -.45012594E-06  -.41659169E-06
  -.38116644E-06  -.34417361E-06  -.30593601E-06  -.26677373E-06  -.22700203E-06
  -.18692941E-06  -.14685577E-06  -.10707065E-06  -.67851656E-07  -.29462956E-07
   .78460371E-08   .43841869E-07   .78308100E-07   .11104622E-06   .14187640E-06
   .17063812E-06   .19719064E-06   .22141332E-06   .24320583E-06   .26248816E-06
   .27920054E-06   .29330325E-06   .30477624E-06   .31361869E-06   .31984841E-06
   .32350116E-06   .32462989E-06   .32330383E-06   .31960755E-06   .31363991E-06
   .30551299E-06   .29535090E-06   .28328859E-06   .26947060E-06   .25404978E-06
   .23718601E-06   .21904487E-06   .19979633E-06   .17961346E-06   .15867112E-06
   .13714469E-06   .11520883E-06   .93036289E-07   .70796731E-07   .48655623E-07
   .26773192E-07   .53034321E-08  -.15606815E-07  -.35818710E-07  -.55202190E-07
  -.73636657E-07  -.91011591E-07  -.10722708E-06  -.12219424E-06  -.13583559E-06
  -.14808531E-06  -.15888941E-06  -.16820580E-06  -.17600434E-06  -.18226672E-06
  -.18698633E-06  -.19016799E-06  -.19182764E-06  -.19199199E-06  -.19069801E-06
  -.18799248E-06  -.18393134E-06  -.17857916E-06  -.17200838E-06  -.16429864E-06
  -.15553604E-06  -.14581236E-06  -.13522423E-06  -.12387234E-06  -.11186063E-06
  -.99295420E-07  -.86284592E-07  -.72936778E-07  -.59360539E-07  -.45663574E-07
  -.31951949E-07  -.18329361E-07  -.48964235E-08   .82499970E-08   .21017413E-07
   .33318298E-07   .45070620E-07   .56198327E-07   .66631771E-07   .76308088E-07
   .85171508E-07   .93173616E-07   .10027355E-06   .10643812E-06   .11164194E-06
   .11586737E-06   .11910456E-06   .12135129E-06   .12261286E-06   .12290187E-06
   .12223799E-06   .12064763E-06   .11816365E-06   .11482490E-06   .11067590E-06
   .10576628E-06   .10015041E-06   .93886782E-07   .87037574E-07   .79668059E-07
   .71846057E-07   .63641377E-07   .55125247E-07   .46369746E-07   .37447246E-07
   .28429856E-07   .19388884E-07   .10394317E-07   .15143144E-08  -.71852683E-08
  -.15641331E-07  -.23793951E-07  -.31586773E-07  -.38967365E-07  -.45887535E-07
  -.52303613E-07  -.58176692E-07  -.63472823E-07  -.68163181E-07  -.72224176E-07
  -.75637529E-07  -.78390305E-07  -.80474906E-07  -.81889021E-07  -.82635538E-07
  -.82722421E-07  -.82162542E-07  -.80973496E-07  -.79177361E-07  -.76800449E-07
  -.73873016E-07  -.70428956E-07  -.66505468E-07  -.62142704E-07  -.57383406E-07
  -.52272528E-07  -.46856842E-07  -.41184549E-07  -.35304881E-07  -.29267697E-07
  -.23123092E-07  -.16921005E-07  -.10710840E-07  -.45410942E-08   .15409998E-08
   .74898096E-08   .13261626E-07   .18814964E-07   .24110837E-07   .29113012E-07
   .33788238E-07   .38106441E-07   .42040899E-07   .45568385E-07   .48669278E-07
   .51327647E-07   .53531304E-07   .55271827E-07   .56544555E-07   .57348552E-07
   .57686544E-07   .57564830E-07   .56993164E-07   .55984617E-07   .54555411E-07
   .52724736E-07   .50514546E-07   .47949336E-07   .45055904E-07   .41863103E-07
   .38401576E-07   .34703487E-07   .30802244E-07   .26732212E-07   .22528434E-07
   .18226344E-07   .13861483E-07   .94692252E-08   .50845018E-08   .74154045E-09
  -.35263890E-08  -.76872150E-08  -.11710292E-07  -.15566612E-07  -.19229002E-07
  -.22672300E-07  -.25873514E-07  -.28811965E-07  -.31469400E-07  -.33830096E-07
  -.35880933E-07  -.37611450E-07  -.39013880E-07  -.40083159E-07  -.40816919E-07
  -.41215460E-07  -.41281694E-07  -.41021083E-07  -.40441543E-07  -.39553345E-07
  -.38368992E-07  -.36903080E-07  -.35172145E-07  -.33194508E-07  -.30990091E-07
  -.28580239E-07  -.25987530E-07  -.23235572E-07  -.20348804E-07  -.17352293E-07
  -.14271522E-07  -.11132191E-07  -.79600055E-08  -.47804825E-08  -.16187510E-08
   .15006360E-08   .45538830E-08   .75181247E-08   .10371588E-07   .13093743E-07
   .15665442E-07   .18069046E-07   .20288532E-07   .22309597E-07   .24119735E-07
   .25708308E-07   .27066592E-07   .28187817E-07   .29067186E-07   .29701877E-07
   .30091034E-07   .30235739E-07   .30138971E-07   .29805553E-07   .29242080E-07
   .28456841E-07   .27459724E-07   .26262115E-07   .24876780E-07   .23317746E-07
   .21600169E-07   .19740198E-07   .17754832E-07   .15661774E-07   .13479279E-07
   .11226007E-07   .89208642E-08   .65828583E-08   .42309438E-08   .18838765E-08
  -.43992991E-09  -.27225420E-08  -.49466390E-08  -.70956382E-08  -.91538126E-08
  -.11106400E-07  -.12939703E-07  -.14641178E-07  -.16199517E-07  -.17604714E-07
  -.18848124E-07  -.19922509E-07  -.20822071E-07  -.21542475E-07  -.22080862E-07
  -.22435848E-07  -.22607506E-07  -.22597352E-07  -.22408303E-07  -.22044638E-07
  -.21511939E-07  -.20817030E-07  -.19967904E-07  -.18973643E-07  -.17844329E-07
  -.16590951E-07  -.15225305E-07  -.13759890E-07  -.12207798E-07  -.10582606E-07
  -.88982573E-08  -.71689525E-08  -.54090307E-08  -.36328569E-08  -.18547086E-08
  -.88665773E-10   .16514966E-08   .33524119E-08   .50012204E-08   .65856624E-08
   .80941656E-08   .95159258E-08   .10840980E-07   .12060272E-07   .13165711E-07
   .14150221E-07   .15007781E-07   .15733456E-07   .16323422E-07   .16774981E-07
   .17086563E-07   .17257724E-07   .17289133E-07   .17182553E-07   .16940809E-07
   .16567751E-07   .16068212E-07   .15447953E-07   .14713610E-07   .13872622E-07
   .12933168E-07   .11904090E-07   .10794814E-07   .96152693E-08   .83758015E-08
   .70870874E-08   .57600455E-08   .44057470E-08   .30353267E-08   .16598943E-08
   .29044758E-09  -.10622131E-08  -.23875669E-08  -.36754517E-08  -.49161395E-08
  -.61004073E-08  -.72196032E-08  -.82657067E-08  -.92313844E-08  -.10110038E-07
  -.10895847E-07  -.11583805E-07  -.12169748E-07  -.12650377E-07  -.13023271E-07
  -.13286898E-07  -.13440612E-07  -.13484651E-07  -.13420119E-07  -.13248969E-07
  -.12973978E-07  -.12598710E-07  -.12127482E-07  -.11565320E-07  -.10917907E-07
  -.10191532E-07  -.93930343E-08  -.85297377E-08  -.76093904E-08  -.66400964E-08
  -.56302471E-08  -.45884513E-08  -.35234635E-08  -.24441132E-08  -.13592332E-08
  -.27758973E-09   .79218663E-09   .18416681E-08   .28626944E-08   .38474342E-08
   .47884438E-08   .56787217E-08   .65117592E-08   .72815862E-08   .79828129E-08
   .86106649E-08   .91610151E-08   .96304082E-08   .10016081E-07   .10315974E-07
   .10528745E-07   .10653765E-07   .10691118E-07   .10641592E-07   .10506664E-07
   .10288479E-07   .99898284E-08   .96141146E-08   .91653217E-08   .86479741E-08
   .80670944E-08   .74281573E-08   .67370402E-08   .59999717E-08   .52234771E-08
   .44143223E-08   .35794566E-08   .27259549E-08   .18609592E-08   .99161982E-09
   .12503792E-09  -.73179140E-09  -.15720343E-08  -.23890714E-08  -.31765491E-08
  -.39284280E-08  -.46390281E-08  -.53030707E-08  -.59157164E-08  -.64725996E-08
  -.69698586E-08  -.74041611E-08  -.77727255E-08  -.80733368E-08  -.83043587E-08
  -.84647400E-08  -.85540172E-08  -.85723113E-08  -.85203202E-08  -.83993067E-08
  -.82110819E-08  -.79579845E-08  -.76428558E-08  -.72690109E-08  -.68402062E-08
  -.63606042E-08  -.58347346E-08  -.52674539E-08  -.46639015E-08  -.40294548E-08
  -.33696821E-08  -.26902957E-08  -.19971029E-08  -.12959581E-08  -.59271348E-09
   .10682874E-09   .79696319E-09   .14721271E-08   .21269442E-08   .27562674E-08
   .33552181E-08   .39192239E-08   .44440522E-08   .49258416E-08   .53611295E-08
   .57468763E-08   .60804862E-08   .63598233E-08   .65832239E-08   .67495057E-08
   .68579713E-08   .69084100E-08   .69010930E-08   .68367667E-08   .67166403E-08
   .65423712E-08   .63160465E-08   .60401609E-08   .57175914E-08   .53515693E-08
   .49456490E-08   .45036751E-08   .40297478E-08   .35281856E-08   .30034870E-08
   .24602909E-08   .19033362E-08   .13374216E-08   .76736539E-09   .19796437E-09
  -.36604563E-09  -.92002889E-09  -.14594873E-08  -.19800962E-08  -.24777384E-08
  -.29485364E-08  -.33888824E-08  -.37954655E-08  -.41652962E-08  -.44957272E-08
  -.47844718E-08  -.50296194E-08  -.52296472E-08  -.53834290E-08  -.54902396E-08
  -.55497563E-08  -.55620571E-08  -.55276155E-08  -.54472926E-08  -.53223250E-08
  -.51543102E-08  -.49451888E-08  -.46972238E-08  -.44129789E-08  -.40952926E-08
  -.37472520E-08  -.33721631E-08  -.29735202E-08  -.25549742E-08  -.21203004E-08
  -.16733651E-08  -.12180918E-08  -.75842715E-09  -.29830685E-09   .15837746E-09
   .60781042E-09   .10462842E-08   .14702287E-08   .18762409E-08   .22611116E-08
   .26218508E-08   .29557098E-08   .32602019E-08   .35331203E-08   .37725539E-08
   .39769007E-08   .41448770E-08   .42755250E-08   .43682162E-08   .44226533E-08
   .44388688E-08   .44172211E-08   .43583875E-08   .42633542E-08   .41334039E-08
   .39701009E-08   .37752748E-08   .35510021E-08   .32995848E-08   .30235281E-08
   .27255157E-08   .24083846E-08   .20750990E-08   .17287239E-08   .13723972E-08
   .10093014E-08   .64263569E-09   .27558781E-09  -.88693196E-10  -.44712311E-09
  -.79670817E-09  -.11345701E-08  -.14579696E-08  -.17643292E-08  -.20512523E-08
  -.23165422E-08  -.25582176E-08  -.27745273E-08  -.29639629E-08  -.31252688E-08
  -.32574502E-08  -.33597775E-08  -.34317892E-08  -.34732918E-08  -.34843591E-08
  -.34653276E-08  -.34167910E-08  -.33395906E-08  -.32348049E-08  -.31037362E-08
  -.29478970E-08  -.27689941E-08  -.25689115E-08  -.23496915E-08  -.21135138E-08
  -.18626749E-08  -.15995659E-08  -.13266508E-08  -.10464445E-08  -.76149006E-09
  -.47433548E-09  -.18751093E-09   .96493476E-10   .37524869E-09   .64640672E-09
   .90771990E-09   .11570594E-08   .13924330E-08   .16120007E-08   .18140893E-08
   .19972039E-08   .21600381E-08   .23014831E-08   .24206347E-08   .25167989E-08
   .25894955E-08   .26384586E-08   .26636358E-08   .26651845E-08   .26434680E-08
   .25990498E-08   .25326857E-08   .24453146E-08   .23380470E-08   .22121516E-08
   .20690420E-08   .19102614E-08   .17374683E-08   .15524196E-08   .13569538E-08
   .11529723E-08   .94242133E-09   .72727333E-09   .50950961E-09   .29110291E-09
   .74000084E-10  -.13989522E-09  -.34873968E-09  -.55076632E-09  -.74429920E-09
  -.92776648E-09  -.10997124E-08  -.12588083E-08  -.14038632E-08  -.15338326E-08
  -.16478265E-08  -.17451142E-08  -.18251280E-08  -.18874650E-08  -.19318882E-08
  -.19583260E-08  -.19668712E-08  -.19577775E-08  -.19314541E-08  -.18884590E-08
  -.18294907E-08  -.17553793E-08  -.16670776E-08  -.15656505E-08  -.14522640E-08
  -.13281721E-08  -.11947035E-08  -.10532470E-08  -.90523824E-09  -.75214586E-09
  -.59545837E-09  -.43667012E-09  -.27726711E-09  -.11871268E-09   .37566219E-10
   .19019151E-09   .33784532E-09   .47928042E-09   .61333030E-09   .73891890E-09
   .85506974E-09   .96091377E-09   .10556955E-08   .11387775E-08   .12096432E-08
   .12678993E-08   .13132776E-08   .13456357E-08   .13649566E-08   .13713469E-08
   .13650323E-08   .13463529E-08   .13157571E-08   .12737957E-08   .12211152E-08
   .11584505E-08   .10866167E-08   .10064987E-08   .91904090E-09   .82523635E-09
   .72611640E-09   .62274069E-09   .51618714E-09   .40754152E-09   .29788639E-09
   .18828989E-09   .79794980E-10  -.26590204E-10  -.12990088E-09  -.22922328E-09
  -.32370210E-09  -.41254784E-09  -.49504397E-09  -.57055323E-09  -.63852255E-09
  -.69848628E-09  -.75006813E-09  -.79298237E-09  -.82703470E-09  -.85212294E-09
  -.86823693E-09  -.87545720E-09  -.87395199E-09  -.86397296E-09  -.84585000E-09
  -.81998591E-09  -.78685124E-09  -.74697887E-09  -.70095800E-09  -.64942701E-09
  -.59306527E-09  -.53258438E-09  -.46871955E-09  -.40222164E-09  -.33384981E-09
  -.26436431E-09  -.19451908E-09  -.12505363E-09  -.56684810E-10   .99010741E-11
   .74055072E-10   .13517116E-09   .19269078E-09   .24610705E-09   .29496891E-09
   .33888540E-09   .37752951E-09   .41064099E-09   .43802764E-09   .45956519E-09
   .47519629E-09   .48492920E-09   .48883655E-09   .48705410E-09   .47977880E-09
   .46726579E-09   .44982401E-09   .42781070E-09   .40162562E-09   .37170543E-09
 34.2040403932785111 T
 Non local Part
 0 2 1.15057430781121073
 -1.78824668654781460 0.689048852234167980E-01 0.689048852234167980E-01 0.516605756416416775E-01
 Reciprocal Space Part
   .44361960E+01   .44289084E+01   .44070998E+01   .43709325E+01   .43206755E+01
   .42567020E+01   .41794864E+01   .40895999E+01   .39877058E+01   .38745532E+01
   .37509707E+01   .36178587E+01   .34761815E+01   .33269581E+01   .31712530E+01
   .30101664E+01   .28448233E+01   .26763636E+01   .25059305E+01   .23346600E+01
   .21636698E+01   .19940483E+01   .18268444E+01   .16630572E+01   .15036267E+01
   .13494246E+01   .12012468E+01   .10598060E+01   .92572576E+00   .79953579E+00
   .68166808E+00   .57245473E+00   .47212688E+00   .38081504E+00   .29855075E+00
   .22526962E+00   .16081559E+00   .10494636E+00   .57340027E-01   .17602636E-01
  -.14723402E-01  -.40150150E-01  -.59234456E-01  -.72567884E-01  -.80766446E-01
  -.84460312E-01  -.84283690E-01  -.80865041E-01  -.74817801E-01  -.66731759E-01
  -.57165241E-01  -.46638208E-01  -.35626384E-01  -.24556470E-01  -.13802519E-01
  -.36834884E-02   .55380329E-02   .13655930E-01   .20519561E-01   .26031711E-01
   .30145595E-01   .32861018E-01   .34219804E-01   .34300653E-01   .33213541E-01
   .31093832E-01   .28096238E-01   .24388784E-01   .20146904E-01   .15547816E-01
   .10765278E-01   .59648433E-02   .12996901E-02  -.30928979E-02  -.70943547E-02
  -.10606928E-01  -.13555042E-01  -.15885930E-01  -.17569577E-01  -.18598009E-01
  -.18983988E-01  -.18759196E-01  -.17971978E-01  -.16684753E-01  -.14971163E-01
  -.12913081E-01  -.10597563E-01  -.81138374E-02  -.55504154E-02  -.29924104E-02
  -.51912384E-03   .17980400E-02   .38972891E-02   .57277565E-02   .72503956E-02
   .84384532E-02   .92775314E-02   .97652584E-02   .99106019E-02   .97328658E-02
 Real Space Part
   .35439510E+02   .35404921E+02   .35301116E+02   .35127991E+02   .34885396E+02
   .34573172E+02   .34191198E+02   .33739450E+02   .33218067E+02   .32627422E+02
   .31968195E+02   .31241449E+02   .30448693E+02   .29591951E+02   .28673807E+02
   .27697450E+02   .26666694E+02   .25585991E+02   .24460423E+02   .23295673E+02
   .22097981E+02   .20874087E+02   .19631151E+02   .18376661E+02   .17118336E+02
   .15864005E+02   .14621498E+02   .13398519E+02   .12202523E+02   .11040605E+02
   .99193794E+01   .88448842E+01   .78224874E+01   .68568120E+01   .59516757E+01
   .51100482E+01   .43340269E+01   .36248310E+01   .29828141E+01   .24074938E+01
   .18975977E+01   .14511245E+01   .10654168E+01   .73724523E+00   .46289907E+00
   .23828340E+00   .59017919E-01  -.79463899E-01  -.18181826E+00  -.25269922E+00
  -.29667362E+00  -.31814452E+00  -.32128442E+00  -.30997932E+00  -.28778425E+00
  -.25789053E+00  -.22310457E+00  -.18583796E+00  -.14810798E+00  -.11154759E+00
  -.77423840E-01  -.46663219E-01  -.19882670E-01   .25752639E-02   .20604580E-01
   .34296635E-01   .43900949E-01   .49787146E-01   .52409059E-01   .52271813E-01
   .49902544E-01   .45825202E-01   .40539700E-01   .34505504E-01   .28129584E-01
   .21758500E-01   .15674299E-01   .10093782E-01   .51706529E-02   .99999363E-03
  -.23754662E-02  -.49578476E-02  -.67858983E-02  -.79265199E-02  -.84664620E-02
  -.85045252E-02  -.81445492E-02  -.74893804E-02  -.66359437E-02  -.56714716E-02
  -.46708854E-02  -.36952644E-02  -.27913016E-02  -.19916103E-02  -.13157215E-02
  -.77160890E-03  -.35756842E-03  -.64294942E-04   .12299234E-03   .22250127E-03
 Reciprocal Space Part
  -.11148778E+02  -.11022206E+02  -.10644975E+02  -.10024486E+02  -.91728884E+01
  -.81068144E+01  -.68470062E+01  -.54178592E+01  -.38468847E+01  -.21641069E+01
  -.40140903E+00   .14081551E+01   .32310693E+01   .50340651E+01   .67848164E+01
   .84526044E+01   .10008936E+02   .11428100E+02   .12687660E+02   .13768848E+02
   .14656887E+02   .15341202E+02   .15815539E+02   .16077980E+02   .16130863E+02
   .15980604E+02   .15637430E+02   .15115036E+02   .14430170E+02   .13602164E+02
   .12652409E+02   .11603818E+02   .10480254E+02   .93059645E+01   .81050287E+01
   .69008241E+01   .57155338E+01   .45697003E+01   .34818371E+01   .24681051E+01
   .15420594E+01   .71447117E+00  -.67755887E-02  -.61671046E+00  -.11132306E+01
  -.14969850E+01  -.17711966E+01  -.19414269E+01  -.20152948E+01  -.20021565E+01
  -.19127580E+01  -.17588703E+01  -.15529177E+01  -.13076097E+01  -.10355858E+01
  -.74908264E+00  -.45963148E+00  -.17779226E+00   .87069685E-01   .32696054E+00
   .53538591E+00   .70742863E+00   .83977694E+00   .93070487E+00   .98000785E+00
   .98889786E+00   .95986331E+00   .89649973E+00   .80331770E+00   .68553513E+00
   .54886075E+00   .39927597E+00   .24282163E+00   .85396039E-01  -.67430376E-01
  -.21057877E+00  -.33960021E+00  -.45078568E+00  -.54124577E+00  -.60895931E+00
  -.65279100E+00  -.67247918E+00  -.66859566E+00  -.64248046E+00  -.59615485E+00
  -.53221663E+00  -.45372194E+00  -.36405825E+00  -.26681297E+00  -.16564241E+00
  -.64145156E-01   .34256018E-01   .12642031E+00   .20958018E+00   .28141551E+00
   .34010894E+00   .38438158E+00   .41350868E+00   .42731595E+00   .42615740E+00
 Real Space Part
   .38897579E+03   .38823884E+03   .38603193E+03   .38236683E+03   .37726332E+03
   .37074929E+03   .36286107E+03   .35364357E+03   .34315058E+03   .33144498E+03
   .31859890E+03   .30469375E+03   .28982017E+03   .27407781E+03   .25757496E+03
   .24042791E+03   .22276019E+03   .20470155E+03   .18638677E+03   .16795421E+03
   .14954429E+03   .13129770E+03   .11335359E+03   .95847661E+02   .78910187E+02
   .62664124E+02   .47223238E+02   .32690370E+02   .19155857E+02   .66961745E+01
  -.46271868E+01  -.14768555E+02  -.23698609E+02  -.31404593E+02  -.37890195E+02
  -.43175102E+02  -.47294241E+02  -.50296721E+02  -.52244507E+02  -.53210866E+02
  -.53278613E+02  -.52538222E+02  -.51085834E+02  -.49021226E+02  -.46445783E+02
  -.43460527E+02  -.40164252E+02  -.36651798E+02  -.33012515E+02  -.29328928E+02
  -.25675651E+02  -.22118536E+02  -.18714094E+02  -.15509163E+02  -.12540834E+02
  -.98366069E+01  -.74147714E+01  -.52849681E+01  -.34489200E+01  -.19012896E+01
  -.63063309E+00   .37958306E+00   .11499379E+01   .17040144E+01   .20673913E+01
   .22666927E+01   .23287188E+01   .22796741E+01   .21445071E+01   .19463688E+01
   .17061942E+01   .14424060E+01   .11707358E+01   .90415430E+00   .65290126E+00
   .42459984E+00   .22444253E+00   .55432472E-01  -.81335362E-01  -.18636837E+00
  -.26146024E+00  -.30937765E+00  -.33356099E+00  -.33784847E+00  -.32623098E+00
  -.30264273E+00  -.27079073E+00  -.23402421E+00  -.19524327E+00  -.15684445E+00
  -.12069975E+00  -.88164602E-01  -.60109842E-01  -.36972011E-01  -.18816730E-01
  -.54097616E-02   .37090569E-02   .91532813E-02   .11622271E-01   .11841307E-01
 Non local Part
 1 1 1.15057430781121073
 -0.477485991708842206
 Reciprocal Space Part
   .00000000E+00   .15279236E+00   .30752253E+00   .46604831E+00   .63006975E+00
   .80105623E+00   .98018029E+00   .11682603E+01   .13657138E+01   .15725226E+01
   .17882111E+01   .20118383E+01   .22420040E+01   .24768684E+01   .27141865E+01
   .29513535E+01   .31854626E+01   .34133725E+01   .36317827E+01   .38373149E+01
   .40265980E+01   .41963545E+01   .43434860E+01   .44651555E+01   .45588637E+01
   .46225182E+01   .46544926E+01   .46536753E+01   .46195047E+01   .45519923E+01
   .44517306E+01   .43198878E+01   .41581881E+01   .39688781E+01   .37546818E+01
   .35187427E+01   .32645578E+01   .29959024E+01   .27167492E+01   .24311836E+01
   .21433176E+01   .18572029E+01   .15767485E+01   .13056411E+01   .10472738E+01
   .80468176E+00   .58048818E+00   .37686144E+00   .19548348E+00   .37530827E-01
  -.96332083E-01  -.20594715E+00  -.29164502E+00  -.35421646E+00  -.39487360E+00
  -.41520252E+00  -.41710853E+00  -.40275584E+00  -.37450334E+00  -.33483838E+00
  -.28631013E+00  -.23146459E+00  -.17278256E+00  -.11262232E+00  -.53168296E-01
   .36132449E-02   .56010477E-01   .10259370E+00   .14223402E+00   .17411299E+00
   .19772319E+00   .21286042E+00   .21960780E+00   .21831289E+00   .20955862E+00
   .19412923E+00   .17297248E+00   .14715929E+00   .11784226E+00   .86214122E-01
   .53467622E-01   .20757677E-01  -.10833007E-01  -.40324094E-01  -.66862830E-01
  -.89743825E-01  -.10842306E+00  -.12252602E+00  -.13185000E+00  -.13636080E+00
  -.13618422E+00  -.13159294E+00  -.12298930E+00  -.11088494E+00  -.95877934E-01
  -.78628355E-01  -.59833153E-01  -.40201155E-01  -.20428998E-01  -.11787433E-02
 Real Space Part
   .00000000E+00   .92469454E+01   .18376119E+02   .27271905E+02   .35822953E+02
   .43924187E+02   .51478675E+02   .58399310E+02   .64610277E+02   .70048260E+02
   .74663381E+02   .78419841E+02   .81296257E+02   .83285699E+02   .84395423E+02
   .84646319E+02   .84072093E+02   .82718205E+02   .80640601E+02   .77904267E+02
   .74581649E+02   .70750979E+02   .66494545E+02   .61896958E+02   .57043438E+02
   .52018177E+02   .46902805E+02   .41774983E+02   .36707162E+02   .31765526E+02
   .27009130E+02   .22489236E+02   .18248877E+02   .14322611E+02   .10736492E+02
   .75082200E+01   .46474710E+01   .21563782E+01   .30146506E-01  -.17422265E+01
  -.31771474E+01  -.42955679E+01  -.51220962E+01  -.56841026E+01  -.60108430E+01
  -.61326200E+01  -.60800009E+01  -.58831072E+01  -.55709869E+01  -.51710792E+01
  -.47087760E+01  -.42070829E+01  -.36863787E+01  -.31642693E+01  -.26555308E+01
  -.21721332E+01  -.17233356E+01  -.13158421E+01  -.95400628E+00  -.64007469E+00
  -.37445516E+00  -.15600089E+00   .17700816E-01   .15004441E+00   .24513437E+00
   .30753283E+00   .34203173E+00   .35345328E+00   .34648134E+00   .32552474E+00
   .29461233E+00   .25731881E+00   .21671905E+00   .17536831E+00   .13530487E+00
   .98071597E-01   .64752432E-01   .36020209E-01   .12191940E-01  -.67117459E-02
  -.20906090E-01  -.30783253E-01  -.36857069E-01  -.39713179E-01  -.39965719E-01
  -.38221279E-01  -.35050403E-01  -.30966562E-01  -.26412171E-01  -.21751010E-01
  -.17266203E-01  -.13162802E-01  -.95739701E-02  -.65697503E-02  -.41674741E-02
  -.23429253E-02  -.10415143E-02  -.18883843E-03   .29984611E-03   .51157133E-03
 PAW radial sets
 353 0.520134355386774216
(5E20.12)                                
 augmentation charges (non sperical)
   .136235640982E-01   .191967637231E-02   .160048145565E-02   .191967637231E-02   .658642282815E-04
   .105422033520E-02   .160048145565E-02   .105422033520E-02  -.308695705439E-02
 uccopancies in atom
   .999999999998E+00   .000000000000E+00   .000000000000E+00   .000000000000E+00   .000000000000E+00
   .000000000000E+00   .000000000000E+00   .000000000000E+00   .000000000000E+00
 grid
   .116365397438E-04   .120001524756E-04   .123751271949E-04   .127618189353E-04   .131605938244E-04
   .135718294303E-04   .139959151194E-04   .144332524243E-04   .148842554251E-04   .153493511404E-04
   .158289799324E-04   .163235959232E-04   .168336674253E-04   .173596773848E-04   .179021238385E-04
   .184615203857E-04   .190383966745E-04   .196332989028E-04   .202467903364E-04   .208794518411E-04
   .215318824339E-04   .222046998492E-04   .228985411241E-04   .236140632016E-04   .243519435526E-04
   .251128808170E-04   .258975954658E-04   .267068304825E-04   .275413520675E-04   .284019503625E-04
   .292894401994E-04   .302046618718E-04   .311484819298E-04   .321217940016E-04   .331255196387E-04
   .341606091889E-04   .352280426958E-04   .363288308273E-04   .374640158317E-04   .386346725253E-04
   .398419093096E-04   .410868692207E-04   .423707310119E-04   .436947102696E-04   .450600605642E-04
   .464680746370E-04   .479200856242E-04   .494174683192E-04   .509616404744E-04   .525540641432E-04
   .541962470646E-04   .558897440906E-04   .576361586586E-04   .594371443092E-04   .612944062521E-04
   .632097029807E-04   .651848479365E-04   .672217112269E-04   .693222213953E-04   .714883672472E-04
   .737221997335E-04   .760258338920E-04   .784014508502E-04   .808512998904E-04   .833777005792E-04
   .859830449641E-04   .886697998377E-04   .914405090742E-04   .942977960371E-04   .972443660636E-04
   .100283009026E-03   .103416601973E-03   .106648111853E-03   .109980598327E-03   .113417216659E-03
   .116961220709E-03   .120615966013E-03   .124384912957E-03   .128271630056E-03   .132279797333E-03
   .136413209802E-03   .140675781061E-03   .145071547000E-03   .149604669619E-03   .154279440969E-03
   .159100287220E-03   .164071772845E-03   .169198604950E-03   .174485637720E-03   .179937877028E-03
   .185560485163E-03   .191358785724E-03   .197338268660E-03   .203504595467E-03   .209863604547E-03
   .216421316740E-03   .223183941020E-03   .230157880376E-03   .237349737876E-03   .244766322917E-03
   .252414657670E-03   .260301983735E-03   .268435768991E-03   .276823714672E-03   .285473762654E-03
   .294394102977E-03   .303593181601E-03   .313079708400E-03   .322862665409E-03   .332951315330E-03
   .343355210302E-03   .354084200943E-03   .365148445678E-03   .376558420359E-03   .388324928181E-03
   .400459109912E-03   .412972454440E-03   .425876809655E-03   .439184393661E-03   .452907806348E-03
   .467060041321E-03   .481654498203E-03   .496704995321E-03   .512225782792E-03   .528231556011E-03
   .544737469568E-03   .561759151596E-03   .579312718570E-03   .597414790562E-03   .616082506980E-03
   .635333542796E-03   .655186125282E-03   .675659051264E-03   .696771704924E-03   .718544076149E-03
   .740996779462E-03   .764151073538E-03   .788028881330E-03   .812652810832E-03   .838046176477E-03
   .864233021221E-03   .891238139296E-03   .919087099697E-03   .947806270383E-03   .977422843248E-03
   .100796485986E-02   .103946123802E-02   .107194179914E-02   .110543729647E-02   .113997944423E-02
   .117560094762E-02   .121233553381E-02   .125021798383E-02   .128928416557E-02   .132957106768E-02
   .137111683461E-02   .141396080274E-02   .145814353760E-02   .150370687229E-02   .155069394712E-02
   .159914925040E-02   .164911866057E-02   .170064948971E-02   .175379052823E-02   .180859209116E-02
   .186510606572E-02   .192338596048E-02   .198348695604E-02   .204546595723E-02   .210938164702E-02
   .217529454209E-02   .224326705010E-02   .231336352880E-02   .238565034695E-02   .246019594719E-02
   .253707091078E-02   .261634802451E-02   .269810234955E-02   .278241129256E-02   .286935467894E-02
   .295901482847E-02   .305147663317E-02   .314682763778E-02   .324515812254E-02   .334656118875E-02
   .345113284689E-02   .355897210752E-02   .367018107505E-02   .378486504437E-02   .390313260059E-02
   .402509572182E-02   .415086988523E-02   .428057417634E-02   .441433140179E-02   .455226820564E-02
   .469451518925E-02   .484120703495E-02   .499248263354E-02   .514848521583E-02   .530936248822E-02
   .547526677257E-02   .564635515043E-02   .582278961173E-02   .600473720819E-02   .619237021149E-02
   .638586627635E-02   .658540860877E-02   .679118613947E-02   .700339370278E-02   .722223222113E-02
   .744790889526E-02   .768063740041E-02   .792063808866E-02   .816813819750E-02   .842337206506E-02
   .868658135194E-02   .895801527002E-02   .923793081843E-02   .952659302689E-02   .982427520662E-02
   .101312592091E-01   .104478356931E-01   .107743043996E-01   .111109744357E-01   .114581645676E-01
   .118162035217E-01   .121854302968E-01   .125661944841E-01   .129588565989E-01   .133637884217E-01
   .137813733500E-01   .142120067619E-01   .146560963897E-01   .151140627064E-01   .155863393239E-01
   .160733734032E-01   .165756260781E-01   .170935728915E-01   .176277042461E-01   .181785258681E-01
   .187465592867E-01   .193323423274E-01   .199364296215E-01   .205593931310E-01   .212018226904E-01
   .218643265651E-01   .225475320271E-01   .232520859492E-01   .239786554173E-01   .247279283622E-01
   .255006142105E-01   .262974445570E-01   .271191738568E-01   .279665801397E-01   .288404657473E-01
   .297416580921E-01   .306710104413E-01   .316294027246E-01   .326177423671E-01   .336369651489E-01
   .346880360907E-01   .357719503678E-01   .368897342522E-01   .380424460843E-01   .392311772750E-01
   .404570533392E-01   .417212349610E-01   .430249190933E-01   .443693400906E-01   .457557708780E-01
   .471855241562E-01   .486599536446E-01   .501804553628E-01   .517484689527E-01   .533654790415E-01
   .550330166468E-01   .567526606272E-01   .585260391764E-01   .603548313652E-01   .622407687309E-01
   .641856369174E-01   .661912773653E-01   .682595890554E-01   .703925303074E-01   .725921206330E-01
   .748604426491E-01   .771996440488E-01   .796119396355E-01   .820996134194E-01   .846650207805E-01
   .873105906985E-01   .900388280525E-01   .928523159930E-01   .957537183872E-01   .987457823419E-01
   .101831340804E+00   .105013315242E+00   .108294718414E+00   .111678657220E+00   .115168335641E+00
   .118767057775E+00   .122478230966E+00   .126305369027E+00   .130252095570E+00   .134322147435E+00
   .138519378231E+00   .142847761981E+00   .147311396886E+00   .151914509205E+00   .156661457259E+00
   .161556735555E+00   .166604979041E+00   .171810967496E+00   .177179630055E+00   .182716049878E+00
   .188425468959E+00   .194313293090E+00   .200385096984E+00   .206646629548E+00   .213103819326E+00
   .219762780118E+00   .226629816762E+00   .233711431108E+00   .241014328171E+00   .248545422483E+00
   .256311844636E+00   .264320948036E+00   .272580315864E+00   .281097768257E+00   .289881369712E+00
   .298939436720E+00   .308280545644E+00   .317913540832E+00   .327847543002E+00   .338091957867E+00
   .348656485048E+00   .359551127251E+00   .370786199746E+00   .382372340126E+00   .394320518384E+00
   .406642047297E+00   .419348593138E+00   .432452186723E+00   .445965234799E+00   .459900531793E+00
   .474271271928E+00   .489091061712E+00   .504373932821E+00   .520134355387E+00   .536387251698E+00
   .553148010325E+00   .570432500694E+00   .588257088111E+00
 aepotential
   .574428955290E+05   .546189891139E+05   .519726172141E+05   .494539773024E+05   .470566603853E+05
   .447745102892E+05   .426065568251E+05   .405476617905E+05   .385966868748E+05   .367427393076E+05
   .349850815293E+05   .333205556704E+05   .317390693624E+05   .302450478591E+05   .288272042067E+05
   .274836504886E+05   .262120348771E+05   .250067665613E+05   .238641478366E+05   .227807214566E+05
   .217558549269E+05   .207815105077E+05   .198590329481E+05   .189827406685E+05   .181534302144E+05
   .173630291794E+05   .166154990865E+05   .159030302973E+05   .152277128264E+05   .145830821925E+05
   .139750616071E+05   .133940770918E+05   .128398968550E+05   .123138168713E+05   .118110591525E+05
   .113333913490E+05   .108786202067E+05   .104436384179E+05   .100276732855E+05   .963338764880E+04
   .925484618850E+04   .889498816387E+04   .855079102214E+04   .822067926080E+04   .790652511605E+04
   .760538397888E+04   .731722109541E+04   .704222727827E+04   .677825625025E+04   .652566450428E+04
   .628411902614E+04   .605196461633E+04   .583014920796E+04   .561717558279E+04   .541272159590E+04
   .521705855503E+04   .502891074305E+04   .484852855641E+04   .467523532977E+04   .450893180482E+04
   .434917324105E+04   .419561726587E+04   .404811779575E+04   .390629547695E+04   .376992900001E+04
   .363882991178E+04   .351278915227E+04   .339122832140E+04   .327463008087E+04   .316215731299E+04
   .305407346548E+04   .294993017838E+04   .284956114968E+04   .275300809072E+04   .265999661839E+04
   .257025573260E+04   .248389031771E+04   .240058705562E+04   .232030989912E+04   .224287759873E+04
   .216827147347E+04   .209626514677E+04   .202683395547E+04   .195983979770E+04   .189521238869E+04
   .183283966269E+04   .177266225476E+04   .171455175486E+04   .165847409895E+04   .160433419710E+04
   .155204128465E+04   .150156298012E+04   .145279784560E+04   .140570679337E+04   .136020811886E+04
   .131625443762E+04   .127378642540E+04   .123274965107E+04   .119309395476E+04   .115476567175E+04
   .111771947472E+04   .108190853754E+04   .104728715428E+04   .101381844595E+04   .981452748956E+03
   .950153713353E+03   .919902894135E+03   .890619091959E+03   .862322146507E+03   .834930041567E+03
   .808447751050E+03   .782820746093E+03   .758027196939E+03   .734044037777E+03   .710832104998E+03
   .688373883276E+03   .666641233803E+03   .645607381772E+03   .625250678628E+03   .605549280144E+03
   .586475867119E+03   .568019870362E+03   .550145158238E+03   .532849746149E+03   .516097383306E+03
   .499885934830E+03   .484182756593E+03   .468983799076E+03   .454262666162E+03   .440009076728E+03
   .426206749056E+03   .412838875704E+03   .399893774466E+03   .387355816373E+03   .375213102840E+03
   .363451336778E+03   .352059442779E+03   .341024750587E+03   .330335945231E+03   .319981602082E+03
   .309951316235E+03   .300234354233E+03   .290820536846E+03   .281701328999E+03   .272864522286E+03
   .264305152940E+03   .256009642511E+03   .247974762134E+03   .240186606282E+03   .232642989948E+03
   .225330892837E+03   .218247773738E+03   .211381668862E+03   .204730622153E+03   .198283087448E+03
   .192036512379E+03   .185982053410E+03   .180114734015E+03   .174428762848E+03   .168917809609E+03
   .163576902754E+03   .158400496803E+03   .153383528973E+03   .148520954514E+03   .143807814747E+03
   .139239877734E+03   .134811992483E+03   .130520303252E+03   .126360389553E+03   .122327904524E+03
   .118419520387E+03   .114630462903E+03   .110958019418E+03   .107397685803E+03   .103946643461E+03
   .100601077604E+03   .973579474251E+02   .942139930549E+02   .911661554584E+02   .882114420199E+02
   .853470656156E+02   .825700169958E+02   .798779366806E+02   .772678490698E+02   .747374550081E+02
   .722841417573E+02   .699057765428E+02   .675996139639E+02   .653639985715E+02   .631961626767E+02
   .610945607917E+02   .590566806264E+02   .570809391093E+02   .551651712688E+02   .533076526301E+02
   .515065699676E+02   .497601281163E+02   .480667772082E+02   .464246938601E+02   .448325278535E+02
   .432885003975E+02   .417913579867E+02   .403395017728E+02   .389315947153E+02   .375663014857E+02
   .362422782551E+02   .349582827460E+02   .337130458747E+02   .325054393500E+02   .313342217734E+02
   .301983563115E+02   .290966812660E+02   .280282098997E+02   .269918585402E+02   .259866862304E+02
   .250117015271E+02   .240659888175E+02   .231486309859E+02   .222587748618E+02   .213955522042E+02
   .205581278165E+02   .197457569140E+02   .189575961293E+02   .181929469611E+02   .174510498554E+02
   .167312244319E+02   .160327618335E+02   .153550126734E+02   .146973298007E+02   .140590815749E+02
   .134396797581E+02   .128385087866E+02   .122550278577E+02   .116886595404E+02   .111388886386E+02
   .106051684041E+02   .100870301429E+02   .958393732887E+01   .909546634560E+01   .862110926332E+01
   .816045004380E+01   .771304263260E+01   .727846179014E+01   .685631141285E+01   .644618024413E+01
   .604769631902E+01   .566047605180E+01   .528416507931E+01   .491840576365E+01   .456285981534E+01
   .421719735642E+01   .388109234182E+01   .355423903553E+01   .323632957589E+01   .292707448765E+01
   .262618581354E+01   .233338888414E+01   .204841748061E+01   .177100367689E+01   .150090958293E+01
   .123787122021E+01   .981671567279E+00   .732063904403E+00   .488834345576E+00   .251764434160E+00
   .206429566855E-01  -.204731463242E+00  -.424556514703E+00  -.639021899671E+00  -.848314711202E+00
  -.105260859245E+01  -.125208272095E+01  -.144689819281E+01  -.163722089735E+01  -.182320419228E+01
  -.200499943922E+01  -.218275311317E+01  -.235660229190E+01  -.252668568622E+01  -.269312914413E+01
  -.285606070434E+01  -.301559778365E+01  -.317185614213E+01  -.332494582235E+01  -.347497115412E+01
  -.362203285637E+01  -.376622610979E+01  -.390764129760E+01  -.404636481597E+01  -.418247668322E+01
  -.431605423988E+01  -.444716830599E+01  -.457588573236E+01  -.470226877943E+01  -.482637431405E+01
  -.494825503145E+01  -.506795832619E+01  -.518552741994E+01  -.530099978348E+01  -.541440927922E+01
  -.552578380348E+01  -.563514691403E+01  -.574251777326E+01  -.584790963830E+01  -.595133183712E+01
  -.605278859980E+01  -.615227898182E+01  -.624979794566E+01  -.634533492503E+01  -.643887518256E+01
  -.653039937208E+01  -.661988260178E+01  -.670729721293E+01  -.679260916301E+01  -.687578161036E+01
  -.695677293875E+01  -.703553707023E+01  -.711202565217E+01  -.718618412325E+01  -.725795756583E+01
  -.732728512530E+01  -.739410480883E+01  -.745835155101E+01  -.751995734136E+01  -.757885371404E+01
  -.763496889544E+01  -.768823177044E+01  -.773856909116E+01  -.778590867075E+01  -.783017766008E+01
  -.787130494944E+01  -.790922042328E+01  -.794385610683E+01  -.797514708969E+01  -.800303134503E+01
  -.802745140760E+01  -.804835424221E+01  -.806569242251E+01  -.807942491542E+01  -.808951724008E+01
  -.809594317941E+01  -.809868431923E+01  -.809773205977E+01  -.809308700332E+01  -.808476083415E+01
  -.807277597117E+01  -.805716669575E+01  -.803797950224E+01  -.801527330716E+01  -.798912002366E+01
  -.795960441976E+01  -.792682430498E+01  -.789089007126E+01
 core charge-density
   .000000000000E+00   .000000000000E+00   .000000000000E+00   .000000000000E+00   .000000000000E+00
   .000000000000E+00   .000000000000E+00   .000000000000E+00   .000000000000E+00   .000000000000E+00
   .000000000000E+00   .000000000000E+00   .000000000000E+00   .000000000000E+00   .000000000000E+00
   .000000000000E+00   .000000000000E+00   .000000000000E+00   .000000000000E+00   .000000000000E+00
   .000000000000E+00   .000000000000E+00   .000000000000E+00   .000000000000E+00   .000000000000E+00
   .000000000000E+00   .000000000000E+00   .000000000000E+00   .000000000000E+00   .000000000000E+00
   .000000000000E+00   .000000000000E+00   .000000000000E+00   .000000000000E+00   .000000000000E+00
   .000000000000E+00   .000000000000E+00   .000000000000E+00   .000000000000E+00   .000000000000E+00
   .000000000000E+00   .000000000000E+00   .000000000000E+00   .000000000000E+00   .000000000000E+00
   .000000000000E+00   .000000000000E+00   .000000000000E+00   .000000000000E+00   .000000000000E+00
   .000000000000E+00   .000000000000E+00   .000000000000E+00   .000000000000E+00   .000000000000E+00
   .000000000000E+00   .000000000000E+00   .000000000000E+00   .000000000000E+00   .000000000000E+00
   .000000000000E+00   .000000000000E+00   .000000000000E+00   .000000000000E+00   .000000000000E+00
   .000000000000E+00   .000000000000E+00   .000000000000E+00   .000000000000E+00   .000000000000E+00
   .000000000000E+00   .000000000000E+00   .000000000000E+00   .000000000000E+00   .000000000000E+00
   .000000000000E+00   .000000000000E+00   .000000000000E+00   .000000000000E+00   .000000000000E+00
   .000000000000E+00   .000000000000E+00   .000000000000E+00   .000000000000E+00   .000000000000E+00
   .000000000000E+00   .000000000000E+00   .000000000000E+00   .000000000000E+00   .000000000000E+00
   .000000000000E+00   .000000000000E+00   .000000000000E+00   .000000000000E+00   .000000000000E+00
   .000000000000E+00   .000000000000E+00   .000000000000E+00   .000000000000E+00   .000000000000E+00
   .000000000000E+00   .000000000000E+00   .000000000000E+00   .000000000000E+00   .000000000000E+00
   .000000000000E+00   .000000000000E+00   .000000000000E+00   .000000000000E+00   .000000000000E+00
   .000000000000E+00   .000000000000E+00   .000000000000E+00   .000000000000E+00   .000000000000E+00
   .000000000000E+00   .000000000000E+00   .000000000000E+00   .000000000000E+00   .000000000000E+00
   .000000000000E+00   .000000000000E+00   .000000000000E+00   .000000000000E+00   .000000000000E+00
   .000000000000E+00   .000000000000E+00   .000000000000E+00   .000000000000E+00   .000000000000E+00
   .000000000000E+00   .000000000000E+00   .000000000000E+00   .000000000000E+00   .000000000000E+00
   .000000000000E+00   .000000000000E+00   .000000000000E+00   .000000000000E+00   .000000000000E+00
   .000000000000E+00   .000000000000E+00   .000000000000E+00   .000000000000E+00   .000000000000E+00
   .000000000000E+00   .000000000000E+00   .000000000000E+00   .000000000000E+00   .000000000000E+00
   .000000000000E+00   .000000000000E+00   .000000000000E+00   .000000000000E+00   .000000000000E+00
   .000000000000E+00   .000000000000E+00   .000000000000E+00   .000000000000E+00   .000000000000E+00
   .000000000000E+00   .000000000000E+00   .000000000000E+00   .000000000000E+00   .000000000000E+00
   .000000000000E+00   .000000000000E+00   .000000000000E+00   .000000000000E+00   .000000000000E+00
   .000000000000E+00   .000000000000E+00   .000000000000E+00   .000000000000E+00   .000000000000E+00
   .000000000000E+00   .000000000000E+00   .000000000000E+00   .000000000000E+00   .000000000000E+00
   .000000000000E+00   .000000000000E+00   .000000000000E+00   .000000000000E+00   .000000000000E+00
   .000000000000E+00   .000000000000E+00   .000000000000E+00   .000000000000E+00   .000000000000E+00
   .000000000000E+00   .000000000000E+00   .000000000000E+00   .000000000000E+00   .000000000000E+00
   .000000000000E+00   .000000000000E+00   .000000000000E+00   .000000000000E+00   .000000000000E+00
   .000000000000E+00   .000000000000E+00   .000000000000E+00   .000000000000E+00   .000000000000E+00
   .000000000000E+00   .000000000000E+00   .000000000000E+00   .000000000000E+00   .000000000000E+00
   .000000000000E+00   .000000000000E+00   .000000000000E+00   .000000000000E+00   .000000000000E+00
   .000000000000E+00   .000000000000E+00   .000000000000E+00   .000000000000E+00   .000000000000E+00
   .000000000000E+00   .000000000000E+00   .000000000000E+00   .000000000000E+00   .000000000000E+00
   .000000000000E+00   .000000000000E+00   .000000000000E+00   .000000000000E+00   .000000000000E+00
   .000000000000E+00   .000000000000E+00   .000000000000E+00   .000000000000E+00   .000000000000E+00
   .000000000000E+00   .000000000000E+00   .000000000000E+00   .000000000000E+00   .000000000000E+00
   .000000000000E+00   .000000000000E+00   .000000000000E+00   .000000000000E+00   .000000000000E+00
   .000000000000E+00   .000000000000E+00   .000000000000E+00   .000000000000E+00   .000000000000E+00
   .000000000000E+00   .000000000000E+00   .000000000000E+00   .000000000000E+00   .000000000000E+00
   .000000000000E+00   .000000000000E+00   .000000000000E+00   .000000000000E+00   .000000000000E+00
   .000000000000E+00   .000000000000E+00   .000000000000E+00   .000000000000E+00   .000000000000E+00
   .000000000000E+00   .000000000000E+00   .000000000000E+00   .000000000000E+00   .000000000000E+00
   .000000000000E+00   .000000000000E+00   .000000000000E+00   .000000000000E+00   .000000000000E+00
   .000000000000E+00   .000000000000E+00   .000000000000E+00   .000000000000E+00   .000000000000E+00
   .000000000000E+00   .000000000000E+00   .000000000000E+00   .000000000000E+00   .000000000000E+00
   .000000000000E+00   .000000000000E+00   .000000000000E+00   .000000000000E+00   .000000000000E+00
   .000000000000E+00   .000000000000E+00   .000000000000E+00   .000000000000E+00   .000000000000E+00
   .000000000000E+00   .000000000000E+00   .000000000000E+00   .000000000000E+00   .000000000000E+00
   .000000000000E+00   .000000000000E+00   .000000000000E+00   .000000000000E+00   .000000000000E+00
   .000000000000E+00   .000000000000E+00   .000000000000E+00   .000000000000E+00   .000000000000E+00
   .000000000000E+00   .000000000000E+00   .000000000000E+00   .000000000000E+00   .000000000000E+00
   .000000000000E+00   .000000000000E+00   .000000000000E+00   .000000000000E+00   .000000000000E+00
   .000000000000E+00   .000000000000E+00   .000000000000E+00   .000000000000E+00   .000000000000E+00
   .000000000000E+00   .000000000000E+00   .000000000000E+00   .000000000000E+00   .000000000000E+00
   .000000000000E+00   .000000000000E+00   .000000000000E+00   .000000000000E+00   .000000000000E+00
   .000000000000E+00   .000000000000E+00   .000000000000E+00   .000000000000E+00   .000000000000E+00
   .000000000000E+00   .000000000000E+00   .000000000000E+00   .000000000000E+00   .000000000000E+00
   .000000000000E+00   .000000000000E+00   .000000000000E+00   .000000000000E+00   .000000000000E+00
   .000000000000E+00   .000000000000E+00   .000000000000E+00
 kinetic energy-density
   .000000000000E+00   .000000000000E+00   .000000000000E+00   .000000000000E+00   .000000000000E+00
   .000000000000E+00   .000000000000E+00   .000000000000E+00   .000000000000E+00   .000000000000E+00
   .000000000000E+00   .000000000000E+00   .000000000000E+00   .000000000000E+00   .000000000000E+00
   .000000000000E+00   .000000000000E+00   .000000000000E+00   .000000000000E+00   .000000000000E+00
   .000000000000E+00   .000000000000E+00   .000000000000E+00   .000000000000E+00   .000000000000E+00
   .000000000000E+00   .000000000000E+00   .000000000000E+00   .000000000000E+00   .000000000000E+00
   .000000000000E+00   .000000000000E+00   .000000000000E+00   .000000000000E+00   .000000000000E+00
   .000000000000E+00   .000000000000E+00   .000000000000E+00   .000000000000E+00   .000000000000E+00
   .000000000000E+00   .000000000000E+00   .000000000000E+00   .000000000000E+00   .000000000000E+00
   .000000000000E+00   .000000000000E+00   .000000000000E+00   .000000000000E+00   .000000000000E+00
   .000000000000E+00   .000000000000E+00   .000000000000E+00   .000000000000E+00   .000000000000E+00
   .000000000000E+00   .000000000000E+00   .000000000000E+00   .000000000000E+00   .000000000000E+00
   .000000000000E+00   .000000000000E+00   .000000000000E+00   .000000000000E+00   .000000000000E+00
   .000000000000E+00   .000000000000E+00   .000000000000E+00   .000000000000E+00   .000000000000E+00
   .000000000000E+00   .000000000000E+00   .000000000000E+00   .000000000000E+00   .000000000000E+00
   .000000000000E+00   .000000000000E+00   .000000000000E+00   .000000000000E+00   .000000000000E+00
   .000000000000E+00   .000000000000E+00   .000000000000E+00   .000000000000E+00   .000000000000E+00
   .000000000000E+00   .000000000000E+00   .000000000000E+00   .000000000000E+00   .000000000000E+00
   .000000000000E+00   .000000000000E+00   .000000000000E+00   .000000000000E+00   .000000000000E+00
   .000000000000E+00   .000000000000E+00   .000000000000E+00   .000000000000E+00   .000000000000E+00
   .000000000000E+00   .000000000000E+00   .000000000000E+00   .000000000000E+00   .000000000000E+00
   .000000000000E+00   .000000000000E+00   .000000000000E+00   .000000000000E+00   .000000000000E+00
   .000000000000E+00   .000000000000E+00   .000000000000E+00   .000000000000E+00   .000000000000E+00
   .000000000000E+00   .000000000000E+00   .000000000000E+00   .000000000000E+00   .000000000000E+00
   .000000000000E+00   .000000000000E+00   .000000000000E+00   .000000000000E+00   .000000000000E+00
   .000000000000E+00   .000000000000E+00   .000000000000E+00   .000000000000E+00   .000000000000E+00
   .000000000000E+00   .000000000000E+00   .000000000000E+00   .000000000000E+00   .000000000000E+00
   .000000000000E+00   .000000000000E+00   .000000000000E+00   .000000000000E+00   .000000000000E+00
   .000000000000E+00   .000000000000E+00   .000000000000E+00   .000000000000E+00   .000000000000E+00
   .000000000000E+00   .000000000000E+00   .000000000000E+00   .000000000000E+00   .000000000000E+00
   .000000000000E+00   .000000000000E+00   .000000000000E+00   .000000000000E+00   .000000000000E+00
   .000000000000E+00   .000000000000E+00   .000000000000E+00   .000000000000E+00   .000000000000E+00
   .000000000000E+00   .000000000000E+00   .000000000000E+00   .000000000000E+00   .000000000000E+00
   .000000000000E+00   .000000000000E+00   .000000000000E+00   .000000000000E+00   .000000000000E+00
   .000000000000E+00   .000000000000E+00   .000000000000E+00   .000000000000E+00   .000000000000E+00
   .000000000000E+00   .000000000000E+00   .000000000000E+00   .000000000000E+00   .000000000000E+00
   .000000000000E+00   .000000000000E+00   .000000000000E+00   .000000000000E+00   .000000000000E+00
   .000000000000E+00   .000000000000E+00   .000000000000E+00   .000000000000E+00   .000000000000E+00
   .000000000000E+00   .000000000000E+00   .000000000000E+00   .000000000000E+00   .000000000000E+00
   .000000000000E+00   .000000000000E+00   .000000000000E+00   .000000000000E+00   .000000000000E+00
   .000000000000E+00   .000000000000E+00   .000000000000E+00   .000000000000E+00   .000000000000E+00
   .000000000000E+00   .000000000000E+00   .000000000000E+00   .000000000000E+00   .000000000000E+00
   .000000000000E+00   .000000000000E+00   .000000000000E+00   .000000000000E+00   .000000000000E+00
   .000000000000E+00   .000000000000E+00   .000000000000E+00   .000000000000E+00   .000000000000E+00
   .000000000000E+00   .000000000000E+00   .000000000000E+00   .000000000000E+00   .000000000000E+00
   .000000000000E+00   .000000000000E+00   .000000000000E+00   .000000000000E+00   .000000000000E+00
   .000000000000E+00   .000000000000E+00   .000000000000E+00   .000000000000E+00   .000000000000E+00
   .000000000000E+00   .000000000000E+00   .000000000000E+00   .000000000000E+00   .000000000000E+00
   .000000000000E+00   .000000000000E+00   .000000000000E+00   .000000000000E+00   .000000000000E+00
   .000000000000E+00   .000000000000E+00   .000000000000E+00   .000000000000E+00   .000000000000E+00
   .000000000000E+00   .000000000000E+00   .000000000000E+00   .000000000000E+00   .000000000000E+00
   .000000000000E+00   .000000000000E+00   .000000000000E+00   .000000000000E+00   .000000000000E+00
   .000000000000E+00   .000000000000E+00   .000000000000E+00   .000000000000E+00   .000000000000E+00
   .000000000000E+00   .000000000000E+00   .000000000000E+00   .000000000000E+00   .000000000000E+00
   .000000000000E+00   .000000000000E+00   .000000000000E+00   .000000000000E+00   .000000000000E+00
   .000000000000E+00   .000000000000E+00   .000000000000E+00   .000000000000E+00   .000000000000E+00
   .000000000000E+00   .000000000000E+00   .000000000000E+00   .000000000000E+00   .000000000000E+00
   .000000000000E+00   .000000000000E+00   .000000000000E+00   .000000000000E+00   .000000000000E+00
   .000000000000E+00   .000000000000E+00   .000000000000E+00   .000000000000E+00   .000000000000E+00
   .000000000000E+00   .000000000000E+00   .000000000000E+00   .000000000000E+00   .000000000000E+00
   .000000000000E+00   .000000000000E+00   .000000000000E+00   .000000000000E+00   .000000000000E+00
   .000000000000E+00   .000000000000E+00   .000000000000E+00   .000000000000E+00   .000000000000E+00
   .000000000000E+00   .000000000000E+00   .000000000000E+00   .000000000000E+00   .000000000000E+00
   .000000000000E+00   .000000000000E+00   .000000000000E+00   .000000000000E+00   .000000000000E+00
   .000000000000E+00   .000000000000E+00   .000000000000E+00   .000000000000E+00   .000000000000E+00
   .000000000000E+00   .000000000000E+00   .000000000000E+00   .000000000000E+00   .000000000000E+00
   .000000000000E+00   .000000000000E+00   .000000000000E+00   .000000000000E+00   .000000000000E+00
   .000000000000E+00   .000000000000E+00   .000000000000E+00   .000000000000E+00   .000000000000E+00
   .000000000000E+00   .000000000000E+00   .000000000000E+00   .000000000000E+00   .000000000000E+00
   .000000000000E+00   .000000000000E+00   .000000000000E+00   .000000000000E+00   .000000000000E+00
   .000000000000E+00   .000000000000E+00   .000000000000E+00
 pspotential
  -.835497390310E+01  -.835609390030E+01  -.835717995600E+01  -.835823310343E+01  -.835925433962E+01
  -.836024463179E+01  -.836120491726E+01  -.836213610489E+01  -.836303907701E+01  -.836391468849E+01
  -.836476376817E+01  -.836558711992E+01  -.836638552332E+01  -.836715973457E+01  -.836791048653E+01
  -.836863848991E+01  -.836934443394E+01  -.837002898743E+01  -.837069279811E+01  -.837133649461E+01
  -.837196068661E+01  -.837256596463E+01  -.837315290224E+01  -.837372205474E+01  -.837427396117E+01
  -.837480914426E+01  -.837532811045E+01  -.837583135117E+01  -.837631934289E+01  -.837679254771E+01
  -.837725141360E+01  -.837769637499E+01  -.837812785335E+01  -.837854625685E+01  -.837895198189E+01
  -.837934541244E+01  -.837972692111E+01  -.838009686896E+01  -.838045560648E+01  -.838080347305E+01
  -.838114079811E+01  -.838146790110E+01  -.838178509153E+01  -.838209266976E+01  -.838239092707E+01
  -.838268014568E+01  -.838296059941E+01  -.838323255386E+01  -.838349626641E+01  -.838375198662E+01
  -.838399995669E+01  -.838424041137E+01  -.838447357810E+01  -.838469967764E+01  -.838491892405E+01
  -.838513152489E+01  -.838533768134E+01  -.838553758846E+01  -.838573143547E+01  -.838591940590E+01
  -.838610167747E+01  -.838627842279E+01  -.838644980901E+01  -.838661599837E+01  -.838677714806E+01
  -.838693341060E+01  -.838708493366E+01  -.838723186066E+01  -.838737433053E+01  -.838751247797E+01
  -.838764643371E+01  -.838777632425E+01  -.838790227247E+01  -.838802439735E+01  -.838814281438E+01
  -.838825763538E+01  -.838836896877E+01  -.838847691974E+01  -.838858159026E+01  -.838868307904E+01
  -.838878148194E+01  -.838887689168E+01  -.838896939832E+01  -.838905908897E+01  -.838914604816E+01
  -.838923035783E+01  -.838931209727E+01  -.838939134347E+01  -.838946817081E+01  -.838954265156E+01
  -.838961485550E+01  -.838968485052E+01  -.838975270208E+01  -.838981847377E+01  -.838988222712E+01
  -.838994402157E+01  -.839000391483E+01  -.839006196269E+01  -.839011821911E+01  -.839017273628E+01
  -.839022556471E+01  -.839027675319E+01  -.839032634909E+01  -.839037439785E+01  -.839042094356E+01
  -.839046602886E+01  -.839050969475E+01  -.839055198088E+01  -.839059292549E+01  -.839063256536E+01
  -.839067093595E+01  -.839070807145E+01  -.839074400462E+01  -.839077876706E+01  -.839081238897E+01
  -.839084489951E+01  -.839087632636E+01  -.839090669607E+01  -.839093603412E+01  -.839096436464E+01
  -.839099171059E+01  -.839101809389E+01  -.839104353516E+01  -.839106805391E+01  -.839109166848E+01
  -.839111439592E+01  -.839113625231E+01  -.839115725251E+01  -.839117741012E+01  -.839119673752E+01
  -.839121524600E+01  -.839123294558E+01  -.839124984499E+01  -.839126595169E+01  -.839128127198E+01
  -.839129581072E+01  -.839130957143E+01  -.839132255621E+01  -.839133476589E+01  -.839134619971E+01
  -.839135685536E+01  -.839136672908E+01  -.839137581544E+01  -.839138410726E+01  -.839139159564E+01
  -.839139826998E+01  -.839140411758E+01  -.839140912393E+01  -.839141327237E+01  -.839141654406E+01
  -.839141891786E+01  -.839142037039E+01  -.839142087548E+01  -.839142040466E+01  -.839141892656E+01
  -.839141640675E+01  -.839141280797E+01  -.839140808952E+01  -.839140220734E+01  -.839139511382E+01
  -.839138675742E+01  -.839137708273E+01  -.839136602988E+01  -.839135353464E+01  -.839133952790E+01
  -.839132393561E+01  -.839130667813E+01  -.839128767043E+01  -.839126682121E+01  -.839124403294E+01
  -.839121920126E+01  -.839119221468E+01  -.839116295395E+01  -.839113129196E+01  -.839109709279E+01
  -.839106021153E+01  -.839102049363E+01  -.839097777415E+01  -.839093187736E+01  -.839088261593E+01
  -.839082979019E+01  -.839077318748E+01  -.839071258112E+01  -.839064772985E+01  -.839057837659E+01
  -.839050424788E+01  -.839042505226E+01  -.839034047966E+01  -.839025020010E+01  -.839015386226E+01
  -.839005109235E+01  -.838994149265E+01  -.838982463991E+01  -.838970008393E+01  -.838956734580E+01
  -.838942591599E+01  -.838927525249E+01  -.838911477887E+01  -.838894388219E+01  -.838876191040E+01
  -.838856817010E+01  -.838836192409E+01  -.838814238836E+01  -.838790872927E+01  -.838766006058E+01
  -.838739543999E+01  -.838711386580E+01  -.838681427306E+01  -.838649552969E+01  -.838615643260E+01
  -.838579570261E+01  -.838541198060E+01  -.838500382184E+01  -.838456969109E+01  -.838410795688E+01
  -.838361688569E+01  -.838309463564E+01  -.838253924984E+01  -.838194864937E+01  -.838132062577E+01
  -.838065283332E+01  -.837994278049E+01  -.837918782140E+01  -.837838514629E+01  -.837753177176E+01
  -.837662453043E+01  -.837566005976E+01  -.837463479081E+01  -.837354493563E+01  -.837238647478E+01
  -.837115514348E+01  -.836984641748E+01  -.836845549794E+01  -.836697729591E+01  -.836540641552E+01
  -.836373713647E+01  -.836196339631E+01  -.836007877098E+01  -.835807645484E+01  -.835594924011E+01
  -.835368949503E+01  -.835128914118E+01  -.834873963008E+01  -.834603191878E+01  -.834315644472E+01
  -.834010309936E+01  -.833686120176E+01  -.833341947070E+01  -.832976599642E+01  -.832588821202E+01
  -.832177286408E+01  -.831740598292E+01  -.831277285304E+01  -.830785798341E+01  -.830264507774E+01
  -.829711700586E+01  -.829125577531E+01  -.828504250460E+01  -.827845739782E+01  -.827147972136E+01
  -.826408778324E+01  -.825625891567E+01  -.824796946162E+01  -.823919476594E+01  -.822990917197E+01
  -.822008602507E+01  -.820969768335E+01  -.819871553756E+01  -.818711004122E+01  -.817485075196E+01
  -.816190638698E+01  -.814824489299E+01  -.813383353323E+01  -.811863899427E+01  -.810262751324E+01
  -.808576502985E+01  -.806801736417E+01  -.804935042391E+01  -.802973044364E+01  -.800912425915E+01
  -.798749961971E+01  -.796482554153E+01  -.794107270609E+01  -.791621390511E+01  -.789022453696E+01
  -.786308315567E+01  -.783477207630E+01  -.780527803779E+01  -.777459292639E+01  -.774271455928E+01
  -.770964752963E+01  -.767540411236E+01  -.764000522833E+01  -.760348146483E+01  -.756587414744E+01
  -.752723645698E+01  -.748763458409E+01  -.744714891058E+01  -.740587520647E+01  -.736392582652E+01
  -.732143089000E+01  -.727853942310E+01  -.723542044092E+01  -.719226394342E+01  -.714928179528E+01
  -.710670845837E+01  -.706480154022E+01  -.702384211999E+01  -.698413480775E+01  -.694600749266E+01
  -.690981072673E+01  -.687591669110E+01  -.684471768307E+01  -.681662405945E+01  -.679206156444E+01
  -.677146796507E+01  -.675528890973E+01  -.674397292125E+01  -.673796542993E+01  -.673770175088E+01
  -.674359891244E+01  -.675604625165E+01  -.677539471311E+01  -.680194482006E+01  -.683593333854E+01
  -.687751872742E+01  -.692676556319E+01  -.698362824551E+01  -.704793442433E+01  -.711936872348E+01
  -.719745744762E+01  -.728155501059E+01  -.737083276350E+01  -.746427067817E+01  -.756065190589E+01
  -.765855957045E+01  -.775637432508E+01  -.785227038838E+01  -.794420734226E+01  -.802991551300E+01
  -.810687505799E+01  -.817229377620E+01  -.822309665247E+01  -.825595080950E+01  -.826736090297E+01
  -.825387847269E+01  -.821247057519E+01  -.814108760350E+01  -.804444357965E+01  -.802396205814E+01
  -.799360561692E+01  -.795629682102E+01  -.792151439125E+01
 core charge-density (pseudized)
   .000000000000E+00   .000000000000E+00   .000000000000E+00   .000000000000E+00   .000000000000E+00
   .000000000000E+00   .000000000000E+00   .000000000000E+00   .000000000000E+00   .000000000000E+00
   .000000000000E+00   .000000000000E+00   .000000000000E+00   .000000000000E+00   .000000000000E+00
   .000000000000E+00   .000000000000E+00   .000000000000E+00   .000000000000E+00   .000000000000E+00
   .000000000000E+00   .000000000000E+00   .000000000000E+00   .000000000000E+00   .000000000000E+00
   .000000000000E+00   .000000000000E+00   .000000000000E+00   .000000000000E+00   .000000000000E+00
   .000000000000E+00   .000000000000E+00   .000000000000E+00   .000000000000E+00   .000000000000E+00
   .000000000000E+00   .000000000000E+00   .000000000000E+00   .000000000000E+00   .000000000000E+00
   .000000000000E+00   .000000000000E+00   .000000000000E+00   .000000000000E+00   .000000000000E+00
   .000000000000E+00   .000000000000E+00   .000000000000E+00   .000000000000E+00   .000000000000E+00
   .000000000000E+00   .000000000000E+00   .000000000000E+00   .000000000000E+00   .000000000000E+00
   .000000000000E+00   .000000000000E+00   .000000000000E+00   .000000000000E+00   .000000000000E+00
   .000000000000E+00   .000000000000E+00   .000000000000E+00   .000000000000E+00   .000000000000E+00
   .000000000000E+00   .000000000000E+00   .000000000000E+00   .000000000000E+00   .000000000000E+00
   .000000000000E+00   .000000000000E+00   .000000000000E+00   .000000000000E+00   .000000000000E+00
   .000000000000E+00   .000000000000E+00   .000000000000E+00   .000000000000E+00   .000000000000E+00
   .000000000000E+00   .000000000000E+00   .000000000000E+00   .000000000000E+00   .000000000000E+00
   .000000000000E+00   .000000000000E+00   .000000000000E+00   .000000000000E+00   .000000000000E+00
   .000000000000E+00   .000000000000E+00   .000000000000E+00   .000000000000E+00   .000000000000E+00
   .000000000000E+00   .000000000000E+00   .000000000000E+00   .000000000000E+00   .000000000000E+00
   .000000000000E+00   .000000000000E+00   .000000000000E+00   .000000000000E+00   .000000000000E+00
   .000000000000E+00   .000000000000E+00   .000000000000E+00   .000000000000E+00   .000000000000E+00
   .000000000000E+00   .000000000000E+00   .000000000000E+00   .000000000000E+00   .000000000000E+00
   .000000000000E+00   .000000000000E+00   .000000000000E+00   .000000000000E+00   .000000000000E+00
   .000000000000E+00   .000000000000E+00   .000000000000E+00   .000000000000E+00   .000000000000E+00
   .000000000000E+00   .000000000000E+00   .000000000000E+00   .000000000000E+00   .000000000000E+00
   .000000000000E+00   .000000000000E+00   .000000000000E+00   .000000000000E+00   .000000000000E+00
   .000000000000E+00   .000000000000E+00   .000000000000E+00   .000000000000E+00   .000000000000E+00
   .000000000000E+00   .000000000000E+00   .000000000000E+00   .000000000000E+00   .000000000000E+00
   .000000000000E+00   .000000000000E+00   .000000000000E+00   .000000000000E+00   .000000000000E+00
   .000000000000E+00   .000000000000E+00   .000000000000E+00   .000000000000E+00   .000000000000E+00
   .000000000000E+00   .000000000000E+00   .000000000000E+00   .000000000000E+00   .000000000000E+00
   .000000000000E+00   .000000000000E+00   .000000000000E+00   .000000000000E+00   .000000000000E+00
   .000000000000E+00   .000000000000E+00   .000000000000E+00   .000000000000E+00   .000000000000E+00
   .000000000000E+00   .000000000000E+00   .000000000000E+00   .000000000000E+00   .000000000000E+00
   .000000000000E+00   .000000000000E+00   .000000000000E+00   .000000000000E+00   .000000000000E+00
   .000000000000E+00   .000000000000E+00   .000000000000E+00   .000000000000E+00   .000000000000E+00
   .000000000000E+00   .000000000000E+00   .000000000000E+00   .000000000000E+00   .000000000000E+00
   .000000000000E+00   .000000000000E+00   .000000000000E+00   .000000000000E+00   .000000000000E+00
   .000000000000E+00   .000000000000E+00   .000000000000E+00   .000000000000E+00   .000000000000E+00
   .000000000000E+00   .000000000000E+00   .000000000000E+00   .000000000000E+00   .000000000000E+00
   .000000000000E+00   .000000000000E+00   .000000000000E+00   .000000000000E+00   .000000000000E+00
   .000000000000E+00   .000000000000E+00   .000000000000E+00   .000000000000E+00   .000000000000E+00
   .000000000000E+00   .000000000000E+00   .000000000000E+00   .000000000000E+00   .000000000000E+00
   .000000000000E+00   .000000000000E+00   .000000000000E+00   .000000000000E+00   .000000000000E+00
   .000000000000E+00   .000000000000E+00   .000000000000E+00   .000000000000E+00   .000000000000E+00
   .000000000000E+00   .000000000000E+00   .000000000000E+00   .000000000000E+00   .000000000000E+00
   .000000000000E+00   .000000000000E+00   .000000000000E+00   .000000000000E+00   .000000000000E+00
   .000000000000E+00   .000000000000E+00   .000000000000E+00   .000000000000E+00   .000000000000E+00
   .000000000000E+00   .000000000000E+00   .000000000000E+00   .000000000000E+00   .000000000000E+00
   .000000000000E+00   .000000000000E+00   .000000000000E+00   .000000000000E+00   .000000000000E+00
   .000000000000E+00   .000000000000E+00   .000000000000E+00   .000000000000E+00   .000000000000E+00
   .000000000000E+00   .000000000000E+00   .000000000000E+00   .000000000000E+00   .000000000000E+00
   .000000000000E+00   .000000000000E+00   .000000000000E+00   .000000000000E+00   .000000000000E+00
   .000000000000E+00   .000000000000E+00   .000000000000E+00   .000000000000E+00   .000000000000E+00
   .000000000000E+00   .000000000000E+00   .000000000000E+00   .000000000000E+00   .000000000000E+00
   .000000000000E+00   .000000000000E+00   .000000000000E+00   .000000000000E+00   .000000000000E+00
   .000000000000E+00   .000000000000E+00   .000000000000E+00   .000000000000E+00   .000000000000E+00
   .000000000000E+00   .000000000000E+00   .000000000000E+00   .000000000000E+00   .000000000000E+00
   .000000000000E+00   .000000000000E+00   .000000000000E+00   .000000000000E+00   .000000000000E+00
   .000000000000E+00   .000000000000E+00   .000000000000E+00   .000000000000E+00   .000000000000E+00
   .000000000000E+00   .000000000000E+00   .000000000000E+00   .000000000000E+00   .000000000000E+00
   .000000000000E+00   .000000000000E+00   .000000000000E+00   .000000000000E+00   .000000000000E+00
   .000000000000E+00   .000000000000E+00   .000000000000E+00   .000000000000E+00   .000000000000E+00
   .000000000000E+00   .000000000000E+00   .000000000000E+00   .000000000000E+00   .000000000000E+00
   .000000000000E+00   .000000000000E+00   .000000000000E+00   .000000000000E+00   .000000000000E+00
   .000000000000E+00   .000000000000E+00   .000000000000E+00   .000000000000E+00   .000000000000E+00
   .000000000000E+00   .000000000000E+00   .000000000000E+00   .000000000000E+00   .000000000000E+00
   .000000000000E+00   .000000000000E+00   .000000000000E+00   .000000000000E+00   .000000000000E+00
   .000000000000E+00   .000000000000E+00   .000000000000E+00   .000000000000E+00   .000000000000E+00
   .000000000000E+00   .000000000000E+00   .000000000000E+00
 pseudo wavefunction
   .414785361259E-04   .427746365262E-04   .441112368187E-04   .454896025237E-04   .469110387057E-04
   .483768912094E-04   .498885479334E-04   .514474401451E-04   .530550438351E-04   .547128811152E-04
   .564225216592E-04   .581855841893E-04   .600037380090E-04   .618787045831E-04   .638122591677E-04
   .658062324916E-04   .678625124890E-04   .699830460875E-04   .721698410511E-04   .744249678815E-04
   .767505617786E-04   .791488246615E-04   .816220272541E-04   .841725112347E-04   .868026914531E-04
   .895150582169E-04   .923121796500E-04   .951967041235E-04   .981713627634E-04   .101238972037E-03
   .104402436418E-03   .107664751138E-03   .111029005024E-03   .114498383419E-03   .118076171200E-03
   .121765755888E-03   .125570630858E-03   .129494398642E-03   .133540774341E-03   .137713589146E-03
   .142016793963E-03   .146454463152E-03   .151030798388E-03   .155750132637E-03   .160616934260E-03
   .165635811243E-03   .170811515559E-03   .176148947669E-03   .181653161161E-03   .187329367535E-03
   .193182941137E-03   .199219424249E-03   .205444532332E-03   .211864159445E-03   .218484383818E-03
   .225311473613E-03   .232351892855E-03   .239612307553E-03   .247099592012E-03   .254820835344E-03
   .262783348174E-03   .270994669568E-03   .279462574169E-03   .288195079557E-03   .297200453840E-03
   .306487223485E-03   .316064181390E-03   .325940395207E-03   .336125215929E-03   .346628286745E-03
   .357459552169E-03   .368629267454E-03   .380148008306E-03   .392026680892E-03   .404276532171E-03
   .416909160539E-03   .429936526813E-03   .443370965555E-03   .457225196748E-03   .471512337845E-03
   .486245916183E-03   .501439881793E-03   .517108620611E-03   .533266968092E-03   .549930223263E-03
   .567114163204E-03   .584835057989E-03   .603109686087E-03   .621955350251E-03   .641389893898E-03
   .661431718006E-03   .682099798532E-03   .703413704382E-03   .725393615939E-03   .748060344165E-03
   .771435350310E-03   .795540766229E-03   .820399415338E-03   .846034834218E-03   .872471294905E-03
   .899733827870E-03   .927848245712E-03   .956841167601E-03   .986740044483E-03   .101757318506E-02
   .104936978261E-02   .108215994261E-02   .111597471123E-02   .115084610477E-02   .118680713991E-02
   .122389186502E-02   .126213539238E-02   .130157393140E-02   .134224482293E-02   .138418657461E-02
   .142743889731E-02   .147204274273E-02   .151804034219E-02   .156547524656E-02   .161439236756E-02
   .166483802023E-02   .171685996678E-02   .177050746183E-02   .182583129902E-02   .188288385909E-02
   .194171915947E-02   .200239290544E-02   .206496254283E-02   .212948731241E-02   .219602830597E-02
   .226464852416E-02   .233541293611E-02   .240838854094E-02   .248364443116E-02   .256125185810E-02
   .264128429931E-02   .272381752814E-02   .280892968547E-02   .289670135360E-02   .298721563260E-02
   .308055821889E-02   .317681748641E-02   .327608457016E-02   .337845345256E-02   .348402105227E-02
   .359288731600E-02   .370515531300E-02   .382093133266E-02   .394032498501E-02   .406344930448E-02
   .419042085679E-02   .432135984927E-02   .445639024452E-02   .459563987773E-02   .473924057754E-02
   .488732829075E-02   .504004321092E-02   .519752991086E-02   .535993747944E-02   .552741966248E-02
   .570013500815E-02   .587824701682E-02   .606192429566E-02   .625134071793E-02   .644667558738E-02
   .664811380760E-02   .685584605678E-02   .707006896782E-02   .729098531404E-02   .751880420074E-02
   .775374126259E-02   .799601886724E-02   .824586632520E-02   .850352010628E-02   .876922406268E-02
   .904322965904E-02   .932579620959E-02   .961719112268E-02   .991769015279E-02   .102275776605E-01
   .105471468802E-01   .108767001964E-01   .112165494284E-01   .115670161239E-01   .119284318609E-01
   .123011385603E-01   .126854888067E-01   .130818461801E-01   .134905855970E-01   .139120936623E-01
   .143467690322E-01   .147950227878E-01   .152572788201E-01   .157339742272E-01   .162255597228E-01
   .167325000581E-01   .172552744555E-01   .177943770561E-01   .183503173804E-01   .189236208029E-01
   .195148290410E-01   .201245006587E-01   .207532115852E-01   .214015556487E-01   .220701451265E-01
   .227596113111E-01   .234706050932E-01   .242037975617E-01   .249598806211E-01   .257395676272E-01
   .265435940409E-01   .273727181012E-01   .282277215172E-01   .291094101800E-01   .300186148947E-01
   .309561921328E-01   .319230248063E-01   .329200230622E-01   .339481250997E-01   .350082980092E-01
   .361015386341E-01   .372288744555E-01   .383913645000E-01   .395901002716E-01   .408262067067E-01
   .421008431545E-01   .434152043802E-01   .447705215937E-01   .461680635031E-01   .476091373915E-01
   .490950902204E-01   .506273097556E-01   .522072257188E-01   .538363109629E-01   .555160826707E-01
   .572481035771E-01   .590339832134E-01   .608753791736E-01   .627739984015E-01   .647315984970E-01
   .667499890411E-01   .688310329369E-01   .709766477661E-01   .731888071578E-01   .754695421671E-01
   .778209426622E-01   .802451587147E-01   .827444019914E-01   .853209471422E-01   .879771331807E-01
   .907153648516E-01   .935381139792E-01   .964479207918E-01   .994473952127E-01   .102539218112E+00
   .105726142512E+00   .109010994725E+00   .112396675437E+00   .115886160695E+00   .119482502810E+00
   .123188831145E+00   .127008352780E+00   .130944353035E+00   .135000195832E+00   .139179323865E+00
   .143485258575E+00   .147921599880E+00   .152492025653E+00   .157200290902E+00   .162050226625E+00
   .167045738303E+00   .172190803989E+00   .177489471949E+00   .182945857809E+00   .188564141151E+00
   .194348561514E+00   .200303413718E+00   .206433042465E+00   .212741836138E+00   .219234219708E+00
   .225914646692E+00   .232787590047E+00   .239857531911E+00   .247128952101E+00   .254606315231E+00
   .262294056361E+00   .270196565023E+00   .278318167515E+00   .286663107304E+00   .295235523400E+00
   .304039426540E+00   .313078673019E+00   .322356936005E+00   .331877674149E+00   .341644097334E+00
   .351659129357E+00   .361925367379E+00   .372445037952E+00   .383219949456E+00   .394251440764E+00
   .405540325998E+00   .417086835210E+00   .428890550906E+00   .440950340297E+00   .453264283248E+00
   .465829595931E+00   .478642550219E+00   .491698388994E+00   .504991237546E+00   .518514011428E+00
   .532258321178E+00   .546214374511E+00   .560370876733E+00   .574714930297E+00   .589231934663E+00
   .603905487850E+00   .618717291331E+00   .633647060221E+00   .648672441050E+00   .663768939718E+00
   .678909862656E+00   .694066274547E+00   .709206976389E+00   .724298508051E+00   .739305179851E+00
   .754189137966E+00   .768910468787E+00   .783427347405E+00   .797696235449E+00   .811672133229E+00
   .825308890674E+00   .838559580684E+00   .851376937234E+00   .863713858746E+00   .875523974738E+00
   .886762270513E+00   .897385760447E+00   .907354195206E+00   .916630781827E+00   .925182887888E+00
   .932982691971E+00   .940007732216E+00   .946241293054E+00   .951672557478E+00   .956296438657E+00
   .960112991149E+00   .963126289053E+00   .965342647616E+00   .966768057522E+00   .967404699680E+00
   .967246415278E+00   .966273024608E+00   .964433267362E+00
 ae wavefunction
   .581012911230E-04   .599167141718E-04   .617888602807E-04   .637195016849E-04   .657104659850E-04
   .677636378763E-04   .698809609326E-04   .720644394445E-04   .743161403163E-04   .766381950209E-04
   .790328016176E-04   .815022268304E-04   .840488081933E-04   .866749562617E-04   .893831568926E-04
   .921759735962E-04   .950560499616E-04   .980261121567E-04   .101088971508E-03   .104247527158E-03
   .107504768810E-03   .110863779555E-03   .114327738787E-03   .117899925210E-03   .121583719941E-03
   .125382609704E-03   .129300190133E-03   .133340169167E-03   .137506370557E-03   .141802737487E-03
   .146233336296E-03   .150802360327E-03   .155514133889E-03   .160373116350E-03   .165383906346E-03
   .170551246136E-03   .175880026081E-03   .181375289265E-03   .187042236267E-03   .192886230072E-03
   .198912801143E-03   .205127652646E-03   .211536665841E-03   .218145905637E-03   .224961626329E-03
   .231990277500E-03   .239238510119E-03   .246713182826E-03   .254421368406E-03   .262370360478E-03
   .270567680375E-03   .279021084256E-03   .287738570426E-03   .296728386893E-03   .305999039152E-03
   .315559298222E-03   .325418208920E-03   .335585098404E-03   .346069584978E-03   .356881587166E-03
   .368031333080E-03   .379529370063E-03   .391386574649E-03   .403614162822E-03   .416223700596E-03
   .429227114927E-03   .442636704961E-03   .456465153632E-03   .470725539623E-03   .485431349696E-03
   .500596491406E-03   .516235306210E-03   .532362582983E-03   .548993571952E-03   .566143999070E-03
   .583830080820E-03   .602068539499E-03   .620876618960E-03   .640272100852E-03   .660273321353E-03
   .680899188436E-03   .702169199660E-03   .724103460512E-03   .746722703324E-03   .770048306770E-03
   .794102315969E-03   .818907463211E-03   .844487189319E-03   .870865665682E-03   .898067816957E-03
   .926119344486E-03   .955046750422E-03   .984877362614E-03   .101563936025E-02   .104736180031E-02
   .108007464478E-02   .111380878881E-02   .114859608962E-02   .118446939639E-02   .122146258102E-02
   .125961056985E-02   .129894937634E-02   .133951613484E-02   .138134913524E-02   .142448785885E-02
   .146897301527E-02   .151484658043E-02   .156215183583E-02   .161093340891E-02   .166123731473E-02
   .171311099887E-02   .176660338167E-02   .182176490384E-02   .187864757343E-02   .193730501424E-02
   .199779251575E-02   .206016708448E-02   .212448749703E-02   .219081435467E-02   .225921013955E-02
   .232973927275E-02   .240246817393E-02   .247746532294E-02   .255480132317E-02   .263454896692E-02
   .271678330270E-02   .280158170453E-02   .288902394341E-02   .297919226091E-02   .307217144494E-02
   .316804890785E-02   .326691476685E-02   .336886192686E-02   .347398616584E-02   .358238622264E-02
   .369416388752E-02   .380942409536E-02   .392827502162E-02   .405082818120E-02   .417719853018E-02
   .430750457064E-02   .444186845849E-02   .458041611463E-02   .472327733924E-02   .487058592948E-02
   .502247980072E-02   .517910111123E-02   .534059639055E-02   .550711667158E-02   .567881762663E-02
   .585585970720E-02   .603840828807E-02   .622663381532E-02   .642071195879E-02   .662082376879E-02
   .682715583742E-02   .703990046437E-02   .725925582756E-02   .748542615854E-02   .771862192287E-02
   .795906000564E-02   .820696390209E-02   .846256391369E-02   .872609734956E-02   .899780873359E-02
   .927795001718E-02   .956678079793E-02   .986456854424E-02   .101715888261E-01   .104881255520E-01
   .108144712124E-01   .111509271298E-01   .114978037149E-01   .118554207305E-01   .122241075615E-01
   .126042034924E-01   .129960579918E-01   .134000310045E-01   .138164932510E-01   .142458265341E-01
   .146884240544E-01   .151446907320E-01   .156150435380E-01   .160999118325E-01   .165997377123E-01
   .171149763652E-01   .176460964347E-01   .181935803913E-01   .187579249144E-01   .193396412807E-01
   .199392557634E-01   .205573100392E-01   .211943616040E-01   .218509841986E-01   .225277682421E-01
   .232253212754E-01   .239442684126E-01   .246852528027E-01   .254489360990E-01   .262359989379E-01
   .270471414267E-01   .278830836400E-01   .287445661242E-01   .296323504110E-01   .305472195391E-01
   .314899785838E-01   .324614551939E-01   .334625001371E-01   .344939878519E-01   .355568170060E-01
   .366519110621E-01   .377802188485E-01   .389427151359E-01   .401404012185E-01   .413743054996E-01
   .426454840804E-01   .439550213516E-01   .453040305870E-01   .466936545381E-01   .481250660278E-01
   .495994685439E-01   .511180968300E-01   .526822174719E-01   .542931294803E-01   .559521648652E-01
   .576606892038E-01   .594201021965E-01   .612318382129E-01   .630973668217E-01   .650181933062E-01
   .669958591598E-01   .690319425612E-01   .711280588251E-01   .732858608263E-01   .755070393939E-01
   .777933236717E-01   .801464814426E-01   .825683194105E-01   .850606834400E-01   .876254587438E-01
   .902645700198E-01   .929799815261E-01   .957736970947E-01   .986477600748E-01   .101604253200E+00
   .104645298378E+00   .107773056383E+00   .110989726468E+00   .114297545857E+00   .117698789143E+00
   .121195767559E+00   .124790828122E+00   .128486352645E+00   .132284756603E+00   .136188487837E+00
   .140200025103E+00   .144321876432E+00   .148556577312E+00   .152906688661E+00   .157374794589E+00
   .161963499935E+00   .166675427565E+00   .171513215405E+00   .176479513220E+00   .181576979093E+00
   .186808275613E+00   .192176065735E+00   .197683008321E+00   .203331753305E+00   .209124936512E+00
   .215065174068E+00   .221155056411E+00   .227397141871E+00   .233793949803E+00   .240347953250E+00
   .247061571117E+00   .253937159841E+00   .260977004525E+00   .268183309519E+00   .275558188443E+00
   .283103653605E+00   .290821604816E+00   .298713817571E+00   .306781930584E+00   .315027432657E+00
   .323451648865E+00   .332055726046E+00   .340840617576E+00   .349807067425E+00   .358955593487E+00
   .368286470159E+00   .377799710190E+00   .387495045785E+00   .397371908965E+00   .407429411204E+00
   .417666322336E+00   .428081048771E+00   .438671611019E+00   .449435620570E+00   .460370256155E+00
   .471472239430E+00   .482737810143E+00   .494162700822E+00   .505742111083E+00   .517470681601E+00
   .529342467855E+00   .541350913739E+00   .553488825138E+00   .565748343618E+00   .578120920324E+00
   .590597290275E+00   .603167447193E+00   .615820619028E+00   .628545244425E+00   .641328950252E+00
   .654158530487E+00   .667019926651E+00   .679898210027E+00   .692777566001E+00   .705641280647E+00
   .718471730061E+00   .731250372511E+00   .743957743899E+00   .756573456763E+00   .769076203135E+00
   .781443761698E+00   .793653009403E+00   .805679938101E+00   .817499676318E+00   .829086516702E+00
   .840413949308E+00   .851454701175E+00   .862180782418E+00   .872563539145E+00   .882573713520E+00
   .892181511113E+00   .901356675885E+00   .910068572866E+00   .918286278748E+00   .925978680514E+00
   .933114582055E+00   .939662818961E+00   .945592381235E+00   .950872544073E+00   .955473006300E+00
   .959364036498E+00   .962516626339E+00   .964902650894E+00   .966495035485E+00   .967267928534E+00
   .967196879912E+00   .966259024085E+00   .964433267362E+00
 pseudo wavefunction
   .293515950815E-05   .302687589346E-05   .312145818614E-05   .321899593862E-05   .331958150160E-05
   .342331011154E-05   .353027998078E-05   .364059239055E-05   .375435178686E-05   .387166587941E-05
   .399264574356E-05   .411740592547E-05   .424606455061E-05   .437874343556E-05   .451556820335E-05
   .465666840245E-05   .480217762936E-05   .495223365514E-05   .510697855587E-05   .526655884713E-05
   .543112562276E-05   .560083469788E-05   .577584675647E-05   .595632750345E-05   .614244782163E-05
   .633438393344E-05   .653231756787E-05   .673643613244E-05   .694693289069E-05   .716400714518E-05
   .738786442615E-05   .761871668614E-05   .785678250070E-05   .810228727528E-05   .835546345871E-05
   .861655076322E-05   .888579639149E-05   .916345527061E-05   .944979029354E-05   .974507256793E-05
   .100495816729E-04   .103636059237E-04   .106874426447E-04   .110213984508E-04   .113657895380E-04
   .117209419825E-04   .120871920497E-04   .124648865122E-04   .128543829785E-04   .132560502315E-04
   .136702685775E-04   .140974302064E-04   .145379395631E-04   .149922137304E-04   .154606828237E-04
   .159437903986E-04   .164419938704E-04   .169557649476E-04   .174855900784E-04   .180319709112E-04
   .185954247695E-04   .191764851419E-04   .197757021871E-04   .203936432548E-04   .210308934229E-04
   .216880560513E-04   .223657533535E-04   .230646269853E-04   .237853386526E-04   .245285707379E-04
   .252950269461E-04   .260854329712E-04   .269005371829E-04   .277411113356E-04   .286079512987E-04
   .295018778104E-04   .304237372546E-04   .313744024624E-04   .323547735384E-04   .333657787126E-04
   .344083752198E-04   .354835502055E-04   .365923216605E-04   .377357393848E-04   .389148859817E-04
   .401308778821E-04   .413848664025E-04   .426780388340E-04   .440116195670E-04   .453868712502E-04
   .468050959859E-04   .482676365629E-04   .497758777275E-04   .513312474950E-04   .529352185008E-04
   .545893093954E-04   .562950862814E-04   .580541641967E-04   .598682086428E-04   .617389371622E-04
   .636681209638E-04   .656575865996E-04   .677092176943E-04   .698249567279E-04   .720068068746E-04
   .742568338993E-04   .765771681126E-04   .789700063875E-04   .814376142392E-04   .839823279688E-04
   .866065568755E-04   .893127855362E-04   .921035761579E-04   .949815710023E-04   .979494948866E-04
   .101010157762E-03   .104166457375E-03   .107421382006E-03   .110778013300E-03   .114239529184E-03
   .117809206871E-03   .121490425961E-03   .125286671643E-03   .129201537989E-03   .133238731355E-03
   .137402073888E-03   .141695507141E-03   .146123095804E-03   .150689031547E-03   .155397636985E-03
   .160253369765E-03   .165260826787E-03   .170424748544E-03   .175750023613E-03   .181241693268E-03
   .186904956254E-03   .192745173699E-03   .198767874182E-03   .204978758956E-03   .211383707340E-03
   .217988782275E-03   .224800236048E-03   .231824516204E-03   .239068271632E-03   .246538358848E-03
   .254241848469E-03   .262186031885E-03   .270378428148E-03   .278826791065E-03   .287539116513E-03
   .296523649987E-03   .305788894373E-03   .315343617967E-03   .325196862742E-03   .335357952869E-03
   .345836503500E-03   .356642429829E-03   .367785956424E-03   .379277626849E-03   .391128313591E-03
   .403349228279E-03   .415951932227E-03   .428948347296E-03   .442350767095E-03   .456171868516E-03
   .470424723632E-03   .485122811954E-03   .500280033058E-03   .515910719608E-03   .532029650764E-03
   .548652066005E-03   .565793679366E-03   .583470694110E-03   .601699817841E-03   .620498278071E-03
   .639883838262E-03   .659874814338E-03   .680490091698E-03   .701749142739E-03   .723672044892E-03
   .746279499197E-03   .769592849426E-03   .793634101769E-03   .818425945094E-03   .843991771801E-03
   .870355699276E-03   .897542591975E-03   .925578084129E-03   .954488603108E-03   .984301393441E-03
   .101504454152E-02   .104674700098E-02   .107943861882E-02   .111315016217E-02   .114791334592E-02
   .118376086089E-02   .122072640301E-02   .125884470302E-02   .129815155713E-02   .133868385837E-02
   .138047962877E-02   .142357805235E-02   .146801950888E-02   .151384560848E-02   .156109922706E-02
   .160982454248E-02   .166006707166E-02   .171187370837E-02   .176529276185E-02   .182037399625E-02
   .187716867084E-02   .193572958085E-02   .199611109922E-02   .205836921884E-02   .212256159561E-02
   .218874759197E-02   .225698832111E-02   .232734669152E-02   .239988745212E-02   .247467723763E-02
   .255178461422E-02   .263128012531E-02   .271323633737E-02   .279772788569E-02   .288483151973E-02
   .297462614823E-02   .306719288358E-02   .316261508532E-02   .326097840269E-02   .336237081573E-02
   .346688267474E-02   .357460673780E-02   .368563820592E-02   .380007475541E-02   .391801656703E-02
   .403956635145E-02   .416482937035E-02   .429391345269E-02   .442692900528E-02   .456398901707E-02
   .470520905618E-02   .485070725886E-02   .500060430920E-02   .515502340865E-02   .531409023397E-02
   .547793288227E-02   .564668180166E-02   .582046970584E-02   .599943147075E-02   .618370401140E-02
   .637342613649E-02   .656873837859E-02   .676978279704E-02   .697670275076E-02   .718964263777E-02
   .740874759775E-02   .763416317401E-02   .786603493039E-02   .810450801869E-02   .834972669132E-02
   .860183375384E-02   .886096995105E-02   .912727328021E-02   .940087822389E-02   .968191489469E-02
   .997050808288E-02   .102667761977E-01   .105708300917E-01   .108827717569E-01   .112026928808E-01
   .115306732474E-01   .118667789709E-01   .122110605430E-01   .125635506798E-01   .129242619463E-01
   .132931841402E-01   .136702814109E-01   .140554890908E-01   .144487102119E-01   .148498116792E-01
   .152586200706E-01   .156749170288E-01   .160984342102E-01   .165288477523E-01   .169657722156E-01
   .174087539575E-01   .178572638883E-01   .183106895568E-01   .187683265118E-01   .192293688780E-01
   .196928990840E-01   .201578766744E-01   .206231261343E-01   .210873236500E-01   .215489827267E-01
   .220064385775E-01   .224578311954E-01   .229010870176E-01   .233338990830E-01   .237537055874E-01
   .241576667307E-01   .245426397551E-01   .249051520669E-01   .252413723381E-01   .255470794811E-01
   .258176293970E-01   .260479193968E-01   .262323502064E-01   .263647854696E-01   .264385086789E-01
   .264461774747E-01   .263797752730E-01   .262305602020E-01   .259890113531E-01   .256447723817E-01
   .251865925268E-01   .246022651576E-01   .238785639997E-01   .230011772387E-01   .219546397576E-01
   .207222638156E-01   .192860685396E-01   .176267086619E-01   .157234029998E-01   .135538632370E-01
   .110942236241E-01   .831897227247E-02   .520088475714E-02   .171096078226E-02  -.218163531936E-02
  -.650962947718E-02  -.113076874024E-01  -.166124580048E-01  -.224626100197E-01  -.288988612036E-01
  -.359639994957E-01  -.437028955404E-01  -.521625058950E-01  -.613918660458E-01  -.714420719550E-01
  -.823662481555E-01  -.942194992654E-01  -.107058840041E+00  -.120943096496E+00  -.135932766942E+00
  -.152089826678E+00  -.169477453202E+00  -.188159639694E+00  -.208200652831E+00  -.229664276223E+00
  -.252612762643E+00  -.277105396495E+00  -.303183186403E+00
 ae wavefunction
   .496884258073E-05   .512409818907E-05   .528420477305E-05   .544931389481E-05   .561958185136E-05
   .579516982250E-05   .597624402331E-05   .616297586139E-05   .635554209910E-05   .655412502073E-05
   .675891260504E-05   .697009870303E-05   .718788322139E-05   .741247231163E-05   .764407856506E-05
   .788292121394E-05   .812922633887E-05   .838322708265E-05   .864516387082E-05   .891528463907E-05
   .919384506780E-05   .948110882391E-05   .977734781022E-05   .100828424226E-04   .103978818152E-04
   .107227641740E-04   .110577969986E-04   .114032973931E-04   .117595923661E-04   .121270191397E-04
   .125059254688E-04   .128966699691E-04   .132996224572E-04   .137151642994E-04   .141436887726E-04
   .145856014363E-04   .150413205155E-04   .155112772964E-04   .159959165341E-04   .164956968727E-04
   .170110912791E-04   .175425874896E-04   .180906884714E-04   .186559128972E-04   .192387956362E-04
   .198398882585E-04   .204597595569E-04   .210989960841E-04   .217582027068E-04   .224380031770E-04
   .231390407213E-04   .238619786483E-04   .246075009753E-04   .253763130739E-04   .261691423361E-04
   .269867388615E-04   .278298761651E-04   .286993519076E-04   .295959886484E-04   .305206346219E-04
   .314741645381E-04   .324574804082E-04   .334715123954E-04   .345172196926E-04   .355955914274E-04
   .367076475950E-04   .378544400201E-04   .390370533492E-04   .402566060729E-04   .415142515807E-04
   .428111792481E-04   .441486155578E-04   .455278252554E-04   .469501125415E-04   .484168222999E-04
   .499293413649E-04   .514890998274E-04   .530975723813E-04   .547562797126E-04   .564667899303E-04
   .582307200427E-04   .600497374788E-04   .619255616573E-04   .638599656037E-04   .658547776182E-04
   .679118829943E-04   .700332257915E-04   .722208106622E-04   .744767047353E-04   .768030395583E-04
   .792020130990E-04   .816758918093E-04   .842270127528E-04   .868577857978E-04   .895706958782E-04
   .923683053245E-04   .952532562656E-04   .982282731060E-04   .101296165078E-03   .104459828875E-03
   .107722251360E-03   .111086512366E-03   .114555787576E-03   .118133351493E-03   .121822580502E-03
   .125626956027E-03   .129550067782E-03   .133595617125E-03   .137767420512E-03   .142069413056E-03
   .146505652203E-03   .151080321507E-03   .155797734533E-03   .160662338871E-03   .165678720278E-03
   .170851606941E-03   .176185873874E-03   .181686547449E-03   .187358810061E-03   .193208004939E-03
   .199239641100E-03   .205459398457E-03   .211873133076E-03   .218486882598E-03   .225306871824E-03
   .232339518464E-03   .239591439065E-03   .247069455115E-03   .254780599332E-03   .262732122141E-03
   .270931498346E-03   .279386434003E-03   .288104873495E-03   .297095006827E-03   .306365277127E-03
   .315924388381E-03   .325781313392E-03   .335945301980E-03   .346425889421E-03   .357232905138E-03
   .368376481647E-03   .379867063771E-03   .391715418121E-03   .403932642857E-03   .416530177736E-03
   .429519814449E-03   .442913707267E-03   .456724383992E-03   .470964757224E-03   .485648135961E-03
   .500788237524E-03   .516399199836E-03   .532495594040E-03   .549092437495E-03   .566205207124E-03
   .583849853153E-03   .602042813235E-03   .620801026974E-03   .640141950851E-03   .660083573574E-03
   .680644431850E-03   .701843626600E-03   .723700839614E-03   .746236350666E-03   .769471055100E-03
   .793426481885E-03   .818124812164E-03   .843588898296E-03   .869842283411E-03   .896909221475E-03
   .924814697890E-03   .953584450619E-03   .983244991880E-03   .101382363037E-02   .104534849406E-02
   .107784855361E-02   .111135364627E-02   .114589450048E-02   .118150276099E-02   .121821101464E-02
   .125605281671E-02   .129506271791E-02   .133527629201E-02   .137673016408E-02   .141946203936E-02
   .146351073277E-02   .150891619908E-02   .155571956369E-02   .160396315405E-02   .165369053174E-02
   .170494652514E-02   .175777726276E-02   .181223020721E-02   .186835418967E-02   .192619944507E-02
   .198581764783E-02   .204726194807E-02   .211058700849E-02   .217584904165E-02   .224310584782E-02
   .231241685326E-02   .238384314885E-02   .245744752922E-02   .253329453210E-02   .261145047797E-02
   .269198350999E-02   .277496363397E-02   .286046275849E-02   .294855473501E-02   .303931539783E-02
   .313282260390E-02   .322915627231E-02   .332839842334E-02   .343063321694E-02   .353594699052E-02
   .364442829584E-02   .375616793488E-02   .387125899444E-02   .398979687928E-02   .411187934363E-02
   .423760652064E-02   .436708094977E-02   .450040760151E-02   .463769389939E-02   .477904973867E-02
   .492458750153E-02   .507442206818E-02   .522867082354E-02   .538745365894E-02   .555089296830E-02
   .571911363814E-02   .589224303097E-02   .607041096116E-02   .625374966257E-02   .644239374728E-02
   .663648015432E-02   .683614808761E-02   .704153894191E-02   .725279621591E-02   .747006541078E-02
   .769349391349E-02   .792323086284E-02   .815942699706E-02   .840223448123E-02   .865180671247E-02
   .890829810134E-02   .917186382691E-02   .944265956356E-02   .972084117676E-02   .100065643854E-01
   .102999843874E-01   .106012554461E-01   .109105304333E-01   .112279603259E-01   .115536936520E-01
   .118878758817E-01   .122306487598E-01   .125821495725E-01   .129425103456E-01   .133118569675E-01
   .136903082293E-01   .140779747785E-01   .144749579755E-01   .148813486484E-01   .152972257361E-01
   .157226548098E-01   .161576864666E-01   .166023545806E-01   .170566744046E-01   .175206405069E-01
   .179942245324E-01   .184773727744E-01   .189700035407E-01   .194720043000E-01   .199832285909E-01
   .205034926746E-01   .210325719139E-01   .215701968555E-01   .221160489950E-01   .226697562006E-01
   .232308877697E-01   .237989490919E-01   .243733758903E-01   .249535280094E-01   .255386827181E-01
   .261280274933E-01   .267206522470E-01   .273155409590E-01   .279115626737E-01   .285074618187E-01
   .291018477975E-01   .296931838114E-01   .302797748572E-01   .308597548497E-01   .314310728127E-01
   .319914780797E-01   .325385044466E-01   .330694532097E-01   .335813750279E-01   .340710505377E-01
   .345349696564E-01   .349693094971E-01   .353699108275E-01   .357322529972E-01   .360514272568E-01
   .363221083988E-01   .365385246421E-01   .366944256883E-01   .367830488797E-01   .367970833886E-01
   .367286323750E-01   .365691730538E-01   .363095146169E-01   .359397539702E-01   .354492292462E-01
   .348264710767E-01   .340591516142E-01   .331340313146E-01   .320369035143E-01   .307525368503E-01
   .292646156166E-01   .275556781589E-01   .256070534679E-01   .233987961597E-01   .209096200804E-01
   .181168308340E-01   .149962575787E-01   .115221845194E-01   .766728258777E-02   .340254189406E-02
  -.130279437531E-02  -.648129383278E-02  -.121673956417E-01  -.183974671205E-01  -.252098550325E-01
  -.326449302420E-01  -.407451242461E-01  -.495549559073E-01  -.591210465130E-01  -.694921210709E-01
  -.807189935100E-01  -.928545332213E-01  -.105953610080E+00  -.120073014843E+00  -.135271351470E+00
  -.151608897664E+00  -.169147429535E+00  -.187950006021E+00  -.208080708326E+00  -.229604329306E+00
  -.252586007415E+00  -.277090799493E+00  -.303183186403E+00
 pseudo wavefunction
   .118327811647E-08   .125838243330E-08   .133825372615E-08   .142319456166E-08   .151352671078E-08
   .160959236772E-08   .171175544626E-08   .182040295826E-08   .193594647978E-08   .205882371019E-08
   .218950013026E-08   .232847076544E-08   .247626206118E-08   .263343387714E-08   .280058160804E-08
   .297833843916E-08   .316737774493E-08   .336841563979E-08   .358221369097E-08   .380958180342E-08
   .405138128792E-08   .430852812383E-08   .458199642899E-08   .487282214989E-08   .518210698597E-08
   .551102256308E-08   .586081487180E-08   .623280898747E-08   .662841408983E-08   .704912880120E-08
   .749654686359E-08   .797236317600E-08   .847838021507E-08   .901651486315E-08   .958880566977E-08
   .101974205741E-07   .108446651173E-07   .115329911767E-07   .122650062534E-07   .130434833505E-07
   .138713714773E-07   .147518068210E-07   .156881246269E-07   .166838718329E-07   .177428205061E-07
   .188689821319E-07   .200666228105E-07   .213402794171E-07   .226947767890E-07   .241352460023E-07
   .256671438101E-07   .272962733130E-07   .290288059424E-07   .308713048392E-07   .328307497161E-07
   .349145632976E-07   .371306394393E-07   .394873730304E-07   .419936917956E-07   .446590901148E-07
   .474936649894E-07   .505081542914E-07   .537139774407E-07   .571232786635E-07   .607489729971E-07
   .646047952140E-07   .687053518520E-07   .730661765461E-07   .777037888728E-07   .826357569289E-07
   .878807638828E-07   .934586787496E-07   .993906316584E-07   .105699093897E-06   .112407963036E-06
   .119542653459E-06   .127130192637E-06   .135199323509E-06   .143780613370E-06   .152906569662E-06
   .162611763122E-06   .172932958738E-06   .183909255020E-06   .195582232119E-06   .207996109331E-06
   .221197912615E-06   .235237652729E-06   .250168514687E-06   .266047059223E-06   .282933437063E-06
   .300891616779E-06   .319989627117E-06   .340299814700E-06   .361899118090E-06   .384869359241E-06
   .409297553463E-06   .435276239040E-06   .462903827789E-06   .492284977857E-06   .523530990183E-06
   .556760230128E-06   .592098575859E-06   .629679895198E-06   .669646552737E-06   .712149949136E-06
   .757351094654E-06   .805421219085E-06   .856542420401E-06   .910908354569E-06   .968724969153E-06
   .103021128347E-05   .109560021829E-05   .116513947813E-05   .123909248967E-05   .131773939958E-05
   .140137813579E-05   .149032553612E-05   .158491854844E-05   .168551550712E-05   .179249749048E-05
   .190626976429E-05   .202726331705E-05   .215593649260E-05   .229277672639E-05   .243830239196E-05
   .259306476461E-05   .275765010968E-05   .293268190343E-05   .311882319481E-05   .331677911720E-05
   .352729955951E-05   .375118200687E-05   .398927456157E-05   .424247915575E-05   .451175496804E-05
   .479812205698E-05   .510266522513E-05   .542653812837E-05   .577096764603E-05   .613725852839E-05
   .652679833921E-05   .694106271182E-05   .738162093895E-05   .785014191723E-05   .834840046907E-05
   .887828406567E-05   .944179997684E-05   .100410828745E-04   .106784029188E-04   .113561743575E-04
   .120769646709E-04   .128435042975E-04   .136586969767E-04   .145256307478E-04   .154475896475E-04
   .164280661491E-04   .174707743917E-04   .185796642490E-04   .197589362905E-04   .210130576923E-04
   .223467791585E-04   .237651529149E-04   .252735518459E-04   .268776898454E-04   .285836434593E-04
   .303978749008E-04   .323272565273E-04   .343790968697E-04   .365611683137E-04   .388817365378E-04
   .413495918191E-04   .439740823254E-04   .467651495207E-04   .497333658158E-04   .528899746091E-04
   .562469328674E-04   .598169564085E-04   .636135680566E-04   .676511488533E-04   .719449925173E-04
   .765113633592E-04   .813675578703E-04   .865319702187E-04   .920241618998E-04   .978649358052E-04
   .104076414990E-03   .110682126434E-03   .117707090122E-03   .125177913764E-03   .133122893530E-03
   .141572121171E-03   .150557597931E-03   .160113355686E-03   .170275585758E-03   .181082775902E-03
   .192575855970E-03   .204798352820E-03   .217796555031E-03   .231619688069E-03   .246320100545E-03
   .261953462283E-03   .278578974934E-03   .296259595933E-03   .315062276650E-03   .335058215614E-03
   .356323127785E-03   .378937530869E-03   .402987049766E-03   .428562740290E-03   .455761433373E-03
   .484686101056E-03   .515446245635E-03   .548158313421E-03   .582946134670E-03   .619941391325E-03
   .659284114330E-03   .701123212367E-03   .745617034007E-03   .792933965352E-03   .843253065427E-03
   .896764741669E-03   .953671468041E-03   .101418854844E-02   .107854492822E-02   .114698405690E-02
   .121976480515E-02   .129716243961E-02   .137946965891E-02   .146699769502E-02   .156007748367E-02
   .165906090842E-02   .176432212276E-02   .187625895515E-02   .199529440218E-02   .212187821520E-02
   .225648858630E-02   .239963393970E-02   .255185483498E-02   .271372598913E-02   .288585842467E-02
   .306890175145E-02   .326354659037E-02   .347052714763E-02   .369062394859E-02   .392466674095E-02
   .417353757737E-02   .443817408840E-02   .471957295697E-02   .501879360653E-02   .533696211553E-02
   .567527537148E-02   .603500547880E-02   .641750443514E-02   .682420909193E-02   .725664641537E-02
   .771643906530E-02   .820531130981E-02   .872509529479E-02   .927773768814E-02   .986530671952E-02
   .104899996374E-01   .111541506060E-01   .118602390660E-01   .126108985835E-01   .134089262131E-01
   .142572924007E-01   .151591514551E-01   .161178526159E-01   .171369517461E-01   .182202236811E-01
   .193716752640E-01   .205955590983E-01   .218963880504E-01   .232789505342E-01   .247483266096E-01
   .263099049279E-01   .279694005572E-01   .297328737170E-01   .316067494564E-01   .335978383027E-01
   .357133579105E-01   .379609557374E-01   .403487327690E-01   .428852683155E-01   .455796458952E-01
   .484414802195E-01   .514809452841E-01   .547088035705E-01   .581364363499E-01   .617758750770E-01
   .656398338513E-01   .697417429111E-01   .740957831191E-01   .787169213802E-01   .836209469224E-01
   .888245083559E-01   .943451514075E-01   .100201357214E+00   .106412581037E+00   .112999291243E+00
   .119983008379E+00   .127386344151E+00   .135233040085E+00   .143548005665E+00   .152357355685E+00
   .161688446585E+00   .171569911498E+00   .182031693765E+00   .193105078677E+00   .204822723214E+00
   .217218683599E+00   .230328440541E+00   .244188922105E+00   .258838524250E+00   .274317129221E+00
   .290666122115E+00   .307928406188E+00   .326148417685E+00   .345372141303E+00   .365647127749E+00
   .387022515271E+00   .409549057540E+00   .433279160794E+00   .458266933771E+00   .484568254618E+00
   .512240859674E+00   .541344459715E+00   .571940889977E+00   .604094300882E+00   .637871396903E+00
   .673341731279E+00   .710578064245E+00   .749656791934E+00   .790658451919E+00   .833668309369E+00
   .878777024654E+00   .926081398692E+00   .975685186112E+00   .102769995794E+01   .108224598477E+01
   .113945309778E+01   .119946146830E+01   .126242222661E+01   .132849781736E+01   .139786196240E+01
   .147069907305E+01   .154720292320E+01   .162757436479E+01   .171201784010E+01   .180073642515E+01
   .189392512940E+01   .199176218598E+01   .209439843814E+01
 ae wavefunction
   .155775645424E-08   .167114846718E-08   .179015364960E-08   .191515549883E-08   .204655860968E-08
   .218479016164E-08   .233030138643E-08   .248356918554E-08   .264509786479E-08   .281542090228E-08
   .299510285739E-08   .318474139450E-08   .338496949812E-08   .359645758055E-08   .381991615703E-08
   .405609817514E-08   .430580188624E-08   .456987369534E-08   .484921123406E-08   .514476666428E-08
   .545755003266E-08   .578863319598E-08   .613915343227E-08   .651031786121E-08   .690340770883E-08
   .731978313296E-08   .776088804545E-08   .822825564949E-08   .872351386105E-08   .924839147606E-08
   .980472435204E-08   .103944625157E-07   .110196770180E-07   .116825677296E-07   .123854715877E-07
   .131308709665E-07   .139214032785E-07   .147598704117E-07   .156492493459E-07   .165927029218E-07
   .175935920673E-07   .186554877965E-07   .197821848554E-07   .209777158161E-07   .222463656049E-07
   .235926883834E-07   .250215236671E-07   .265380147936E-07   .281476282012E-07   .298561735880E-07
   .316698256861E-07   .335951475720E-07   .356391147822E-07   .378091418234E-07   .401131097464E-07
   .425593954477E-07   .451569035119E-07   .479150990694E-07   .508440436170E-07   .539544325444E-07
   .572576353264E-07   .607657381937E-07   .644915893162E-07   .684488472561E-07   .726520320596E-07
   .771165798409E-07   .818589007451E-07   .868964408977E-07   .922477469645E-07   .979325375110E-07
   .103971775326E-06   .110387747877E-06   .117204149728E-06   .124446172787E-06   .132140600239E-06
   .140315908151E-06   .149002371650E-06   .158232179969E-06   .168039556737E-06   .178460889472E-06
   .189534866144E-06   .201302621377E-06   .213807890976E-06   .227097176987E-06   .241219922820E-06
   .256228699594E-06   .272179404224E-06   .289131470389E-06   .307148092164E-06   .326296462649E-06
   .346648027197E-06   .368278752795E-06   .391269414667E-06   .415705900849E-06   .441679536284E-06
   .469287427183E-06   .498632827464E-06   .529825528369E-06   .562982272572E-06   .598227194892E-06
   .635692290572E-06   .675517913516E-06   .717853305973E-06   .762857161732E-06   .810698225303E-06
   .861555928623E-06   .915621068467E-06   .973096526967E-06   .103419803669E-05   .109915499620E-05
   .116821133521E-05   .124162643554E-05   .131967611114E-05   .140265364838E-05   .149087091425E-05
   .158465953326E-05   .168437213971E-05   .179038370918E-05   .190309297416E-05   .202292392946E-05
   .215032743333E-05   .228578290922E-05   .242980015642E-05   .258292127409E-05   .274572270875E-05
   .291881742954E-05   .310285724343E-05   .329853525470E-05   .350658848236E-05   .372780064192E-05
   .396300510344E-05   .421308803772E-05   .447899176060E-05   .476171828983E-05   .506233312632E-05
   .538196927571E-05   .572183152334E-05   .608320098092E-05   .646743991976E-05   .687599691113E-05
   .731041229057E-05   .777232396891E-05   .826347361030E-05   .878571320132E-05   .934101203565E-05
   .993146413985E-05   .105592961700E-04   .112268758057E-04   .119367206772E-04   .126915078539E-04
   .134940839364E-04   .143474757815E-04   .152549019104E-04   .162197846322E-04   .172457629383E-04
   .183367062074E-04   .194967287783E-04   .207302054422E-04   .220417879126E-04   .234364223365E-04
   .249193679086E-04   .264962166621E-04   .281729145072E-04   .299557835967E-04   .318515461029E-04
   .338673494930E-04   .360107933985E-04   .382899581787E-04   .407134352821E-04   .432903595247E-04
   .460304433966E-04   .489440135336E-04   .520420494817E-04   .553362249042E-04   .588389513795E-04
   .625634249564E-04   .665236756364E-04   .707346199668E-04   .752121169412E-04   .799730274114E-04
   .850352772315E-04   .904179243695E-04   .961412302277E-04   .102226735444E-03   .108697340445E-03
   .115577391053E-03   .122892769454E-03   .130670990878E-03   .138941306319E-03   .147734811701E-03
   .157084563868E-03   .167025703831E-03   .177595587723E-03   .188833925940E-03   .200782930969E-03
   .213487474449E-03   .226995254037E-03   .241356970674E-03   .256626516904E-03   .272861176933E-03
   .290121839129E-03   .308473221762E-03   .327984112768E-03   .348727624426E-03   .370781463840E-03
   .394228220217E-03   .419155669953E-03   .445657100639E-03   .473831655114E-03   .503784696818E-03
   .535628197735E-03   .569481150289E-03   .605470004674E-03   .643729133150E-03   .684401322935E-03
   .727638299447E-03   .773601281709E-03   .822461571875E-03   .874401180932E-03   .929613492746E-03
   .988303968780E-03   .105069089589E-02   .111700617981E-02   .118749618703E-02   .126242263801E-02
   .134206355469E-02   .142671426556E-02   .151668847182E-02   .161231937803E-02   .171396089118E-02
   .182198889227E-02   .193680258442E-02   .205882592232E-02   .218850912745E-02   .232633029426E-02
   .247279709256E-02   .262844857159E-02   .279385707173E-02   .296963025010E-02   .315641322630E-02
   .335489085552E-02   .356579013594E-02   .378988275827E-02   .402798780527E-02   .428097460981E-02
   .454976578025E-02   .483534040252E-02   .513873742871E-02   .546105926233E-02   .580347555131E-02
   .616722719975E-02   .655363061058E-02   .696408217150E-02   .740006299719E-02   .786314394166E-02
   .835499089486E-02   .887737037875E-02   .943215545821E-02   .100213319835E-01   .106470051811E-01
   .113114066107E-01   .120169015075E-01   .127659965282E-01   .135613479220E-01   .144057701461E-01
   .153022449495E-01   .162539309457E-01   .172641736989E-01   .183365163480E-01   .194747107932E-01
   .206827294711E-01   .219647777458E-01   .233253069437E-01   .247690280591E-01   .263009261628E-01
   .279262755408E-01   .296506555964E-01   .314799675469E-01   .334204519456E-01   .354787070663E-01
   .376617081783E-01   .399768277531E-01   .424318566309E-01   .450350261874E-01   .477950315342E-01
   .507210557889E-01   .538227954519E-01   .571104869257E-01   .605949342130E-01   .642875378300E-01
   .682003249712E-01   .723459809603E-01   .767378820241E-01   .813901294217E-01   .863175849661E-01
   .915359079671E-01   .970615936323E-01   .102912012953E+00   .109105454107E+00   .115661165409E+00
   .122599399832E+00   .129941461125E+00   .137709751558E+00   .145927821316E+00   .154620419553E+00
   .163813547149E+00   .173534511166E+00   .183811981042E+00   .194676046534E+00   .206158277430E+00
   .218291785052E+00   .231111285582E+00   .244653165208E+00   .258955547168E+00   .274058360669E+00
   .290003411772E+00   .306834456261E+00   .324597274563E+00   .343339748817E+00   .363111942119E+00
   .383966180135E+00   .405957135129E+00   .429141912617E+00   .453580140822E+00   .479334063113E+00
   .506468633774E+00   .535051617308E+00   .565153691761E+00   .596848556376E+00   .630213044198E+00
   .665327240103E+00   .702274605035E+00   .741142107159E+00   .782020360869E+00   .825003774715E+00
   .870190709396E+00   .917683647268E+00   .967589374872E+00   .102001918033E+01   .107508906766E+01
   .113291999036E+01   .119363810694E+01   .125737506141E+01   .132426829240E+01   .139446137456E+01
   .146810439717E+01   .154535438480E+01   .162637576612E+01   .171134089760E+01   .180043064973E+01
   .189383506471E+01   .199175409551E+01   .209439843814E+01
 End of Dataset
