# Supplementary material for: Elucidating the catalytic mechanism of Prussian blue nanozymes with self-increasing catalytic activity
Source: Nat Commun. 2024 Jul 13;15:5908. doi: 10.1038/s41467-024-50344-7 (PMC11246500; doi:10.1038/s41467-024-50344-7)
Supplement: Supplementary file 4 — Source Data [file 41467_2024_50344_MOESM4_ESM.zip › Source data/Computational source data/H2O/log.8540445t]

 running on   32 total cores
 distrk:  each k-point on   32 cores,    1 groups
 distr:  one band on    4 cores,    8 groups
 using from now: INCAR     
 vasp.5.4.4.18Apr17-6-g9f103f2a35 (build Aug 11 2022 15:12:02) complex          
  
 POSCAR found type information on POSCAR  O  H 
 POSCAR found :  2 types and       3 ions
 scaLAPACK will be used

 ----------------------------------------------------------------------------- 
|                                                                             |
|  ADVICE TO THIS USER RUNNING 'VASP/VAMP'   (HEAR YOUR MASTER'S VOICE ...):  |
|                                                                             |
|      You have a (more or less) 'small supercell' and for smaller cells      |
|      it is recommended  to use the reciprocal-space projection scheme!      |
|      The real space optimization is not  efficient for small cells and it   |
|      is also less accurate ...                                              |
|      Therefore set LREAL=.FALSE. in the  INCAR file                         |
|                                                                             |
 ----------------------------------------------------------------------------- 

 LDA part: xc-table for Pade appr. of Perdew
 POSCAR found type information on POSCAR  O  H 
 POSCAR found :  2 types and       3 ions
 POSCAR, INCAR and KPOINTS ok, starting setup
 FFT: planning ...
 WAVECAR not read
 WARNING: chargedensity file is incomplete
 WARNING: random wavefunctions but no delay for mixing, default for NELMDL
 entering main loop
       N       E                     dE             d eps       ncg     rms          rms(c)
RMM:   1     0.122407667569E+03    0.12241E+03   -0.47922E+02    32   0.114E+02
RMM:   2     0.101018820688E+03   -0.21389E+02   -0.24511E+02    32   0.437E+01
RMM:   3     0.858180863409E+02   -0.15201E+02   -0.14001E+02    32   0.295E+01
RMM:   4     0.642080465249E+02   -0.21610E+02   -0.17113E+02    32   0.363E+01
RMM:   5     0.321426177494E+02   -0.32065E+02   -0.30011E+02    32   0.462E+01
RMM:   6     0.334140528920E+01   -0.28801E+02   -0.24428E+02    32   0.457E+01
RMM:   7    -0.107724501738E+02   -0.14114E+02   -0.13708E+02    32   0.358E+01
RMM:   8    -0.125876976947E+02   -0.18152E+01   -0.17498E+01    32   0.152E+01
RMM:   9    -0.128973641621E+02   -0.30967E+00   -0.30585E+00    64   0.610E+00
RMM:  10    -0.129194883804E+02   -0.22124E-01   -0.21426E-01    64   0.142E+00
RMM:  11    -0.129207900301E+02   -0.13016E-02   -0.12811E-02    64   0.389E-01
RMM:  12    -0.129209548302E+02   -0.16480E-03   -0.16423E-03    63   0.875E-02    0.138E+01
RMM:  13    -0.401676278102E+01    0.89042E+01   -0.19113E+01    64   0.171E+01    0.429E+00
RMM:  14    -0.108294671787E+02   -0.68127E+01   -0.54364E+00    64   0.660E+00    0.322E+00
RMM:  15    -0.113119843917E+02   -0.48252E+00   -0.32139E-01    64   0.238E+00    0.198E+00
RMM:  16    -0.129645959162E+02   -0.16526E+01   -0.10071E+00    64   0.353E+00    0.773E-01
RMM:  17    -0.131902052939E+02   -0.22561E+00   -0.16336E-01    65   0.996E-01    0.385E-01
RMM:  18    -0.133403436333E+02   -0.15014E+00   -0.13216E-02    64   0.361E-01    0.234E-01
RMM:  19    -0.140184193334E+02   -0.67808E+00   -0.46267E-02    65   0.483E-01    0.197E-01
RMM:  20    -0.141742861334E+02   -0.15587E+00   -0.14633E-02    64   0.300E-01    0.886E-02
RMM:  21    -0.142053054147E+02   -0.31019E-01   -0.47219E-03    64   0.227E-01    0.716E-02
RMM:  22    -0.142052170057E+02    0.88409E-04   -0.17534E-03    65   0.113E-01    0.522E-02
RMM:  23    -0.142026736192E+02    0.25434E-02   -0.60327E-04    64   0.818E-02    0.357E-02
RMM:  24    -0.142093716950E+02   -0.66981E-02   -0.34697E-04    63   0.523E-02    0.200E-02
RMM:  25    -0.142134852388E+02   -0.41135E-02   -0.24866E-04    64   0.473E-02    0.116E-02
RMM:  26    -0.142154464520E+02   -0.19612E-02   -0.98654E-05    62   0.225E-02    0.813E-03
RMM:  27    -0.142158840275E+02   -0.43758E-03   -0.22517E-05    60   0.151E-02    0.287E-03
RMM:  28    -0.142159787181E+02   -0.94691E-04   -0.51396E-06    56   0.852E-03    0.511E-03
RMM:  29    -0.142160231230E+02   -0.44405E-04   -0.35483E-06    56   0.727E-03    0.112E-03
RMM:  30    -0.142161109320E+02   -0.87809E-04   -0.40855E-06    56   0.728E-03    0.296E-03
RMM:  31    -0.142161915542E+02   -0.80622E-04   -0.91873E-07    55   0.341E-03    0.168E-03
RMM:  32    -0.142162012005E+02   -0.96463E-05   -0.51645E-07    56   0.299E-03
   1 F= -.14225987E+02 E0= -.14225987E+02  d E =-.142260E+02  mag=    -0.0000
 curvature:   0.00 expect dE= 0.000E+00 dE for cont linesearch  0.000E+00
 trial: gam= 0.00000 g(F)=  0.908E-01 g(S)=  0.000E+00 ort = 0.000E+00 (trialstep = 0.100E+01)
 search vector abs. value=  0.908E-01
 bond charge predicted
       N       E                     dE             d eps       ncg     rms          rms(c)
RMM:   1    -0.141920526235E+02    0.24139E-01   -0.17060E+01    64   0.198E+01    0.152E+00
RMM:   2    -0.141583259864E+02    0.33727E-01   -0.39371E-01    64   0.245E+00    0.450E-01
RMM:   3    -0.141558085211E+02    0.25175E-02   -0.10406E-02    64   0.392E-01    0.299E-01
RMM:   4    -0.141564992578E+02   -0.69074E-03   -0.23566E-02    64   0.526E-01    0.217E-01
RMM:   5    -0.141553794898E+02    0.11198E-02   -0.39923E-03    64   0.244E-01    0.335E-02
RMM:   6    -0.141555918396E+02   -0.21235E-03   -0.98941E-04    64   0.109E-01    0.491E-02
RMM:   7    -0.141555989866E+02   -0.71470E-05   -0.15378E-04    64   0.486E-02    0.129E-02
RMM:   8    -0.141556351560E+02   -0.36169E-04   -0.18771E-05    62   0.144E-02    0.659E-03
RMM:   9    -0.141557651875E+02   -0.13003E-03   -0.26617E-05    62   0.138E-02    0.236E-03
RMM:  10    -0.141558001373E+02   -0.34950E-04   -0.33820E-06    56   0.588E-03    0.240E-03
RMM:  11    -0.141558420586E+02   -0.41921E-04   -0.34439E-06    54   0.550E-03    0.158E-03
RMM:  12    -0.141558742603E+02   -0.32202E-04   -0.50266E-06    56   0.698E-03    0.140E-03
RMM:  13    -0.141558826368E+02   -0.83765E-05   -0.13007E-06    54   0.360E-03
   2 F= -.14165681E+02 E0= -.14165681E+02  d E =0.603069E-01  mag=    -0.0000
 trial-energy change:    0.060307  1 .order    0.054490   -0.090795    0.199776
 step:   0.2879(harm=  0.3125)  dis= 0.00793  next Energy=   -14.238917 (dE=-0.129E-01)
 bond charge predicted
       N       E                     dE             d eps       ncg     rms          rms(c)
RMM:   1    -0.142650303978E+02   -0.10916E+00   -0.89679E+00    64   0.144E+01    0.851E-01
RMM:   2    -0.142291289583E+02    0.35901E-01   -0.81451E-02    64   0.122E+00    0.355E-01
RMM:   3    -0.142291775228E+02   -0.48565E-04   -0.23099E-02    64   0.575E-01    0.197E-01
RMM:   4    -0.142290058746E+02    0.17165E-03   -0.10142E-02    64   0.381E-01    0.165E-01
RMM:   5    -0.142288523469E+02    0.15353E-03   -0.17116E-03    64   0.171E-01    0.415E-02
RMM:   6    -0.142289839137E+02   -0.13157E-03   -0.13119E-03    64   0.131E-01    0.553E-02
RMM:   7    -0.142289657668E+02    0.18147E-04   -0.28053E-04    64   0.682E-02    0.518E-03
RMM:   8    -0.142290229556E+02   -0.57189E-04   -0.35797E-05    62   0.215E-02    0.601E-03
RMM:   9    -0.142290900384E+02   -0.67083E-04   -0.98799E-06    60   0.102E-02    0.114E-03
RMM:  10    -0.142291184549E+02   -0.28417E-04   -0.27777E-06    56   0.686E-03    0.125E-03
RMM:  11    -0.142291482454E+02   -0.29791E-04   -0.33287E-06    54   0.586E-03    0.104E-03
RMM:  12    -0.142291594958E+02   -0.11250E-04   -0.14139E-06    52   0.365E-03    0.860E-04
RMM:  13    -0.142291650021E+02   -0.55064E-05   -0.56323E-07    54   0.267E-03
   3 F= -.14238953E+02 E0= -.14238953E+02  d E =-.129655E-01  mag=    -0.0000
 curvature:  -0.16 expect dE=-0.170E-02 dE for cont linesearch -0.102E-06
 trial: gam= 0.11696 g(F)=  0.109E-01 g(S)=  0.000E+00 ort = 0.244E-03 (trialstep = 0.858E+00)
 search vector abs. value=  0.122E-01
 bond charge predicted
       N       E                     dE             d eps       ncg     rms          rms(c)
RMM:   1    -0.142355230989E+02   -0.63636E-02   -0.42340E-01    64   0.347E+00    0.139E-01
RMM:   2    -0.142349674768E+02    0.55562E-03   -0.40474E-03    64   0.260E-01    0.806E-02
RMM:   3    -0.142350300237E+02   -0.62547E-04   -0.11220E-04    64   0.425E-02    0.426E-02
RMM:   4    -0.142351312214E+02   -0.10120E-03   -0.13261E-04    64   0.421E-02    0.165E-02
RMM:   5    -0.142351574911E+02   -0.26270E-04   -0.95442E-05    64   0.366E-02    0.127E-02
RMM:   6    -0.142351671713E+02   -0.96802E-05   -0.15387E-06    56   0.511E-03
   4 F= -.14244958E+02 E0= -.14244958E+02  d E =-.600471E-02  mag=     0.0000
 trial-energy change:   -0.006005  1 .order   -0.006083   -0.009341   -0.002826
 step:   1.2743(harm=  1.2295)  dis= 0.01925  next Energy=   -14.245635 (dE=-0.668E-02)
 bond charge predicted
       N       E                     dE             d eps       ncg     rms          rms(c)
RMM:   1    -0.142358675196E+02   -0.71003E-03   -0.99513E-02    64   0.169E+00    0.696E-02
RMM:   2    -0.142357133013E+02    0.15422E-03   -0.96981E-04    64   0.128E-01    0.386E-02
RMM:   3    -0.142357401879E+02   -0.26887E-04   -0.28039E-05    64   0.216E-02    0.205E-02
RMM:   4    -0.142357691931E+02   -0.29005E-04   -0.30950E-05    62   0.208E-02    0.755E-03
RMM:   5    -0.142357778114E+02   -0.86183E-05   -0.59291E-06    56   0.101E-02
   5 F= -.14245569E+02 E0= -.14245569E+02  d E =-.661652E-02  mag=    -0.0000
 curvature:  -0.68 expect dE=-0.111E-03 dE for cont linesearch -0.119E-04
 ZBRENT: interpolating
 opt :   1.2230  next Energy=   -14.245581 (dE=-0.663E-02)
 bond charge predicted
       N       E                     dE             d eps       ncg     rms          rms(c)
RMM:   1    -0.142358107657E+02   -0.41573E-04   -0.14971E-03    64   0.208E-01    0.130E-02
RMM:   2    -0.142358139157E+02   -0.31501E-05   -0.26551E-05    62   0.201E-02
   6 F= -.14245605E+02 E0= -.14245605E+02  d E =-.665248E-02  mag=    -0.0000
 curvature:  -0.67 expect dE=-0.106E-03 dE for cont linesearch -0.395E-06
 ZBRENT: interpolating
 opt :   1.2309  next Energy=   -14.245606 (dE=-0.665E-02)
 bond charge predicted
       N       E                     dE             d eps       ncg     rms          rms(c)
RMM:   1    -0.142358217003E+02   -0.10935E-04   -0.34947E-05    62   0.316E-02    0.227E-03
RMM:   2    -0.142358270384E+02   -0.53381E-05   -0.67242E-07    56   0.384E-03
   7 F= -.14245619E+02 E0= -.14245619E+02  d E =-.666563E-02  mag=    -0.0000
 curvature:  -0.57 expect dE=-0.930E-04 dE for cont linesearch -0.142E-06
 ZBRENT: interpolating
 opt :   1.2278  next Energy=   -14.245619 (dE=-0.667E-02)
 bond charge predicted
       N       E                     dE             d eps       ncg     rms          rms(c)
RMM:   1    -0.142358331213E+02   -0.11421E-04   -0.52191E-06    56   0.122E-02    0.103E-03
RMM:   2    -0.142358362222E+02   -0.31009E-05   -0.31207E-07    54   0.311E-03
   8 F= -.14245628E+02 E0= -.14245628E+02  d E =-.667480E-02  mag=    -0.0000
 curvature:  -0.35 expect dE=-0.545E-04 dE for cont linesearch -0.919E-15
 trial: gam=-0.02393 g(F)=  0.158E-03 g(S)=  0.000E+00 ort =-0.569E-08 (trialstep = 0.932E+00)
 search vector abs. value=  0.165E-03
 bond charge predicted
       N       E                     dE             d eps       ncg     rms          rms(c)
RMM:   1    -0.142358060219E+02    0.27099E-04   -0.26677E-02    64   0.786E-01    0.546E-02
RMM:   2    -0.142357122264E+02    0.93795E-04   -0.35366E-04    64   0.778E-02    0.184E-02
RMM:   3    -0.142357188083E+02   -0.65820E-05   -0.42054E-05    64   0.241E-02
   9 F= -.14245510E+02 E0= -.14245510E+02  d E =0.117675E-03  mag=     0.0000
 trial-energy change:    0.000118  1 .order    0.000129   -0.000147    0.000405
 step:   0.2482(harm=  0.2482)  dis= 0.00053  next Energy=   -14.245647 (dE=-0.196E-04)
 bond charge predicted
       N       E                     dE             d eps       ncg     rms          rms(c)
RMM:   1    -0.142359052843E+02   -0.19306E-03   -0.14567E-02    64   0.579E-01    0.328E-02
RMM:   2    -0.142358711647E+02    0.34120E-04   -0.15579E-04    64   0.520E-02    0.122E-02
RMM:   3    -0.142358714747E+02   -0.30998E-06   -0.13852E-05    62   0.140E-02
  10 F= -.14245663E+02 E0= -.14245663E+02  d E =-.351809E-04  mag=    -0.0000
 curvature:  -0.13 expect dE=-0.341E-07 dE for cont linesearch -0.207E-07
 trial: gam=-0.02930 g(F)=  0.263E-06 g(S)=  0.000E+00 ort = 0.513E-05 (trialstep = 0.795E+00)
 search vector abs. value=  0.105E-06
 reached required accuracy - stopping structural energy minimisation
 writing wavefunctions
