# Supplementary material for: Elucidating the catalytic mechanism of Prussian blue nanozymes with self-increasing catalytic activity
Source: Nat Commun. 2024 Jul 13;15:5908. doi: 10.1038/s41467-024-50344-7 (PMC11246500; doi:10.1038/s41467-024-50344-7)
Supplement: Supplementary file 4 — Source Data [file 41467_2024_50344_MOESM4_ESM.zip › Source data/Computational source data/H2O2/CONTCAR.gjf]

%chk=D:\work\2024\co-works\Pulushilan\H2O2\CONTCAR.chk
# pbepbe/3-21g/auto

Title Card Required

0 1
 O                  6.76284000    7.42980000    7.50000000
 O                  8.23716000    7.57020000    7.50000000
 H                  6.53038500    8.37984000    7.50000000
 H                  8.46961500    6.62016000    7.50000000


 Tv                15.00000000    0.00000000    0.00000000
 Tv                 0.00000000   15.00000000    0.00000000
 Tv                 0.00000000    0.00000000   15.00000000
