# Supplementary material for: Elucidating the catalytic mechanism of Prussian blue nanozymes with self-increasing catalytic activity
Source: Nat Commun. 2024 Jul 13;15:5908. doi: 10.1038/s41467-024-50344-7 (PMC11246500; doi:10.1038/s41467-024-50344-7)
Supplement: Supplementary file 4 — Source Data [file 41467_2024_50344_MOESM4_ESM.zip › Source data/Computational source data/H2O2/H2O2.gjf]

%chk=D:\work\2024\co-works\Pulushilan\H2O2\H2O2.chk
# pbepbe/3-21g/auto

Title Card Required

0 1
 O                  6.76500002    7.49981120    7.49999991
 H                  6.44476754    8.40482565    7.49999991
 O                  8.23499998    7.50018880    7.49999991
 H                  8.55523246    6.59517435    7.50000149
 Tv                15.00000000    0.00000000    0.00000000
 Tv                 0.00000000   15.00000000    0.00000000
 Tv                 0.00000000    0.00000000   15.00000000
