# Supplementary material for: Elucidating the catalytic mechanism of Prussian blue nanozymes with self-increasing catalytic activity
Source: Nat Commun. 2024 Jul 13;15:5908. doi: 10.1038/s41467-024-50344-7 (PMC11246500; doi:10.1038/s41467-024-50344-7)
Supplement: Supplementary file 4 — Source Data [file 41467_2024_50344_MOESM4_ESM.zip › Source data/Computational source data/H2O2/OUTCAR]

 vasp.5.4.4.18Apr17-6-g9f103f2a35 (build Aug 11 2022 15:12:02) complex          
  
 executed on             LinuxIFC date 2024.03.13  10:10:25
 running on   32 total cores
 distrk:  each k-point on   32 cores,    1 groups
 distr:  one band on NCORES_PER_BAND=   4 cores,    8 groups


--------------------------------------------------------------------------------------------------------


 INCAR:
 POTCAR:   PAW_PBE O 08Apr2002                    
 POTCAR:   PAW_PBE H 15Jun2001                    
 POTCAR:   PAW_PBE O 08Apr2002                    
   VRHFIN =O: s2p4                                                              
   LEXCH  = PE                                                                  
   EATOM  =   432.3788 eV,   31.7789 Ry                                         
                                                                                
   TITEL  = PAW_PBE O 08Apr2002                                                 
   LULTRA =        F    use ultrasoft PP ?                                      
   IUNSCR =        0    unscreen: 0-lin 1-nonlin 2-no                           
   RPACOR =     .000    partial core radius                                     
   POMASS =   16.000; ZVAL   =    6.000    mass and valenz                      
   RCORE  =    1.520    outmost cutoff radius                                   
   RWIGS  =    1.550; RWIGS  =     .820    wigner-seitz radius (au A)           
   ENMAX  =  400.000; ENMIN  =  300.000 eV                                      
   ICORE  =        2    local potential                                         
   LCOR   =        T    correct aug charges                                     
   LPAW   =        T    paw PP                                                  
   EAUG   =  605.392                                                            
   DEXC   =     .000                                                            
   RMAX   =    2.264    core radius for proj-oper                               
   RAUG   =    1.300    factor for augmentation sphere                          
   RDEP   =    1.550    radius for radial grids                                 
   QCUT   =   -5.520; QGAM   =   11.041    optimization parameters              
                                                                                
   Description                                                                  
     l     E      TYP  RCUT    TYP  RCUT                                        
     0   .000     23  1.200                                                     
     0  -.700     23  1.200                                                     
     1   .000     23  1.520                                                     
     1   .600     23  1.520                                                     
     2   .000      7  1.500                                                     
  local pseudopotential read in
  atomic valenz-charges read in
  non local Contribution for L=           0  read in
    real space projection operators read in
  non local Contribution for L=           0  read in
    real space projection operators read in
  non local Contribution for L=           1  read in
    real space projection operators read in
  non local Contribution for L=           1  read in
    real space projection operators read in
    PAW grid and wavefunctions read in
 
   number of l-projection  operators is LMAX  =           4
   number of lm-projection operators is LMMAX =           8
 
 POTCAR:   PAW_PBE H 15Jun2001                    
   VRHFIN =H: ultrasoft test                                                    
   LEXCH  = PE                                                                  
   EATOM  =    12.4884 eV,     .9179 Ry                                         
                                                                                
   TITEL  = PAW_PBE H 15Jun2001                                                 
   LULTRA =        F    use ultrasoft PP ?                                      
   IUNSCR =        0    unscreen: 0-lin 1-nonlin 2-no                           
   RPACOR =     .000    partial core radius                                     
   POMASS =    1.000; ZVAL   =    1.000    mass and valenz                      
   RCORE  =    1.100    outmost cutoff radius                                   
   RWIGS  =     .700; RWIGS  =     .370    wigner-seitz radius (au A)           
   ENMAX  =  250.000; ENMIN  =  200.000 eV                                      
   RCLOC  =     .701    cutoff for local pot                                    
   LCOR   =        T    correct aug charges                                     
   LPAW   =        T    paw PP                                                  
   EAUG   =  400.000                                                            
   RMAX   =    2.174    core radius for proj-oper                               
   RAUG   =    1.200    factor for augmentation sphere                          
   RDEP   =    1.112    radius for radial grids                                 
   QCUT   =   -5.749; QGAM   =   11.498    optimization parameters              
                                                                                
   Description                                                                  
     l     E      TYP  RCUT    TYP  RCUT                                        
     0   .000     23  1.100                                                     
     0   .500     23  1.100                                                     
     1  -.300     23  1.100                                                     
  local pseudopotential read in
  atomic valenz-charges read in
  non local Contribution for L=           0  read in
    real space projection operators read in
  non local Contribution for L=           0  read in
    real space projection operators read in
  non local Contribution for L=           1  read in
    real space projection operators read in
    PAW grid and wavefunctions read in
 
   number of l-projection  operators is LMAX  =           3
   number of lm-projection operators is LMMAX =           5
 

 ----------------------------------------------------------------------------- 
|                                                                             |
|  ADVICE TO THIS USER RUNNING 'VASP/VAMP'   (HEAR YOUR MASTER'S VOICE ...):  |
|                                                                             |
|      You have a (more or less) 'small supercell' and for smaller cells      |
|      it is recommended  to use the reciprocal-space projection scheme!      |
|      The real space optimization is not  efficient for small cells and it   |
|      is also less accurate ...                                              |
|      Therefore set LREAL=.FALSE. in the  INCAR file                         |
|                                                                             |
 ----------------------------------------------------------------------------- 

 Optimization of the real space projectors (new method)

 maximal supplied QI-value         = 24.76
 optimisation between [QCUT,QGAM] = [ 10.15, 20.30] = [ 28.85,115.39] Ry 
 Optimized for a Real-space Cutoff    1.30 Angstroem

   l    n(q)    QCUT    max X(q) W(low)/X(q) W(high)/X(q)  e(spline) 
   0      8    10.150     4.192    0.55E-04    0.58E-04    0.78E-07
   0      8    10.150     8.473    0.46E-03    0.68E-03    0.23E-06
   1      7    10.150     2.474    0.11E-03    0.93E-04    0.33E-07
   1      7    10.150     3.912    0.46E-03    0.50E-03    0.15E-06
 Optimization of the real space projectors (new method)

 maximal supplied QI-value         = 34.20
 optimisation between [QCUT,QGAM] = [  9.92, 20.18] = [ 27.55,114.04] Ry 
 Optimized for a Real-space Cutoff    1.26 Angstroem

   l    n(q)    QCUT    max X(q) W(low)/X(q) W(high)/X(q)  e(spline) 
   0      8     9.919     4.436    0.80E-04    0.66E-04    0.52E-07
   0      8     9.919    16.131    0.48E-03    0.23E-03    0.28E-06
   1      7     9.919     4.654    0.17E-03    0.75E-03    0.30E-06
 PAW_PBE O 08Apr2002                    :
 energy of atom  1       EATOM= -432.3788
 kinetic energy error for atom=    0.1156 (will be added to EATOM!!)
 PAW_PBE H 15Jun2001                    :
 energy of atom  2       EATOM=  -12.4884
 kinetic energy error for atom=    0.0098 (will be added to EATOM!!)
 
 
 POSCAR:     O    H                              
  positions in cartesian coordinates
  No initial velocities read in
 exchange correlation table for  LEXCH =        8
   RHO(1)=    0.500       N(1)  =     2000
   RHO(2)=  100.500       N(2)  =     4000

 VTST: version 3.2, (02/03/18)

 CHAIN: initializing optimizer
 
 OPT: Using VASP Conjugate-Gradient optimizer
 CHAIN: Read ICHAIN            0
 
 POSCAR:     O    H                              
  positions in cartesian coordinates
  No initial velocities read in
 


--------------------------------------------------------------------------------------------------------


 ion  position               nearest neighbor table
   1  0.451  0.500  0.500-   3 0.96   2 1.47
   2  0.549  0.500  0.500-   4 0.96   1 1.47
   3  0.430  0.560  0.500-   1 0.96
   4  0.570  0.440  0.500-   2 0.96
 

IMPORTANT INFORMATION: All symmetrisations will be switched off!
NOSYMM: (Re-)initialisation of all symmetry stuff for point group C_1.

 
 
 KPOINTS: Automatic generation                    

Automatic generation of k-mesh.
Space group operators:
 irot       det(A)        alpha          n_x          n_y          n_z        tau_x        tau_y        tau_z
    1     1.000000     0.000000     1.000000     0.000000     0.000000     0.000000     0.000000     0.000000
 
 Subroutine IBZKPT returns following result:
 ===========================================
 
 Found      1 irreducible k-points:
 
 Following reciprocal coordinates:
            Coordinates               Weight
  0.000000  0.000000  0.000000      1.000000
 
 Following cartesian coordinates:
            Coordinates               Weight
  0.000000  0.000000  0.000000      1.000000
 


--------------------------------------------------------------------------------------------------------


 Dimension of arrays:
   k-points           NKPTS =      1   k-points in BZ     NKDIM =      1   number of bands    NBANDS=     16
   number of dos      NEDOS =    301   number of ions     NIONS =      4
   non local maximal  LDIM  =      4   non local SUM 2l+1 LMDIM =      8
   total plane-waves  NPLWV = 512000
   max r-space proj   IRMAX =   1450   max aug-charges    IRDMAX=   2167
   dimension x,y,z NGX =    80 NGY =   80 NGZ =   80
   dimension x,y,z NGXF=   160 NGYF=  160 NGZF=  160
   support grid    NGXF=   160 NGYF=  160 NGZF=  160
   ions per type =               2   2
   NGX,Y,Z   is equivalent  to a cutoff of   8.87,  8.87,  8.87 a.u.
   NGXF,Y,Z  is equivalent  to a cutoff of  17.73, 17.73, 17.73 a.u.

 SYSTEM =  VASP                                    
 POSCAR =      O    H                              

 Startparameter for this run:
   NWRITE =      2    write-flag & timer
   PREC   = normal    normal or accurate (medium, high low for compatibility)
   ISTART =      0    job   : 0-new  1-cont  2-samecut
   ICHARG =      1    charge: 1-file 2-atom 10-const
   ISPIN  =      2    spin polarized calculation?
   LNONCOLLINEAR =      F non collinear calculations
   LSORBIT =      F    spin-orbit coupling
   INIWAV =      1    electr: 0-lowe 1-rand  2-diag
   LASPH  =      T    aspherical Exc in radial PAW
   METAGGA=      F    non-selfconsistent MetaGGA calc.

 Electronic Relaxation 1
   ENCUT  =  400.0 eV  29.40 Ry    5.42 a.u.  24.46 24.46 24.46*2*pi/ulx,y,z
   ENINI  =  400.0     initial cutoff
   ENAUG  =  605.4 eV  augmentation charge cutoff
   NELM   =     60;   NELMIN=  2; NELMDL=  0     # of ELM steps 
   EDIFF  = 0.1E-04   stopping-criterion for ELM
   LREAL  =      T    real-space projection
   NLSPLINE    = F    spline interpolate recip. space projectors
   LCOMPAT=      F    compatible to vasp.4.4
   GGA_COMPAT  = T    GGA compatible to vasp.4.4-vasp.4.6
   LMAXPAW     = -100 max onsite density
   LMAXMIX     =    2 max onsite mixed and CHGCAR
   VOSKOWN=      0    Vosko Wilk Nusair interpolation
   ROPT   =   -0.00050  -0.00050
 Ionic relaxation
   EDIFFG = -.2E-01   stopping-criterion for IOM
   NSW    =    200    number of steps for IOM
   NBLOCK =      1;   KBLOCK =    200    inner block; outer block 
   IBRION =      2    ionic relax: 0-MD 1-quasi-New 2-CG
   NFREE  =      1    steps in history (QN), initial steepest desc. (CG)
   ISIF   =      2    stress and relaxation
   IWAVPR =     11    prediction:  0-non 1-charg 2-wave 3-comb
   ISYM   =      0    0-nonsym 1-usesym 2-fastsym
   LCORR  =      T    Harris-Foulkes like correction to forces

   POTIM  = 0.5000    time-step for ionic-motion
   TEIN   =    0.0    initial temperature
   TEBEG  =    0.0;   TEEND  =   0.0 temperature during run
   SMASS  =  -3.00    Nose mass-parameter (am)
   estimated Nose-frequenzy (Omega)   =  0.10E-29 period in steps =****** mass=  -0.514E-26a.u.
   SCALEE = 1.0000    scale energy and forces
   NPACO  =    256;   APACO  = 16.0  distance and # of slots for P.C.
   PSTRESS=    0.0 pullay stress

  Mass of Ions in am
   POMASS =  16.00  1.00
  Ionic Valenz
   ZVAL   =   6.00  1.00
  Atomic Wigner-Seitz radii
   RWIGS  =  -1.00 -1.00
  virtual crystal weights 
   VCA    =   1.00  1.00
   NELECT =      14.0000    total number of electrons
   NUPDOWN=      -1.0000    fix difference up-down

 DOS related values:
   EMIN   =  10.00;   EMAX   =-10.00  energy-range for DOS
   EFERMI =   0.00
   ISMEAR =     0;   SIGMA  =   0.05  broadening in eV -4-tet -1-fermi 0-gaus

 Electronic relaxation 2 (details)
   IALGO  =     48    algorithm
   LDIAG  =      T    sub-space diagonalisation (order eigenvalues)
   LSUBROT=      F    optimize rotation matrix (better conditioning)
   TURBO    =      0    0=normal 1=particle mesh
   IRESTART =      0    0=no restart 2=restart with 2 vectors
   NREBOOT  =      0    no. of reboots
   NMIN     =      0    reboot dimension
   EREF     =   0.00    reference energy to select bands
   IMIX   =      4    mixing-type and parameters
     AMIX     =   0.40;   BMIX     =  1.00
     AMIX_MAG =   1.60;   BMIX_MAG =  1.00
     AMIN     =   0.10
     WC   =   100.;   INIMIX=   1;  MIXPRE=   1;  MAXMIX= -45

 Intra band minimization:
   WEIMIN = 0.0010     energy-eigenvalue tresh-hold
   EBREAK =  0.16E-06  absolut break condition
   DEPER  =   0.30     relativ break condition  

   TIME   =   0.40     timestep for ELM

  volume/ion in A,a.u.               =     843.75      5693.91
  Fermi-wavevector in a.u.,A,eV,Ry     =   0.263043  0.497079  0.941407  0.069191
  Thomas-Fermi vector in A             =   1.093621
 
 Write flags
   LWAVE        =      T    write WAVECAR
   LDOWNSAMPLE  =      F    k-point downsampling of WAVECAR
   LCHARG       =      T    write CHGCAR
   LVTOT        =      F    write LOCPOT, total local potential
   LVHAR        =      F    write LOCPOT, Hartree potential only
   LELF         =      F    write electronic localiz. function (ELF)
   LORBIT       =     11    0 simple, 1 ext, 2 COOP (PROOUT), +10 PAW based schemes


 Dipole corrections
   LMONO  =      F    monopole corrections only (constant potential shift)
   LDIPOL =      F    correct potential (dipole corrections)
   IDIPOL =      0    1-x, 2-y, 3-z, 4-all directions 
   EPSILON=  1.0000000 bulk dielectric constant

 Exchange correlation treatment:
   GGA     =    --    GGA type
   LEXCH   =     8    internal setting for exchange type
   VOSKOWN=      0    Vosko Wilk Nusair interpolation
   LHFCALC =     F    Hartree Fock is set to
   LHFONE  =     F    Hartree Fock one center treatment
   AEXX    =    0.0000 exact exchange contribution

 Linear response parameters
   LEPSILON=     F    determine dielectric tensor
   LRPA    =     F    only Hartree local field effects (RPA)
   LNABLA  =     F    use nabla operator in PAW spheres
   LVEL    =     F    velocity operator in full k-point grid
   LINTERFAST=   F  fast interpolation
   KINTER  =     0    interpolate to denser k-point grid
   CSHIFT  =0.1000    complex shift for real part using Kramers Kronig
   OMEGAMAX=  -1.0    maximum frequency
   DEG_THRESHOLD= 0.2000000E-02 threshold for treating states as degnerate
   RTIME   =   -0.100 relaxation time in fs
  (WPLASMAI=    0.000 imaginary part of plasma frequency in eV, 0.658/RTIME)
   DFIELD  = 0.0000000 0.0000000 0.0000000 field for delta impulse in time
 
 Orbital magnetization related:
   ORBITALMAG=     F  switch on orbital magnetization
   LCHIMAG   =     F  perturbation theory with respect to B field
   DQ        =  0.001000  dq finite difference perturbation B field
   LLRAUG    =     F  two centre corrections for induced B field


--------------------------------------------------------------------------------------------------------


 conjugate gradient relaxation of ions
   using selective dynamics as specified on POSCAR
   WARNING: If single coordinates had been selected the selection of coordinates
            is made according to the corresponding   d i r e c t   coordinates!
            Don't support selection of single cartesian coordinates -- sorry ...
  !
 charge density and potential will be updated during run
 spin polarized calculation
 RMM-DIIS sequential band-by-band
 perform sub-space diagonalisation
    before iterative eigenvector-optimisation
 modified Broyden-mixing scheme, WC =      100.0
 initial mixing is a Kerker type mixing with AMIX =  0.4000 and BMIX =      1.0000
 Hartree-type preconditioning will be used
 using additional bands            9
 real space projection scheme for non local part
 calculate Harris-corrections to forces 
   (improved forces if not selfconsistent)
 use gradient corrections 
 use of overlap-Matrix (Vanderbilt PP)
 Gauss-broadening in eV      SIGMA  =   0.05


--------------------------------------------------------------------------------------------------------


  energy-cutoff  :      400.00
  volume of cell :     3375.00
      direct lattice vectors                 reciprocal lattice vectors
    15.000000000  0.000000000  0.000000000     0.066666667  0.000000000  0.000000000
     0.000000000 15.000000000  0.000000000     0.000000000  0.066666667  0.000000000
     0.000000000  0.000000000 15.000000000     0.000000000  0.000000000  0.066666667

  length of vectors
    15.000000000 15.000000000 15.000000000     0.066666667  0.066666667  0.066666667


 
 k-points in units of 2pi/SCALE and weight: Automatic generation                    
   0.00000000  0.00000000  0.00000000       1.000
 
 k-points in reciprocal lattice and weights: Automatic generation                    
   0.00000000  0.00000000  0.00000000       1.000
 
 position of ions in fractional coordinates (direct lattice) 
   0.45100000  0.49998741  0.49999999
   0.54900000  0.50001259  0.49999999
   0.42965117  0.56032171  0.49999999
   0.57034883  0.43967829  0.50000010
 
 position of ions in cartesian coordinates  (Angst):
   6.76500002  7.49981120  7.49999991
   8.23499998  7.50018880  7.49999991
   6.44476754  8.40482565  7.49999991
   8.55523246  6.59517435  7.50000149
 


--------------------------------------------------------------------------------------------------------


 k-point  1 :   0.0000 0.0000 0.0000  plane waves:   61445

 maximum and minimum number of plane-waves per node :     15384    15349

 maximum number of plane-waves:     61445
 maximum index in each direction: 
   IXMAX=   24   IYMAX=   24   IZMAX=   24
   IXMIN=  -24   IYMIN=  -24   IZMIN=  -24


 real space projection operators:
  total allocation   :        266.19 KBytes
  max/ min on nodes  :         68.34         65.90


 parallel 3D FFT for wavefunctions:
    minimum data exchange during FFTs selected (reduces bandwidth)
 parallel 3D FFT for charge:
    minimum data exchange during FFTs selected (reduces bandwidth)


 total amount of memory used by VASP MPI-rank0    60086. kBytes
=======================================================================

   base      :      30000. kBytes
   nonlr-proj:        176. kBytes
   fftplans  :       8287. kBytes
   grid      :      20633. kBytes
   one-center:          6. kBytes
   wavefun   :        984. kBytes
 
     INWAV:  cpu time    0.0000: real time    0.0002
 Broyden mixing: mesh for mixing (old mesh)
   NGX = 49   NGY = 49   NGZ = 49
  (NGX  =160   NGY  =160   NGZ  =160)
  gives a total of 117649 points

 initial charge density was supplied:
 charge density of overlapping atoms calculated
 number of electron      14.0000000 magnetization       4.0000000
 keeping initial charge density in first step


--------------------------------------------------------------------------------------------------------


 Maximum index for non-local projection operator          339
 Maximum index for augmentation-charges           26 (set IRDMAX)


--------------------------------------------------------------------------------------------------------


 First call to EWALD:  gamma=   0.118
 Maximum number of real-space cells 3x 3x 3
 Maximum number of reciprocal cells 3x 3x 3

    FEWALD:  cpu time    0.0018: real time    0.0023


--------------------------------------- Iteration      1(   1)  ---------------------------------------


    POTLOK:  cpu time    0.2451: real time    0.2549
    SETDIJ:  cpu time    0.2157: real time    0.2204
    EDDIAG:  cpu time    0.0744: real time    0.1078
  RMM-DIIS:  cpu time    0.0966: real time    0.1016
    ORTHCH:  cpu time    0.0052: real time    0.0052
       DOS:  cpu time    0.0007: real time    0.0059
    --------------------------------------------
      LOOP:  cpu time    0.6377: real time    0.6959

 eigenvalue-minimisations  :    32
 total energy-change (2. order) : 0.2282244E+03  (-0.1004749E+03)
 number of electron      14.0000000 magnetization       4.0000000
 augmentation part       14.0000000 magnetization       4.0000000

 Free energy of the ion-electron system (eV)
  ---------------------------------------------------
  alpha Z        PSCENC =         0.21231588
  Ewald energy   TEWEN  =       358.35000269
  -Hartree energ DENC   =     -1081.48158045
  -exchange      EXHF   =         0.00000000
  -V(xc)+E(xc)   XCENC  =        60.63918049
  PAW double counting   =       492.75057401     -496.45728834
  entropy T*S    EENTRO =        -0.00313639
  eigenvalues    EBANDS =         4.73063973
  atomic energy  EATOM  =       889.48365740
  Solvation  Ediel_sol  =         0.00000000
  ---------------------------------------------------
  free energy    TOTEN  =       228.22436503 eV

  energy without entropy =      228.22750142  energy(sigma->0) =      228.22593322


--------------------------------------------------------------------------------------------------------


--------------------------------------- Iteration      1(   2)  ---------------------------------------


    EDDIAG:  cpu time    0.0509: real time    0.0647
  RMM-DIIS:  cpu time    0.0951: real time    0.0964
    ORTHCH:  cpu time    0.0052: real time    0.0053
       DOS:  cpu time    0.0004: real time    0.0004
    --------------------------------------------
      LOOP:  cpu time    0.1516: real time    0.1669

 eigenvalue-minimisations  :    32
 total energy-change (2. order) :-0.3789183E+02  (-0.4014556E+02)
 number of electron      14.0000000 magnetization       4.0000000
 augmentation part       14.0000000 magnetization       4.0000000

 Free energy of the ion-electron system (eV)
  ---------------------------------------------------
  alpha Z        PSCENC =         0.21231588
  Ewald energy   TEWEN  =       358.35000269
  -Hartree energ DENC   =     -1081.48158045
  -exchange      EXHF   =         0.00000000
  -V(xc)+E(xc)   XCENC  =        60.63918049
  PAW double counting   =       492.75057401     -496.45728834
  entropy T*S    EENTRO =        -0.01157645
  eigenvalues    EBANDS =       -33.15274533
  atomic energy  EATOM  =       889.48365740
  Solvation  Ediel_sol  =         0.00000000
  ---------------------------------------------------
  free energy    TOTEN  =       190.33253990 eV

  energy without entropy =      190.34411635  energy(sigma->0) =      190.33832813


--------------------------------------------------------------------------------------------------------


--------------------------------------- Iteration      1(   3)  ---------------------------------------


    EDDIAG:  cpu time    0.0502: real time    0.0512
  RMM-DIIS:  cpu time    0.0949: real time    0.0961
    ORTHCH:  cpu time    0.0051: real time    0.0052
       DOS:  cpu time    0.0004: real time    0.0004
    --------------------------------------------
      LOOP:  cpu time    0.1507: real time    0.1530

 eigenvalue-minimisations  :    32
 total energy-change (2. order) :-0.3213061E+02  (-0.3296641E+02)
 number of electron      14.0000000 magnetization       4.0000000
 augmentation part       14.0000000 magnetization       4.0000000

 Free energy of the ion-electron system (eV)
  ---------------------------------------------------
  alpha Z        PSCENC =         0.21231588
  Ewald energy   TEWEN  =       358.35000269
  -Hartree energ DENC   =     -1081.48158045
  -exchange      EXHF   =         0.00000000
  -V(xc)+E(xc)   XCENC  =        60.63918049
  PAW double counting   =       492.75057401     -496.45728834
  entropy T*S    EENTRO =        -0.04395408
  eigenvalues    EBANDS =       -65.25097500
  atomic energy  EATOM  =       889.48365740
  Solvation  Ediel_sol  =         0.00000000
  ---------------------------------------------------
  free energy    TOTEN  =       158.20193261 eV

  energy without entropy =      158.24588668  energy(sigma->0) =      158.22390965


--------------------------------------------------------------------------------------------------------


--------------------------------------- Iteration      1(   4)  ---------------------------------------


    EDDIAG:  cpu time    0.0512: real time    0.0515
  RMM-DIIS:  cpu time    0.0962: real time    0.0963
    ORTHCH:  cpu time    0.0052: real time    0.0052
       DOS:  cpu time    0.0004: real time    0.0004
    --------------------------------------------
      LOOP:  cpu time    0.1530: real time    0.1534

 eigenvalue-minimisations  :    32
 total energy-change (2. order) :-0.4579647E+02  (-0.4064442E+02)
 number of electron      14.0000000 magnetization       4.0000000
 augmentation part       14.0000000 magnetization       4.0000000

 Free energy of the ion-electron system (eV)
  ---------------------------------------------------
  alpha Z        PSCENC =         0.21231588
  Ewald energy   TEWEN  =       358.35000269
  -Hartree energ DENC   =     -1081.48158045
  -exchange      EXHF   =         0.00000000
  -V(xc)+E(xc)   XCENC  =        60.63918049
  PAW double counting   =       492.75057401     -496.45728834
  entropy T*S    EENTRO =        -0.02344450
  eigenvalues    EBANDS =      -111.06795712
  atomic energy  EATOM  =       889.48365740
  Solvation  Ediel_sol  =         0.00000000
  ---------------------------------------------------
  free energy    TOTEN  =       112.40546006 eV

  energy without entropy =      112.42890457  energy(sigma->0) =      112.41718231


--------------------------------------------------------------------------------------------------------


--------------------------------------- Iteration      1(   5)  ---------------------------------------


    EDDIAG:  cpu time    0.0507: real time    0.0510
  RMM-DIIS:  cpu time    0.0963: real time    0.0964
    ORTHCH:  cpu time    0.0054: real time    0.0054
       DOS:  cpu time    0.0004: real time    0.0004
    --------------------------------------------
      LOOP:  cpu time    0.1528: real time    0.1532

 eigenvalue-minimisations  :    32
 total energy-change (2. order) :-0.4497095E+02  (-0.4207621E+02)
 number of electron      14.0000000 magnetization       4.0000000
 augmentation part       14.0000000 magnetization       4.0000000

 Free energy of the ion-electron system (eV)
  ---------------------------------------------------
  alpha Z        PSCENC =         0.21231588
  Ewald energy   TEWEN  =       358.35000269
  -Hartree energ DENC   =     -1081.48158045
  -exchange      EXHF   =         0.00000000
  -V(xc)+E(xc)   XCENC  =        60.63918049
  PAW double counting   =       492.75057401     -496.45728834
  entropy T*S    EENTRO =        -0.01267930
  eigenvalues    EBANDS =      -156.04967522
  atomic energy  EATOM  =       889.48365740
  Solvation  Ediel_sol  =         0.00000000
  ---------------------------------------------------
  free energy    TOTEN  =        67.43450716 eV

  energy without entropy =       67.44718646  energy(sigma->0) =       67.44084681


--------------------------------------------------------------------------------------------------------


--------------------------------------- Iteration      1(   6)  ---------------------------------------


    EDDIAG:  cpu time    0.0505: real time    0.0511
  RMM-DIIS:  cpu time    0.0966: real time    0.0967
    ORTHCH:  cpu time    0.0054: real time    0.0054
       DOS:  cpu time    0.0004: real time    0.0004
    --------------------------------------------
      LOOP:  cpu time    0.1529: real time    0.1535

 eigenvalue-minimisations  :    32
 total energy-change (2. order) :-0.3279271E+02  (-0.3034170E+02)
 number of electron      14.0000000 magnetization       4.0000000
 augmentation part       14.0000000 magnetization       4.0000000

 Free energy of the ion-electron system (eV)
  ---------------------------------------------------
  alpha Z        PSCENC =         0.21231588
  Ewald energy   TEWEN  =       358.35000269
  -Hartree energ DENC   =     -1081.48158045
  -exchange      EXHF   =         0.00000000
  -V(xc)+E(xc)   XCENC  =        60.63918049
  PAW double counting   =       492.75057401     -496.45728834
  entropy T*S    EENTRO =        -0.02253498
  eigenvalues    EBANDS =      -188.83253161
  atomic energy  EATOM  =       889.48365740
  Solvation  Ediel_sol  =         0.00000000
  ---------------------------------------------------
  free energy    TOTEN  =        34.64179510 eV

  energy without entropy =       34.66433008  energy(sigma->0) =       34.65306259


--------------------------------------------------------------------------------------------------------


--------------------------------------- Iteration      1(   7)  ---------------------------------------


    EDDIAG:  cpu time    0.0507: real time    0.0511
  RMM-DIIS:  cpu time    0.0965: real time    0.0966
    ORTHCH:  cpu time    0.0051: real time    0.0051
       DOS:  cpu time    0.0003: real time    0.0003
    --------------------------------------------
      LOOP:  cpu time    0.1526: real time    0.1531

 eigenvalue-minimisations  :    32
 total energy-change (2. order) :-0.1392133E+02  (-0.7549849E+01)
 number of electron      14.0000000 magnetization       4.0000000
 augmentation part       14.0000000 magnetization       4.0000000

 Free energy of the ion-electron system (eV)
  ---------------------------------------------------
  alpha Z        PSCENC =         0.21231588
  Ewald energy   TEWEN  =       358.35000269
  -Hartree energ DENC   =     -1081.48158045
  -exchange      EXHF   =         0.00000000
  -V(xc)+E(xc)   XCENC  =        60.63918049
  PAW double counting   =       492.75057401     -496.45728834
  entropy T*S    EENTRO =        -0.00000028
  eigenvalues    EBANDS =      -202.77639705
  atomic energy  EATOM  =       889.48365740
  Solvation  Ediel_sol  =         0.00000000
  ---------------------------------------------------
  free energy    TOTEN  =        20.72046435 eV

  energy without entropy =       20.72046463  energy(sigma->0) =       20.72046449


--------------------------------------------------------------------------------------------------------


--------------------------------------- Iteration      1(   8)  ---------------------------------------


    EDDIAG:  cpu time    0.0505: real time    0.0509
  RMM-DIIS:  cpu time    0.0968: real time    0.0969
    ORTHCH:  cpu time    0.0054: real time    0.0054
       DOS:  cpu time    0.0004: real time    0.0003
    --------------------------------------------
      LOOP:  cpu time    0.1531: real time    0.1536

 eigenvalue-minimisations  :    32
 total energy-change (2. order) :-0.1671060E+02  (-0.8768230E+01)
 number of electron      14.0000000 magnetization       4.0000000
 augmentation part       14.0000000 magnetization       4.0000000

 Free energy of the ion-electron system (eV)
  ---------------------------------------------------
  alpha Z        PSCENC =         0.21231588
  Ewald energy   TEWEN  =       358.35000269
  -Hartree energ DENC   =     -1081.48158045
  -exchange      EXHF   =         0.00000000
  -V(xc)+E(xc)   XCENC  =        60.63918049
  PAW double counting   =       492.75057401     -496.45728834
  entropy T*S    EENTRO =        -0.00000070
  eigenvalues    EBANDS =      -219.48699610
  atomic energy  EATOM  =       889.48365740
  Solvation  Ediel_sol  =         0.00000000
  ---------------------------------------------------
  free energy    TOTEN  =         4.00986489 eV

  energy without entropy =        4.00986558  energy(sigma->0) =        4.00986524


--------------------------------------------------------------------------------------------------------


--------------------------------------- Iteration      1(   9)  ---------------------------------------


    EDDIAG:  cpu time    0.0509: real time    0.0515
  RMM-DIIS:  cpu time    0.2171: real time    0.2175
    ORTHCH:  cpu time    0.0050: real time    0.0050
       DOS:  cpu time    0.0003: real time    0.0003
    --------------------------------------------
      LOOP:  cpu time    0.2733: real time    0.2742

 eigenvalue-minimisations  :    69
 total energy-change (2. order) :-0.1203349E+02  (-0.1152904E+02)
 number of electron      14.0000000 magnetization       4.0000000
 augmentation part       14.0000000 magnetization       4.0000000

 Free energy of the ion-electron system (eV)
  ---------------------------------------------------
  alpha Z        PSCENC =         0.21231588
  Ewald energy   TEWEN  =       358.35000269
  -Hartree energ DENC   =     -1081.48158045
  -exchange      EXHF   =         0.00000000
  -V(xc)+E(xc)   XCENC  =        60.63918049
  PAW double counting   =       492.75057401     -496.45728834
  entropy T*S    EENTRO =        -0.00000000
  eigenvalues    EBANDS =      -231.52048898
  atomic energy  EATOM  =       889.48365740
  Solvation  Ediel_sol  =         0.00000000
  ---------------------------------------------------
  free energy    TOTEN  =        -8.02362730 eV

  energy without entropy =       -8.02362730  energy(sigma->0) =       -8.02362730


--------------------------------------------------------------------------------------------------------


--------------------------------------- Iteration      1(  10)  ---------------------------------------


    EDDIAG:  cpu time    0.0501: real time    0.0509
  RMM-DIIS:  cpu time    0.1889: real time    0.1892
    ORTHCH:  cpu time    0.0052: real time    0.0052
       DOS:  cpu time    0.0003: real time    0.0003
    --------------------------------------------
      LOOP:  cpu time    0.2445: real time    0.2456

 eigenvalue-minimisations  :    68
 total energy-change (2. order) :-0.1379898E+01  (-0.9271779E+00)
 number of electron      14.0000000 magnetization       4.0000000
 augmentation part       14.0000000 magnetization       4.0000000

 Free energy of the ion-electron system (eV)
  ---------------------------------------------------
  alpha Z        PSCENC =         0.21231588
  Ewald energy   TEWEN  =       358.35000269
  -Hartree energ DENC   =     -1081.48158045
  -exchange      EXHF   =         0.00000000
  -V(xc)+E(xc)   XCENC  =        60.63918049
  PAW double counting   =       492.75057401     -496.45728834
  entropy T*S    EENTRO =        -0.00000000
  eigenvalues    EBANDS =      -232.90038676
  atomic energy  EATOM  =       889.48365740
  Solvation  Ediel_sol  =         0.00000000
  ---------------------------------------------------
  free energy    TOTEN  =        -9.40352508 eV

  energy without entropy =       -9.40352508  energy(sigma->0) =       -9.40352508


--------------------------------------------------------------------------------------------------------


--------------------------------------- Iteration      1(  11)  ---------------------------------------


    EDDIAG:  cpu time    0.0505: real time    0.0511
  RMM-DIIS:  cpu time    0.2016: real time    0.2018
    ORTHCH:  cpu time    0.0053: real time    0.0054
       DOS:  cpu time    0.0003: real time    0.0003
    --------------------------------------------
      LOOP:  cpu time    0.2576: real time    0.2585

 eigenvalue-minimisations  :    72
 total energy-change (2. order) :-0.5996042E+01  (-0.5296174E+01)
 number of electron      14.0000000 magnetization       4.0000000
 augmentation part       14.0000000 magnetization       4.0000000

 Free energy of the ion-electron system (eV)
  ---------------------------------------------------
  alpha Z        PSCENC =         0.21231588
  Ewald energy   TEWEN  =       358.35000269
  -Hartree energ DENC   =     -1081.48158045
  -exchange      EXHF   =         0.00000000
  -V(xc)+E(xc)   XCENC  =        60.63918049
  PAW double counting   =       492.75057401     -496.45728834
  entropy T*S    EENTRO =        -0.00000000
  eigenvalues    EBANDS =      -238.89642870
  atomic energy  EATOM  =       889.48365740
  Solvation  Ediel_sol  =         0.00000000
  ---------------------------------------------------
  free energy    TOTEN  =       -15.39956701 eV

  energy without entropy =      -15.39956701  energy(sigma->0) =      -15.39956701


--------------------------------------------------------------------------------------------------------


--------------------------------------- Iteration      1(  12)  ---------------------------------------


    EDDIAG:  cpu time    0.0503: real time    0.0509
  RMM-DIIS:  cpu time    0.1784: real time    0.1784
    ORTHCH:  cpu time    0.0054: real time    0.0054
       DOS:  cpu time    0.0003: real time    0.0003
    CHARGE:  cpu time    0.0379: real time    0.0440
    MIXING:  cpu time    0.0083: real time    0.0149
    --------------------------------------------
      LOOP:  cpu time    0.2808: real time    0.2941

 eigenvalue-minimisations  :    67
 total energy-change (2. order) :-0.4569064E+00  (-0.4821549E+00)
 number of electron      13.9999876 magnetization       3.0446788
 augmentation part        1.4079538 magnetization       3.0186652

 Broyden mixing:
  rms(total) = 0.15613E+01    rms(broyden)= 0.15560E+01
  rms(prec ) = 0.16188E+01
  weight for this iteration     100.00

 Free energy of the ion-electron system (eV)
  ---------------------------------------------------
  alpha Z        PSCENC =         0.21231588
  Ewald energy   TEWEN  =       358.35000269
  -Hartree energ DENC   =     -1081.48158045
  -exchange      EXHF   =         0.00000000
  -V(xc)+E(xc)   XCENC  =        60.63918049
  PAW double counting   =       492.75057401     -496.45728834
  entropy T*S    EENTRO =        -0.00000000
  eigenvalues    EBANDS =      -239.35333513
  atomic energy  EATOM  =       889.48365740
  Solvation  Ediel_sol  =         0.00000000
  ---------------------------------------------------
  free energy    TOTEN  =       -15.85647345 eV

  energy without entropy =      -15.85647345  energy(sigma->0) =      -15.85647345


--------------------------------------------------------------------------------------------------------


--------------------------------------- Iteration      1(  13)  ---------------------------------------


    POTLOK:  cpu time    0.2394: real time    0.2397
    SETDIJ:  cpu time    0.2203: real time    0.2204
    EDDIAG:  cpu time    0.0499: real time    0.0502
  RMM-DIIS:  cpu time    0.1671: real time    0.1676
    ORTHCH:  cpu time    0.0055: real time    0.0055
       DOS:  cpu time    0.0004: real time    0.0004
    CHARGE:  cpu time    0.0358: real time    0.0360
    MIXING:  cpu time    0.0079: real time    0.0117
    --------------------------------------------
      LOOP:  cpu time    0.7263: real time    0.7315

 eigenvalue-minimisations  :    64
 total energy-change (2. order) : 0.1151894E+02  (-0.1953986E+01)
 number of electron      13.9999883 magnetization       2.3376623
 augmentation part        1.3478691 magnetization       2.2459520

 Broyden mixing:
  rms(total) = 0.60441E+00    rms(broyden)= 0.60368E+00
  rms(prec ) = 0.64757E+00
  weight for this iteration     100.00

 eigenvalues of (default mixing * dielectric matrix)
  average eigenvalue GAMMA=   0.8668
  0.8668

 Free energy of the ion-electron system (eV)
  ---------------------------------------------------
  alpha Z        PSCENC =         0.21231588
  Ewald energy   TEWEN  =       358.35000269
  -Hartree energ DENC   =     -1107.54610489
  -exchange      EXHF   =         0.00000000
  -V(xc)+E(xc)   XCENC  =        72.41605461
  PAW double counting   =       561.77105116     -565.85394997
  entropy T*S    EENTRO =        -0.00000000
  eigenvalues    EBANDS =      -213.17056117
  atomic energy  EATOM  =       889.48365740
  Solvation  Ediel_sol  =         0.00000000
  ---------------------------------------------------
  free energy    TOTEN  =        -4.33753429 eV

  energy without entropy =       -4.33753429  energy(sigma->0) =       -4.33753429


--------------------------------------------------------------------------------------------------------


--------------------------------------- Iteration      1(  14)  ---------------------------------------


    POTLOK:  cpu time    0.2390: real time    0.2394
    SETDIJ:  cpu time    0.2201: real time    0.2203
    EDDIAG:  cpu time    0.0499: real time    0.0502
  RMM-DIIS:  cpu time    0.1724: real time    0.1725
    ORTHCH:  cpu time    0.0053: real time    0.0053
       DOS:  cpu time    0.0003: real time    0.0003
    CHARGE:  cpu time    0.0362: real time    0.0362
    MIXING:  cpu time    0.0068: real time    0.0069
    --------------------------------------------
      LOOP:  cpu time    0.7301: real time    0.7311

 eigenvalue-minimisations  :    65
 total energy-change (2. order) :-0.8699134E+01  (-0.6898245E+00)
 number of electron      13.9999889 magnetization       1.7003581
 augmentation part        1.2766708 magnetization       1.6441952

 Broyden mixing:
  rms(total) = 0.33932E+00    rms(broyden)= 0.33903E+00
  rms(prec ) = 0.36004E+00
  weight for this iteration     100.00

 eigenvalues of (default mixing * dielectric matrix)
  average eigenvalue GAMMA=   0.9877
  1.0559  0.9195

 Free energy of the ion-electron system (eV)
  ---------------------------------------------------
  alpha Z        PSCENC =         0.21231588
  Ewald energy   TEWEN  =       358.35000269
  -Hartree energ DENC   =     -1120.55739599
  -exchange      EXHF   =         0.00000000
  -V(xc)+E(xc)   XCENC  =        66.11065186
  PAW double counting   =       595.46561985     -599.66630546
  entropy T*S    EENTRO =        -0.00000000
  eigenvalues    EBANDS =      -202.43521482
  atomic energy  EATOM  =       889.48365740
  Solvation  Ediel_sol  =         0.00000000
  ---------------------------------------------------
  free energy    TOTEN  =       -13.03666857 eV

  energy without entropy =      -13.03666857  energy(sigma->0) =      -13.03666857


--------------------------------------------------------------------------------------------------------


--------------------------------------- Iteration      1(  15)  ---------------------------------------


    POTLOK:  cpu time    0.2370: real time    0.2374
    SETDIJ:  cpu time    0.2201: real time    0.2202
    EDDIAG:  cpu time    0.0495: real time    0.0499
  RMM-DIIS:  cpu time    0.1667: real time    0.1672
    ORTHCH:  cpu time    0.0054: real time    0.0054
       DOS:  cpu time    0.0003: real time    0.0003
    CHARGE:  cpu time    0.0359: real time    0.0361
    MIXING:  cpu time    0.0073: real time    0.0073
    --------------------------------------------
      LOOP:  cpu time    0.7222: real time    0.7239

 eigenvalue-minimisations  :    64
 total energy-change (2. order) :-0.1844447E+01  (-0.7863006E-01)
 number of electron      13.9999890 magnetization       0.9074552
 augmentation part        1.2663739 magnetization       0.8707786

 Broyden mixing:
  rms(total) = 0.19060E+00    rms(broyden)= 0.19051E+00
  rms(prec ) = 0.20355E+00
  weight for this iteration     100.00

 eigenvalues of (default mixing * dielectric matrix)
  average eigenvalue GAMMA=   1.2336
  1.8252  1.1059  0.7695

 Free energy of the ion-electron system (eV)
  ---------------------------------------------------
  alpha Z        PSCENC =         0.21231588
  Ewald energy   TEWEN  =       358.35000269
  -Hartree energ DENC   =     -1122.40338327
  -exchange      EXHF   =         0.00000000
  -V(xc)+E(xc)   XCENC  =        64.56396895
  PAW double counting   =       605.21371731     -609.36660384
  entropy T*S    EENTRO =        -0.00000000
  eigenvalues    EBANDS =      -200.93479107
  atomic energy  EATOM  =       889.48365740
  Solvation  Ediel_sol  =         0.00000000
  ---------------------------------------------------
  free energy    TOTEN  =       -14.88111595 eV

  energy without entropy =      -14.88111595  energy(sigma->0) =      -14.88111595


--------------------------------------------------------------------------------------------------------


--------------------------------------- Iteration      1(  16)  ---------------------------------------


    POTLOK:  cpu time    0.2378: real time    0.2383
    SETDIJ:  cpu time    0.2198: real time    0.2200
    EDDIAG:  cpu time    0.0498: real time    0.0502
  RMM-DIIS:  cpu time    0.1687: real time    0.1688
    ORTHCH:  cpu time    0.0052: real time    0.0052
       DOS:  cpu time    0.0003: real time    0.0003
    CHARGE:  cpu time    0.0352: real time    0.0352
    MIXING:  cpu time    0.0082: real time    0.0082
    --------------------------------------------
      LOOP:  cpu time    0.7250: real time    0.7262

 eigenvalue-minimisations  :    64
 total energy-change (2. order) :-0.1384568E+01  (-0.6686841E-01)
 number of electron      13.9999890 magnetization       0.6458737
 augmentation part        1.2691888 magnetization       0.6259270

 Broyden mixing:
  rms(total) = 0.59161E-01    rms(broyden)= 0.59043E-01
  rms(prec ) = 0.65148E-01
  weight for this iteration     100.00

 eigenvalues of (default mixing * dielectric matrix)
  average eigenvalue GAMMA=   1.2436
  2.1964  1.1845  0.8926  0.7008

 Free energy of the ion-electron system (eV)
  ---------------------------------------------------
  alpha Z        PSCENC =         0.21231588
  Ewald energy   TEWEN  =       358.35000269
  -Hartree energ DENC   =     -1122.74182364
  -exchange      EXHF   =         0.00000000
  -V(xc)+E(xc)   XCENC  =        63.44072557
  PAW double counting   =       610.23086010     -614.30277168
  entropy T*S    EENTRO =        -0.00000000
  eigenvalues    EBANDS =      -200.93865061
  atomic energy  EATOM  =       889.48365740
  Solvation  Ediel_sol  =         0.00000000
  ---------------------------------------------------
  free energy    TOTEN  =       -16.26568428 eV

  energy without entropy =      -16.26568428  energy(sigma->0) =      -16.26568428


--------------------------------------------------------------------------------------------------------


--------------------------------------- Iteration      1(  17)  ---------------------------------------


    POTLOK:  cpu time    0.2364: real time    0.2366
    SETDIJ:  cpu time    0.2199: real time    0.2200
    EDDIAG:  cpu time    0.0499: real time    0.0501
  RMM-DIIS:  cpu time    0.1729: real time    0.1741
    ORTHCH:  cpu time    0.0052: real time    0.0052
       DOS:  cpu time    0.0004: real time    0.0004
    CHARGE:  cpu time    0.0352: real time    0.0352
    MIXING:  cpu time    0.0086: real time    0.0086
    --------------------------------------------
      LOOP:  cpu time    0.7284: real time    0.7300

 eigenvalue-minimisations  :    65
 total energy-change (2. order) :-0.4362411E+00  (-0.1482736E-01)
 number of electron      13.9999891 magnetization       0.4097698
 augmentation part        1.2643025 magnetization       0.3990663

 Broyden mixing:
  rms(total) = 0.36220E-01    rms(broyden)= 0.36118E-01
  rms(prec ) = 0.41378E-01
  weight for this iteration     100.00

 eigenvalues of (default mixing * dielectric matrix)
  average eigenvalue GAMMA=   1.1762
  2.2312  1.3136  0.8220  0.8220  0.6924

 Free energy of the ion-electron system (eV)
  ---------------------------------------------------
  alpha Z        PSCENC =         0.21231588
  Ewald energy   TEWEN  =       358.35000269
  -Hartree energ DENC   =     -1123.70400462
  -exchange      EXHF   =         0.00000000
  -V(xc)+E(xc)   XCENC  =        63.09963279
  PAW double counting   =       611.94972394     -616.02104959
  entropy T*S    EENTRO =        -0.00000000
  eigenvalues    EBANDS =      -200.07220390
  atomic energy  EATOM  =       889.48365740
  Solvation  Ediel_sol  =         0.00000000
  ---------------------------------------------------
  free energy    TOTEN  =       -16.70192541 eV

  energy without entropy =      -16.70192541  energy(sigma->0) =      -16.70192541


--------------------------------------------------------------------------------------------------------


--------------------------------------- Iteration      1(  18)  ---------------------------------------


    POTLOK:  cpu time    0.2394: real time    0.2398
    SETDIJ:  cpu time    0.2203: real time    0.2203
    EDDIAG:  cpu time    0.0497: real time    0.0500
  RMM-DIIS:  cpu time    0.1687: real time    0.1688
    ORTHCH:  cpu time    0.0053: real time    0.0053
       DOS:  cpu time    0.0003: real time    0.0003
    CHARGE:  cpu time    0.0361: real time    0.0362
    MIXING:  cpu time    0.0081: real time    0.0081
    --------------------------------------------
      LOOP:  cpu time    0.7280: real time    0.7288

 eigenvalue-minimisations  :    64
 total energy-change (2. order) :-0.3503178E+00  (-0.3248371E-02)
 number of electron      13.9999891 magnetization       0.1299984
 augmentation part        1.2632147 magnetization       0.1231502

 Broyden mixing:
  rms(total) = 0.21120E-01    rms(broyden)= 0.21085E-01
  rms(prec ) = 0.25480E-01
  weight for this iteration     100.00

 eigenvalues of (default mixing * dielectric matrix)
  average eigenvalue GAMMA=   1.3527
  2.4593  2.2187  1.0938  0.8881  0.7729  0.6837

 Free energy of the ion-electron system (eV)
  ---------------------------------------------------
  alpha Z        PSCENC =         0.21231588
  Ewald energy   TEWEN  =       358.35000269
  -Hartree energ DENC   =     -1123.87197799
  -exchange      EXHF   =         0.00000000
  -V(xc)+E(xc)   XCENC  =        62.74852771
  PAW double counting   =       610.96650244     -615.03179508
  entropy T*S    EENTRO =        -0.00000000
  eigenvalues    EBANDS =      -199.90947624
  atomic energy  EATOM  =       889.48365740
  Solvation  Ediel_sol  =         0.00000000
  ---------------------------------------------------
  free energy    TOTEN  =       -17.05224318 eV

  energy without entropy =      -17.05224318  energy(sigma->0) =      -17.05224318


--------------------------------------------------------------------------------------------------------


--------------------------------------- Iteration      1(  19)  ---------------------------------------


    POTLOK:  cpu time    0.2355: real time    0.2357
    SETDIJ:  cpu time    0.2201: real time    0.2201
    EDDIAG:  cpu time    0.0498: real time    0.0500
  RMM-DIIS:  cpu time    0.1733: real time    0.1738
    ORTHCH:  cpu time    0.0051: real time    0.0051
       DOS:  cpu time    0.0003: real time    0.0003
    CHARGE:  cpu time    0.0357: real time    0.0357
    MIXING:  cpu time    0.0093: real time    0.0093
    --------------------------------------------
      LOOP:  cpu time    0.7291: real time    0.7300

 eigenvalue-minimisations  :    65
 total energy-change (2. order) :-0.7066433E+00  (-0.5624146E-02)
 number of electron      13.9999891 magnetization       0.0448991
 augmentation part        1.2617456 magnetization       0.0419127

 Broyden mixing:
  rms(total) = 0.90481E-02    rms(broyden)= 0.90083E-02
  rms(prec ) = 0.12600E-01
  weight for this iteration     100.00

 eigenvalues of (default mixing * dielectric matrix)
  average eigenvalue GAMMA=   1.3970
  3.2288  2.2223  1.1643  0.8858  0.8858  0.7308  0.6613

 Free energy of the ion-electron system (eV)
  ---------------------------------------------------
  alpha Z        PSCENC =         0.21231588
  Ewald energy   TEWEN  =       358.35000269
  -Hartree energ DENC   =     -1124.13555004
  -exchange      EXHF   =         0.00000000
  -V(xc)+E(xc)   XCENC  =        62.05498402
  PAW double counting   =       610.16838781     -614.22717344
  entropy T*S    EENTRO =        -0.00000000
  eigenvalues    EBANDS =      -199.66551079
  atomic energy  EATOM  =       889.48365740
  Solvation  Ediel_sol  =         0.00000000
  ---------------------------------------------------
  free energy    TOTEN  =       -17.75888646 eV

  energy without entropy =      -17.75888646  energy(sigma->0) =      -17.75888646


--------------------------------------------------------------------------------------------------------


--------------------------------------- Iteration      1(  20)  ---------------------------------------


    POTLOK:  cpu time    0.2358: real time    0.2362
    SETDIJ:  cpu time    0.2200: real time    0.2201
    EDDIAG:  cpu time    0.0494: real time    0.0495
  RMM-DIIS:  cpu time    0.1739: real time    0.1742
    ORTHCH:  cpu time    0.0050: real time    0.0050
       DOS:  cpu time    0.0003: real time    0.0003
    CHARGE:  cpu time    0.0352: real time    0.0354
    MIXING:  cpu time    0.0096: real time    0.0096
    --------------------------------------------
      LOOP:  cpu time    0.7293: real time    0.7303

 eigenvalue-minimisations  :    66
 total energy-change (2. order) :-0.9357653E-01  (-0.1006045E-02)
 number of electron      13.9999891 magnetization      -0.0062875
 augmentation part        1.2614674 magnetization      -0.0078521

 Broyden mixing:
  rms(total) = 0.52476E-02    rms(broyden)= 0.52344E-02
  rms(prec ) = 0.83786E-02
  weight for this iteration     100.00

 eigenvalues of (default mixing * dielectric matrix)
  average eigenvalue GAMMA=   1.4526
  3.8183  2.2101  1.3606  1.2456  0.7991  0.7991  0.7344  0.6537

 Free energy of the ion-electron system (eV)
  ---------------------------------------------------
  alpha Z        PSCENC =         0.21231588
  Ewald energy   TEWEN  =       358.35000269
  -Hartree energ DENC   =     -1124.08280274
  -exchange      EXHF   =         0.00000000
  -V(xc)+E(xc)   XCENC  =        61.95639765
  PAW double counting   =       609.82138192     -613.87694910
  entropy T*S    EENTRO =        -0.00000000
  eigenvalues    EBANDS =      -199.71646670
  atomic energy  EATOM  =       889.48365740
  Solvation  Ediel_sol  =         0.00000000
  ---------------------------------------------------
  free energy    TOTEN  =       -17.85246299 eV

  energy without entropy =      -17.85246299  energy(sigma->0) =      -17.85246299


--------------------------------------------------------------------------------------------------------


--------------------------------------- Iteration      1(  21)  ---------------------------------------


    POTLOK:  cpu time    0.2374: real time    0.2377
    SETDIJ:  cpu time    0.2191: real time    0.2195
    EDDIAG:  cpu time    0.0497: real time    0.0498
  RMM-DIIS:  cpu time    0.1722: real time    0.1722
    ORTHCH:  cpu time    0.0050: real time    0.0050
       DOS:  cpu time    0.0003: real time    0.0003
    CHARGE:  cpu time    0.0354: real time    0.0355
    MIXING:  cpu time    0.0101: real time    0.0101
    --------------------------------------------
      LOOP:  cpu time    0.7293: real time    0.7302

 eigenvalue-minimisations  :    65
 total energy-change (2. order) :-0.2915113E-01  (-0.3143695E-03)
 number of electron      13.9999891 magnetization      -0.0139368
 augmentation part        1.2620230 magnetization      -0.0144657

 Broyden mixing:
  rms(total) = 0.35954E-02    rms(broyden)= 0.35863E-02
  rms(prec ) = 0.59281E-02
  weight for this iteration     100.00

 eigenvalues of (default mixing * dielectric matrix)
  average eigenvalue GAMMA=   1.4517
  4.0162  2.2969  1.6895  1.1468  0.8883  0.8883  0.7995  0.7066  0.6330

 Free energy of the ion-electron system (eV)
  ---------------------------------------------------
  alpha Z        PSCENC =         0.21231588
  Ewald energy   TEWEN  =       358.35000269
  -Hartree energ DENC   =     -1123.95932026
  -exchange      EXHF   =         0.00000000
  -V(xc)+E(xc)   XCENC  =        61.91678583
  PAW double counting   =       609.41332147     -613.46594044
  entropy T*S    EENTRO =        -0.00000000
  eigenvalues    EBANDS =      -199.83243670
  atomic energy  EATOM  =       889.48365740
  Solvation  Ediel_sol  =         0.00000000
  ---------------------------------------------------
  free energy    TOTEN  =       -17.88161413 eV

  energy without entropy =      -17.88161413  energy(sigma->0) =      -17.88161413


--------------------------------------------------------------------------------------------------------


--------------------------------------- Iteration      1(  22)  ---------------------------------------


    POTLOK:  cpu time    0.2363: real time    0.2367
    SETDIJ:  cpu time    0.2197: real time    0.2197
    EDDIAG:  cpu time    0.0498: real time    0.0500
  RMM-DIIS:  cpu time    0.1742: real time    0.1748
    ORTHCH:  cpu time    0.0064: real time    0.0064
       DOS:  cpu time    0.0005: real time    0.0005
    CHARGE:  cpu time    0.0376: real time    0.0376
    MIXING:  cpu time    0.0108: real time    0.0108
    --------------------------------------------
      LOOP:  cpu time    0.7351: real time    0.7365

 eigenvalue-minimisations  :    64
 total energy-change (2. order) : 0.1792670E-03  (-0.8574949E-04)
 number of electron      13.9999891 magnetization      -0.0145894
 augmentation part        1.2615338 magnetization      -0.0146036

 Broyden mixing:
  rms(total) = 0.16515E-02    rms(broyden)= 0.16438E-02
  rms(prec ) = 0.39414E-02
  weight for this iteration     100.00

 eigenvalues of (default mixing * dielectric matrix)
  average eigenvalue GAMMA=   1.4663
  4.1113  2.4877  1.7515  1.3272  1.0881  0.9540  0.7916  0.7916  0.7244  0.6360

 Free energy of the ion-electron system (eV)
  ---------------------------------------------------
  alpha Z        PSCENC =         0.21231588
  Ewald energy   TEWEN  =       358.35000269
  -Hartree energ DENC   =     -1124.06027137
  -exchange      EXHF   =         0.00000000
  -V(xc)+E(xc)   XCENC  =        61.91947222
  PAW double counting   =       609.52509350     -613.57890659
  entropy T*S    EENTRO =        -0.00000000
  eigenvalues    EBANDS =      -199.73279860
  atomic energy  EATOM  =       889.48365740
  Solvation  Ediel_sol  =         0.00000000
  ---------------------------------------------------
  free energy    TOTEN  =       -17.88143486 eV

  energy without entropy =      -17.88143486  energy(sigma->0) =      -17.88143486


--------------------------------------------------------------------------------------------------------


--------------------------------------- Iteration      1(  23)  ---------------------------------------


    POTLOK:  cpu time    0.2378: real time    0.2381
    SETDIJ:  cpu time    0.2200: real time    0.2200
    EDDIAG:  cpu time    0.0501: real time    0.0503
  RMM-DIIS:  cpu time    0.1736: real time    0.1739
    ORTHCH:  cpu time    0.0050: real time    0.0050
       DOS:  cpu time    0.0003: real time    0.0003
    CHARGE:  cpu time    0.0367: real time    0.0367
    MIXING:  cpu time    0.0140: real time    0.0151
    --------------------------------------------
      LOOP:  cpu time    0.7376: real time    0.7393

 eigenvalue-minimisations  :    61
 total energy-change (2. order) :-0.3665429E-03  (-0.4500419E-04)
 number of electron      13.9999891 magnetization      -0.0097760
 augmentation part        1.2613424 magnetization      -0.0095430

 Broyden mixing:
  rms(total) = 0.21785E-02    rms(broyden)= 0.21765E-02
  rms(prec ) = 0.30465E-02
  weight for this iteration     100.00

 eigenvalues of (default mixing * dielectric matrix)
  average eigenvalue GAMMA=   1.4954
  4.2248  2.7528  2.1060  1.4994  1.1378  0.9535  0.9535  0.7812  0.7017  0.7017
  0.6368

 Free energy of the ion-electron system (eV)
  ---------------------------------------------------
  alpha Z        PSCENC =         0.21231588
  Ewald energy   TEWEN  =       358.35000269
  -Hartree energ DENC   =     -1124.14698184
  -exchange      EXHF   =         0.00000000
  -V(xc)+E(xc)   XCENC  =        61.91930476
  PAW double counting   =       609.60150586     -613.65549681
  entropy T*S    EENTRO =        -0.00000000
  eigenvalues    EBANDS =      -199.64610935
  atomic energy  EATOM  =       889.48365740
  Solvation  Ediel_sol  =         0.00000000
  ---------------------------------------------------
  free energy    TOTEN  =       -17.88180140 eV

  energy without entropy =      -17.88180140  energy(sigma->0) =      -17.88180140


--------------------------------------------------------------------------------------------------------


--------------------------------------- Iteration      1(  24)  ---------------------------------------


    POTLOK:  cpu time    0.2364: real time    0.2371
    SETDIJ:  cpu time    0.2200: real time    0.2201
    EDDIAG:  cpu time    0.0496: real time    0.0498
  RMM-DIIS:  cpu time    0.1651: real time    0.1653
    ORTHCH:  cpu time    0.0051: real time    0.0051
       DOS:  cpu time    0.0003: real time    0.0003
    CHARGE:  cpu time    0.0357: real time    0.0357
    MIXING:  cpu time    0.0112: real time    0.0112
    --------------------------------------------
      LOOP:  cpu time    0.7233: real time    0.7246

 eigenvalue-minimisations  :    60
 total energy-change (2. order) :-0.3740875E-02  (-0.2399348E-04)
 number of electron      13.9999891 magnetization      -0.0045364
 augmentation part        1.2613747 magnetization      -0.0044118

 Broyden mixing:
  rms(total) = 0.92123E-03    rms(broyden)= 0.92117E-03
  rms(prec ) = 0.15347E-02
  weight for this iteration     100.00

 eigenvalues of (default mixing * dielectric matrix)
  average eigenvalue GAMMA=   1.5720
  4.5021  3.3747  2.3279  1.6301  1.1602  1.1602  0.9793  0.8578  0.8578  0.7039
  0.6786  0.6316

 Free energy of the ion-electron system (eV)
  ---------------------------------------------------
  alpha Z        PSCENC =         0.21231588
  Ewald energy   TEWEN  =       358.35000269
  -Hartree energ DENC   =     -1124.18660214
  -exchange      EXHF   =         0.00000000
  -V(xc)+E(xc)   XCENC  =        61.91512830
  PAW double counting   =       609.63023300     -613.68357242
  entropy T*S    EENTRO =        -0.00000000
  eigenvalues    EBANDS =      -199.60670500
  atomic energy  EATOM  =       889.48365740
  Solvation  Ediel_sol  =         0.00000000
  ---------------------------------------------------
  free energy    TOTEN  =       -17.88554228 eV

  energy without entropy =      -17.88554228  energy(sigma->0) =      -17.88554228


--------------------------------------------------------------------------------------------------------


--------------------------------------- Iteration      1(  25)  ---------------------------------------


    POTLOK:  cpu time    0.2348: real time    0.2352
    SETDIJ:  cpu time    0.2210: real time    0.2211
    EDDIAG:  cpu time    0.0499: real time    0.0502
  RMM-DIIS:  cpu time    0.1850: real time    0.1850
    ORTHCH:  cpu time    0.0050: real time    0.0050
       DOS:  cpu time    0.0003: real time    0.0003
    CHARGE:  cpu time    0.0355: real time    0.0355
    MIXING:  cpu time    0.0119: real time    0.0119
    --------------------------------------------
      LOOP:  cpu time    0.7434: real time    0.7443

 eigenvalue-minimisations  :    60
 total energy-change (2. order) :-0.2686838E-02  (-0.1624013E-04)
 number of electron      13.9999891 magnetization      -0.0010426
 augmentation part        1.2613891 magnetization      -0.0009836

 Broyden mixing:
  rms(total) = 0.63418E-03    rms(broyden)= 0.63399E-03
  rms(prec ) = 0.93520E-03
  weight for this iteration     100.00

 eigenvalues of (default mixing * dielectric matrix)
  average eigenvalue GAMMA=   1.6477
  5.1955  3.8244  2.2472  2.0283  1.3098  1.3098  0.9735  0.9735  0.7785  0.7316
  0.7316  0.6888  0.6284

 Free energy of the ion-electron system (eV)
  ---------------------------------------------------
  alpha Z        PSCENC =         0.21231588
  Ewald energy   TEWEN  =       358.35000269
  -Hartree energ DENC   =     -1124.21648859
  -exchange      EXHF   =         0.00000000
  -V(xc)+E(xc)   XCENC  =        61.91198548
  PAW double counting   =       609.59006492     -613.64306770
  entropy T*S    EENTRO =        -0.00000000
  eigenvalues    EBANDS =      -199.57669920
  atomic energy  EATOM  =       889.48365740
  Solvation  Ediel_sol  =         0.00000000
  ---------------------------------------------------
  free energy    TOTEN  =       -17.88822912 eV

  energy without entropy =      -17.88822912  energy(sigma->0) =      -17.88822912


--------------------------------------------------------------------------------------------------------


--------------------------------------- Iteration      1(  26)  ---------------------------------------


    POTLOK:  cpu time    0.2342: real time    0.2349
    SETDIJ:  cpu time    0.2216: real time    0.2216
    EDDIAG:  cpu time    0.0499: real time    0.0500
  RMM-DIIS:  cpu time    0.1620: real time    0.1620
    ORTHCH:  cpu time    0.0052: real time    0.0052
       DOS:  cpu time    0.0004: real time    0.0004
    CHARGE:  cpu time    0.0366: real time    0.0366
    MIXING:  cpu time    0.0121: real time    0.0121
    --------------------------------------------
      LOOP:  cpu time    0.7220: real time    0.7229

 eigenvalue-minimisations  :    57
 total energy-change (2. order) :-0.7498096E-03  (-0.5958758E-05)
 number of electron      13.9999891 magnetization       0.0004802
 augmentation part        1.2613751 magnetization       0.0005137

 Broyden mixing:
  rms(total) = 0.33275E-03    rms(broyden)= 0.33260E-03
  rms(prec ) = 0.51774E-03
  weight for this iteration     100.00

 eigenvalues of (default mixing * dielectric matrix)
  average eigenvalue GAMMA=   1.7555
  6.4960  4.0362  2.4044  2.4044  1.5103  1.2092  1.0248  1.0248  0.9340  0.8263
  0.7091  0.7091  0.6279  0.6608

 Free energy of the ion-electron system (eV)
  ---------------------------------------------------
  alpha Z        PSCENC =         0.21231588
  Ewald energy   TEWEN  =       358.35000269
  -Hartree energ DENC   =     -1124.23328010
  -exchange      EXHF   =         0.00000000
  -V(xc)+E(xc)   XCENC  =        61.91075868
  PAW double counting   =       609.52530256     -613.57829529
  entropy T*S    EENTRO =        -0.00000000
  eigenvalues    EBANDS =      -199.55944075
  atomic energy  EATOM  =       889.48365740
  Solvation  Ediel_sol  =         0.00000000
  ---------------------------------------------------
  free energy    TOTEN  =       -17.88897893 eV

  energy without entropy =      -17.88897893  energy(sigma->0) =      -17.88897893


--------------------------------------------------------------------------------------------------------


--------------------------------------- Iteration      1(  27)  ---------------------------------------


    POTLOK:  cpu time    0.2342: real time    0.2344
    SETDIJ:  cpu time    0.2207: real time    0.2209
    EDDIAG:  cpu time    0.0495: real time    0.0500
  RMM-DIIS:  cpu time    0.1566: real time    0.1566
    ORTHCH:  cpu time    0.0050: real time    0.0050
       DOS:  cpu time    0.0003: real time    0.0003
    CHARGE:  cpu time    0.0357: real time    0.0357
    MIXING:  cpu time    0.0131: real time    0.0131
    --------------------------------------------
      LOOP:  cpu time    0.7151: real time    0.7159

 eigenvalue-minimisations  :    51
 total energy-change (2. order) :-0.1710768E-03  (-0.6311169E-06)
 number of electron      13.9999891 magnetization       0.0008064
 augmentation part        1.2613556 magnetization       0.0008241

 Broyden mixing:
  rms(total) = 0.16462E-03    rms(broyden)= 0.16453E-03
  rms(prec ) = 0.30036E-03
  weight for this iteration     100.00

 eigenvalues of (default mixing * dielectric matrix)
  average eigenvalue GAMMA=   1.8651
  7.9052  4.1447  2.8373  2.4008  1.7701  1.2971  1.2971  0.9950  0.9950  0.8163
  0.8163  0.7131  0.7131  0.6482  0.6268

 Free energy of the ion-electron system (eV)
  ---------------------------------------------------
  alpha Z        PSCENC =         0.21231588
  Ewald energy   TEWEN  =       358.35000269
  -Hartree energ DENC   =     -1124.24647538
  -exchange      EXHF   =         0.00000000
  -V(xc)+E(xc)   XCENC  =        61.91078220
  PAW double counting   =       609.51368214     -613.56673024
  entropy T*S    EENTRO =        -0.00000000
  eigenvalues    EBANDS =      -199.54638470
  atomic energy  EATOM  =       889.48365740
  Solvation  Ediel_sol  =         0.00000000
  ---------------------------------------------------
  free energy    TOTEN  =       -17.88915000 eV

  energy without entropy =      -17.88915000  energy(sigma->0) =      -17.88915000


--------------------------------------------------------------------------------------------------------


--------------------------------------- Iteration      1(  28)  ---------------------------------------


    POTLOK:  cpu time    0.2352: real time    0.2354
    SETDIJ:  cpu time    0.2217: real time    0.2217
    EDDIAG:  cpu time    0.0497: real time    0.0498
  RMM-DIIS:  cpu time    0.1468: real time    0.1468
    ORTHCH:  cpu time    0.0051: real time    0.0051
       DOS:  cpu time    0.0004: real time    0.0004
    CHARGE:  cpu time    0.0359: real time    0.0359
    MIXING:  cpu time    0.0133: real time    0.0133
    --------------------------------------------
      LOOP:  cpu time    0.7080: real time    0.7083

 eigenvalue-minimisations  :    48
 total energy-change (2. order) :-0.7371968E-04  (-0.3747251E-06)
 number of electron      13.9999891 magnetization       0.0005958
 augmentation part        1.2613337 magnetization       0.0006045

 Broyden mixing:
  rms(total) = 0.99095E-04    rms(broyden)= 0.98997E-04
  rms(prec ) = 0.18214E-03
  weight for this iteration     100.00

 eigenvalues of (default mixing * dielectric matrix)
  average eigenvalue GAMMA=   1.8569
  8.3447  4.1861  3.0536  2.3466  1.8975  1.3382  1.3069  1.0266  1.0266  0.9157
  0.7829  0.7829  0.7213  0.7031  0.6255  0.6526

 Free energy of the ion-electron system (eV)
  ---------------------------------------------------
  alpha Z        PSCENC =         0.21231588
  Ewald energy   TEWEN  =       358.35000269
  -Hartree energ DENC   =     -1124.25798617
  -exchange      EXHF   =         0.00000000
  -V(xc)+E(xc)   XCENC  =        61.91113265
  PAW double counting   =       609.52393088     -613.57699324
  entropy T*S    EENTRO =        -0.00000000
  eigenvalues    EBANDS =      -199.53528381
  atomic energy  EATOM  =       889.48365740
  Solvation  Ediel_sol  =         0.00000000
  ---------------------------------------------------
  free energy    TOTEN  =       -17.88922372 eV

  energy without entropy =      -17.88922372  energy(sigma->0) =      -17.88922372


--------------------------------------------------------------------------------------------------------


--------------------------------------- Iteration      1(  29)  ---------------------------------------


    POTLOK:  cpu time    0.2352: real time    0.2358
    SETDIJ:  cpu time    0.2206: real time    0.2207
    EDDIAG:  cpu time    0.0497: real time    0.0499
  RMM-DIIS:  cpu time    0.1458: real time    0.1458
    ORTHCH:  cpu time    0.0057: real time    0.0057
       DOS:  cpu time    0.0004: real time    0.0004
    CHARGE:  cpu time    0.0373: real time    0.0373
    MIXING:  cpu time    0.0136: real time    0.0136
    --------------------------------------------
      LOOP:  cpu time    0.7084: real time    0.7092

 eigenvalue-minimisations  :    46
 total energy-change (2. order) :-0.7989209E-04  (-0.1932882E-06)
 number of electron      13.9999891 magnetization       0.0002401
 augmentation part        1.2613296 magnetization       0.0002445

 Broyden mixing:
  rms(total) = 0.76863E-04    rms(broyden)= 0.76827E-04
  rms(prec ) = 0.12435E-03
  weight for this iteration     100.00

 eigenvalues of (default mixing * dielectric matrix)
  average eigenvalue GAMMA=   1.8911
  8.6509  4.2224  3.3278  2.3029  2.3029  1.6841  1.3141  1.3141  0.9932  0.9932
  0.8292  0.8292  0.7226  0.7226  0.6252  0.6575  0.6575

 Free energy of the ion-electron system (eV)
  ---------------------------------------------------
  alpha Z        PSCENC =         0.21231588
  Ewald energy   TEWEN  =       358.35000269
  -Hartree energ DENC   =     -1124.25848911
  -exchange      EXHF   =         0.00000000
  -V(xc)+E(xc)   XCENC  =        61.91103162
  PAW double counting   =       609.52336156     -613.57634628
  entropy T*S    EENTRO =        -0.00000000
  eigenvalues    EBANDS =      -199.53483738
  atomic energy  EATOM  =       889.48365740
  Solvation  Ediel_sol  =         0.00000000
  ---------------------------------------------------
  free energy    TOTEN  =       -17.88930361 eV

  energy without entropy =      -17.88930361  energy(sigma->0) =      -17.88930361


--------------------------------------------------------------------------------------------------------


--------------------------------------- Iteration      1(  30)  ---------------------------------------


    POTLOK:  cpu time    0.2365: real time    0.2367
    SETDIJ:  cpu time    0.2210: real time    0.2212
    EDDIAG:  cpu time    0.0498: real time    0.0500
  RMM-DIIS:  cpu time    0.1456: real time    0.1456
    ORTHCH:  cpu time    0.0053: real time    0.0053
       DOS:  cpu time    0.0004: real time    0.0004
    CHARGE:  cpu time    0.0363: real time    0.0365
    MIXING:  cpu time    0.0145: real time    0.0145
    --------------------------------------------
      LOOP:  cpu time    0.7094: real time    0.7101

 eigenvalue-minimisations  :    47
 total energy-change (2. order) :-0.6727084E-04  (-0.1538816E-06)
 number of electron      13.9999891 magnetization       0.0000792
 augmentation part        1.2613394 magnetization       0.0000780

 Broyden mixing:
  rms(total) = 0.41444E-04    rms(broyden)= 0.41402E-04
  rms(prec ) = 0.62556E-04
  weight for this iteration     100.00

 eigenvalues of (default mixing * dielectric matrix)
  average eigenvalue GAMMA=   1.9390
  8.9535  4.4530  3.9489  2.7431  2.3609  1.8163  1.3143  1.3143  1.0115  1.0115
  0.9772  0.8178  0.8178  0.7125  0.7125  0.6763  0.6260  0.6344

 Free energy of the ion-electron system (eV)
  ---------------------------------------------------
  alpha Z        PSCENC =         0.21231588
  Ewald energy   TEWEN  =       358.35000269
  -Hartree energ DENC   =     -1124.25560041
  -exchange      EXHF   =         0.00000000
  -V(xc)+E(xc)   XCENC  =        61.91081215
  PAW double counting   =       609.52033149     -613.57321613
  entropy T*S    EENTRO =        -0.00000000
  eigenvalues    EBANDS =      -199.53767396
  atomic energy  EATOM  =       889.48365740
  Solvation  Ediel_sol  =         0.00000000
  ---------------------------------------------------
  free energy    TOTEN  =       -17.88937088 eV

  energy without entropy =      -17.88937088  energy(sigma->0) =      -17.88937088


--------------------------------------------------------------------------------------------------------


--------------------------------------- Iteration      1(  31)  ---------------------------------------


    POTLOK:  cpu time    0.2362: real time    0.2367
    SETDIJ:  cpu time    0.2203: real time    0.2205
    EDDIAG:  cpu time    0.0498: real time    0.0499
  RMM-DIIS:  cpu time    0.1477: real time    0.1478
    ORTHCH:  cpu time    0.0052: real time    0.0052
       DOS:  cpu time    0.0003: real time    0.0003
    --------------------------------------------
      LOOP:  cpu time    0.6594: real time    0.6604

 eigenvalue-minimisations  :    40
 total energy-change (2. order) :-0.8962577E-05  (-0.5367472E-07)
 number of electron      13.9999891 magnetization       0.0000792
 augmentation part        1.2613394 magnetization       0.0000780

 Free energy of the ion-electron system (eV)
  ---------------------------------------------------
  alpha Z        PSCENC =         0.21231588
  Ewald energy   TEWEN  =       358.35000269
  -Hartree energ DENC   =     -1124.25539662
  -exchange      EXHF   =         0.00000000
  -V(xc)+E(xc)   XCENC  =        61.91080243
  PAW double counting   =       609.52188651     -613.57478487
  entropy T*S    EENTRO =        -0.00000000
  eigenvalues    EBANDS =      -199.53786327
  atomic energy  EATOM  =       889.48365740
  Solvation  Ediel_sol  =         0.00000000
  ---------------------------------------------------
  free energy    TOTEN  =       -17.88937985 eV

  energy without entropy =      -17.88937985  energy(sigma->0) =      -17.88937985


--------------------------------------------------------------------------------------------------------


 average (electrostatic) potential at core
  the test charge radii are     0.7215  0.5201
  (the norm of the test charge is              1.0000)
       1 -81.7310       2 -81.7310       3 -45.4376       4 -45.4376
 
 
 
 E-fermi :  -5.4345     XC(G=0):  -0.2659     alpha+bet : -0.0607


 spin component 1

 k-point     1 :       0.0000    0.0000    0.0000
  band No.  band energies     occupation 
      1     -27.8291      1.00000
      2     -22.8634      1.00000
      3     -13.7590      1.00000
      4     -11.8899      1.00000
      5      -9.3638      1.00000
      6      -8.3295      1.00000
      7      -5.7341      1.00000
      8      -1.9284      0.00000
      9      -0.6765      0.00000
     10       0.1305      0.00000
     11       0.1977      0.00000
     12       0.5107      0.00000
     13       0.5806      0.00000
     14       0.5996      0.00000
     15       0.6151      0.00000
     16       0.8676      0.00000

 spin component 2

 k-point     1 :       0.0000    0.0000    0.0000
  band No.  band energies     occupation 
      1     -27.8291      1.00000
      2     -22.8634      1.00000
      3     -13.7590      1.00000
      4     -11.8900      1.00000
      5      -9.3638      1.00000
      6      -8.3295      1.00000
      7      -5.7342      1.00000
      8      -1.9281      0.00000
      9      -0.6728      0.00000
     10       0.1385      0.00000
     11       0.2102      0.00000
     12       0.5169      0.00000
     13       0.5871      0.00000
     14       0.6049      0.00000
     15       0.6232      0.00000
     16       0.9141      0.00000


--------------------------------------------------------------------------------------------------------


 soft charge-density along one line, spin component           1
         0         1         2         3         4         5         6         7         8         9
 total charge-density along one line
 
 soft charge-density along one line, spin component           2
         0         1         2         3         4         5         6         7         8         9
 total charge-density along one line
 
 pseudopotential strength for first ion, spin component:           1
 13.996  -0.563  -0.091   0.000  -0.040   0.001   0.000  -0.002
 -0.563   0.127   0.011  -0.000   0.006  -0.001   0.000  -0.000
 -0.091   0.011 -10.772   0.000   0.049   0.356  -0.000  -0.007
  0.000  -0.000   0.000 -10.608  -0.000  -0.000   0.333   0.000
 -0.040   0.006   0.049  -0.000 -10.817  -0.007   0.000   0.361
  0.001  -0.001   0.356  -0.000  -0.007   0.106   0.000   0.001
  0.000   0.000  -0.000   0.333   0.000   0.000   0.111  -0.000
 -0.002  -0.000  -0.007   0.000   0.361   0.001  -0.000   0.107
 pseudopotential strength for first ion, spin component:           2
 13.996  -0.563  -0.091   0.000  -0.040   0.001   0.000  -0.002
 -0.563   0.127   0.011  -0.000   0.006  -0.001   0.000  -0.000
 -0.091   0.011 -10.772   0.000   0.049   0.356   0.000  -0.007
  0.000  -0.000   0.000 -10.608  -0.000   0.000   0.333   0.000
 -0.040   0.006   0.049  -0.000 -10.817  -0.007   0.000   0.361
  0.001  -0.001   0.356   0.000  -0.007   0.106  -0.000   0.001
  0.000   0.000   0.000   0.333   0.000  -0.000   0.111  -0.000
 -0.002  -0.000  -0.007   0.000   0.361   0.001  -0.000   0.107
 total augmentation occupancy for first ion, spin component:           1
  1.891   0.155  -0.144   0.000  -0.157   0.046  -0.000  -0.019
  0.155   0.043   0.149  -0.000   0.072   0.024  -0.000   0.017
 -0.144   0.149   1.588   0.000   0.064   0.210  -0.000  -0.037
  0.000  -0.000   0.000   1.922  -0.000  -0.000   0.072   0.000
 -0.157   0.072   0.064  -0.000   1.076  -0.038   0.000   0.186
  0.046   0.024   0.210  -0.000  -0.038   0.034  -0.000  -0.011
 -0.000  -0.000  -0.000   0.072   0.000  -0.000   0.008   0.000
 -0.019   0.017  -0.037   0.000   0.186  -0.011   0.000   0.044
 total augmentation occupancy for first ion, spin component:           2
 -0.000  -0.000  -0.000   0.000   0.000   0.000  -0.000   0.000
 -0.000  -0.000   0.000  -0.000  -0.000  -0.000  -0.000  -0.000
 -0.000   0.000  -0.000  -0.000   0.000  -0.000   0.000  -0.000
  0.000  -0.000  -0.000  -0.000   0.000   0.000  -0.000  -0.000
  0.000  -0.000   0.000   0.000  -0.000  -0.000  -0.000   0.000
  0.000  -0.000  -0.000   0.000  -0.000  -0.000  -0.000  -0.000
 -0.000  -0.000   0.000  -0.000  -0.000  -0.000  -0.000   0.000
  0.000  -0.000  -0.000  -0.000   0.000  -0.000   0.000   0.000


------------------------ aborting loop because EDIFF is reached ----------------------------------------


 


 total charge     
 
# of ion       s       p       d       tot
------------------------------------------
    1        1.599   3.444   0.000   5.043
    2        1.599   3.444   0.000   5.043
    3        0.638   0.124   0.000   0.762
    4        0.638   0.124   0.000   0.762
--------------------------------------------------
tot          4.473   7.136   0.000  11.610
 


 magnetization (x)
 
# of ion       s       p       d       tot
------------------------------------------
    1       -0.000  -0.000   0.000  -0.000
    2       -0.000  -0.000   0.000  -0.000
    3        0.000  -0.000   0.000   0.000
    4        0.000  -0.000   0.000   0.000
--------------------------------------------------
tot         -0.000  -0.000   0.000  -0.000
 
    CHARGE:  cpu time    0.0343: real time    0.0343
    FORLOC:  cpu time    0.0055: real time    0.0059
    FORNL :  cpu time    0.0597: real time    0.0620
    STRESS:  cpu time    0.1874: real time    0.1913
    FORHAR:  cpu time    0.0279: real time    0.0290
    MIXING:  cpu time    0.0145: real time    0.0146
    OFIELD:  cpu time    0.0003: real time    0.0025

 ---------------------------------------------------------------------------------------------

         DFTD3 V3.0 Rev 1        
 IVDW         = 12
 DF pbe       
 parameters
 VDW_S6       =    1.0000
 VDW_S8       =    0.7875
 VDW_A1       =    0.4289
 VDW_A2       =    4.4407
 k1-k3        =   16.0000    1.3333   -4.0000
 VDW_RADIUS   =   50.2022 A
 VDW_CNRADIUS =   21.1671 A
 Edisp (eV)   -0.02202

 E6    (eV) :    -0.0164
 E8    (eV) :    -0.0056
 % E8        : 25.62
    FORVDW:  cpu time    0.0187: real time    0.0469

  FORCE on cell =-STRESS in cart. coord.  units (eV):
  Direction    XX          YY          ZZ          XY          YZ          ZX
  --------------------------------------------------------------------------------------
  Alpha Z     0.21232     0.21232     0.21232
  Ewald     357.38801    90.57932   -89.61741   -93.03168    -0.00016     0.00008
  Hartree   525.15552   316.38791   282.71156   -27.59751    -0.00003     0.00003
  E(xc)     -65.27927   -65.23395   -65.95496    -0.31402    -0.00000     0.00000
  Local   -1035.41264  -566.51493  -407.04225   103.65102     0.00013    -0.00009
  n-local   -47.40860   -56.60249   -57.87700     0.10469    -0.00000     0.00000
  augment     9.93575    12.66423    16.51962     0.99108     0.00000    -0.00000
  Kinetic   252.60132   269.22390   319.25749    17.78880     0.00005    -0.00002
  Fock        0.00000     0.00000     0.00000     0.00000     0.00000     0.00000
  vdW        -0.00236    -0.00165    -0.00004     0.00236     0.00000    -0.00000
  -------------------------------------------------------------------------------------
  Total      -2.80996     0.71466    -1.79069     1.59474    -0.00000    -0.00000
  in kB      -1.33394     0.33926    -0.85007     0.75706    -0.00000    -0.00000
  external pressure =       -0.61 kB  Pullay stress =        0.00 kB


 VOLUME and BASIS-vectors are now :
 -----------------------------------------------------------------------------
  energy-cutoff  :      400.00
  volume of cell :     3375.00
      direct lattice vectors                 reciprocal lattice vectors
    15.000000000  0.000000000  0.000000000     0.066666667  0.000000000  0.000000000
     0.000000000 15.000000000  0.000000000     0.000000000  0.066666667  0.000000000
     0.000000000  0.000000000 15.000000000     0.000000000  0.000000000  0.066666667

  length of vectors
    15.000000000 15.000000000 15.000000000     0.066666667  0.066666667  0.066666667


 FORCES acting on ions
    electron-ion (+dipol)            ewald-force                    non-local-force                 convergence-correction
 -----------------------------------------------------------------------------------------------
   0.204E+03 0.360E+02 0.350E-04   -.227E+03 -.787E+02 -.168E-04   0.228E+02 0.399E+02 -.874E-06   -.207E-03 0.853E-04 -.649E-05
   -.204E+03 -.360E+02 0.776E-04   0.227E+03 0.787E+02 -.154E-03   -.228E+02 -.399E+02 0.960E-04   0.241E-03 -.637E-04 -.226E-04
   0.491E+02 -.897E+02 0.112E-05   -.516E+02 0.991E+02 -.103E-05   0.342E+01 -.812E+01 -.437E-06   -.133E-04 0.413E-04 -.908E-07
   -.491E+02 0.897E+02 -.154E-03   0.516E+02 -.991E+02 0.172E-03   -.342E+01 0.812E+01 -.137E-04   0.157E-04 -.358E-04 -.110E-05
 -----------------------------------------------------------------------------------------------
   -.427E-04 0.763E-05 -.400E-04   -.284E-13 0.000E+00 0.119E-16   -.677E-05 -.199E-04 0.810E-04   0.365E-04 0.272E-04 -.303E-04
 
 
 POSITION                                       TOTAL-FORCE (eV/Angst)
 -----------------------------------------------------------------------------------
      6.76500      7.49981      7.50000        -0.180406     -2.880213      0.000008
      8.23500      7.50019      7.50000         0.180400      2.880220     -0.000006
      6.44477      8.40483      7.50000         0.920746      1.216813     -0.000003
      8.55523      6.59517      7.50000        -0.920740     -1.216820      0.000001
 -----------------------------------------------------------------------------------
    total drift:                               -0.000013      0.000015      0.000011


--------------------------------------------------------------------------------------------------------


  FREE ENERGIE OF THE ION-ELECTRON SYSTEM (eV)
  ---------------------------------------------------
  free  energy   TOTEN  =       -17.91140235 eV

  energy  without entropy=      -17.91140235  energy(sigma->0) =      -17.91140235
 


--------------------------------------------------------------------------------------------------------


    POTLOK:  cpu time    0.4575: real time    0.4578


--------------------------------------------------------------------------------------------------------


 stress matrix after NEB project (eV)
     -2.80996      1.59474     -0.00000
      1.59474      0.71466     -0.00000
     -0.00000     -0.00000     -1.79069
  FORCES: max atom, RMS     2.885864    2.308311
  FORCE total and by dimension    4.616623    2.880220
  Stress total and by dimension    4.086512    2.809962


--------------------------------------------------------------------------------------------------------


    WAVPRE:  cpu time   20.6356: real time   20.7271
    FEWALD:  cpu time    0.0003: real time    0.0004

 real space projection operators:
  total allocation   :        264.59 KBytes
  max/ min on nodes  :         66.89         65.73

    ORTHCH:  cpu time    0.0241: real time    0.0241
     LOOP+:  cpu time   38.1659: real time   38.4236


--------------------------------------- Iteration      2(   1)  ---------------------------------------


    POTLOK:  cpu time    0.2348: real time    0.2360
    SETDIJ:  cpu time    0.2214: real time    0.2220
    EDDIAG:  cpu time    0.0503: real time    0.0504
  RMM-DIIS:  cpu time    0.1678: real time    0.1683
    ORTHCH:  cpu time    0.0054: real time    0.0054
       DOS:  cpu time    0.0004: real time    0.0004
    CHARGE:  cpu time    0.0360: real time    0.0360
    MIXING:  cpu time    0.0066: real time    0.0066
    --------------------------------------------
      LOOP:  cpu time    0.7229: real time    0.7252

 eigenvalue-minimisations  :    64
 total energy-change (2. order) : 0.8760231E+00  (-0.2069870E+02)
 number of electron      13.9999955 magnetization       0.0000036
 augmentation part        1.0153228 magnetization       0.0001374

 Broyden mixing:
  rms(total) = 0.52135E+00    rms(broyden)= 0.51776E+00
  rms(prec ) = 0.57269E+00
  weight for this iteration     100.00

 Free energy of the ion-electron system (eV)
  ---------------------------------------------------
  alpha Z        PSCENC =         0.21231588
  Ewald energy   TEWEN  =       323.60473259
  -Hartree energ DENC   =     -1105.13426060
  -exchange      EXHF   =         0.00000000
  -V(xc)+E(xc)   XCENC  =        61.32744438
  PAW double counting   =       609.52346263     -613.57640646
  entropy T*S    EENTRO =        -0.00000000
  eigenvalues    EBANDS =      -182.45429359
  atomic energy  EATOM  =       889.48365740
  Solvation  Ediel_sol  =         0.00000000
  ---------------------------------------------------
  free energy    TOTEN  =       -17.01334777 eV

  energy without entropy =      -17.01334777  energy(sigma->0) =      -17.01334777


--------------------------------------------------------------------------------------------------------


--------------------------------------- Iteration      2(   2)  ---------------------------------------


    POTLOK:  cpu time    0.2301: real time    0.2395
    SETDIJ:  cpu time    0.2165: real time    0.2196
    EDDIAG:  cpu time    0.0499: real time    0.0502
  RMM-DIIS:  cpu time    0.1613: real time    0.1633
    ORTHCH:  cpu time    0.0056: real time    0.0061
       DOS:  cpu time    0.0005: real time    0.0005
    CHARGE:  cpu time    0.0354: real time    0.0359
    MIXING:  cpu time    0.0071: real time    0.0071
    --------------------------------------------
      LOOP:  cpu time    0.7064: real time    0.7222

 eigenvalue-minimisations  :    64
 total energy-change (2. order) :-0.3631155E+00  (-0.8563226E+00)
 number of electron      13.9999966 magnetization       0.0000029
 augmentation part        1.1848800 magnetization      -0.0002332

 Broyden mixing:
  rms(total) = 0.24149E+00    rms(broyden)= 0.23925E+00
  rms(prec ) = 0.26095E+00
  weight for this iteration     100.00

 eigenvalues of (default mixing * dielectric matrix)
  average eigenvalue GAMMA=   0.7987
  0.7987

 Free energy of the ion-electron system (eV)
  ---------------------------------------------------
  alpha Z        PSCENC =         0.21231588
  Ewald energy   TEWEN  =       323.60473259
  -Hartree energ DENC   =     -1089.38736235
  -exchange      EXHF   =         0.00000000
  -V(xc)+E(xc)   XCENC  =        60.48006207
  PAW double counting   =       573.61261649     -577.26660621
  entropy T*S    EENTRO =        -0.00000000
  eigenvalues    EBANDS =      -198.11587911
  atomic energy  EATOM  =       889.48365740
  Solvation  Ediel_sol  =         0.00000000
  ---------------------------------------------------
  free energy    TOTEN  =       -17.37646324 eV

  energy without entropy =      -17.37646324  energy(sigma->0) =      -17.37646324


--------------------------------------------------------------------------------------------------------


--------------------------------------- Iteration      2(   3)  ---------------------------------------


    POTLOK:  cpu time    0.2323: real time    0.2338
    SETDIJ:  cpu time    0.2200: real time    0.2214
    EDDIAG:  cpu time    0.0494: real time    0.0503
  RMM-DIIS:  cpu time    0.1852: real time    0.1858
    ORTHCH:  cpu time    0.0054: real time    0.0054
       DOS:  cpu time    0.0005: real time    0.0005
    CHARGE:  cpu time    0.0354: real time    0.0359
    MIXING:  cpu time    0.0070: real time    0.0075
    --------------------------------------------
      LOOP:  cpu time    0.7354: real time    0.7406

 eigenvalue-minimisations  :    66
 total energy-change (2. order) : 0.6218898E-01  (-0.2505673E-01)
 number of electron      13.9999967 magnetization       0.0000011
 augmentation part        1.1940268 magnetization      -0.0001268

 Broyden mixing:
  rms(total) = 0.17831E+00    rms(broyden)= 0.17809E+00
  rms(prec ) = 0.19602E+00
  weight for this iteration     100.00

 eigenvalues of (default mixing * dielectric matrix)
  average eigenvalue GAMMA=   1.7262
  1.0482  2.4041

 Free energy of the ion-electron system (eV)
  ---------------------------------------------------
  alpha Z        PSCENC =         0.21231588
  Ewald energy   TEWEN  =       323.60473259
  -Hartree energ DENC   =     -1092.72149596
  -exchange      EXHF   =         0.00000000
  -V(xc)+E(xc)   XCENC  =        60.62746142
  PAW double counting   =       575.33802259     -579.04089564
  entropy T*S    EENTRO =        -0.00000000
  eigenvalues    EBANDS =      -194.81807255
  atomic energy  EATOM  =       889.48365740
  Solvation  Ediel_sol  =         0.00000000
  ---------------------------------------------------
  free energy    TOTEN  =       -17.31427426 eV

  energy without entropy =      -17.31427426  energy(sigma->0) =      -17.31427426


--------------------------------------------------------------------------------------------------------


--------------------------------------- Iteration      2(   4)  ---------------------------------------


    POTLOK:  cpu time    0.2363: real time    0.2369
    SETDIJ:  cpu time    0.2198: real time    0.2198
    EDDIAG:  cpu time    0.0495: real time    0.0502
  RMM-DIIS:  cpu time    0.1649: real time    0.1654
    ORTHCH:  cpu time    0.0054: real time    0.0054
       DOS:  cpu time    0.0004: real time    0.0004
    CHARGE:  cpu time    0.0366: real time    0.0366
    MIXING:  cpu time    0.0074: real time    0.0074
    --------------------------------------------
      LOOP:  cpu time    0.7201: real time    0.7221

 eigenvalue-minimisations  :    64
 total energy-change (2. order) :-0.4394993E-01  (-0.9963641E-01)
 number of electron      13.9999964 magnetization       0.0000009
 augmentation part        1.1410426 magnetization       0.0000639

 Broyden mixing:
  rms(total) = 0.15751E+00    rms(broyden)= 0.15725E+00
  rms(prec ) = 0.17781E+00
  weight for this iteration     100.00

 eigenvalues of (default mixing * dielectric matrix)
  average eigenvalue GAMMA=   1.4099
  2.4699  0.8799  0.8799

 Free energy of the ion-electron system (eV)
  ---------------------------------------------------
  alpha Z        PSCENC =         0.21231588
  Ewald energy   TEWEN  =       323.60473259
  -Hartree energ DENC   =     -1101.96600667
  -exchange      EXHF   =         0.00000000
  -V(xc)+E(xc)   XCENC  =        61.02532965
  PAW double counting   =       581.45435870     -585.32318580
  entropy T*S    EENTRO =        -0.00000000
  eigenvalues    EBANDS =      -185.84942595
  atomic energy  EATOM  =       889.48365740
  Solvation  Ediel_sol  =         0.00000000
  ---------------------------------------------------
  free energy    TOTEN  =       -17.35822419 eV

  energy without entropy =      -17.35822419  energy(sigma->0) =      -17.35822419


--------------------------------------------------------------------------------------------------------


--------------------------------------- Iteration      2(   5)  ---------------------------------------


    POTLOK:  cpu time    0.2308: real time    0.2372
    SETDIJ:  cpu time    0.2201: real time    0.2210
    EDDIAG:  cpu time    0.0501: real time    0.0504
  RMM-DIIS:  cpu time    0.1638: real time    0.1649
    ORTHCH:  cpu time    0.0055: real time    0.0055
       DOS:  cpu time    0.0004: real time    0.0004
    CHARGE:  cpu time    0.0370: real time    0.0370
    MIXING:  cpu time    0.0073: real time    0.0073
    --------------------------------------------
      LOOP:  cpu time    0.7149: real time    0.7235

 eigenvalue-minimisations  :    64
 total energy-change (2. order) : 0.6821157E-01  (-0.1478015E-01)
 number of electron      13.9999965 magnetization       0.0000007
 augmentation part        1.1620373 magnetization      -0.0000271

 Broyden mixing:
  rms(total) = 0.32468E-01    rms(broyden)= 0.32390E-01
  rms(prec ) = 0.37074E-01
  weight for this iteration     100.00

 eigenvalues of (default mixing * dielectric matrix)
  average eigenvalue GAMMA=   1.3379
  2.3634  1.0919  1.0919  0.8043

 Free energy of the ion-electron system (eV)
  ---------------------------------------------------
  alpha Z        PSCENC =         0.21231588
  Ewald energy   TEWEN  =       323.60473259
  -Hartree energ DENC   =     -1096.68353717
  -exchange      EXHF   =         0.00000000
  -V(xc)+E(xc)   XCENC  =        60.75899870
  PAW double counting   =       572.46139098     -576.23385222
  entropy T*S    EENTRO =        -0.00000000
  eigenvalues    EBANDS =      -190.89371879
  atomic energy  EATOM  =       889.48365740
  Solvation  Ediel_sol  =         0.00000000
  ---------------------------------------------------
  free energy    TOTEN  =       -17.29001262 eV

  energy without entropy =      -17.29001262  energy(sigma->0) =      -17.29001262


--------------------------------------------------------------------------------------------------------


--------------------------------------- Iteration      2(   6)  ---------------------------------------


    POTLOK:  cpu time    0.2333: real time    0.2351
    SETDIJ:  cpu time    0.2168: real time    0.2204
    EDDIAG:  cpu time    0.0496: real time    0.0501
  RMM-DIIS:  cpu time    0.1858: real time    0.1863
    ORTHCH:  cpu time    0.0054: real time    0.0054
       DOS:  cpu time    0.0003: real time    0.0003
    CHARGE:  cpu time    0.0365: real time    0.0365
    MIXING:  cpu time    0.0083: real time    0.0083
    --------------------------------------------
      LOOP:  cpu time    0.7361: real time    0.7424

 eigenvalue-minimisations  :    66
 total energy-change (2. order) :-0.2550950E-03  (-0.2499514E-02)
 number of electron      13.9999965 magnetization       0.0000005
 augmentation part        1.1705314 magnetization       0.0000146

 Broyden mixing:
  rms(total) = 0.81470E-02    rms(broyden)= 0.78533E-02
  rms(prec ) = 0.88306E-02
  weight for this iteration     100.00

 eigenvalues of (default mixing * dielectric matrix)
  average eigenvalue GAMMA=   1.3469
  2.4317  1.3426  1.0974  1.0974  0.7650

 Free energy of the ion-electron system (eV)
  ---------------------------------------------------
  alpha Z        PSCENC =         0.21231588
  Ewald energy   TEWEN  =       323.60473259
  -Hartree energ DENC   =     -1095.51691856
  -exchange      EXHF   =         0.00000000
  -V(xc)+E(xc)   XCENC  =        60.70231851
  PAW double counting   =       570.47577819     -574.22765952
  entropy T*S    EENTRO =        -0.00000000
  eigenvalues    EBANDS =      -192.02449221
  atomic energy  EATOM  =       889.48365740
  Solvation  Ediel_sol  =         0.00000000
  ---------------------------------------------------
  free energy    TOTEN  =       -17.29026772 eV

  energy without entropy =      -17.29026772  energy(sigma->0) =      -17.29026772


--------------------------------------------------------------------------------------------------------


--------------------------------------- Iteration      2(   7)  ---------------------------------------


    POTLOK:  cpu time    0.2351: real time    0.2371
    SETDIJ:  cpu time    0.2177: real time    0.2204
    EDDIAG:  cpu time    0.0491: real time    0.0499
  RMM-DIIS:  cpu time    0.1618: real time    0.1632
    ORTHCH:  cpu time    0.0053: real time    0.0053
       DOS:  cpu time    0.0004: real time    0.0004
    CHARGE:  cpu time    0.0365: real time    0.0365
    MIXING:  cpu time    0.0082: real time    0.0082
    --------------------------------------------
      LOOP:  cpu time    0.7140: real time    0.7210

 eigenvalue-minimisations  :    64
 total energy-change (2. order) :-0.4969007E-03  (-0.1079767E-03)
 number of electron      13.9999965 magnetization       0.0000003
 augmentation part        1.1694153 magnetization       0.0000129

 Broyden mixing:
  rms(total) = 0.35355E-02    rms(broyden)= 0.35290E-02
  rms(prec ) = 0.41925E-02
  weight for this iteration     100.00

 eigenvalues of (default mixing * dielectric matrix)
  average eigenvalue GAMMA=   1.3564
  2.5383  1.7825  1.1198  1.1198  0.7889  0.7889

 Free energy of the ion-electron system (eV)
  ---------------------------------------------------
  alpha Z        PSCENC =         0.21231588
  Ewald energy   TEWEN  =       323.60473259
  -Hartree energ DENC   =     -1095.90368580
  -exchange      EXHF   =         0.00000000
  -V(xc)+E(xc)   XCENC  =        60.72340148
  PAW double counting   =       570.97672968     -574.73583050
  entropy T*S    EENTRO =        -0.00000000
  eigenvalues    EBANDS =      -191.65208536
  atomic energy  EATOM  =       889.48365740
  Solvation  Ediel_sol  =         0.00000000
  ---------------------------------------------------
  free energy    TOTEN  =       -17.29076462 eV

  energy without entropy =      -17.29076462  energy(sigma->0) =      -17.29076462


--------------------------------------------------------------------------------------------------------


--------------------------------------- Iteration      2(   8)  ---------------------------------------


    POTLOK:  cpu time    0.2344: real time    0.2357
    SETDIJ:  cpu time    0.2191: real time    0.2205
    EDDIAG:  cpu time    0.0496: real time    0.0499
  RMM-DIIS:  cpu time    0.1845: real time    0.1850
    ORTHCH:  cpu time    0.0055: real time    0.0055
       DOS:  cpu time    0.0004: real time    0.0004
    CHARGE:  cpu time    0.0354: real time    0.0359
    MIXING:  cpu time    0.0088: real time    0.0088
    --------------------------------------------
      LOOP:  cpu time    0.7377: real time    0.7416

 eigenvalue-minimisations  :    64
 total energy-change (2. order) :-0.2041435E-03  (-0.7847910E-05)
 number of electron      13.9999965 magnetization       0.0000002
 augmentation part        1.1693571 magnetization       0.0000098

 Broyden mixing:
  rms(total) = 0.29445E-02    rms(broyden)= 0.29439E-02
  rms(prec ) = 0.34380E-02
  weight for this iteration     100.00

 eigenvalues of (default mixing * dielectric matrix)
  average eigenvalue GAMMA=   1.3093
  2.5924  1.9261  1.0771  1.0771  0.9974  0.8042  0.6906

 Free energy of the ion-electron system (eV)
  ---------------------------------------------------
  alpha Z        PSCENC =         0.21231588
  Ewald energy   TEWEN  =       323.60473259
  -Hartree energ DENC   =     -1095.86154584
  -exchange      EXHF   =         0.00000000
  -V(xc)+E(xc)   XCENC  =        60.72256994
  PAW double counting   =       570.84869155     -574.60732932
  entropy T*S    EENTRO =        -0.00000000
  eigenvalues    EBANDS =      -191.69406096
  atomic energy  EATOM  =       889.48365740
  Solvation  Ediel_sol  =         0.00000000
  ---------------------------------------------------
  free energy    TOTEN  =       -17.29096876 eV

  energy without entropy =      -17.29096876  energy(sigma->0) =      -17.29096876


--------------------------------------------------------------------------------------------------------


--------------------------------------- Iteration      2(   9)  ---------------------------------------


    POTLOK:  cpu time    0.2258: real time    0.2350
    SETDIJ:  cpu time    0.2199: real time    0.2212
    EDDIAG:  cpu time    0.0499: real time    0.0500
  RMM-DIIS:  cpu time    0.1633: real time    0.1633
    ORTHCH:  cpu time    0.0050: real time    0.0050
       DOS:  cpu time    0.0003: real time    0.0003
    CHARGE:  cpu time    0.0365: real time    0.0370
    MIXING:  cpu time    0.0087: real time    0.0087
    --------------------------------------------
      LOOP:  cpu time    0.7094: real time    0.7207

 eigenvalue-minimisations  :    62
 total energy-change (2. order) :-0.9068289E-04  (-0.8010330E-05)
 number of electron      13.9999965 magnetization       0.0000000
 augmentation part        1.1698712 magnetization       0.0000025

 Broyden mixing:
  rms(total) = 0.60051E-03    rms(broyden)= 0.59020E-03
  rms(prec ) = 0.10587E-02
  weight for this iteration     100.00

 eigenvalues of (default mixing * dielectric matrix)
  average eigenvalue GAMMA=   1.3726
  2.5954  1.8904  1.8904  1.0854  1.0854  0.9684  0.7985  0.6670

 Free energy of the ion-electron system (eV)
  ---------------------------------------------------
  alpha Z        PSCENC =         0.21231588
  Ewald energy   TEWEN  =       323.60473259
  -Hartree energ DENC   =     -1095.75413562
  -exchange      EXHF   =         0.00000000
  -V(xc)+E(xc)   XCENC  =        60.71749210
  PAW double counting   =       570.67421123     -574.43105540
  entropy T*S    EENTRO =        -0.00000000
  eigenvalues    EBANDS =      -191.79827762
  atomic energy  EATOM  =       889.48365740
  Solvation  Ediel_sol  =         0.00000000
  ---------------------------------------------------
  free energy    TOTEN  =       -17.29105944 eV

  energy without entropy =      -17.29105944  energy(sigma->0) =      -17.29105944


--------------------------------------------------------------------------------------------------------


--------------------------------------- Iteration      2(  10)  ---------------------------------------


    POTLOK:  cpu time    0.2351: real time    0.2373
    SETDIJ:  cpu time    0.2205: real time    0.2215
    EDDIAG:  cpu time    0.0499: real time    0.0501
  RMM-DIIS:  cpu time    0.1650: real time    0.1656
    ORTHCH:  cpu time    0.0054: real time    0.0054
       DOS:  cpu time    0.0004: real time    0.0004
    CHARGE:  cpu time    0.0366: real time    0.0366
    MIXING:  cpu time    0.0094: real time    0.0094
    --------------------------------------------
      LOOP:  cpu time    0.7223: real time    0.7262

 eigenvalue-minimisations  :    61
 total energy-change (2. order) :-0.1678725E-03  (-0.5879297E-05)
 number of electron      13.9999965 magnetization       0.0000000
 augmentation part        1.1702556 magnetization      -0.0000008

 Broyden mixing:
  rms(total) = 0.16312E-02    rms(broyden)= 0.16286E-02
  rms(prec ) = 0.18964E-02
  weight for this iteration     100.00

 eigenvalues of (default mixing * dielectric matrix)
  average eigenvalue GAMMA=   1.4149
  2.9015  2.5909  1.8739  1.0753  1.0753  1.0154  0.8344  0.7280  0.6390

 Free energy of the ion-electron system (eV)
  ---------------------------------------------------
  alpha Z        PSCENC =         0.21231588
  Ewald energy   TEWEN  =       323.60473259
  -Hartree energ DENC   =     -1095.66305742
  -exchange      EXHF   =         0.00000000
  -V(xc)+E(xc)   XCENC  =        60.71377062
  PAW double counting   =       570.57352578     -574.32933884
  entropy T*S    EENTRO =        -0.00000000
  eigenvalues    EBANDS =      -191.88683333
  atomic energy  EATOM  =       889.48365740
  Solvation  Ediel_sol  =         0.00000000
  ---------------------------------------------------
  free energy    TOTEN  =       -17.29122732 eV

  energy without entropy =      -17.29122732  energy(sigma->0) =      -17.29122732


--------------------------------------------------------------------------------------------------------


--------------------------------------- Iteration      2(  11)  ---------------------------------------


    POTLOK:  cpu time    0.2348: real time    0.2360
    SETDIJ:  cpu time    0.2201: real time    0.2215
    EDDIAG:  cpu time    0.0496: real time    0.0501
  RMM-DIIS:  cpu time    0.1427: real time    0.1451
    ORTHCH:  cpu time    0.0052: real time    0.0052
       DOS:  cpu time    0.0004: real time    0.0004
    CHARGE:  cpu time    0.0366: real time    0.0366
    MIXING:  cpu time    0.0099: real time    0.0099
    --------------------------------------------
      LOOP:  cpu time    0.6993: real time    0.7049

 eigenvalue-minimisations  :    50
 total energy-change (2. order) :-0.4178714E-04  (-0.1233085E-05)
 number of electron      13.9999965 magnetization      -0.0000000
 augmentation part        1.1701084 magnetization      -0.0000024

 Broyden mixing:
  rms(total) = 0.69563E-03    rms(broyden)= 0.69553E-03
  rms(prec ) = 0.86167E-03
  weight for this iteration     100.00

 eigenvalues of (default mixing * dielectric matrix)
  average eigenvalue GAMMA=   1.4074
  3.2270  2.5824  1.6641  1.0648  1.0648  1.2903  0.9415  0.8866  0.7127  0.6399

 Free energy of the ion-electron system (eV)
  ---------------------------------------------------
  alpha Z        PSCENC =         0.21231588
  Ewald energy   TEWEN  =       323.60473259
  -Hartree energ DENC   =     -1095.69368509
  -exchange      EXHF   =         0.00000000
  -V(xc)+E(xc)   XCENC  =        60.71584499
  PAW double counting   =       570.64979024     -574.40644228
  entropy T*S    EENTRO =        -0.00000000
  eigenvalues    EBANDS =      -191.85748284
  atomic energy  EATOM  =       889.48365740
  Solvation  Ediel_sol  =         0.00000000
  ---------------------------------------------------
  free energy    TOTEN  =       -17.29126910 eV

  energy without entropy =      -17.29126910  energy(sigma->0) =      -17.29126910


--------------------------------------------------------------------------------------------------------


--------------------------------------- Iteration      2(  12)  ---------------------------------------


    POTLOK:  cpu time    0.2307: real time    0.2325
    SETDIJ:  cpu time    0.2196: real time    0.2209
    EDDIAG:  cpu time    0.0499: real time    0.0500
  RMM-DIIS:  cpu time    0.1624: real time    0.1638
    ORTHCH:  cpu time    0.0051: real time    0.0051
       DOS:  cpu time    0.0003: real time    0.0003
    CHARGE:  cpu time    0.0370: real time    0.0370
    MIXING:  cpu time    0.0105: real time    0.0105
    --------------------------------------------
      LOOP:  cpu time    0.7155: real time    0.7201

 eigenvalue-minimisations  :    60
 total energy-change (2. order) :-0.5282176E-04  (-0.3498472E-05)
 number of electron      13.9999965 magnetization      -0.0000000
 augmentation part        1.1698082 magnetization       0.0000023

 Broyden mixing:
  rms(total) = 0.77270E-03    rms(broyden)= 0.77046E-03
  rms(prec ) = 0.90443E-03
  weight for this iteration     100.00

 eigenvalues of (default mixing * dielectric matrix)
  average eigenvalue GAMMA=   1.4948
  3.9150  2.5823  1.8925  1.8925  1.0713  1.0713  0.9687  0.9160  0.8088  0.6873
  0.6366

 Free energy of the ion-electron system (eV)
  ---------------------------------------------------
  alpha Z        PSCENC =         0.21231588
  Ewald energy   TEWEN  =       323.60473259
  -Hartree energ DENC   =     -1095.72636997
  -exchange      EXHF   =         0.00000000
  -V(xc)+E(xc)   XCENC  =        60.71813696
  PAW double counting   =       570.72956967     -574.48714012
  entropy T*S    EENTRO =        -0.00000000
  eigenvalues    EBANDS =      -191.82622434
  atomic energy  EATOM  =       889.48365740
  Solvation  Ediel_sol  =         0.00000000
  ---------------------------------------------------
  free energy    TOTEN  =       -17.29132193 eV

  energy without entropy =      -17.29132193  energy(sigma->0) =      -17.29132193


--------------------------------------------------------------------------------------------------------


--------------------------------------- Iteration      2(  13)  ---------------------------------------


    POTLOK:  cpu time    0.2337: real time    0.2367
    SETDIJ:  cpu time    0.2209: real time    0.2209
    EDDIAG:  cpu time    0.0493: real time    0.0500
  RMM-DIIS:  cpu time    0.1448: real time    0.1453
    ORTHCH:  cpu time    0.0052: real time    0.0052
       DOS:  cpu time    0.0003: real time    0.0003
    CHARGE:  cpu time    0.0369: real time    0.0369
    MIXING:  cpu time    0.0107: real time    0.0107
    --------------------------------------------
      LOOP:  cpu time    0.7018: real time    0.7059

 eigenvalue-minimisations  :    50
 total energy-change (2. order) :-0.2791608E-04  (-0.3397162E-06)
 number of electron      13.9999965 magnetization      -0.0000000
 augmentation part        1.1698252 magnetization       0.0000016

 Broyden mixing:
  rms(total) = 0.58721E-03    rms(broyden)= 0.58715E-03
  rms(prec ) = 0.68606E-03
  weight for this iteration     100.00

 eigenvalues of (default mixing * dielectric matrix)
  average eigenvalue GAMMA=   1.5013
  4.2507  2.5970  2.2897  1.5851  1.0666  1.0666  1.0798  1.0798  0.9084  0.7828
  0.6774  0.6321

 Free energy of the ion-electron system (eV)
  ---------------------------------------------------
  alpha Z        PSCENC =         0.21231588
  Ewald energy   TEWEN  =       323.60473259
  -Hartree energ DENC   =     -1095.70383111
  -exchange      EXHF   =         0.00000000
  -V(xc)+E(xc)   XCENC  =        60.71737949
  PAW double counting   =       570.71107231     -574.46844284
  entropy T*S    EENTRO =        -0.00000000
  eigenvalues    EBANDS =      -191.84823356
  atomic energy  EATOM  =       889.48365740
  Solvation  Ediel_sol  =         0.00000000
  ---------------------------------------------------
  free energy    TOTEN  =       -17.29134984 eV

  energy without entropy =      -17.29134984  energy(sigma->0) =      -17.29134984


--------------------------------------------------------------------------------------------------------


--------------------------------------- Iteration      2(  14)  ---------------------------------------


    POTLOK:  cpu time    0.2365: real time    0.2368
    SETDIJ:  cpu time    0.2199: real time    0.2204
    EDDIAG:  cpu time    0.0500: real time    0.0501
  RMM-DIIS:  cpu time    0.1475: real time    0.1480
    ORTHCH:  cpu time    0.0046: real time    0.0051
       DOS:  cpu time    0.0004: real time    0.0004
    CHARGE:  cpu time    0.0363: real time    0.0363
    MIXING:  cpu time    0.0115: real time    0.0115
    --------------------------------------------
      LOOP:  cpu time    0.7067: real time    0.7086

 eigenvalue-minimisations  :    50
 total energy-change (2. order) :-0.1396760E-04  (-0.3671209E-06)
 number of electron      13.9999965 magnetization      -0.0000000
 augmentation part        1.1699049 magnetization       0.0000008

 Broyden mixing:
  rms(total) = 0.17523E-03    rms(broyden)= 0.17480E-03
  rms(prec ) = 0.22497E-03
  weight for this iteration     100.00

 eigenvalues of (default mixing * dielectric matrix)
  average eigenvalue GAMMA=   1.6455
  5.4101  2.9307  2.5545  1.8290  1.0707  1.0707  1.2957  1.2957  1.0352  0.8598
  0.7454  0.6298  0.6645

 Free energy of the ion-electron system (eV)
  ---------------------------------------------------
  alpha Z        PSCENC =         0.21231588
  Ewald energy   TEWEN  =       323.60473259
  -Hartree energ DENC   =     -1095.68041444
  -exchange      EXHF   =         0.00000000
  -V(xc)+E(xc)   XCENC  =        60.71636791
  PAW double counting   =       570.68558494     -574.44261933
  entropy T*S    EENTRO =        -0.00000000
  eigenvalues    EBANDS =      -191.87098877
  atomic energy  EATOM  =       889.48365740
  Solvation  Ediel_sol  =         0.00000000
  ---------------------------------------------------
  free energy    TOTEN  =       -17.29136381 eV

  energy without entropy =      -17.29136381  energy(sigma->0) =      -17.29136381


--------------------------------------------------------------------------------------------------------


--------------------------------------- Iteration      2(  15)  ---------------------------------------


    POTLOK:  cpu time    0.2326: real time    0.2335
    SETDIJ:  cpu time    0.2203: real time    0.2208
    EDDIAG:  cpu time    0.0493: real time    0.0499
  RMM-DIIS:  cpu time    0.1453: real time    0.1463
    ORTHCH:  cpu time    0.0050: real time    0.0050
       DOS:  cpu time    0.0003: real time    0.0003
    CHARGE:  cpu time    0.0363: real time    0.0368
    MIXING:  cpu time    0.0122: real time    0.0122
    --------------------------------------------
      LOOP:  cpu time    0.7013: real time    0.7047

 eigenvalue-minimisations  :    46
 total energy-change (2. order) :-0.1072951E-04  (-0.1754556E-06)
 number of electron      13.9999965 magnetization      -0.0000000
 augmentation part        1.1699481 magnetization       0.0000004

 Broyden mixing:
  rms(total) = 0.35127E-04    rms(broyden)= 0.33627E-04
  rms(prec ) = 0.64587E-04
  weight for this iteration     100.00

 eigenvalues of (default mixing * dielectric matrix)
  average eigenvalue GAMMA=   1.7140
  6.5712  3.1544  2.5702  2.0861  1.0708  1.0708  1.3400  1.3400  1.0657  0.8911
  0.8289  0.7217  0.6587  0.6259

 Free energy of the ion-electron system (eV)
  ---------------------------------------------------
  alpha Z        PSCENC =         0.21231588
  Ewald energy   TEWEN  =       323.60473259
  -Hartree energ DENC   =     -1095.66996020
  -exchange      EXHF   =         0.00000000
  -V(xc)+E(xc)   XCENC  =        60.71603949
  PAW double counting   =       570.68155661     -574.43846677
  entropy T*S    EENTRO =        -0.00000000
  eigenvalues    EBANDS =      -191.88124954
  atomic energy  EATOM  =       889.48365740
  Solvation  Ediel_sol  =         0.00000000
  ---------------------------------------------------
  free energy    TOTEN  =       -17.29137454 eV

  energy without entropy =      -17.29137454  energy(sigma->0) =      -17.29137454


--------------------------------------------------------------------------------------------------------


--------------------------------------- Iteration      2(  16)  ---------------------------------------


    POTLOK:  cpu time    0.2283: real time    0.2366
    SETDIJ:  cpu time    0.2199: real time    0.2208
    EDDIAG:  cpu time    0.0502: real time    0.0504
  RMM-DIIS:  cpu time    0.1449: real time    0.1455
    ORTHCH:  cpu time    0.0051: real time    0.0051
       DOS:  cpu time    0.0002: real time    0.0002
    --------------------------------------------
      LOOP:  cpu time    0.6484: real time    0.6584

 eigenvalue-minimisations  :    50
 total energy-change (2. order) :-0.5659573E-05  (-0.1019298E-06)
 number of electron      13.9999965 magnetization      -0.0000000
 augmentation part        1.1699481 magnetization       0.0000004

 Free energy of the ion-electron system (eV)
  ---------------------------------------------------
  alpha Z        PSCENC =         0.21231588
  Ewald energy   TEWEN  =       323.60473259
  -Hartree energ DENC   =     -1095.66466732
  -exchange      EXHF   =         0.00000000
  -V(xc)+E(xc)   XCENC  =        60.71582180
  PAW double counting   =       570.67585561     -574.43271499
  entropy T*S    EENTRO =        -0.00000000
  eigenvalues    EBANDS =      -191.88638117
  atomic energy  EATOM  =       889.48365740
  Solvation  Ediel_sol  =         0.00000000
  ---------------------------------------------------
  free energy    TOTEN  =       -17.29138020 eV

  energy without entropy =      -17.29138020  energy(sigma->0) =      -17.29138020


--------------------------------------------------------------------------------------------------------


 average (electrostatic) potential at core
  the test charge radii are     0.7215  0.5201
  (the norm of the test charge is              1.0000)
       1 -81.6930       2 -81.6930       3 -43.7997       4 -43.7997
 
 
 
 E-fermi :  -5.3675     XC(G=0):  -0.2640     alpha+bet : -0.0607


 spin component 1

 k-point     1 :       0.0000    0.0000    0.0000
  band No.  band energies     occupation 
      1     -26.9888      1.00000
      2     -21.4693      1.00000
      3     -12.2159      1.00000
      4     -11.6473      1.00000
      5      -9.0647      1.00000
      6      -8.8955      1.00000
      7      -5.6617      1.00000
      8      -1.9866      0.00000
      9      -1.5292      0.00000
     10      -0.4827      0.00000
     11       0.0424      0.00000
     12       0.5059      0.00000
     13       0.5800      0.00000
     14       0.5987      0.00000
     15       0.6473      0.00000
     16       0.7437      0.00000

 spin component 2

 k-point     1 :       0.0000    0.0000    0.0000
  band No.  band energies     occupation 
      1     -26.9888      1.00000
      2     -21.4693      1.00000
      3     -12.2159      1.00000
      4     -11.6473      1.00000
      5      -9.0647      1.00000
      6      -8.8955      1.00000
      7      -5.6617      1.00000
      8      -1.9866      0.00000
      9      -1.5292      0.00000
     10      -0.4825      0.00000
     11       0.0423      0.00000
     12       0.5056      0.00000
     13       0.5809      0.00000
     14       0.5960      0.00000
     15       0.6471      0.00000
     16       0.7619      0.00000


--------------------------------------------------------------------------------------------------------


 soft charge-density along one line, spin component           1
         0         1         2         3         4         5         6         7         8         9
 total charge-density along one line
 
 soft charge-density along one line, spin component           2
         0         1         2         3         4         5         6         7         8         9
 total charge-density along one line
 
 pseudopotential strength for first ion, spin component:           1
 13.979  -0.562  -0.063   0.000  -0.039  -0.001   0.000  -0.001
 -0.562   0.128   0.008  -0.000   0.005  -0.001   0.000  -0.000
 -0.063   0.008 -10.773   0.000   0.009   0.363   0.000  -0.001
  0.000  -0.000   0.000 -10.629   0.000   0.000   0.343  -0.000
 -0.039   0.005   0.009   0.000 -10.829  -0.001  -0.000   0.370
 -0.001  -0.001   0.363   0.000  -0.001   0.104  -0.000   0.000
  0.000   0.000   0.000   0.343  -0.000  -0.000   0.107   0.000
 -0.001  -0.000  -0.001  -0.000   0.370   0.000   0.000   0.104
 pseudopotential strength for first ion, spin component:           2
 13.979  -0.562  -0.063   0.000  -0.039  -0.001   0.000  -0.001
 -0.562   0.128   0.008  -0.000   0.005  -0.001   0.000  -0.000
 -0.063   0.008 -10.773   0.000   0.009   0.363  -0.000  -0.001
  0.000  -0.000   0.000 -10.629   0.000  -0.000   0.343  -0.000
 -0.039   0.005   0.009   0.000 -10.829  -0.001  -0.000   0.370
 -0.001  -0.001   0.363  -0.000  -0.001   0.104   0.000   0.000
  0.000   0.000  -0.000   0.343  -0.000   0.000   0.107   0.000
 -0.001  -0.000  -0.001  -0.000   0.370   0.000   0.000   0.104
 total augmentation occupancy for first ion, spin component:           1
  1.933   0.110  -0.174   0.000  -0.120   0.019  -0.000  -0.010
  0.110   0.033   0.130  -0.000   0.070   0.019  -0.000   0.019
 -0.174   0.130   1.421   0.000  -0.002   0.172  -0.000  -0.009
  0.000  -0.000   0.000   1.923   0.000  -0.000   0.062  -0.000
 -0.120   0.070  -0.002   0.000   1.050  -0.009  -0.000   0.161
  0.019   0.019   0.172  -0.000  -0.009   0.025  -0.000  -0.000
 -0.000  -0.000  -0.000   0.062  -0.000  -0.000   0.007  -0.000
 -0.010   0.019  -0.009  -0.000   0.161  -0.000  -0.000   0.034
 total augmentation occupancy for first ion, spin component:           2
  0.000  -0.000  -0.000  -0.000  -0.000  -0.000   0.000   0.000
 -0.000  -0.000   0.000   0.000  -0.000  -0.000   0.000   0.000
 -0.000   0.000  -0.000  -0.000   0.000   0.000   0.000   0.000
 -0.000   0.000  -0.000   0.000   0.000   0.000  -0.000  -0.000
 -0.000  -0.000   0.000   0.000  -0.000  -0.000  -0.000   0.000
 -0.000  -0.000   0.000   0.000  -0.000  -0.000   0.000   0.000
  0.000   0.000   0.000  -0.000  -0.000   0.000  -0.000  -0.000
  0.000   0.000   0.000  -0.000   0.000   0.000  -0.000  -0.000


------------------------ aborting loop because EDIFF is reached ----------------------------------------


 


 total charge     
 
# of ion       s       p       d       tot
------------------------------------------
    1        1.616   3.286   0.000   4.902
    2        1.616   3.286   0.000   4.902
    3        0.485   0.046   0.000   0.531
    4        0.485   0.046   0.000   0.531
--------------------------------------------------
tot          4.201   6.665   0.000  10.866
 


 magnetization (x)
 
# of ion       s       p       d       tot
------------------------------------------
    1        0.000  -0.000   0.000  -0.000
    2        0.000   0.000   0.000   0.000
    3        0.000   0.000   0.000   0.000
    4       -0.000   0.000   0.000  -0.000
--------------------------------------------------
tot          0.000   0.000   0.000   0.000
 
    CHARGE:  cpu time    0.0361: real time    0.0366
    FORLOC:  cpu time    0.0052: real time    0.0052
    FORNL :  cpu time    0.0598: real time    0.0598
    STRESS:  cpu time    0.1846: real time    0.1852
    FORHAR:  cpu time    0.0281: real time    0.0286
    MIXING:  cpu time    0.0121: real time    0.0125
    OFIELD:  cpu time    0.0001: real time    0.0001

 ---------------------------------------------------------------------------------------------

         DFTD3 V3.0 Rev 1        
 Edisp (eV)   -0.02262

 E6    (eV) :    -0.0168
 E8    (eV) :    -0.0058
 % E8        : 25.60
    FORVDW:  cpu time    0.0108: real time    0.0108

  FORCE on cell =-STRESS in cart. coord.  units (eV):
  Direction    XX          YY          ZZ          XY          YZ          ZX
  --------------------------------------------------------------------------------------
  Alpha Z     0.21232     0.21232     0.21232
  Ewald     328.21839    85.03044   -89.64418    -9.54339    -0.00020    -0.00009
  Hartree   506.00718   316.31343   273.35911    11.06124    -0.00005    -0.00007
  E(xc)     -64.11177   -63.93729   -64.71514    -0.10755    -0.00000    -0.00000
  Local    -989.16921  -566.80839  -395.67972    -5.94811     0.00020     0.00015
  n-local   -44.32430   -50.99392   -55.82386     0.02160    -0.00001    -0.00000
  augment     9.43411    11.72495    15.96614     0.13508     0.00000     0.00000
  Kinetic   252.16260   257.56308   314.54689     5.68478     0.00007     0.00001
  Fock        0.00000     0.00000     0.00000     0.00000     0.00000     0.00000
  vdW         0.00377     0.00989    -0.00004     0.00063    -0.00000    -0.00000
  -------------------------------------------------------------------------------------
  Total      -1.56690   -10.88548    -1.77848     1.30429     0.00001    -0.00000
  in kB      -0.74384    -5.16755    -0.84428     0.61917     0.00000    -0.00000
  external pressure =       -2.25 kB  Pullay stress =        0.00 kB


 VOLUME and BASIS-vectors are now :
 -----------------------------------------------------------------------------
  energy-cutoff  :      400.00
  volume of cell :     3375.00
      direct lattice vectors                 reciprocal lattice vectors
    15.000000000  0.000000000  0.000000000     0.066666667  0.000000000  0.000000000
     0.000000000 15.000000000  0.000000000     0.000000000  0.066666667  0.000000000
     0.000000000  0.000000000 15.000000000     0.000000000  0.000000000  0.066666667

  length of vectors
    15.000000000 15.000000000 15.000000000     0.066666667  0.066666667  0.066666667


 FORCES acting on ions
    electron-ion (+dipol)            ewald-force                    non-local-force                 convergence-correction
 -----------------------------------------------------------------------------------------------
   0.205E+03 0.649E+02 -.969E-04   -.226E+03 -.969E+02 0.119E-03   0.205E+02 0.369E+02 -.259E-04   -.198E-02 0.167E-02 0.510E-06
   -.205E+03 -.649E+02 0.153E-03   0.226E+03 0.969E+02 -.215E-03   -.205E+02 -.369E+02 0.701E-04   0.202E-02 -.163E-02 0.429E-06
   0.372E+02 -.757E+02 0.321E-04   -.377E+02 0.760E+02 -.320E-04   0.112E+01 -.466E+01 0.234E-05   -.291E-03 0.437E-03 0.254E-07
   -.372E+02 0.757E+02 -.127E-03   0.377E+02 -.760E+02 0.128E-03   -.112E+01 0.466E+01 -.808E-05   0.293E-03 -.430E-03 0.194E-07
 -----------------------------------------------------------------------------------------------
   -.224E-04 -.780E-04 -.394E-04   0.142E-13 0.142E-13 0.119E-16   -.924E-05 0.180E-04 0.385E-04   0.387E-04 0.522E-04 0.984E-06
 
 
 POSITION                                       TOTAL-FORCE (eV/Angst)
 -----------------------------------------------------------------------------------
      6.75630      7.36086      7.50000        -0.556394      4.926940     -0.000003
      8.24370      7.63914      7.50000         0.556403     -4.926943      0.000008
      6.48919      8.46353      7.50000         0.620879     -4.296202      0.000002
      8.51081      6.53647      7.50000        -0.620888      4.296205     -0.000007
 -----------------------------------------------------------------------------------
    total drift:                                0.000007     -0.000008      0.000000


--------------------------------------------------------------------------------------------------------


  FREE ENERGIE OF THE ION-ELECTRON SYSTEM (eV)
  ---------------------------------------------------
  free  energy   TOTEN  =       -17.31400402 eV

  energy  without entropy=      -17.31400402  energy(sigma->0) =      -17.31400402
 
 d Force =-0.3902684E+00[-0.181E+01, 0.103E+01]  d Energy =-0.5973983E+00 0.207E+00
 d Force = 0.3466016E+02[ 0.364E+02, 0.329E+02]  d Ewald  = 0.3474527E+02-0.851E-01


--------------------------------------------------------------------------------------------------------


    POTLOK:  cpu time    0.4533: real time    0.4547


--------------------------------------------------------------------------------------------------------


 stress matrix after NEB project (eV)
     -1.56690      1.30428     -0.00000
      1.30429    -10.88548      0.00001
     -0.00000      0.00001     -1.77848
  FORCES: max atom, RMS     4.958261    4.659785
  FORCE total and by dimension    9.319569    4.926943
  Stress total and by dimension   11.292218   10.885482
 Steepest descent step on ions:
 trial-energy change:    0.597398  1 .order    0.390268   -1.028206    1.808742
  (g-gl).g = 0.103E+01      g.g   = 0.103E+01  gl.gl    = 0.000E+00
 g(Force)  = 0.103E+01   g(Stress)= 0.000E+00 ortho     = 0.000E+00
 gamma     =   0.00000
 trial     =   1.00000
 opt step  =   0.27508  (harmonic =   0.36243) maximal distance =0.03822198
 next E    =   -18.048510   (d E  =  -0.13711)


--------------------------------------------------------------------------------------------------------


    WAVPRE:  cpu time    0.0144: real time    0.0166
    FEWALD:  cpu time    0.0002: real time    0.0002

 real space projection operators:
  total allocation   :        265.64 KBytes
  max/ min on nodes  :         67.88         65.32

    ORTHCH:  cpu time    0.0235: real time    0.0240
     LOOP+:  cpu time   12.4437: real time   12.5477


--------------------------------------- Iteration      3(   1)  ---------------------------------------


    POTLOK:  cpu time    0.2326: real time    0.2347
    SETDIJ:  cpu time    0.2189: real time    0.2218
    EDDIAG:  cpu time    0.0498: real time    0.0499
  RMM-DIIS:  cpu time    0.1658: real time    0.1660
    ORTHCH:  cpu time    0.0051: real time    0.0051
       DOS:  cpu time    0.0005: real time    0.0005
    CHARGE:  cpu time    0.0357: real time    0.0357
    MIXING:  cpu time    0.0060: real time    0.0060
    --------------------------------------------
      LOOP:  cpu time    0.7145: real time    0.7198

 eigenvalue-minimisations  :    64
 total energy-change (2. order) :-0.1212239E+01  (-0.1169298E+02)
 number of electron      13.9999962 magnetization       0.0000000
 augmentation part        1.2073333 magnetization       0.0001909

 Broyden mixing:
  rms(total) = 0.23570E+00    rms(broyden)= 0.23010E+00
  rms(prec ) = 0.24009E+00
  weight for this iteration     100.00

 Free energy of the ion-electron system (eV)
  ---------------------------------------------------
  alpha Z        PSCENC =         0.21231588
  Ewald energy   TEWEN  =       349.16017260
  -Hartree energ DENC   =     -1109.97350507
  -exchange      EXHF   =         0.00000000
  -V(xc)+E(xc)   XCENC  =        61.12425950
  PAW double counting   =       570.68017788     -574.43709579
  entropy T*S    EENTRO =        -0.00000000
  eigenvalues    EBANDS =      -204.75359604
  atomic energy  EATOM  =       889.48365740
  Solvation  Ediel_sol  =         0.00000000
  ---------------------------------------------------
  free energy    TOTEN  =       -18.50361362 eV

  energy without entropy =      -18.50361362  energy(sigma->0) =      -18.50361362


--------------------------------------------------------------------------------------------------------


--------------------------------------- Iteration      3(   2)  ---------------------------------------


    POTLOK:  cpu time    0.2358: real time    0.2362
    SETDIJ:  cpu time    0.2201: real time    0.2202
    EDDIAG:  cpu time    0.0497: real time    0.0500
  RMM-DIIS:  cpu time    0.1653: real time    0.1654
    ORTHCH:  cpu time    0.0055: real time    0.0057
       DOS:  cpu time    0.0004: real time    0.0004
    CHARGE:  cpu time    0.0370: real time    0.0370
    MIXING:  cpu time    0.0061: real time    0.0061
    --------------------------------------------
      LOOP:  cpu time    0.7198: real time    0.7209

 eigenvalue-minimisations  :    64
 total energy-change (2. order) : 0.4696369E+00  (-0.1172158E+00)
 number of electron      13.9999964 magnetization       0.0000000
 augmentation part        1.2473998 magnetization       0.0001471

 Broyden mixing:
  rms(total) = 0.16486E+00    rms(broyden)= 0.16459E+00
  rms(prec ) = 0.17619E+00
  weight for this iteration     100.00

 eigenvalues of (default mixing * dielectric matrix)
  average eigenvalue GAMMA=   1.4315
  1.4315

 Free energy of the ion-electron system (eV)
  ---------------------------------------------------
  alpha Z        PSCENC =         0.21231588
  Ewald energy   TEWEN  =       349.16017260
  -Hartree energ DENC   =     -1111.60433860
  -exchange      EXHF   =         0.00000000
  -V(xc)+E(xc)   XCENC  =        61.26975518
  PAW double counting   =       579.55418844     -583.32144983
  entropy T*S    EENTRO =        -0.00000000
  eigenvalues    EBANDS =      -202.78827780
  atomic energy  EATOM  =       889.48365740
  Solvation  Ediel_sol  =         0.00000000
  ---------------------------------------------------
  free energy    TOTEN  =       -18.03397673 eV

  energy without entropy =      -18.03397673  energy(sigma->0) =      -18.03397673


--------------------------------------------------------------------------------------------------------


--------------------------------------- Iteration      3(   3)  ---------------------------------------


    POTLOK:  cpu time    0.2371: real time    0.2375
    SETDIJ:  cpu time    0.2202: real time    0.2202
    EDDIAG:  cpu time    0.0503: real time    0.0504
  RMM-DIIS:  cpu time    0.1645: real time    0.1647
    ORTHCH:  cpu time    0.0053: real time    0.0053
       DOS:  cpu time    0.0004: real time    0.0004
    CHARGE:  cpu time    0.0358: real time    0.0359
    MIXING:  cpu time    0.0075: real time    0.0075
    --------------------------------------------
      LOOP:  cpu time    0.7212: real time    0.7219

 eigenvalue-minimisations  :    64
 total energy-change (2. order) : 0.1984926E-01  (-0.1443992E-01)
 number of electron      13.9999964 magnetization       0.0000000
 augmentation part        1.2340820 magnetization       0.0000502

 Broyden mixing:
  rms(total) = 0.59530E-01    rms(broyden)= 0.59455E-01
  rms(prec ) = 0.62631E-01
  weight for this iteration     100.00

 eigenvalues of (default mixing * dielectric matrix)
  average eigenvalue GAMMA=   1.4467
  0.7743  2.1192

 Free energy of the ion-electron system (eV)
  ---------------------------------------------------
  alpha Z        PSCENC =         0.21231588
  Ewald energy   TEWEN  =       349.16017260
  -Hartree energ DENC   =     -1116.41208094
  -exchange      EXHF   =         0.00000000
  -V(xc)+E(xc)   XCENC  =        61.54124229
  PAW double counting   =       592.35232552     -596.24427899
  entropy T*S    EENTRO =        -0.00000000
  eigenvalues    EBANDS =      -198.10748122
  atomic energy  EATOM  =       889.48365740
  Solvation  Ediel_sol  =         0.00000000
  ---------------------------------------------------
  free energy    TOTEN  =       -18.01412747 eV

  energy without entropy =      -18.01412747  energy(sigma->0) =      -18.01412747


--------------------------------------------------------------------------------------------------------


--------------------------------------- Iteration      3(   4)  ---------------------------------------


    POTLOK:  cpu time    0.2366: real time    0.2369
    SETDIJ:  cpu time    0.2214: real time    0.2214
    EDDIAG:  cpu time    0.0498: real time    0.0500
  RMM-DIIS:  cpu time    0.1848: real time    0.1848
    ORTHCH:  cpu time    0.0052: real time    0.0052
       DOS:  cpu time    0.0004: real time    0.0004
    CHARGE:  cpu time    0.0359: real time    0.0359
    MIXING:  cpu time    0.0079: real time    0.0079
    --------------------------------------------
      LOOP:  cpu time    0.7420: real time    0.7426

 eigenvalue-minimisations  :    66
 total energy-change (2. order) :-0.9706828E-02  (-0.3380312E-02)
 number of electron      13.9999965 magnetization       0.0000000
 augmentation part        1.2269413 magnetization       0.0000252

 Broyden mixing:
  rms(total) = 0.36708E-01    rms(broyden)= 0.36664E-01
  rms(prec ) = 0.40482E-01
  weight for this iteration     100.00

 eigenvalues of (default mixing * dielectric matrix)
  average eigenvalue GAMMA=   1.6044
  2.3427  1.1017  1.3688

 Free energy of the ion-electron system (eV)
  ---------------------------------------------------
  alpha Z        PSCENC =         0.21231588
  Ewald energy   TEWEN  =       349.16017260
  -Hartree energ DENC   =     -1118.06273853
  -exchange      EXHF   =         0.00000000
  -V(xc)+E(xc)   XCENC  =        61.63766988
  PAW double counting   =       598.16999401     -602.12356373
  entropy T*S    EENTRO =        -0.00000000
  eigenvalues    EBANDS =      -196.50134181
  atomic energy  EATOM  =       889.48365740
  Solvation  Ediel_sol  =         0.00000000
  ---------------------------------------------------
  free energy    TOTEN  =       -18.02383430 eV

  energy without entropy =      -18.02383430  energy(sigma->0) =      -18.02383430


--------------------------------------------------------------------------------------------------------


--------------------------------------- Iteration      3(   5)  ---------------------------------------


    POTLOK:  cpu time    0.2379: real time    0.2383
    SETDIJ:  cpu time    0.2207: real time    0.2207
    EDDIAG:  cpu time    0.0493: real time    0.0499
  RMM-DIIS:  cpu time    0.1668: real time    0.1670
    ORTHCH:  cpu time    0.0053: real time    0.0053
       DOS:  cpu time    0.0004: real time    0.0003
    CHARGE:  cpu time    0.0355: real time    0.0355
    MIXING:  cpu time    0.0082: real time    0.0082
    --------------------------------------------
      LOOP:  cpu time    0.7241: real time    0.7253

 eigenvalue-minimisations  :    64
 total energy-change (2. order) : 0.5919514E-03  (-0.2040712E-02)
 number of electron      13.9999965 magnetization       0.0000000
 augmentation part        1.2343142 magnetization       0.0000001

 Broyden mixing:
  rms(total) = 0.99334E-02    rms(broyden)= 0.98725E-02
  rms(prec ) = 0.11236E-01
  weight for this iteration     100.00

 eigenvalues of (default mixing * dielectric matrix)
  average eigenvalue GAMMA=   1.4268
  2.4047  0.9401  0.9401  1.4221

 Free energy of the ion-electron system (eV)
  ---------------------------------------------------
  alpha Z        PSCENC =         0.21231588
  Ewald energy   TEWEN  =       349.16017260
  -Hartree energ DENC   =     -1116.49201440
  -exchange      EXHF   =         0.00000000
  -V(xc)+E(xc)   XCENC  =        61.55019885
  PAW double counting   =       596.06027111     -599.99647621
  entropy T*S    EENTRO =        -0.00000000
  eigenvalues    EBANDS =      -198.00136758
  atomic energy  EATOM  =       889.48365740
  Solvation  Ediel_sol  =         0.00000000
  ---------------------------------------------------
  free energy    TOTEN  =       -18.02324234 eV

  energy without entropy =      -18.02324234  energy(sigma->0) =      -18.02324234


--------------------------------------------------------------------------------------------------------


--------------------------------------- Iteration      3(   6)  ---------------------------------------


    POTLOK:  cpu time    0.2378: real time    0.2381
    SETDIJ:  cpu time    0.2214: real time    0.2214
    EDDIAG:  cpu time    0.0496: real time    0.0498
  RMM-DIIS:  cpu time    0.1667: real time    0.1667
    ORTHCH:  cpu time    0.0055: real time    0.0055
       DOS:  cpu time    0.0004: real time    0.0004
    CHARGE:  cpu time    0.0353: real time    0.0354
    MIXING:  cpu time    0.0088: real time    0.0088
    --------------------------------------------
      LOOP:  cpu time    0.7255: real time    0.7260

 eigenvalue-minimisations  :    64
 total energy-change (2. order) : 0.1104720E-03  (-0.5316067E-04)
 number of electron      13.9999965 magnetization       0.0000000
 augmentation part        1.2337659 magnetization       0.0000068

 Broyden mixing:
  rms(total) = 0.37802E-02    rms(broyden)= 0.37780E-02
  rms(prec ) = 0.45277E-02
  weight for this iteration     100.00

 eigenvalues of (default mixing * dielectric matrix)
  average eigenvalue GAMMA=   1.4587
  2.4387  0.7843  1.5555  1.2576  1.2576

 Free energy of the ion-electron system (eV)
  ---------------------------------------------------
  alpha Z        PSCENC =         0.21231588
  Ewald energy   TEWEN  =       349.16017260
  -Hartree energ DENC   =     -1116.87415929
  -exchange      EXHF   =         0.00000000
  -V(xc)+E(xc)   XCENC  =        61.56837597
  PAW double counting   =       596.76671050     -600.71205558
  entropy T*S    EENTRO =        -0.00000000
  eigenvalues    EBANDS =      -197.62814936
  atomic energy  EATOM  =       889.48365740
  Solvation  Ediel_sol  =         0.00000000
  ---------------------------------------------------
  free energy    TOTEN  =       -18.02313187 eV

  energy without entropy =      -18.02313187  energy(sigma->0) =      -18.02313187


--------------------------------------------------------------------------------------------------------


--------------------------------------- Iteration      3(   7)  ---------------------------------------


    POTLOK:  cpu time    0.2372: real time    0.2376
    SETDIJ:  cpu time    0.2204: real time    0.2205
    EDDIAG:  cpu time    0.0498: real time    0.0500
  RMM-DIIS:  cpu time    0.1655: real time    0.1655
    ORTHCH:  cpu time    0.0055: real time    0.0055
       DOS:  cpu time    0.0004: real time    0.0004
    CHARGE:  cpu time    0.0369: real time    0.0369
    MIXING:  cpu time    0.0080: real time    0.0080
    --------------------------------------------
      LOOP:  cpu time    0.7238: real time    0.7244

 eigenvalue-minimisations  :    64
 total energy-change (2. order) :-0.1530008E-03  (-0.5759726E-04)
 number of electron      13.9999965 magnetization       0.0000000
 augmentation part        1.2326413 magnetization      -0.0000000

 Broyden mixing:
  rms(total) = 0.27135E-02    rms(broyden)= 0.27071E-02
  rms(prec ) = 0.31272E-02
  weight for this iteration     100.00

 eigenvalues of (default mixing * dielectric matrix)
  average eigenvalue GAMMA=   1.4058
  2.5038  1.9698  1.1064  1.1064  1.0078  0.7404

 Free energy of the ion-electron system (eV)
  ---------------------------------------------------
  alpha Z        PSCENC =         0.21231588
  Ewald energy   TEWEN  =       349.16017260
  -Hartree energ DENC   =     -1117.15412971
  -exchange      EXHF   =         0.00000000
  -V(xc)+E(xc)   XCENC  =        61.58037454
  PAW double counting   =       597.21002098     -601.16240692
  entropy T*S    EENTRO =        -0.00000000
  eigenvalues    EBANDS =      -197.35328965
  atomic energy  EATOM  =       889.48365740
  Solvation  Ediel_sol  =         0.00000000
  ---------------------------------------------------
  free energy    TOTEN  =       -18.02328487 eV

  energy without entropy =      -18.02328487  energy(sigma->0) =      -18.02328487


--------------------------------------------------------------------------------------------------------


--------------------------------------- Iteration      3(   8)  ---------------------------------------


    POTLOK:  cpu time    0.2344: real time    0.2346
    SETDIJ:  cpu time    0.2212: real time    0.2217
    EDDIAG:  cpu time    0.0495: real time    0.0498
  RMM-DIIS:  cpu time    0.1646: real time    0.1647
    ORTHCH:  cpu time    0.0053: real time    0.0053
       DOS:  cpu time    0.0004: real time    0.0004
    CHARGE:  cpu time    0.0364: real time    0.0364
    MIXING:  cpu time    0.0087: real time    0.0087
    --------------------------------------------
      LOOP:  cpu time    0.7204: real time    0.7216

 eigenvalue-minimisations  :    64
 total energy-change (2. order) :-0.7400207E-04  (-0.6831960E-05)
 number of electron      13.9999965 magnetization       0.0000000
 augmentation part        1.2329942 magnetization       0.0000009

 Broyden mixing:
  rms(total) = 0.46700E-03    rms(broyden)= 0.46585E-03
  rms(prec ) = 0.93825E-03
  weight for this iteration     100.00

 eigenvalues of (default mixing * dielectric matrix)
  average eigenvalue GAMMA=   1.4012
  2.5723  2.0690  1.2366  1.2366  1.0960  0.8894  0.7085

 Free energy of the ion-electron system (eV)
  ---------------------------------------------------
  alpha Z        PSCENC =         0.21231588
  Ewald energy   TEWEN  =       349.16017260
  -Hartree energ DENC   =     -1117.07228156
  -exchange      EXHF   =         0.00000000
  -V(xc)+E(xc)   XCENC  =        61.57478480
  PAW double counting   =       597.02838398     -600.97974445
  entropy T*S    EENTRO =        -0.00000000
  eigenvalues    EBANDS =      -197.43064752
  atomic energy  EATOM  =       889.48365740
  Solvation  Ediel_sol  =         0.00000000
  ---------------------------------------------------
  free energy    TOTEN  =       -18.02335887 eV

  energy without entropy =      -18.02335887  energy(sigma->0) =      -18.02335887


--------------------------------------------------------------------------------------------------------


--------------------------------------- Iteration      3(   9)  ---------------------------------------


    POTLOK:  cpu time    0.2362: real time    0.2364
    SETDIJ:  cpu time    0.2210: real time    0.2210
    EDDIAG:  cpu time    0.0497: real time    0.0499
  RMM-DIIS:  cpu time    0.1624: real time    0.1624
    ORTHCH:  cpu time    0.0052: real time    0.0052
       DOS:  cpu time    0.0003: real time    0.0003
    CHARGE:  cpu time    0.0364: real time    0.0365
    MIXING:  cpu time    0.0097: real time    0.0097
    --------------------------------------------
      LOOP:  cpu time    0.7208: real time    0.7214

 eigenvalue-minimisations  :    52
 total energy-change (2. order) :-0.1017778E-03  (-0.1670809E-05)
 number of electron      13.9999965 magnetization       0.0000000
 augmentation part        1.2331249 magnetization       0.0000013

 Broyden mixing:
  rms(total) = 0.86711E-03    rms(broyden)= 0.86656E-03
  rms(prec ) = 0.11371E-02
  weight for this iteration     100.00

 eigenvalues of (default mixing * dielectric matrix)
  average eigenvalue GAMMA=   1.4315
  2.6974  2.2604  1.7427  1.1334  1.1334  1.0484  0.7662  0.6703

 Free energy of the ion-electron system (eV)
  ---------------------------------------------------
  alpha Z        PSCENC =         0.21231588
  Ewald energy   TEWEN  =       349.16017260
  -Hartree energ DENC   =     -1117.07859927
  -exchange      EXHF   =         0.00000000
  -V(xc)+E(xc)   XCENC  =        61.57377958
  PAW double counting   =       596.97527363     -600.92669984
  entropy T*S    EENTRO =        -0.00000000
  eigenvalues    EBANDS =      -197.42336064
  atomic energy  EATOM  =       889.48365740
  Solvation  Ediel_sol  =         0.00000000
  ---------------------------------------------------
  free energy    TOTEN  =       -18.02346065 eV

  energy without entropy =      -18.02346065  energy(sigma->0) =      -18.02346065


--------------------------------------------------------------------------------------------------------


--------------------------------------- Iteration      3(  10)  ---------------------------------------


    POTLOK:  cpu time    0.2356: real time    0.2360
    SETDIJ:  cpu time    0.2215: real time    0.2215
    EDDIAG:  cpu time    0.0503: real time    0.0505
  RMM-DIIS:  cpu time    0.1445: real time    0.1445
    ORTHCH:  cpu time    0.0052: real time    0.0052
       DOS:  cpu time    0.0004: real time    0.0004
    CHARGE:  cpu time    0.0369: real time    0.0369
    MIXING:  cpu time    0.0094: real time    0.0094
    --------------------------------------------
      LOOP:  cpu time    0.7038: real time    0.7044

 eigenvalue-minimisations  :    50
 total energy-change (2. order) :-0.8214247E-04  (-0.9783696E-06)
 number of electron      13.9999965 magnetization      -0.0000000
 augmentation part        1.2330347 magnetization       0.0000006

 Broyden mixing:
  rms(total) = 0.27849E-03    rms(broyden)= 0.27837E-03
  rms(prec ) = 0.49781E-03
  weight for this iteration     100.00

 eigenvalues of (default mixing * dielectric matrix)
  average eigenvalue GAMMA=   1.4762
  3.0763  2.5165  1.9301  1.1748  1.1748  1.0242  0.9976  0.7426  0.6488

 Free energy of the ion-electron system (eV)
  ---------------------------------------------------
  alpha Z        PSCENC =         0.21231588
  Ewald energy   TEWEN  =       349.16017260
  -Hartree energ DENC   =     -1117.14835916
  -exchange      EXHF   =         0.00000000
  -V(xc)+E(xc)   XCENC  =        61.57611205
  PAW double counting   =       597.02338958     -600.97569545
  entropy T*S    EENTRO =        -0.00000000
  eigenvalues    EBANDS =      -197.35513569
  atomic energy  EATOM  =       889.48365740
  Solvation  Ediel_sol  =         0.00000000
  ---------------------------------------------------
  free energy    TOTEN  =       -18.02354279 eV

  energy without entropy =      -18.02354279  energy(sigma->0) =      -18.02354279


--------------------------------------------------------------------------------------------------------


--------------------------------------- Iteration      3(  11)  ---------------------------------------


    POTLOK:  cpu time    0.2346: real time    0.2349
    SETDIJ:  cpu time    0.2210: real time    0.2210
    EDDIAG:  cpu time    0.0500: real time    0.0502
  RMM-DIIS:  cpu time    0.1606: real time    0.1606
    ORTHCH:  cpu time    0.0052: real time    0.0052
       DOS:  cpu time    0.0004: real time    0.0004
    CHARGE:  cpu time    0.0369: real time    0.0369
    MIXING:  cpu time    0.0103: real time    0.0103
    --------------------------------------------
      LOOP:  cpu time    0.7190: real time    0.7195

 eigenvalue-minimisations  :    54
 total energy-change (2. order) :-0.6613566E-04  (-0.2056319E-05)
 number of electron      13.9999965 magnetization      -0.0000000
 augmentation part        1.2328756 magnetization       0.0000002

 Broyden mixing:
  rms(total) = 0.61881E-03    rms(broyden)= 0.61813E-03
  rms(prec ) = 0.73081E-03
  weight for this iteration     100.00

 eigenvalues of (default mixing * dielectric matrix)
  average eigenvalue GAMMA=   1.5550
  3.9019  2.5877  1.9973  1.5858  1.1268  1.1268  1.0418  0.8189  0.7251  0.6381

 Free energy of the ion-electron system (eV)
  ---------------------------------------------------
  alpha Z        PSCENC =         0.21231588
  Ewald energy   TEWEN  =       349.16017260
  -Hartree energ DENC   =     -1117.21180597
  -exchange      EXHF   =         0.00000000
  -V(xc)+E(xc)   XCENC  =        61.57820077
  PAW double counting   =       597.05809026     -601.01085540
  entropy T*S    EENTRO =        -0.00000000
  eigenvalues    EBANDS =      -197.29338447
  atomic energy  EATOM  =       889.48365740
  Solvation  Ediel_sol  =         0.00000000
  ---------------------------------------------------
  free energy    TOTEN  =       -18.02360893 eV

  energy without entropy =      -18.02360893  energy(sigma->0) =      -18.02360893


--------------------------------------------------------------------------------------------------------


--------------------------------------- Iteration      3(  12)  ---------------------------------------


    POTLOK:  cpu time    0.2370: real time    0.2373
    SETDIJ:  cpu time    0.2212: real time    0.2212
    EDDIAG:  cpu time    0.0497: real time    0.0499
  RMM-DIIS:  cpu time    0.1461: real time    0.1461
    ORTHCH:  cpu time    0.0047: real time    0.0047
       DOS:  cpu time    0.0003: real time    0.0003
    CHARGE:  cpu time    0.0365: real time    0.0365
    MIXING:  cpu time    0.0106: real time    0.0106
    --------------------------------------------
      LOOP:  cpu time    0.7061: real time    0.7067

 eigenvalue-minimisations  :    50
 total energy-change (2. order) :-0.4161454E-04  (-0.4623429E-06)
 number of electron      13.9999965 magnetization      -0.0000000
 augmentation part        1.2329145 magnetization       0.0000003

 Broyden mixing:
  rms(total) = 0.24640E-03    rms(broyden)= 0.24639E-03
  rms(prec ) = 0.31046E-03
  weight for this iteration     100.00

 eigenvalues of (default mixing * dielectric matrix)
  average eigenvalue GAMMA=   1.6541
  4.9202  2.6603  2.3769  1.8717  1.1096  1.1096  1.0115  1.0115  0.8064  0.6864
  0.6309

 Free energy of the ion-electron system (eV)
  ---------------------------------------------------
  alpha Z        PSCENC =         0.21231588
  Ewald energy   TEWEN  =       349.16017260
  -Hartree energ DENC   =     -1117.20786500
  -exchange      EXHF   =         0.00000000
  -V(xc)+E(xc)   XCENC  =        61.57729775
  PAW double counting   =       597.01237332     -600.96449165
  entropy T*S    EENTRO =        -0.00000000
  eigenvalues    EBANDS =      -197.29711085
  atomic energy  EATOM  =       889.48365740
  Solvation  Ediel_sol  =         0.00000000
  ---------------------------------------------------
  free energy    TOTEN  =       -18.02365054 eV

  energy without entropy =      -18.02365054  energy(sigma->0) =      -18.02365054


--------------------------------------------------------------------------------------------------------


--------------------------------------- Iteration      3(  13)  ---------------------------------------


    POTLOK:  cpu time    0.2346: real time    0.2349
    SETDIJ:  cpu time    0.2210: real time    0.2210
    EDDIAG:  cpu time    0.0496: real time    0.0499
  RMM-DIIS:  cpu time    0.1461: real time    0.1461
    ORTHCH:  cpu time    0.0047: real time    0.0047
       DOS:  cpu time    0.0003: real time    0.0003
    CHARGE:  cpu time    0.0361: real time    0.0361
    MIXING:  cpu time    0.0115: real time    0.0115
    --------------------------------------------
      LOOP:  cpu time    0.7038: real time    0.7044

 eigenvalue-minimisations  :    50
 total energy-change (2. order) :-0.2447550E-04  (-0.4552973E-06)
 number of electron      13.9999965 magnetization      -0.0000000
 augmentation part        1.2329789 magnetization       0.0000002

 Broyden mixing:
  rms(total) = 0.17378E-03    rms(broyden)= 0.17336E-03
  rms(prec ) = 0.21205E-03
  weight for this iteration     100.00

 eigenvalues of (default mixing * dielectric matrix)
  average eigenvalue GAMMA=   1.7026
  5.5618  2.8278  2.4965  1.8168  1.4489  1.1260  1.1260  1.0835  0.8353  0.8028
  0.6760  0.6296

 Free energy of the ion-electron system (eV)
  ---------------------------------------------------
  alpha Z        PSCENC =         0.21231588
  Ewald energy   TEWEN  =       349.16017260
  -Hartree energ DENC   =     -1117.19472519
  -exchange      EXHF   =         0.00000000
  -V(xc)+E(xc)   XCENC  =        61.57642435
  PAW double counting   =       596.98607130     -600.93778223
  entropy T*S    EENTRO =        -0.00000000
  eigenvalues    EBANDS =      -197.30980913
  atomic energy  EATOM  =       889.48365740
  Solvation  Ediel_sol  =         0.00000000
  ---------------------------------------------------
  free energy    TOTEN  =       -18.02367502 eV

  energy without entropy =      -18.02367502  energy(sigma->0) =      -18.02367502


--------------------------------------------------------------------------------------------------------


--------------------------------------- Iteration      3(  14)  ---------------------------------------


    POTLOK:  cpu time    0.2348: real time    0.2351
    SETDIJ:  cpu time    0.2210: real time    0.2210
    EDDIAG:  cpu time    0.0497: real time    0.0499
  RMM-DIIS:  cpu time    0.1457: real time    0.1457
    ORTHCH:  cpu time    0.0049: real time    0.0049
       DOS:  cpu time    0.0003: real time    0.0003
    CHARGE:  cpu time    0.0363: real time    0.0363
    MIXING:  cpu time    0.0116: real time    0.0116
    --------------------------------------------
      LOOP:  cpu time    0.7044: real time    0.7049

 eigenvalue-minimisations  :    46
 total energy-change (2. order) :-0.2417796E-04  (-0.1203277E-06)
 number of electron      13.9999965 magnetization       0.0000000
 augmentation part        1.2329749 magnetization       0.0000001

 Broyden mixing:
  rms(total) = 0.96254E-04    rms(broyden)= 0.96223E-04
  rms(prec ) = 0.11789E-03
  weight for this iteration     100.00

 eigenvalues of (default mixing * dielectric matrix)
  average eigenvalue GAMMA=   1.8515
  6.8738  3.3447  2.5298  2.3434  1.8938  1.1171  1.1171  0.9925  0.9925  0.8496
  0.7186  0.6675  0.6293

 Free energy of the ion-electron system (eV)
  ---------------------------------------------------
  alpha Z        PSCENC =         0.21231588
  Ewald energy   TEWEN  =       349.16017260
  -Hartree energ DENC   =     -1117.20061421
  -exchange      EXHF   =         0.00000000
  -V(xc)+E(xc)   XCENC  =        61.57660832
  PAW double counting   =       597.00157933     -600.95342802
  entropy T*S    EENTRO =        -0.00000000
  eigenvalues    EBANDS =      -197.30399050
  atomic energy  EATOM  =       889.48365740
  Solvation  Ediel_sol  =         0.00000000
  ---------------------------------------------------
  free energy    TOTEN  =       -18.02369920 eV

  energy without entropy =      -18.02369920  energy(sigma->0) =      -18.02369920


--------------------------------------------------------------------------------------------------------


--------------------------------------- Iteration      3(  15)  ---------------------------------------


    POTLOK:  cpu time    0.2370: real time    0.2373
    SETDIJ:  cpu time    0.2212: real time    0.2212
    EDDIAG:  cpu time    0.0495: real time    0.0497
  RMM-DIIS:  cpu time    0.1458: real time    0.1460
    ORTHCH:  cpu time    0.0047: real time    0.0047
       DOS:  cpu time    0.0003: real time    0.0003
    CHARGE:  cpu time    0.0358: real time    0.0358
    MIXING:  cpu time    0.0125: real time    0.0125
    --------------------------------------------
      LOOP:  cpu time    0.7069: real time    0.7076

 eigenvalue-minimisations  :    44
 total energy-change (2. order) :-0.1056189E-04  (-0.6125695E-07)
 number of electron      13.9999965 magnetization       0.0000000
 augmentation part        1.2329652 magnetization       0.0000000

 Broyden mixing:
  rms(total) = 0.24851E-04    rms(broyden)= 0.24781E-04
  rms(prec ) = 0.38465E-04
  weight for this iteration     100.00

 eigenvalues of (default mixing * dielectric matrix)
  average eigenvalue GAMMA=   1.8671
  7.4699  3.5918  2.6232  2.4425  1.7992  1.1229  1.1229  1.1213  1.1213  0.8844
  0.8466  0.7095  0.6281  0.6558

 Free energy of the ion-electron system (eV)
  ---------------------------------------------------
  alpha Z        PSCENC =         0.21231588
  Ewald energy   TEWEN  =       349.16017260
  -Hartree energ DENC   =     -1117.20538943
  -exchange      EXHF   =         0.00000000
  -V(xc)+E(xc)   XCENC  =        61.57678577
  PAW double counting   =       597.01059418     -600.96255774
  entropy T*S    EENTRO =        -0.00000000
  eigenvalues    EBANDS =      -197.29928841
  atomic energy  EATOM  =       889.48365740
  Solvation  Ediel_sol  =         0.00000000
  ---------------------------------------------------
  free energy    TOTEN  =       -18.02370976 eV

  energy without entropy =      -18.02370976  energy(sigma->0) =      -18.02370976


--------------------------------------------------------------------------------------------------------


--------------------------------------- Iteration      3(  16)  ---------------------------------------


    POTLOK:  cpu time    0.2360: real time    0.2363
    SETDIJ:  cpu time    0.2212: real time    0.2212
    EDDIAG:  cpu time    0.0497: real time    0.0499
  RMM-DIIS:  cpu time    0.1458: real time    0.1458
    ORTHCH:  cpu time    0.0049: real time    0.0049
       DOS:  cpu time    0.0002: real time    0.0002
    --------------------------------------------
      LOOP:  cpu time    0.6577: real time    0.6582

 eigenvalue-minimisations  :    42
 total energy-change (2. order) :-0.5842322E-05  (-0.3168317E-07)
 number of electron      13.9999965 magnetization       0.0000000
 augmentation part        1.2329652 magnetization       0.0000000

 Free energy of the ion-electron system (eV)
  ---------------------------------------------------
  alpha Z        PSCENC =         0.21231588
  Ewald energy   TEWEN  =       349.16017260
  -Hartree energ DENC   =     -1117.20638840
  -exchange      EXHF   =         0.00000000
  -V(xc)+E(xc)   XCENC  =        61.57680994
  PAW double counting   =       597.00993439     -600.96191467
  entropy T*S    EENTRO =        -0.00000000
  eigenvalues    EBANDS =      -197.29830275
  atomic energy  EATOM  =       889.48365740
  Solvation  Ediel_sol  =         0.00000000
  ---------------------------------------------------
  free energy    TOTEN  =       -18.02371560 eV

  energy without entropy =      -18.02371560  energy(sigma->0) =      -18.02371560


--------------------------------------------------------------------------------------------------------


 average (electrostatic) potential at core
  the test charge radii are     0.7215  0.5201
  (the norm of the test charge is              1.0000)
       1 -81.7005       2 -81.7005       3 -44.7959       4 -44.7959
 
 
 
 E-fermi :  -5.4487     XC(G=0):  -0.2578     alpha+bet : -0.0607


 spin component 1

 k-point     1 :       0.0000    0.0000    0.0000
  band No.  band energies     occupation 
      1     -27.6237      1.00000
      2     -22.3849      1.00000
      3     -13.1186      1.00000
      4     -12.0296      1.00000
      5      -9.2910      1.00000
      6      -8.5213      1.00000
      7      -5.6800      1.00000
      8      -1.8363      0.00000
      9      -0.8118      0.00000
     10       0.1093      0.00000
     11       0.1114      0.00000
     12       0.5327      0.00000
     13       0.5952      0.00000
     14       0.6125      0.00000
     15       0.6155      0.00000
     16       0.8255      0.00000

 spin component 2

 k-point     1 :       0.0000    0.0000    0.0000
  band No.  band energies     occupation 
      1     -27.6237      1.00000
      2     -22.3849      1.00000
      3     -13.1186      1.00000
      4     -12.0296      1.00000
      5      -9.2910      1.00000
      6      -8.5213      1.00000
      7      -5.6800      1.00000
      8      -1.8363      0.00000
      9      -0.8119      0.00000
     10       0.1092      0.00000
     11       0.1116      0.00000
     12       0.5327      0.00000
     13       0.5954      0.00000
     14       0.6127      0.00000
     15       0.6158      0.00000
     16       0.8378      0.00000


--------------------------------------------------------------------------------------------------------


 soft charge-density along one line, spin component           1
         0         1         2         3         4         5         6         7         8         9
 total charge-density along one line
 
 soft charge-density along one line, spin component           2
         0         1         2         3         4         5         6         7         8         9
 total charge-density along one line
 
 pseudopotential strength for first ion, spin component:           1
 13.988  -0.562  -0.082   0.000  -0.042   0.000  -0.000  -0.002
 -0.562   0.127   0.010  -0.000   0.006  -0.001   0.000  -0.000
 -0.082   0.010 -10.767   0.000   0.035   0.357  -0.000  -0.005
  0.000  -0.000   0.000 -10.611   0.000  -0.000   0.335  -0.000
 -0.042   0.006   0.035   0.000 -10.818  -0.005  -0.000   0.363
  0.000  -0.001   0.357  -0.000  -0.005   0.106   0.000   0.001
 -0.000   0.000  -0.000   0.335  -0.000   0.000   0.110   0.000
 -0.002  -0.000  -0.005  -0.000   0.363   0.001   0.000   0.106
 pseudopotential strength for first ion, spin component:           2
 13.988  -0.562  -0.082   0.000  -0.042   0.000   0.000  -0.002
 -0.562   0.127   0.010  -0.000   0.006  -0.001   0.000  -0.000
 -0.082   0.010 -10.767   0.000   0.035   0.357  -0.000  -0.005
  0.000  -0.000   0.000 -10.611   0.000  -0.000   0.335  -0.000
 -0.042   0.006   0.035   0.000 -10.818  -0.005  -0.000   0.363
  0.000  -0.001   0.357  -0.000  -0.005   0.106   0.000   0.001
  0.000   0.000  -0.000   0.335  -0.000   0.000   0.110   0.000
 -0.002  -0.000  -0.005  -0.000   0.363   0.001   0.000   0.106
 total augmentation occupancy for first ion, spin component:           1
  1.903   0.141  -0.157   0.000  -0.146   0.038   0.000  -0.015
  0.141   0.040   0.144  -0.000   0.074   0.022  -0.000   0.019
 -0.157   0.144   1.539   0.000   0.048   0.201  -0.000  -0.028
  0.000  -0.000   0.000   1.922   0.000  -0.000   0.069   0.000
 -0.146   0.074   0.048   0.000   1.068  -0.029   0.000   0.181
  0.038   0.022   0.201  -0.000  -0.029   0.031  -0.000  -0.007
  0.000  -0.000  -0.000   0.069   0.000  -0.000   0.008  -0.000
 -0.015   0.019  -0.028   0.000   0.181  -0.007  -0.000   0.042
 total augmentation occupancy for first ion, spin component:           2
  0.000  -0.000   0.000   0.000   0.000   0.000   0.000  -0.000
 -0.000  -0.000   0.000  -0.000  -0.000  -0.000  -0.000  -0.000
  0.000   0.000   0.000  -0.000  -0.000  -0.000  -0.000  -0.000
  0.000  -0.000  -0.000   0.000   0.000   0.000   0.000   0.000
  0.000  -0.000  -0.000   0.000  -0.000  -0.000   0.000   0.000
  0.000  -0.000  -0.000   0.000  -0.000  -0.000   0.000  -0.000
  0.000  -0.000  -0.000   0.000   0.000   0.000   0.000   0.000
 -0.000  -0.000  -0.000   0.000   0.000  -0.000   0.000   0.000


------------------------ aborting loop because EDIFF is reached ----------------------------------------


 


 total charge     
 
# of ion       s       p       d       tot
------------------------------------------
    1        1.603   3.398   0.000   5.001
    2        1.603   3.398   0.000   5.001
    3        0.590   0.093   0.000   0.683
    4        0.590   0.093   0.000   0.683
--------------------------------------------------
tot          4.387   6.982   0.000  11.368
 


 magnetization (x)
 
# of ion       s       p       d       tot
------------------------------------------
    1        0.000   0.000   0.000   0.000
    2        0.000   0.000   0.000   0.000
    3        0.000  -0.000   0.000  -0.000
    4       -0.000   0.000   0.000  -0.000
--------------------------------------------------
tot          0.000   0.000   0.000   0.000
 
    CHARGE:  cpu time    0.0355: real time    0.0356
    FORLOC:  cpu time    0.0056: real time    0.0056
    FORNL :  cpu time    0.0599: real time    0.0599
    STRESS:  cpu time    0.1858: real time    0.1858
    FORHAR:  cpu time    0.0281: real time    0.0281
    MIXING:  cpu time    0.0122: real time    0.0122
    OFIELD:  cpu time    0.0002: real time    0.0002

 ---------------------------------------------------------------------------------------------

         DFTD3 V3.0 Rev 1        
 Edisp (eV)   -0.02206

 E6    (eV) :    -0.0164
 E8    (eV) :    -0.0057
 % E8        : 25.62
    FORVDW:  cpu time    0.0110: real time    0.0110

  FORCE on cell =-STRESS in cart. coord.  units (eV):
  Direction    XX          YY          ZZ          XY          YZ          ZX
  --------------------------------------------------------------------------------------
  Alpha Z     0.21232     0.21232     0.21232
  Ewald     351.69486    87.08701   -89.62177   -67.97240    -0.00017     0.00003
  Hartree   521.32728   315.50915   280.36861   -16.52577    -0.00003    -0.00000
  E(xc)     -64.94719   -64.86418   -65.60712    -0.25125    -0.00000     0.00000
  Local   -1026.52814  -564.40487  -404.15022    71.67285     0.00015    -0.00002
  n-local   -46.47728   -54.95750   -57.21495    -0.00597    -0.00000    -0.00000
  augment     9.77328    12.42136    16.33522     0.71993     0.00000    -0.00000
  Kinetic   252.39873   265.77248   317.88985    14.31619     0.00005    -0.00001
  Fock        0.00000     0.00000     0.00000     0.00000     0.00000     0.00000
  vdW        -0.00194    -0.00125    -0.00004     0.00226     0.00000    -0.00000
  -------------------------------------------------------------------------------------
  Total      -2.54808    -3.22550    -1.78810     1.95584     0.00000    -0.00000
  in kB      -1.20962    -1.53121    -0.84885     0.92847     0.00000    -0.00000
  external pressure =       -1.20 kB  Pullay stress =        0.00 kB


 VOLUME and BASIS-vectors are now :
 -----------------------------------------------------------------------------
  energy-cutoff  :      400.00
  volume of cell :     3375.00
      direct lattice vectors                 reciprocal lattice vectors
    15.000000000  0.000000000  0.000000000     0.066666667  0.000000000  0.000000000
     0.000000000 15.000000000  0.000000000     0.000000000  0.066666667  0.000000000
     0.000000000  0.000000000 15.000000000     0.000000000  0.000000000  0.066666667

  length of vectors
    15.000000000 15.000000000 15.000000000     0.066666667  0.066666667  0.066666667


 FORCES acting on ions
    electron-ion (+dipol)            ewald-force                    non-local-force                 convergence-correction
 -----------------------------------------------------------------------------------------------
   0.207E+03 0.444E+02 -.212E-04   -.230E+03 -.838E+02 0.266E-04   0.226E+02 0.394E+02 -.445E-05   0.619E-03 -.204E-03 -.116E-06
   -.207E+03 -.444E+02 0.959E-04   0.230E+03 0.838E+02 -.171E-03   -.226E+02 -.394E+02 0.757E-04   -.549E-03 0.170E-03 -.963E-07
   0.451E+02 -.859E+02 0.127E-04   -.466E+02 0.919E+02 -.134E-04   0.257E+01 -.699E+01 0.118E-05   0.622E-04 -.489E-04 -.247E-08
   -.451E+02 0.859E+02 -.148E-03   0.466E+02 -.919E+02 0.158E-03   -.257E+01 0.699E+01 -.121E-04   -.613E-04 0.593E-04 -.198E-08
 -----------------------------------------------------------------------------------------------
   -.636E-04 0.563E-04 -.601E-04   0.142E-13 0.000E+00 0.119E-16   -.143E-04 -.740E-05 0.604E-04   0.710E-04 -.237E-04 -.217E-06
 
 
 POSITION                                       TOTAL-FORCE (eV/Angst)
 -----------------------------------------------------------------------------------
      6.76261      7.46159      7.50000        -0.550140      0.006824      0.000001
      8.23739      7.53841      7.50000         0.550138     -0.006820      0.000000
      6.45699      8.42097      7.50000         1.076857     -0.974117      0.000000
      8.54301      6.57903      7.50000        -1.076855      0.974113     -0.000001
 -----------------------------------------------------------------------------------
    total drift:                               -0.000007      0.000025      0.000000


--------------------------------------------------------------------------------------------------------


  FREE ENERGIE OF THE ION-ELECTRON SYSTEM (eV)
  ---------------------------------------------------
  free  energy   TOTEN  =       -18.04577809 eV

  energy  without entropy=      -18.04577809  energy(sigma->0) =      -18.04577809
 
 d Force = 0.6595926E+00[ 0.799E-02, 0.131E+01]  d Energy = 0.7317741E+00-0.722E-01
 d Force =-0.2551116E+02[-0.246E+02,-0.264E+02]  d Ewald  =-0.2555544E+02 0.443E-01


--------------------------------------------------------------------------------------------------------


    POTLOK:  cpu time    0.4582: real time    0.4582


--------------------------------------------------------------------------------------------------------


 stress matrix after NEB project (eV)
     -2.54808      1.95584     -0.00000
      1.95584     -3.22550      0.00000
     -0.00000      0.00000     -1.78810
  FORCES: max atom, RMS     1.452076    1.098002
  FORCE total and by dimension    2.196004    1.076857
  Stress total and by dimension    5.267301    3.225497


--------------------------------------------------------------------------------------------------------


    WAVPRE:  cpu time    0.0143: real time    0.0165
    FEWALD:  cpu time    0.0002: real time    0.0002

 real space projection operators:
  total allocation   :        266.83 KBytes
  max/ min on nodes  :         66.91         66.62

    ORTHCH:  cpu time    0.0236: real time    0.0239
     LOOP+:  cpu time   12.4728: real time   12.4915


--------------------------------------- Iteration      4(   1)  ---------------------------------------


    POTLOK:  cpu time    0.2365: real time    0.2372
    SETDIJ:  cpu time    0.2203: real time    0.2203
    EDDIAG:  cpu time    0.0499: real time    0.0501
  RMM-DIIS:  cpu time    0.1660: real time    0.1660
    ORTHCH:  cpu time    0.0049: real time    0.0049
       DOS:  cpu time    0.0003: real time    0.0003
    CHARGE:  cpu time    0.0362: real time    0.0362
    MIXING:  cpu time    0.0063: real time    0.0063
    --------------------------------------------
      LOOP:  cpu time    0.7206: real time    0.7215

 eigenvalue-minimisations  :    64
 total energy-change (2. order) :-0.8847703E-01  (-0.1460671E+01)
 number of electron      13.9999946 magnetization      -0.0000000
 augmentation part        1.2088072 magnetization      -0.0000143

 Broyden mixing:
  rms(total) = 0.10785E+00    rms(broyden)= 0.10490E+00
  rms(prec ) = 0.11094E+00
  weight for this iteration     100.00

 Free energy of the ion-electron system (eV)
  ---------------------------------------------------
  alpha Z        PSCENC =         0.21231588
  Ewald energy   TEWEN  =       343.28885358
  -Hartree energ DENC   =     -1111.79510026
  -exchange      EXHF   =         0.00000000
  -V(xc)+E(xc)   XCENC  =        61.64599274
  PAW double counting   =       597.00696450     -600.95891647
  entropy T*S    EENTRO =        -0.00000000
  eigenvalues    EBANDS =      -196.99595416
  atomic energy  EATOM  =       889.48365740
  Solvation  Ediel_sol  =         0.00000000
  ---------------------------------------------------
  free energy    TOTEN  =       -18.11218679 eV

  energy without entropy =      -18.11218679  energy(sigma->0) =      -18.11218679


--------------------------------------------------------------------------------------------------------


--------------------------------------- Iteration      4(   2)  ---------------------------------------


    POTLOK:  cpu time    0.2358: real time    0.2361
    SETDIJ:  cpu time    0.2210: real time    0.2211
    EDDIAG:  cpu time    0.0496: real time    0.0498
  RMM-DIIS:  cpu time    0.1660: real time    0.1660
    ORTHCH:  cpu time    0.0052: real time    0.0052
       DOS:  cpu time    0.0004: real time    0.0003
    CHARGE:  cpu time    0.0378: real time    0.0378
    MIXING:  cpu time    0.0061: real time    0.0061
    --------------------------------------------
      LOOP:  cpu time    0.7218: real time    0.7224

 eigenvalue-minimisations  :    64
 total energy-change (2. order) : 0.1073732E-01  (-0.1672042E-01)
 number of electron      13.9999946 magnetization      -0.0000000
 augmentation part        1.2221175 magnetization      -0.0000112

 Broyden mixing:
  rms(total) = 0.56868E-01    rms(broyden)= 0.56491E-01
  rms(prec ) = 0.58734E-01
  weight for this iteration     100.00

 eigenvalues of (default mixing * dielectric matrix)
  average eigenvalue GAMMA=   1.4211
  1.4211

 Free energy of the ion-electron system (eV)
  ---------------------------------------------------
  alpha Z        PSCENC =         0.21231588
  Ewald energy   TEWEN  =       343.28885358
  -Hartree energ DENC   =     -1110.37605475
  -exchange      EXHF   =         0.00000000
  -V(xc)+E(xc)   XCENC  =        61.55980985
  PAW double counting   =       595.09055921     -598.99900715
  entropy T*S    EENTRO =        -0.00000000
  eigenvalues    EBANDS =      -198.36158350
  atomic energy  EATOM  =       889.48365740
  Solvation  Ediel_sol  =         0.00000000
  ---------------------------------------------------
  free energy    TOTEN  =       -18.10144947 eV

  energy without entropy =      -18.10144947  energy(sigma->0) =      -18.10144947


--------------------------------------------------------------------------------------------------------


--------------------------------------- Iteration      4(   3)  ---------------------------------------


    POTLOK:  cpu time    0.2363: real time    0.2366
    SETDIJ:  cpu time    0.2207: real time    0.2208
    EDDIAG:  cpu time    0.0500: real time    0.0502
  RMM-DIIS:  cpu time    0.1880: real time    0.1881
    ORTHCH:  cpu time    0.0050: real time    0.0050
       DOS:  cpu time    0.0003: real time    0.0003
    CHARGE:  cpu time    0.0364: real time    0.0364
    MIXING:  cpu time    0.0068: real time    0.0068
    --------------------------------------------
      LOOP:  cpu time    0.7435: real time    0.7442

 eigenvalue-minimisations  :    68
 total energy-change (2. order) :-0.5109932E-02  (-0.1343468E-02)
 number of electron      13.9999946 magnetization      -0.0000000
 augmentation part        1.2256453 magnetization      -0.0000013

 Broyden mixing:
  rms(total) = 0.28312E-01    rms(broyden)= 0.28247E-01
  rms(prec ) = 0.29897E-01
  weight for this iteration     100.00

 eigenvalues of (default mixing * dielectric matrix)
  average eigenvalue GAMMA=   1.8112
  1.2435  2.3788

 Free energy of the ion-electron system (eV)
  ---------------------------------------------------
  alpha Z        PSCENC =         0.21231588
  Ewald energy   TEWEN  =       343.28885358
  -Hartree energ DENC   =     -1110.38114782
  -exchange      EXHF   =         0.00000000
  -V(xc)+E(xc)   XCENC  =        61.55218404
  PAW double counting   =       595.80278265     -599.70976264
  entropy T*S    EENTRO =        -0.00000000
  eigenvalues    EBANDS =      -198.35544250
  atomic energy  EATOM  =       889.48365740
  Solvation  Ediel_sol  =         0.00000000
  ---------------------------------------------------
  free energy    TOTEN  =       -18.10655940 eV

  energy without entropy =      -18.10655940  energy(sigma->0) =      -18.10655940


--------------------------------------------------------------------------------------------------------


--------------------------------------- Iteration      4(   4)  ---------------------------------------


    POTLOK:  cpu time    0.2364: real time    0.2367
    SETDIJ:  cpu time    0.2219: real time    0.2219
    EDDIAG:  cpu time    0.0498: real time    0.0502
  RMM-DIIS:  cpu time    0.1662: real time    0.1662
    ORTHCH:  cpu time    0.0051: real time    0.0051
       DOS:  cpu time    0.0003: real time    0.0003
    CHARGE:  cpu time    0.0361: real time    0.0362
    MIXING:  cpu time    0.0076: real time    0.0076
    --------------------------------------------
      LOOP:  cpu time    0.7234: real time    0.7241

 eigenvalue-minimisations  :    64
 total energy-change (2. order) :-0.3912002E-02  (-0.4166561E-03)
 number of electron      13.9999946 magnetization      -0.0000000
 augmentation part        1.2225102 magnetization       0.0000011

 Broyden mixing:
  rms(total) = 0.76146E-02    rms(broyden)= 0.76070E-02
  rms(prec ) = 0.86375E-02
  weight for this iteration     100.00

 eigenvalues of (default mixing * dielectric matrix)
  average eigenvalue GAMMA=   1.4712
  2.5131  0.9503  0.9503

 Free energy of the ion-electron system (eV)
  ---------------------------------------------------
  alpha Z        PSCENC =         0.21231588
  Ewald energy   TEWEN  =       343.28885358
  -Hartree energ DENC   =     -1110.98585759
  -exchange      EXHF   =         0.00000000
  -V(xc)+E(xc)   XCENC  =        61.57899573
  PAW double counting   =       597.28643167     -601.20632043
  entropy T*S    EENTRO =        -0.00000000
  eigenvalues    EBANDS =      -197.76854765
  atomic energy  EATOM  =       889.48365740
  Solvation  Ediel_sol  =         0.00000000
  ---------------------------------------------------
  free energy    TOTEN  =       -18.11047140 eV

  energy without entropy =      -18.11047140  energy(sigma->0) =      -18.11047140


--------------------------------------------------------------------------------------------------------


--------------------------------------- Iteration      4(   5)  ---------------------------------------


    POTLOK:  cpu time    0.2354: real time    0.2357
    SETDIJ:  cpu time    0.2216: real time    0.2216
    EDDIAG:  cpu time    0.0503: real time    0.0505
  RMM-DIIS:  cpu time    0.1685: real time    0.1685
    ORTHCH:  cpu time    0.0051: real time    0.0051
       DOS:  cpu time    0.0003: real time    0.0003
    CHARGE:  cpu time    0.0366: real time    0.0366
    MIXING:  cpu time    0.0073: real time    0.0073
    --------------------------------------------
      LOOP:  cpu time    0.7251: real time    0.7257

 eigenvalue-minimisations  :    64
 total energy-change (2. order) : 0.5558614E-04  (-0.1977740E-04)
 number of electron      13.9999946 magnetization      -0.0000000
 augmentation part        1.2228591 magnetization       0.0000008

 Broyden mixing:
  rms(total) = 0.38096E-02    rms(broyden)= 0.38089E-02
  rms(prec ) = 0.44939E-02
  weight for this iteration     100.00

 eigenvalues of (default mixing * dielectric matrix)
  average eigenvalue GAMMA=   1.5433
  2.4401  0.9297  1.4018  1.4018

 Free energy of the ion-electron system (eV)
  ---------------------------------------------------
  alpha Z        PSCENC =         0.21231588
  Ewald energy   TEWEN  =       343.28885358
  -Hartree energ DENC   =     -1110.76615378
  -exchange      EXHF   =         0.00000000
  -V(xc)+E(xc)   XCENC  =        61.56773558
  PAW double counting   =       596.92504605     -600.84097075
  entropy T*S    EENTRO =        -0.00000000
  eigenvalues    EBANDS =      -197.98089978
  atomic energy  EATOM  =       889.48365740
  Solvation  Ediel_sol  =         0.00000000
  ---------------------------------------------------
  free energy    TOTEN  =       -18.11041582 eV

  energy without entropy =      -18.11041582  energy(sigma->0) =      -18.11041582


--------------------------------------------------------------------------------------------------------


--------------------------------------- Iteration      4(   6)  ---------------------------------------


    POTLOK:  cpu time    0.2355: real time    0.2358
    SETDIJ:  cpu time    0.2211: real time    0.2211
    EDDIAG:  cpu time    0.0495: real time    0.0498
  RMM-DIIS:  cpu time    0.1660: real time    0.1660
    ORTHCH:  cpu time    0.0051: real time    0.0051
       DOS:  cpu time    0.0004: real time    0.0004
    CHARGE:  cpu time    0.0375: real time    0.0375
    MIXING:  cpu time    0.0075: real time    0.0075
    --------------------------------------------
      LOOP:  cpu time    0.7225: real time    0.7231

 eigenvalue-minimisations  :    64
 total energy-change (2. order) :-0.1301453E-03  (-0.6474776E-04)
 number of electron      13.9999946 magnetization      -0.0000000
 augmentation part        1.2240754 magnetization      -0.0000001

 Broyden mixing:
  rms(total) = 0.29439E-02    rms(broyden)= 0.29357E-02
  rms(prec ) = 0.33554E-02
  weight for this iteration     100.00

 eigenvalues of (default mixing * dielectric matrix)
  average eigenvalue GAMMA=   1.4743
  2.4838  1.6992  1.0062  1.0911  1.0911

 Free energy of the ion-electron system (eV)
  ---------------------------------------------------
  alpha Z        PSCENC =         0.21231588
  Ewald energy   TEWEN  =       343.28885358
  -Hartree energ DENC   =     -1110.47208196
  -exchange      EXHF   =         0.00000000
  -V(xc)+E(xc)   XCENC  =        61.55371134
  PAW double counting   =       596.43288090     -600.34365736
  entropy T*S    EENTRO =        -0.00000000
  eigenvalues    EBANDS =      -198.26622574
  atomic energy  EATOM  =       889.48365740
  Solvation  Ediel_sol  =         0.00000000
  ---------------------------------------------------
  free energy    TOTEN  =       -18.11054596 eV

  energy without entropy =      -18.11054596  energy(sigma->0) =      -18.11054596


--------------------------------------------------------------------------------------------------------


--------------------------------------- Iteration      4(   7)  ---------------------------------------


    POTLOK:  cpu time    0.2348: real time    0.2351
    SETDIJ:  cpu time    0.2215: real time    0.2215
    EDDIAG:  cpu time    0.0499: real time    0.0501
  RMM-DIIS:  cpu time    0.1678: real time    0.1679
    ORTHCH:  cpu time    0.0053: real time    0.0053
       DOS:  cpu time    0.0004: real time    0.0004
    CHARGE:  cpu time    0.0368: real time    0.0368
    MIXING:  cpu time    0.0078: real time    0.0078
    --------------------------------------------
      LOOP:  cpu time    0.7243: real time    0.7249

 eigenvalue-minimisations  :    64
 total energy-change (2. order) :-0.7471955E-04  (-0.1591182E-04)
 number of electron      13.9999946 magnetization      -0.0000000
 augmentation part        1.2234859 magnetization      -0.0000001

 Broyden mixing:
  rms(total) = 0.10378E-02    rms(broyden)= 0.10357E-02
  rms(prec ) = 0.13444E-02
  weight for this iteration     100.00

 eigenvalues of (default mixing * dielectric matrix)
  average eigenvalue GAMMA=   1.4977
  2.6040  2.1701  1.1993  1.1993  0.8523  0.9612

 Free energy of the ion-electron system (eV)
  ---------------------------------------------------
  alpha Z        PSCENC =         0.21231588
  Ewald energy   TEWEN  =       343.28885358
  -Hartree energ DENC   =     -1110.60469240
  -exchange      EXHF   =         0.00000000
  -V(xc)+E(xc)   XCENC  =        61.56150501
  PAW double counting   =       596.68759238     -600.60131380
  entropy T*S    EENTRO =        -0.00000000
  eigenvalues    EBANDS =      -198.13853873
  atomic energy  EATOM  =       889.48365740
  Solvation  Ediel_sol  =         0.00000000
  ---------------------------------------------------
  free energy    TOTEN  =       -18.11062068 eV

  energy without entropy =      -18.11062068  energy(sigma->0) =      -18.11062068


--------------------------------------------------------------------------------------------------------


--------------------------------------- Iteration      4(   8)  ---------------------------------------


    POTLOK:  cpu time    0.2353: real time    0.2358
    SETDIJ:  cpu time    0.2209: real time    0.2209
    EDDIAG:  cpu time    0.0498: real time    0.0499
  RMM-DIIS:  cpu time    0.1490: real time    0.1490
    ORTHCH:  cpu time    0.0054: real time    0.0054
       DOS:  cpu time    0.0004: real time    0.0004
    CHARGE:  cpu time    0.0373: real time    0.0373
    MIXING:  cpu time    0.0082: real time    0.0082
    --------------------------------------------
      LOOP:  cpu time    0.7063: real time    0.7070

 eigenvalue-minimisations  :    52
 total energy-change (2. order) :-0.8194663E-04  (-0.1307448E-05)
 number of electron      13.9999946 magnetization       0.0000000
 augmentation part        1.2234837 magnetization      -0.0000002

 Broyden mixing:
  rms(total) = 0.83098E-03    rms(broyden)= 0.83085E-03
  rms(prec ) = 0.10331E-02
  weight for this iteration     100.00

 eigenvalues of (default mixing * dielectric matrix)
  average eigenvalue GAMMA=   1.5456
  2.9835  2.4516  1.4580  1.1036  1.1036  0.9878  0.7308

 Free energy of the ion-electron system (eV)
  ---------------------------------------------------
  alpha Z        PSCENC =         0.21231588
  Ewald energy   TEWEN  =       343.28885358
  -Hartree energ DENC   =     -1110.55557947
  -exchange      EXHF   =         0.00000000
  -V(xc)+E(xc)   XCENC  =        61.55998438
  PAW double counting   =       596.64019068     -600.55339358
  entropy T*S    EENTRO =        -0.00000000
  eigenvalues    EBANDS =      -198.18673151
  atomic energy  EATOM  =       889.48365740
  Solvation  Ediel_sol  =         0.00000000
  ---------------------------------------------------
  free energy    TOTEN  =       -18.11070263 eV

  energy without entropy =      -18.11070263  energy(sigma->0) =      -18.11070263


--------------------------------------------------------------------------------------------------------


--------------------------------------- Iteration      4(   9)  ---------------------------------------


    POTLOK:  cpu time    0.2358: real time    0.2361
    SETDIJ:  cpu time    0.2215: real time    0.2216
    EDDIAG:  cpu time    0.0497: real time    0.0500
  RMM-DIIS:  cpu time    0.1640: real time    0.1640
    ORTHCH:  cpu time    0.0055: real time    0.0055
       DOS:  cpu time    0.0004: real time    0.0004
    CHARGE:  cpu time    0.0366: real time    0.0366
    MIXING:  cpu time    0.0089: real time    0.0089
    --------------------------------------------
      LOOP:  cpu time    0.7224: real time    0.7230

 eigenvalue-minimisations  :    60
 total energy-change (2. order) :-0.4978721E-04  (-0.3243046E-05)
 number of electron      13.9999946 magnetization       0.0000000
 augmentation part        1.2237073 magnetization       0.0000000

 Broyden mixing:
  rms(total) = 0.41941E-03    rms(broyden)= 0.41772E-03
  rms(prec ) = 0.54364E-03
  weight for this iteration     100.00

 eigenvalues of (default mixing * dielectric matrix)
  average eigenvalue GAMMA=   1.5618
  3.3266  2.4719  1.8889  1.1145  1.1145  0.9413  0.9413  0.6951

 Free energy of the ion-electron system (eV)
  ---------------------------------------------------
  alpha Z        PSCENC =         0.21231588
  Ewald energy   TEWEN  =       343.28885358
  -Hartree energ DENC   =     -1110.48648270
  -exchange      EXHF   =         0.00000000
  -V(xc)+E(xc)   XCENC  =        61.55715941
  PAW double counting   =       596.56480774     -600.47705580
  entropy T*S    EENTRO =        -0.00000000
  eigenvalues    EBANDS =      -198.25400792
  atomic energy  EATOM  =       889.48365740
  Solvation  Ediel_sol  =         0.00000000
  ---------------------------------------------------
  free energy    TOTEN  =       -18.11075242 eV

  energy without entropy =      -18.11075242  energy(sigma->0) =      -18.11075242


--------------------------------------------------------------------------------------------------------


--------------------------------------- Iteration      4(  10)  ---------------------------------------


    POTLOK:  cpu time    0.2354: real time    0.2357
    SETDIJ:  cpu time    0.2208: real time    0.2208
    EDDIAG:  cpu time    0.0495: real time    0.0497
  RMM-DIIS:  cpu time    0.1447: real time    0.1448
    ORTHCH:  cpu time    0.0055: real time    0.0055
       DOS:  cpu time    0.0004: real time    0.0004
    CHARGE:  cpu time    0.0365: real time    0.0365
    MIXING:  cpu time    0.0095: real time    0.0095
    --------------------------------------------
      LOOP:  cpu time    0.7023: real time    0.7029

 eigenvalue-minimisations  :    50
 total energy-change (2. order) :-0.3594477E-04  (-0.4669752E-06)
 number of electron      13.9999946 magnetization       0.0000000
 augmentation part        1.2236922 magnetization      -0.0000000

 Broyden mixing:
  rms(total) = 0.22607E-03    rms(broyden)= 0.22600E-03
  rms(prec ) = 0.30117E-03
  weight for this iteration     100.00

 eigenvalues of (default mixing * dielectric matrix)
  average eigenvalue GAMMA=   1.6885
  4.3054  2.6172  2.4199  1.0716  1.0716  1.2841  0.9926  0.7740  0.6605

 Free energy of the ion-electron system (eV)
  ---------------------------------------------------
  alpha Z        PSCENC =         0.21231588
  Ewald energy   TEWEN  =       343.28885358
  -Hartree energ DENC   =     -1110.48275201
  -exchange      EXHF   =         0.00000000
  -V(xc)+E(xc)   XCENC  =        61.55753739
  PAW double counting   =       596.60511293     -600.51765471
  entropy T*S    EENTRO =        -0.00000000
  eigenvalues    EBANDS =      -198.25785883
  atomic energy  EATOM  =       889.48365740
  Solvation  Ediel_sol  =         0.00000000
  ---------------------------------------------------
  free energy    TOTEN  =       -18.11078836 eV

  energy without entropy =      -18.11078836  energy(sigma->0) =      -18.11078836


--------------------------------------------------------------------------------------------------------


--------------------------------------- Iteration      4(  11)  ---------------------------------------


    POTLOK:  cpu time    0.2343: real time    0.2346
    SETDIJ:  cpu time    0.2218: real time    0.2218
    EDDIAG:  cpu time    0.0495: real time    0.0497
  RMM-DIIS:  cpu time    0.1444: real time    0.1444
    ORTHCH:  cpu time    0.0055: real time    0.0055
       DOS:  cpu time    0.0004: real time    0.0004
    CHARGE:  cpu time    0.0364: real time    0.0364
    MIXING:  cpu time    0.0100: real time    0.0100
    --------------------------------------------
      LOOP:  cpu time    0.7023: real time    0.7027

 eigenvalue-minimisations  :    50
 total energy-change (2. order) :-0.1515220E-04  (-0.3587532E-06)
 number of electron      13.9999946 magnetization       0.0000000
 augmentation part        1.2236509 magnetization       0.0000000

 Broyden mixing:
  rms(total) = 0.10655E-03    rms(broyden)= 0.10632E-03
  rms(prec ) = 0.15958E-03
  weight for this iteration     100.00

 eigenvalues of (default mixing * dielectric matrix)
  average eigenvalue GAMMA=   1.7035
  4.8514  2.7044  2.3541  1.5921  1.0629  1.0629  1.0012  1.0012  0.7519  0.6529

 Free energy of the ion-electron system (eV)
  ---------------------------------------------------
  alpha Z        PSCENC =         0.21231588
  Ewald energy   TEWEN  =       343.28885358
  -Hartree energ DENC   =     -1110.48754991
  -exchange      EXHF   =         0.00000000
  -V(xc)+E(xc)   XCENC  =        61.55807402
  PAW double counting   =       596.63310167     -600.54592110
  entropy T*S    EENTRO =        -0.00000000
  eigenvalues    EBANDS =      -198.25333506
  atomic energy  EATOM  =       889.48365740
  Solvation  Ediel_sol  =         0.00000000
  ---------------------------------------------------
  free energy    TOTEN  =       -18.11080351 eV

  energy without entropy =      -18.11080351  energy(sigma->0) =      -18.11080351


--------------------------------------------------------------------------------------------------------


--------------------------------------- Iteration      4(  12)  ---------------------------------------


    POTLOK:  cpu time    0.2364: real time    0.2367
    SETDIJ:  cpu time    0.2205: real time    0.2207
    EDDIAG:  cpu time    0.0497: real time    0.0499
  RMM-DIIS:  cpu time    0.1457: real time    0.1457
    ORTHCH:  cpu time    0.0048: real time    0.0048
       DOS:  cpu time    0.0003: real time    0.0003
    CHARGE:  cpu time    0.0367: real time    0.0367
    MIXING:  cpu time    0.0107: real time    0.0107
    --------------------------------------------
      LOOP:  cpu time    0.7048: real time    0.7056

 eigenvalue-minimisations  :    44
 total energy-change (2. order) :-0.1115180E-04  (-0.1109013E-06)
 number of electron      13.9999946 magnetization       0.0000000
 augmentation part        1.2236611 magnetization      -0.0000000

 Broyden mixing:
  rms(total) = 0.41015E-04    rms(broyden)= 0.40988E-04
  rms(prec ) = 0.82139E-04
  weight for this iteration     100.00

 eigenvalues of (default mixing * dielectric matrix)
  average eigenvalue GAMMA=   1.7935
  5.7165  2.8887  2.3191  2.3191  1.0688  1.0688  1.1774  0.9890  0.8308  0.7054
  0.6445

 Free energy of the ion-electron system (eV)
  ---------------------------------------------------
  alpha Z        PSCENC =         0.21231588
  Ewald energy   TEWEN  =       343.28885358
  -Hartree energ DENC   =     -1110.47925202
  -exchange      EXHF   =         0.00000000
  -V(xc)+E(xc)   XCENC  =        61.55775088
  PAW double counting   =       596.61866518     -600.53139646
  entropy T*S    EENTRO =        -0.00000000
  eigenvalues    EBANDS =      -198.26140910
  atomic energy  EATOM  =       889.48365740
  Solvation  Ediel_sol  =         0.00000000
  ---------------------------------------------------
  free energy    TOTEN  =       -18.11081467 eV

  energy without entropy =      -18.11081467  energy(sigma->0) =      -18.11081467


--------------------------------------------------------------------------------------------------------


--------------------------------------- Iteration      4(  13)  ---------------------------------------


    POTLOK:  cpu time    0.2363: real time    0.2366
    SETDIJ:  cpu time    0.2210: real time    0.2210
    EDDIAG:  cpu time    0.0497: real time    0.0499
  RMM-DIIS:  cpu time    0.1450: real time    0.1451
    ORTHCH:  cpu time    0.0049: real time    0.0050
       DOS:  cpu time    0.0002: real time    0.0002
    --------------------------------------------
      LOOP:  cpu time    0.6570: real time    0.6576

 eigenvalue-minimisations  :    42
 total energy-change (2. order) :-0.6992431E-05  (-0.6135896E-07)
 number of electron      13.9999946 magnetization       0.0000000
 augmentation part        1.2236611 magnetization      -0.0000000

 Free energy of the ion-electron system (eV)
  ---------------------------------------------------
  alpha Z        PSCENC =         0.21231588
  Ewald energy   TEWEN  =       343.28885358
  -Hartree energ DENC   =     -1110.47619570
  -exchange      EXHF   =         0.00000000
  -V(xc)+E(xc)   XCENC  =        61.55765387
  PAW double counting   =       596.61419104     -600.52691036
  entropy T*S    EENTRO =        -0.00000000
  eigenvalues    EBANDS =      -198.26438738
  atomic energy  EATOM  =       889.48365740
  Solvation  Ediel_sol  =         0.00000000
  ---------------------------------------------------
  free energy    TOTEN  =       -18.11082166 eV

  energy without entropy =      -18.11082166  energy(sigma->0) =      -18.11082166


--------------------------------------------------------------------------------------------------------


 average (electrostatic) potential at core
  the test charge radii are     0.7215  0.5201
  (the norm of the test charge is              1.0000)
       1 -81.7761       2 -81.7761       3 -45.0267       4 -45.0267
 
 
 
 E-fermi :  -5.6735     XC(G=0):  -0.2599     alpha+bet : -0.0607


 spin component 1

 k-point     1 :       0.0000    0.0000    0.0000
  band No.  band energies     occupation 
      1     -27.4120      1.00000
      2     -22.7238      1.00000
      3     -12.6098      1.00000
      4     -12.2588      1.00000
      5      -9.1689      1.00000
      6      -9.0206      1.00000
      7      -5.9382      1.00000
      8      -2.3990      0.00000
      9      -0.8066      0.00000
     10       0.0828      0.00000
     11       0.1179      0.00000
     12       0.5175      0.00000
     13       0.5409      0.00000
     14       0.6165      0.00000
     15       0.6367      0.00000
     16       0.8876      0.00000

 spin component 2

 k-point     1 :       0.0000    0.0000    0.0000
  band No.  band energies     occupation 
      1     -27.4120      1.00000
      2     -22.7238      1.00000
      3     -12.6098      1.00000
      4     -12.2588      1.00000
      5      -9.1689      1.00000
      6      -9.0206      1.00000
      7      -5.9382      1.00000
      8      -2.3990      0.00000
      9      -0.8066      0.00000
     10       0.0828      0.00000
     11       0.1179      0.00000
     12       0.5175      0.00000
     13       0.5409      0.00000
     14       0.6165      0.00000
     15       0.6366      0.00000
     16       0.8888      0.00000


--------------------------------------------------------------------------------------------------------


 soft charge-density along one line, spin component           1
         0         1         2         3         4         5         6         7         8         9
 total charge-density along one line
 
 soft charge-density along one line, spin component           2
         0         1         2         3         4         5         6         7         8         9
 total charge-density along one line
 
 pseudopotential strength for first ion, spin component:           1
 13.995  -0.563  -0.085   0.000  -0.035   0.001   0.000  -0.002
 -0.563   0.128   0.010   0.000   0.005  -0.001  -0.000  -0.000
 -0.085   0.010 -10.795   0.000   0.028   0.363   0.000  -0.004
  0.000   0.000   0.000 -10.628   0.000   0.000   0.340   0.000
 -0.035   0.005   0.028   0.000 -10.828  -0.004   0.000   0.366
  0.001  -0.001   0.363   0.000  -0.004   0.104  -0.000   0.001
  0.000  -0.000   0.000   0.340   0.000  -0.000   0.109  -0.000
 -0.002  -0.000  -0.004   0.000   0.366   0.001  -0.000   0.105
 pseudopotential strength for first ion, spin component:           2
 13.995  -0.563  -0.085   0.000  -0.035   0.001  -0.000  -0.002
 -0.563   0.128   0.010  -0.000   0.005  -0.001   0.000  -0.000
 -0.085   0.010 -10.795   0.000   0.028   0.363  -0.000  -0.004
  0.000  -0.000   0.000 -10.628   0.000  -0.000   0.340  -0.000
 -0.035   0.005   0.028   0.000 -10.828  -0.004  -0.000   0.366
  0.001  -0.001   0.363  -0.000  -0.004   0.104   0.000   0.001
 -0.000   0.000  -0.000   0.340  -0.000   0.000   0.109   0.000
 -0.002  -0.000  -0.004  -0.000   0.366   0.001   0.000   0.105
 total augmentation occupancy for first ion, spin component:           1
  1.915   0.138  -0.152   0.000  -0.135   0.041  -0.000  -0.016
  0.138   0.038   0.148  -0.000   0.066   0.025  -0.000   0.015
 -0.152   0.148   1.546   0.000   0.023   0.210  -0.000  -0.023
  0.000  -0.000   0.000   1.920   0.000  -0.000   0.070  -0.000
 -0.135   0.066   0.023   0.000   1.043  -0.022  -0.000   0.163
  0.041   0.025   0.210  -0.000  -0.022   0.033  -0.000  -0.005
 -0.000  -0.000  -0.000   0.070  -0.000  -0.000   0.007  -0.000
 -0.016   0.015  -0.023  -0.000   0.163  -0.005  -0.000   0.034
 total augmentation occupancy for first ion, spin component:           2
 -0.000  -0.000   0.000  -0.000  -0.000  -0.000   0.000   0.000
 -0.000  -0.000   0.000  -0.000   0.000  -0.000  -0.000   0.000
  0.000   0.000  -0.000  -0.000   0.000   0.000  -0.000   0.000
 -0.000  -0.000  -0.000  -0.000  -0.000   0.000  -0.000   0.000
 -0.000   0.000   0.000  -0.000   0.000   0.000   0.000   0.000
 -0.000  -0.000   0.000   0.000   0.000  -0.000  -0.000   0.000
  0.000  -0.000  -0.000  -0.000   0.000  -0.000  -0.000  -0.000
  0.000   0.000   0.000   0.000   0.000   0.000  -0.000   0.000


------------------------ aborting loop because EDIFF is reached ----------------------------------------


 


 total charge     
 
# of ion       s       p       d       tot
------------------------------------------
    1        1.611   3.380   0.000   4.992
    2        1.611   3.380   0.000   4.992
    3        0.616   0.106   0.000   0.722
    4        0.616   0.106   0.000   0.722
--------------------------------------------------
tot          4.454   6.973   0.000  11.427
 


 magnetization (x)
 
# of ion       s       p       d       tot
------------------------------------------
    1       -0.000  -0.000   0.000  -0.000
    2        0.000   0.000   0.000   0.000
    3        0.000  -0.000   0.000   0.000
    4       -0.000   0.000   0.000  -0.000
--------------------------------------------------
tot         -0.000  -0.000   0.000  -0.000
 
    CHARGE:  cpu time    0.0364: real time    0.0364
    FORLOC:  cpu time    0.0049: real time    0.0049
    FORNL :  cpu time    0.0605: real time    0.0605
    STRESS:  cpu time    0.1851: real time    0.1851
    FORHAR:  cpu time    0.0279: real time    0.0279
    MIXING:  cpu time    0.0105: real time    0.0105
    OFIELD:  cpu time    0.0002: real time    0.0002

 ---------------------------------------------------------------------------------------------

         DFTD3 V3.0 Rev 1        
 Edisp (eV)   -0.02231

 E6    (eV) :    -0.0166
 E8    (eV) :    -0.0057
 % E8        : 25.59
    FORVDW:  cpu time    0.0106: real time    0.0106

  FORCE on cell =-STRESS in cart. coord.  units (eV):
  Direction    XX          YY          ZZ          XY          YZ          ZX
  --------------------------------------------------------------------------------------
  Alpha Z     0.21232     0.21232     0.21232
  Ewald     334.86526    98.05493   -89.63142   -46.82954    -0.00019    -0.00001
  Hartree   517.52258   314.73323   278.22385    -6.71089    -0.00004    -0.00003
  E(xc)     -65.03150   -64.81085   -65.59356    -0.16819    -0.00000     0.00000
  Local   -1008.66929  -571.11443  -402.19681    43.38003     0.00017     0.00004
  n-local   -45.76070   -55.61156   -57.23603     0.08589    -0.00000    -0.00000
  augment     9.68664    12.23747    16.26557     0.49976     0.00000     0.00000
  Kinetic   254.03460   264.32004   318.16976    10.00010     0.00006    -0.00000
  Fock        0.00000     0.00000     0.00000     0.00000     0.00000     0.00000
  vdW         0.00071    -0.00109    -0.00004     0.00225     0.00000    -0.00000
  -------------------------------------------------------------------------------------
  Total      -3.13938    -1.97996    -1.78637     0.25940     0.00000    -0.00000
  in kB      -1.49032    -0.93993    -0.84802     0.12314     0.00000    -0.00000
  external pressure =       -1.09 kB  Pullay stress =        0.00 kB


 VOLUME and BASIS-vectors are now :
 -----------------------------------------------------------------------------
  energy-cutoff  :      400.00
  volume of cell :     3375.00
      direct lattice vectors                 reciprocal lattice vectors
    15.000000000  0.000000000  0.000000000     0.066666667  0.000000000  0.000000000
     0.000000000 15.000000000  0.000000000     0.000000000  0.066666667  0.000000000
     0.000000000  0.000000000 15.000000000     0.000000000  0.000000000  0.066666667

  length of vectors
    15.000000000 15.000000000 15.000000000     0.066666667  0.066666667  0.066666667


 FORCES acting on ions
    electron-ion (+dipol)            ewald-force                    non-local-force                 convergence-correction
 -----------------------------------------------------------------------------------------------
   0.200E+03 0.554E+02 -.444E-04   -.220E+03 -.958E+02 0.613E-04   0.207E+02 0.405E+02 -.142E-04   -.107E-02 -.366E-03 0.157E-06
   -.200E+03 -.554E+02 0.124E-03   0.220E+03 0.958E+02 -.203E-03   -.207E+02 -.405E+02 0.772E-04   0.951E-03 0.392E-03 0.131E-06
   0.409E+02 -.900E+02 0.234E-04   -.426E+02 0.975E+02 -.255E-04   0.202E+01 -.781E+01 0.230E-05   -.141E-03 0.188E-03 0.493E-08
   -.409E+02 0.900E+02 -.154E-03   0.426E+02 -.975E+02 0.168E-03   -.202E+01 0.781E+01 -.136E-04   0.138E-03 -.208E-03 0.521E-08
 -----------------------------------------------------------------------------------------------
   0.978E-04 -.894E-05 -.517E-04   0.000E+00 0.000E+00 0.118E-16   0.265E-04 -.273E-04 0.517E-04   -.118E-03 0.632E-05 0.299E-06
 
 
 POSITION                                       TOTAL-FORCE (eV/Angst)
 -----------------------------------------------------------------------------------
      6.73815      7.43372      7.50000         0.963833      0.174424      0.000003
      8.26185      7.56628      7.50000        -0.963818     -0.174483     -0.000003
      6.51041      8.39269      7.50000         0.241120     -0.278714      0.000000
      8.48960      6.60731      7.50000        -0.241135      0.278772     -0.000000
 -----------------------------------------------------------------------------------
    total drift:                                0.000007     -0.000030      0.000000


--------------------------------------------------------------------------------------------------------


  FREE ENERGIE OF THE ION-ELECTRON SYSTEM (eV)
  ---------------------------------------------------
  free  energy   TOTEN  =       -18.13313222 eV

  energy  without entropy=      -18.13313222  energy(sigma->0) =      -18.13313222
 
 d Force = 0.9067364E-01[-0.153E-01, 0.197E+00]  d Energy = 0.8735413E-01 0.332E-02
 d Force = 0.5882340E+01[ 0.602E+01, 0.574E+01]  d Ewald  = 0.5871319E+01 0.110E-01


--------------------------------------------------------------------------------------------------------


    POTLOK:  cpu time    0.4578: real time    0.4579


--------------------------------------------------------------------------------------------------------


 stress matrix after NEB project (eV)
     -3.13938      0.25940     -0.00000
      0.25940     -1.97996      0.00000
     -0.00000      0.00000     -1.78637
  FORCES: max atom, RMS     0.979488    0.740011
  FORCE total and by dimension    1.480023    0.963833
  Stress total and by dimension    4.135413    3.139380
 Conjugate gradient step on ions:
 trial-energy change:   -0.087354  1 .order   -0.090674   -0.196684    0.015337
  (g-gl).g = 0.244E+00      g.g   = 0.233E+00  gl.gl    = 0.103E+01
 g(Force)  = 0.233E+00   g(Stress)= 0.000E+00 ortho     =-0.110E-01
 gamma     =   0.23698
 trial     =   0.85502
 opt step  =   0.78731  (harmonic =   0.79317) maximal distance =0.04918884
 next E    =   -18.133741   (d E  =  -0.08796)


--------------------------------------------------------------------------------------------------------


    WAVPRE:  cpu time    0.0145: real time    0.0166
    FEWALD:  cpu time    0.0002: real time    0.0002

 real space projection operators:
  total allocation   :        266.94 KBytes
  max/ min on nodes  :         66.91         66.63

    ORTHCH:  cpu time    0.0236: real time    0.0236
     LOOP+:  cpu time   10.3330: real time   10.3439


--------------------------------------- Iteration      5(   1)  ---------------------------------------


    POTLOK:  cpu time    0.2341: real time    0.2353
    SETDIJ:  cpu time    0.2181: real time    0.2207
    EDDIAG:  cpu time    0.0498: real time    0.0500
  RMM-DIIS:  cpu time    0.1596: real time    0.1661
    ORTHCH:  cpu time    0.0050: real time    0.0050
       DOS:  cpu time    0.0003: real time    0.0003
    CHARGE:  cpu time    0.0358: real time    0.0358
    MIXING:  cpu time    0.0061: real time    0.0061
    --------------------------------------------
      LOOP:  cpu time    0.7090: real time    0.7195

 eigenvalue-minimisations  :    64
 total energy-change (2. order) :-0.7344407E-03  (-0.9171869E-02)
 number of electron      13.9999951 magnetization       0.0000000
 augmentation part        1.2250158 magnetization       0.0000012

 Broyden mixing:
  rms(total) = 0.82375E-02    rms(broyden)= 0.80049E-02
  rms(prec ) = 0.84149E-02
  weight for this iteration     100.00

 Free energy of the ion-electron system (eV)
  ---------------------------------------------------
  alpha Z        PSCENC =         0.21231588
  Ewald energy   TEWEN  =       343.76482445
  -Hartree energ DENC   =     -1110.92258482
  -exchange      EXHF   =         0.00000000
  -V(xc)+E(xc)   XCENC  =        61.55328624
  PAW double counting   =       596.61734184     -600.53010575
  entropy T*S    EENTRO =        -0.00000000
  eigenvalues    EBANDS =      -198.29028437
  atomic energy  EATOM  =       889.48365740
  Solvation  Ediel_sol  =         0.00000000
  ---------------------------------------------------
  free energy    TOTEN  =       -18.11154911 eV

  energy without entropy =      -18.11154911  energy(sigma->0) =      -18.11154911


--------------------------------------------------------------------------------------------------------


--------------------------------------- Iteration      5(   2)  ---------------------------------------


    POTLOK:  cpu time    0.2321: real time    0.2335
    SETDIJ:  cpu time    0.2190: real time    0.2217
    EDDIAG:  cpu time    0.0484: real time    0.0497
  RMM-DIIS:  cpu time    0.1663: real time    0.1663
    ORTHCH:  cpu time    0.0050: real time    0.0050
       DOS:  cpu time    0.0003: real time    0.0003
    CHARGE:  cpu time    0.0360: real time    0.0360
    MIXING:  cpu time    0.0074: real time    0.0074
    --------------------------------------------
      LOOP:  cpu time    0.7145: real time    0.7199

 eigenvalue-minimisations  :    64
 total energy-change (2. order) : 0.2703960E-03  (-0.8648318E-04)
 number of electron      13.9999951 magnetization       0.0000000
 augmentation part        1.2244927 magnetization       0.0000009

 Broyden mixing:
  rms(total) = 0.45566E-02    rms(broyden)= 0.45328E-02
  rms(prec ) = 0.47082E-02
  weight for this iteration     100.00

 eigenvalues of (default mixing * dielectric matrix)
  average eigenvalue GAMMA=   1.7533
  1.7533

 Free energy of the ion-electron system (eV)
  ---------------------------------------------------
  alpha Z        PSCENC =         0.21231588
  Ewald energy   TEWEN  =       343.76482445
  -Hartree energ DENC   =     -1111.00543054
  -exchange      EXHF   =         0.00000000
  -V(xc)+E(xc)   XCENC  =        61.55871878
  PAW double counting   =       596.71902118     -600.63397782
  entropy T*S    EENTRO =        -0.00000000
  eigenvalues    EBANDS =      -198.21040805
  atomic energy  EATOM  =       889.48365740
  Solvation  Ediel_sol  =         0.00000000
  ---------------------------------------------------
  free energy    TOTEN  =       -18.11127871 eV

  energy without entropy =      -18.11127871  energy(sigma->0) =      -18.11127871


--------------------------------------------------------------------------------------------------------


--------------------------------------- Iteration      5(   3)  ---------------------------------------


    POTLOK:  cpu time    0.2354: real time    0.2371
    SETDIJ:  cpu time    0.2214: real time    0.2215
    EDDIAG:  cpu time    0.0499: real time    0.0502
  RMM-DIIS:  cpu time    0.1619: real time    0.1629
    ORTHCH:  cpu time    0.0052: real time    0.0056
       DOS:  cpu time    0.0004: real time    0.0004
    CHARGE:  cpu time    0.0348: real time    0.0353
    MIXING:  cpu time    0.0077: real time    0.0077
    --------------------------------------------
      LOOP:  cpu time    0.7169: real time    0.7207

 eigenvalue-minimisations  :    62
 total energy-change (2. order) :-0.1376952E-03  (-0.9284918E-05)
 number of electron      13.9999951 magnetization       0.0000000
 augmentation part        1.2242027 magnetization       0.0000003

 Broyden mixing:
  rms(total) = 0.17138E-02    rms(broyden)= 0.17077E-02
  rms(prec ) = 0.18195E-02
  weight for this iteration     100.00

 eigenvalues of (default mixing * dielectric matrix)
  average eigenvalue GAMMA=   1.8189
  1.3587  2.2790

 Free energy of the ion-electron system (eV)
  ---------------------------------------------------
  alpha Z        PSCENC =         0.21231588
  Ewald energy   TEWEN  =       343.76482445
  -Hartree energ DENC   =     -1111.03144323
  -exchange      EXHF   =         0.00000000
  -V(xc)+E(xc)   XCENC  =        61.56062637
  PAW double counting   =       596.70078393     -600.61647519
  entropy T*S    EENTRO =        -0.00000000
  eigenvalues    EBANDS =      -198.18570602
  atomic energy  EATOM  =       889.48365740
  Solvation  Ediel_sol  =         0.00000000
  ---------------------------------------------------
  free energy    TOTEN  =       -18.11141641 eV

  energy without entropy =      -18.11141641  energy(sigma->0) =      -18.11141641


--------------------------------------------------------------------------------------------------------


--------------------------------------- Iteration      5(   4)  ---------------------------------------


    POTLOK:  cpu time    0.2342: real time    0.2350
    SETDIJ:  cpu time    0.2196: real time    0.2217
    EDDIAG:  cpu time    0.0499: real time    0.0501
  RMM-DIIS:  cpu time    0.1443: real time    0.1444
    ORTHCH:  cpu time    0.0053: real time    0.0053
       DOS:  cpu time    0.0004: real time    0.0004
    CHARGE:  cpu time    0.0358: real time    0.0359
    MIXING:  cpu time    0.0077: real time    0.0077
    --------------------------------------------
      LOOP:  cpu time    0.6971: real time    0.7003

 eigenvalue-minimisations  :    50
 total energy-change (2. order) :-0.3444889E-04  (-0.1177035E-05)
 number of electron      13.9999951 magnetization       0.0000000
 augmentation part        1.2243250 magnetization       0.0000002

 Broyden mixing:
  rms(total) = 0.28257E-03    rms(broyden)= 0.28194E-03
  rms(prec ) = 0.32260E-03
  weight for this iteration     100.00

 eigenvalues of (default mixing * dielectric matrix)
  average eigenvalue GAMMA=   1.5510
  2.4957  0.8876  1.2698

 Free energy of the ion-electron system (eV)
  ---------------------------------------------------
  alpha Z        PSCENC =         0.21231588
  Ewald energy   TEWEN  =       343.76482445
  -Hartree energ DENC   =     -1111.00021533
  -exchange      EXHF   =         0.00000000
  -V(xc)+E(xc)   XCENC  =        61.55909810
  PAW double counting   =       596.62137308     -600.53644149
  entropy T*S    EENTRO =        -0.00000000
  eigenvalues    EBANDS =      -198.21606294
  atomic energy  EATOM  =       889.48365740
  Solvation  Ediel_sol  =         0.00000000
  ---------------------------------------------------
  free energy    TOTEN  =       -18.11145085 eV

  energy without entropy =      -18.11145085  energy(sigma->0) =      -18.11145085


--------------------------------------------------------------------------------------------------------


--------------------------------------- Iteration      5(   5)  ---------------------------------------


    POTLOK:  cpu time    0.2346: real time    0.2349
    SETDIJ:  cpu time    0.2210: real time    0.2210
    EDDIAG:  cpu time    0.0495: real time    0.0498
  RMM-DIIS:  cpu time    0.1474: real time    0.1474
    ORTHCH:  cpu time    0.0052: real time    0.0052
       DOS:  cpu time    0.0003: real time    0.0003
    --------------------------------------------
      LOOP:  cpu time    0.6577: real time    0.6584

 eigenvalue-minimisations  :    50
 total energy-change (2. order) :-0.2201899E-05  (-0.1701460E-06)
 number of electron      13.9999951 magnetization       0.0000000
 augmentation part        1.2243250 magnetization       0.0000002

 Free energy of the ion-electron system (eV)
  ---------------------------------------------------
  alpha Z        PSCENC =         0.21231588
  Ewald energy   TEWEN  =       343.76482445
  -Hartree energ DENC   =     -1111.00622822
  -exchange      EXHF   =         0.00000000
  -V(xc)+E(xc)   XCENC  =        61.55938682
  PAW double counting   =       596.62957417     -600.54472822
  entropy T*S    EENTRO =        -0.00000000
  eigenvalues    EBANDS =      -198.21025535
  atomic energy  EATOM  =       889.48365740
  Solvation  Ediel_sol  =         0.00000000
  ---------------------------------------------------
  free energy    TOTEN  =       -18.11145306 eV

  energy without entropy =      -18.11145306  energy(sigma->0) =      -18.11145306


--------------------------------------------------------------------------------------------------------


 average (electrostatic) potential at core
  the test charge radii are     0.7215  0.5201
  (the norm of the test charge is              1.0000)
       1 -81.7714       2 -81.7714       3 -45.0096       4 -45.0096
 
 
 
 E-fermi :  -5.6862     XC(G=0):  -0.2560     alpha+bet : -0.0607


 spin component 1

 k-point     1 :       0.0000    0.0000    0.0000
  band No.  band energies     occupation 
      1     -27.4278      1.00000
      2     -22.7002      1.00000
      3     -12.6530      1.00000
      4     -12.2423      1.00000
      5      -9.1789      1.00000
      6      -8.9831      1.00000
      7      -5.9197      1.00000
      8      -2.3495      0.00000
      9      -0.8090      0.00000
     10       0.0642      0.00000
     11       0.1282      0.00000
     12       0.5207      0.00000
     13       0.5826      0.00000
     14       0.6088      0.00000
     15       0.6255      0.00000
     16       0.8732      0.00000

 spin component 2

 k-point     1 :       0.0000    0.0000    0.0000
  band No.  band energies     occupation 
      1     -27.4278      1.00000
      2     -22.7002      1.00000
      3     -12.6530      1.00000
      4     -12.2423      1.00000
      5      -9.1789      1.00000
      6      -8.9831      1.00000
      7      -5.9197      1.00000
      8      -2.3495      0.00000
      9      -0.8090      0.00000
     10       0.0642      0.00000
     11       0.1282      0.00000
     12       0.5207      0.00000
     13       0.5827      0.00000
     14       0.6088      0.00000
     15       0.6254      0.00000
     16       0.8770      0.00000


--------------------------------------------------------------------------------------------------------


 soft charge-density along one line, spin component           1
         0         1         2         3         4         5         6         7         8         9
 total charge-density along one line
 
 soft charge-density along one line, spin component           2
         0         1         2         3         4         5         6         7         8         9
 total charge-density along one line
 
 pseudopotential strength for first ion, spin component:           1
 13.994  -0.563  -0.085   0.000  -0.035   0.001  -0.000  -0.002
 -0.563   0.128   0.010  -0.000   0.005  -0.001   0.000  -0.000
 -0.085   0.010 -10.793   0.000   0.028   0.363  -0.000  -0.004
  0.000  -0.000   0.000 -10.627   0.000  -0.000   0.339  -0.000
 -0.035   0.005   0.028   0.000 -10.827  -0.004  -0.000   0.366
  0.001  -0.001   0.363  -0.000  -0.004   0.104   0.000   0.001
 -0.000   0.000  -0.000   0.339  -0.000   0.000   0.109   0.000
 -0.002  -0.000  -0.004  -0.000   0.366   0.001   0.000   0.105
 pseudopotential strength for first ion, spin component:           2
 13.994  -0.563  -0.085   0.000  -0.035   0.001   0.000  -0.002
 -0.563   0.128   0.010  -0.000   0.005  -0.001  -0.000  -0.000
 -0.085   0.010 -10.793   0.000   0.028   0.363   0.000  -0.004
  0.000  -0.000   0.000 -10.627   0.000   0.000   0.339   0.000
 -0.035   0.005   0.028   0.000 -10.827  -0.004   0.000   0.366
  0.001  -0.001   0.363   0.000  -0.004   0.104  -0.000   0.001
  0.000  -0.000   0.000   0.339   0.000  -0.000   0.109  -0.000
 -0.002  -0.000  -0.004   0.000   0.366   0.001  -0.000   0.105
 total augmentation occupancy for first ion, spin component:           1
  1.914   0.138  -0.153   0.000  -0.136   0.041  -0.000  -0.016
  0.138   0.038   0.148  -0.000   0.066   0.024  -0.000   0.015
 -0.153   0.148   1.546   0.000   0.025   0.209  -0.000  -0.023
  0.000  -0.000   0.000   1.920   0.000  -0.000   0.070  -0.000
 -0.136   0.066   0.025   0.000   1.045  -0.023  -0.000   0.164
  0.041   0.024   0.209  -0.000  -0.023   0.033  -0.000  -0.006
 -0.000  -0.000  -0.000   0.070  -0.000  -0.000   0.007  -0.000
 -0.016   0.015  -0.023  -0.000   0.164  -0.006  -0.000   0.035
 total augmentation occupancy for first ion, spin component:           2
  0.000  -0.000  -0.000  -0.000   0.000   0.000   0.000  -0.000
 -0.000  -0.000  -0.000  -0.000  -0.000  -0.000  -0.000   0.000
 -0.000  -0.000   0.000   0.000  -0.000  -0.000  -0.000   0.000
 -0.000  -0.000   0.000   0.000   0.000  -0.000  -0.000  -0.000
  0.000  -0.000  -0.000   0.000  -0.000  -0.000  -0.000   0.000
  0.000  -0.000  -0.000  -0.000  -0.000  -0.000  -0.000   0.000
  0.000  -0.000  -0.000  -0.000  -0.000  -0.000  -0.000  -0.000
 -0.000   0.000   0.000  -0.000   0.000   0.000  -0.000  -0.000


------------------------ aborting loop because EDIFF is reached ----------------------------------------


 


 total charge     
 
# of ion       s       p       d       tot
------------------------------------------
    1        1.611   3.382   0.000   4.992
    2        1.611   3.382   0.000   4.992
    3        0.614   0.105   0.000   0.719
    4        0.614   0.105   0.000   0.719
--------------------------------------------------
tot          4.450   6.974   0.000  11.423
 


 magnetization (x)
 
# of ion       s       p       d       tot
------------------------------------------
    1       -0.000   0.000   0.000   0.000
    2       -0.000  -0.000   0.000  -0.000
    3       -0.000   0.000   0.000  -0.000
    4        0.000  -0.000   0.000   0.000
--------------------------------------------------
tot         -0.000   0.000   0.000   0.000
 
    CHARGE:  cpu time    0.0355: real time    0.0355
    FORLOC:  cpu time    0.0063: real time    0.0063
    FORNL :  cpu time    0.0598: real time    0.0598
    STRESS:  cpu time    0.1855: real time    0.1855
    FORHAR:  cpu time    0.0280: real time    0.0280
    MIXING:  cpu time    0.0068: real time    0.0068
    OFIELD:  cpu time    0.0002: real time    0.0002

 ---------------------------------------------------------------------------------------------

         DFTD3 V3.0 Rev 1        
 Edisp (eV)   -0.02229

 E6    (eV) :    -0.0166
 E8    (eV) :    -0.0057
 % E8        : 25.59
    FORVDW:  cpu time    0.0105: real time    0.0105

  FORCE on cell =-STRESS in cart. coord.  units (eV):
  Direction    XX          YY          ZZ          XY          YZ          ZX
  --------------------------------------------------------------------------------------
  Alpha Z     0.21232     0.21232     0.21232
  Ewald     336.15499    97.24032   -89.63056   -48.52318    -0.00019    -0.00001
  Hartree   517.84329   314.79495   278.39734    -7.48402    -0.00004    -0.00002
  E(xc)     -65.02554   -64.81505   -65.59488    -0.17483    -0.00000     0.00000
  Local   -1010.07585  -570.61899  -402.35639    45.62171     0.00017     0.00003
  n-local   -45.81600   -55.56604   -57.24023     0.08346    -0.00000    -0.00000
  augment     9.69314    12.25102    16.27090     0.51728     0.00000     0.00000
  Kinetic   253.91753   264.42967   318.15703    10.34455     0.00005    -0.00000
  Fock        0.00000     0.00000     0.00000     0.00000     0.00000     0.00000
  vdW         0.00040    -0.00111    -0.00004     0.00224     0.00000    -0.00000
  -------------------------------------------------------------------------------------
  Total      -3.09572    -2.07291    -1.78451     0.38722     0.00000    -0.00000
  in kB      -1.46960    -0.98405    -0.84714     0.18382     0.00000    -0.00000
  external pressure =       -1.10 kB  Pullay stress =        0.00 kB


 VOLUME and BASIS-vectors are now :
 -----------------------------------------------------------------------------
  energy-cutoff  :      400.00
  volume of cell :     3375.00
      direct lattice vectors                 reciprocal lattice vectors
    15.000000000  0.000000000  0.000000000     0.066666667  0.000000000  0.000000000
     0.000000000 15.000000000  0.000000000     0.000000000  0.066666667  0.000000000
     0.000000000  0.000000000 15.000000000     0.000000000  0.000000000  0.066666667

  length of vectors
    15.000000000 15.000000000 15.000000000     0.066666667  0.066666667  0.066666667


 FORCES acting on ions
    electron-ion (+dipol)            ewald-force                    non-local-force                 convergence-correction
 -----------------------------------------------------------------------------------------------
   0.201E+03 0.546E+02 -.422E-04   -.221E+03 -.949E+02 0.587E-04   0.208E+02 0.405E+02 -.134E-04   -.414E-02 -.128E-02 -.215E-06
   -.201E+03 -.546E+02 0.122E-03   0.221E+03 0.949E+02 -.201E-03   -.208E+02 -.405E+02 0.772E-04   0.407E-02 0.143E-02 -.221E-06
   0.412E+02 -.897E+02 0.226E-04   -.430E+02 0.971E+02 -.245E-04   0.207E+01 -.775E+01 0.221E-05   -.531E-03 0.854E-03 -.139E-07
   -.412E+02 0.897E+02 -.154E-03   0.430E+02 -.971E+02 0.167E-03   -.207E+01 0.775E+01 -.135E-04   0.530E-03 -.850E-03 -.126E-07
 -----------------------------------------------------------------------------------------------
   0.297E-04 -.136E-03 -.519E-04   -.711E-14 0.142E-13 0.119E-16   0.510E-04 -.601E-04 0.526E-04   -.685E-04 0.148E-03 -.462E-06
 
 
 POSITION                                       TOTAL-FORCE (eV/Angst)
 -----------------------------------------------------------------------------------
      6.74009      7.43592      7.50000         0.862021      0.163762      0.000003
      8.25991      7.56408      7.50000        -0.862006     -0.163812     -0.000003
      6.50618      8.39493      7.50000         0.302815     -0.334557      0.000000
      8.49383      6.60507      7.50000        -0.302831      0.334607     -0.000000
 -----------------------------------------------------------------------------------
    total drift:                                0.000012     -0.000048      0.000000


--------------------------------------------------------------------------------------------------------


  FREE ENERGIE OF THE ION-ELECTRON SYSTEM (eV)
  ---------------------------------------------------
  free  energy   TOTEN  =       -18.13374123 eV

  energy  without entropy=      -18.13374123  energy(sigma->0) =      -18.13374123
 
 d Force = 0.6076952E-03[ 0.947E-06, 0.121E-02]  d Energy = 0.6090119E-03-0.132E-05
 d Force =-0.4759763E+00[-0.475E+00,-0.477E+00]  d Ewald  =-0.4759709E+00-0.541E-05


--------------------------------------------------------------------------------------------------------


    POTLOK:  cpu time    0.4586: real time    0.4587


--------------------------------------------------------------------------------------------------------


 stress matrix after NEB project (eV)
     -3.09572      0.38722     -0.00000
      0.38722     -2.07291      0.00000
     -0.00000      0.00000     -1.78451
  FORCES: max atom, RMS     0.877438    0.697689
  FORCE total and by dimension    1.395378    0.862021
  Stress total and by dimension    4.167104    3.095716


--------------------------------------------------------------------------------------------------------


    WAVPRE:  cpu time    0.0144: real time    0.0166
    FEWALD:  cpu time    0.0002: real time    0.0002

 real space projection operators:
  total allocation   :        266.56 KBytes
  max/ min on nodes  :         66.71         66.53

    ORTHCH:  cpu time    0.0237: real time    0.0238
     LOOP+:  cpu time    4.5508: real time    4.5770


--------------------------------------- Iteration      6(   1)  ---------------------------------------


    POTLOK:  cpu time    0.2322: real time    0.2330
    SETDIJ:  cpu time    0.2214: real time    0.2214
    EDDIAG:  cpu time    0.0497: real time    0.0499
  RMM-DIIS:  cpu time    0.1651: real time    0.1651
    ORTHCH:  cpu time    0.0052: real time    0.0052
       DOS:  cpu time    0.0004: real time    0.0004
    CHARGE:  cpu time    0.0358: real time    0.0358
    MIXING:  cpu time    0.0068: real time    0.0068
    --------------------------------------------
      LOOP:  cpu time    0.7169: real time    0.7178

 eigenvalue-minimisations  :    64
 total energy-change (2. order) :-0.4502137E-01  (-0.9270859E+00)
 number of electron      13.9999947 magnetization      -0.0000000
 augmentation part        1.2489616 magnetization      -0.0000027

 Broyden mixing:
  rms(total) = 0.93061E-01    rms(broyden)= 0.89293E-01
  rms(prec ) = 0.94270E-01
  weight for this iteration     100.00

 Free energy of the ion-electron system (eV)
  ---------------------------------------------------
  alpha Z        PSCENC =         0.21231588
  Ewald energy   TEWEN  =       362.81789191
  -Hartree energ DENC   =     -1126.07407127
  -exchange      EXHF   =         0.00000000
  -V(xc)+E(xc)   XCENC  =        61.80239834
  PAW double counting   =       596.66009190     -600.57555416
  entropy T*S    EENTRO =        -0.00000000
  eigenvalues    EBANDS =      -202.48320223
  atomic energy  EATOM  =       889.48365740
  Solvation  Ediel_sol  =         0.00000000
  ---------------------------------------------------
  free energy    TOTEN  =       -18.15647222 eV

  energy without entropy =      -18.15647222  energy(sigma->0) =      -18.15647222


--------------------------------------------------------------------------------------------------------


--------------------------------------- Iteration      6(   2)  ---------------------------------------


    POTLOK:  cpu time    0.2370: real time    0.2373
    SETDIJ:  cpu time    0.2210: real time    0.2210
    EDDIAG:  cpu time    0.0498: real time    0.0500
  RMM-DIIS:  cpu time    0.1651: real time    0.1651
    ORTHCH:  cpu time    0.0052: real time    0.0052
       DOS:  cpu time    0.0004: real time    0.0004
    CHARGE:  cpu time    0.0365: real time    0.0365
    MIXING:  cpu time    0.0066: real time    0.0066
    --------------------------------------------
      LOOP:  cpu time    0.7216: real time    0.7221

 eigenvalue-minimisations  :    64
 total energy-change (2. order) : 0.2312878E-01  (-0.5312673E-02)
 number of electron      13.9999947 magnetization      -0.0000000
 augmentation part        1.2510878 magnetization      -0.0000018

 Broyden mixing:
  rms(total) = 0.52069E-01    rms(broyden)= 0.51805E-01
  rms(prec ) = 0.54780E-01
  weight for this iteration     100.00

 eigenvalues of (default mixing * dielectric matrix)
  average eigenvalue GAMMA=   2.2530
  2.2530

 Free energy of the ion-electron system (eV)
  ---------------------------------------------------
  alpha Z        PSCENC =         0.21231588
  Ewald energy   TEWEN  =       362.81789191
  -Hartree energ DENC   =     -1127.47882969
  -exchange      EXHF   =         0.00000000
  -V(xc)+E(xc)   XCENC  =        61.88859726
  PAW double counting   =       602.06738239     -606.00540227
  entropy T*S    EENTRO =        -0.00000000
  eigenvalues    EBANDS =      -201.11895632
  atomic energy  EATOM  =       889.48365740
  Solvation  Ediel_sol  =         0.00000000
  ---------------------------------------------------
  free energy    TOTEN  =       -18.13334344 eV

  energy without entropy =      -18.13334344  energy(sigma->0) =      -18.13334344


--------------------------------------------------------------------------------------------------------


--------------------------------------- Iteration      6(   3)  ---------------------------------------


    POTLOK:  cpu time    0.2347: real time    0.2350
    SETDIJ:  cpu time    0.2216: real time    0.2216
    EDDIAG:  cpu time    0.0495: real time    0.0497
  RMM-DIIS:  cpu time    0.1666: real time    0.1666
    ORTHCH:  cpu time    0.0052: real time    0.0052
       DOS:  cpu time    0.0004: real time    0.0004
    CHARGE:  cpu time    0.0360: real time    0.0360
    MIXING:  cpu time    0.0072: real time    0.0072
    --------------------------------------------
      LOOP:  cpu time    0.7211: real time    0.7216

 eigenvalue-minimisations  :    64
 total energy-change (2. order) :-0.5196708E-02  (-0.3079935E-02)
 number of electron      13.9999947 magnetization      -0.0000000
 augmentation part        1.2439802 magnetization      -0.0000000

 Broyden mixing:
  rms(total) = 0.23443E-01    rms(broyden)= 0.23366E-01
  rms(prec ) = 0.26052E-01
  weight for this iteration     100.00

 eigenvalues of (default mixing * dielectric matrix)
  average eigenvalue GAMMA=   1.2745
  2.0357  0.5132

 Free energy of the ion-electron system (eV)
  ---------------------------------------------------
  alpha Z        PSCENC =         0.21231588
  Ewald energy   TEWEN  =       362.81789191
  -Hartree energ DENC   =     -1129.38604768
  -exchange      EXHF   =         0.00000000
  -V(xc)+E(xc)   XCENC  =        61.98824412
  PAW double counting   =       609.22767626     -613.21141993
  entropy T*S    EENTRO =        -0.00000000
  eigenvalues    EBANDS =      -199.27085811
  atomic energy  EATOM  =       889.48365740
  Solvation  Ediel_sol  =         0.00000000
  ---------------------------------------------------
  free energy    TOTEN  =       -18.13854015 eV

  energy without entropy =      -18.13854015  energy(sigma->0) =      -18.13854015


--------------------------------------------------------------------------------------------------------


--------------------------------------- Iteration      6(   4)  ---------------------------------------


    POTLOK:  cpu time    0.2355: real time    0.2360
    SETDIJ:  cpu time    0.2216: real time    0.2216
    EDDIAG:  cpu time    0.0498: real time    0.0500
  RMM-DIIS:  cpu time    0.1646: real time    0.1646
    ORTHCH:  cpu time    0.0053: real time    0.0053
       DOS:  cpu time    0.0003: real time    0.0003
    CHARGE:  cpu time    0.0371: real time    0.0371
    MIXING:  cpu time    0.0074: real time    0.0074
    --------------------------------------------
      LOOP:  cpu time    0.7216: real time    0.7224

 eigenvalue-minimisations  :    64
 total energy-change (2. order) : 0.1631304E-02  (-0.1124619E-03)
 number of electron      13.9999947 magnetization      -0.0000000
 augmentation part        1.2453153 magnetization      -0.0000001

 Broyden mixing:
  rms(total) = 0.13403E-01    rms(broyden)= 0.13401E-01
  rms(prec ) = 0.14872E-01
  weight for this iteration     100.00

 eigenvalues of (default mixing * dielectric matrix)
  average eigenvalue GAMMA=   1.7319
  2.4686  0.9205  1.8064

 Free energy of the ion-electron system (eV)
  ---------------------------------------------------
  alpha Z        PSCENC =         0.21231588
  Ewald energy   TEWEN  =       362.81789191
  -Hartree energ DENC   =     -1128.86050118
  -exchange      EXHF   =         0.00000000
  -V(xc)+E(xc)   XCENC  =        61.96092893
  PAW double counting   =       608.13399124     -612.10943069
  entropy T*S    EENTRO =        -0.00000000
  eigenvalues    EBANDS =      -199.77576234
  atomic energy  EATOM  =       889.48365740
  Solvation  Ediel_sol  =         0.00000000
  ---------------------------------------------------
  free energy    TOTEN  =       -18.13690885 eV

  energy without entropy =      -18.13690885  energy(sigma->0) =      -18.13690885


--------------------------------------------------------------------------------------------------------


--------------------------------------- Iteration      6(   5)  ---------------------------------------


    POTLOK:  cpu time    0.2366: real time    0.2369
    SETDIJ:  cpu time    0.2212: real time    0.2212
    EDDIAG:  cpu time    0.0497: real time    0.0499
  RMM-DIIS:  cpu time    0.1660: real time    0.1661
    ORTHCH:  cpu time    0.0052: real time    0.0052
       DOS:  cpu time    0.0003: real time    0.0003
    CHARGE:  cpu time    0.0365: real time    0.0365
    MIXING:  cpu time    0.0076: real time    0.0076
    --------------------------------------------
      LOOP:  cpu time    0.7232: real time    0.7237

 eigenvalue-minimisations  :    64
 total energy-change (2. order) :-0.6459936E-03  (-0.6272662E-03)
 number of electron      13.9999947 magnetization      -0.0000000
 augmentation part        1.2490589 magnetization      -0.0000000

 Broyden mixing:
  rms(total) = 0.88845E-02    rms(broyden)= 0.88612E-02
  rms(prec ) = 0.99165E-02
  weight for this iteration     100.00

 eigenvalues of (default mixing * dielectric matrix)
  average eigenvalue GAMMA=   1.3628
  2.4711  1.3155  0.8323  0.8323

 Free energy of the ion-electron system (eV)
  ---------------------------------------------------
  alpha Z        PSCENC =         0.21231588
  Ewald energy   TEWEN  =       362.81789191
  -Hartree energ DENC   =     -1127.96200283
  -exchange      EXHF   =         0.00000000
  -V(xc)+E(xc)   XCENC  =        61.91493595
  PAW double counting   =       607.55384654     -611.52345163
  entropy T*S    EENTRO =        -0.00000000
  eigenvalues    EBANDS =      -200.63474807
  atomic energy  EATOM  =       889.48365740
  Solvation  Ediel_sol  =         0.00000000
  ---------------------------------------------------
  free energy    TOTEN  =       -18.13755484 eV

  energy without entropy =      -18.13755484  energy(sigma->0) =      -18.13755484


--------------------------------------------------------------------------------------------------------


--------------------------------------- Iteration      6(   6)  ---------------------------------------


    POTLOK:  cpu time    0.2340: real time    0.2343
    SETDIJ:  cpu time    0.2210: real time    0.2210
    EDDIAG:  cpu time    0.0501: real time    0.0503
  RMM-DIIS:  cpu time    0.1656: real time    0.1657
    ORTHCH:  cpu time    0.0053: real time    0.0053
       DOS:  cpu time    0.0004: real time    0.0004
    CHARGE:  cpu time    0.0362: real time    0.0362
    MIXING:  cpu time    0.0084: real time    0.0084
    --------------------------------------------
      LOOP:  cpu time    0.7209: real time    0.7215

 eigenvalue-minimisations  :    64
 total energy-change (2. order) : 0.1899537E-03  (-0.3992950E-04)
 number of electron      13.9999947 magnetization      -0.0000000
 augmentation part        1.2482354 magnetization      -0.0000001

 Broyden mixing:
  rms(total) = 0.26305E-02    rms(broyden)= 0.26302E-02
  rms(prec ) = 0.30010E-02
  weight for this iteration     100.00

 eigenvalues of (default mixing * dielectric matrix)
  average eigenvalue GAMMA=   1.5042
  2.4849  1.8168  1.1364  1.1364  0.9463

 Free energy of the ion-electron system (eV)
  ---------------------------------------------------
  alpha Z        PSCENC =         0.21231588
  Ewald energy   TEWEN  =       362.81789191
  -Hartree energ DENC   =     -1128.26825148
  -exchange      EXHF   =         0.00000000
  -V(xc)+E(xc)   XCENC  =        61.93104407
  PAW double counting   =       608.05012111     -612.02408875
  entropy T*S    EENTRO =        -0.00000000
  eigenvalues    EBANDS =      -200.34005503
  atomic energy  EATOM  =       889.48365740
  Solvation  Ediel_sol  =         0.00000000
  ---------------------------------------------------
  free energy    TOTEN  =       -18.13736489 eV

  energy without entropy =      -18.13736489  energy(sigma->0) =      -18.13736489


--------------------------------------------------------------------------------------------------------


--------------------------------------- Iteration      6(   7)  ---------------------------------------


    POTLOK:  cpu time    0.2369: real time    0.2372
    SETDIJ:  cpu time    0.2212: real time    0.2212
    EDDIAG:  cpu time    0.0500: real time    0.0501
  RMM-DIIS:  cpu time    0.1665: real time    0.1665
    ORTHCH:  cpu time    0.0056: real time    0.0056
       DOS:  cpu time    0.0004: real time    0.0004
    CHARGE:  cpu time    0.0370: real time    0.0370
    MIXING:  cpu time    0.0079: real time    0.0079
    --------------------------------------------
      LOOP:  cpu time    0.7255: real time    0.7259

 eigenvalue-minimisations  :    64
 total energy-change (2. order) :-0.5852599E-04  (-0.1751230E-04)
 number of electron      13.9999947 magnetization      -0.0000000
 augmentation part        1.2476231 magnetization       0.0000004

 Broyden mixing:
  rms(total) = 0.54826E-03    rms(broyden)= 0.53731E-03
  rms(prec ) = 0.66317E-03
  weight for this iteration     100.00

 eigenvalues of (default mixing * dielectric matrix)
  average eigenvalue GAMMA=   1.4662
  2.5956  2.1895  1.1560  1.1560  0.7663  0.9337

 Free energy of the ion-electron system (eV)
  ---------------------------------------------------
  alpha Z        PSCENC =         0.21231588
  Ewald energy   TEWEN  =       362.81789191
  -Hartree energ DENC   =     -1128.38193536
  -exchange      EXHF   =         0.00000000
  -V(xc)+E(xc)   XCENC  =        61.93731091
  PAW double counting   =       608.29174824     -612.26873819
  entropy T*S    EENTRO =        -0.00000000
  eigenvalues    EBANDS =      -200.22967422
  atomic energy  EATOM  =       889.48365740
  Solvation  Ediel_sol  =         0.00000000
  ---------------------------------------------------
  free energy    TOTEN  =       -18.13742341 eV

  energy without entropy =      -18.13742341  energy(sigma->0) =      -18.13742341


--------------------------------------------------------------------------------------------------------


--------------------------------------- Iteration      6(   8)  ---------------------------------------


    POTLOK:  cpu time    0.2365: real time    0.2369
    SETDIJ:  cpu time    0.2208: real time    0.2208
    EDDIAG:  cpu time    0.0497: real time    0.0500
  RMM-DIIS:  cpu time    0.1453: real time    0.1453
    ORTHCH:  cpu time    0.0055: real time    0.0054
       DOS:  cpu time    0.0004: real time    0.0004
    CHARGE:  cpu time    0.0361: real time    0.0361
    MIXING:  cpu time    0.0089: real time    0.0089
    --------------------------------------------
      LOOP:  cpu time    0.7031: real time    0.7037

 eigenvalue-minimisations  :    50
 total energy-change (2. order) :-0.1535241E-04  (-0.7227063E-06)
 number of electron      13.9999947 magnetization      -0.0000000
 augmentation part        1.2475792 magnetization       0.0000000

 Broyden mixing:
  rms(total) = 0.57756E-03    rms(broyden)= 0.57681E-03
  rms(prec ) = 0.69862E-03
  weight for this iteration     100.00

 eigenvalues of (default mixing * dielectric matrix)
  average eigenvalue GAMMA=   1.3594
  2.5601  2.0537  1.1277  1.1277  0.9601  0.9601  0.7260

 Free energy of the ion-electron system (eV)
  ---------------------------------------------------
  alpha Z        PSCENC =         0.21231588
  Ewald energy   TEWEN  =       362.81789191
  -Hartree energ DENC   =     -1128.37543811
  -exchange      EXHF   =         0.00000000
  -V(xc)+E(xc)   XCENC  =        61.93705507
  PAW double counting   =       608.29141780     -612.26838306
  entropy T*S    EENTRO =        -0.00000000
  eigenvalues    EBANDS =      -200.23595566
  atomic energy  EATOM  =       889.48365740
  Solvation  Ediel_sol  =         0.00000000
  ---------------------------------------------------
  free energy    TOTEN  =       -18.13743877 eV

  energy without entropy =      -18.13743877  energy(sigma->0) =      -18.13743877


--------------------------------------------------------------------------------------------------------


--------------------------------------- Iteration      6(   9)  ---------------------------------------


    POTLOK:  cpu time    0.2377: real time    0.2380
    SETDIJ:  cpu time    0.2217: real time    0.2218
    EDDIAG:  cpu time    0.0502: real time    0.0504
  RMM-DIIS:  cpu time    0.1476: real time    0.1476
    ORTHCH:  cpu time    0.0055: real time    0.0055
       DOS:  cpu time    0.0004: real time    0.0004
    CHARGE:  cpu time    0.0371: real time    0.0371
    MIXING:  cpu time    0.0088: real time    0.0088
    --------------------------------------------
      LOOP:  cpu time    0.7091: real time    0.7096

 eigenvalue-minimisations  :    48
 total energy-change (2. order) :-0.1165520E-04  (-0.1642801E-06)
 number of electron      13.9999947 magnetization       0.0000000
 augmentation part        1.2475906 magnetization       0.0000002

 Broyden mixing:
  rms(total) = 0.41754E-03    rms(broyden)= 0.41750E-03
  rms(prec ) = 0.51806E-03
  weight for this iteration     100.00

 eigenvalues of (default mixing * dielectric matrix)
  average eigenvalue GAMMA=   1.5101
  2.5924  2.4995  1.9763  1.1966  1.1966  0.9757  0.9757  0.6684

 Free energy of the ion-electron system (eV)
  ---------------------------------------------------
  alpha Z        PSCENC =         0.21231588
  Ewald energy   TEWEN  =       362.81789191
  -Hartree energ DENC   =     -1128.36041993
  -exchange      EXHF   =         0.00000000
  -V(xc)+E(xc)   XCENC  =        61.93636795
  PAW double counting   =       608.27163304     -612.24834039
  entropy T*S    EENTRO =        -0.00000000
  eigenvalues    EBANDS =      -200.25055629
  atomic energy  EATOM  =       889.48365740
  Solvation  Ediel_sol  =         0.00000000
  ---------------------------------------------------
  free energy    TOTEN  =       -18.13745042 eV

  energy without entropy =      -18.13745042  energy(sigma->0) =      -18.13745042


--------------------------------------------------------------------------------------------------------


--------------------------------------- Iteration      6(  10)  ---------------------------------------


    POTLOK:  cpu time    0.2344: real time    0.2347
    SETDIJ:  cpu time    0.2211: real time    0.2211
    EDDIAG:  cpu time    0.0497: real time    0.0499
  RMM-DIIS:  cpu time    0.1452: real time    0.1452
    ORTHCH:  cpu time    0.0055: real time    0.0055
       DOS:  cpu time    0.0004: real time    0.0004
    CHARGE:  cpu time    0.0361: real time    0.0361
    MIXING:  cpu time    0.0092: real time    0.0093
    --------------------------------------------
      LOOP:  cpu time    0.7018: real time    0.7023

 eigenvalue-minimisations  :    50
 total energy-change (2. order) :-0.3013014E-04  (-0.8730816E-06)
 number of electron      13.9999947 magnetization       0.0000000
 augmentation part        1.2476697 magnetization       0.0000000

 Broyden mixing:
  rms(total) = 0.15256E-03    rms(broyden)= 0.15201E-03
  rms(prec ) = 0.19490E-03
  weight for this iteration     100.00

 eigenvalues of (default mixing * dielectric matrix)
  average eigenvalue GAMMA=   1.4925
  3.2351  2.5161  1.7223  1.2000  1.2000  1.1453  0.9956  0.7749  0.6434

 Free energy of the ion-electron system (eV)
  ---------------------------------------------------
  alpha Z        PSCENC =         0.21231588
  Ewald energy   TEWEN  =       362.81789191
  -Hartree energ DENC   =     -1128.32361488
  -exchange      EXHF   =         0.00000000
  -V(xc)+E(xc)   XCENC  =        61.93478926
  PAW double counting   =       608.23529280     -612.21159278
  entropy T*S    EENTRO =        -0.00000000
  eigenvalues    EBANDS =      -200.28622014
  atomic energy  EATOM  =       889.48365740
  Solvation  Ediel_sol  =         0.00000000
  ---------------------------------------------------
  free energy    TOTEN  =       -18.13748055 eV

  energy without entropy =      -18.13748055  energy(sigma->0) =      -18.13748055


--------------------------------------------------------------------------------------------------------


--------------------------------------- Iteration      6(  11)  ---------------------------------------


    POTLOK:  cpu time    0.2355: real time    0.2358
    SETDIJ:  cpu time    0.2217: real time    0.2217
    EDDIAG:  cpu time    0.0514: real time    0.0516
  RMM-DIIS:  cpu time    0.1472: real time    0.1472
    ORTHCH:  cpu time    0.0055: real time    0.0055
       DOS:  cpu time    0.0003: real time    0.0003
    --------------------------------------------
      LOOP:  cpu time    0.6614: real time    0.6620

 eigenvalue-minimisations  :    48
 total energy-change (2. order) :-0.6191428E-05  (-0.1348844E-06)
 number of electron      13.9999947 magnetization       0.0000000
 augmentation part        1.2476697 magnetization       0.0000000

 Free energy of the ion-electron system (eV)
  ---------------------------------------------------
  alpha Z        PSCENC =         0.21231588
  Ewald energy   TEWEN  =       362.81789191
  -Hartree energ DENC   =     -1128.32775745
  -exchange      EXHF   =         0.00000000
  -V(xc)+E(xc)   XCENC  =        61.93507771
  PAW double counting   =       608.24659780     -612.22296986
  entropy T*S    EENTRO =        -0.00000000
  eigenvalues    EBANDS =      -200.28230014
  atomic energy  EATOM  =       889.48365740
  Solvation  Ediel_sol  =         0.00000000
  ---------------------------------------------------
  free energy    TOTEN  =       -18.13748674 eV

  energy without entropy =      -18.13748674  energy(sigma->0) =      -18.13748674


--------------------------------------------------------------------------------------------------------


 average (electrostatic) potential at core
  the test charge radii are     0.7215  0.5201
  (the norm of the test charge is              1.0000)
       1 -81.7781       2 -81.7781       3 -45.2656       4 -45.2656
 
 
 
 E-fermi :  -5.4956     XC(G=0):  -0.2581     alpha+bet : -0.0607


 spin component 1

 k-point     1 :       0.0000    0.0000    0.0000
  band No.  band energies     occupation 
      1     -28.0538      1.00000
      2     -22.6486      1.00000
      3     -12.9173      1.00000
      4     -12.4568      1.00000
      5      -9.4364      1.00000
      6      -8.8895      1.00000
      7      -5.7387      1.00000
      8      -1.6281      0.00000
      9      -0.7379      0.00000
     10       0.1215      0.00000
     11       0.2010      0.00000
     12       0.5134      0.00000
     13       0.5627      0.00000
     14       0.5911      0.00000
     15       0.6462      0.00000
     16       0.8983      0.00000

 spin component 2

 k-point     1 :       0.0000    0.0000    0.0000
  band No.  band energies     occupation 
      1     -28.0538      1.00000
      2     -22.6486      1.00000
      3     -12.9173      1.00000
      4     -12.4568      1.00000
      5      -9.4364      1.00000
      6      -8.8895      1.00000
      7      -5.7387      1.00000
      8      -1.6281      0.00000
      9      -0.7379      0.00000
     10       0.1215      0.00000
     11       0.2010      0.00000
     12       0.5134      0.00000
     13       0.5627      0.00000
     14       0.5911      0.00000
     15       0.6462      0.00000
     16       0.8994      0.00000


--------------------------------------------------------------------------------------------------------


 soft charge-density along one line, spin component           1
         0         1         2         3         4         5         6         7         8         9
 total charge-density along one line
 
 soft charge-density along one line, spin component           2
         0         1         2         3         4         5         6         7         8         9
 total charge-density along one line
 
 pseudopotential strength for first ion, spin component:           1
 13.996  -0.563  -0.089   0.000  -0.042   0.001   0.000  -0.002
 -0.563   0.127   0.011  -0.000   0.006  -0.001  -0.000  -0.000
 -0.089   0.011 -10.791   0.000   0.031   0.360  -0.000  -0.004
  0.000  -0.000   0.000 -10.619   0.000  -0.000   0.336  -0.000
 -0.042   0.006   0.031   0.000 -10.825  -0.004  -0.000   0.363
  0.001  -0.001   0.360  -0.000  -0.004   0.105  -0.000   0.001
  0.000  -0.000  -0.000   0.336  -0.000  -0.000   0.110  -0.000
 -0.002  -0.000  -0.004  -0.000   0.363   0.001  -0.000   0.106
 pseudopotential strength for first ion, spin component:           2
 13.996  -0.563  -0.089   0.000  -0.042   0.001  -0.000  -0.002
 -0.563   0.127   0.011  -0.000   0.006  -0.001   0.000  -0.000
 -0.089   0.011 -10.791   0.000   0.031   0.360  -0.000  -0.004
  0.000  -0.000   0.000 -10.619   0.000  -0.000   0.336  -0.000
 -0.042   0.006   0.031   0.000 -10.825  -0.004  -0.000   0.363
  0.001  -0.001   0.360  -0.000  -0.004   0.105   0.000   0.001
 -0.000   0.000  -0.000   0.336  -0.000   0.000   0.110   0.000
 -0.002  -0.000  -0.004  -0.000   0.363   0.001   0.000   0.106
 total augmentation occupancy for first ion, spin component:           1
  1.906   0.148  -0.149   0.000  -0.143   0.045  -0.000  -0.014
  0.148   0.043   0.152  -0.000   0.075   0.026  -0.000   0.020
 -0.149   0.152   1.568   0.000   0.029   0.216  -0.000  -0.023
  0.000  -0.000   0.000   1.924   0.000  -0.000   0.072  -0.000
 -0.143   0.075   0.029   0.000   1.074  -0.023  -0.000   0.182
  0.045   0.026   0.216  -0.000  -0.023   0.036  -0.000  -0.006
 -0.000  -0.000  -0.000   0.072  -0.000  -0.000   0.008  -0.000
 -0.014   0.020  -0.023  -0.000   0.182  -0.006  -0.000   0.042
 total augmentation occupancy for first ion, spin component:           2
  0.000  -0.000   0.000   0.000   0.000  -0.000  -0.000  -0.000
 -0.000  -0.000  -0.000  -0.000  -0.000  -0.000  -0.000  -0.000
  0.000  -0.000   0.000   0.000  -0.000   0.000   0.000   0.000
  0.000  -0.000   0.000   0.000  -0.000   0.000  -0.000  -0.000
  0.000  -0.000  -0.000  -0.000  -0.000  -0.000  -0.000   0.000
 -0.000  -0.000   0.000   0.000  -0.000   0.000   0.000  -0.000
 -0.000  -0.000   0.000  -0.000  -0.000   0.000  -0.000  -0.000
 -0.000  -0.000   0.000  -0.000   0.000  -0.000  -0.000   0.000


------------------------ aborting loop because EDIFF is reached ----------------------------------------


 


 total charge     
 
# of ion       s       p       d       tot
------------------------------------------
    1        1.609   3.429   0.000   5.038
    2        1.609   3.429   0.000   5.038
    3        0.638   0.119   0.000   0.758
    4        0.638   0.119   0.000   0.758
--------------------------------------------------
tot          4.494   7.097   0.000  11.591
 


 magnetization (x)
 
# of ion       s       p       d       tot
------------------------------------------
    1       -0.000   0.000   0.000   0.000
    2        0.000  -0.000   0.000  -0.000
    3       -0.000   0.000   0.000  -0.000
    4        0.000  -0.000   0.000   0.000
--------------------------------------------------
tot          0.000   0.000   0.000   0.000
 
    CHARGE:  cpu time    0.0358: real time    0.0358
    FORLOC:  cpu time    0.0057: real time    0.0057
    FORNL :  cpu time    0.0605: real time    0.0605
    STRESS:  cpu time    0.1858: real time    0.1859
    FORHAR:  cpu time    0.0282: real time    0.0282
    MIXING:  cpu time    0.0098: real time    0.0098
    OFIELD:  cpu time    0.0002: real time    0.0002

 ---------------------------------------------------------------------------------------------

         DFTD3 V3.0 Rev 1        
 Edisp (eV)   -0.02233

 E6    (eV) :    -0.0166
 E8    (eV) :    -0.0057
 % E8        : 25.55
    FORVDW:  cpu time    0.0110: real time    0.0110

  FORCE on cell =-STRESS in cart. coord.  units (eV):
  Direction    XX          YY          ZZ          XY          YZ          ZX
  --------------------------------------------------------------------------------------
  Alpha Z     0.21232     0.21232     0.21232
  Ewald     350.71357   101.69439   -89.59013   -47.82620    -0.00022    -0.00007
  Hartree   524.29293   320.30163   283.73397    -6.06563    -0.00004    -0.00006
  E(xc)     -65.33818   -65.19663   -65.97934    -0.16502    -0.00000     0.00000
  Local   -1029.81544  -579.57835  -408.49355    42.65161     0.00020     0.00013
  n-local   -46.91759   -56.49060   -57.66191    -0.00358    -0.00000    -0.00000
  augment     9.87973    12.37434    16.42363     0.58021     0.00000     0.00000
  Kinetic   256.16744   266.18882   319.57372    10.62854     0.00006     0.00001
  Fock        0.00000     0.00000     0.00000     0.00000     0.00000     0.00000
  vdW        -0.00141    -0.00123    -0.00004     0.00188     0.00000    -0.00000
  -------------------------------------------------------------------------------------
  Total      -0.80663    -0.49533    -1.78135    -0.19819    -0.00000    -0.00000
  in kB      -0.38292    -0.23514    -0.84564    -0.09409    -0.00000    -0.00000
  external pressure =       -0.49 kB  Pullay stress =        0.00 kB


 VOLUME and BASIS-vectors are now :
 -----------------------------------------------------------------------------
  energy-cutoff  :      400.00
  volume of cell :     3375.00
      direct lattice vectors                 reciprocal lattice vectors
    15.000000000  0.000000000  0.000000000     0.066666667  0.000000000  0.000000000
     0.000000000 15.000000000  0.000000000     0.000000000  0.066666667  0.000000000
     0.000000000  0.000000000 15.000000000     0.000000000  0.000000000  0.066666667

  length of vectors
    15.000000000 15.000000000 15.000000000     0.066666667  0.066666667  0.066666667


 FORCES acting on ions
    electron-ion (+dipol)            ewald-force                    non-local-force                 convergence-correction
 -----------------------------------------------------------------------------------------------
   0.214E+03 0.588E+02 -.895E-04   -.237E+03 -.101E+03 0.124E-03   0.231E+02 0.414E+02 -.270E-04   0.127E-03 0.186E-03 0.197E-06
   -.214E+03 -.588E+02 0.171E-03   0.237E+03 0.101E+03 -.270E-03   -.231E+02 -.414E+02 0.899E-04   -.113E-03 -.271E-03 0.200E-06
   0.432E+02 -.926E+02 0.349E-04   -.456E+02 0.101E+03 -.386E-04   0.223E+01 -.837E+01 0.373E-05   0.615E-04 0.947E-04 -.151E-08
   -.432E+02 0.926E+02 -.168E-03   0.456E+02 -.101E+03 0.184E-03   -.223E+01 0.837E+01 -.157E-04   -.615E-04 -.100E-03 -.406E-09
 -----------------------------------------------------------------------------------------------
   -.303E-04 0.915E-04 -.514E-04   -.497E-13 0.000E+00 0.119E-16   0.979E-05 -.124E-05 0.510E-04   0.142E-04 -.905E-04 0.394E-06
 
 
 POSITION                                       TOTAL-FORCE (eV/Angst)
 -----------------------------------------------------------------------------------
      6.76715      7.43353      7.50000        -0.078912     -0.553987      0.000008
      8.23285      7.56647      7.50000         0.078866      0.554156     -0.000009
      6.53579      8.37217      7.50000        -0.106415      0.521571     -0.000000
      8.46421      6.62783      7.50000         0.106461     -0.521740      0.000001
 -----------------------------------------------------------------------------------
    total drift:                               -0.000006     -0.000000      0.000000


--------------------------------------------------------------------------------------------------------


  FREE ENERGIE OF THE ION-ELECTRON SYSTEM (eV)
  ---------------------------------------------------
  free  energy   TOTEN  =       -18.15981915 eV

  energy  without entropy=      -18.15981915  energy(sigma->0) =      -18.15981915
 
 d Force = 0.2368539E-01[-0.317E-01, 0.790E-01]  d Energy = 0.2607792E-01-0.239E-02
 d Force =-0.1906297E+02[-0.197E+02,-0.185E+02]  d Ewald  =-0.1905307E+02-0.990E-02


--------------------------------------------------------------------------------------------------------


    POTLOK:  cpu time    0.4543: real time    0.4544


--------------------------------------------------------------------------------------------------------


 stress matrix after NEB project (eV)
     -0.80663     -0.19819     -0.00000
     -0.19819     -0.49533     -0.00000
     -0.00000     -0.00000     -1.78135
  FORCES: max atom, RMS     0.559740    0.546201
  FORCE total and by dimension    1.092403    0.554156
  Stress total and by dimension    2.036605    1.781347
 Conjugate gradient step on ions:
 trial-energy change:   -0.026078  1 .order   -0.023685   -0.079038    0.031667
  (g-gl).g = 0.767E-01      g.g   = 0.939E-01  gl.gl    = 0.233E+00
 g(Force)  = 0.939E-01   g(Stress)= 0.000E+00 ortho     =-0.140E-04
 gamma     =   0.32956
 trial     =   0.84147
 opt step  =   0.62182  (harmonic =   0.60077) maximal distance =0.02188699
 next E    =   -18.163910   (d E  =  -0.03017)


--------------------------------------------------------------------------------------------------------


    WAVPRE:  cpu time    0.0146: real time    0.0167
    FEWALD:  cpu time    0.0002: real time    0.0007

 real space projection operators:
  total allocation   :        266.42 KBytes
  max/ min on nodes  :         66.83         66.44

    ORTHCH:  cpu time    0.0237: real time    0.0237
     LOOP+:  cpu time    8.8817: real time    8.8913


--------------------------------------- Iteration      7(   1)  ---------------------------------------


    POTLOK:  cpu time    0.2324: real time    0.2333
    SETDIJ:  cpu time    0.2198: real time    0.2203
    EDDIAG:  cpu time    0.0502: real time    0.0509
  RMM-DIIS:  cpu time    0.1650: real time    0.1661
    ORTHCH:  cpu time    0.0051: real time    0.0051
       DOS:  cpu time    0.0003: real time    0.0003
    CHARGE:  cpu time    0.0373: real time    0.0373
    MIXING:  cpu time    0.0057: real time    0.0057
    --------------------------------------------
      LOOP:  cpu time    0.7160: real time    0.7190

 eigenvalue-minimisations  :    64
 total energy-change (2. order) :-0.5097836E-02  (-0.6341850E-01)
 number of electron      13.9999945 magnetization       0.0000000
 augmentation part        1.2399550 magnetization       0.0000003

 Broyden mixing:
  rms(total) = 0.25653E-01    rms(broyden)= 0.24661E-01
  rms(prec ) = 0.26171E-01
  weight for this iteration     100.00

 Free energy of the ion-electron system (eV)
  ---------------------------------------------------
  alpha Z        PSCENC =         0.21231588
  Ewald energy   TEWEN  =       357.72538620
  -Hartree energ DENC   =     -1124.33091492
  -exchange      EXHF   =         0.00000000
  -V(xc)+E(xc)   XCENC  =        61.87022000
  PAW double counting   =       608.25812330     -612.23453615
  entropy T*S    EENTRO =        -0.00000000
  eigenvalues    EBANDS =      -199.12683009
  atomic energy  EATOM  =       889.48365740
  Solvation  Ediel_sol  =         0.00000000
  ---------------------------------------------------
  free energy    TOTEN  =       -18.14257839 eV

  energy without entropy =      -18.14257839  energy(sigma->0) =      -18.14257839


--------------------------------------------------------------------------------------------------------


--------------------------------------- Iteration      7(   2)  ---------------------------------------


    POTLOK:  cpu time    0.2365: real time    0.2372
    SETDIJ:  cpu time    0.2200: real time    0.2213
    EDDIAG:  cpu time    0.0493: real time    0.0498
  RMM-DIIS:  cpu time    0.1603: real time    0.1651
    ORTHCH:  cpu time    0.0053: real time    0.0053
       DOS:  cpu time    0.0004: real time    0.0004
    CHARGE:  cpu time    0.0362: real time    0.0367
    MIXING:  cpu time    0.0063: real time    0.0063
    --------------------------------------------
      LOOP:  cpu time    0.7143: real time    0.7221

 eigenvalue-minimisations  :    64
 total energy-change (2. order) : 0.1548615E-02  (-0.3791345E-03)
 number of electron      13.9999945 magnetization       0.0000000
 augmentation part        1.2403403 magnetization       0.0000003

 Broyden mixing:
  rms(total) = 0.13207E-01    rms(broyden)= 0.13125E-01
  rms(prec ) = 0.13847E-01
  weight for this iteration     100.00

 eigenvalues of (default mixing * dielectric matrix)
  average eigenvalue GAMMA=   1.9454
  1.9454

 Free energy of the ion-electron system (eV)
  ---------------------------------------------------
  alpha Z        PSCENC =         0.21231588
  Ewald energy   TEWEN  =       357.72538620
  -Hartree energ DENC   =     -1123.88860847
  -exchange      EXHF   =         0.00000000
  -V(xc)+E(xc)   XCENC  =        61.84477345
  PAW double counting   =       606.65039186     -610.61830164
  entropy T*S    EENTRO =        -0.00000000
  eigenvalues    EBANDS =      -199.55064445
  atomic energy  EATOM  =       889.48365740
  Solvation  Ediel_sol  =         0.00000000
  ---------------------------------------------------
  free energy    TOTEN  =       -18.14102977 eV

  energy without entropy =      -18.14102977  energy(sigma->0) =      -18.14102977


--------------------------------------------------------------------------------------------------------


--------------------------------------- Iteration      7(   3)  ---------------------------------------


    POTLOK:  cpu time    0.2352: real time    0.2369
    SETDIJ:  cpu time    0.2195: real time    0.2204
    EDDIAG:  cpu time    0.0496: real time    0.0497
  RMM-DIIS:  cpu time    0.1572: real time    0.1667
    ORTHCH:  cpu time    0.0052: real time    0.0052
       DOS:  cpu time    0.0003: real time    0.0003
    CHARGE:  cpu time    0.0366: real time    0.0366
    MIXING:  cpu time    0.0066: real time    0.0066
    --------------------------------------------
      LOOP:  cpu time    0.7102: real time    0.7226

 eigenvalue-minimisations  :    64
 total energy-change (2. order) :-0.5071727E-03  (-0.1546745E-03)
 number of electron      13.9999945 magnetization       0.0000000
 augmentation part        1.2419588 magnetization       0.0000001

 Broyden mixing:
  rms(total) = 0.47386E-02    rms(broyden)= 0.47137E-02
  rms(prec ) = 0.52070E-02
  weight for this iteration     100.00

 eigenvalues of (default mixing * dielectric matrix)
  average eigenvalue GAMMA=   1.4676
  1.4676  1.4676

 Free energy of the ion-electron system (eV)
  ---------------------------------------------------
  alpha Z        PSCENC =         0.21231588
  Ewald energy   TEWEN  =       357.72538620
  -Hartree energ DENC   =     -1123.50908377
  -exchange      EXHF   =         0.00000000
  -V(xc)+E(xc)   XCENC  =        61.82391331
  PAW double counting   =       605.07210765     -609.03058060
  entropy T*S    EENTRO =        -0.00000000
  eigenvalues    EBANDS =      -199.91925301
  atomic energy  EATOM  =       889.48365740
  Solvation  Ediel_sol  =         0.00000000
  ---------------------------------------------------
  free energy    TOTEN  =       -18.14153695 eV

  energy without entropy =      -18.14153695  energy(sigma->0) =      -18.14153695


--------------------------------------------------------------------------------------------------------


--------------------------------------- Iteration      7(   4)  ---------------------------------------


    POTLOK:  cpu time    0.2337: real time    0.2357
    SETDIJ:  cpu time    0.2211: real time    0.2216
    EDDIAG:  cpu time    0.0493: real time    0.0499
  RMM-DIIS:  cpu time    0.1650: real time    0.1650
    ORTHCH:  cpu time    0.0052: real time    0.0052
       DOS:  cpu time    0.0003: real time    0.0003
    CHARGE:  cpu time    0.0369: real time    0.0369
    MIXING:  cpu time    0.0069: real time    0.0069
    --------------------------------------------
      LOOP:  cpu time    0.7185: real time    0.7215

 eigenvalue-minimisations  :    64
 total energy-change (2. order) : 0.6147522E-04  (-0.1544638E-04)
 number of electron      13.9999945 magnetization       0.0000000
 augmentation part        1.2414009 magnetization       0.0000001

 Broyden mixing:
  rms(total) = 0.23085E-02    rms(broyden)= 0.23076E-02
  rms(prec ) = 0.24109E-02
  weight for this iteration     100.00

 eigenvalues of (default mixing * dielectric matrix)
  average eigenvalue GAMMA=   1.6211
  2.4845  0.9634  1.4153

 Free energy of the ion-electron system (eV)
  ---------------------------------------------------
  alpha Z        PSCENC =         0.21231588
  Ewald energy   TEWEN  =       357.72538620
  -Hartree energ DENC   =     -1123.68794553
  -exchange      EXHF   =         0.00000000
  -V(xc)+E(xc)   XCENC  =        61.83322703
  PAW double counting   =       605.33970233     -609.30066824
  entropy T*S    EENTRO =        -0.00000000
  eigenvalues    EBANDS =      -199.74715055
  atomic energy  EATOM  =       889.48365740
  Solvation  Ediel_sol  =         0.00000000
  ---------------------------------------------------
  free energy    TOTEN  =       -18.14147547 eV

  energy without entropy =      -18.14147547  energy(sigma->0) =      -18.14147547


--------------------------------------------------------------------------------------------------------


--------------------------------------- Iteration      7(   5)  ---------------------------------------


    POTLOK:  cpu time    0.2348: real time    0.2374
    SETDIJ:  cpu time    0.2209: real time    0.2209
    EDDIAG:  cpu time    0.0496: real time    0.0498
  RMM-DIIS:  cpu time    0.1638: real time    0.1638
    ORTHCH:  cpu time    0.0053: real time    0.0053
       DOS:  cpu time    0.0004: real time    0.0004
    CHARGE:  cpu time    0.0365: real time    0.0366
    MIXING:  cpu time    0.0075: real time    0.0075
    --------------------------------------------
      LOOP:  cpu time    0.7187: real time    0.7216

 eigenvalue-minimisations  :    61
 total energy-change (2. order) :-0.1352516E-03  (-0.3770329E-05)
 number of electron      13.9999945 magnetization       0.0000000
 augmentation part        1.2411660 magnetization      -0.0000007

 Broyden mixing:
  rms(total) = 0.77680E-03    rms(broyden)= 0.77542E-03
  rms(prec ) = 0.87076E-03
  weight for this iteration     100.00

 eigenvalues of (default mixing * dielectric matrix)
  average eigenvalue GAMMA=   1.4712
  2.4788  1.2419  1.2419  0.9221

 Free energy of the ion-electron system (eV)
  ---------------------------------------------------
  alpha Z        PSCENC =         0.21231588
  Ewald energy   TEWEN  =       357.72538620
  -Hartree energ DENC   =     -1123.74318581
  -exchange      EXHF   =         0.00000000
  -V(xc)+E(xc)   XCENC  =        61.83576390
  PAW double counting   =       605.12848278     -609.08869515
  entropy T*S    EENTRO =        -0.00000000
  eigenvalues    EBANDS =      -199.69533593
  atomic energy  EATOM  =       889.48365740
  Solvation  Ediel_sol  =         0.00000000
  ---------------------------------------------------
  free energy    TOTEN  =       -18.14161072 eV

  energy without entropy =      -18.14161072  energy(sigma->0) =      -18.14161072


--------------------------------------------------------------------------------------------------------


--------------------------------------- Iteration      7(   6)  ---------------------------------------


    POTLOK:  cpu time    0.2357: real time    0.2361
    SETDIJ:  cpu time    0.2212: real time    0.2212
    EDDIAG:  cpu time    0.0501: real time    0.0502
  RMM-DIIS:  cpu time    0.1478: real time    0.1479
    ORTHCH:  cpu time    0.0053: real time    0.0053
       DOS:  cpu time    0.0003: real time    0.0003
    --------------------------------------------
      LOOP:  cpu time    0.6602: real time    0.6608

 eigenvalue-minimisations  :    50
 total energy-change (2. order) :-0.1692702E-05  (-0.8595811E-06)
 number of electron      13.9999945 magnetization       0.0000000
 augmentation part        1.2411660 magnetization      -0.0000007

 Free energy of the ion-electron system (eV)
  ---------------------------------------------------
  alpha Z        PSCENC =         0.21231588
  Ewald energy   TEWEN  =       357.72538620
  -Hartree energ DENC   =     -1123.70224588
  -exchange      EXHF   =         0.00000000
  -V(xc)+E(xc)   XCENC  =        61.83350432
  PAW double counting   =       605.04952387     -609.00898892
  entropy T*S    EENTRO =        -0.00000000
  eigenvalues    EBANDS =      -199.73476528
  atomic energy  EATOM  =       889.48365740
  Solvation  Ediel_sol  =         0.00000000
  ---------------------------------------------------
  free energy    TOTEN  =       -18.14161242 eV

  energy without entropy =      -18.14161242  energy(sigma->0) =      -18.14161242


--------------------------------------------------------------------------------------------------------


 average (electrostatic) potential at core
  the test charge radii are     0.7215  0.5201
  (the norm of the test charge is              1.0000)
       1 -81.7765       2 -81.7765       3 -45.1963       4 -45.1963
 
 
 
 E-fermi :  -5.4721     XC(G=0):  -0.2458     alpha+bet : -0.0607


 spin component 1

 k-point     1 :       0.0000    0.0000    0.0000
  band No.  band energies     occupation 
      1     -27.8835      1.00000
      2     -22.6631      1.00000
      3     -12.8486      1.00000
      4     -12.3996      1.00000
      5      -9.3668      1.00000
      6      -8.9165      1.00000
      7      -5.7892      1.00000
      8      -1.8225      0.00000
      9      -0.7611      0.00000
     10       0.1373      0.00000
     11       0.1379      0.00000
     12       0.5434      0.00000
     13       0.5984      0.00000
     14       0.6250      0.00000
     15       0.6339      0.00000
     16       0.8877      0.00000

 spin component 2

 k-point     1 :       0.0000    0.0000    0.0000
  band No.  band energies     occupation 
      1     -27.8835      1.00000
      2     -22.6631      1.00000
      3     -12.8486      1.00000
      4     -12.3996      1.00000
      5      -9.3668      1.00000
      6      -8.9165      1.00000
      7      -5.7892      1.00000
      8      -1.8225      0.00000
      9      -0.7611      0.00000
     10       0.1375      0.00000
     11       0.1379      0.00000
     12       0.5434      0.00000
     13       0.5983      0.00000
     14       0.6250      0.00000
     15       0.6339      0.00000
     16       0.8898      0.00000


--------------------------------------------------------------------------------------------------------


 soft charge-density along one line, spin component           1
         0         1         2         3         4         5         6         7         8         9
 total charge-density along one line
 
 soft charge-density along one line, spin component           2
         0         1         2         3         4         5         6         7         8         9
 total charge-density along one line
 
 pseudopotential strength for first ion, spin component:           1
 13.995  -0.563  -0.088   0.000  -0.040   0.001   0.000  -0.002
 -0.563   0.127   0.011  -0.000   0.005  -0.001  -0.000  -0.000
 -0.088   0.011 -10.792   0.000   0.030   0.361  -0.000  -0.004
  0.000  -0.000   0.000 -10.622   0.000  -0.000   0.337  -0.000
 -0.040   0.005   0.030   0.000 -10.826  -0.004  -0.000   0.364
  0.001  -0.001   0.361  -0.000  -0.004   0.105   0.000   0.001
  0.000  -0.000  -0.000   0.337  -0.000   0.000   0.110  -0.000
 -0.002  -0.000  -0.004  -0.000   0.364   0.001  -0.000   0.106
 pseudopotential strength for first ion, spin component:           2
 13.995  -0.563  -0.088   0.000  -0.040   0.001  -0.000  -0.002
 -0.563   0.127   0.011  -0.000   0.005  -0.001   0.000  -0.000
 -0.088   0.011 -10.792   0.000   0.030   0.361  -0.000  -0.004
  0.000  -0.000   0.000 -10.622   0.000  -0.000   0.337  -0.000
 -0.040   0.005   0.030   0.000 -10.826  -0.004  -0.000   0.364
  0.001  -0.001   0.361  -0.000  -0.004   0.105   0.000   0.001
 -0.000   0.000  -0.000   0.337  -0.000   0.000   0.110   0.000
 -0.002  -0.000  -0.004  -0.000   0.364   0.001   0.000   0.106
 total augmentation occupancy for first ion, spin component:           1
  1.908   0.146  -0.150   0.000  -0.141   0.044  -0.000  -0.014
  0.146   0.042   0.151  -0.000   0.073   0.026  -0.000   0.019
 -0.150   0.151   1.562   0.000   0.028   0.214  -0.000  -0.023
  0.000  -0.000   0.000   1.923   0.000  -0.000   0.071  -0.000
 -0.141   0.073   0.028   0.000   1.066  -0.023  -0.000   0.177
  0.044   0.026   0.214  -0.000  -0.023   0.035  -0.000  -0.006
 -0.000  -0.000  -0.000   0.071  -0.000  -0.000   0.008  -0.000
 -0.014   0.019  -0.023  -0.000   0.177  -0.006  -0.000   0.040
 total augmentation occupancy for first ion, spin component:           2
  0.000  -0.000   0.000   0.000  -0.000  -0.000  -0.000   0.000
 -0.000  -0.000  -0.000  -0.000   0.000  -0.000  -0.000   0.000
  0.000  -0.000   0.000  -0.000  -0.000  -0.000   0.000   0.000
  0.000  -0.000  -0.000   0.000  -0.000  -0.000  -0.000   0.000
 -0.000   0.000  -0.000  -0.000   0.000   0.000   0.000  -0.000
 -0.000  -0.000  -0.000  -0.000   0.000  -0.000  -0.000   0.000
 -0.000  -0.000   0.000  -0.000   0.000  -0.000  -0.000  -0.000
  0.000   0.000   0.000   0.000  -0.000   0.000  -0.000  -0.000


------------------------ aborting loop because EDIFF is reached ----------------------------------------


 


 total charge     
 
# of ion       s       p       d       tot
------------------------------------------
    1        1.609   3.416   0.000   5.025
    2        1.609   3.416   0.000   5.025
    3        0.632   0.115   0.000   0.747
    4        0.632   0.115   0.000   0.747
--------------------------------------------------
tot          4.482   7.063   0.000  11.545
 


 magnetization (x)
 
# of ion       s       p       d       tot
------------------------------------------
    1       -0.000   0.000   0.000  -0.000
    2       -0.000   0.000   0.000  -0.000
    3       -0.000  -0.000   0.000  -0.000
    4       -0.000  -0.000   0.000  -0.000
--------------------------------------------------
tot         -0.000   0.000   0.000  -0.000
 
    CHARGE:  cpu time    0.0363: real time    0.0364
    FORLOC:  cpu time    0.0050: real time    0.0050
    FORNL :  cpu time    0.0602: real time    0.0602
    STRESS:  cpu time    0.1856: real time    0.1857
    FORHAR:  cpu time    0.0281: real time    0.0281
    MIXING:  cpu time    0.0072: real time    0.0073
    OFIELD:  cpu time    0.0002: real time    0.0002

 ---------------------------------------------------------------------------------------------

         DFTD3 V3.0 Rev 1        
 Edisp (eV)   -0.02232

 E6    (eV) :    -0.0166
 E8    (eV) :    -0.0057
 % E8        : 25.56
    FORVDW:  cpu time    0.0105: real time    0.0105

  FORCE on cell =-STRESS in cart. coord.  units (eV):
  Direction    XX          YY          ZZ          XY          YZ          ZX
  --------------------------------------------------------------------------------------
  Alpha Z     0.21232     0.21232     0.21232
  Ewald     346.81962   100.50623   -89.60057   -48.03061    -0.00021    -0.00006
  Hartree   522.59702   318.82688   282.30534    -6.44289    -0.00004    -0.00005
  E(xc)     -65.25303   -65.09332   -65.87527    -0.16761    -0.00000     0.00000
  Local   -1024.58992  -577.18603  -406.84759    43.45583     0.00019     0.00011
  n-local   -46.61781   -56.24576   -57.54955     0.02423    -0.00000    -0.00000
  augment     9.82959    12.34188    16.38157     0.56387     0.00000     0.00000
  Kinetic   255.54688   265.71452   319.19199    10.56230     0.00006     0.00000
  Fock        0.00000     0.00000     0.00000     0.00000     0.00000     0.00000
  vdW        -0.00114    -0.00123    -0.00004     0.00196     0.00000    -0.00000
  -------------------------------------------------------------------------------------
  Total      -1.45647    -0.92450    -1.78179    -0.03291    -0.00000    -0.00000
  in kB      -0.69142    -0.43888    -0.84585    -0.01562    -0.00000    -0.00000
  external pressure =       -0.66 kB  Pullay stress =        0.00 kB


 VOLUME and BASIS-vectors are now :
 -----------------------------------------------------------------------------
  energy-cutoff  :      400.00
  volume of cell :     3375.00
      direct lattice vectors                 reciprocal lattice vectors
    15.000000000  0.000000000  0.000000000     0.066666667  0.000000000  0.000000000
     0.000000000 15.000000000  0.000000000     0.000000000  0.066666667  0.000000000
     0.000000000  0.000000000 15.000000000     0.000000000  0.000000000  0.066666667

  length of vectors
    15.000000000 15.000000000 15.000000000     0.066666667  0.066666667  0.066666667


 FORCES acting on ions
    electron-ion (+dipol)            ewald-force                    non-local-force                 convergence-correction
 -----------------------------------------------------------------------------------------------
   0.210E+03 0.577E+02 -.760E-04   -.233E+03 -.992E+02 0.106E-03   0.225E+02 0.411E+02 -.227E-04   -.103E-01 -.275E-02 -.481E-07
   -.210E+03 -.577E+02 0.157E-03   0.233E+03 0.992E+02 -.251E-03   -.225E+02 -.411E+02 0.869E-04   0.103E-01 0.283E-02 -.697E-07
   0.427E+02 -.918E+02 0.316E-04   -.449E+02 0.100E+03 -.348E-04   0.219E+01 -.820E+01 0.330E-05   -.752E-03 0.593E-03 0.181E-08
   -.427E+02 0.918E+02 -.164E-03   0.449E+02 -.100E+03 0.180E-03   -.219E+01 0.820E+01 -.151E-04   0.752E-03 -.585E-03 -.155E-09
 -----------------------------------------------------------------------------------------------
   -.712E-05 -.531E-04 -.516E-04   -.711E-14 0.000E+00 0.119E-16   0.161E-04 -.449E-04 0.524E-04   -.431E-05 0.824E-04 -.116E-06
 
 
 POSITION                                       TOTAL-FORCE (eV/Angst)
 -----------------------------------------------------------------------------------
      6.76008      7.43416      7.50000         0.199055     -0.356155      0.000007
      8.23992      7.56584      7.50000        -0.199081      0.356267     -0.000008
      6.52806      8.37811      7.50000         0.009386      0.286260     -0.000000
      8.47194      6.62189      7.50000        -0.009361     -0.286373      0.000001
 -----------------------------------------------------------------------------------
    total drift:                                0.000005     -0.000016      0.000001


--------------------------------------------------------------------------------------------------------


  FREE ENERGIE OF THE ION-ELECTRON SYSTEM (eV)
  ---------------------------------------------------
  free  energy   TOTEN  =       -18.16392744 eV

  energy  without entropy=      -18.16392744  energy(sigma->0) =      -18.16392744
 
 d Force = 0.4132862E-02[-0.504E-06, 0.827E-02]  d Energy = 0.4108290E-02 0.246E-04
 d Force = 0.5092690E+01[ 0.505E+01, 0.514E+01]  d Ewald  = 0.5092506E+01 0.185E-03


--------------------------------------------------------------------------------------------------------


    POTLOK:  cpu time    0.4562: real time    0.4566


--------------------------------------------------------------------------------------------------------


 stress matrix after NEB project (eV)
     -1.45647     -0.03291     -0.00000
     -0.03291     -0.92450     -0.00000
     -0.00000     -0.00000     -1.78179
  FORCES: max atom, RMS     0.408117    0.352548
  FORCE total and by dimension    0.705095    0.356267
  Stress total and by dimension    2.480520    1.781793


--------------------------------------------------------------------------------------------------------


    WAVPRE:  cpu time    0.0145: real time    0.0170
    FEWALD:  cpu time    0.0002: real time    0.0002

 real space projection operators:
  total allocation   :        267.56 KBytes
  max/ min on nodes  :         67.05         66.82

    ORTHCH:  cpu time    0.0242: real time    0.0242
     LOOP+:  cpu time    5.2907: real time    5.3236


--------------------------------------- Iteration      8(   1)  ---------------------------------------


    POTLOK:  cpu time    0.2328: real time    0.2343
    SETDIJ:  cpu time    0.2207: real time    0.2207
    EDDIAG:  cpu time    0.0493: real time    0.0500
  RMM-DIIS:  cpu time    0.1642: real time    0.1664
    ORTHCH:  cpu time    0.0054: real time    0.0054
       DOS:  cpu time    0.0004: real time    0.0004
    CHARGE:  cpu time    0.0362: real time    0.0362
    MIXING:  cpu time    0.0065: real time    0.0065
    --------------------------------------------
      LOOP:  cpu time    0.7159: real time    0.7201

 eigenvalue-minimisations  :    64
 total energy-change (2. order) : 0.1444109E-01  (-0.4509540E+00)
 number of electron      13.9999918 magnetization       0.0000000
 augmentation part        1.2324548 magnetization      -0.0000016

 Broyden mixing:
  rms(total) = 0.47039E-01    rms(broyden)= 0.43965E-01
  rms(prec ) = 0.45791E-01
  weight for this iteration     100.00

 Free energy of the ion-electron system (eV)
  ---------------------------------------------------
  alpha Z        PSCENC =         0.21231588
  Ewald energy   TEWEN  =       360.80779441
  -Hartree energ DENC   =     -1127.78616298
  -exchange      EXHF   =         0.00000000
  -V(xc)+E(xc)   XCENC  =        61.82495198
  PAW double counting   =       605.04091385     -609.00024850
  entropy T*S    EENTRO =        -0.00000000
  eigenvalues    EBANDS =      -198.71039168
  atomic energy  EATOM  =       889.48365740
  Solvation  Ediel_sol  =         0.00000000
  ---------------------------------------------------
  free energy    TOTEN  =       -18.12716964 eV

  energy without entropy =      -18.12716964  energy(sigma->0) =      -18.12716964


--------------------------------------------------------------------------------------------------------


--------------------------------------- Iteration      8(   2)  ---------------------------------------


    POTLOK:  cpu time    0.2355: real time    0.2372
    SETDIJ:  cpu time    0.2199: real time    0.2216
    EDDIAG:  cpu time    0.0496: real time    0.0498
  RMM-DIIS:  cpu time    0.1645: real time    0.1665
    ORTHCH:  cpu time    0.0051: real time    0.0051
       DOS:  cpu time    0.0004: real time    0.0004
    CHARGE:  cpu time    0.0362: real time    0.0367
    MIXING:  cpu time    0.0064: real time    0.0064
    --------------------------------------------
      LOOP:  cpu time    0.7176: real time    0.7236

 eigenvalue-minimisations  :    64
 total energy-change (2. order) : 0.3995116E-02  (-0.3487614E-02)
 number of electron      13.9999918 magnetization       0.0000000
 augmentation part        1.2375631 magnetization      -0.0000007

 Broyden mixing:
  rms(total) = 0.29458E-01    rms(broyden)= 0.29261E-01
  rms(prec ) = 0.30763E-01
  weight for this iteration     100.00

 eigenvalues of (default mixing * dielectric matrix)
  average eigenvalue GAMMA=   1.7443
  1.7443

 Free energy of the ion-electron system (eV)
  ---------------------------------------------------
  alpha Z        PSCENC =         0.21231588
  Ewald energy   TEWEN  =       360.80779441
  -Hartree energ DENC   =     -1127.33033646
  -exchange      EXHF   =         0.00000000
  -V(xc)+E(xc)   XCENC  =        61.80022248
  PAW double counting   =       603.57239998     -607.51429639
  entropy T*S    EENTRO =        -0.00000000
  eigenvalues    EBANDS =      -199.15493182
  atomic energy  EATOM  =       889.48365740
  Solvation  Ediel_sol  =         0.00000000
  ---------------------------------------------------
  free energy    TOTEN  =       -18.12317452 eV

  energy without entropy =      -18.12317452  energy(sigma->0) =      -18.12317452


--------------------------------------------------------------------------------------------------------


--------------------------------------- Iteration      8(   3)  ---------------------------------------


    POTLOK:  cpu time    0.2344: real time    0.2356
    SETDIJ:  cpu time    0.2145: real time    0.2211
    EDDIAG:  cpu time    0.0499: real time    0.0501
  RMM-DIIS:  cpu time    0.1655: real time    0.1671
    ORTHCH:  cpu time    0.0052: real time    0.0052
       DOS:  cpu time    0.0005: real time    0.0005
    CHARGE:  cpu time    0.0364: real time    0.0364
    MIXING:  cpu time    0.0067: real time    0.0067
    --------------------------------------------
      LOOP:  cpu time    0.7130: real time    0.7226

 eigenvalue-minimisations  :    64
 total energy-change (2. order) :-0.1144465E-02  (-0.1821931E-03)
 number of electron      13.9999918 magnetization       0.0000000
 augmentation part        1.2380524 magnetization      -0.0000006

 Broyden mixing:
  rms(total) = 0.93583E-02    rms(broyden)= 0.93406E-02
  rms(prec ) = 0.97910E-02
  weight for this iteration     100.00

 eigenvalues of (default mixing * dielectric matrix)
  average eigenvalue GAMMA=   1.6263
  0.9485  2.3041

 Free energy of the ion-electron system (eV)
  ---------------------------------------------------
  alpha Z        PSCENC =         0.21231588
  Ewald energy   TEWEN  =       360.80779441
  -Hartree energ DENC   =     -1127.47171266
  -exchange      EXHF   =         0.00000000
  -V(xc)+E(xc)   XCENC  =        61.80135106
  PAW double counting   =       603.18934122     -607.13066574
  entropy T*S    EENTRO =        -0.00000000
  eigenvalues    EBANDS =      -199.01640056
  atomic energy  EATOM  =       889.48365740
  Solvation  Ediel_sol  =         0.00000000
  ---------------------------------------------------
  free energy    TOTEN  =       -18.12431899 eV

  energy without entropy =      -18.12431899  energy(sigma->0) =      -18.12431899


--------------------------------------------------------------------------------------------------------


--------------------------------------- Iteration      8(   4)  ---------------------------------------


    POTLOK:  cpu time    0.2347: real time    0.2364
    SETDIJ:  cpu time    0.2213: real time    0.2218
    EDDIAG:  cpu time    0.0500: real time    0.0507
  RMM-DIIS:  cpu time    0.1650: real time    0.1650
    ORTHCH:  cpu time    0.0053: real time    0.0053
       DOS:  cpu time    0.0005: real time    0.0005
    CHARGE:  cpu time    0.0360: real time    0.0360
    MIXING:  cpu time    0.0069: real time    0.0069
    --------------------------------------------
      LOOP:  cpu time    0.7196: real time    0.7225

 eigenvalue-minimisations  :    64
 total energy-change (2. order) :-0.8832817E-03  (-0.3783401E-04)
 number of electron      13.9999918 magnetization       0.0000000
 augmentation part        1.2377116 magnetization      -0.0000002

 Broyden mixing:
  rms(total) = 0.26529E-02    rms(broyden)= 0.26482E-02
  rms(prec ) = 0.29437E-02
  weight for this iteration     100.00

 eigenvalues of (default mixing * dielectric matrix)
  average eigenvalue GAMMA=   1.6837
  2.4896  1.2312  1.3303

 Free energy of the ion-electron system (eV)
  ---------------------------------------------------
  alpha Z        PSCENC =         0.21231588
  Ewald energy   TEWEN  =       360.80779441
  -Hartree energ DENC   =     -1127.49538217
  -exchange      EXHF   =         0.00000000
  -V(xc)+E(xc)   XCENC  =        61.80084051
  PAW double counting   =       602.94976636     -606.89264731
  entropy T*S    EENTRO =        -0.00000000
  eigenvalues    EBANDS =      -198.99154735
  atomic energy  EATOM  =       889.48365740
  Solvation  Ediel_sol  =         0.00000000
  ---------------------------------------------------
  free energy    TOTEN  =       -18.12520227 eV

  energy without entropy =      -18.12520227  energy(sigma->0) =      -18.12520227


--------------------------------------------------------------------------------------------------------


--------------------------------------- Iteration      8(   5)  ---------------------------------------


    POTLOK:  cpu time    0.2332: real time    0.2359
    SETDIJ:  cpu time    0.2209: real time    0.2209
    EDDIAG:  cpu time    0.0498: real time    0.0499
  RMM-DIIS:  cpu time    0.1861: real time    0.1861
    ORTHCH:  cpu time    0.0052: real time    0.0052
       DOS:  cpu time    0.0004: real time    0.0004
    CHARGE:  cpu time    0.0359: real time    0.0359
    MIXING:  cpu time    0.0074: real time    0.0074
    --------------------------------------------
      LOOP:  cpu time    0.7389: real time    0.7417

 eigenvalue-minimisations  :    62
 total energy-change (2. order) :-0.3274160E-04  (-0.8637433E-05)
 number of electron      13.9999918 magnetization       0.0000000
 augmentation part        1.2379872 magnetization      -0.0000000

 Broyden mixing:
  rms(total) = 0.65267E-03    rms(broyden)= 0.64911E-03
  rms(prec ) = 0.73856E-03
  weight for this iteration     100.00

 eigenvalues of (default mixing * dielectric matrix)
  average eigenvalue GAMMA=   1.5031
  2.4696  1.7326  1.0284  0.7818

 Free energy of the ion-electron system (eV)
  ---------------------------------------------------
  alpha Z        PSCENC =         0.21231588
  Ewald energy   TEWEN  =       360.80779441
  -Hartree energ DENC   =     -1127.38918856
  -exchange      EXHF   =         0.00000000
  -V(xc)+E(xc)   XCENC  =        61.79632411
  PAW double counting   =       602.75655955     -606.69929788
  entropy T*S    EENTRO =        -0.00000000
  eigenvalues    EBANDS =      -199.09339991
  atomic energy  EATOM  =       889.48365740
  Solvation  Ediel_sol  =         0.00000000
  ---------------------------------------------------
  free energy    TOTEN  =       -18.12523501 eV

  energy without entropy =      -18.12523501  energy(sigma->0) =      -18.12523501


--------------------------------------------------------------------------------------------------------


--------------------------------------- Iteration      8(   6)  ---------------------------------------


    POTLOK:  cpu time    0.2341: real time    0.2346
    SETDIJ:  cpu time    0.2216: real time    0.2217
    EDDIAG:  cpu time    0.0497: real time    0.0498
  RMM-DIIS:  cpu time    0.1448: real time    0.1448
    ORTHCH:  cpu time    0.0051: real time    0.0051
       DOS:  cpu time    0.0003: real time    0.0003
    --------------------------------------------
      LOOP:  cpu time    0.6555: real time    0.6562

 eigenvalue-minimisations  :    50
 total energy-change (2. order) :-0.5977727E-05  (-0.3495214E-06)
 number of electron      13.9999918 magnetization       0.0000000
 augmentation part        1.2379872 magnetization      -0.0000000

 Free energy of the ion-electron system (eV)
  ---------------------------------------------------
  alpha Z        PSCENC =         0.21231588
  Ewald energy   TEWEN  =       360.80779441
  -Hartree energ DENC   =     -1127.39149709
  -exchange      EXHF   =         0.00000000
  -V(xc)+E(xc)   XCENC  =        61.79675552
  PAW double counting   =       602.77628032     -606.71951072
  entropy T*S    EENTRO =        -0.00000000
  eigenvalues    EBANDS =      -199.09103670
  atomic energy  EATOM  =       889.48365740
  Solvation  Ediel_sol  =         0.00000000
  ---------------------------------------------------
  free energy    TOTEN  =       -18.12524099 eV

  energy without entropy =      -18.12524099  energy(sigma->0) =      -18.12524099


--------------------------------------------------------------------------------------------------------


 average (electrostatic) potential at core
  the test charge radii are     0.7215  0.5201
  (the norm of the test charge is              1.0000)
       1 -81.7508       2 -81.7508       3 -44.9136       4 -44.9135
 
 
 
 E-fermi :  -5.4075     XC(G=0):  -0.2328     alpha+bet : -0.0607


 spin component 1

 k-point     1 :       0.0000    0.0000    0.0000
  band No.  band energies     occupation 
      1     -28.0433      1.00000
      2     -22.3320      1.00000
      3     -12.7296      1.00000
      4     -12.4918      1.00000
      5      -9.4489      1.00000
      6      -8.8526      1.00000
      7      -5.6474      1.00000
      8      -1.4449      0.00000
      9      -0.8213      0.00000
     10       0.1271      0.00000
     11       0.1485      0.00000
     12       0.5495      0.00000
     13       0.6280      0.00000
     14       0.6373      0.00000
     15       0.6717      0.00000
     16       0.8724      0.00000

 spin component 2

 k-point     1 :       0.0000    0.0000    0.0000
  band No.  band energies     occupation 
      1     -28.0433      1.00000
      2     -22.3320      1.00000
      3     -12.7296      1.00000
      4     -12.4918      1.00000
      5      -9.4489      1.00000
      6      -8.8526      1.00000
      7      -5.6474      1.00000
      8      -1.4449      0.00000
      9      -0.8213      0.00000
     10       0.1271      0.00000
     11       0.1485      0.00000
     12       0.5495      0.00000
     13       0.6281      0.00000
     14       0.6373      0.00000
     15       0.6717      0.00000
     16       0.8734      0.00000


--------------------------------------------------------------------------------------------------------


 soft charge-density along one line, spin component           1
         0         1         2         3         4         5         6         7         8         9
 total charge-density along one line
 
 soft charge-density along one line, spin component           2
         0         1         2         3         4         5         6         7         8         9
 total charge-density along one line
 
 pseudopotential strength for first ion, spin component:           1
 13.991  -0.562  -0.084   0.000  -0.045   0.000   0.000  -0.002
 -0.562   0.127   0.010  -0.000   0.006  -0.001   0.000  -0.000
 -0.084   0.010 -10.782   0.000   0.026   0.359  -0.000  -0.004
  0.000  -0.000   0.000 -10.618   0.000  -0.000   0.336  -0.000
 -0.045   0.006   0.026   0.000 -10.825  -0.004  -0.000   0.364
  0.000  -0.001   0.359  -0.000  -0.004   0.105   0.000   0.001
  0.000   0.000  -0.000   0.336  -0.000   0.000   0.110   0.000
 -0.002  -0.000  -0.004  -0.000   0.364   0.001   0.000   0.106
 pseudopotential strength for first ion, spin component:           2
 13.991  -0.562  -0.084   0.000  -0.045   0.000  -0.000  -0.002
 -0.562   0.127   0.010  -0.000   0.006  -0.001   0.000  -0.000
 -0.084   0.010 -10.782   0.000   0.026   0.359  -0.000  -0.004
  0.000  -0.000   0.000 -10.618   0.000  -0.000   0.336  -0.000
 -0.045   0.006   0.026   0.000 -10.825  -0.004  -0.000   0.364
  0.000  -0.001   0.359  -0.000  -0.004   0.105   0.000   0.001
 -0.000   0.000  -0.000   0.336  -0.000   0.000   0.110   0.000
 -0.002  -0.000  -0.004  -0.000   0.364   0.001   0.000   0.106
 total augmentation occupancy for first ion, spin component:           1
  1.908   0.143  -0.156   0.000  -0.140   0.040  -0.000  -0.012
  0.143   0.043   0.148  -0.000   0.078   0.025  -0.000   0.021
 -0.156   0.148   1.543   0.000   0.025   0.209  -0.000  -0.020
  0.000  -0.000   0.000   1.925   0.000  -0.000   0.070  -0.000
 -0.140   0.078   0.025   0.000   1.078  -0.020  -0.000   0.184
  0.040   0.025   0.209  -0.000  -0.020   0.034  -0.000  -0.004
 -0.000  -0.000  -0.000   0.070  -0.000  -0.000   0.008  -0.000
 -0.012   0.021  -0.020  -0.000   0.184  -0.004  -0.000   0.043
 total augmentation occupancy for first ion, spin component:           2
 -0.000   0.000  -0.000  -0.000   0.000   0.000   0.000  -0.000
  0.000   0.000   0.000   0.000  -0.000   0.000   0.000  -0.000
 -0.000   0.000  -0.000  -0.000   0.000   0.000  -0.000  -0.000
 -0.000   0.000  -0.000   0.000   0.000   0.000  -0.000  -0.000
  0.000  -0.000   0.000   0.000   0.000  -0.000  -0.000   0.000
  0.000   0.000   0.000   0.000  -0.000   0.000   0.000  -0.000
  0.000   0.000  -0.000  -0.000  -0.000   0.000   0.000  -0.000
 -0.000  -0.000  -0.000  -0.000   0.000  -0.000  -0.000   0.000


------------------------ aborting loop because EDIFF is reached ----------------------------------------


 


 total charge     
 
# of ion       s       p       d       tot
------------------------------------------
    1        1.608   3.414   0.000   5.022
    2        1.608   3.414   0.000   5.022
    3        0.609   0.101   0.000   0.710
    4        0.609   0.101   0.000   0.710
--------------------------------------------------
tot          4.434   7.031   0.000  11.465
 


 magnetization (x)
 
# of ion       s       p       d       tot
------------------------------------------
    1       -0.000  -0.000   0.000  -0.000
    2        0.000   0.000   0.000   0.000
    3        0.000  -0.000   0.000   0.000
    4       -0.000   0.000   0.000  -0.000
--------------------------------------------------
tot          0.000  -0.000   0.000   0.000
 
    CHARGE:  cpu time    0.0362: real time    0.0362
    FORLOC:  cpu time    0.0054: real time    0.0054
    FORNL :  cpu time    0.0602: real time    0.0602
    STRESS:  cpu time    0.1853: real time    0.1853
    FORHAR:  cpu time    0.0281: real time    0.0281
    MIXING:  cpu time    0.0073: real time    0.0073
    OFIELD:  cpu time    0.0002: real time    0.0002

 ---------------------------------------------------------------------------------------------

         DFTD3 V3.0 Rev 1        
 Edisp (eV)   -0.02232

 E6    (eV) :    -0.0166
 E8    (eV) :    -0.0057
 % E8        : 25.55
    FORVDW:  cpu time    0.0102: real time    0.0102

  FORCE on cell =-STRESS in cart. coord.  units (eV):
  Direction    XX          YY          ZZ          XY          YZ          ZX
  --------------------------------------------------------------------------------------
  Alpha Z     0.21232     0.21232     0.21232
  Ewald     351.77173    98.62345   -89.58745   -40.08474    -0.00027    -0.00021
  Hartree   522.93662   321.09000   283.39143    -2.47766    -0.00006    -0.00014
  E(xc)     -65.17329   -65.04545   -65.83323    -0.15228    -0.00000    -0.00000
  Local   -1028.96164  -579.30865  -407.86009    32.59677     0.00025     0.00033
  n-local   -46.70447   -55.58523   -57.37435    -0.04989    -0.00000    -0.00001
  augment     9.83363    12.32306    16.36230     0.49965     0.00001     0.00000
  Kinetic   255.95890   264.86636   318.91187     9.82426     0.00008     0.00002
  Fock        0.00000     0.00000     0.00000     0.00000     0.00000     0.00000
  vdW        -0.00156    -0.00108    -0.00004     0.00186     0.00000    -0.00000
  -------------------------------------------------------------------------------------
  Total      -0.12776    -2.82523    -1.77726     0.15796     0.00000    -0.00000
  in kB      -0.06065    -1.34119    -0.84370     0.07499     0.00000    -0.00000
  external pressure =       -0.75 kB  Pullay stress =        0.00 kB


 VOLUME and BASIS-vectors are now :
 -----------------------------------------------------------------------------
  energy-cutoff  :      400.00
  volume of cell :     3375.00
      direct lattice vectors                 reciprocal lattice vectors
    15.000000000  0.000000000  0.000000000     0.066666667  0.000000000  0.000000000
     0.000000000 15.000000000  0.000000000     0.000000000  0.066666667  0.000000000
     0.000000000  0.000000000 15.000000000     0.000000000  0.000000000  0.066666667

  length of vectors
    15.000000000 15.000000000 15.000000000     0.066666667  0.066666667  0.066666667


 FORCES acting on ions
    electron-ion (+dipol)            ewald-force                    non-local-force                 convergence-correction
 -----------------------------------------------------------------------------------------------
   0.217E+03 0.609E+02 -.187E-03   -.241E+03 -.101E+03 0.243E-03   0.234E+02 0.409E+02 -.496E-04   -.870E-02 0.946E-03 -.403E-06
   -.217E+03 -.609E+02 0.267E-03   0.241E+03 0.101E+03 -.383E-03   -.234E+02 -.409E+02 0.111E-03   0.861E-02 -.101E-02 -.250E-06
   0.426E+02 -.899E+02 0.512E-04   -.446E+02 0.968E+02 -.559E-04   0.201E+01 -.760E+01 0.542E-05   -.854E-03 0.134E-02 -.551E-07
   -.426E+02 0.899E+02 -.181E-03   0.446E+02 -.968E+02 0.196E-03   -.201E+01 0.760E+01 -.162E-04   0.854E-03 -.137E-02 -.254E-07
 -----------------------------------------------------------------------------------------------
   0.145E-03 0.414E-04 -.495E-04   0.000E+00 0.142E-13 0.119E-16   -.668E-04 0.843E-04 0.502E-04   -.924E-04 -.950E-04 -.733E-06
 
 
 POSITION                                       TOTAL-FORCE (eV/Angst)
 -----------------------------------------------------------------------------------
      6.77376      7.41992      7.50000        -0.720673      0.828719      0.000006
      8.22624      7.58008      7.50000         0.720731     -0.828955     -0.000006
      6.53501      8.38407      7.50000         0.035740     -0.705908      0.000001
      8.46499      6.61593      7.50000        -0.035798      0.706144     -0.000001
 -----------------------------------------------------------------------------------
    total drift:                               -0.000015      0.000031     -0.000000


--------------------------------------------------------------------------------------------------------


  FREE ENERGIE OF THE ION-ELECTRON SYSTEM (eV)
  ---------------------------------------------------
  free  energy   TOTEN  =       -18.14756152 eV

  energy  without entropy=      -18.14756152  energy(sigma->0) =      -18.14756152
 
 d Force =-0.1604880E-01[-0.512E-01, 0.191E-01]  d Energy =-0.1636592E-01 0.317E-03
 d Force =-0.3080464E+01[-0.319E+01,-0.297E+01]  d Ewald  =-0.3082408E+01 0.194E-02


--------------------------------------------------------------------------------------------------------


    POTLOK:  cpu time    0.4553: real time    0.4554


--------------------------------------------------------------------------------------------------------


 stress matrix after NEB project (eV)
     -0.12776      0.15796     -0.00000
      0.15796     -2.82523      0.00000
     -0.00000      0.00000     -1.77726
  FORCES: max atom, RMS     1.098462    0.923616
  FORCE total and by dimension    1.847233    0.828955
  Stress total and by dimension    3.347651    2.825226
 Conjugate gradient step on ions:
 trial-energy change:    0.016366  1 .order    0.016049   -0.019129    0.051227
  (g-gl).g = 0.220E-01      g.g   = 0.240E-01  gl.gl    = 0.939E-01
 g(Force)  = 0.240E-01   g(Stress)= 0.000E+00 ortho     = 0.229E-05
 gamma     =   0.23449
 trial     =   0.79754
 opt step  =   0.21263  (harmonic =   0.21684) maximal distance =0.00379611
 next E    =   -18.166471   (d E  =  -0.00254)


--------------------------------------------------------------------------------------------------------


    WAVPRE:  cpu time    0.0147: real time    0.0172
    FEWALD:  cpu time    0.0002: real time    0.0002

 real space projection operators:
  total allocation   :        266.42 KBytes
  max/ min on nodes  :         66.86         66.48

    ORTHCH:  cpu time    0.0240: real time    0.0240
     LOOP+:  cpu time    5.3120: real time    5.3412


--------------------------------------- Iteration      9(   1)  ---------------------------------------


    POTLOK:  cpu time    0.2330: real time    0.2334
    SETDIJ:  cpu time    0.2210: real time    0.2210
    EDDIAG:  cpu time    0.0497: real time    0.0500
  RMM-DIIS:  cpu time    0.1658: real time    0.1659
    ORTHCH:  cpu time    0.0058: real time    0.0058
       DOS:  cpu time    0.0004: real time    0.0004
    CHARGE:  cpu time    0.0379: real time    0.0379
    MIXING:  cpu time    0.0066: real time    0.0067
    --------------------------------------------
      LOOP:  cpu time    0.7204: real time    0.7211

 eigenvalue-minimisations  :    64
 total energy-change (2. order) :-0.2025847E-01  (-0.2427845E+00)
 number of electron      13.9999936 magnetization       0.0000000
 augmentation part        1.2422202 magnetization       0.0000007

 Broyden mixing:
  rms(total) = 0.34667E-01    rms(broyden)= 0.32405E-01
  rms(prec ) = 0.33629E-01
  weight for this iteration     100.00

 Free energy of the ion-electron system (eV)
  ---------------------------------------------------
  alpha Z        PSCENC =         0.21231588
  Ewald energy   TEWEN  =       358.52484099
  -Hartree energ DENC   =     -1124.39750149
  -exchange      EXHF   =         0.00000000
  -V(xc)+E(xc)   XCENC  =        61.80285264
  PAW double counting   =       602.82821334     -606.77222249
  entropy T*S    EENTRO =        -0.00000000
  eigenvalues    EBANDS =      -199.82764975
  atomic energy  EATOM  =       889.48365740
  Solvation  Ediel_sol  =         0.00000000
  ---------------------------------------------------
  free energy    TOTEN  =       -18.14549348 eV

  energy without entropy =      -18.14549348  energy(sigma->0) =      -18.14549348


--------------------------------------------------------------------------------------------------------


--------------------------------------- Iteration      9(   2)  ---------------------------------------


    POTLOK:  cpu time    0.2333: real time    0.2337
    SETDIJ:  cpu time    0.2217: real time    0.2217
    EDDIAG:  cpu time    0.0495: real time    0.0498
  RMM-DIIS:  cpu time    0.1665: real time    0.1668
    ORTHCH:  cpu time    0.0051: real time    0.0051
       DOS:  cpu time    0.0003: real time    0.0003
    CHARGE:  cpu time    0.0404: real time    0.0404
    MIXING:  cpu time    0.0061: real time    0.0061
    --------------------------------------------
      LOOP:  cpu time    0.7230: real time    0.7238

 eigenvalue-minimisations  :    64
 total energy-change (2. order) : 0.2879851E-02  (-0.1547420E-02)
 number of electron      13.9999936 magnetization       0.0000000
 augmentation part        1.2407481 magnetization       0.0000004

 Broyden mixing:
  rms(total) = 0.20848E-01    rms(broyden)= 0.20703E-01
  rms(prec ) = 0.21705E-01
  weight for this iteration     100.00

 eigenvalues of (default mixing * dielectric matrix)
  average eigenvalue GAMMA=   2.2905
  2.2905

 Free energy of the ion-electron system (eV)
  ---------------------------------------------------
  alpha Z        PSCENC =         0.21231588
  Ewald energy   TEWEN  =       358.52484099
  -Hartree energ DENC   =     -1124.59145452
  -exchange      EXHF   =         0.00000000
  -V(xc)+E(xc)   XCENC  =        61.81591380
  PAW double counting   =       603.61499249     -607.56712565
  entropy T*S    EENTRO =        -0.00000000
  eigenvalues    EBANDS =      -199.63575402
  atomic energy  EATOM  =       889.48365740
  Solvation  Ediel_sol  =         0.00000000
  ---------------------------------------------------
  free energy    TOTEN  =       -18.14261363 eV

  energy without entropy =      -18.14261363  energy(sigma->0) =      -18.14261363


--------------------------------------------------------------------------------------------------------


--------------------------------------- Iteration      9(   3)  ---------------------------------------


    POTLOK:  cpu time    0.2356: real time    0.2360
    SETDIJ:  cpu time    0.2209: real time    0.2209
    EDDIAG:  cpu time    0.0500: real time    0.0502
  RMM-DIIS:  cpu time    0.1664: real time    0.1665
    ORTHCH:  cpu time    0.0051: real time    0.0051
       DOS:  cpu time    0.0004: real time    0.0004
    CHARGE:  cpu time    0.0369: real time    0.0369
    MIXING:  cpu time    0.0068: real time    0.0068
    --------------------------------------------
      LOOP:  cpu time    0.7222: real time    0.7228

 eigenvalue-minimisations  :    64
 total energy-change (2. order) :-0.1480217E-02  (-0.1248401E-03)
 number of electron      13.9999936 magnetization       0.0000000
 augmentation part        1.2403132 magnetization       0.0000003

 Broyden mixing:
  rms(total) = 0.29417E-02    rms(broyden)= 0.29145E-02
  rms(prec ) = 0.31561E-02
  weight for this iteration     100.00

 eigenvalues of (default mixing * dielectric matrix)
  average eigenvalue GAMMA=   1.6145
  0.9430  2.2860

 Free energy of the ion-electron system (eV)
  ---------------------------------------------------
  alpha Z        PSCENC =         0.21231588
  Ewald energy   TEWEN  =       358.52484099
  -Hartree energ DENC   =     -1124.65146146
  -exchange      EXHF   =         0.00000000
  -V(xc)+E(xc)   XCENC  =        61.82320450
  PAW double counting   =       604.33090842     -608.28763409
  entropy T*S    EENTRO =        -0.00000000
  eigenvalues    EBANDS =      -199.57992549
  atomic energy  EATOM  =       889.48365740
  Solvation  Ediel_sol  =         0.00000000
  ---------------------------------------------------
  free energy    TOTEN  =       -18.14409385 eV

  energy without entropy =      -18.14409385  energy(sigma->0) =      -18.14409385


--------------------------------------------------------------------------------------------------------


--------------------------------------- Iteration      9(   4)  ---------------------------------------


    POTLOK:  cpu time    0.2361: real time    0.2363
    SETDIJ:  cpu time    0.2217: real time    0.2218
    EDDIAG:  cpu time    0.0501: real time    0.0504
  RMM-DIIS:  cpu time    0.1853: real time    0.1853
    ORTHCH:  cpu time    0.0053: real time    0.0053
       DOS:  cpu time    0.0004: real time    0.0004
    CHARGE:  cpu time    0.0361: real time    0.0361
    MIXING:  cpu time    0.0071: real time    0.0071
    --------------------------------------------
      LOOP:  cpu time    0.7421: real time    0.7427

 eigenvalue-minimisations  :    60
 total energy-change (2. order) :-0.3401188E-04  (-0.8521083E-05)
 number of electron      13.9999936 magnetization       0.0000000
 augmentation part        1.2402384 magnetization       0.0000001

 Broyden mixing:
  rms(total) = 0.16370E-02    rms(broyden)= 0.16349E-02
  rms(prec ) = 0.17796E-02
  weight for this iteration     100.00

 eigenvalues of (default mixing * dielectric matrix)
  average eigenvalue GAMMA=   1.7910
  0.9761  2.4627  1.9342

 Free energy of the ion-electron system (eV)
  ---------------------------------------------------
  alpha Z        PSCENC =         0.21231588
  Ewald energy   TEWEN  =       358.52484099
  -Hartree energ DENC   =     -1124.67188755
  -exchange      EXHF   =         0.00000000
  -V(xc)+E(xc)   XCENC  =        61.82369406
  PAW double counting   =       604.38112347     -608.33727203
  entropy T*S    EENTRO =        -0.00000000
  eigenvalues    EBANDS =      -199.56060008
  atomic energy  EATOM  =       889.48365740
  Solvation  Ediel_sol  =         0.00000000
  ---------------------------------------------------
  free energy    TOTEN  =       -18.14412786 eV

  energy without entropy =      -18.14412786  energy(sigma->0) =      -18.14412786


--------------------------------------------------------------------------------------------------------


--------------------------------------- Iteration      9(   5)  ---------------------------------------


    POTLOK:  cpu time    0.2367: real time    0.2371
    SETDIJ:  cpu time    0.2208: real time    0.2208
    EDDIAG:  cpu time    0.0500: real time    0.0501
  RMM-DIIS:  cpu time    0.1631: real time    0.1631
    ORTHCH:  cpu time    0.0053: real time    0.0053
       DOS:  cpu time    0.0004: real time    0.0004
    CHARGE:  cpu time    0.0360: real time    0.0361
    MIXING:  cpu time    0.0074: real time    0.0074
    --------------------------------------------
      LOOP:  cpu time    0.7195: real time    0.7202

 eigenvalue-minimisations  :    56
 total energy-change (2. order) :-0.2519328E-04  (-0.1875824E-05)
 number of electron      13.9999936 magnetization       0.0000000
 augmentation part        1.2403313 magnetization       0.0000001

 Broyden mixing:
  rms(total) = 0.34106E-03    rms(broyden)= 0.33970E-03
  rms(prec ) = 0.38048E-03
  weight for this iteration     100.00

 eigenvalues of (default mixing * dielectric matrix)
  average eigenvalue GAMMA=   1.5201
  2.5218  1.8384  0.9930  0.7272

 Free energy of the ion-electron system (eV)
  ---------------------------------------------------
  alpha Z        PSCENC =         0.21231588
  Ewald energy   TEWEN  =       358.52484099
  -Hartree energ DENC   =     -1124.67831507
  -exchange      EXHF   =         0.00000000
  -V(xc)+E(xc)   XCENC  =        61.82309224
  PAW double counting   =       604.38724287     -608.34215752
  entropy T*S    EENTRO =        -0.00000000
  eigenvalues    EBANDS =      -199.55482984
  atomic energy  EATOM  =       889.48365740
  Solvation  Ediel_sol  =         0.00000000
  ---------------------------------------------------
  free energy    TOTEN  =       -18.14415305 eV

  energy without entropy =      -18.14415305  energy(sigma->0) =      -18.14415305


--------------------------------------------------------------------------------------------------------


--------------------------------------- Iteration      9(   6)  ---------------------------------------


    POTLOK:  cpu time    0.2359: real time    0.2362
    SETDIJ:  cpu time    0.2217: real time    0.2217
    EDDIAG:  cpu time    0.0499: real time    0.0501
  RMM-DIIS:  cpu time    0.1500: real time    0.1500
    ORTHCH:  cpu time    0.0051: real time    0.0051
       DOS:  cpu time    0.0003: real time    0.0003
    --------------------------------------------
      LOOP:  cpu time    0.6627: real time    0.6632

 eigenvalue-minimisations  :    50
 total energy-change (2. order) :-0.1556605E-05  (-0.1067545E-06)
 number of electron      13.9999936 magnetization       0.0000000
 augmentation part        1.2403313 magnetization       0.0000001

 Free energy of the ion-electron system (eV)
  ---------------------------------------------------
  alpha Z        PSCENC =         0.21231588
  Ewald energy   TEWEN  =       358.52484099
  -Hartree energ DENC   =     -1124.68171166
  -exchange      EXHF   =         0.00000000
  -V(xc)+E(xc)   XCENC  =        61.82332636
  PAW double counting   =       604.39486250     -608.34992503
  entropy T*S    EENTRO =        -0.00000000
  eigenvalues    EBANDS =      -199.55152105
  atomic energy  EATOM  =       889.48365740
  Solvation  Ediel_sol  =         0.00000000
  ---------------------------------------------------
  free energy    TOTEN  =       -18.14415461 eV

  energy without entropy =      -18.14415461  energy(sigma->0) =      -18.14415461


--------------------------------------------------------------------------------------------------------


 average (electrostatic) potential at core
  the test charge radii are     0.7215  0.5201
  (the norm of the test charge is              1.0000)
       1 -81.7682       2 -81.7682       3 -45.1170       4 -45.1170
 
 
 
 E-fermi :  -5.4864     XC(G=0):  -0.2540     alpha+bet : -0.0607


 spin component 1

 k-point     1 :       0.0000    0.0000    0.0000
  band No.  band energies     occupation 
      1     -27.9228      1.00000
      2     -22.5741      1.00000
      3     -12.8167      1.00000
      4     -12.4231      1.00000
      5      -9.3877      1.00000
      6      -8.9000      1.00000
      7      -5.7512      1.00000
      8      -1.7207      0.00000
      9      -0.7778      0.00000
     10       0.1340      0.00000
     11       0.1385      0.00000
     12       0.5154      0.00000
     13       0.5989      0.00000
     14       0.6037      0.00000
     15       0.6247      0.00000
     16       0.8728      0.00000

 spin component 2

 k-point     1 :       0.0000    0.0000    0.0000
  band No.  band energies     occupation 
      1     -27.9228      1.00000
      2     -22.5741      1.00000
      3     -12.8167      1.00000
      4     -12.4231      1.00000
      5      -9.3877      1.00000
      6      -8.9000      1.00000
      7      -5.7512      1.00000
      8      -1.7207      0.00000
      9      -0.7778      0.00000
     10       0.1340      0.00000
     11       0.1385      0.00000
     12       0.5154      0.00000
     13       0.5989      0.00000
     14       0.6037      0.00000
     15       0.6246      0.00000
     16       0.8741      0.00000


--------------------------------------------------------------------------------------------------------


 soft charge-density along one line, spin component           1
         0         1         2         3         4         5         6         7         8         9
 total charge-density along one line
 
 soft charge-density along one line, spin component           2
         0         1         2         3         4         5         6         7         8         9
 total charge-density along one line
 
 pseudopotential strength for first ion, spin component:           1
 13.994  -0.563  -0.087   0.000  -0.041   0.001   0.000  -0.002
 -0.563   0.127   0.010   0.000   0.006  -0.001  -0.000  -0.000
 -0.087   0.010 -10.789   0.000   0.029   0.360   0.000  -0.004
  0.000   0.000   0.000 -10.620   0.000   0.000   0.336  -0.000
 -0.041   0.006   0.029   0.000 -10.825  -0.004  -0.000   0.364
  0.001  -0.001   0.360   0.000  -0.004   0.105  -0.000   0.001
  0.000  -0.000   0.000   0.336  -0.000  -0.000   0.110  -0.000
 -0.002  -0.000  -0.004  -0.000   0.364   0.001  -0.000   0.106
 pseudopotential strength for first ion, spin component:           2
 13.994  -0.563  -0.087   0.000  -0.041   0.001  -0.000  -0.002
 -0.563   0.127   0.010  -0.000   0.006  -0.001   0.000  -0.000
 -0.087   0.010 -10.789   0.000   0.029   0.360  -0.000  -0.004
  0.000  -0.000   0.000 -10.620   0.000  -0.000   0.336  -0.000
 -0.041   0.006   0.029   0.000 -10.825  -0.004  -0.000   0.364
  0.001  -0.001   0.360  -0.000  -0.004   0.105   0.000   0.001
 -0.000   0.000  -0.000   0.336  -0.000   0.000   0.110   0.000
 -0.002  -0.000  -0.004  -0.000   0.364   0.001   0.000   0.106
 total augmentation occupancy for first ion, spin component:           1
  1.908   0.145  -0.152   0.000  -0.141   0.043  -0.000  -0.014
  0.145   0.042   0.150  -0.000   0.074   0.025  -0.000   0.019
 -0.152   0.150   1.557   0.000   0.027   0.213  -0.000  -0.022
  0.000  -0.000   0.000   1.923   0.000  -0.000   0.071  -0.000
 -0.141   0.074   0.027   0.000   1.069  -0.023  -0.000   0.179
  0.043   0.025   0.213  -0.000  -0.023   0.035  -0.000  -0.005
 -0.000  -0.000  -0.000   0.071  -0.000  -0.000   0.008  -0.000
 -0.014   0.019  -0.022  -0.000   0.179  -0.005  -0.000   0.041
 total augmentation occupancy for first ion, spin component:           2
  0.000   0.000   0.000  -0.000  -0.000  -0.000  -0.000  -0.000
  0.000  -0.000  -0.000  -0.000  -0.000   0.000  -0.000  -0.000
  0.000  -0.000  -0.000  -0.000   0.000   0.000   0.000  -0.000
 -0.000  -0.000  -0.000   0.000   0.000   0.000  -0.000  -0.000
 -0.000  -0.000   0.000   0.000   0.000  -0.000  -0.000   0.000
 -0.000   0.000   0.000   0.000  -0.000   0.000   0.000  -0.000
 -0.000  -0.000   0.000  -0.000  -0.000   0.000  -0.000  -0.000
 -0.000  -0.000  -0.000  -0.000   0.000  -0.000  -0.000   0.000


------------------------ aborting loop because EDIFF is reached ----------------------------------------


 


 total charge     
 
# of ion       s       p       d       tot
------------------------------------------
    1        1.609   3.416   0.000   5.024
    2        1.609   3.416   0.000   5.024
    3        0.626   0.111   0.000   0.737
    4        0.626   0.111   0.000   0.737
--------------------------------------------------
tot          4.469   7.054   0.000  11.523
 


 magnetization (x)
 
# of ion       s       p       d       tot
------------------------------------------
    1       -0.000  -0.000   0.000  -0.000
    2        0.000   0.000   0.000   0.000
    3        0.000  -0.000   0.000   0.000
    4       -0.000   0.000   0.000   0.000
--------------------------------------------------
tot          0.000  -0.000   0.000   0.000
 
    CHARGE:  cpu time    0.0365: real time    0.0365
    FORLOC:  cpu time    0.0053: real time    0.0053
    FORNL :  cpu time    0.0600: real time    0.0600
    STRESS:  cpu time    0.1857: real time    0.1860
    FORHAR:  cpu time    0.0282: real time    0.0282
    MIXING:  cpu time    0.0073: real time    0.0073
    OFIELD:  cpu time    0.0002: real time    0.0002

 ---------------------------------------------------------------------------------------------

         DFTD3 V3.0 Rev 1        
 Edisp (eV)   -0.02232

 E6    (eV) :    -0.0166
 E8    (eV) :    -0.0057
 % E8        : 25.56
    FORVDW:  cpu time    0.0106: real time    0.0107

  FORCE on cell =-STRESS in cart. coord.  units (eV):
  Direction    XX          YY          ZZ          XY          YZ          ZX
  --------------------------------------------------------------------------------------
  Alpha Z     0.21232     0.21232     0.21232
  Ewald     348.17362    99.94815   -89.59702   -45.95131    -0.00023    -0.00010
  Hartree   522.70523   319.40489   282.58786    -5.39419    -0.00005    -0.00008
  E(xc)     -65.23129   -65.08003   -65.86378    -0.16370    -0.00000    -0.00000
  Local   -1025.81063  -577.69117  -407.10897    40.60428     0.00020     0.00017
  n-local   -46.63602   -56.06261   -57.49377     0.00389    -0.00000    -0.00000
  augment     9.82971    12.33700    16.37509     0.54683     0.00001     0.00000
  Kinetic   255.64216   265.48086   319.10866    10.37025     0.00007     0.00001
  Fock        0.00000     0.00000     0.00000     0.00000     0.00000     0.00000
  vdW        -0.00128    -0.00119    -0.00004     0.00194     0.00000    -0.00000
  -------------------------------------------------------------------------------------
  Total      -1.11618    -1.45177    -1.77965     0.01798    -0.00000    -0.00000
  in kB      -0.52987    -0.68918    -0.84484     0.00854    -0.00000    -0.00000
  external pressure =       -0.69 kB  Pullay stress =        0.00 kB


 VOLUME and BASIS-vectors are now :
 -----------------------------------------------------------------------------
  energy-cutoff  :      400.00
  volume of cell :     3375.00
      direct lattice vectors                 reciprocal lattice vectors
    15.000000000  0.000000000  0.000000000     0.066666667  0.000000000  0.000000000
     0.000000000 15.000000000  0.000000000     0.000000000  0.066666667  0.000000000
     0.000000000  0.000000000 15.000000000     0.000000000  0.000000000  0.066666667

  length of vectors
    15.000000000 15.000000000 15.000000000     0.066666667  0.066666667  0.066666667


 FORCES acting on ions
    electron-ion (+dipol)            ewald-force                    non-local-force                 convergence-correction
 -----------------------------------------------------------------------------------------------
   0.212E+03 0.585E+02 -.104E-03   -.235E+03 -.996E+02 0.142E-03   0.228E+02 0.411E+02 -.302E-04   0.300E-02 0.197E-02 0.826E-08
   -.212E+03 -.585E+02 0.185E-03   0.235E+03 0.996E+02 -.285E-03   -.228E+02 -.411E+02 0.928E-04   -.299E-02 -.200E-02 -.102E-06
   0.427E+02 -.913E+02 0.370E-04   -.448E+02 0.993E+02 -.408E-04   0.214E+01 -.804E+01 0.391E-05   0.326E-04 0.442E-03 -.125E-08
   -.427E+02 0.913E+02 -.169E-03   0.448E+02 -.993E+02 0.184E-03   -.214E+01 0.804E+01 -.154E-04   -.335E-04 -.442E-03 -.118E-07
 -----------------------------------------------------------------------------------------------
   -.224E-04 0.314E-04 -.510E-04   0.213E-13 0.000E+00 0.119E-16   0.702E-05 -.186E-04 0.510E-04   0.135E-04 -.305E-04 -.107E-06
 
 
 POSITION                                       TOTAL-FORCE (eV/Angst)
 -----------------------------------------------------------------------------------
      6.76373      7.43036      7.50000        -0.037262     -0.025219      0.000008
      8.23627      7.56964      7.50000         0.037259      0.025221     -0.000008
      6.52991      8.37970      7.50000         0.020485      0.006921      0.000000
      8.47009      6.62030      7.50000        -0.020482     -0.006923      0.000000
 -----------------------------------------------------------------------------------
    total drift:                               -0.000002     -0.000018     -0.000000


--------------------------------------------------------------------------------------------------------


  FREE ENERGIE OF THE ION-ELECTRON SYSTEM (eV)
  ---------------------------------------------------
  free  energy   TOTEN  =       -18.16647000 eV

  energy  without entropy=      -18.16647000  energy(sigma->0) =      -18.16647000
 
 d Force = 0.1876049E-01[-0.485E-04, 0.376E-01]  d Energy = 0.1890847E-01-0.148E-03
 d Force = 0.2282183E+01[ 0.222E+01, 0.234E+01]  d Ewald  = 0.2282953E+01-0.771E-03


--------------------------------------------------------------------------------------------------------


    POTLOK:  cpu time    0.4564: real time    0.4565


--------------------------------------------------------------------------------------------------------


 stress matrix after NEB project (eV)
     -1.11618      0.01798     -0.00000
      0.01798     -1.45177     -0.00000
     -0.00000     -0.00000     -1.77965
  FORCES: max atom, RMS     0.044994    0.035298
  FORCE total and by dimension    0.070596    0.037262
  Stress total and by dimension    2.553687    1.779654


--------------------------------------------------------------------------------------------------------


    WAVPRE:  cpu time    0.0143: real time    0.0165
    FEWALD:  cpu time    0.0002: real time    0.0002

 real space projection operators:
  total allocation   :        266.67 KBytes
  max/ min on nodes  :         66.86         66.48

    ORTHCH:  cpu time    0.0241: real time    0.0241
     LOOP+:  cpu time    5.3429: real time    5.3498


--------------------------------------- Iteration     10(   1)  ---------------------------------------


    POTLOK:  cpu time    0.2340: real time    0.2354
    SETDIJ:  cpu time    0.2194: real time    0.2208
    EDDIAG:  cpu time    0.0495: real time    0.0497
  RMM-DIIS:  cpu time    0.1454: real time    0.1454
    ORTHCH:  cpu time    0.0051: real time    0.0056
       DOS:  cpu time    0.0008: real time    0.0008
    CHARGE:  cpu time    0.0343: real time    0.0350
    MIXING:  cpu time    0.0068: real time    0.0068
    --------------------------------------------
      LOOP:  cpu time    0.6955: real time    0.6996

 eigenvalue-minimisations  :    50
 total energy-change (2. order) :-0.3943262E-05  (-0.4848995E-06)
 number of electron      13.9999936 magnetization      -0.0000000
 augmentation part        1.2402889 magnetization       0.0000001

 Broyden mixing:
  rms(total) = 0.12384E-03    rms(broyden)= 0.12271E-03
  rms(prec ) = 0.14463E-03
  weight for this iteration     100.00

 Free energy of the ion-electron system (eV)
  ---------------------------------------------------
  alpha Z        PSCENC =         0.21231588
  Ewald energy   TEWEN  =       358.52770382
  -Hartree energ DENC   =     -1124.68977516
  -exchange      EXHF   =         0.00000000
  -V(xc)+E(xc)   XCENC  =        61.82350101
  PAW double counting   =       604.39812762     -608.35324960
  entropy T*S    EENTRO =        -0.00000000
  eigenvalues    EBANDS =      -199.54643797
  atomic energy  EATOM  =       889.48365740
  Solvation  Ediel_sol  =         0.00000000
  ---------------------------------------------------
  free energy    TOTEN  =       -18.14415700 eV

  energy without entropy =      -18.14415700  energy(sigma->0) =      -18.14415700


--------------------------------------------------------------------------------------------------------


--------------------------------------- Iteration     10(   2)  ---------------------------------------


    POTLOK:  cpu time    0.2346: real time    0.2362
    SETDIJ:  cpu time    0.2138: real time    0.2218
    EDDIAG:  cpu time    0.0495: real time    0.0497
  RMM-DIIS:  cpu time    0.1459: real time    0.1471
    ORTHCH:  cpu time    0.0050: real time    0.0050
       DOS:  cpu time    0.0002: real time    0.0002
    --------------------------------------------
      LOOP:  cpu time    0.6489: real time    0.6599

 eigenvalue-minimisations  :    46
 total energy-change (2. order) :-0.1189610E-05  (-0.3486830E-07)
 number of electron      13.9999936 magnetization      -0.0000000
 augmentation part        1.2402889 magnetization       0.0000001

 Free energy of the ion-electron system (eV)
  ---------------------------------------------------
  alpha Z        PSCENC =         0.21231588
  Ewald energy   TEWEN  =       358.52770382
  -Hartree energ DENC   =     -1124.69012059
  -exchange      EXHF   =         0.00000000
  -V(xc)+E(xc)   XCENC  =        61.82345384
  PAW double counting   =       604.39459608     -608.34965280
  entropy T*S    EENTRO =        -0.00000000
  eigenvalues    EBANDS =      -199.54611181
  atomic energy  EATOM  =       889.48365740
  Solvation  Ediel_sol  =         0.00000000
  ---------------------------------------------------
  free energy    TOTEN  =       -18.14415819 eV

  energy without entropy =      -18.14415819  energy(sigma->0) =      -18.14415819


--------------------------------------------------------------------------------------------------------


 average (electrostatic) potential at core
  the test charge radii are     0.7215  0.5201
  (the norm of the test charge is              1.0000)
       1 -81.7676       2 -81.7676       3 -45.1165       4 -45.1165
 
 
 
 E-fermi :  -5.4908     XC(G=0):  -0.2578     alpha+bet : -0.0607


 spin component 1

 k-point     1 :       0.0000    0.0000    0.0000
  band No.  band energies     occupation 
      1     -27.9228      1.00000
      2     -22.5734      1.00000
      3     -12.8163      1.00000
      4     -12.4229      1.00000
      5      -9.3875      1.00000
      6      -8.8995      1.00000
      7      -5.7507      1.00000
      8      -1.7197      0.00000
      9      -0.7766      0.00000
     10       0.1290      0.00000
     11       0.1415      0.00000
     12       0.5153      0.00000
     13       0.5947      0.00000
     14       0.5960      0.00000
     15       0.6196      0.00000
     16       0.8673      0.00000

 spin component 2

 k-point     1 :       0.0000    0.0000    0.0000
  band No.  band energies     occupation 
      1     -27.9228      1.00000
      2     -22.5734      1.00000
      3     -12.8163      1.00000
      4     -12.4229      1.00000
      5      -9.3875      1.00000
      6      -8.8995      1.00000
      7      -5.7507      1.00000
      8      -1.7197      0.00000
      9      -0.7766      0.00000
     10       0.1290      0.00000
     11       0.1415      0.00000
     12       0.5153      0.00000
     13       0.5947      0.00000
     14       0.5960      0.00000
     15       0.6196      0.00000
     16       0.8685      0.00000


--------------------------------------------------------------------------------------------------------


 soft charge-density along one line, spin component           1
         0         1         2         3         4         5         6         7         8         9
 total charge-density along one line
 
 soft charge-density along one line, spin component           2
         0         1         2         3         4         5         6         7         8         9
 total charge-density along one line
 
 pseudopotential strength for first ion, spin component:           1
 13.994  -0.563  -0.087   0.000  -0.041   0.001   0.000  -0.002
 -0.563   0.127   0.010   0.000   0.006  -0.001  -0.000  -0.000
 -0.087   0.010 -10.789   0.000   0.029   0.360  -0.000  -0.004
  0.000   0.000   0.000 -10.620   0.000  -0.000   0.336  -0.000
 -0.041   0.006   0.029   0.000 -10.825  -0.004  -0.000   0.364
  0.001  -0.001   0.360  -0.000  -0.004   0.105  -0.000   0.001
  0.000  -0.000  -0.000   0.336  -0.000  -0.000   0.110  -0.000
 -0.002  -0.000  -0.004  -0.000   0.364   0.001  -0.000   0.106
 pseudopotential strength for first ion, spin component:           2
 13.994  -0.563  -0.087   0.000  -0.041   0.001  -0.000  -0.002
 -0.563   0.127   0.010  -0.000   0.006  -0.001   0.000  -0.000
 -0.087   0.010 -10.789   0.000   0.029   0.360  -0.000  -0.004
  0.000  -0.000   0.000 -10.620   0.000  -0.000   0.336  -0.000
 -0.041   0.006   0.029   0.000 -10.825  -0.004  -0.000   0.364
  0.001  -0.001   0.360  -0.000  -0.004   0.105   0.000   0.001
 -0.000   0.000  -0.000   0.336  -0.000   0.000   0.110   0.000
 -0.002  -0.000  -0.004  -0.000   0.364   0.001   0.000   0.106
 total augmentation occupancy for first ion, spin component:           1
  1.908   0.145  -0.152   0.000  -0.141   0.043  -0.000  -0.014
  0.145   0.042   0.150  -0.000   0.074   0.025  -0.000   0.019
 -0.152   0.150   1.557   0.000   0.027   0.213  -0.000  -0.022
  0.000  -0.000   0.000   1.923   0.000  -0.000   0.071  -0.000
 -0.141   0.074   0.027   0.000   1.069  -0.023  -0.000   0.179
  0.043   0.025   0.213  -0.000  -0.023   0.035  -0.000  -0.005
 -0.000  -0.000  -0.000   0.071  -0.000  -0.000   0.008  -0.000
 -0.014   0.019  -0.022  -0.000   0.179  -0.005  -0.000   0.041
 total augmentation occupancy for first ion, spin component:           2
  0.000  -0.000   0.000  -0.000  -0.000  -0.000  -0.000  -0.000
 -0.000  -0.000  -0.000  -0.000  -0.000   0.000  -0.000  -0.000
  0.000  -0.000  -0.000  -0.000   0.000   0.000   0.000  -0.000
 -0.000  -0.000  -0.000   0.000   0.000   0.000  -0.000  -0.000
 -0.000  -0.000   0.000   0.000   0.000  -0.000  -0.000   0.000
 -0.000   0.000   0.000   0.000  -0.000   0.000   0.000  -0.000
 -0.000  -0.000   0.000  -0.000  -0.000   0.000  -0.000  -0.000
 -0.000  -0.000  -0.000  -0.000   0.000  -0.000  -0.000   0.000


------------------------ aborting loop because EDIFF is reached ----------------------------------------


 


 total charge     
 
# of ion       s       p       d       tot
------------------------------------------
    1        1.609   3.416   0.000   5.024
    2        1.609   3.416   0.000   5.024
    3        0.626   0.111   0.000   0.737
    4        0.626   0.111   0.000   0.737
--------------------------------------------------
tot          4.469   7.054   0.000  11.523
 


 magnetization (x)
 
# of ion       s       p       d       tot
------------------------------------------
    1       -0.000  -0.000   0.000  -0.000
    2        0.000   0.000   0.000   0.000
    3        0.000   0.000   0.000   0.000
    4        0.000  -0.000   0.000   0.000
--------------------------------------------------
tot          0.000   0.000   0.000   0.000
 
    CHARGE:  cpu time    0.0359: real time    0.0359
    FORLOC:  cpu time    0.0056: real time    0.0056
    FORNL :  cpu time    0.0593: real time    0.0601
    STRESS:  cpu time    0.1853: real time    0.1853
    FORHAR:  cpu time    0.0278: real time    0.0278
    MIXING:  cpu time    0.0058: real time    0.0058
    OFIELD:  cpu time    0.0002: real time    0.0002

 ---------------------------------------------------------------------------------------------

         DFTD3 V3.0 Rev 1        
 Edisp (eV)   -0.02232

 E6    (eV) :    -0.0166
 E8    (eV) :    -0.0057
 % E8        : 25.56
    FORVDW:  cpu time    0.0099: real time    0.0103

  FORCE on cell =-STRESS in cart. coord.  units (eV):
  Direction    XX          YY          ZZ          XY          YZ          ZX
  --------------------------------------------------------------------------------------
  Alpha Z     0.21232     0.21232     0.21232
  Ewald     348.17838    99.94624   -89.59701   -45.94389    -0.00023    -0.00010
  Hartree   522.70317   319.40594   282.58769    -5.39121    -0.00005    -0.00008
  E(xc)     -65.23135   -65.08018   -65.86389    -0.16368    -0.00000    -0.00000
  Local   -1025.81338  -577.69289  -407.10995    40.59506     0.00020     0.00017
  n-local   -46.63619   -56.06202   -57.49573     0.00342    -0.00000    -0.00000
  augment     9.82940    12.33664    16.37470     0.54674     0.00001     0.00000
  Kinetic   255.64132   265.47848   319.10670    10.36923     0.00007     0.00001
  Fock        0.00000     0.00000     0.00000     0.00000     0.00000     0.00000
  vdW        -0.00128    -0.00119    -0.00004     0.00194     0.00000    -0.00000
  -------------------------------------------------------------------------------------
  Total      -1.11762    -1.45666    -1.78520     0.01761    -0.00000    -0.00000
  in kB      -0.53055    -0.69151    -0.84747     0.00836    -0.00000    -0.00000
  external pressure =       -0.69 kB  Pullay stress =        0.00 kB


 VOLUME and BASIS-vectors are now :
 -----------------------------------------------------------------------------
  energy-cutoff  :      400.00
  volume of cell :     3375.00
      direct lattice vectors                 reciprocal lattice vectors
    15.000000000  0.000000000  0.000000000     0.066666667  0.000000000  0.000000000
     0.000000000 15.000000000  0.000000000     0.000000000  0.066666667  0.000000000
     0.000000000  0.000000000 15.000000000     0.000000000  0.000000000  0.066666667

  length of vectors
    15.000000000 15.000000000 15.000000000     0.066666667  0.066666667  0.066666667


 FORCES acting on ions
    electron-ion (+dipol)            ewald-force                    non-local-force                 convergence-correction
 -----------------------------------------------------------------------------------------------
   0.212E+03 0.585E+02 -.104E-03   -.235E+03 -.996E+02 0.142E-03   0.228E+02 0.411E+02 -.303E-04   -.174E-02 0.391E-03 -.741E-08
   -.212E+03 -.585E+02 0.185E-03   0.235E+03 0.996E+02 -.286E-03   -.228E+02 -.411E+02 0.928E-04   0.173E-02 -.370E-03 -.516E-07
   0.427E+02 -.913E+02 0.371E-04   -.448E+02 0.993E+02 -.408E-04   0.214E+01 -.804E+01 0.391E-05   -.121E-03 0.605E-04 -.363E-09
   -.427E+02 0.913E+02 -.169E-03   0.448E+02 -.993E+02 0.184E-03   -.214E+01 0.804E+01 -.154E-04   0.121E-03 -.594E-04 -.576E-08
 -----------------------------------------------------------------------------------------------
   0.388E-05 -.129E-04 -.509E-04   0.142E-13 0.142E-13 0.119E-16   0.569E-05 -.140E-04 0.510E-04   -.788E-05 0.221E-04 -.651E-07
 
 
 POSITION                                       TOTAL-FORCE (eV/Angst)
 -----------------------------------------------------------------------------------
      6.76374      7.43035      7.50000        -0.039165     -0.024130      0.000008
      8.23626      7.56965      7.50000         0.039164      0.024136     -0.000008
      6.52992      8.37971      7.50000         0.020488      0.006044      0.000000
      8.47008      6.62029      7.50000        -0.020488     -0.006050      0.000000
 -----------------------------------------------------------------------------------
    total drift:                                0.000002     -0.000005     -0.000000


--------------------------------------------------------------------------------------------------------


  FREE ENERGIE OF THE ION-ELECTRON SYSTEM (eV)
  ---------------------------------------------------
  free  energy   TOTEN  =       -18.16647357 eV

  energy  without entropy=      -18.16647357  energy(sigma->0) =      -18.16647357
 
 d Force = 0.1831252E-07[-0.258E-07, 0.624E-07]  d Energy = 0.3579104E-05-0.356E-05
 d Force =-0.2862833E-02[-0.286E-02,-0.286E-02]  d Ewald  =-0.2862833E-02 0.320E-10


--------------------------------------------------------------------------------------------------------


    POTLOK:  cpu time    0.4537: real time    0.4565


--------------------------------------------------------------------------------------------------------


 stress matrix after NEB project (eV)
     -1.11762      0.01762     -0.00000
      0.01761     -1.45666     -0.00000
     -0.00000     -0.00000     -1.78520
  FORCES: max atom, RMS     0.046004    0.035865
  FORCE total and by dimension    0.071730    0.039165
  Stress total and by dimension    2.560959    1.785204


--------------------------------------------------------------------------------------------------------


    WAVPRE:  cpu time    0.0143: real time    0.0164
    FEWALD:  cpu time    0.0002: real time    0.0002

 real space projection operators:
  total allocation   :        266.75 KBytes
  max/ min on nodes  :         67.11         66.40

    ORTHCH:  cpu time    0.0238: real time    0.0238
     LOOP+:  cpu time    2.3899: real time    2.4129


--------------------------------------- Iteration     11(   1)  ---------------------------------------


    POTLOK:  cpu time    0.2331: real time    0.2348
    SETDIJ:  cpu time    0.2186: real time    0.2209
    EDDIAG:  cpu time    0.0495: real time    0.0498
  RMM-DIIS:  cpu time    0.1609: real time    0.1646
    ORTHCH:  cpu time    0.0052: real time    0.0052
       DOS:  cpu time    0.0003: real time    0.0003
    CHARGE:  cpu time    0.0361: real time    0.0361
    MIXING:  cpu time    0.0063: real time    0.0063
    --------------------------------------------
      LOOP:  cpu time    0.7103: real time    0.7183

 eigenvalue-minimisations  :    64
 total energy-change (2. order) :-0.8784257E-04  (-0.2514046E-02)
 number of electron      13.9999933 magnetization      -0.0000000
 augmentation part        1.2387571 magnetization      -0.0000000

 Broyden mixing:
  rms(total) = 0.45494E-02    rms(broyden)= 0.43672E-02
  rms(prec ) = 0.46424E-02
  weight for this iteration     100.00

 Free energy of the ion-electron system (eV)
  ---------------------------------------------------
  alpha Z        PSCENC =         0.21231588
  Ewald energy   TEWEN  =       357.78523088
  -Hartree energ DENC   =     -1124.10907664
  -exchange      EXHF   =         0.00000000
  -V(xc)+E(xc)   XCENC  =        61.81644145
  PAW double counting   =       604.39242816     -608.34745007
  entropy T*S    EENTRO =        -0.00000000
  eigenvalues    EBANDS =      -199.37779190
  atomic energy  EATOM  =       889.48365740
  Solvation  Ediel_sol  =         0.00000000
  ---------------------------------------------------
  free energy    TOTEN  =       -18.14424484 eV

  energy without entropy =      -18.14424484  energy(sigma->0) =      -18.14424484


--------------------------------------------------------------------------------------------------------


--------------------------------------- Iteration     11(   2)  ---------------------------------------


    POTLOK:  cpu time    0.2346: real time    0.2378
    SETDIJ:  cpu time    0.2215: real time    0.2220
    EDDIAG:  cpu time    0.0497: real time    0.0499
  RMM-DIIS:  cpu time    0.1644: real time    0.1655
    ORTHCH:  cpu time    0.0052: real time    0.0052
       DOS:  cpu time    0.0003: real time    0.0003
    CHARGE:  cpu time    0.0353: real time    0.0357
    MIXING:  cpu time    0.0067: real time    0.0067
    --------------------------------------------
      LOOP:  cpu time    0.7177: real time    0.7231

 eigenvalue-minimisations  :    64
 total energy-change (2. order) : 0.1121148E-03  (-0.1861178E-04)
 number of electron      13.9999933 magnetization      -0.0000000
 augmentation part        1.2389948 magnetization      -0.0000001

 Broyden mixing:
  rms(total) = 0.20895E-02    rms(broyden)= 0.20698E-02
  rms(prec ) = 0.21620E-02
  weight for this iteration     100.00

 eigenvalues of (default mixing * dielectric matrix)
  average eigenvalue GAMMA=   1.6538
  1.6538

 Free energy of the ion-electron system (eV)
  ---------------------------------------------------
  alpha Z        PSCENC =         0.21231588
  Ewald energy   TEWEN  =       357.78523088
  -Hartree energ DENC   =     -1124.02457466
  -exchange      EXHF   =         0.00000000
  -V(xc)+E(xc)   XCENC  =        61.81130778
  PAW double counting   =       604.13967538     -608.09267362
  entropy T*S    EENTRO =        -0.00000000
  eigenvalues    EBANDS =      -199.45907176
  atomic energy  EATOM  =       889.48365740
  Solvation  Ediel_sol  =         0.00000000
  ---------------------------------------------------
  free energy    TOTEN  =       -18.14413272 eV

  energy without entropy =      -18.14413272  energy(sigma->0) =      -18.14413272


--------------------------------------------------------------------------------------------------------


--------------------------------------- Iteration     11(   3)  ---------------------------------------


    POTLOK:  cpu time    0.2361: real time    0.2371
    SETDIJ:  cpu time    0.2198: real time    0.2211
    EDDIAG:  cpu time    0.0500: real time    0.0502
  RMM-DIIS:  cpu time    0.1604: real time    0.1614
    ORTHCH:  cpu time    0.0051: real time    0.0051
       DOS:  cpu time    0.0003: real time    0.0003
    CHARGE:  cpu time    0.0366: real time    0.0366
    MIXING:  cpu time    0.0068: real time    0.0068
    --------------------------------------------
      LOOP:  cpu time    0.7151: real time    0.7187

 eigenvalue-minimisations  :    60
 total energy-change (2. order) :-0.5214714E-04  (-0.4274331E-05)
 number of electron      13.9999933 magnetization      -0.0000000
 augmentation part        1.2392838 magnetization       0.0000000

 Broyden mixing:
  rms(total) = 0.84993E-03    rms(broyden)= 0.84488E-03
  rms(prec ) = 0.91436E-03
  weight for this iteration     100.00

 eigenvalues of (default mixing * dielectric matrix)
  average eigenvalue GAMMA=   1.6091
  1.6091  1.6091

 Free energy of the ion-electron system (eV)
  ---------------------------------------------------
  alpha Z        PSCENC =         0.21231588
  Ewald energy   TEWEN  =       357.78523088
  -Hartree energ DENC   =     -1123.97751751
  -exchange      EXHF   =         0.00000000
  -V(xc)+E(xc)   XCENC  =        61.80845751
  PAW double counting   =       603.96431678     -607.91588631
  entropy T*S    EENTRO =        -0.00000000
  eigenvalues    EBANDS =      -199.50475952
  atomic energy  EATOM  =       889.48365740
  Solvation  Ediel_sol  =         0.00000000
  ---------------------------------------------------
  free energy    TOTEN  =       -18.14418487 eV

  energy without entropy =      -18.14418487  energy(sigma->0) =      -18.14418487


--------------------------------------------------------------------------------------------------------


--------------------------------------- Iteration     11(   4)  ---------------------------------------


    POTLOK:  cpu time    0.2370: real time    0.2383
    SETDIJ:  cpu time    0.2216: real time    0.2216
    EDDIAG:  cpu time    0.0495: real time    0.0503
  RMM-DIIS:  cpu time    0.1438: real time    0.1447
    ORTHCH:  cpu time    0.0052: real time    0.0053
       DOS:  cpu time    0.0003: real time    0.0003
    CHARGE:  cpu time    0.0363: real time    0.0364
    MIXING:  cpu time    0.0073: real time    0.0073
    --------------------------------------------
      LOOP:  cpu time    0.7011: real time    0.7041

 eigenvalue-minimisations  :    50
 total energy-change (2. order) :-0.1160164E-04  (-0.5855789E-06)
 number of electron      13.9999933 magnetization      -0.0000000
 augmentation part        1.2391924 magnetization      -0.0000000

 Broyden mixing:
  rms(total) = 0.39443E-03    rms(broyden)= 0.39431E-03
  rms(prec ) = 0.40983E-03
  weight for this iteration     100.00

 eigenvalues of (default mixing * dielectric matrix)
  average eigenvalue GAMMA=   1.5983
  2.4912  0.8879  1.4159

 Free energy of the ion-electron system (eV)
  ---------------------------------------------------
  alpha Z        PSCENC =         0.21231588
  Ewald energy   TEWEN  =       357.78523088
  -Hartree energ DENC   =     -1124.00867277
  -exchange      EXHF   =         0.00000000
  -V(xc)+E(xc)   XCENC  =        61.81003191
  PAW double counting   =       603.99381961     -607.94582207
  entropy T*S    EENTRO =        -0.00000000
  eigenvalues    EBANDS =      -199.47475733
  atomic energy  EATOM  =       889.48365740
  Solvation  Ediel_sol  =         0.00000000
  ---------------------------------------------------
  free energy    TOTEN  =       -18.14419647 eV

  energy without entropy =      -18.14419647  energy(sigma->0) =      -18.14419647


--------------------------------------------------------------------------------------------------------


--------------------------------------- Iteration     11(   5)  ---------------------------------------


    POTLOK:  cpu time    0.2355: real time    0.2377
    SETDIJ:  cpu time    0.2198: real time    0.2211
    EDDIAG:  cpu time    0.0495: real time    0.0507
  RMM-DIIS:  cpu time    0.1448: real time    0.1453
    ORTHCH:  cpu time    0.0053: real time    0.0053
       DOS:  cpu time    0.0004: real time    0.0004
    CHARGE:  cpu time    0.0362: real time    0.0362
    MIXING:  cpu time    0.0076: real time    0.0076
    --------------------------------------------
      LOOP:  cpu time    0.6991: real time    0.7042

 eigenvalue-minimisations  :    50
 total energy-change (2. order) :-0.1007953E-04  (-0.1234851E-06)
 number of electron      13.9999933 magnetization      -0.0000000
 augmentation part        1.2391598 magnetization       0.0000000

 Broyden mixing:
  rms(total) = 0.19728E-03    rms(broyden)= 0.19715E-03
  rms(prec ) = 0.22082E-03
  weight for this iteration     100.00

 eigenvalues of (default mixing * dielectric matrix)
  average eigenvalue GAMMA=   1.3226
  2.5114  1.1416  0.9761  0.6614

 Free energy of the ion-electron system (eV)
  ---------------------------------------------------
  alpha Z        PSCENC =         0.21231588
  Ewald energy   TEWEN  =       357.78523088
  -Hartree energ DENC   =     -1124.01090030
  -exchange      EXHF   =         0.00000000
  -V(xc)+E(xc)   XCENC  =        61.81004080
  PAW double counting   =       603.96156160     -607.91340332
  entropy T*S    EENTRO =        -0.00000000
  eigenvalues    EBANDS =      -199.47270948
  atomic energy  EATOM  =       889.48365740
  Solvation  Ediel_sol  =         0.00000000
  ---------------------------------------------------
  free energy    TOTEN  =       -18.14420655 eV

  energy without entropy =      -18.14420655  energy(sigma->0) =      -18.14420655


--------------------------------------------------------------------------------------------------------


--------------------------------------- Iteration     11(   6)  ---------------------------------------


    POTLOK:  cpu time    0.2279: real time    0.2381
    SETDIJ:  cpu time    0.2211: real time    0.2216
    EDDIAG:  cpu time    0.0493: real time    0.0497
  RMM-DIIS:  cpu time    0.1379: real time    0.1394
    ORTHCH:  cpu time    0.0050: real time    0.0050
       DOS:  cpu time    0.0003: real time    0.0003
    --------------------------------------------
      LOOP:  cpu time    0.6414: real time    0.6540

 eigenvalue-minimisations  :    40
 total energy-change (2. order) :-0.1735543E-07  (-0.8119928E-08)
 number of electron      13.9999933 magnetization      -0.0000000
 augmentation part        1.2391598 magnetization       0.0000000

 Free energy of the ion-electron system (eV)
  ---------------------------------------------------
  alpha Z        PSCENC =         0.21231588
  Ewald energy   TEWEN  =       357.78523088
  -Hartree energ DENC   =     -1124.00514297
  -exchange      EXHF   =         0.00000000
  -V(xc)+E(xc)   XCENC  =        61.80973634
  PAW double counting   =       603.95106755     -607.90279952
  entropy T*S    EENTRO =        -0.00000000
  eigenvalues    EBANDS =      -199.47827214
  atomic energy  EATOM  =       889.48365740
  Solvation  Ediel_sol  =         0.00000000
  ---------------------------------------------------
  free energy    TOTEN  =       -18.14420657 eV

  energy without entropy =      -18.14420657  energy(sigma->0) =      -18.14420657


--------------------------------------------------------------------------------------------------------


 average (electrostatic) potential at core
  the test charge radii are     0.7215  0.5201
  (the norm of the test charge is              1.0000)
       1 -81.7679       2 -81.7679       3 -45.1102       4 -45.1101
 
 
 
 E-fermi :  -5.4886     XC(G=0):  -0.2587     alpha+bet : -0.0607


 spin component 1

 k-point     1 :       0.0000    0.0000    0.0000
  band No.  band energies     occupation 
      1     -27.8973      1.00000
      2     -22.5779      1.00000
      3     -12.7909      1.00000
      4     -12.4222      1.00000
      5      -9.3758      1.00000
      6      -8.9142      1.00000
      7      -5.7609      1.00000
      8      -1.7532      0.00000
      9      -0.7764      0.00000
     10       0.1216      0.00000
     11       0.1480      0.00000
     12       0.5224      0.00000
     13       0.5872      0.00000
     14       0.5975      0.00000
     15       0.6225      0.00000
     16       0.8634      0.00000

 spin component 2

 k-point     1 :       0.0000    0.0000    0.0000
  band No.  band energies     occupation 
      1     -27.8973      1.00000
      2     -22.5779      1.00000
      3     -12.7909      1.00000
      4     -12.4222      1.00000
      5      -9.3758      1.00000
      6      -8.9142      1.00000
      7      -5.7609      1.00000
      8      -1.7532      0.00000
      9      -0.7764      0.00000
     10       0.1216      0.00000
     11       0.1480      0.00000
     12       0.5224      0.00000
     13       0.5872      0.00000
     14       0.5975      0.00000
     15       0.6225      0.00000
     16       0.8641      0.00000


--------------------------------------------------------------------------------------------------------


 soft charge-density along one line, spin component           1
         0         1         2         3         4         5         6         7         8         9
 total charge-density along one line
 
 soft charge-density along one line, spin component           2
         0         1         2         3         4         5         6         7         8         9
 total charge-density along one line
 
 pseudopotential strength for first ion, spin component:           1
 13.994  -0.563  -0.087   0.000  -0.041   0.001   0.000  -0.002
 -0.563   0.127   0.010  -0.000   0.006  -0.001   0.000  -0.000
 -0.087   0.010 -10.789   0.000   0.029   0.360  -0.000  -0.004
  0.000  -0.000   0.000 -10.621   0.000  -0.000   0.337  -0.000
 -0.041   0.006   0.029   0.000 -10.825  -0.004  -0.000   0.364
  0.001  -0.001   0.360  -0.000  -0.004   0.105   0.000   0.001
  0.000   0.000  -0.000   0.337  -0.000   0.000   0.110   0.000
 -0.002  -0.000  -0.004  -0.000   0.364   0.001   0.000   0.106
 pseudopotential strength for first ion, spin component:           2
 13.994  -0.563  -0.087   0.000  -0.041   0.001  -0.000  -0.002
 -0.563   0.127   0.010  -0.000   0.006  -0.001   0.000  -0.000
 -0.087   0.010 -10.789   0.000   0.029   0.360  -0.000  -0.004
  0.000  -0.000   0.000 -10.621   0.000  -0.000   0.337  -0.000
 -0.041   0.006   0.029   0.000 -10.825  -0.004  -0.000   0.364
  0.001  -0.001   0.360  -0.000  -0.004   0.105   0.000   0.001
 -0.000   0.000  -0.000   0.337  -0.000   0.000   0.110   0.000
 -0.002  -0.000  -0.004  -0.000   0.364   0.001   0.000   0.106
 total augmentation occupancy for first ion, spin component:           1
  1.909   0.144  -0.152   0.000  -0.141   0.043  -0.000  -0.014
  0.144   0.042   0.150  -0.000   0.074   0.025  -0.000   0.019
 -0.152   0.150   1.556   0.000   0.026   0.213  -0.000  -0.022
  0.000  -0.000   0.000   1.923   0.000  -0.000   0.071  -0.000
 -0.141   0.074   0.026   0.000   1.067  -0.022  -0.000   0.178
  0.043   0.025   0.213  -0.000  -0.022   0.035  -0.000  -0.005
 -0.000  -0.000  -0.000   0.071  -0.000  -0.000   0.008  -0.000
 -0.014   0.019  -0.022  -0.000   0.178  -0.005  -0.000   0.040
 total augmentation occupancy for first ion, spin component:           2
  0.000  -0.000  -0.000  -0.000   0.000  -0.000  -0.000  -0.000
 -0.000  -0.000  -0.000  -0.000  -0.000   0.000  -0.000  -0.000
 -0.000  -0.000  -0.000  -0.000   0.000   0.000   0.000  -0.000
 -0.000  -0.000  -0.000   0.000  -0.000   0.000  -0.000  -0.000
  0.000  -0.000   0.000  -0.000   0.000  -0.000  -0.000   0.000
 -0.000   0.000   0.000   0.000  -0.000   0.000   0.000  -0.000
 -0.000  -0.000   0.000  -0.000  -0.000   0.000   0.000  -0.000
 -0.000  -0.000  -0.000  -0.000   0.000  -0.000  -0.000   0.000


------------------------ aborting loop because EDIFF is reached ----------------------------------------


 


 total charge     
 
# of ion       s       p       d       tot
------------------------------------------
    1        1.609   3.413   0.000   5.022
    2        1.609   3.413   0.000   5.022
    3        0.625   0.111   0.000   0.736
    4        0.625   0.111   0.000   0.736
--------------------------------------------------
tot          4.468   7.049   0.000  11.517
 


 magnetization (x)
 
# of ion       s       p       d       tot
------------------------------------------
    1        0.000   0.000   0.000   0.000
    2       -0.000  -0.000   0.000  -0.000
    3        0.000   0.000   0.000   0.000
    4       -0.000  -0.000   0.000  -0.000
--------------------------------------------------
tot          0.000   0.000   0.000   0.000
 
    CHARGE:  cpu time    0.0353: real time    0.0353
    FORLOC:  cpu time    0.0051: real time    0.0056
    FORNL :  cpu time    0.0601: real time    0.0601
    STRESS:  cpu time    0.1857: real time    0.1858
    FORHAR:  cpu time    0.0281: real time    0.0281
    MIXING:  cpu time    0.0073: real time    0.0073
    OFIELD:  cpu time    0.0002: real time    0.0002

 ---------------------------------------------------------------------------------------------

         DFTD3 V3.0 Rev 1        
 Edisp (eV)   -0.02232

 E6    (eV) :    -0.0166
 E8    (eV) :    -0.0057
 % E8        : 25.56
    FORVDW:  cpu time    0.0103: real time    0.0109

  FORCE on cell =-STRESS in cart. coord.  units (eV):
  Direction    XX          YY          ZZ          XY          YZ          ZX
  --------------------------------------------------------------------------------------
  Alpha Z     0.21232     0.21232     0.21232
  Ewald     347.31853   100.06498   -89.59835   -45.30931    -0.00028    -0.00021
  Hartree   522.38853   319.23773   282.36673    -5.14229    -0.00006    -0.00015
  E(xc)     -65.22157   -65.06529   -65.84994    -0.16154    -0.00000    -0.00000
  Local   -1024.74861  -577.60981  -406.86702    39.83045     0.00025     0.00034
  n-local   -46.57967   -56.03646   -57.47892     0.00528    -0.00000    -0.00001
  augment     9.82088    12.32675    16.36671     0.53797     0.00001     0.00000
  Kinetic   255.61047   265.36410   319.05644    10.23407     0.00008     0.00003
  Fock        0.00000     0.00000     0.00000     0.00000     0.00000     0.00000
  vdW        -0.00120    -0.00118    -0.00004     0.00194     0.00000    -0.00000
  -------------------------------------------------------------------------------------
  Total      -1.20033    -1.50685    -1.79208    -0.00342    -0.00000    -0.00000
  in kB      -0.56982    -0.71533    -0.85074    -0.00163    -0.00000    -0.00000
  external pressure =       -0.71 kB  Pullay stress =        0.00 kB


 VOLUME and BASIS-vectors are now :
 -----------------------------------------------------------------------------
  energy-cutoff  :      400.00
  volume of cell :     3375.00
      direct lattice vectors                 reciprocal lattice vectors
    15.000000000  0.000000000  0.000000000     0.066666667  0.000000000  0.000000000
     0.000000000 15.000000000  0.000000000     0.000000000  0.066666667  0.000000000
     0.000000000  0.000000000 15.000000000     0.000000000  0.000000000  0.066666667

  length of vectors
    15.000000000 15.000000000 15.000000000     0.066666667  0.066666667  0.066666667


 FORCES acting on ions
    electron-ion (+dipol)            ewald-force                    non-local-force                 convergence-correction
 -----------------------------------------------------------------------------------------------
   0.212E+03 0.587E+02 -.189E-03   -.234E+03 -.997E+02 0.247E-03   0.227E+02 0.411E+02 -.510E-04   0.134E-02 -.128E-02 -.578E-07
   -.212E+03 -.587E+02 0.271E-03   0.234E+03 0.997E+02 -.393E-03   -.227E+02 -.411E+02 0.114E-03   -.133E-02 0.128E-02 -.279E-07
   0.425E+02 -.913E+02 0.539E-04   -.446E+02 0.993E+02 -.596E-04   0.211E+01 -.803E+01 0.590E-05   0.198E-03 -.468E-03 -.787E-08
   -.425E+02 0.913E+02 -.188E-03   0.446E+02 -.993E+02 0.206E-03   -.211E+01 0.803E+01 -.176E-04   -.198E-03 0.470E-03 0.634E-08
 -----------------------------------------------------------------------------------------------
   -.768E-05 -.587E-06 -.517E-04   -.142E-13 -.142E-13 0.119E-16   -.218E-05 0.318E-05 0.518E-04   0.945E-05 0.109E-05 -.873E-07
 
 
 POSITION                                       TOTAL-FORCE (eV/Angst)
 -----------------------------------------------------------------------------------
      6.76245      7.42956      7.50000         0.020683      0.020353      0.000007
      8.23755      7.57044      7.50000        -0.020681     -0.020361     -0.000007
      6.53059      8.37990      7.50000         0.013309     -0.016282      0.000000
      8.46941      6.62010      7.50000        -0.013312      0.016289      0.000000
 -----------------------------------------------------------------------------------
    total drift:                               -0.000000      0.000004     -0.000000


--------------------------------------------------------------------------------------------------------


  FREE ENERGIE OF THE ION-ELECTRON SYSTEM (eV)
  ---------------------------------------------------
  free  energy   TOTEN  =       -18.16652527 eV

  energy  without entropy=      -18.16652527  energy(sigma->0) =      -18.16652527
 
 d Force = 0.4748304E-04[-0.740E-04, 0.169E-03]  d Energy = 0.5169150E-04-0.421E-05
 d Force = 0.7424733E+00[ 0.742E+00, 0.743E+00]  d Ewald  = 0.7424729E+00 0.407E-06


--------------------------------------------------------------------------------------------------------


    POTLOK:  cpu time    0.4563: real time    0.4583


--------------------------------------------------------------------------------------------------------


 stress matrix after NEB project (eV)
     -1.20033     -0.00342     -0.00000
     -0.00342     -1.50685     -0.00000
     -0.00000     -0.00000     -1.79208
  FORCES: max atom, RMS     0.029022    0.025343
  FORCE total and by dimension    0.050686    0.020683
  Stress total and by dimension    2.631158    1.792085
 Conjugate gradient step on ions:
 trial-energy change:   -0.000052  1 .order   -0.000047   -0.000169    0.000074
  (g-gl).g =-0.145E-04      g.g   = 0.248E-03  gl.gl    = 0.240E-01
 g(Force)  = 0.248E-03   g(Stress)= 0.000E+00 ortho     =-0.343E-04
 gamma     =  -0.00061
 trial     =   0.68071
 opt step  =   0.47338  (harmonic =   0.47338) maximal distance =0.00089931
 next E    =   -18.166532   (d E  =  -0.00006)


--------------------------------------------------------------------------------------------------------


    WAVPRE:  cpu time   20.7773: real time   20.8965
    FEWALD:  cpu time    0.0002: real time    0.0002

 real space projection operators:
  total allocation   :        266.67 KBytes
  max/ min on nodes  :         67.11         66.36

    ORTHCH:  cpu time    0.0241: real time    0.0241
     LOOP+:  cpu time   25.9987: real time   26.1602


--------------------------------------- Iteration     12(   1)  ---------------------------------------


    POTLOK:  cpu time    0.2344: real time    0.2347
    SETDIJ:  cpu time    0.2202: real time    0.2202
    EDDIAG:  cpu time    0.0497: real time    0.0500
  RMM-DIIS:  cpu time    0.1660: real time    0.1660
    ORTHCH:  cpu time    0.0055: real time    0.0055
       DOS:  cpu time    0.0005: real time    0.0005
    CHARGE:  cpu time    0.0357: real time    0.0358
    MIXING:  cpu time    0.0069: real time    0.0069
    --------------------------------------------
      LOOP:  cpu time    0.7191: real time    0.7198

 eigenvalue-minimisations  :    64
 total energy-change (2. order) :-0.1715924E-04  (-0.2338462E-03)
 number of electron      13.9999934 magnetization      -0.0000000
 augmentation part        1.2396579 magnetization       0.0000000

 Broyden mixing:
  rms(total) = 0.14334E-02    rms(broyden)= 0.13802E-02
  rms(prec ) = 0.14692E-02
  weight for this iteration     100.00

 Free energy of the ion-electron system (eV)
  ---------------------------------------------------
  alpha Z        PSCENC =         0.21231588
  Ewald energy   TEWEN  =       358.01123755
  -Hartree energ DENC   =     -1124.17591996
  -exchange      EXHF   =         0.00000000
  -V(xc)+E(xc)   XCENC  =        61.81153106
  PAW double counting   =       603.93969298     -607.89130034
  entropy T*S    EENTRO =        -0.00000000
  eigenvalues    EBANDS =      -199.53543828
  atomic energy  EATOM  =       889.48365740
  Solvation  Ediel_sol  =         0.00000000
  ---------------------------------------------------
  free energy    TOTEN  =       -18.14422371 eV

  energy without entropy =      -18.14422371  energy(sigma->0) =      -18.14422371


--------------------------------------------------------------------------------------------------------


--------------------------------------- Iteration     12(   2)  ---------------------------------------


    POTLOK:  cpu time    0.2358: real time    0.2363
    SETDIJ:  cpu time    0.2212: real time    0.2212
    EDDIAG:  cpu time    0.0499: real time    0.0501
  RMM-DIIS:  cpu time    0.1485: real time    0.1485
    ORTHCH:  cpu time    0.0050: real time    0.0050
       DOS:  cpu time    0.0003: real time    0.0003
    CHARGE:  cpu time    0.0371: real time    0.0371
    MIXING:  cpu time    0.0061: real time    0.0061
    --------------------------------------------
      LOOP:  cpu time    0.7038: real time    0.7046

 eigenvalue-minimisations  :    52
 total energy-change (2. order) : 0.1293957E-04  (-0.1594184E-05)
 number of electron      13.9999934 magnetization      -0.0000000
 augmentation part        1.2396005 magnetization       0.0000000

 Broyden mixing:
  rms(total) = 0.68756E-03    rms(broyden)= 0.68267E-03
  rms(prec ) = 0.71694E-03
  weight for this iteration     100.00

 eigenvalues of (default mixing * dielectric matrix)
  average eigenvalue GAMMA=   1.7929
  1.7929

 Free energy of the ion-electron system (eV)
  ---------------------------------------------------
  alpha Z        PSCENC =         0.21231588
  Ewald energy   TEWEN  =       358.01123755
  -Hartree energ DENC   =     -1124.20366337
  -exchange      EXHF   =         0.00000000
  -V(xc)+E(xc)   XCENC  =        61.81320303
  PAW double counting   =       604.01839241     -607.97062585
  entropy T*S    EENTRO =        -0.00000000
  eigenvalues    EBANDS =      -199.50872782
  atomic energy  EATOM  =       889.48365740
  Solvation  Ediel_sol  =         0.00000000
  ---------------------------------------------------
  free energy    TOTEN  =       -18.14421077 eV

  energy without entropy =      -18.14421077  energy(sigma->0) =      -18.14421077


--------------------------------------------------------------------------------------------------------


--------------------------------------- Iteration     12(   3)  ---------------------------------------


    POTLOK:  cpu time    0.2397: real time    0.2401
    SETDIJ:  cpu time    0.2209: real time    0.2209
    EDDIAG:  cpu time    0.0498: real time    0.0501
  RMM-DIIS:  cpu time    0.1447: real time    0.1447
    ORTHCH:  cpu time    0.0053: real time    0.0053
       DOS:  cpu time    0.0002: real time    0.0002
    --------------------------------------------
      LOOP:  cpu time    0.6605: real time    0.6612

 eigenvalue-minimisations  :    50
 total energy-change (2. order) :-0.7587799E-05  (-0.7524279E-06)
 number of electron      13.9999934 magnetization      -0.0000000
 augmentation part        1.2396005 magnetization       0.0000000

 Free energy of the ion-electron system (eV)
  ---------------------------------------------------
  alpha Z        PSCENC =         0.21231588
  Ewald energy   TEWEN  =       358.01123755
  -Hartree energ DENC   =     -1124.22398224
  -exchange      EXHF   =         0.00000000
  -V(xc)+E(xc)   XCENC  =        61.81438091
  PAW double counting   =       604.08070192     -608.03345428
  entropy T*S    EENTRO =        -0.00000000
  eigenvalues    EBANDS =      -199.48907550
  atomic energy  EATOM  =       889.48365740
  Solvation  Ediel_sol  =         0.00000000
  ---------------------------------------------------
  free energy    TOTEN  =       -18.14421836 eV

  energy without entropy =      -18.14421836  energy(sigma->0) =      -18.14421836


--------------------------------------------------------------------------------------------------------


 average (electrostatic) potential at core
  the test charge radii are     0.7215  0.5201
  (the norm of the test charge is              1.0000)
       1 -81.7665       2 -81.7665       3 -45.1124       4 -45.1124
 
 
 
 E-fermi :  -5.4889     XC(G=0):  -0.2600     alpha+bet : -0.0607


 spin component 1

 k-point     1 :       0.0000    0.0000    0.0000
  band No.  band energies     occupation 
      1     -27.9043      1.00000
      2     -22.5759      1.00000
      3     -12.7980      1.00000
      4     -12.4217      1.00000
      5      -9.3786      1.00000
      6      -8.9090      1.00000
      7      -5.7570      1.00000
      8      -1.7422      0.00000
      9      -0.7772      0.00000
     10       0.1215      0.00000
     11       0.1457      0.00000
     12       0.5192      0.00000
     13       0.5879      0.00000
     14       0.5980      0.00000
     15       0.6204      0.00000
     16       0.8651      0.00000

 spin component 2

 k-point     1 :       0.0000    0.0000    0.0000
  band No.  band energies     occupation 
      1     -27.9043      1.00000
      2     -22.5759      1.00000
      3     -12.7980      1.00000
      4     -12.4217      1.00000
      5      -9.3786      1.00000
      6      -8.9090      1.00000
      7      -5.7570      1.00000
      8      -1.7422      0.00000
      9      -0.7772      0.00000
     10       0.1215      0.00000
     11       0.1457      0.00000
     12       0.5192      0.00000
     13       0.5879      0.00000
     14       0.5980      0.00000
     15       0.6204      0.00000
     16       0.8656      0.00000


--------------------------------------------------------------------------------------------------------


 soft charge-density along one line, spin component           1
         0         1         2         3         4         5         6         7         8         9
 total charge-density along one line
 
 soft charge-density along one line, spin component           2
         0         1         2         3         4         5         6         7         8         9
 total charge-density along one line
 
 pseudopotential strength for first ion, spin component:           1
 13.994  -0.563  -0.087   0.000  -0.041   0.001   0.000  -0.002
 -0.563   0.127   0.010  -0.000   0.006  -0.001   0.000  -0.000
 -0.087   0.010 -10.789   0.000   0.029   0.360  -0.000  -0.004
  0.000  -0.000   0.000 -10.620   0.000  -0.000   0.336  -0.000
 -0.041   0.006   0.029   0.000 -10.825  -0.004  -0.000   0.364
  0.001  -0.001   0.360  -0.000  -0.004   0.105   0.000   0.001
  0.000   0.000  -0.000   0.336  -0.000   0.000   0.110   0.000
 -0.002  -0.000  -0.004  -0.000   0.364   0.001   0.000   0.106
 pseudopotential strength for first ion, spin component:           2
 13.994  -0.563  -0.087   0.000  -0.041   0.001   0.000  -0.002
 -0.563   0.127   0.010  -0.000   0.006  -0.001   0.000  -0.000
 -0.087   0.010 -10.789   0.000   0.029   0.360  -0.000  -0.004
  0.000  -0.000   0.000 -10.620   0.000  -0.000   0.336  -0.000
 -0.041   0.006   0.029   0.000 -10.825  -0.004  -0.000   0.364
  0.001  -0.001   0.360  -0.000  -0.004   0.105   0.000   0.001
  0.000   0.000  -0.000   0.336  -0.000   0.000   0.110   0.000
 -0.002  -0.000  -0.004  -0.000   0.364   0.001   0.000   0.106
 total augmentation occupancy for first ion, spin component:           1
  1.908   0.144  -0.152   0.000  -0.141   0.043  -0.000  -0.014
  0.144   0.042   0.150  -0.000   0.074   0.025  -0.000   0.019
 -0.152   0.150   1.556   0.000   0.026   0.213  -0.000  -0.022
  0.000  -0.000   0.000   1.923   0.000  -0.000   0.071  -0.000
 -0.141   0.074   0.026   0.000   1.068  -0.022  -0.000   0.178
  0.043   0.025   0.213  -0.000  -0.022   0.035  -0.000  -0.005
 -0.000  -0.000  -0.000   0.071  -0.000  -0.000   0.008  -0.000
 -0.014   0.019  -0.022  -0.000   0.178  -0.005  -0.000   0.041
 total augmentation occupancy for first ion, spin component:           2
  0.000  -0.000   0.000  -0.000   0.000  -0.000   0.000  -0.000
 -0.000  -0.000  -0.000   0.000   0.000  -0.000   0.000   0.000
  0.000  -0.000   0.000   0.000  -0.000  -0.000  -0.000   0.000
 -0.000   0.000   0.000   0.000   0.000  -0.000  -0.000   0.000
  0.000   0.000  -0.000   0.000   0.000   0.000  -0.000  -0.000
 -0.000  -0.000  -0.000  -0.000   0.000  -0.000  -0.000   0.000
  0.000   0.000  -0.000  -0.000  -0.000  -0.000  -0.000   0.000
 -0.000   0.000   0.000   0.000  -0.000   0.000   0.000  -0.000


------------------------ aborting loop because EDIFF is reached ----------------------------------------


 


 total charge     
 
# of ion       s       p       d       tot
------------------------------------------
    1        1.609   3.414   0.000   5.023
    2        1.609   3.414   0.000   5.023
    3        0.625   0.111   0.000   0.736
    4        0.625   0.111   0.000   0.736
--------------------------------------------------
tot          4.468   7.050   0.000  11.519
 


 magnetization (x)
 
# of ion       s       p       d       tot
------------------------------------------
    1        0.000   0.000   0.000   0.000
    2       -0.000  -0.000   0.000  -0.000
    3       -0.000   0.000   0.000  -0.000
    4        0.000  -0.000   0.000   0.000
--------------------------------------------------
tot         -0.000   0.000   0.000   0.000
 
    CHARGE:  cpu time    0.0364: real time    0.0364
    FORLOC:  cpu time    0.0055: real time    0.0055
    FORNL :  cpu time    0.0602: real time    0.0603
    STRESS:  cpu time    0.1873: real time    0.1873
    FORHAR:  cpu time    0.0281: real time    0.0281
    MIXING:  cpu time    0.0061: real time    0.0061
    OFIELD:  cpu time    0.0002: real time    0.0002

 ---------------------------------------------------------------------------------------------

         DFTD3 V3.0 Rev 1        
 Edisp (eV)   -0.02232

 E6    (eV) :    -0.0166
 E8    (eV) :    -0.0057
 % E8        : 25.56
    FORVDW:  cpu time    0.0107: real time    0.0107

  FORCE on cell =-STRESS in cart. coord.  units (eV):
  Direction    XX          YY          ZZ          XY          YZ          ZX
  --------------------------------------------------------------------------------------
  Alpha Z     0.21232     0.21232     0.21232
  Ewald     347.58003   100.02907   -89.59794   -45.50240    -0.00026    -0.00018
  Hartree   522.48335   319.28875   282.43338    -5.21752    -0.00005    -0.00013
  E(xc)     -65.22503   -65.07036   -65.85473    -0.16221    -0.00000    -0.00000
  Local   -1025.07098  -577.63528  -406.94112    40.06220     0.00024     0.00029
  n-local   -46.59639   -56.04353   -57.48379     0.00447    -0.00000    -0.00001
  augment     9.82313    12.32943    16.36888     0.54067     0.00001     0.00000
  Kinetic   255.61922   265.39779   319.07145    10.27576     0.00008     0.00002
  Fock        0.00000     0.00000     0.00000     0.00000     0.00000     0.00000
  vdW        -0.00123    -0.00119    -0.00004     0.00194     0.00000    -0.00000
  -------------------------------------------------------------------------------------
  Total      -1.17559    -1.49299    -1.79159     0.00291    -0.00000    -0.00000
  in kB      -0.55807    -0.70875    -0.85050     0.00138    -0.00000    -0.00000
  external pressure =       -0.71 kB  Pullay stress =        0.00 kB


 VOLUME and BASIS-vectors are now :
 -----------------------------------------------------------------------------
  energy-cutoff  :      400.00
  volume of cell :     3375.00
      direct lattice vectors                 reciprocal lattice vectors
    15.000000000  0.000000000  0.000000000     0.066666667  0.000000000  0.000000000
     0.000000000 15.000000000  0.000000000     0.000000000  0.066666667  0.000000000
     0.000000000  0.000000000 15.000000000     0.000000000  0.000000000  0.066666667

  length of vectors
    15.000000000 15.000000000 15.000000000     0.066666667  0.066666667  0.066666667


 FORCES acting on ions
    electron-ion (+dipol)            ewald-force                    non-local-force                 convergence-correction
 -----------------------------------------------------------------------------------------------
   0.212E+03 0.586E+02 -.163E-03   -.235E+03 -.997E+02 0.215E-03   0.227E+02 0.411E+02 -.443E-04   0.305E-02 -.211E-02 0.232E-06
   -.212E+03 -.586E+02 0.245E-03   0.235E+03 0.997E+02 -.360E-03   -.227E+02 -.411E+02 0.108E-03   -.305E-02 0.211E-02 -.273E-06
   0.425E+02 -.913E+02 0.488E-04   -.446E+02 0.993E+02 -.539E-04   0.212E+01 -.803E+01 0.528E-05   0.380E-03 -.770E-03 0.256E-07
   -.425E+02 0.913E+02 -.182E-03   0.446E+02 -.993E+02 0.199E-03   -.212E+01 0.803E+01 -.169E-04   -.380E-03 0.771E-03 -.328E-07
 -----------------------------------------------------------------------------------------------
   -.119E-04 0.186E-04 -.516E-04   -.142E-13 0.000E+00 0.118E-16   0.224E-05 -.183E-05 0.516E-04   0.738E-05 -.261E-05 -.477E-07
 
 
 POSITION                                       TOTAL-FORCE (eV/Angst)
 -----------------------------------------------------------------------------------
      6.76284      7.42980      7.50000         0.001513      0.004262      0.000008
      8.23716      7.57020      7.50000        -0.001512     -0.004266     -0.000008
      6.53039      8.37984      7.50000         0.015654     -0.009762      0.000000
      8.46961      6.62016      7.50000        -0.015655      0.009766      0.000000
 -----------------------------------------------------------------------------------
    total drift:                               -0.000002      0.000014      0.000000


--------------------------------------------------------------------------------------------------------


  FREE ENERGIE OF THE ION-ELECTRON SYSTEM (eV)
  ---------------------------------------------------
  free  energy   TOTEN  =       -18.16653603 eV

  energy  without entropy=      -18.16653603  energy(sigma->0) =      -18.16653603
 
 d Force = 0.1027714E-04[-0.199E-05, 0.225E-04]  d Energy = 0.1076810E-04-0.491E-06
 d Force =-0.2260067E+00[-0.226E+00,-0.226E+00]  d Ewald  =-0.2260067E+00-0.109E-07


--------------------------------------------------------------------------------------------------------


    POTLOK:  cpu time    0.4580: real time    0.4584


--------------------------------------------------------------------------------------------------------


 stress matrix after NEB project (eV)
     -1.17559      0.00292     -0.00000
      0.00291     -1.49299     -0.00000
     -0.00000     -0.00000     -1.79159
  FORCES: max atom, RMS     0.018452    0.013433
  FORCE total and by dimension    0.026865    0.015655
  Stress total and by dimension    2.611679    1.791593


--------------------------------------------------------------------------------------------------------


  
 reached required accuracy - stopping structural energy minimisation
 writing wavefunctions
     LOOP+:  cpu time    3.2534: real time    3.2615
    4ORBIT:  cpu time    0.0000: real time    0.0000
 


 total charge     
 
# of ion       s       p       d       tot
------------------------------------------
    1        1.609   3.414   0.000   5.023
    2        1.609   3.414   0.000   5.023
    3        0.625   0.111   0.000   0.736
    4        0.625   0.111   0.000   0.736
--------------------------------------------------
tot          4.468   7.050   0.000  11.519
 


 magnetization (x)
 
# of ion       s       p       d       tot
------------------------------------------
    1        0.000   0.000   0.000   0.000
    2       -0.000  -0.000   0.000  -0.000
    3       -0.000   0.000   0.000  -0.000
    4        0.000  -0.000   0.000   0.000
--------------------------------------------------
tot         -0.000   0.000   0.000   0.000
 

 total amount of memory used by VASP MPI-rank0    60086. kBytes
=======================================================================

   base      :      30000. kBytes
   nonlr-proj:        176. kBytes
   fftplans  :       8287. kBytes
   grid      :      20633. kBytes
   one-center:          6. kBytes
   wavefun   :        984. kBytes
 
  
  
 General timing and accounting informations for this job:
 ========================================================
  
                  Total CPU time used (sec):      167.680
                            User time (sec):      119.357
                          System time (sec):       48.323
                         Elapsed time (sec):      169.095
  
                   Maximum memory used (kb):      120220.
                   Average memory used (kb):           0.
  
                          Minor page faults:       397440
                          Major page faults:            3
                 Voluntary context switches:         3040
