# Supplementary material for: Elucidating the catalytic mechanism of Prussian blue nanozymes with self-increasing catalytic activity
Source: Nat Commun. 2024 Jul 13;15:5908. doi: 10.1038/s41467-024-50344-7 (PMC11246500; doi:10.1038/s41467-024-50344-7)
Supplement: Supplementary file 4 — Source Data [file 41467_2024_50344_MOESM4_ESM.zip › Source data/Computational source data/OH/OUTCAR]

 vasp.5.4.4.18Apr17-6-g9f103f2a35 (build Aug 11 2022 15:12:02) complex          
  
 executed on             LinuxIFC date 2024.03.14  09:57:19
 running on   32 total cores
 distrk:  each k-point on   32 cores,    1 groups
 distr:  one band on NCORES_PER_BAND=   4 cores,    8 groups


--------------------------------------------------------------------------------------------------------


 INCAR:
 POTCAR:   PAW_PBE O 08Apr2002                    
 POTCAR:   PAW_PBE H 15Jun2001                    
 POTCAR:   PAW_PBE O 08Apr2002                    
   VRHFIN =O: s2p4                                                              
   LEXCH  = PE                                                                  
   EATOM  =   432.3788 eV,   31.7789 Ry                                         
                                                                                
   TITEL  = PAW_PBE O 08Apr2002                                                 
   LULTRA =        F    use ultrasoft PP ?                                      
   IUNSCR =        0    unscreen: 0-lin 1-nonlin 2-no                           
   RPACOR =     .000    partial core radius                                     
   POMASS =   16.000; ZVAL   =    6.000    mass and valenz                      
   RCORE  =    1.520    outmost cutoff radius                                   
   RWIGS  =    1.550; RWIGS  =     .820    wigner-seitz radius (au A)           
   ENMAX  =  400.000; ENMIN  =  300.000 eV                                      
   ICORE  =        2    local potential                                         
   LCOR   =        T    correct aug charges                                     
   LPAW   =        T    paw PP                                                  
   EAUG   =  605.392                                                            
   DEXC   =     .000                                                            
   RMAX   =    2.264    core radius for proj-oper                               
   RAUG   =    1.300    factor for augmentation sphere                          
   RDEP   =    1.550    radius for radial grids                                 
   QCUT   =   -5.520; QGAM   =   11.041    optimization parameters              
                                                                                
   Description                                                                  
     l     E      TYP  RCUT    TYP  RCUT                                        
     0   .000     23  1.200                                                     
     0  -.700     23  1.200                                                     
     1   .000     23  1.520                                                     
     1   .600     23  1.520                                                     
     2   .000      7  1.500                                                     
  local pseudopotential read in
  atomic valenz-charges read in
  non local Contribution for L=           0  read in
    real space projection operators read in
  non local Contribution for L=           0  read in
    real space projection operators read in
  non local Contribution for L=           1  read in
    real space projection operators read in
  non local Contribution for L=           1  read in
    real space projection operators read in
    PAW grid and wavefunctions read in
 
   number of l-projection  operators is LMAX  =           4
   number of lm-projection operators is LMMAX =           8
 
 POTCAR:   PAW_PBE H 15Jun2001                    
   VRHFIN =H: ultrasoft test                                                    
   LEXCH  = PE                                                                  
   EATOM  =    12.4884 eV,     .9179 Ry                                         
                                                                                
   TITEL  = PAW_PBE H 15Jun2001                                                 
   LULTRA =        F    use ultrasoft PP ?                                      
   IUNSCR =        0    unscreen: 0-lin 1-nonlin 2-no                           
   RPACOR =     .000    partial core radius                                     
   POMASS =    1.000; ZVAL   =    1.000    mass and valenz                      
   RCORE  =    1.100    outmost cutoff radius                                   
   RWIGS  =     .700; RWIGS  =     .370    wigner-seitz radius (au A)           
   ENMAX  =  250.000; ENMIN  =  200.000 eV                                      
   RCLOC  =     .701    cutoff for local pot                                    
   LCOR   =        T    correct aug charges                                     
   LPAW   =        T    paw PP                                                  
   EAUG   =  400.000                                                            
   RMAX   =    2.174    core radius for proj-oper                               
   RAUG   =    1.200    factor for augmentation sphere                          
   RDEP   =    1.112    radius for radial grids                                 
   QCUT   =   -5.749; QGAM   =   11.498    optimization parameters              
                                                                                
   Description                                                                  
     l     E      TYP  RCUT    TYP  RCUT                                        
     0   .000     23  1.100                                                     
     0   .500     23  1.100                                                     
     1  -.300     23  1.100                                                     
  local pseudopotential read in
  atomic valenz-charges read in
  non local Contribution for L=           0  read in
    real space projection operators read in
  non local Contribution for L=           0  read in
    real space projection operators read in
  non local Contribution for L=           1  read in
    real space projection operators read in
    PAW grid and wavefunctions read in
 
   number of l-projection  operators is LMAX  =           3
   number of lm-projection operators is LMMAX =           5
 

 ----------------------------------------------------------------------------- 
|                                                                             |
|  ADVICE TO THIS USER RUNNING 'VASP/VAMP'   (HEAR YOUR MASTER'S VOICE ...):  |
|                                                                             |
|      You have a (more or less) 'small supercell' and for smaller cells      |
|      it is recommended  to use the reciprocal-space projection scheme!      |
|      The real space optimization is not  efficient for small cells and it   |
|      is also less accurate ...                                              |
|      Therefore set LREAL=.FALSE. in the  INCAR file                         |
|                                                                             |
 ----------------------------------------------------------------------------- 

 Optimization of the real space projectors (new method)

 maximal supplied QI-value         = 24.76
 optimisation between [QCUT,QGAM] = [ 10.15, 20.30] = [ 28.85,115.39] Ry 
 Optimized for a Real-space Cutoff    1.30 Angstroem

   l    n(q)    QCUT    max X(q) W(low)/X(q) W(high)/X(q)  e(spline) 
   0      8    10.150     4.192    0.55E-04    0.58E-04    0.78E-07
   0      8    10.150     8.473    0.46E-03    0.68E-03    0.23E-06
   1      7    10.150     2.474    0.11E-03    0.93E-04    0.33E-07
   1      7    10.150     3.912    0.46E-03    0.50E-03    0.15E-06
 Optimization of the real space projectors (new method)

 maximal supplied QI-value         = 34.20
 optimisation between [QCUT,QGAM] = [  9.92, 20.18] = [ 27.55,114.04] Ry 
 Optimized for a Real-space Cutoff    1.26 Angstroem

   l    n(q)    QCUT    max X(q) W(low)/X(q) W(high)/X(q)  e(spline) 
   0      8     9.919     4.436    0.80E-04    0.66E-04    0.52E-07
   0      8     9.919    16.131    0.48E-03    0.23E-03    0.28E-06
   1      7     9.919     4.654    0.17E-03    0.75E-03    0.30E-06
 PAW_PBE O 08Apr2002                    :
 energy of atom  1       EATOM= -432.3788
 kinetic energy error for atom=    0.1156 (will be added to EATOM!!)
 PAW_PBE H 15Jun2001                    :
 energy of atom  2       EATOM=  -12.4884
 kinetic energy error for atom=    0.0098 (will be added to EATOM!!)
 
 
 POSCAR:     O    H                              
  positions in cartesian coordinates
  No initial velocities read in
 exchange correlation table for  LEXCH =        8
   RHO(1)=    0.500       N(1)  =     2000
   RHO(2)=  100.500       N(2)  =     4000

 VTST: version 3.2, (02/03/18)

 CHAIN: initializing optimizer
 
 OPT: Using VASP Conjugate-Gradient optimizer
 CHAIN: Read ICHAIN            0
 
 POSCAR:     O    H                              
  positions in cartesian coordinates
  No initial velocities read in
 


--------------------------------------------------------------------------------------------------------


 ion  position               nearest neighbor table
   1  0.502  0.493  0.500-   2 0.96
   2  0.481  0.554  0.500-   1 0.96
 

IMPORTANT INFORMATION: All symmetrisations will be switched off!
NOSYMM: (Re-)initialisation of all symmetry stuff for point group C_1.

 
 
 KPOINTS: Automatic generation                    

Automatic generation of k-mesh.
Space group operators:
 irot       det(A)        alpha          n_x          n_y          n_z        tau_x        tau_y        tau_z
    1     1.000000     0.000000     1.000000     0.000000     0.000000     0.000000     0.000000     0.000000
 
 Subroutine IBZKPT returns following result:
 ===========================================
 
 Found      1 irreducible k-points:
 
 Following reciprocal coordinates:
            Coordinates               Weight
  0.000000  0.000000  0.000000      1.000000
 
 Following cartesian coordinates:
            Coordinates               Weight
  0.000000  0.000000  0.000000      1.000000
 


--------------------------------------------------------------------------------------------------------


 Dimension of arrays:
   k-points           NKPTS =      1   k-points in BZ     NKDIM =      1   number of bands    NBANDS=      8
   number of dos      NEDOS =    301   number of ions     NIONS =      2
   non local maximal  LDIM  =      4   non local SUM 2l+1 LMDIM =      8
   total plane-waves  NPLWV = 512000
   max r-space proj   IRMAX =   1450   max aug-charges    IRDMAX=   2167
   dimension x,y,z NGX =    80 NGY =   80 NGZ =   80
   dimension x,y,z NGXF=   160 NGYF=  160 NGZF=  160
   support grid    NGXF=   160 NGYF=  160 NGZF=  160
   ions per type =               1   1
   NGX,Y,Z   is equivalent  to a cutoff of   8.87,  8.87,  8.87 a.u.
   NGXF,Y,Z  is equivalent  to a cutoff of  17.73, 17.73, 17.73 a.u.

 SYSTEM =  VASP                                    
 POSCAR =      O    H                              

 Startparameter for this run:
   NWRITE =      2    write-flag & timer
   PREC   = normal    normal or accurate (medium, high low for compatibility)
   ISTART =      0    job   : 0-new  1-cont  2-samecut
   ICHARG =      1    charge: 1-file 2-atom 10-const
   ISPIN  =      2    spin polarized calculation?
   LNONCOLLINEAR =      F non collinear calculations
   LSORBIT =      F    spin-orbit coupling
   INIWAV =      1    electr: 0-lowe 1-rand  2-diag
   LASPH  =      T    aspherical Exc in radial PAW
   METAGGA=      F    non-selfconsistent MetaGGA calc.

 Electronic Relaxation 1
   ENCUT  =  400.0 eV  29.40 Ry    5.42 a.u.  24.46 24.46 24.46*2*pi/ulx,y,z
   ENINI  =  400.0     initial cutoff
   ENAUG  =  605.4 eV  augmentation charge cutoff
   NELM   =     60;   NELMIN=  2; NELMDL=  0     # of ELM steps 
   EDIFF  = 0.1E-04   stopping-criterion for ELM
   LREAL  =      T    real-space projection
   NLSPLINE    = F    spline interpolate recip. space projectors
   LCOMPAT=      F    compatible to vasp.4.4
   GGA_COMPAT  = T    GGA compatible to vasp.4.4-vasp.4.6
   LMAXPAW     = -100 max onsite density
   LMAXMIX     =    2 max onsite mixed and CHGCAR
   VOSKOWN=      0    Vosko Wilk Nusair interpolation
   ROPT   =   -0.00050  -0.00050
 Ionic relaxation
   EDIFFG = -.2E-01   stopping-criterion for IOM
   NSW    =    200    number of steps for IOM
   NBLOCK =      1;   KBLOCK =    200    inner block; outer block 
   IBRION =      2    ionic relax: 0-MD 1-quasi-New 2-CG
   NFREE  =      1    steps in history (QN), initial steepest desc. (CG)
   ISIF   =      2    stress and relaxation
   IWAVPR =     11    prediction:  0-non 1-charg 2-wave 3-comb
   ISYM   =      0    0-nonsym 1-usesym 2-fastsym
   LCORR  =      T    Harris-Foulkes like correction to forces

   POTIM  = 0.5000    time-step for ionic-motion
   TEIN   =    0.0    initial temperature
   TEBEG  =    0.0;   TEEND  =   0.0 temperature during run
   SMASS  =  -3.00    Nose mass-parameter (am)
   estimated Nose-frequenzy (Omega)   =  0.10E-29 period in steps =****** mass=  -0.514E-26a.u.
   SCALEE = 1.0000    scale energy and forces
   NPACO  =    256;   APACO  = 16.0  distance and # of slots for P.C.
   PSTRESS=    0.0 pullay stress

  Mass of Ions in am
   POMASS =  16.00  1.00
  Ionic Valenz
   ZVAL   =   6.00  1.00
  Atomic Wigner-Seitz radii
   RWIGS  =  -1.00 -1.00
  virtual crystal weights 
   VCA    =   1.00  1.00
   NELECT =       7.0000    total number of electrons
   NUPDOWN=      -1.0000    fix difference up-down

 DOS related values:
   EMIN   =  10.00;   EMAX   =-10.00  energy-range for DOS
   EFERMI =   0.00
   ISMEAR =     0;   SIGMA  =   0.05  broadening in eV -4-tet -1-fermi 0-gaus

 Electronic relaxation 2 (details)
   IALGO  =     48    algorithm
   LDIAG  =      T    sub-space diagonalisation (order eigenvalues)
   LSUBROT=      F    optimize rotation matrix (better conditioning)
   TURBO    =      0    0=normal 1=particle mesh
   IRESTART =      0    0=no restart 2=restart with 2 vectors
   NREBOOT  =      0    no. of reboots
   NMIN     =      0    reboot dimension
   EREF     =   0.00    reference energy to select bands
   IMIX   =      4    mixing-type and parameters
     AMIX     =   0.40;   BMIX     =  1.00
     AMIX_MAG =   1.60;   BMIX_MAG =  1.00
     AMIN     =   0.10
     WC   =   100.;   INIMIX=   1;  MIXPRE=   1;  MAXMIX= -45

 Intra band minimization:
   WEIMIN = 0.0010     energy-eigenvalue tresh-hold
   EBREAK =  0.31E-06  absolut break condition
   DEPER  =   0.30     relativ break condition  

   TIME   =   0.40     timestep for ELM

  volume/ion in A,a.u.               =    1687.50     11387.81
  Fermi-wavevector in a.u.,A,eV,Ry     =   0.208777  0.394532  0.593049  0.043588
  Thomas-Fermi vector in A             =   0.974306
 
 Write flags
   LWAVE        =      T    write WAVECAR
   LDOWNSAMPLE  =      F    k-point downsampling of WAVECAR
   LCHARG       =      T    write CHGCAR
   LVTOT        =      F    write LOCPOT, total local potential
   LVHAR        =      F    write LOCPOT, Hartree potential only
   LELF         =      F    write electronic localiz. function (ELF)
   LORBIT       =     11    0 simple, 1 ext, 2 COOP (PROOUT), +10 PAW based schemes


 Dipole corrections
   LMONO  =      F    monopole corrections only (constant potential shift)
   LDIPOL =      F    correct potential (dipole corrections)
   IDIPOL =      0    1-x, 2-y, 3-z, 4-all directions 
   EPSILON=  1.0000000 bulk dielectric constant

 Exchange correlation treatment:
   GGA     =    --    GGA type
   LEXCH   =     8    internal setting for exchange type
   VOSKOWN=      0    Vosko Wilk Nusair interpolation
   LHFCALC =     F    Hartree Fock is set to
   LHFONE  =     F    Hartree Fock one center treatment
   AEXX    =    0.0000 exact exchange contribution

 Linear response parameters
   LEPSILON=     F    determine dielectric tensor
   LRPA    =     F    only Hartree local field effects (RPA)
   LNABLA  =     F    use nabla operator in PAW spheres
   LVEL    =     F    velocity operator in full k-point grid
   LINTERFAST=   F  fast interpolation
   KINTER  =     0    interpolate to denser k-point grid
   CSHIFT  =0.1000    complex shift for real part using Kramers Kronig
   OMEGAMAX=  -1.0    maximum frequency
   DEG_THRESHOLD= 0.2000000E-02 threshold for treating states as degnerate
   RTIME   =   -0.100 relaxation time in fs
  (WPLASMAI=    0.000 imaginary part of plasma frequency in eV, 0.658/RTIME)
   DFIELD  = 0.0000000 0.0000000 0.0000000 field for delta impulse in time
 
 Orbital magnetization related:
   ORBITALMAG=     F  switch on orbital magnetization
   LCHIMAG   =     F  perturbation theory with respect to B field
   DQ        =  0.001000  dq finite difference perturbation B field
   LLRAUG    =     F  two centre corrections for induced B field


--------------------------------------------------------------------------------------------------------


 conjugate gradient relaxation of ions
   using selective dynamics as specified on POSCAR
   WARNING: If single coordinates had been selected the selection of coordinates
            is made according to the corresponding   d i r e c t   coordinates!
            Don't support selection of single cartesian coordinates -- sorry ...
  !
 charge density and potential will be updated during run
 spin polarized calculation
 RMM-DIIS sequential band-by-band
 perform sub-space diagonalisation
    before iterative eigenvector-optimisation
 modified Broyden-mixing scheme, WC =      100.0
 initial mixing is a Kerker type mixing with AMIX =  0.4000 and BMIX =      1.0000
 Hartree-type preconditioning will be used
 using additional bands            4
 real space projection scheme for non local part
 calculate Harris-corrections to forces 
   (improved forces if not selfconsistent)
 use gradient corrections 
 use of overlap-Matrix (Vanderbilt PP)
 Gauss-broadening in eV      SIGMA  =   0.05


--------------------------------------------------------------------------------------------------------


  energy-cutoff  :      400.00
  volume of cell :     3375.00
      direct lattice vectors                 reciprocal lattice vectors
    15.000000000  0.000000000  0.000000000     0.066666667  0.000000000  0.000000000
     0.000000000 15.000000000  0.000000000     0.000000000  0.066666667  0.000000000
     0.000000000  0.000000000 15.000000000     0.000000000  0.000000000  0.066666667

  length of vectors
    15.000000000 15.000000000 15.000000000     0.066666667  0.066666667  0.066666667


 
 k-points in units of 2pi/SCALE and weight: Automatic generation                    
   0.00000000  0.00000000  0.00000000       1.000
 
 k-points in reciprocal lattice and weights: Automatic generation                    
   0.00000000  0.00000000  0.00000000       1.000
 
 position of ions in fractional coordinates (direct lattice) 
   0.50237209  0.49329619  0.50000000
   0.48102326  0.55363049  0.50000000
 
 position of ions in cartesian coordinates  (Angst):
   7.53558139  7.39944284  7.50000000
   7.21534891  8.30445729  7.50000000
 


--------------------------------------------------------------------------------------------------------


 k-point  1 :   0.0000 0.0000 0.0000  plane waves:   61445

 maximum and minimum number of plane-waves per node :     15384    15349

 maximum number of plane-waves:     61445
 maximum index in each direction: 
   IXMAX=   24   IYMAX=   24   IZMAX=   24
   IXMIN=  -24   IYMIN=  -24   IZMIN=  -24


 real space projection operators:
  total allocation   :        133.55 KBytes
  max/ min on nodes  :         33.62         33.12


 parallel 3D FFT for wavefunctions:
    minimum data exchange during FFTs selected (reduces bandwidth)
 parallel 3D FFT for charge:
    minimum data exchange during FFTs selected (reduces bandwidth)


 total amount of memory used by VASP MPI-rank0    59506. kBytes
=======================================================================

   base      :      30000. kBytes
   nonlr-proj:         88. kBytes
   fftplans  :       8287. kBytes
   grid      :      20633. kBytes
   one-center:          6. kBytes
   wavefun   :        492. kBytes
 
     INWAV:  cpu time    0.0000: real time    0.0002
 Broyden mixing: mesh for mixing (old mesh)
   NGX = 49   NGY = 49   NGZ = 49
  (NGX  =160   NGY  =160   NGZ  =160)
  gives a total of 117649 points

 initial charge density was supplied:
 charge density of overlapping atoms calculated
 number of electron       7.0000000 magnetization       2.0000000
 keeping initial charge density in first step


--------------------------------------------------------------------------------------------------------


 Maximum index for non-local projection operator          348
 Maximum index for augmentation-charges            0 (set IRDMAX)


--------------------------------------------------------------------------------------------------------


 First call to EWALD:  gamma=   0.118
 Maximum number of real-space cells 3x 3x 3
 Maximum number of reciprocal cells 3x 3x 3

    FEWALD:  cpu time    0.0017: real time    0.0019


--------------------------------------- Iteration      1(   1)  ---------------------------------------


    POTLOK:  cpu time    0.2402: real time    0.2552
    SETDIJ:  cpu time    0.2276: real time    0.2288
    EDDIAG:  cpu time    0.0462: real time    0.0811
  RMM-DIIS:  cpu time    0.0500: real time    0.0568
    ORTHCH:  cpu time    0.0023: real time    0.0023
       DOS:  cpu time    0.0008: real time    0.0057
    --------------------------------------------
      LOOP:  cpu time    0.5671: real time    0.6299

 eigenvalue-minimisations  :    16
 total energy-change (2. order) : 0.1057103E+03  (-0.4596283E+02)
 number of electron       7.0000000 magnetization       2.0000000
 augmentation part        7.0000000 magnetization       2.0000000

 Free energy of the ion-electron system (eV)
  ---------------------------------------------------
  alpha Z        PSCENC =         0.05307897
  Ewald energy   TEWEN  =        23.31598304
  -Hartree energ DENC   =      -388.97226488
  -exchange      EXHF   =         0.00000000
  -V(xc)+E(xc)   XCENC  =        29.62747013
  PAW double counting   =       246.37528701     -248.22864417
  entropy T*S    EENTRO =        -0.00022993
  eigenvalues    EBANDS =        -1.20220486
  atomic energy  EATOM  =       444.74182870
  Solvation  Ediel_sol  =         0.00000000
  ---------------------------------------------------
  free energy    TOTEN  =       105.71030400 eV

  energy without entropy =      105.71053393  energy(sigma->0) =      105.71041897


--------------------------------------------------------------------------------------------------------


--------------------------------------- Iteration      1(   2)  ---------------------------------------


    EDDIAG:  cpu time    0.0279: real time    0.0401
  RMM-DIIS:  cpu time    0.0505: real time    0.0506
    ORTHCH:  cpu time    0.0024: real time    0.0024
       DOS:  cpu time    0.0003: real time    0.0003
    --------------------------------------------
      LOOP:  cpu time    0.0812: real time    0.0934

 eigenvalue-minimisations  :    16
 total energy-change (2. order) :-0.1929893E+02  (-0.2040079E+02)
 number of electron       7.0000000 magnetization       2.0000000
 augmentation part        7.0000000 magnetization       2.0000000

 Free energy of the ion-electron system (eV)
  ---------------------------------------------------
  alpha Z        PSCENC =         0.05307897
  Ewald energy   TEWEN  =        23.31598304
  -Hartree energ DENC   =      -388.97226488
  -exchange      EXHF   =         0.00000000
  -V(xc)+E(xc)   XCENC  =        29.62747013
  PAW double counting   =       246.37528701     -248.22864417
  entropy T*S    EENTRO =        -0.02209064
  eigenvalues    EBANDS =       -20.47927203
  atomic energy  EATOM  =       444.74182870
  Solvation  Ediel_sol  =         0.00000000
  ---------------------------------------------------
  free energy    TOTEN  =        86.41137612 eV

  energy without entropy =       86.43346676  energy(sigma->0) =       86.42242144


--------------------------------------------------------------------------------------------------------


--------------------------------------- Iteration      1(   3)  ---------------------------------------


    EDDIAG:  cpu time    0.0278: real time    0.0283
  RMM-DIIS:  cpu time    0.0501: real time    0.0501
    ORTHCH:  cpu time    0.0024: real time    0.0024
       DOS:  cpu time    0.0003: real time    0.0003
    --------------------------------------------
      LOOP:  cpu time    0.0806: real time    0.0811

 eigenvalue-minimisations  :    16
 total energy-change (2. order) :-0.1643322E+02  (-0.1578493E+02)
 number of electron       7.0000000 magnetization       2.0000000
 augmentation part        7.0000000 magnetization       2.0000000

 Free energy of the ion-electron system (eV)
  ---------------------------------------------------
  alpha Z        PSCENC =         0.05307897
  Ewald energy   TEWEN  =        23.31598304
  -Hartree energ DENC   =      -388.97226488
  -exchange      EXHF   =         0.00000000
  -V(xc)+E(xc)   XCENC  =        29.62747013
  PAW double counting   =       246.37528701     -248.22864417
  entropy T*S    EENTRO =        -0.00706718
  eigenvalues    EBANDS =       -36.92751160
  atomic energy  EATOM  =       444.74182870
  Solvation  Ediel_sol  =         0.00000000
  ---------------------------------------------------
  free energy    TOTEN  =        69.97816001 eV

  energy without entropy =       69.98522719  energy(sigma->0) =       69.98169360


--------------------------------------------------------------------------------------------------------


--------------------------------------- Iteration      1(   4)  ---------------------------------------


    EDDIAG:  cpu time    0.0275: real time    0.0281
  RMM-DIIS:  cpu time    0.0503: real time    0.0503
    ORTHCH:  cpu time    0.0024: real time    0.0024
       DOS:  cpu time    0.0003: real time    0.0003
    --------------------------------------------
      LOOP:  cpu time    0.0805: real time    0.0810

 eigenvalue-minimisations  :    16
 total energy-change (2. order) :-0.1414988E+02  (-0.1321335E+02)
 number of electron       7.0000000 magnetization       2.0000000
 augmentation part        7.0000000 magnetization       2.0000000

 Free energy of the ion-electron system (eV)
  ---------------------------------------------------
  alpha Z        PSCENC =         0.05307897
  Ewald energy   TEWEN  =        23.31598304
  -Hartree energ DENC   =      -388.97226488
  -exchange      EXHF   =         0.00000000
  -V(xc)+E(xc)   XCENC  =        29.62747013
  PAW double counting   =       246.37528701     -248.22864417
  entropy T*S    EENTRO =        -0.00762930
  eigenvalues    EBANDS =       -51.07682587
  atomic energy  EATOM  =       444.74182870
  Solvation  Ediel_sol  =         0.00000000
  ---------------------------------------------------
  free energy    TOTEN  =        55.82828362 eV

  energy without entropy =       55.83591292  energy(sigma->0) =       55.83209827


--------------------------------------------------------------------------------------------------------


--------------------------------------- Iteration      1(   5)  ---------------------------------------


    EDDIAG:  cpu time    0.0283: real time    0.0288
  RMM-DIIS:  cpu time    0.0506: real time    0.0507
    ORTHCH:  cpu time    0.0023: real time    0.0023
       DOS:  cpu time    0.0003: real time    0.0003
    --------------------------------------------
      LOOP:  cpu time    0.0814: real time    0.0820

 eigenvalue-minimisations  :    16
 total energy-change (2. order) :-0.1353055E+02  (-0.1138504E+02)
 number of electron       7.0000000 magnetization       2.0000000
 augmentation part        7.0000000 magnetization       2.0000000

 Free energy of the ion-electron system (eV)
  ---------------------------------------------------
  alpha Z        PSCENC =         0.05307897
  Ewald energy   TEWEN  =        23.31598304
  -Hartree energ DENC   =      -388.97226488
  -exchange      EXHF   =         0.00000000
  -V(xc)+E(xc)   XCENC  =        29.62747013
  PAW double counting   =       246.37528701     -248.22864417
  entropy T*S    EENTRO =        -0.00000000
  eigenvalues    EBANDS =       -64.61500572
  atomic energy  EATOM  =       444.74182870
  Solvation  Ediel_sol  =         0.00000000
  ---------------------------------------------------
  free energy    TOTEN  =        42.29773307 eV

  energy without entropy =       42.29773307  energy(sigma->0) =       42.29773307


--------------------------------------------------------------------------------------------------------


--------------------------------------- Iteration      1(   6)  ---------------------------------------


    EDDIAG:  cpu time    0.0276: real time    0.0279
  RMM-DIIS:  cpu time    0.0507: real time    0.0508
    ORTHCH:  cpu time    0.0023: real time    0.0023
       DOS:  cpu time    0.0002: real time    0.0002
    --------------------------------------------
      LOOP:  cpu time    0.0809: real time    0.0812

 eigenvalue-minimisations  :    16
 total energy-change (2. order) :-0.1776369E+02  (-0.1650740E+02)
 number of electron       7.0000000 magnetization       2.0000000
 augmentation part        7.0000000 magnetization       2.0000000

 Free energy of the ion-electron system (eV)
  ---------------------------------------------------
  alpha Z        PSCENC =         0.05307897
  Ewald energy   TEWEN  =        23.31598304
  -Hartree energ DENC   =      -388.97226488
  -exchange      EXHF   =         0.00000000
  -V(xc)+E(xc)   XCENC  =        29.62747013
  PAW double counting   =       246.37528701     -248.22864417
  entropy T*S    EENTRO =        -0.00000000
  eigenvalues    EBANDS =       -82.37869576
  atomic energy  EATOM  =       444.74182870
  Solvation  Ediel_sol  =         0.00000000
  ---------------------------------------------------
  free energy    TOTEN  =        24.53404303 eV

  energy without entropy =       24.53404303  energy(sigma->0) =       24.53404303


--------------------------------------------------------------------------------------------------------


--------------------------------------- Iteration      1(   7)  ---------------------------------------


    EDDIAG:  cpu time    0.0274: real time    0.0278
  RMM-DIIS:  cpu time    0.0505: real time    0.0505
    ORTHCH:  cpu time    0.0024: real time    0.0024
       DOS:  cpu time    0.0002: real time    0.0002
    --------------------------------------------
      LOOP:  cpu time    0.0805: real time    0.0809

 eigenvalue-minimisations  :    16
 total energy-change (2. order) :-0.2322434E+02  (-0.2118698E+02)
 number of electron       7.0000000 magnetization       2.0000000
 augmentation part        7.0000000 magnetization       2.0000000

 Free energy of the ion-electron system (eV)
  ---------------------------------------------------
  alpha Z        PSCENC =         0.05307897
  Ewald energy   TEWEN  =        23.31598304
  -Hartree energ DENC   =      -388.97226488
  -exchange      EXHF   =         0.00000000
  -V(xc)+E(xc)   XCENC  =        29.62747013
  PAW double counting   =       246.37528701     -248.22864417
  entropy T*S    EENTRO =        -0.00000000
  eigenvalues    EBANDS =      -105.60303221
  atomic energy  EATOM  =       444.74182870
  Solvation  Ediel_sol  =         0.00000000
  ---------------------------------------------------
  free energy    TOTEN  =         1.30970658 eV

  energy without entropy =        1.30970658  energy(sigma->0) =        1.30970658


--------------------------------------------------------------------------------------------------------


--------------------------------------- Iteration      1(   8)  ---------------------------------------


    EDDIAG:  cpu time    0.0282: real time    0.0284
  RMM-DIIS:  cpu time    0.0506: real time    0.0506
    ORTHCH:  cpu time    0.0024: real time    0.0024
       DOS:  cpu time    0.0002: real time    0.0002
    --------------------------------------------
      LOOP:  cpu time    0.0815: real time    0.0817

 eigenvalue-minimisations  :    16
 total energy-change (2. order) :-0.6867567E+01  (-0.6807736E+01)
 number of electron       7.0000000 magnetization       2.0000000
 augmentation part        7.0000000 magnetization       2.0000000

 Free energy of the ion-electron system (eV)
  ---------------------------------------------------
  alpha Z        PSCENC =         0.05307897
  Ewald energy   TEWEN  =        23.31598304
  -Hartree energ DENC   =      -388.97226488
  -exchange      EXHF   =         0.00000000
  -V(xc)+E(xc)   XCENC  =        29.62747013
  PAW double counting   =       246.37528701     -248.22864417
  entropy T*S    EENTRO =        -0.00000000
  eigenvalues    EBANDS =      -112.47059913
  atomic energy  EATOM  =       444.74182870
  Solvation  Ediel_sol  =         0.00000000
  ---------------------------------------------------
  free energy    TOTEN  =        -5.55786034 eV

  energy without entropy =       -5.55786034  energy(sigma->0) =       -5.55786034


--------------------------------------------------------------------------------------------------------


--------------------------------------- Iteration      1(   9)  ---------------------------------------


    EDDIAG:  cpu time    0.0274: real time    0.0277
  RMM-DIIS:  cpu time    0.0858: real time    0.0858
    ORTHCH:  cpu time    0.0024: real time    0.0024
       DOS:  cpu time    0.0003: real time    0.0003
    --------------------------------------------
      LOOP:  cpu time    0.1159: real time    0.1163

 eigenvalue-minimisations  :    32
 total energy-change (2. order) :-0.9309418E+00  (-0.9017115E+00)
 number of electron       7.0000000 magnetization       2.0000000
 augmentation part        7.0000000 magnetization       2.0000000

 Free energy of the ion-electron system (eV)
  ---------------------------------------------------
  alpha Z        PSCENC =         0.05307897
  Ewald energy   TEWEN  =        23.31598304
  -Hartree energ DENC   =      -388.97226488
  -exchange      EXHF   =         0.00000000
  -V(xc)+E(xc)   XCENC  =        29.62747013
  PAW double counting   =       246.37528701     -248.22864417
  entropy T*S    EENTRO =        -0.01514473
  eigenvalues    EBANDS =      -113.38639617
  atomic energy  EATOM  =       444.74182870
  Solvation  Ediel_sol  =         0.00000000
  ---------------------------------------------------
  free energy    TOTEN  =        -6.48880211 eV

  energy without entropy =       -6.47365738  energy(sigma->0) =       -6.48122974


--------------------------------------------------------------------------------------------------------


--------------------------------------- Iteration      1(  10)  ---------------------------------------


    EDDIAG:  cpu time    0.0274: real time    0.0278
  RMM-DIIS:  cpu time    0.1156: real time    0.1157
    ORTHCH:  cpu time    0.0023: real time    0.0023
       DOS:  cpu time    0.0003: real time    0.0003
    --------------------------------------------
      LOOP:  cpu time    0.1457: real time    0.1462

 eigenvalue-minimisations  :    35
 total energy-change (2. order) :-0.9164842E-01  (-0.7247713E-01)
 number of electron       7.0000000 magnetization       2.0000000
 augmentation part        7.0000000 magnetization       2.0000000

 Free energy of the ion-electron system (eV)
  ---------------------------------------------------
  alpha Z        PSCENC =         0.05307897
  Ewald energy   TEWEN  =        23.31598304
  -Hartree energ DENC   =      -388.97226488
  -exchange      EXHF   =         0.00000000
  -V(xc)+E(xc)   XCENC  =        29.62747013
  PAW double counting   =       246.37528701     -248.22864417
  entropy T*S    EENTRO =        -0.02800502
  eigenvalues    EBANDS =      -113.46518430
  atomic energy  EATOM  =       444.74182870
  Solvation  Ediel_sol  =         0.00000000
  ---------------------------------------------------
  free energy    TOTEN  =        -6.58045053 eV

  energy without entropy =       -6.55244551  energy(sigma->0) =       -6.56644802


--------------------------------------------------------------------------------------------------------


--------------------------------------- Iteration      1(  11)  ---------------------------------------


    EDDIAG:  cpu time    0.0273: real time    0.0276
  RMM-DIIS:  cpu time    0.1047: real time    0.1047
    ORTHCH:  cpu time    0.0024: real time    0.0024
       DOS:  cpu time    0.0003: real time    0.0003
    --------------------------------------------
      LOOP:  cpu time    0.1347: real time    0.1351

 eigenvalue-minimisations  :    34
 total energy-change (2. order) :-0.5519595E-02  (-0.5178652E-02)
 number of electron       7.0000000 magnetization       2.0000000
 augmentation part        7.0000000 magnetization       2.0000000

 Free energy of the ion-electron system (eV)
  ---------------------------------------------------
  alpha Z        PSCENC =         0.05307897
  Ewald energy   TEWEN  =        23.31598304
  -Hartree energ DENC   =      -388.97226488
  -exchange      EXHF   =         0.00000000
  -V(xc)+E(xc)   XCENC  =        29.62747013
  PAW double counting   =       246.37528701     -248.22864417
  entropy T*S    EENTRO =        -0.02820946
  eigenvalues    EBANDS =      -113.47049946
  atomic energy  EATOM  =       444.74182870
  Solvation  Ediel_sol  =         0.00000000
  ---------------------------------------------------
  free energy    TOTEN  =        -6.58597013 eV

  energy without entropy =       -6.55776066  energy(sigma->0) =       -6.57186540


--------------------------------------------------------------------------------------------------------


--------------------------------------- Iteration      1(  12)  ---------------------------------------


    EDDIAG:  cpu time    0.0278: real time    0.0281
  RMM-DIIS:  cpu time    0.0848: real time    0.0849
    ORTHCH:  cpu time    0.0024: real time    0.0024
       DOS:  cpu time    0.0004: real time    0.0004
    CHARGE:  cpu time    0.0367: real time    0.0419
    MIXING:  cpu time    0.0079: real time    0.0141
    --------------------------------------------
      LOOP:  cpu time    0.1601: real time    0.1719

 eigenvalue-minimisations  :    30
 total energy-change (2. order) :-0.1731003E-03  (-0.1719004E-03)
 number of electron       6.9999977 magnetization       1.7611697
 augmentation part        0.6733466 magnetization       0.9588041

 Broyden mixing:
  rms(total) = 0.68465E+00    rms(broyden)= 0.68170E+00
  rms(prec ) = 0.73329E+00
  weight for this iteration     100.00

 Free energy of the ion-electron system (eV)
  ---------------------------------------------------
  alpha Z        PSCENC =         0.05307897
  Ewald energy   TEWEN  =        23.31598304
  -Hartree energ DENC   =      -388.97226488
  -exchange      EXHF   =         0.00000000
  -V(xc)+E(xc)   XCENC  =        29.62747013
  PAW double counting   =       246.37528701     -248.22864417
  entropy T*S    EENTRO =        -0.02820947
  eigenvalues    EBANDS =      -113.47067256
  atomic energy  EATOM  =       444.74182870
  Solvation  Ediel_sol  =         0.00000000
  ---------------------------------------------------
  free energy    TOTEN  =        -6.58614323 eV

  energy without entropy =       -6.55793376  energy(sigma->0) =       -6.57203850


--------------------------------------------------------------------------------------------------------


--------------------------------------- Iteration      1(  13)  ---------------------------------------


    POTLOK:  cpu time    0.2395: real time    0.2399
    SETDIJ:  cpu time    0.2207: real time    0.2207
    EDDIAG:  cpu time    0.0272: real time    0.0274
  RMM-DIIS:  cpu time    0.0847: real time    0.0849
    ORTHCH:  cpu time    0.0026: real time    0.0026
       DOS:  cpu time    0.0004: real time    0.0004
    CHARGE:  cpu time    0.0359: real time    0.0359
    MIXING:  cpu time    0.0079: real time    0.0116
    --------------------------------------------
      LOOP:  cpu time    0.6189: real time    0.6233

 eigenvalue-minimisations  :    32
 total energy-change (2. order) : 0.1934400E+01  (-0.6298084E+00)
 number of electron       6.9999980 magnetization       1.6030995
 augmentation part        0.6261400 magnetization       0.7939153

 Broyden mixing:
  rms(total) = 0.29181E+00    rms(broyden)= 0.29139E+00
  rms(prec ) = 0.31220E+00
  weight for this iteration     100.00

 eigenvalues of (default mixing * dielectric matrix)
  average eigenvalue GAMMA=   0.7711
  0.7711

 Free energy of the ion-electron system (eV)
  ---------------------------------------------------
  alpha Z        PSCENC =         0.05307897
  Ewald energy   TEWEN  =        23.31598304
  -Hartree energ DENC   =      -400.75523253
  -exchange      EXHF   =         0.00000000
  -V(xc)+E(xc)   XCENC  =        32.59954660
  PAW double counting   =       275.53339093     -277.48777434
  entropy T*S    EENTRO =        -0.02820934
  eigenvalues    EBANDS =      -102.62435548
  atomic energy  EATOM  =       444.74182870
  Solvation  Ediel_sol  =         0.00000000
  ---------------------------------------------------
  free energy    TOTEN  =        -4.65174345 eV

  energy without entropy =       -4.62353411  energy(sigma->0) =       -4.63763878


--------------------------------------------------------------------------------------------------------


--------------------------------------- Iteration      1(  14)  ---------------------------------------


    POTLOK:  cpu time    0.2409: real time    0.2422
    SETDIJ:  cpu time    0.2210: real time    0.2211
    EDDIAG:  cpu time    0.0269: real time    0.0271
  RMM-DIIS:  cpu time    0.0842: real time    0.0843
    ORTHCH:  cpu time    0.0024: real time    0.0024
       DOS:  cpu time    0.0004: real time    0.0004
    CHARGE:  cpu time    0.0359: real time    0.0360
    MIXING:  cpu time    0.0069: real time    0.0069
    --------------------------------------------
      LOOP:  cpu time    0.6187: real time    0.6203

 eigenvalue-minimisations  :    32
 total energy-change (2. order) :-0.1546774E+01  (-0.9331238E-01)
 number of electron       6.9999981 magnetization       1.4577666
 augmentation part        0.6048913 magnetization       0.6541277

 Broyden mixing:
  rms(total) = 0.16983E+00    rms(broyden)= 0.16965E+00
  rms(prec ) = 0.18305E+00
  weight for this iteration     100.00

 eigenvalues of (default mixing * dielectric matrix)
  average eigenvalue GAMMA=   0.8917
  1.0241  0.7594

 Free energy of the ion-electron system (eV)
  ---------------------------------------------------
  alpha Z        PSCENC =         0.05307897
  Ewald energy   TEWEN  =        23.31598304
  -Hartree energ DENC   =      -404.01991663
  -exchange      EXHF   =         0.00000000
  -V(xc)+E(xc)   XCENC  =        31.47361383
  PAW double counting   =       284.35263437     -286.36858105
  entropy T*S    EENTRO =        -0.02816309
  eigenvalues    EBANDS =       -99.71899541
  atomic energy  EATOM  =       444.74182870
  Solvation  Ediel_sol  =         0.00000000
  ---------------------------------------------------
  free energy    TOTEN  =        -6.19851728 eV

  energy without entropy =       -6.17035419  energy(sigma->0) =       -6.18443574


--------------------------------------------------------------------------------------------------------


--------------------------------------- Iteration      1(  15)  ---------------------------------------


    POTLOK:  cpu time    0.2377: real time    0.2380
    SETDIJ:  cpu time    0.2214: real time    0.2215
    EDDIAG:  cpu time    0.0266: real time    0.0268
  RMM-DIIS:  cpu time    0.0853: real time    0.0854
    ORTHCH:  cpu time    0.0024: real time    0.0024
       DOS:  cpu time    0.0004: real time    0.0004
    CHARGE:  cpu time    0.0361: real time    0.0362
    MIXING:  cpu time    0.0066: real time    0.0066
    --------------------------------------------
      LOOP:  cpu time    0.6164: real time    0.6172

 eigenvalue-minimisations  :    32
 total energy-change (2. order) :-0.3687174E+00  (-0.1394425E-01)
 number of electron       6.9999980 magnetization       1.4535786
 augmentation part        0.6024793 magnetization       0.6552747

 Broyden mixing:
  rms(total) = 0.37671E+00    rms(broyden)= 0.37400E+00
  rms(prec ) = 0.38676E+00
  weight for this iteration     100.00

 eigenvalues of (default mixing * dielectric matrix)
  average eigenvalue GAMMA=   0.6009
  1.0286  0.7587  0.0154

 Free energy of the ion-electron system (eV)
  ---------------------------------------------------
  alpha Z        PSCENC =         0.05307897
  Ewald energy   TEWEN  =        23.31598304
  -Hartree energ DENC   =      -404.80625634
  -exchange      EXHF   =         0.00000000
  -V(xc)+E(xc)   XCENC  =        31.20746346
  PAW double counting   =       287.66248536     -289.63669529
  entropy T*S    EENTRO =        -0.01621490
  eigenvalues    EBANDS =       -99.08890763
  atomic energy  EATOM  =       444.74182870
  Solvation  Ediel_sol  =         0.00000000
  ---------------------------------------------------
  free energy    TOTEN  =        -6.56723463 eV

  energy without entropy =       -6.55101973  energy(sigma->0) =       -6.55912718


--------------------------------------------------------------------------------------------------------


--------------------------------------- Iteration      1(  16)  ---------------------------------------


    POTLOK:  cpu time    0.2370: real time    0.2374
    SETDIJ:  cpu time    0.2219: real time    0.2220
    EDDIAG:  cpu time    0.0268: real time    0.0270
  RMM-DIIS:  cpu time    0.0955: real time    0.0956
    ORTHCH:  cpu time    0.0025: real time    0.0025
       DOS:  cpu time    0.0007: real time    0.0007
    CHARGE:  cpu time    0.0352: real time    0.0352
    MIXING:  cpu time    0.0078: real time    0.0078
    --------------------------------------------
      LOOP:  cpu time    0.6275: real time    0.6282

 eigenvalue-minimisations  :    33
 total energy-change (2. order) : 0.1021453E-01  (-0.1644433E-02)
 number of electron       6.9999980 magnetization       1.2434239
 augmentation part        0.6006521 magnetization       0.4472470

 Broyden mixing:
  rms(total) = 0.47059E+00    rms(broyden)= 0.47002E+00
  rms(prec ) = 0.48538E+00
  weight for this iteration     100.00

 eigenvalues of (default mixing * dielectric matrix)
  average eigenvalue GAMMA=   0.8761
  1.5649  1.0457  0.7218  0.1718

 Free energy of the ion-electron system (eV)
  ---------------------------------------------------
  alpha Z        PSCENC =         0.05307897
  Ewald energy   TEWEN  =        23.31598304
  -Hartree energ DENC   =      -404.81285655
  -exchange      EXHF   =         0.00000000
  -V(xc)+E(xc)   XCENC  =        31.22698851
  PAW double counting   =       287.69993405     -289.67340976
  entropy T*S    EENTRO =        -0.00616058
  eigenvalues    EBANDS =       -99.10240648
  atomic energy  EATOM  =       444.74182870
  Solvation  Ediel_sol  =         0.00000000
  ---------------------------------------------------
  free energy    TOTEN  =        -6.55702011 eV

  energy without entropy =       -6.55085953  energy(sigma->0) =       -6.55393982


--------------------------------------------------------------------------------------------------------


--------------------------------------- Iteration      1(  17)  ---------------------------------------


    POTLOK:  cpu time    0.2384: real time    0.2389
    SETDIJ:  cpu time    0.2212: real time    0.2213
    EDDIAG:  cpu time    0.0272: real time    0.0274
  RMM-DIIS:  cpu time    0.0872: real time    0.0873
    ORTHCH:  cpu time    0.0023: real time    0.0023
       DOS:  cpu time    0.0004: real time    0.0004
    CHARGE:  cpu time    0.0372: real time    0.0373
    MIXING:  cpu time    0.0077: real time    0.0077
    --------------------------------------------
      LOOP:  cpu time    0.6218: real time    0.6226

 eigenvalue-minimisations  :    32
 total energy-change (2. order) :-0.4215469E+00  (-0.7813548E-02)
 number of electron       6.9999972 magnetization       1.2398597
 augmentation part        0.5992465 magnetization       0.4447414

 Broyden mixing:
  rms(total) = 0.37857E+00    rms(broyden)= 0.36349E+00
  rms(prec ) = 0.37425E+00
  weight for this iteration     100.00

 eigenvalues of (default mixing * dielectric matrix)
  average eigenvalue GAMMA=   0.7186
  1.5836  1.0559  0.7205  0.1678  0.0651

 Free energy of the ion-electron system (eV)
  ---------------------------------------------------
  alpha Z        PSCENC =         0.05307897
  Ewald energy   TEWEN  =        23.31598304
  -Hartree energ DENC   =      -406.35079486
  -exchange      EXHF   =         0.00000000
  -V(xc)+E(xc)   XCENC  =        30.85797259
  PAW double counting   =       292.50719987     -294.47492931
  entropy T*S    EENTRO =        -0.01481690
  eigenvalues    EBANDS =       -97.61408912
  atomic energy  EATOM  =       444.74182870
  Solvation  Ediel_sol  =         0.00000000
  ---------------------------------------------------
  free energy    TOTEN  =        -6.97856702 eV

  energy without entropy =       -6.96375012  energy(sigma->0) =       -6.97115857


--------------------------------------------------------------------------------------------------------


--------------------------------------- Iteration      1(  18)  ---------------------------------------


    POTLOK:  cpu time    0.2414: real time    0.2418
    SETDIJ:  cpu time    0.2216: real time    0.2217
    EDDIAG:  cpu time    0.0275: real time    0.0278
  RMM-DIIS:  cpu time    0.0882: real time    0.0884
    ORTHCH:  cpu time    0.0029: real time    0.0029
       DOS:  cpu time    0.0004: real time    0.0004
    CHARGE:  cpu time    0.0370: real time    0.0370
    MIXING:  cpu time    0.0080: real time    0.0080
    --------------------------------------------
      LOOP:  cpu time    0.6270: real time    0.6279

 eigenvalue-minimisations  :    32
 total energy-change (2. order) :-0.9678880E-01  (-0.6757805E-03)
 number of electron       6.9999966 magnetization       1.1870816
 augmentation part        0.5989935 magnetization       0.3923427

 Broyden mixing:
  rms(total) = 0.43151E+00    rms(broyden)= 0.42967E+00
  rms(prec ) = 0.44263E+00
  weight for this iteration     100.00

 eigenvalues of (default mixing * dielectric matrix)
  average eigenvalue GAMMA=   0.8085
  2.3229  1.1058  0.7110  0.4570  0.1605  0.0939

 Free energy of the ion-electron system (eV)
  ---------------------------------------------------
  alpha Z        PSCENC =         0.05307897
  Ewald energy   TEWEN  =        23.31598304
  -Hartree energ DENC   =      -406.31267491
  -exchange      EXHF   =         0.00000000
  -V(xc)+E(xc)   XCENC  =        30.79329157
  PAW double counting   =       292.41407043     -294.37985230
  entropy T*S    EENTRO =        -0.00840145
  eigenvalues    EBANDS =       -97.69267988
  atomic energy  EATOM  =       444.74182870
  Solvation  Ediel_sol  =         0.00000000
  ---------------------------------------------------
  free energy    TOTEN  =        -7.07535582 eV

  energy without entropy =       -7.06695437  energy(sigma->0) =       -7.07115510


--------------------------------------------------------------------------------------------------------


--------------------------------------- Iteration      1(  19)  ---------------------------------------


    POTLOK:  cpu time    0.2383: real time    0.2386
    SETDIJ:  cpu time    0.2205: real time    0.2205
    EDDIAG:  cpu time    0.0266: real time    0.0270
  RMM-DIIS:  cpu time    0.0857: real time    0.0858
    ORTHCH:  cpu time    0.0024: real time    0.0024
       DOS:  cpu time    0.0004: real time    0.0004
    CHARGE:  cpu time    0.0358: real time    0.0358
    MIXING:  cpu time    0.0091: real time    0.0091
    --------------------------------------------
      LOOP:  cpu time    0.6188: real time    0.6196

 eigenvalue-minimisations  :    32
 total energy-change (2. order) :-0.1627977E-01  (-0.2033769E-02)
 number of electron       6.9999979 magnetization       1.1453708
 augmentation part        0.6008114 magnetization       0.3542382

 Broyden mixing:
  rms(total) = 0.21441E+00    rms(broyden)= 0.20584E+00
  rms(prec ) = 0.21199E+00
  weight for this iteration     100.00

 eigenvalues of (default mixing * dielectric matrix)
  average eigenvalue GAMMA=   0.8305
  2.2318  1.2069  0.7342  0.6933  0.6933  0.1555  0.0986

 Free energy of the ion-electron system (eV)
  ---------------------------------------------------
  alpha Z        PSCENC =         0.05307897
  Ewald energy   TEWEN  =        23.31598304
  -Hartree energ DENC   =      -406.13810051
  -exchange      EXHF   =         0.00000000
  -V(xc)+E(xc)   XCENC  =        30.73604022
  PAW double counting   =       292.12762172     -294.07641689
  entropy T*S    EENTRO =        -0.02401713
  eigenvalues    EBANDS =       -97.82765370
  atomic energy  EATOM  =       444.74182870
  Solvation  Ediel_sol  =         0.00000000
  ---------------------------------------------------
  free energy    TOTEN  =        -7.09163559 eV

  energy without entropy =       -7.06761845  energy(sigma->0) =       -7.07962702


--------------------------------------------------------------------------------------------------------


--------------------------------------- Iteration      1(  20)  ---------------------------------------


    POTLOK:  cpu time    0.2360: real time    0.2365
    SETDIJ:  cpu time    0.2214: real time    0.2214
    EDDIAG:  cpu time    0.0267: real time    0.0270
  RMM-DIIS:  cpu time    0.0857: real time    0.0859
    ORTHCH:  cpu time    0.0024: real time    0.0024
       DOS:  cpu time    0.0004: real time    0.0004
    CHARGE:  cpu time    0.0376: real time    0.0376
    MIXING:  cpu time    0.0087: real time    0.0087
    --------------------------------------------
      LOOP:  cpu time    0.6188: real time    0.6198

 eigenvalue-minimisations  :    32
 total energy-change (2. order) :-0.2071909E+00  (-0.9146450E-03)
 number of electron       6.9999982 magnetization       1.0866195
 augmentation part        0.6018648 magnetization       0.2975122

 Broyden mixing:
  rms(total) = 0.14653E+00    rms(broyden)= 0.14365E+00
  rms(prec ) = 0.14825E+00
  weight for this iteration     100.00

 eigenvalues of (default mixing * dielectric matrix)
  average eigenvalue GAMMA=   0.8648
  2.2236  1.1414  1.0068  1.0068  0.7056  0.5808  0.1552  0.0984

 Free energy of the ion-electron system (eV)
  ---------------------------------------------------
  alpha Z        PSCENC =         0.05307897
  Ewald energy   TEWEN  =        23.31598304
  -Hartree energ DENC   =      -405.92058409
  -exchange      EXHF   =         0.00000000
  -V(xc)+E(xc)   XCENC  =        30.54796191
  PAW double counting   =       291.27397078     -293.21201802
  entropy T*S    EENTRO =        -0.02627338
  eigenvalues    EBANDS =       -98.07277444
  atomic energy  EATOM  =       444.74182870
  Solvation  Ediel_sol  =         0.00000000
  ---------------------------------------------------
  free energy    TOTEN  =        -7.29882652 eV

  energy without entropy =       -7.27255314  energy(sigma->0) =       -7.28568983


--------------------------------------------------------------------------------------------------------


--------------------------------------- Iteration      1(  21)  ---------------------------------------


    POTLOK:  cpu time    0.2382: real time    0.2385
    SETDIJ:  cpu time    0.2206: real time    0.2206
    EDDIAG:  cpu time    0.0265: real time    0.0269
  RMM-DIIS:  cpu time    0.0861: real time    0.0861
    ORTHCH:  cpu time    0.0023: real time    0.0023
       DOS:  cpu time    0.0004: real time    0.0004
    CHARGE:  cpu time    0.0363: real time    0.0365
    MIXING:  cpu time    0.0091: real time    0.0092
    --------------------------------------------
      LOOP:  cpu time    0.6195: real time    0.6205

 eigenvalue-minimisations  :    32
 total energy-change (2. order) :-0.1316685E+00  (-0.5483679E-03)
 number of electron       6.9999982 magnetization       1.0353767
 augmentation part        0.6022867 magnetization       0.2477222

 Broyden mixing:
  rms(total) = 0.43252E-01    rms(broyden)= 0.35698E-01
  rms(prec ) = 0.38374E-01
  weight for this iteration     100.00
  WARNING: grid for Broyden might be to small

 eigenvalues of (default mixing * dielectric matrix)
  average eigenvalue GAMMA=   0.9355
  2.3062  1.4032  1.4032  0.9796  0.7974  0.6787  0.5979  0.1552  0.0984

 Free energy of the ion-electron system (eV)
  ---------------------------------------------------
  alpha Z        PSCENC =         0.05307897
  Ewald energy   TEWEN  =        23.31598304
  -Hartree energ DENC   =      -405.87627521
  -exchange      EXHF   =         0.00000000
  -V(xc)+E(xc)   XCENC  =        30.41943800
  PAW double counting   =       290.78791094     -292.71743536
  entropy T*S    EENTRO =        -0.02808274
  eigenvalues    EBANDS =       -98.12694135
  atomic energy  EATOM  =       444.74182870
  Solvation  Ediel_sol  =         0.00000000
  ---------------------------------------------------
  free energy    TOTEN  =        -7.43049500 eV

  energy without entropy =       -7.40241227  energy(sigma->0) =       -7.41645364


--------------------------------------------------------------------------------------------------------


--------------------------------------- Iteration      1(  22)  ---------------------------------------


    POTLOK:  cpu time    0.2360: real time    0.2367
    SETDIJ:  cpu time    0.2230: real time    0.2236
    EDDIAG:  cpu time    0.0262: real time    0.0269
  RMM-DIIS:  cpu time    0.0966: real time    0.0972
    ORTHCH:  cpu time    0.0023: real time    0.0023
       DOS:  cpu time    0.0004: real time    0.0004
    CHARGE:  cpu time    0.0356: real time    0.0356
    MIXING:  cpu time    0.0115: real time    0.0115
    --------------------------------------------
      LOOP:  cpu time    0.6315: real time    0.6343

 eigenvalue-minimisations  :    33
 total energy-change (2. order) :-0.8132742E-01  (-0.3453168E-03)
 number of electron       6.9999981 magnetization       1.0031617
 augmentation part        0.6014480 magnetization       0.2159884

 Broyden mixing:
  rms(total) = 0.96762E-01    rms(broyden)= 0.95446E-01
  rms(prec ) = 0.98430E-01
  weight for this iteration     100.00

 eigenvalues of (default mixing * dielectric matrix)
  average eigenvalue GAMMA=   0.9809
  2.3563  1.8141  1.1337  1.1337  1.1179  0.7294  0.6349  0.6349  0.1552  0.0984

 Free energy of the ion-electron system (eV)
  ---------------------------------------------------
  alpha Z        PSCENC =         0.05307897
  Ewald energy   TEWEN  =        23.31598304
  -Hartree energ DENC   =      -406.10385050
  -exchange      EXHF   =         0.00000000
  -V(xc)+E(xc)   XCENC  =        30.35462133
  PAW double counting   =       290.92137425     -292.85038258
  entropy T*S    EENTRO =        -0.02731412
  eigenvalues    EBANDS =       -97.91716151
  atomic energy  EATOM  =       444.74182870
  Solvation  Ediel_sol  =         0.00000000
  ---------------------------------------------------
  free energy    TOTEN  =        -7.51182242 eV

  energy without entropy =       -7.48450830  energy(sigma->0) =       -7.49816536


--------------------------------------------------------------------------------------------------------


--------------------------------------- Iteration      1(  23)  ---------------------------------------


    POTLOK:  cpu time    0.2320: real time    0.2354
    SETDIJ:  cpu time    0.2230: real time    0.2236
    EDDIAG:  cpu time    0.0269: real time    0.0272
  RMM-DIIS:  cpu time    0.0976: real time    0.0977
    ORTHCH:  cpu time    0.0023: real time    0.0023
       DOS:  cpu time    0.0003: real time    0.0003
    CHARGE:  cpu time    0.0363: real time    0.0363
    MIXING:  cpu time    0.0143: real time    0.0153
    --------------------------------------------
      LOOP:  cpu time    0.6327: real time    0.6381

 eigenvalue-minimisations  :    33
 total energy-change (2. order) :-0.1510032E-01  (-0.2070741E-03)
 number of electron       6.9999981 magnetization       0.9846363
 augmentation part        0.6007386 magnetization       0.1976381

 Broyden mixing:
  rms(total) = 0.52353E-01    rms(broyden)= 0.52252E-01
  rms(prec ) = 0.53995E-01
  weight for this iteration     100.00

 eigenvalues of (default mixing * dielectric matrix)
  average eigenvalue GAMMA=   1.0692
  2.9894  2.2199  1.2679  1.2679  1.0241  0.5992  0.7023  0.7023  0.7349  0.1552
  0.0984

 Free energy of the ion-electron system (eV)
  ---------------------------------------------------
  alpha Z        PSCENC =         0.05307897
  Ewald energy   TEWEN  =        23.31598304
  -Hartree energ DENC   =      -406.23031787
  -exchange      EXHF   =         0.00000000
  -V(xc)+E(xc)   XCENC  =        30.34209373
  PAW double counting   =       290.85609355     -292.78660192
  entropy T*S    EENTRO =        -0.02793796
  eigenvalues    EBANDS =       -97.79114299
  atomic energy  EATOM  =       444.74182870
  Solvation  Ediel_sol  =         0.00000000
  ---------------------------------------------------
  free energy    TOTEN  =        -7.52692274 eV

  energy without entropy =       -7.49898479  energy(sigma->0) =       -7.51295376


--------------------------------------------------------------------------------------------------------


--------------------------------------- Iteration      1(  24)  ---------------------------------------


    POTLOK:  cpu time    0.2344: real time    0.2359
    SETDIJ:  cpu time    0.2223: real time    0.2224
    EDDIAG:  cpu time    0.0268: real time    0.0271
  RMM-DIIS:  cpu time    0.0854: real time    0.0856
    ORTHCH:  cpu time    0.0023: real time    0.0023
       DOS:  cpu time    0.0004: real time    0.0004
    CHARGE:  cpu time    0.0373: real time    0.0373
    MIXING:  cpu time    0.0106: real time    0.0106
    --------------------------------------------
      LOOP:  cpu time    0.6195: real time    0.6215

 eigenvalue-minimisations  :    32
 total energy-change (2. order) :-0.5541163E-03  (-0.4752203E-04)
 number of electron       6.9999981 magnetization       0.9799646
 augmentation part        0.6007909 magnetization       0.1930587

 Broyden mixing:
  rms(total) = 0.23232E-01    rms(broyden)= 0.22677E-01
  rms(prec ) = 0.23636E-01
  weight for this iteration     100.00

 eigenvalues of (default mixing * dielectric matrix)
  average eigenvalue GAMMA=   1.1871
  3.9822  2.2938  1.4295  1.4295  1.0264  1.0264  0.8608  0.6860  0.6285  0.6285
  0.1552  0.0984

 Free energy of the ion-electron system (eV)
  ---------------------------------------------------
  alpha Z        PSCENC =         0.05307897
  Ewald energy   TEWEN  =        23.31598304
  -Hartree energ DENC   =      -406.21379323
  -exchange      EXHF   =         0.00000000
  -V(xc)+E(xc)   XCENC  =        30.33761934
  PAW double counting   =       290.62958017     -292.55967262
  entropy T*S    EENTRO =        -0.02815971
  eigenvalues    EBANDS =       -97.80394151
  atomic energy  EATOM  =       444.74182870
  Solvation  Ediel_sol  =         0.00000000
  ---------------------------------------------------
  free energy    TOTEN  =        -7.52747686 eV

  energy without entropy =       -7.49931715  energy(sigma->0) =       -7.51339700


--------------------------------------------------------------------------------------------------------


--------------------------------------- Iteration      1(  25)  ---------------------------------------


    POTLOK:  cpu time    0.2358: real time    0.2367
    SETDIJ:  cpu time    0.2208: real time    0.2209
    EDDIAG:  cpu time    0.0268: real time    0.0271
  RMM-DIIS:  cpu time    0.0868: real time    0.0871
    ORTHCH:  cpu time    0.0023: real time    0.0023
       DOS:  cpu time    0.0004: real time    0.0004
    CHARGE:  cpu time    0.0352: real time    0.0354
    MIXING:  cpu time    0.0124: real time    0.0124
    --------------------------------------------
      LOOP:  cpu time    0.6205: real time    0.6223

 eigenvalue-minimisations  :    32
 total energy-change (2. order) :-0.3740777E-02  (-0.5319276E-04)
 number of electron       6.9999981 magnetization       0.9839479
 augmentation part        0.6008519 magnetization       0.1970940

 Broyden mixing:
  rms(total) = 0.17435E-01    rms(broyden)= 0.16233E-01
  rms(prec ) = 0.16874E-01
  weight for this iteration     100.00

 eigenvalues of (default mixing * dielectric matrix)
  average eigenvalue GAMMA=   1.1886
  4.4028  2.3546  1.4305  1.4305  0.9800  0.9270  0.9270  0.8215  0.6923  0.6162
  0.6162  0.1552  0.0984

 Free energy of the ion-electron system (eV)
  ---------------------------------------------------
  alpha Z        PSCENC =         0.05307897
  Ewald energy   TEWEN  =        23.31598304
  -Hartree energ DENC   =      -406.21801673
  -exchange      EXHF   =         0.00000000
  -V(xc)+E(xc)   XCENC  =        30.33264127
  PAW double counting   =       290.58681408     -292.51726168
  entropy T*S    EENTRO =        -0.02818252
  eigenvalues    EBANDS =       -97.79810276
  atomic energy  EATOM  =       444.74182870
  Solvation  Ediel_sol  =         0.00000000
  ---------------------------------------------------
  free energy    TOTEN  =        -7.53121764 eV

  energy without entropy =       -7.50303512  energy(sigma->0) =       -7.51712638


--------------------------------------------------------------------------------------------------------


--------------------------------------- Iteration      1(  26)  ---------------------------------------


    POTLOK:  cpu time    0.2372: real time    0.2376
    SETDIJ:  cpu time    0.2227: real time    0.2227
    EDDIAG:  cpu time    0.0282: real time    0.0285
  RMM-DIIS:  cpu time    0.0869: real time    0.0872
    ORTHCH:  cpu time    0.0023: real time    0.0023
       DOS:  cpu time    0.0004: real time    0.0004
    CHARGE:  cpu time    0.0354: real time    0.0354
    MIXING:  cpu time    0.0128: real time    0.0129
    --------------------------------------------
      LOOP:  cpu time    0.6258: real time    0.6270

 eigenvalue-minimisations  :    31
 total energy-change (2. order) :-0.4334072E-02  (-0.2026983E-04)
 number of electron       6.9999981 magnetization       0.9942227
 augmentation part        0.6007569 magnetization       0.2074196

 Broyden mixing:
  rms(total) = 0.23577E-01    rms(broyden)= 0.23433E-01
  rms(prec ) = 0.24158E-01
  weight for this iteration     100.00

 eigenvalues of (default mixing * dielectric matrix)
  average eigenvalue GAMMA=   1.2767
  4.6592  2.5001  1.8542  1.5042  1.5042  0.9855  0.9855  0.9805  0.7286  0.6112
  0.6535  0.6535  0.1552  0.0984

 Free energy of the ion-electron system (eV)
  ---------------------------------------------------
  alpha Z        PSCENC =         0.05307897
  Ewald energy   TEWEN  =        23.31598304
  -Hartree energ DENC   =      -406.23366385
  -exchange      EXHF   =         0.00000000
  -V(xc)+E(xc)   XCENC  =        30.32975691
  PAW double counting   =       290.62712173     -292.55800696
  entropy T*S    EENTRO =        -0.02815602
  eigenvalues    EBANDS =       -97.78349424
  atomic energy  EATOM  =       444.74182870
  Solvation  Ediel_sol  =         0.00000000
  ---------------------------------------------------
  free energy    TOTEN  =        -7.53555171 eV

  energy without entropy =       -7.50739569  energy(sigma->0) =       -7.52147370


--------------------------------------------------------------------------------------------------------


--------------------------------------- Iteration      1(  27)  ---------------------------------------


    POTLOK:  cpu time    0.2353: real time    0.2361
    SETDIJ:  cpu time    0.2198: real time    0.2199
    EDDIAG:  cpu time    0.0268: real time    0.0269
  RMM-DIIS:  cpu time    0.0844: real time    0.0846
    ORTHCH:  cpu time    0.0023: real time    0.0023
       DOS:  cpu time    0.0004: real time    0.0004
    CHARGE:  cpu time    0.0358: real time    0.0359
    MIXING:  cpu time    0.0133: real time    0.0133
    --------------------------------------------
      LOOP:  cpu time    0.6182: real time    0.6194

 eigenvalue-minimisations  :    32
 total energy-change (2. order) :-0.3665454E-02  (-0.2281258E-04)
 number of electron       6.9999981 magnetization       0.9978109
 augmentation part        0.6006966 magnetization       0.2110420

 Broyden mixing:
  rms(total) = 0.68418E-02    rms(broyden)= 0.62175E-02
  rms(prec ) = 0.64449E-02
  weight for this iteration     100.00

 eigenvalues of (default mixing * dielectric matrix)
  average eigenvalue GAMMA=   1.3317
  4.9900  3.1491  2.2931  1.4695  1.4695  0.1552  0.0984  1.0902  0.8765  0.8765
  0.8690  0.7160  0.6169  0.6530  0.6530

 Free energy of the ion-electron system (eV)
  ---------------------------------------------------
  alpha Z        PSCENC =         0.05307897
  Ewald energy   TEWEN  =        23.31598304
  -Hartree energ DENC   =      -406.22952208
  -exchange      EXHF   =         0.00000000
  -V(xc)+E(xc)   XCENC  =        30.32595209
  PAW double counting   =       290.67629158     -292.60685353
  entropy T*S    EENTRO =        -0.02820560
  eigenvalues    EBANDS =       -97.78777034
  atomic energy  EATOM  =       444.74182870
  Solvation  Ediel_sol  =         0.00000000
  ---------------------------------------------------
  free energy    TOTEN  =        -7.53921716 eV

  energy without entropy =       -7.51101157  energy(sigma->0) =       -7.52511436


--------------------------------------------------------------------------------------------------------


--------------------------------------- Iteration      1(  28)  ---------------------------------------


    POTLOK:  cpu time    0.2347: real time    0.2351
    SETDIJ:  cpu time    0.2205: real time    0.2206
    EDDIAG:  cpu time    0.0269: real time    0.0270
  RMM-DIIS:  cpu time    0.0845: real time    0.0847
    ORTHCH:  cpu time    0.0023: real time    0.0023
       DOS:  cpu time    0.0004: real time    0.0004
    CHARGE:  cpu time    0.0361: real time    0.0361
    MIXING:  cpu time    0.0133: real time    0.0133
    --------------------------------------------
      LOOP:  cpu time    0.6186: real time    0.6196

 eigenvalue-minimisations  :    30
 total energy-change (2. order) :-0.2194699E-02  (-0.7306334E-05)
 number of electron       6.9999981 magnetization       0.9999806
 augmentation part        0.6007193 magnetization       0.2131968

 Broyden mixing:
  rms(total) = 0.94994E-02    rms(broyden)= 0.93268E-02
  rms(prec ) = 0.96084E-02
  weight for this iteration     100.00

 eigenvalues of (default mixing * dielectric matrix)
  average eigenvalue GAMMA=   1.4114
  5.8662  3.6629  2.3063  1.4374  1.4374  0.1552  0.0984  1.1370  1.1370  0.9336
  0.9336  0.8566  0.7091  0.6699  0.6210  0.6210

 Free energy of the ion-electron system (eV)
  ---------------------------------------------------
  alpha Z        PSCENC =         0.05307897
  Ewald energy   TEWEN  =        23.31598304
  -Hartree energ DENC   =      -406.21762505
  -exchange      EXHF   =         0.00000000
  -V(xc)+E(xc)   XCENC  =        30.32323168
  PAW double counting   =       290.67054812     -292.60074286
  entropy T*S    EENTRO =        -0.02820095
  eigenvalues    EBANDS =       -97.79951351
  atomic energy  EATOM  =       444.74182870
  Solvation  Ediel_sol  =         0.00000000
  ---------------------------------------------------
  free energy    TOTEN  =        -7.54141186 eV

  energy without entropy =       -7.51321091  energy(sigma->0) =       -7.52731139


--------------------------------------------------------------------------------------------------------


--------------------------------------- Iteration      1(  29)  ---------------------------------------


    POTLOK:  cpu time    0.2350: real time    0.2353
    SETDIJ:  cpu time    0.2206: real time    0.2206
    EDDIAG:  cpu time    0.0271: real time    0.0272
  RMM-DIIS:  cpu time    0.0848: real time    0.0848
    ORTHCH:  cpu time    0.0024: real time    0.0025
       DOS:  cpu time    0.0004: real time    0.0004
    CHARGE:  cpu time    0.0367: real time    0.0368
    MIXING:  cpu time    0.0138: real time    0.0138
    --------------------------------------------
      LOOP:  cpu time    0.6208: real time    0.6214

 eigenvalue-minimisations  :    29
 total energy-change (2. order) :-0.4067824E-03  (-0.4124805E-05)
 number of electron       6.9999981 magnetization       1.0008034
 augmentation part        0.6007348 magnetization       0.2139854

 Broyden mixing:
  rms(total) = 0.39956E-02    rms(broyden)= 0.39243E-02
  rms(prec ) = 0.40537E-02
  weight for this iteration     100.00

 eigenvalues of (default mixing * dielectric matrix)
  average eigenvalue GAMMA=   1.5108
  7.2283  3.9060  2.2396  1.7100  1.4943  1.4943  0.1552  0.0984  1.2621  0.9249
  0.9249  0.9252  0.7292  0.6848  0.6412  0.6412  0.6247

 Free energy of the ion-electron system (eV)
  ---------------------------------------------------
  alpha Z        PSCENC =         0.05307897
  Ewald energy   TEWEN  =        23.31598304
  -Hartree energ DENC   =      -406.20841001
  -exchange      EXHF   =         0.00000000
  -V(xc)+E(xc)   XCENC  =        30.32212352
  PAW double counting   =       290.64611504     -292.57620599
  entropy T*S    EENTRO =        -0.02820817
  eigenvalues    EBANDS =       -97.80812374
  atomic energy  EATOM  =       444.74182870
  Solvation  Ediel_sol  =         0.00000000
  ---------------------------------------------------
  free energy    TOTEN  =        -7.54181864 eV

  energy without entropy =       -7.51361048  energy(sigma->0) =       -7.52771456


--------------------------------------------------------------------------------------------------------


--------------------------------------- Iteration      1(  30)  ---------------------------------------


    POTLOK:  cpu time    0.2337: real time    0.2346
    SETDIJ:  cpu time    0.2218: real time    0.2219
    EDDIAG:  cpu time    0.0275: real time    0.0276
  RMM-DIIS:  cpu time    0.0822: real time    0.0822
    ORTHCH:  cpu time    0.0024: real time    0.0024
       DOS:  cpu time    0.0004: real time    0.0004
    CHARGE:  cpu time    0.0367: real time    0.0368
    MIXING:  cpu time    0.0140: real time    0.0140
    --------------------------------------------
      LOOP:  cpu time    0.6188: real time    0.6199

 eigenvalue-minimisations  :    26
 total energy-change (2. order) :-0.3417173E-03  (-0.1429483E-05)
 number of electron       6.9999981 magnetization       1.0009484
 augmentation part        0.6007140 magnetization       0.2141048

 Broyden mixing:
  rms(total) = 0.19573E-02    rms(broyden)= 0.15437E-02
  rms(prec ) = 0.16038E-02
  weight for this iteration     100.00
  WARNING: grid for Broyden might be to small

 eigenvalues of (default mixing * dielectric matrix)
  average eigenvalue GAMMA=   1.5724
  8.1542  4.0753  2.2577  2.2577  1.4722  1.4722  0.1552  0.0984  1.2765  0.9358
  0.9358  0.9842  0.9282  0.7391  0.6264  0.6264  0.6542  0.6542

 Free energy of the ion-electron system (eV)
  ---------------------------------------------------
  alpha Z        PSCENC =         0.05307897
  Ewald energy   TEWEN  =        23.31598304
  -Hartree energ DENC   =      -406.21068617
  -exchange      EXHF   =         0.00000000
  -V(xc)+E(xc)   XCENC  =        30.32191800
  PAW double counting   =       290.64398584     -292.57417716
  entropy T*S    EENTRO =        -0.02820918
  eigenvalues    EBANDS =       -97.80588240
  atomic energy  EATOM  =       444.74182870
  Solvation  Ediel_sol  =         0.00000000
  ---------------------------------------------------
  free energy    TOTEN  =        -7.54216036 eV

  energy without entropy =       -7.51395118  energy(sigma->0) =       -7.52805577


--------------------------------------------------------------------------------------------------------


--------------------------------------- Iteration      1(  31)  ---------------------------------------


    POTLOK:  cpu time    0.2357: real time    0.2361
    SETDIJ:  cpu time    0.2198: real time    0.2222
    EDDIAG:  cpu time    0.0267: real time    0.0269
  RMM-DIIS:  cpu time    0.0794: real time    0.0823
    ORTHCH:  cpu time    0.0031: real time    0.0031
       DOS:  cpu time    0.0004: real time    0.0004
    CHARGE:  cpu time    0.0358: real time    0.0359
    MIXING:  cpu time    0.0149: real time    0.0149
    --------------------------------------------
      LOOP:  cpu time    0.6157: real time    0.6217

 eigenvalue-minimisations  :    26
 total energy-change (2. order) :-0.2623846E-03  (-0.1146377E-05)
 number of electron       6.9999981 magnetization       1.0007145
 augmentation part        0.6006923 magnetization       0.2138564

 Broyden mixing:
  rms(total) = 0.29936E-02    rms(broyden)= 0.29492E-02
  rms(prec ) = 0.30371E-02
  weight for this iteration     100.00

 eigenvalues of (default mixing * dielectric matrix)
  average eigenvalue GAMMA=   1.5682
  8.4459  4.1284  2.2556  2.2556  1.4849  1.4849  1.3207  1.3207  0.1552  0.0984
  0.9406  0.9406  0.9449  0.7120  0.7120  0.6954  0.6230  0.6230  0.6539

 Free energy of the ion-electron system (eV)
  ---------------------------------------------------
  alpha Z        PSCENC =         0.05307897
  Ewald energy   TEWEN  =        23.31598304
  -Hartree energ DENC   =      -406.21298909
  -exchange      EXHF   =         0.00000000
  -V(xc)+E(xc)   XCENC  =        30.32180193
  PAW double counting   =       290.64723550     -292.57744113
  entropy T*S    EENTRO =        -0.02820859
  eigenvalues    EBANDS =       -97.80371207
  atomic energy  EATOM  =       444.74182870
  Solvation  Ediel_sol  =         0.00000000
  ---------------------------------------------------
  free energy    TOTEN  =        -7.54242275 eV

  energy without entropy =       -7.51421416  energy(sigma->0) =       -7.52831845


--------------------------------------------------------------------------------------------------------


--------------------------------------- Iteration      1(  32)  ---------------------------------------


    POTLOK:  cpu time    0.2354: real time    0.2376
    SETDIJ:  cpu time    0.2206: real time    0.2206
    EDDIAG:  cpu time    0.0268: real time    0.0271
  RMM-DIIS:  cpu time    0.0835: real time    0.0837
    ORTHCH:  cpu time    0.0024: real time    0.0024
       DOS:  cpu time    0.0004: real time    0.0004
    CHARGE:  cpu time    0.0365: real time    0.0365
    MIXING:  cpu time    0.0154: real time    0.0154
    --------------------------------------------
      LOOP:  cpu time    0.6210: real time    0.6236

 eigenvalue-minimisations  :    24
 total energy-change (2. order) : 0.1697478E-04  (-0.5031009E-06)
 number of electron       6.9999981 magnetization       1.0003554
 augmentation part        0.6006950 magnetization       0.2135011

 Broyden mixing:
  rms(total) = 0.15185E-02    rms(broyden)= 0.15026E-02
  rms(prec ) = 0.15477E-02
  weight for this iteration     100.00

 eigenvalues of (default mixing * dielectric matrix)
  average eigenvalue GAMMA=   1.6181
  8.6924  4.1610  2.4268  2.3465  2.3465  1.4859  1.4859  1.4105  0.1552  0.0984
  0.9496  0.9496  0.9214  0.8998  0.7967  0.6940  0.6506  0.6506  0.6202  0.6202

 Free energy of the ion-electron system (eV)
  ---------------------------------------------------
  alpha Z        PSCENC =         0.05307897
  Ewald energy   TEWEN  =        23.31598304
  -Hartree energ DENC   =      -406.20946080
  -exchange      EXHF   =         0.00000000
  -V(xc)+E(xc)   XCENC  =        30.32164518
  PAW double counting   =       290.64281068     -292.57294456
  entropy T*S    EENTRO =        -0.02820927
  eigenvalues    EBANDS =       -97.80713771
  atomic energy  EATOM  =       444.74182870
  Solvation  Ediel_sol  =         0.00000000
  ---------------------------------------------------
  free energy    TOTEN  =        -7.54240577 eV

  energy without entropy =       -7.51419650  energy(sigma->0) =       -7.52830113


--------------------------------------------------------------------------------------------------------


--------------------------------------- Iteration      1(  33)  ---------------------------------------


    POTLOK:  cpu time    0.2355: real time    0.2362
    SETDIJ:  cpu time    0.2208: real time    0.2208
    EDDIAG:  cpu time    0.0267: real time    0.0270
  RMM-DIIS:  cpu time    0.0819: real time    0.0820
    ORTHCH:  cpu time    0.0025: real time    0.0025
       DOS:  cpu time    0.0004: real time    0.0004
    CHARGE:  cpu time    0.0352: real time    0.0352
    MIXING:  cpu time    0.0177: real time    0.0177
    --------------------------------------------
      LOOP:  cpu time    0.6206: real time    0.6218

 eigenvalue-minimisations  :    24
 total energy-change (2. order) :-0.8543595E-04  (-0.2274314E-06)
 number of electron       6.9999981 magnetization       1.0002608
 augmentation part        0.6007098 magnetization       0.2134105

 Broyden mixing:
  rms(total) = 0.71629E-03    rms(broyden)= 0.51873E-03
  rms(prec ) = 0.53657E-03
  weight for this iteration     100.00
  WARNING: grid for Broyden might be to small

 eigenvalues of (default mixing * dielectric matrix)
  average eigenvalue GAMMA=   1.6475
  9.1224  4.4287  3.2693  2.2508  2.2508  1.4871  1.4871  0.1552  0.0984  1.3848
  1.0701  0.9492  0.9492  0.8749  0.8749  0.7307  0.6992  0.6452  0.6452  0.6119
  0.6119

 Free energy of the ion-electron system (eV)
  ---------------------------------------------------
  alpha Z        PSCENC =         0.05307897
  Ewald energy   TEWEN  =        23.31598304
  -Hartree energ DENC   =      -406.20557242
  -exchange      EXHF   =         0.00000000
  -V(xc)+E(xc)   XCENC  =        30.32136602
  PAW double counting   =       290.63793852     -292.56800462
  entropy T*S    EENTRO =        -0.02820945
  eigenvalues    EBANDS =       -97.81089996
  atomic energy  EATOM  =       444.74182870
  Solvation  Ediel_sol  =         0.00000000
  ---------------------------------------------------
  free energy    TOTEN  =        -7.54249121 eV

  energy without entropy =       -7.51428176  energy(sigma->0) =       -7.52838648


--------------------------------------------------------------------------------------------------------


--------------------------------------- Iteration      1(  34)  ---------------------------------------


    POTLOK:  cpu time    0.2360: real time    0.2364
    SETDIJ:  cpu time    0.2209: real time    0.2211
    EDDIAG:  cpu time    0.0267: real time    0.0269
  RMM-DIIS:  cpu time    0.0824: real time    0.0827
    ORTHCH:  cpu time    0.0023: real time    0.0023
       DOS:  cpu time    0.0003: real time    0.0003
    CHARGE:  cpu time    0.0366: real time    0.0367
    MIXING:  cpu time    0.0175: real time    0.0175
    --------------------------------------------
      LOOP:  cpu time    0.6229: real time    0.6239

 eigenvalue-minimisations  :    24
 total energy-change (2. order) :-0.5047821E-04  (-0.3641240E-06)
 number of electron       6.9999981 magnetization       1.0001859
 augmentation part        0.6007108 magnetization       0.2133338

 Broyden mixing:
  rms(total) = 0.94181E-03    rms(broyden)= 0.92346E-03
  rms(prec ) = 0.95070E-03
  weight for this iteration     100.00

 eigenvalues of (default mixing * dielectric matrix)
  average eigenvalue GAMMA=   1.6125
  9.1770  4.5572  3.3883  2.2183  1.5008  1.5008  1.6588  0.1552  0.0984  1.2783
  1.2783  0.9660  0.9660  0.9444  0.9076  0.9076  0.7078  0.7078  0.6199  0.6199
  0.6581  0.6581

 Free energy of the ion-electron system (eV)
  ---------------------------------------------------
  alpha Z        PSCENC =         0.05307897
  Ewald energy   TEWEN  =        23.31598304
  -Hartree energ DENC   =      -406.20632092
  -exchange      EXHF   =         0.00000000
  -V(xc)+E(xc)   XCENC  =        30.32136459
  PAW double counting   =       290.63973552     -292.56983184
  entropy T*S    EENTRO =        -0.02820939
  eigenvalues    EBANDS =       -97.81017034
  atomic energy  EATOM  =       444.74182870
  Solvation  Ediel_sol  =         0.00000000
  ---------------------------------------------------
  free energy    TOTEN  =        -7.54254168 eV

  energy without entropy =       -7.51433229  energy(sigma->0) =       -7.52843699


--------------------------------------------------------------------------------------------------------


--------------------------------------- Iteration      1(  35)  ---------------------------------------


    POTLOK:  cpu time    0.2335: real time    0.2339
    SETDIJ:  cpu time    0.2208: real time    0.2209
    EDDIAG:  cpu time    0.0268: real time    0.0269
  RMM-DIIS:  cpu time    0.0828: real time    0.0828
    ORTHCH:  cpu time    0.0023: real time    0.0023
       DOS:  cpu time    0.0003: real time    0.0003
    --------------------------------------------
      LOOP:  cpu time    0.5664: real time    0.5670

 eigenvalue-minimisations  :    24
 total energy-change (2. order) :-0.7703536E-05  (-0.1561854E-06)
 number of electron       6.9999981 magnetization       1.0001859
 augmentation part        0.6007108 magnetization       0.2133338

 Free energy of the ion-electron system (eV)
  ---------------------------------------------------
  alpha Z        PSCENC =         0.05307897
  Ewald energy   TEWEN  =        23.31598304
  -Hartree energ DENC   =      -406.20790838
  -exchange      EXHF   =         0.00000000
  -V(xc)+E(xc)   XCENC  =        30.32145194
  PAW double counting   =       290.64258686     -292.57272367
  entropy T*S    EENTRO =        -0.02820947
  eigenvalues    EBANDS =       -97.80863738
  atomic energy  EATOM  =       444.74182870
  Solvation  Ediel_sol  =         0.00000000
  ---------------------------------------------------
  free energy    TOTEN  =        -7.54254939 eV

  energy without entropy =       -7.51433992  energy(sigma->0) =       -7.52844465


--------------------------------------------------------------------------------------------------------


 average (electrostatic) potential at core
  the test charge radii are     0.7215  0.5201
  (the norm of the test charge is              1.0000)
       1 -81.9083       2 -45.6143
 
 
 
 E-fermi :  -7.1723     XC(G=0):  -0.1791     alpha+bet : -0.0304


 spin component 1

 k-point     1 :       0.0000    0.0000    0.0000
  band No.  band energies     occupation 
      1     -25.5991      1.00000
      2     -11.7033      1.00000
      3      -8.9921      1.00000
      4      -8.9921      1.00000
      5      -0.7772      0.00000
      6       0.0894      0.00000
      7       0.5196      0.00000
      8       0.5385      0.00000

 spin component 2

 k-point     1 :       0.0000    0.0000    0.0000
  band No.  band energies     occupation 
      1     -24.2331      1.00000
      2     -11.1166      1.00000
      3      -7.1724      0.50028
      4      -7.1723      0.49972
      5      -0.6742      0.00000
      6       0.0977      0.00000
      7       0.5742      0.00000
      8       0.6111      0.00000


--------------------------------------------------------------------------------------------------------


 soft charge-density along one line, spin component           1
         0         1         2         3         4         5         6         7         8         9
 total charge-density along one line
 
 soft charge-density along one line, spin component           2
         0         1         2         3         4         5         6         7         8         9
 total charge-density along one line
 
 pseudopotential strength for first ion, spin component:           1
 14.234  -0.600  -0.087  -0.000   0.031   0.000  -0.000  -0.000
 -0.600   0.133   0.010   0.000  -0.004  -0.001   0.000   0.000
 -0.087   0.010 -10.937   0.000  -0.027   0.394  -0.000   0.012
 -0.000   0.000   0.000 -11.014   0.000  -0.000   0.428  -0.000
  0.031  -0.004  -0.027   0.000 -11.005   0.012  -0.000   0.424
  0.000  -0.001   0.394  -0.000   0.012   0.095   0.000  -0.004
 -0.000   0.000  -0.000   0.428  -0.000   0.000   0.083   0.000
 -0.000   0.000   0.012  -0.000   0.424  -0.004   0.000   0.084
 pseudopotential strength for first ion, spin component:           2
 13.788  -0.530  -0.086  -0.000   0.030   0.002   0.000  -0.001
 -0.530   0.122   0.011   0.000  -0.004  -0.001  -0.000   0.000
 -0.086   0.011 -10.726  -0.000   0.087   0.350   0.000  -0.021
 -0.000   0.000  -0.000 -10.480  -0.000   0.000   0.291   0.000
  0.030  -0.004   0.087  -0.000 -10.511  -0.021   0.000   0.299
  0.002  -0.001   0.350   0.000  -0.021   0.108  -0.000   0.007
  0.000  -0.000   0.000   0.291   0.000  -0.000   0.127  -0.000
 -0.001   0.000  -0.021   0.000   0.299   0.007  -0.000   0.124
 total augmentation occupancy for first ion, spin component:           1
  1.942   0.133  -0.130  -0.000   0.046   0.044   0.000  -0.016
  0.133   0.027   0.145   0.000  -0.051   0.026   0.000  -0.009
 -0.130   0.145   1.525   0.000  -0.031   0.203   0.000  -0.054
 -0.000   0.000   0.000   1.440   0.000   0.000   0.050   0.000
  0.046  -0.051  -0.031   0.000   1.449  -0.054   0.000   0.069
  0.044   0.026   0.203   0.000  -0.054   0.031   0.000  -0.010
  0.000   0.000   0.000   0.050   0.000   0.000   0.002   0.000
 -0.016  -0.009  -0.054   0.000   0.069  -0.010   0.000   0.006
 total augmentation occupancy for first ion, spin component:           2
  0.019  -0.018   0.005   0.000  -0.002  -0.000  -0.000   0.000
 -0.018  -0.003   0.002   0.000  -0.001  -0.001  -0.000   0.000
  0.005   0.002   0.078  -0.000   0.155  -0.004  -0.000   0.003
  0.000   0.000  -0.000   0.515  -0.000  -0.000   0.003  -0.000
 -0.002  -0.001   0.155  -0.000   0.462   0.003  -0.000   0.002
 -0.000  -0.001  -0.004  -0.000   0.003  -0.002  -0.000   0.001
 -0.000  -0.000  -0.000   0.003  -0.000  -0.000  -0.001  -0.000
  0.000   0.000   0.003  -0.000   0.002   0.001  -0.000  -0.001


------------------------ aborting loop because EDIFF is reached ----------------------------------------


 


 total charge     
 
# of ion       s       p       d       tot
------------------------------------------
    1        1.629   3.280   0.000   4.909
    2        0.647   0.124   0.000   0.771
--------------------------------------------------
tot          2.277   3.404   0.000   5.680
 


 magnetization (x)
 
# of ion       s       p       d       tot
------------------------------------------
    1        0.009   0.765   0.000   0.774
    2       -0.013   0.010   0.000  -0.002
--------------------------------------------------
tot         -0.004   0.775   0.000   0.772
 
    CHARGE:  cpu time    0.0341: real time    0.0342
    FORLOC:  cpu time    0.0057: real time    0.0057
    FORNL :  cpu time    0.0260: real time    0.0283
    STRESS:  cpu time    0.0824: real time    0.0879
    FORHAR:  cpu time    0.0272: real time    0.0285
    MIXING:  cpu time    0.0172: real time    0.0172
    OFIELD:  cpu time    0.0003: real time    0.0024

 ---------------------------------------------------------------------------------------------

         DFTD3 V3.0 Rev 1        
 IVDW         = 12
 DF pbe       
 parameters
 VDW_S6       =    1.0000
 VDW_S8       =    0.7875
 VDW_A1       =    0.4289
 VDW_A2       =    4.4407
 k1-k3        =   16.0000    1.3333   -4.0000
 VDW_RADIUS   =   50.2022 A
 VDW_CNRADIUS =   21.1671 A
 Edisp (eV)   -0.00414

 E6    (eV) :    -0.0031
 E8    (eV) :    -0.0010
 % E8        : 24.60
    FORVDW:  cpu time    0.0207: real time    0.0388

  FORCE on cell =-STRESS in cart. coord.  units (eV):
  Direction    XX          YY          ZZ          XY          YZ          ZX
  --------------------------------------------------------------------------------------
  Alpha Z     0.05308     0.05308     0.05308
  Ewald     -12.24093    57.82612   -22.26922   -28.25482     0.00000    -0.00000
  Hartree   130.59343   147.42135   128.19214    -6.75433     0.00058     0.00165
  E(xc)     -32.42590   -32.00386   -32.48632    -0.17072    -0.00000    -0.00000
  Local    -209.69750  -282.93194  -199.23542    29.48228    -0.00160    -0.00452
  n-local   -25.28201   -27.67341   -24.94615     0.96522    -0.00026    -0.00074
  augment     6.32959     6.06636     6.36936     0.10628     0.00010     0.00028
  Kinetic   142.02360   131.63323   143.52355     4.20149     0.00096     0.00271
  Fock        0.00000     0.00000     0.00000     0.00000     0.00000     0.00000
  vdW        -0.00001     0.00002    -0.00001    -0.00001    -0.00000    -0.00000
  -------------------------------------------------------------------------------------
  Total      -0.64665     0.39095    -0.79898    -0.42460    -0.00022    -0.00062
  in kB      -0.30698     0.18559    -0.37929    -0.20157    -0.00010    -0.00029
  external pressure =       -0.17 kB  Pullay stress =        0.00 kB


 VOLUME and BASIS-vectors are now :
 -----------------------------------------------------------------------------
  energy-cutoff  :      400.00
  volume of cell :     3375.00
      direct lattice vectors                 reciprocal lattice vectors
    15.000000000  0.000000000  0.000000000     0.066666667  0.000000000  0.000000000
     0.000000000 15.000000000  0.000000000     0.000000000  0.066666667  0.000000000
     0.000000000  0.000000000 15.000000000     0.000000000  0.000000000  0.066666667

  length of vectors
    15.000000000 15.000000000 15.000000000     0.066666667  0.066666667  0.066666667


 FORCES acting on ions
    electron-ion (+dipol)            ewald-force                    non-local-force                 convergence-correction
 -----------------------------------------------------------------------------------------------
   -.170E+02 0.481E+02 -.222E-04   0.312E+02 -.883E+02 0.642E-17   -.138E+02 0.389E+02 0.136E-04   0.340E-04 -.286E-03 0.338E-05
   0.279E+02 -.787E+02 0.132E-06   -.312E+02 0.883E+02 -.488E-18   0.293E+01 -.827E+01 -.116E-06   0.298E-05 -.280E-04 -.160E-06
 -----------------------------------------------------------------------------------------------
   0.108E+02 -.307E+02 -.221E-04   0.000E+00 0.000E+00 0.593E-17   -.108E+02 0.306E+02 0.135E-04   0.370E-04 -.314E-03 0.322E-05
 
 
 POSITION                                       TOTAL-FORCE (eV/Angst)
 -----------------------------------------------------------------------------------
      7.53558      7.39944      7.50000         0.455480     -1.285784     -0.000003
      7.21535      8.30446      7.50000        -0.455480      1.285784      0.000003
 -----------------------------------------------------------------------------------
    total drift:                                0.003496     -0.005512     -0.000005


--------------------------------------------------------------------------------------------------------


  FREE ENERGIE OF THE ION-ELECTRON SYSTEM (eV)
  ---------------------------------------------------
  free  energy   TOTEN  =        -7.54669261 eV

  energy  without entropy=       -7.51848314  energy(sigma->0) =       -7.53258787
 


--------------------------------------------------------------------------------------------------------


    POTLOK:  cpu time    0.4563: real time    0.4565


--------------------------------------------------------------------------------------------------------


 stress matrix after NEB project (eV)
     -0.64665     -0.42460     -0.00062
     -0.42460      0.39095     -0.00022
     -0.00062     -0.00022     -0.79898
  FORCES: max atom, RMS     1.364076    1.364076
  FORCE total and by dimension    1.929094    1.285784
  Stress total and by dimension    1.252974    0.798982


--------------------------------------------------------------------------------------------------------


    WAVPRE:  cpu time   20.7601: real time   20.8622
    FEWALD:  cpu time    0.0003: real time    0.0020

 real space projection operators:
  total allocation   :        133.88 KBytes
  max/ min on nodes  :         33.72         32.82

    ORTHCH:  cpu time    0.0104: real time    0.0104
     LOOP+:  cpu time   37.6017: real time   37.8762


--------------------------------------- Iteration      2(   1)  ---------------------------------------


    POTLOK:  cpu time    0.2344: real time    0.2377
    SETDIJ:  cpu time    0.2206: real time    0.2206
    EDDIAG:  cpu time    0.0273: real time    0.0275
  RMM-DIIS:  cpu time    0.0857: real time    0.0858
    ORTHCH:  cpu time    0.0022: real time    0.0022
       DOS:  cpu time    0.0004: real time    0.0004
    CHARGE:  cpu time    0.0363: real time    0.0363
    MIXING:  cpu time    0.0067: real time    0.0067
    --------------------------------------------
      LOOP:  cpu time    0.6138: real time    0.6174

 eigenvalue-minimisations  :    32
 total energy-change (2. order) : 0.1895346E+00  (-0.2865317E+01)
 number of electron       6.9999999 magnetization       1.0000439
 augmentation part        0.5469880 magnetization       0.2099128

 Broyden mixing:
  rms(total) = 0.20613E+00    rms(broyden)= 0.20490E+00
  rms(prec ) = 0.21808E+00
  weight for this iteration     100.00

 Free energy of the ion-electron system (eV)
  ---------------------------------------------------
  alpha Z        PSCENC =         0.05307897
  Ewald energy   TEWEN  =        12.47963258
  -Hartree energ DENC   =      -400.90052388
  -exchange      EXHF   =         0.00000000
  -V(xc)+E(xc)   XCENC  =        30.08243630
  PAW double counting   =       290.64347792     -292.57363146
  entropy T*S    EENTRO =        -0.02820948
  eigenvalues    EBANDS =       -91.85109671
  atomic energy  EATOM  =       444.74182870
  Solvation  Ediel_sol  =         0.00000000
  ---------------------------------------------------
  free energy    TOTEN  =        -7.35300705 eV

  energy without entropy =       -7.32479758  energy(sigma->0) =       -7.33890231


--------------------------------------------------------------------------------------------------------


--------------------------------------- Iteration      2(   2)  ---------------------------------------


    POTLOK:  cpu time    0.2344: real time    0.2441
    SETDIJ:  cpu time    0.2206: real time    0.2207
    EDDIAG:  cpu time    0.0268: real time    0.0270
  RMM-DIIS:  cpu time    0.0836: real time    0.0837
    ORTHCH:  cpu time    0.0025: real time    0.0025
       DOS:  cpu time    0.0004: real time    0.0004
    CHARGE:  cpu time    0.0361: real time    0.0361
    MIXING:  cpu time    0.0066: real time    0.0066
    --------------------------------------------
      LOOP:  cpu time    0.6110: real time    0.6210

 eigenvalue-minimisations  :    32
 total energy-change (2. order) : 0.2097415E-01  (-0.6029198E-01)
 number of electron       7.0000000 magnetization       1.0000350
 augmentation part        0.5749308 magnetization       0.2146998

 Broyden mixing:
  rms(total) = 0.73169E-01    rms(broyden)= 0.72694E-01
  rms(prec ) = 0.76137E-01
  weight for this iteration     100.00

 eigenvalues of (default mixing * dielectric matrix)
  average eigenvalue GAMMA=   0.7703
  0.7703

 Free energy of the ion-electron system (eV)
  ---------------------------------------------------
  alpha Z        PSCENC =         0.05307897
  Ewald energy   TEWEN  =        12.47963258
  -Hartree energ DENC   =      -397.55591354
  -exchange      EXHF   =         0.00000000
  -V(xc)+E(xc)   XCENC  =        29.90124020
  PAW double counting   =       280.95702120     -282.81208777
  entropy T*S    EENTRO =        -0.02820816
  eigenvalues    EBANDS =       -95.06862508
  atomic energy  EATOM  =       444.74182870
  Solvation  Ediel_sol  =         0.00000000
  ---------------------------------------------------
  free energy    TOTEN  =        -7.33203291 eV

  energy without entropy =       -7.30382475  energy(sigma->0) =       -7.31792883


--------------------------------------------------------------------------------------------------------


--------------------------------------- Iteration      2(   3)  ---------------------------------------


    POTLOK:  cpu time    0.2356: real time    0.2359
    SETDIJ:  cpu time    0.2206: real time    0.2206
    EDDIAG:  cpu time    0.0268: real time    0.0270
  RMM-DIIS:  cpu time    0.0857: real time    0.0858
    ORTHCH:  cpu time    0.0024: real time    0.0024
       DOS:  cpu time    0.0004: real time    0.0004
    CHARGE:  cpu time    0.0354: real time    0.0354
    MIXING:  cpu time    0.0070: real time    0.0070
    --------------------------------------------
      LOOP:  cpu time    0.6139: real time    0.6146

 eigenvalue-minimisations  :    32
 total energy-change (2. order) :-0.2904583E-01  (-0.2257708E-02)
 number of electron       6.9999998 magnetization       1.0000320
 augmentation part        0.5778702 magnetization       0.2160567

 Broyden mixing:
  rms(total) = 0.71577E-01    rms(broyden)= 0.70809E-01
  rms(prec ) = 0.74511E-01
  weight for this iteration     100.00

 eigenvalues of (default mixing * dielectric matrix)
  average eigenvalue GAMMA=   0.5205
  0.7721  0.2690

 Free energy of the ion-electron system (eV)
  ---------------------------------------------------
  alpha Z        PSCENC =         0.05307897
  Ewald energy   TEWEN  =        12.47963258
  -Hartree energ DENC   =      -397.63148635
  -exchange      EXHF   =         0.00000000
  -V(xc)+E(xc)   XCENC  =        29.88075027
  PAW double counting   =       279.50816119     -281.36297052
  entropy T*S    EENTRO =        -0.02792049
  eigenvalues    EBANDS =       -95.00215309
  atomic energy  EATOM  =       444.74182870
  Solvation  Ediel_sol  =         0.00000000
  ---------------------------------------------------
  free energy    TOTEN  =        -7.36107873 eV

  energy without entropy =       -7.33315824  energy(sigma->0) =       -7.34711849


--------------------------------------------------------------------------------------------------------


--------------------------------------- Iteration      2(   4)  ---------------------------------------


    POTLOK:  cpu time    0.2377: real time    0.2382
    SETDIJ:  cpu time    0.2206: real time    0.2207
    EDDIAG:  cpu time    0.0271: real time    0.0272
  RMM-DIIS:  cpu time    0.0825: real time    0.0825
    ORTHCH:  cpu time    0.0023: real time    0.0023
       DOS:  cpu time    0.0004: real time    0.0004
    CHARGE:  cpu time    0.0359: real time    0.0359
    MIXING:  cpu time    0.0071: real time    0.0071
    --------------------------------------------
      LOOP:  cpu time    0.6136: real time    0.6143

 eigenvalue-minimisations  :    32
 total energy-change (2. order) :-0.1172305E-01  (-0.2441228E-03)
 number of electron       6.9999988 magnetization       1.0000281
 augmentation part        0.5782264 magnetization       0.2159977

 Broyden mixing:
  rms(total) = 0.35691E+00    rms(broyden)= 0.35203E+00
  rms(prec ) = 0.36276E+00
  weight for this iteration     100.00

 eigenvalues of (default mixing * dielectric matrix)
  average eigenvalue GAMMA=   0.5925
  0.9671  0.7367  0.0737

 Free energy of the ion-electron system (eV)
  ---------------------------------------------------
  alpha Z        PSCENC =         0.05307897
  Ewald energy   TEWEN  =        12.47963258
  -Hartree energ DENC   =      -397.74264536
  -exchange      EXHF   =         0.00000000
  -V(xc)+E(xc)   XCENC  =        29.88621313
  PAW double counting   =       279.24162017     -281.09943626
  entropy T*S    EENTRO =        -0.01628613
  eigenvalues    EBANDS =       -94.91680758
  atomic energy  EATOM  =       444.74182870
  Solvation  Ediel_sol  =         0.00000000
  ---------------------------------------------------
  free energy    TOTEN  =        -7.37280179 eV

  energy without entropy =       -7.35651565  energy(sigma->0) =       -7.36465872


--------------------------------------------------------------------------------------------------------


--------------------------------------- Iteration      2(   5)  ---------------------------------------


    POTLOK:  cpu time    0.2363: real time    0.2368
    SETDIJ:  cpu time    0.2205: real time    0.2209
    EDDIAG:  cpu time    0.0267: real time    0.0271
  RMM-DIIS:  cpu time    0.0866: real time    0.0866
    ORTHCH:  cpu time    0.0023: real time    0.0023
       DOS:  cpu time    0.0003: real time    0.0003
    CHARGE:  cpu time    0.0351: real time    0.0351
    MIXING:  cpu time    0.0082: real time    0.0082
    --------------------------------------------
      LOOP:  cpu time    0.6160: real time    0.6173

 eigenvalue-minimisations  :    32
 total energy-change (2. order) : 0.1053635E+00  (-0.5322386E-03)
 number of electron       6.9999999 magnetization       1.0000131
 augmentation part        0.5770340 magnetization       0.2161368

 Broyden mixing:
  rms(total) = 0.62972E-01    rms(broyden)= 0.37335E-01
  rms(prec ) = 0.39435E-01
  weight for this iteration     100.00
  WARNING: grid for Broyden might be to small

 eigenvalues of (default mixing * dielectric matrix)
  average eigenvalue GAMMA=   0.9487
  2.0593  0.9746  0.6855  0.0754

 Free energy of the ion-electron system (eV)
  ---------------------------------------------------
  alpha Z        PSCENC =         0.05307897
  Ewald energy   TEWEN  =        12.47963258
  -Hartree energ DENC   =      -397.88007381
  -exchange      EXHF   =         0.00000000
  -V(xc)+E(xc)   XCENC  =        29.95750509
  PAW double counting   =       278.90231850     -280.76427014
  entropy T*S    EENTRO =        -0.02814576
  eigenvalues    EBANDS =       -94.72931246
  atomic energy  EATOM  =       444.74182870
  Solvation  Ediel_sol  =         0.00000000
  ---------------------------------------------------
  free energy    TOTEN  =        -7.26743832 eV

  energy without entropy =       -7.23929256  energy(sigma->0) =       -7.25336544


--------------------------------------------------------------------------------------------------------


--------------------------------------- Iteration      2(   6)  ---------------------------------------


    POTLOK:  cpu time    0.2358: real time    0.2361
    SETDIJ:  cpu time    0.2202: real time    0.2203
    EDDIAG:  cpu time    0.0267: real time    0.0270
  RMM-DIIS:  cpu time    0.0828: real time    0.0829
    ORTHCH:  cpu time    0.0023: real time    0.0023
       DOS:  cpu time    0.0004: real time    0.0004
    CHARGE:  cpu time    0.0355: real time    0.0355
    MIXING:  cpu time    0.0083: real time    0.0083
    --------------------------------------------
      LOOP:  cpu time    0.6118: real time    0.6127

 eigenvalue-minimisations  :    32
 total energy-change (2. order) :-0.8547011E-01  (-0.1438254E-02)
 number of electron       6.9999999 magnetization       1.0000130
 augmentation part        0.5731096 magnetization       0.2157936

 Broyden mixing:
  rms(total) = 0.44740E-01    rms(broyden)= 0.42885E-01
  rms(prec ) = 0.44621E-01
  weight for this iteration     100.00

 eigenvalues of (default mixing * dielectric matrix)
  average eigenvalue GAMMA=   0.7669
  2.0598  0.9681  0.6850  0.0754  0.0462

 Free energy of the ion-electron system (eV)
  ---------------------------------------------------
  alpha Z        PSCENC =         0.05307897
  Ewald energy   TEWEN  =        12.47963258
  -Hartree energ DENC   =      -398.20546775
  -exchange      EXHF   =         0.00000000
  -V(xc)+E(xc)   XCENC  =        29.91225969
  PAW double counting   =       277.57020482     -279.44113042
  entropy T*S    EENTRO =        -0.02807701
  eigenvalues    EBANDS =       -94.43523801
  atomic energy  EATOM  =       444.74182870
  Solvation  Ediel_sol  =         0.00000000
  ---------------------------------------------------
  free energy    TOTEN  =        -7.35290842 eV

  energy without entropy =       -7.32483141  energy(sigma->0) =       -7.33886992


--------------------------------------------------------------------------------------------------------


--------------------------------------- Iteration      2(   7)  ---------------------------------------


    POTLOK:  cpu time    0.2381: real time    0.2384
    SETDIJ:  cpu time    0.2209: real time    0.2209
    EDDIAG:  cpu time    0.0267: real time    0.0270
  RMM-DIIS:  cpu time    0.0859: real time    0.0861
    ORTHCH:  cpu time    0.0027: real time    0.0027
       DOS:  cpu time    0.0004: real time    0.0004
    CHARGE:  cpu time    0.0352: real time    0.0353
    MIXING:  cpu time    0.0087: real time    0.0087
    --------------------------------------------
      LOOP:  cpu time    0.6186: real time    0.6194

 eigenvalue-minimisations  :    32
 total energy-change (2. order) :-0.9901332E-02  (-0.7572866E-04)
 number of electron       7.0000001 magnetization       1.0000108
 augmentation part        0.5726107 magnetization       0.2157959

 Broyden mixing:
  rms(total) = 0.64654E-01    rms(broyden)= 0.63915E-01
  rms(prec ) = 0.66192E-01
  weight for this iteration     100.00

 eigenvalues of (default mixing * dielectric matrix)
  average eigenvalue GAMMA=   0.7701
  2.2212  0.7891  0.7891  0.7021  0.0755  0.0438

 Free energy of the ion-electron system (eV)
  ---------------------------------------------------
  alpha Z        PSCENC =         0.05307897
  Ewald energy   TEWEN  =        12.47963258
  -Hartree energ DENC   =      -398.18904935
  -exchange      EXHF   =         0.00000000
  -V(xc)+E(xc)   XCENC  =        29.90427557
  PAW double counting   =       277.53466679     -279.40526544
  entropy T*S    EENTRO =        -0.02787684
  eigenvalues    EBANDS =       -94.45410074
  atomic energy  EATOM  =       444.74182870
  Solvation  Ediel_sol  =         0.00000000
  ---------------------------------------------------
  free energy    TOTEN  =        -7.36280976 eV

  energy without entropy =       -7.33493292  energy(sigma->0) =       -7.34887134


--------------------------------------------------------------------------------------------------------


--------------------------------------- Iteration      2(   8)  ---------------------------------------


    POTLOK:  cpu time    0.2377: real time    0.2381
    SETDIJ:  cpu time    0.2227: real time    0.2228
    EDDIAG:  cpu time    0.0268: real time    0.0270
  RMM-DIIS:  cpu time    0.0845: real time    0.0845
    ORTHCH:  cpu time    0.0023: real time    0.0023
       DOS:  cpu time    0.0004: real time    0.0004
    CHARGE:  cpu time    0.0366: real time    0.0366
    MIXING:  cpu time    0.0082: real time    0.0082
    --------------------------------------------
      LOOP:  cpu time    0.6193: real time    0.6200

 eigenvalue-minimisations  :    32
 total energy-change (2. order) : 0.2457348E-02  (-0.5584115E-04)
 number of electron       7.0000000 magnetization       1.0000090
 augmentation part        0.5733211 magnetization       0.2159354

 Broyden mixing:
  rms(total) = 0.20576E-01    rms(broyden)= 0.19085E-01
  rms(prec ) = 0.20198E-01
  weight for this iteration     100.00

 eigenvalues of (default mixing * dielectric matrix)
  average eigenvalue GAMMA=   0.8297
  2.2864  0.9982  0.9982  0.7600  0.6448  0.0755  0.0444

 Free energy of the ion-electron system (eV)
  ---------------------------------------------------
  alpha Z        PSCENC =         0.05307897
  Ewald energy   TEWEN  =        12.47963258
  -Hartree energ DENC   =      -398.02281583
  -exchange      EXHF   =         0.00000000
  -V(xc)+E(xc)   XCENC  =        29.89503869
  PAW double counting   =       277.10777340     -278.97507263
  entropy T*S    EENTRO =        -0.02818073
  eigenvalues    EBANDS =       -94.61163555
  atomic energy  EATOM  =       444.74182870
  Solvation  Ediel_sol  =         0.00000000
  ---------------------------------------------------
  free energy    TOTEN  =        -7.36035241 eV

  energy without entropy =       -7.33217168  energy(sigma->0) =       -7.34626204


--------------------------------------------------------------------------------------------------------


--------------------------------------- Iteration      2(   9)  ---------------------------------------


    POTLOK:  cpu time    0.2368: real time    0.2370
    SETDIJ:  cpu time    0.2220: real time    0.2220
    EDDIAG:  cpu time    0.0270: real time    0.0272
  RMM-DIIS:  cpu time    0.0841: real time    0.0842
    ORTHCH:  cpu time    0.0023: real time    0.0023
       DOS:  cpu time    0.0003: real time    0.0003
    CHARGE:  cpu time    0.0356: real time    0.0356
    MIXING:  cpu time    0.0094: real time    0.0094
    --------------------------------------------
      LOOP:  cpu time    0.6175: real time    0.6180

 eigenvalue-minimisations  :    32
 total energy-change (2. order) :-0.5395322E-02  (-0.8082885E-04)
 number of electron       7.0000000 magnetization       1.0000063
 augmentation part        0.5743819 magnetization       0.2161549

 Broyden mixing:
  rms(total) = 0.19181E-01    rms(broyden)= 0.19105E-01
  rms(prec ) = 0.19720E-01
  weight for this iteration     100.00

 eigenvalues of (default mixing * dielectric matrix)
  average eigenvalue GAMMA=   0.8668
  2.3034  1.0797  1.0797  0.9644  0.7294  0.6578  0.0755  0.0444

 Free energy of the ion-electron system (eV)
  ---------------------------------------------------
  alpha Z        PSCENC =         0.05307897
  Ewald energy   TEWEN  =        12.47963258
  -Hartree energ DENC   =      -397.85888779
  -exchange      EXHF   =         0.00000000
  -V(xc)+E(xc)   XCENC  =        29.88152916
  PAW double counting   =       276.78662151     -278.65033357
  entropy T*S    EENTRO =        -0.02817463
  eigenvalues    EBANDS =       -94.77104266
  atomic energy  EATOM  =       444.74182870
  Solvation  Ediel_sol  =         0.00000000
  ---------------------------------------------------
  free energy    TOTEN  =        -7.36574773 eV

  energy without entropy =       -7.33757310  energy(sigma->0) =       -7.35166042


--------------------------------------------------------------------------------------------------------


--------------------------------------- Iteration      2(  10)  ---------------------------------------


    POTLOK:  cpu time    0.2362: real time    0.2367
    SETDIJ:  cpu time    0.2214: real time    0.2214
    EDDIAG:  cpu time    0.0267: real time    0.0270
  RMM-DIIS:  cpu time    0.0858: real time    0.0858
    ORTHCH:  cpu time    0.0023: real time    0.0023
       DOS:  cpu time    0.0004: real time    0.0004
    CHARGE:  cpu time    0.0355: real time    0.0355
    MIXING:  cpu time    0.0100: real time    0.0100
    --------------------------------------------
      LOOP:  cpu time    0.6183: real time    0.6191

 eigenvalue-minimisations  :    32
 total energy-change (2. order) :-0.3183851E-03  (-0.1779672E-04)
 number of electron       7.0000000 magnetization       1.0000025
 augmentation part        0.5748479 magnetization       0.2162000

 Broyden mixing:
  rms(total) = 0.10189E-01    rms(broyden)= 0.99891E-02
  rms(prec ) = 0.10290E-01
  weight for this iteration     100.00

 eigenvalues of (default mixing * dielectric matrix)
  average eigenvalue GAMMA=   0.9674
  2.3059  1.9665  1.0782  1.0782  0.8270  0.6753  0.6552  0.0755  0.0444

 Free energy of the ion-electron system (eV)
  ---------------------------------------------------
  alpha Z        PSCENC =         0.05307897
  Ewald energy   TEWEN  =        12.47963258
  -Hartree energ DENC   =      -397.80683938
  -exchange      EXHF   =         0.00000000
  -V(xc)+E(xc)   XCENC  =        29.87837001
  PAW double counting   =       276.66363623     -278.52625746
  entropy T*S    EENTRO =        -0.02820018
  eigenvalues    EBANDS =       -94.82131559
  atomic energy  EATOM  =       444.74182870
  Solvation  Ediel_sol  =         0.00000000
  ---------------------------------------------------
  free energy    TOTEN  =        -7.36606611 eV

  energy without entropy =       -7.33786594  energy(sigma->0) =       -7.35196603


--------------------------------------------------------------------------------------------------------


--------------------------------------- Iteration      2(  11)  ---------------------------------------


    POTLOK:  cpu time    0.2374: real time    0.2376
    SETDIJ:  cpu time    0.2227: real time    0.2228
    EDDIAG:  cpu time    0.0269: real time    0.0271
  RMM-DIIS:  cpu time    0.0860: real time    0.0860
    ORTHCH:  cpu time    0.0023: real time    0.0023
       DOS:  cpu time    0.0004: real time    0.0004
    CHARGE:  cpu time    0.0361: real time    0.0361
    MIXING:  cpu time    0.0109: real time    0.0109
    --------------------------------------------
      LOOP:  cpu time    0.6227: real time    0.6232

 eigenvalue-minimisations  :    30
 total energy-change (2. order) :-0.1344789E-02  (-0.5478416E-05)
 number of electron       7.0000000 magnetization       1.0000018
 augmentation part        0.5750397 magnetization       0.2162106

 Broyden mixing:
  rms(total) = 0.28287E-02    rms(broyden)= 0.18136E-02
  rms(prec ) = 0.19515E-02
  weight for this iteration     100.00
  WARNING: grid for Broyden might be to small

 eigenvalues of (default mixing * dielectric matrix)
  average eigenvalue GAMMA=   0.9946
  2.5760  2.1175  1.0947  1.0947  0.9048  0.7019  0.7019  0.6342  0.0755  0.0444

 Free energy of the ion-electron system (eV)
  ---------------------------------------------------
  alpha Z        PSCENC =         0.05307897
  Ewald energy   TEWEN  =        12.47963258
  -Hartree energ DENC   =      -397.78309699
  -exchange      EXHF   =         0.00000000
  -V(xc)+E(xc)   XCENC  =        29.87612749
  PAW double counting   =       276.57014579     -278.43230516
  entropy T*S    EENTRO =        -0.02820933
  eigenvalues    EBANDS =       -94.84461295
  atomic energy  EATOM  =       444.74182870
  Solvation  Ediel_sol  =         0.00000000
  ---------------------------------------------------
  free energy    TOTEN  =        -7.36741090 eV

  energy without entropy =       -7.33920157  energy(sigma->0) =       -7.35330624


--------------------------------------------------------------------------------------------------------


--------------------------------------- Iteration      2(  12)  ---------------------------------------


    POTLOK:  cpu time    0.2352: real time    0.2354
    SETDIJ:  cpu time    0.2213: real time    0.2213
    EDDIAG:  cpu time    0.0269: real time    0.0271
  RMM-DIIS:  cpu time    0.0834: real time    0.0834
    ORTHCH:  cpu time    0.0023: real time    0.0023
       DOS:  cpu time    0.0004: real time    0.0004
    CHARGE:  cpu time    0.0353: real time    0.0353
    MIXING:  cpu time    0.0111: real time    0.0110
    --------------------------------------------
      LOOP:  cpu time    0.6158: real time    0.6163

 eigenvalue-minimisations  :    27
 total energy-change (2. order) :-0.8992674E-03  (-0.3233377E-05)
 number of electron       7.0000000 magnetization       1.0000009
 augmentation part        0.5750348 magnetization       0.2162100

 Broyden mixing:
  rms(total) = 0.23760E-02    rms(broyden)= 0.20739E-02
  rms(prec ) = 0.21839E-02
  weight for this iteration     100.00
  WARNING: grid for Broyden might be to small

 eigenvalues of (default mixing * dielectric matrix)
  average eigenvalue GAMMA=   0.9796
  2.5338  1.9570  1.0894  1.0894  1.0230  0.9401  0.7239  0.6589  0.6397  0.0755
  0.0444

 Free energy of the ion-electron system (eV)
  ---------------------------------------------------
  alpha Z        PSCENC =         0.05307897
  Ewald energy   TEWEN  =        12.47963258
  -Hartree energ DENC   =      -397.79015558
  -exchange      EXHF   =         0.00000000
  -V(xc)+E(xc)   XCENC  =        29.87598900
  PAW double counting   =       276.57983160     -278.44221528
  entropy T*S    EENTRO =        -0.02820899
  eigenvalues    EBANDS =       -94.83809118
  atomic energy  EATOM  =       444.74182870
  Solvation  Ediel_sol  =         0.00000000
  ---------------------------------------------------
  free energy    TOTEN  =        -7.36831017 eV

  energy without entropy =       -7.34010118  energy(sigma->0) =       -7.35420568


--------------------------------------------------------------------------------------------------------


--------------------------------------- Iteration      2(  13)  ---------------------------------------


    POTLOK:  cpu time    0.2388: real time    0.2393
    SETDIJ:  cpu time    0.2216: real time    0.2216
    EDDIAG:  cpu time    0.0276: real time    0.0277
  RMM-DIIS:  cpu time    0.0841: real time    0.0841
    ORTHCH:  cpu time    0.0023: real time    0.0023
       DOS:  cpu time    0.0004: real time    0.0004
    CHARGE:  cpu time    0.0360: real time    0.0360
    MIXING:  cpu time    0.0121: real time    0.0121
    --------------------------------------------
      LOOP:  cpu time    0.6227: real time    0.6235

 eigenvalue-minimisations  :    26
 total energy-change (2. order) :-0.2343880E-03  (-0.1243974E-05)
 number of electron       6.9999999 magnetization       0.9999994
 augmentation part        0.5749955 magnetization       0.2162114

 Broyden mixing:
  rms(total) = 0.25435E-02    rms(broyden)= 0.25230E-02
  rms(prec ) = 0.26143E-02
  weight for this iteration     100.00

 eigenvalues of (default mixing * dielectric matrix)
  average eigenvalue GAMMA=   1.0601
  2.4991  2.3421  1.6211  1.1120  1.1120  1.0119  0.8837  0.7333  0.6606  0.6258
  0.0755  0.0444

 Free energy of the ion-electron system (eV)
  ---------------------------------------------------
  alpha Z        PSCENC =         0.05307897
  Ewald energy   TEWEN  =        12.47963258
  -Hartree energ DENC   =      -397.79275552
  -exchange      EXHF   =         0.00000000
  -V(xc)+E(xc)   XCENC  =        29.87608047
  PAW double counting   =       276.59770065     -278.46032919
  entropy T*S    EENTRO =        -0.02820883
  eigenvalues    EBANDS =       -94.83557238
  atomic energy  EATOM  =       444.74182870
  Solvation  Ediel_sol  =         0.00000000
  ---------------------------------------------------
  free energy    TOTEN  =        -7.36854456 eV

  energy without entropy =       -7.34033572  energy(sigma->0) =       -7.35444014


--------------------------------------------------------------------------------------------------------


--------------------------------------- Iteration      2(  14)  ---------------------------------------


    POTLOK:  cpu time    0.2334: real time    0.2338
    SETDIJ:  cpu time    0.2225: real time    0.2225
    EDDIAG:  cpu time    0.0269: real time    0.0272
  RMM-DIIS:  cpu time    0.0834: real time    0.0835
    ORTHCH:  cpu time    0.0023: real time    0.0023
       DOS:  cpu time    0.0003: real time    0.0003
    CHARGE:  cpu time    0.0371: real time    0.0371
    MIXING:  cpu time    0.0112: real time    0.0112
    --------------------------------------------
      LOOP:  cpu time    0.6171: real time    0.6179

 eigenvalue-minimisations  :    24
 total energy-change (2. order) :-0.2359396E-04  (-0.5902518E-06)
 number of electron       7.0000000 magnetization       0.9999991
 augmentation part        0.5750084 magnetization       0.2162176

 Broyden mixing:
  rms(total) = 0.18632E-02    rms(broyden)= 0.18600E-02
  rms(prec ) = 0.19250E-02
  weight for this iteration     100.00

 eigenvalues of (default mixing * dielectric matrix)
  average eigenvalue GAMMA=   1.1358
  3.1436  2.6155  1.8683  1.0877  1.0877  1.1520  1.0047  0.7470  0.6790  0.6299
  0.6299  0.0755  0.0444

 Free energy of the ion-electron system (eV)
  ---------------------------------------------------
  alpha Z        PSCENC =         0.05307897
  Ewald energy   TEWEN  =        12.47963258
  -Hartree energ DENC   =      -397.78165754
  -exchange      EXHF   =         0.00000000
  -V(xc)+E(xc)   XCENC  =        29.87560251
  PAW double counting   =       276.59263545     -278.45526653
  entropy T*S    EENTRO =        -0.02820915
  eigenvalues    EBANDS =       -94.84621314
  atomic energy  EATOM  =       444.74182870
  Solvation  Ediel_sol  =         0.00000000
  ---------------------------------------------------
  free energy    TOTEN  =        -7.36856815 eV

  energy without entropy =       -7.34035900  energy(sigma->0) =       -7.35446358


--------------------------------------------------------------------------------------------------------


--------------------------------------- Iteration      2(  15)  ---------------------------------------


    POTLOK:  cpu time    0.2344: real time    0.2363
    SETDIJ:  cpu time    0.2210: real time    0.2210
    EDDIAG:  cpu time    0.0271: real time    0.0273
  RMM-DIIS:  cpu time    0.0839: real time    0.0840
    ORTHCH:  cpu time    0.0023: real time    0.0023
       DOS:  cpu time    0.0004: real time    0.0004
    CHARGE:  cpu time    0.0353: real time    0.0354
    MIXING:  cpu time    0.0129: real time    0.0129
    --------------------------------------------
      LOOP:  cpu time    0.6173: real time    0.6195

 eigenvalue-minimisations  :    24
 total energy-change (2. order) :-0.1588808E-04  (-0.3393154E-06)
 number of electron       7.0000000 magnetization       0.9999991
 augmentation part        0.5749876 magnetization       0.2162163

 Broyden mixing:
  rms(total) = 0.69715E-03    rms(broyden)= 0.62782E-03
  rms(prec ) = 0.65963E-03
  weight for this iteration     100.00

 eigenvalues of (default mixing * dielectric matrix)
  average eigenvalue GAMMA=   1.2239
  3.8678  2.7228  2.1618  1.1065  1.1065  1.2560  1.2560  0.8355  0.7117  0.7117
  0.6558  0.6231  0.0755  0.0444

 Free energy of the ion-electron system (eV)
  ---------------------------------------------------
  alpha Z        PSCENC =         0.05307897
  Ewald energy   TEWEN  =        12.47963258
  -Hartree energ DENC   =      -397.78211219
  -exchange      EXHF   =         0.00000000
  -V(xc)+E(xc)   XCENC  =        29.87568036
  PAW double counting   =       276.60110292     -278.46380832
  entropy T*S    EENTRO =        -0.02820945
  eigenvalues    EBANDS =       -94.84577761
  atomic energy  EATOM  =       444.74182870
  Solvation  Ediel_sol  =         0.00000000
  ---------------------------------------------------
  free energy    TOTEN  =        -7.36858404 eV

  energy without entropy =       -7.34037459  energy(sigma->0) =       -7.35447932


--------------------------------------------------------------------------------------------------------


--------------------------------------- Iteration      2(  16)  ---------------------------------------


    POTLOK:  cpu time    0.2347: real time    0.2349
    SETDIJ:  cpu time    0.2230: real time    0.2231
    EDDIAG:  cpu time    0.0269: real time    0.0272
  RMM-DIIS:  cpu time    0.0823: real time    0.0866
    ORTHCH:  cpu time    0.0019: real time    0.0022
       DOS:  cpu time    0.0004: real time    0.0004
    CHARGE:  cpu time    0.0363: real time    0.0363
    MIXING:  cpu time    0.0129: real time    0.0129
    --------------------------------------------
      LOOP:  cpu time    0.6184: real time    0.6236

 eigenvalue-minimisations  :    24
 total energy-change (2. order) :-0.4968050E-04  (-0.4197809E-06)
 number of electron       7.0000000 magnetization       0.9999993
 augmentation part        0.5749494 magnetization       0.2162087

 Broyden mixing:
  rms(total) = 0.33638E-03    rms(broyden)= 0.22540E-03
  rms(prec ) = 0.24770E-03
  weight for this iteration     100.00
  WARNING: grid for Broyden might be to small

 eigenvalues of (default mixing * dielectric matrix)
  average eigenvalue GAMMA=   1.2983
  5.0904  2.6242  2.0812  1.6858  1.1015  1.1015  1.2371  0.0755  0.9301  0.7702
  0.7702  0.6869  0.6474  0.6284  0.0444

 Free energy of the ion-electron system (eV)
  ---------------------------------------------------
  alpha Z        PSCENC =         0.05307897
  Ewald energy   TEWEN  =        12.47963258
  -Hartree energ DENC   =      -397.78691453
  -exchange      EXHF   =         0.00000000
  -V(xc)+E(xc)   XCENC  =        29.87597300
  PAW double counting   =       276.61342929     -278.47623243
  entropy T*S    EENTRO =        -0.02820947
  eigenvalues    EBANDS =       -94.84121983
  atomic energy  EATOM  =       444.74182870
  Solvation  Ediel_sol  =         0.00000000
  ---------------------------------------------------
  free energy    TOTEN  =        -7.36863372 eV

  energy without entropy =       -7.34042425  energy(sigma->0) =       -7.35452899


--------------------------------------------------------------------------------------------------------


--------------------------------------- Iteration      2(  17)  ---------------------------------------


    POTLOK:  cpu time    0.2334: real time    0.2336
    SETDIJ:  cpu time    0.2213: real time    0.2213
    EDDIAG:  cpu time    0.0267: real time    0.0272
  RMM-DIIS:  cpu time    0.0834: real time    0.0834
    ORTHCH:  cpu time    0.0023: real time    0.0023
       DOS:  cpu time    0.0004: real time    0.0004
    CHARGE:  cpu time    0.0361: real time    0.0361
    MIXING:  cpu time    0.0132: real time    0.0132
    --------------------------------------------
      LOOP:  cpu time    0.6168: real time    0.6175

 eigenvalue-minimisations  :    24
 total energy-change (2. order) :-0.2398619E-04  (-0.2240899E-06)
 number of electron       7.0000000 magnetization       0.9999995
 augmentation part        0.5749440 magnetization       0.2162068

 Broyden mixing:
  rms(total) = 0.67867E-03    rms(broyden)= 0.66197E-03
  rms(prec ) = 0.68444E-03
  weight for this iteration     100.00

 eigenvalues of (default mixing * dielectric matrix)
  average eigenvalue GAMMA=   1.3150
  5.4964  2.5646  2.0907  2.0907  1.1063  1.1063  1.1014  1.1014  0.0755  0.0444
  0.8259  0.7588  0.7588  0.6689  0.6250  0.6250

 Free energy of the ion-electron system (eV)
  ---------------------------------------------------
  alpha Z        PSCENC =         0.05307897
  Ewald energy   TEWEN  =        12.47963258
  -Hartree energ DENC   =      -397.78577945
  -exchange      EXHF   =         0.00000000
  -V(xc)+E(xc)   XCENC  =        29.87591019
  PAW double counting   =       276.61049407     -278.47324615
  entropy T*S    EENTRO =        -0.02820943
  eigenvalues    EBANDS =       -94.84236719
  atomic energy  EATOM  =       444.74182870
  Solvation  Ediel_sol  =         0.00000000
  ---------------------------------------------------
  free energy    TOTEN  =        -7.36865771 eV

  energy without entropy =       -7.34044828  energy(sigma->0) =       -7.35455299


--------------------------------------------------------------------------------------------------------


--------------------------------------- Iteration      2(  18)  ---------------------------------------


    POTLOK:  cpu time    0.2334: real time    0.2337
    SETDIJ:  cpu time    0.2208: real time    0.2208
    EDDIAG:  cpu time    0.0267: real time    0.0271
  RMM-DIIS:  cpu time    0.0832: real time    0.0832
    ORTHCH:  cpu time    0.0025: real time    0.0025
       DOS:  cpu time    0.0004: real time    0.0004
    --------------------------------------------
      LOOP:  cpu time    0.5667: real time    0.5676

 eigenvalue-minimisations  :    23
 total energy-change (2. order) :-0.4995276E-05  (-0.1039293E-06)
 number of electron       7.0000000 magnetization       0.9999995
 augmentation part        0.5749440 magnetization       0.2162068

 Free energy of the ion-electron system (eV)
  ---------------------------------------------------
  alpha Z        PSCENC =         0.05307897
  Ewald energy   TEWEN  =        12.47963258
  -Hartree energ DENC   =      -397.78349646
  -exchange      EXHF   =         0.00000000
  -V(xc)+E(xc)   XCENC  =        29.87577677
  PAW double counting   =       276.60583934     -278.46853636
  entropy T*S    EENTRO =        -0.02820943
  eigenvalues    EBANDS =       -94.84457681
  atomic energy  EATOM  =       444.74182870
  Solvation  Ediel_sol  =         0.00000000
  ---------------------------------------------------
  free energy    TOTEN  =        -7.36866270 eV

  energy without entropy =       -7.34045327  energy(sigma->0) =       -7.35455799


--------------------------------------------------------------------------------------------------------


 average (electrostatic) potential at core
  the test charge radii are     0.7215  0.5201
  (the norm of the test charge is              1.0000)
       1 -81.8536       2 -44.2804
 
 
 
 E-fermi :  -7.0158     XC(G=0):  -0.1796     alpha+bet : -0.0304


 spin component 1

 k-point     1 :       0.0000    0.0000    0.0000
  band No.  band energies     occupation 
      1     -24.7545      1.00000
      2     -11.3015      1.00000
      3      -8.8387      1.00000
      4      -8.8383      1.00000
      5      -1.2363      0.00000
      6       0.0477      0.00000
      7       0.5187      0.00000
      8       0.5278      0.00000

 spin component 2

 k-point     1 :       0.0000    0.0000    0.0000
  band No.  band energies     occupation 
      1     -23.3255      1.00000
      2     -10.7702      1.00000
      3      -7.0159      0.50075
      4      -7.0158      0.49925
      5      -1.1194      0.00000
      6       0.0544      0.00000
      7       0.5305      0.00000
      8       0.5374      0.00000


--------------------------------------------------------------------------------------------------------


 soft charge-density along one line, spin component           1
         0         1         2         3         4         5         6         7         8         9
 total charge-density along one line
 
 soft charge-density along one line, spin component           2
         0         1         2         3         4         5         6         7         8         9
 total charge-density along one line
 
 pseudopotential strength for first ion, spin component:           1
 14.230  -0.601  -0.063  -0.000   0.022  -0.001  -0.000   0.001
 -0.601   0.134   0.008   0.000  -0.003  -0.001   0.000   0.000
 -0.063   0.008 -10.924   0.000  -0.035   0.397  -0.000   0.013
 -0.000   0.000   0.000 -11.024   0.000  -0.000   0.434  -0.000
  0.022  -0.003  -0.035   0.000 -11.011   0.013  -0.000   0.429
 -0.001  -0.001   0.397  -0.000   0.013   0.094   0.000  -0.005
 -0.000   0.000  -0.000   0.434  -0.000   0.000   0.080   0.000
  0.001   0.000   0.013  -0.000   0.429  -0.005   0.000   0.082
 pseudopotential strength for first ion, spin component:           2
 13.777  -0.530  -0.062  -0.000   0.022   0.001  -0.000  -0.000
 -0.530   0.122   0.008   0.000  -0.003  -0.001  -0.000   0.000
 -0.062   0.008 -10.705  -0.000   0.077   0.351   0.000  -0.019
 -0.000   0.000  -0.000 -10.488  -0.000   0.000   0.297   0.000
  0.022  -0.003   0.077  -0.000 -10.516  -0.019   0.000   0.304
  0.001  -0.001   0.351   0.000  -0.019   0.108  -0.000   0.006
 -0.000  -0.000   0.000   0.297   0.000  -0.000   0.125  -0.000
 -0.000   0.000  -0.019   0.000   0.304   0.006  -0.000   0.122
 total augmentation occupancy for first ion, spin component:           1
  1.952   0.106  -0.143  -0.000   0.051   0.024  -0.000  -0.008
  0.106   0.019   0.121   0.000  -0.043   0.018   0.000  -0.006
 -0.143   0.121   1.422   0.000   0.007   0.168   0.000  -0.043
 -0.000   0.000   0.000   1.439   0.000   0.000   0.045   0.000
  0.051  -0.043   0.007   0.000   1.438  -0.043   0.000   0.060
  0.024   0.018   0.168   0.000  -0.043   0.022   0.000  -0.007
 -0.000   0.000   0.000   0.045   0.000   0.000   0.002   0.000
 -0.008  -0.006  -0.043   0.000   0.060  -0.007   0.000   0.004
 total augmentation occupancy for first ion, spin component:           2
  0.019  -0.018   0.007  -0.000  -0.002   0.000  -0.000  -0.000
 -0.018  -0.002   0.002   0.000  -0.001  -0.001   0.000   0.000
  0.007   0.002   0.087  -0.000   0.152  -0.005  -0.000   0.002
 -0.000   0.000  -0.000   0.517  -0.000  -0.000   0.001  -0.000
 -0.002  -0.001   0.152  -0.000   0.462   0.002  -0.000   0.000
  0.000  -0.001  -0.005  -0.000   0.002  -0.002  -0.000   0.000
 -0.000   0.000  -0.000   0.001  -0.000  -0.000  -0.001  -0.000
 -0.000   0.000   0.002  -0.000   0.000   0.000  -0.000  -0.001


------------------------ aborting loop because EDIFF is reached ----------------------------------------


 


 total charge     
 
# of ion       s       p       d       tot
------------------------------------------
    1        1.627   3.184   0.000   4.812
    2        0.518   0.057   0.000   0.575
--------------------------------------------------
tot          2.145   3.242   0.000   5.387
 


 magnetization (x)
 
# of ion       s       p       d       tot
------------------------------------------
    1        0.009   0.773   0.000   0.782
    2       -0.016   0.005   0.000  -0.011
--------------------------------------------------
tot         -0.007   0.778   0.000   0.771
 
    CHARGE:  cpu time    0.0362: real time    0.0362
    FORLOC:  cpu time    0.0042: real time    0.0042
    FORNL :  cpu time    0.0272: real time    0.0272
    STRESS:  cpu time    0.0845: real time    0.0845
    FORHAR:  cpu time    0.0272: real time    0.0273
    MIXING:  cpu time    0.0132: real time    0.0132
    OFIELD:  cpu time    0.0002: real time    0.0002

 ---------------------------------------------------------------------------------------------

         DFTD3 V3.0 Rev 1        
 Edisp (eV)   -0.00417

 E6    (eV) :    -0.0031
 E8    (eV) :    -0.0010
 % E8        : 24.61
    FORVDW:  cpu time    0.0104: real time    0.0104

  FORCE on cell =-STRESS in cart. coord.  units (eV):
  Direction    XX          YY          ZZ          XY          YZ          ZX
  --------------------------------------------------------------------------------------
  Alpha Z     0.05308     0.05308     0.05308
  Ewald     -13.44941    48.20549   -22.27646   -24.83142     0.00002    -0.00001
  Hartree   127.66635   144.94378   125.17005    -6.92039     0.00014     0.00039
  E(xc)     -31.95776   -31.54253   -32.01726    -0.16799     0.00000     0.00000
  Local    -205.27812  -274.47549  -195.30841    27.81172    -0.00040    -0.00108
  n-local   -24.42574   -25.57525   -24.24816     0.46531    -0.00006    -0.00018
  augment     6.18623     5.89487     6.22538     0.11765     0.00003     0.00007
  Kinetic   140.01040   128.61356   141.60501     4.61011     0.00023     0.00067
  Fock        0.00000     0.00000     0.00000     0.00000     0.00000     0.00000
  vdW         0.00007     0.00063    -0.00001    -0.00023     0.00000    -0.00000
  -------------------------------------------------------------------------------------
  Total      -1.19491    -3.88187    -0.79678     1.08476    -0.00005    -0.00013
  in kB      -0.56724    -1.84280    -0.37825     0.51496    -0.00002    -0.00006
  external pressure =       -0.93 kB  Pullay stress =        0.00 kB


 VOLUME and BASIS-vectors are now :
 -----------------------------------------------------------------------------
  energy-cutoff  :      400.00
  volume of cell :     3375.00
      direct lattice vectors                 reciprocal lattice vectors
    15.000000000  0.000000000  0.000000000     0.066666667  0.000000000  0.000000000
     0.000000000 15.000000000  0.000000000     0.000000000  0.066666667  0.000000000
     0.000000000  0.000000000 15.000000000     0.000000000  0.000000000  0.066666667

  length of vectors
    15.000000000 15.000000000 15.000000000     0.066666667  0.066666667  0.066666667


 FORCES acting on ions
    electron-ion (+dipol)            ewald-force                    non-local-force                 convergence-correction
 -----------------------------------------------------------------------------------------------
   -.133E+02 0.376E+02 0.168E-05   0.242E+02 -.682E+02 -.162E-04   -.119E+02 0.337E+02 0.154E-04   0.290E-03 -.696E-03 0.671E-05
   0.234E+02 -.662E+02 -.153E-04   -.242E+02 0.682E+02 0.162E-04   0.182E+01 -.515E+01 -.113E-05   0.734E-04 -.198E-03 0.684E-06
 -----------------------------------------------------------------------------------------------
   0.101E+02 -.286E+02 -.136E-04   0.000E+00 0.000E+00 0.593E-17   -.101E+02 0.286E+02 0.143E-04   0.363E-03 -.894E-03 0.740E-05
 
 
 POSITION                                       TOTAL-FORCE (eV/Angst)
 -----------------------------------------------------------------------------------
      7.55755      7.33741      7.50000        -1.100558      3.101907      0.000004
      7.19338      8.36649      7.50000         1.100558     -3.101907     -0.000004
 -----------------------------------------------------------------------------------
    total drift:                               -0.005320      0.001438      0.000008


--------------------------------------------------------------------------------------------------------


  FREE ENERGIE OF THE ION-ELECTRON SYSTEM (eV)
  ---------------------------------------------------
  free  energy   TOTEN  =        -7.37283686 eV

  energy  without entropy=       -7.34462743  energy(sigma->0) =       -7.35873215
 
 d Force =-0.1268281E+00[-0.433E+00, 0.180E+00]  d Energy =-0.1738557E+00 0.470E-01
 d Force = 0.1092603E+02[ 0.953E+01, 0.123E+02]  d Ewald  = 0.1083635E+02 0.897E-01


--------------------------------------------------------------------------------------------------------


    POTLOK:  cpu time    0.4548: real time    0.4550


--------------------------------------------------------------------------------------------------------


 stress matrix after NEB project (eV)
     -1.19491      1.08476     -0.00013
      1.08476     -3.88187     -0.00005
     -0.00013     -0.00005     -0.79678
  FORCES: max atom, RMS     3.291361    3.291361
  FORCE total and by dimension    4.654688    3.101907
  Stress total and by dimension    4.414181    3.881869
 Steepest descent step on ions:
 trial-energy change:    0.173856  1 .order    0.126828   -0.179530    0.433187
  (g-gl).g = 0.180E+00      g.g   = 0.180E+00  gl.gl    = 0.000E+00
 g(Force)  = 0.180E+00   g(Stress)= 0.000E+00 ortho     = 0.000E+00
 gamma     =   0.00000
 trial     =   1.00000
 opt step  =   0.21522  (harmonic =   0.29301) maximal distance =0.01335031
 next E    =    -7.565543   (d E  =  -0.01885)


--------------------------------------------------------------------------------------------------------


    WAVPRE:  cpu time    0.0136: real time    0.0196
    FEWALD:  cpu time    0.0002: real time    0.0002

 real space projection operators:
  total allocation   :        133.16 KBytes
  max/ min on nodes  :         33.43         33.12

    ORTHCH:  cpu time    0.0106: real time    0.0106
     LOOP+:  cpu time   11.9583: real time   11.9999


--------------------------------------- Iteration      3(   1)  ---------------------------------------


    POTLOK:  cpu time    0.2337: real time    0.2344
    SETDIJ:  cpu time    0.2216: real time    0.2216
    EDDIAG:  cpu time    0.0269: real time    0.0271
  RMM-DIIS:  cpu time    0.0846: real time    0.0847
    ORTHCH:  cpu time    0.0029: real time    0.0029
       DOS:  cpu time    0.0004: real time    0.0004
    CHARGE:  cpu time    0.0356: real time    0.0358
    MIXING:  cpu time    0.0064: real time    0.0064
    --------------------------------------------
      LOOP:  cpu time    0.6122: real time    0.6134

 eigenvalue-minimisations  :    32
 total energy-change (2. order) :-0.2376304E+00  (-0.1822611E+01)
 number of electron       6.9999995 magnetization       0.9999998
 augmentation part        0.5974414 magnetization       0.2164270

 Broyden mixing:
  rms(total) = 0.13312E+00    rms(broyden)= 0.13183E+00
  rms(prec ) = 0.13601E+00
  weight for this iteration     100.00

 Free energy of the ion-electron system (eV)
  ---------------------------------------------------
  alpha Z        PSCENC =         0.05307897
  Ewald energy   TEWEN  =        20.73950930
  -Hartree energ DENC   =      -401.80140213
  -exchange      EXHF   =         0.00000000
  -V(xc)+E(xc)   XCENC  =        30.05737149
  PAW double counting   =       276.60342279     -278.46609511
  entropy T*S    EENTRO =        -0.02820946
  eigenvalues    EBANDS =       -99.50579266
  atomic energy  EATOM  =       444.74182870
  Solvation  Ediel_sol  =         0.00000000
  ---------------------------------------------------
  free energy    TOTEN  =        -7.60628811 eV

  energy without entropy =       -7.57807864  energy(sigma->0) =       -7.59218338


--------------------------------------------------------------------------------------------------------


--------------------------------------- Iteration      3(   2)  ---------------------------------------


    POTLOK:  cpu time    0.2334: real time    0.2338
    SETDIJ:  cpu time    0.2215: real time    0.2215
    EDDIAG:  cpu time    0.0267: real time    0.0271
  RMM-DIIS:  cpu time    0.0857: real time    0.0858
    ORTHCH:  cpu time    0.0028: real time    0.0028
       DOS:  cpu time    0.0004: real time    0.0004
    CHARGE:  cpu time    0.0347: real time    0.0348
    MIXING:  cpu time    0.0070: real time    0.0070
    --------------------------------------------
      LOOP:  cpu time    0.6124: real time    0.6133

 eigenvalue-minimisations  :    32
 total energy-change (2. order) : 0.6674843E-01  (-0.1778633E-01)
 number of electron       6.9999996 magnetization       0.9999998
 augmentation part        0.5983596 magnetization       0.2157009

 Broyden mixing:
  rms(total) = 0.63424E-01    rms(broyden)= 0.63263E-01
  rms(prec ) = 0.66458E-01
  weight for this iteration     100.00

 eigenvalues of (default mixing * dielectric matrix)
  average eigenvalue GAMMA=   0.7455
  0.7455

 Free energy of the ion-electron system (eV)
  ---------------------------------------------------
  alpha Z        PSCENC =         0.05307897
  Ewald energy   TEWEN  =        20.73950930
  -Hartree energ DENC   =      -403.21013264
  -exchange      EXHF   =         0.00000000
  -V(xc)+E(xc)   XCENC  =        30.16708941
  PAW double counting   =       281.50321886     -283.38614379
  entropy T*S    EENTRO =        -0.02820758
  eigenvalues    EBANDS =       -98.11978090
  atomic energy  EATOM  =       444.74182870
  Solvation  Ediel_sol  =         0.00000000
  ---------------------------------------------------
  free energy    TOTEN  =        -7.53953967 eV

  energy without entropy =       -7.51133209  energy(sigma->0) =       -7.52543588


--------------------------------------------------------------------------------------------------------


--------------------------------------- Iteration      3(   3)  ---------------------------------------


    POTLOK:  cpu time    0.2357: real time    0.2360
    SETDIJ:  cpu time    0.2219: real time    0.2221
    EDDIAG:  cpu time    0.0267: real time    0.0269
  RMM-DIIS:  cpu time    0.0836: real time    0.0837
    ORTHCH:  cpu time    0.0025: real time    0.0025
       DOS:  cpu time    0.0004: real time    0.0004
    CHARGE:  cpu time    0.0349: real time    0.0349
    MIXING:  cpu time    0.0070: real time    0.0070
    --------------------------------------------
      LOOP:  cpu time    0.6127: real time    0.6135

 eigenvalue-minimisations  :    32
 total energy-change (2. order) :-0.1491108E-01  (-0.1318700E-02)
 number of electron       6.9999998 magnetization       0.9999998
 augmentation part        0.5951111 magnetization       0.2144315

 Broyden mixing:
  rms(total) = 0.73496E-01    rms(broyden)= 0.72352E-01
  rms(prec ) = 0.74953E-01
  weight for this iteration     100.00

 eigenvalues of (default mixing * dielectric matrix)
  average eigenvalue GAMMA=   0.4537
  0.7501  0.1573

 Free energy of the ion-electron system (eV)
  ---------------------------------------------------
  alpha Z        PSCENC =         0.05307897
  Ewald energy   TEWEN  =        20.73950930
  -Hartree energ DENC   =      -403.87693253
  -exchange      EXHF   =         0.00000000
  -V(xc)+E(xc)   XCENC  =        30.19719316
  PAW double counting   =       283.83336456     -285.73085994
  entropy T*S    EENTRO =        -0.02781818
  eigenvalues    EBANDS =       -97.48381479
  atomic energy  EATOM  =       444.74182870
  Solvation  Ediel_sol  =         0.00000000
  ---------------------------------------------------
  free energy    TOTEN  =        -7.55445076 eV

  energy without entropy =       -7.52663257  energy(sigma->0) =       -7.54054166


--------------------------------------------------------------------------------------------------------


--------------------------------------- Iteration      3(   4)  ---------------------------------------


    POTLOK:  cpu time    0.2353: real time    0.2356
    SETDIJ:  cpu time    0.2206: real time    0.2207
    EDDIAG:  cpu time    0.0268: real time    0.0271
  RMM-DIIS:  cpu time    0.0836: real time    0.0836
    ORTHCH:  cpu time    0.0024: real time    0.0024
       DOS:  cpu time    0.0004: real time    0.0004
    CHARGE:  cpu time    0.0350: real time    0.0351
    MIXING:  cpu time    0.0073: real time    0.0073
    --------------------------------------------
      LOOP:  cpu time    0.6115: real time    0.6122

 eigenvalue-minimisations  :    32
 total energy-change (2. order) :-0.1258072E-01  (-0.2283548E-03)
 number of electron       7.0000011 magnetization       0.9999999
 augmentation part        0.5946334 magnetization       0.2139384

 Broyden mixing:
  rms(total) = 0.37248E+00    rms(broyden)= 0.36674E+00
  rms(prec ) = 0.37780E+00
  weight for this iteration     100.00

 eigenvalues of (default mixing * dielectric matrix)
  average eigenvalue GAMMA=   0.7491
  1.4689  0.7015  0.0770

 Free energy of the ion-electron system (eV)
  ---------------------------------------------------
  alpha Z        PSCENC =         0.05307897
  Ewald energy   TEWEN  =        20.73950930
  -Hartree energ DENC   =      -403.98145737
  -exchange      EXHF   =         0.00000000
  -V(xc)+E(xc)   XCENC  =        30.20527858
  PAW double counting   =       284.37432874     -286.27440569
  entropy T*S    EENTRO =        -0.01491283
  eigenvalues    EBANDS =       -97.41027987
  atomic energy  EATOM  =       444.74182870
  Solvation  Ediel_sol  =         0.00000000
  ---------------------------------------------------
  free energy    TOTEN  =        -7.56703147 eV

  energy without entropy =       -7.55211865  energy(sigma->0) =       -7.55957506


--------------------------------------------------------------------------------------------------------


--------------------------------------- Iteration      3(   5)  ---------------------------------------


    POTLOK:  cpu time    0.2371: real time    0.2375
    SETDIJ:  cpu time    0.2206: real time    0.2206
    EDDIAG:  cpu time    0.0269: real time    0.0270
  RMM-DIIS:  cpu time    0.0855: real time    0.0854
    ORTHCH:  cpu time    0.0024: real time    0.0024
       DOS:  cpu time    0.0004: real time    0.0004
    CHARGE:  cpu time    0.0347: real time    0.0347
    MIXING:  cpu time    0.0083: real time    0.0083
    --------------------------------------------
      LOOP:  cpu time    0.6158: real time    0.6165

 eigenvalue-minimisations  :    32
 total energy-change (2. order) : 0.1256373E+00  (-0.6435970E-03)
 number of electron       6.9999998 magnetization       0.9999999
 augmentation part        0.5937718 magnetization       0.2136174

 Broyden mixing:
  rms(total) = 0.83351E-01    rms(broyden)= 0.66606E-01
  rms(prec ) = 0.68572E-01
  weight for this iteration     100.00
  WARNING: grid for Broyden might be to small

 eigenvalues of (default mixing * dielectric matrix)
  average eigenvalue GAMMA=   0.6649
  1.5035  0.7081  0.3678  0.0803

 Free energy of the ion-electron system (eV)
  ---------------------------------------------------
  alpha Z        PSCENC =         0.05307897
  Ewald energy   TEWEN  =        20.73950930
  -Hartree energ DENC   =      -404.30431021
  -exchange      EXHF   =         0.00000000
  -V(xc)+E(xc)   XCENC  =        30.30118900
  PAW double counting   =       285.97188042     -287.88051126
  entropy T*S    EENTRO =        -0.02786673
  eigenvalues    EBANDS =       -97.03619240
  atomic energy  EATOM  =       444.74182870
  Solvation  Ediel_sol  =         0.00000000
  ---------------------------------------------------
  free energy    TOTEN  =        -7.44139420 eV

  energy without entropy =       -7.41352747  energy(sigma->0) =       -7.42746083


--------------------------------------------------------------------------------------------------------


--------------------------------------- Iteration      3(   6)  ---------------------------------------


    POTLOK:  cpu time    0.2375: real time    0.2377
    SETDIJ:  cpu time    0.2224: real time    0.2225
    EDDIAG:  cpu time    0.0267: real time    0.0269
  RMM-DIIS:  cpu time    0.0861: real time    0.0863
    ORTHCH:  cpu time    0.0024: real time    0.0024
       DOS:  cpu time    0.0004: real time    0.0004
    CHARGE:  cpu time    0.0352: real time    0.0353
    MIXING:  cpu time    0.0085: real time    0.0085
    --------------------------------------------
      LOOP:  cpu time    0.6192: real time    0.6199

 eigenvalue-minimisations  :    32
 total energy-change (2. order) :-0.9551452E-01  (-0.3102148E-03)
 number of electron       6.9999999 magnetization       0.9999999
 augmentation part        0.5938261 magnetization       0.2135553

 Broyden mixing:
  rms(total) = 0.20351E+00    rms(broyden)= 0.20162E+00
  rms(prec ) = 0.20755E+00
  weight for this iteration     100.00

 eigenvalues of (default mixing * dielectric matrix)
  average eigenvalue GAMMA=   0.7158
  1.7179  1.0272  0.6852  0.0820  0.0668

 Free energy of the ion-electron system (eV)
  ---------------------------------------------------
  alpha Z        PSCENC =         0.05307897
  Ewald energy   TEWEN  =        20.73950930
  -Hartree energ DENC   =      -404.27857183
  -exchange      EXHF   =         0.00000000
  -V(xc)+E(xc)   XCENC  =        30.23874196
  PAW double counting   =       286.17991377     -288.08851079
  entropy T*S    EENTRO =        -0.02458934
  eigenvalues    EBANDS =       -97.09830947
  atomic energy  EATOM  =       444.74182870
  Solvation  Ediel_sol  =         0.00000000
  ---------------------------------------------------
  free energy    TOTEN  =        -7.53690872 eV

  energy without entropy =       -7.51231938  energy(sigma->0) =       -7.52461405


--------------------------------------------------------------------------------------------------------


--------------------------------------- Iteration      3(   7)  ---------------------------------------


    POTLOK:  cpu time    0.2361: real time    0.2369
    SETDIJ:  cpu time    0.2216: real time    0.2216
    EDDIAG:  cpu time    0.0269: real time    0.0271
  RMM-DIIS:  cpu time    0.0864: real time    0.0864
    ORTHCH:  cpu time    0.0027: real time    0.0027
       DOS:  cpu time    0.0004: real time    0.0004
    CHARGE:  cpu time    0.0354: real time    0.0354
    MIXING:  cpu time    0.0087: real time    0.0087
    --------------------------------------------
      LOOP:  cpu time    0.6183: real time    0.6193

 eigenvalue-minimisations  :    32
 total energy-change (2. order) : 0.1213443E-01  (-0.9624333E-04)
 number of electron       6.9999995 magnetization       1.0000000
 augmentation part        0.5941385 magnetization       0.2136827

 Broyden mixing:
  rms(total) = 0.34378E-01    rms(broyden)= 0.22809E-01
  rms(prec ) = 0.23454E-01
  weight for this iteration     100.00
  WARNING: grid for Broyden might be to small

 eigenvalues of (default mixing * dielectric matrix)
  average eigenvalue GAMMA=   0.8218
  1.9907  1.3497  0.7692  0.6703  0.0815  0.0693

 Free energy of the ion-electron system (eV)
  ---------------------------------------------------
  alpha Z        PSCENC =         0.05307897
  Ewald energy   TEWEN  =        20.73950930
  -Hartree energ DENC   =      -404.25043352
  -exchange      EXHF   =         0.00000000
  -V(xc)+E(xc)   XCENC  =        30.24411339
  PAW double counting   =       286.42475935     -288.33332536
  entropy T*S    EENTRO =        -0.02816441
  eigenvalues    EBANDS =       -97.11614071
  atomic energy  EATOM  =       444.74182870
  Solvation  Ediel_sol  =         0.00000000
  ---------------------------------------------------
  free energy    TOTEN  =        -7.52477429 eV

  energy without entropy =       -7.49660988  energy(sigma->0) =       -7.51069209


--------------------------------------------------------------------------------------------------------


--------------------------------------- Iteration      3(   8)  ---------------------------------------


    POTLOK:  cpu time    0.2378: real time    0.2381
    SETDIJ:  cpu time    0.2218: real time    0.2219
    EDDIAG:  cpu time    0.0270: real time    0.0272
  RMM-DIIS:  cpu time    0.0862: real time    0.0863
    ORTHCH:  cpu time    0.0025: real time    0.0025
       DOS:  cpu time    0.0004: real time    0.0004
    CHARGE:  cpu time    0.0363: real time    0.0363
    MIXING:  cpu time    0.0087: real time    0.0087
    --------------------------------------------
      LOOP:  cpu time    0.6206: real time    0.6212

 eigenvalue-minimisations  :    32
 total energy-change (2. order) :-0.2943734E-01  (-0.8614890E-04)
 number of electron       6.9999994 magnetization       1.0000000
 augmentation part        0.5943425 magnetization       0.2136934

 Broyden mixing:
  rms(total) = 0.33280E-01    rms(broyden)= 0.31201E-01
  rms(prec ) = 0.32082E-01
  weight for this iteration     100.00

 eigenvalues of (default mixing * dielectric matrix)
  average eigenvalue GAMMA=   0.8275
  2.1562  1.1887  0.8100  0.8100  0.6774  0.0814  0.0691

 Free energy of the ion-electron system (eV)
  ---------------------------------------------------
  alpha Z        PSCENC =         0.05307897
  Ewald energy   TEWEN  =        20.73950930
  -Hartree energ DENC   =      -404.24502061
  -exchange      EXHF   =         0.00000000
  -V(xc)+E(xc)   XCENC  =        30.22114285
  PAW double counting   =       286.72750892     -288.63760838
  entropy T*S    EENTRO =        -0.02810271
  eigenvalues    EBANDS =       -97.12654866
  atomic energy  EATOM  =       444.74182870
  Solvation  Ediel_sol  =         0.00000000
  ---------------------------------------------------
  free energy    TOTEN  =        -7.55421163 eV

  energy without entropy =       -7.52610891  energy(sigma->0) =       -7.54016027


--------------------------------------------------------------------------------------------------------


--------------------------------------- Iteration      3(   9)  ---------------------------------------


    POTLOK:  cpu time    0.2366: real time    0.2368
    SETDIJ:  cpu time    0.2204: real time    0.2204
    EDDIAG:  cpu time    0.0268: real time    0.0270
  RMM-DIIS:  cpu time    0.0861: real time    0.0862
    ORTHCH:  cpu time    0.0024: real time    0.0024
       DOS:  cpu time    0.0004: real time    0.0004
    CHARGE:  cpu time    0.0358: real time    0.0360
    MIXING:  cpu time    0.0099: real time    0.0100
    --------------------------------------------
      LOOP:  cpu time    0.6184: real time    0.6193

 eigenvalue-minimisations  :    32
 total energy-change (2. order) :-0.3115643E-02  (-0.2294009E-04)
 number of electron       6.9999994 magnetization       1.0000000
 augmentation part        0.5943399 magnetization       0.2136751

 Broyden mixing:
  rms(total) = 0.29930E-01    rms(broyden)= 0.29860E-01
  rms(prec ) = 0.30704E-01
  weight for this iteration     100.00

 eigenvalues of (default mixing * dielectric matrix)
  average eigenvalue GAMMA=   0.9285
  2.1171  1.3785  1.3785  1.0538  0.7008  0.6489  0.0814  0.0691

 Free energy of the ion-electron system (eV)
  ---------------------------------------------------
  alpha Z        PSCENC =         0.05307897
  Ewald energy   TEWEN  =        20.73950930
  -Hartree energ DENC   =      -404.25802564
  -exchange      EXHF   =         0.00000000
  -V(xc)+E(xc)   XCENC  =        30.21952236
  PAW double counting   =       286.83822009     -288.74900585
  entropy T*S    EENTRO =        -0.02811669
  eigenvalues    EBANDS =       -97.11433851
  atomic energy  EATOM  =       444.74182870
  Solvation  Ediel_sol  =         0.00000000
  ---------------------------------------------------
  free energy    TOTEN  =        -7.55732727 eV

  energy without entropy =       -7.52921058  energy(sigma->0) =       -7.54326892


--------------------------------------------------------------------------------------------------------


--------------------------------------- Iteration      3(  10)  ---------------------------------------


    POTLOK:  cpu time    0.2418: real time    0.2430
    SETDIJ:  cpu time    0.2218: real time    0.2220
    EDDIAG:  cpu time    0.0268: real time    0.0269
  RMM-DIIS:  cpu time    0.0851: real time    0.0862
    ORTHCH:  cpu time    0.0024: real time    0.0024
       DOS:  cpu time    0.0005: real time    0.0006
    CHARGE:  cpu time    0.0346: real time    0.0354
    MIXING:  cpu time    0.0102: real time    0.0102
    --------------------------------------------
      LOOP:  cpu time    0.6231: real time    0.6267

 eigenvalue-minimisations  :    32
 total energy-change (2. order) : 0.8598055E-03  (-0.5747447E-05)
 number of electron       6.9999995 magnetization       1.0000000
 augmentation part        0.5942766 magnetization       0.2136570

 Broyden mixing:
  rms(total) = 0.12846E-01    rms(broyden)= 0.12196E-01
  rms(prec ) = 0.12548E-01
  weight for this iteration     100.00

 eigenvalues of (default mixing * dielectric matrix)
  average eigenvalue GAMMA=   1.0613
  2.4256  2.4256  1.2138  1.2138  0.8045  0.6782  0.6398  0.0814  0.0691

 Free energy of the ion-electron system (eV)
  ---------------------------------------------------
  alpha Z        PSCENC =         0.05307897
  Ewald energy   TEWEN  =        20.73950930
  -Hartree energ DENC   =      -404.26547230
  -exchange      EXHF   =         0.00000000
  -V(xc)+E(xc)   XCENC  =        30.21996049
  PAW double counting   =       286.91349706     -288.82529849
  entropy T*S    EENTRO =        -0.02819493
  eigenvalues    EBANDS =       -97.10537627
  atomic energy  EATOM  =       444.74182870
  Solvation  Ediel_sol  =         0.00000000
  ---------------------------------------------------
  free energy    TOTEN  =        -7.55646746 eV

  energy without entropy =       -7.52827253  energy(sigma->0) =       -7.54237000


--------------------------------------------------------------------------------------------------------


--------------------------------------- Iteration      3(  11)  ---------------------------------------


    POTLOK:  cpu time    0.2351: real time    0.2357
    SETDIJ:  cpu time    0.2198: real time    0.2198
    EDDIAG:  cpu time    0.0267: real time    0.0270
  RMM-DIIS:  cpu time    0.0861: real time    0.0861
    ORTHCH:  cpu time    0.0025: real time    0.0025
       DOS:  cpu time    0.0004: real time    0.0004
    CHARGE:  cpu time    0.0361: real time    0.0362
    MIXING:  cpu time    0.0102: real time    0.0102
    --------------------------------------------
      LOOP:  cpu time    0.6168: real time    0.6179

 eigenvalue-minimisations  :    30
 total energy-change (2. order) :-0.2563606E-02  (-0.8986959E-05)
 number of electron       6.9999995 magnetization       1.0000000
 augmentation part        0.5942797 magnetization       0.2136670

 Broyden mixing:
  rms(total) = 0.42701E-02    rms(broyden)= 0.27857E-02
  rms(prec ) = 0.28772E-02
  weight for this iteration     100.00
  WARNING: grid for Broyden might be to small

 eigenvalues of (default mixing * dielectric matrix)
  average eigenvalue GAMMA=   1.0574
  2.7082  2.2097  1.2724  1.2724  0.9287  0.6946  0.6946  0.6430  0.0814  0.0691

 Free energy of the ion-electron system (eV)
  ---------------------------------------------------
  alpha Z        PSCENC =         0.05307897
  Ewald energy   TEWEN  =        20.73950930
  -Hartree energ DENC   =      -404.26064266
  -exchange      EXHF   =         0.00000000
  -V(xc)+E(xc)   XCENC  =        30.21777945
  PAW double counting   =       286.93876074     -288.85075714
  entropy T*S    EENTRO =        -0.02820889
  eigenvalues    EBANDS =       -97.11037955
  atomic energy  EATOM  =       444.74182870
  Solvation  Ediel_sol  =         0.00000000
  ---------------------------------------------------
  free energy    TOTEN  =        -7.55903107 eV

  energy without entropy =       -7.53082218  energy(sigma->0) =       -7.54492663


--------------------------------------------------------------------------------------------------------


--------------------------------------- Iteration      3(  12)  ---------------------------------------


    POTLOK:  cpu time    0.2347: real time    0.2350
    SETDIJ:  cpu time    0.2203: real time    0.2204
    EDDIAG:  cpu time    0.0269: real time    0.0271
  RMM-DIIS:  cpu time    0.0863: real time    0.0864
    ORTHCH:  cpu time    0.0023: real time    0.0023
       DOS:  cpu time    0.0004: real time    0.0004
    CHARGE:  cpu time    0.0364: real time    0.0364
    MIXING:  cpu time    0.0109: real time    0.0109
    --------------------------------------------
      LOOP:  cpu time    0.6183: real time    0.6189

 eigenvalue-minimisations  :    30
 total energy-change (2. order) :-0.1392707E-02  (-0.5839920E-05)
 number of electron       6.9999996 magnetization       1.0000000
 augmentation part        0.5943069 magnetization       0.2136812

 Broyden mixing:
  rms(total) = 0.20755E-02    rms(broyden)= 0.16307E-02
  rms(prec ) = 0.16936E-02
  weight for this iteration     100.00
  WARNING: grid for Broyden might be to small

 eigenvalues of (default mixing * dielectric matrix)
  average eigenvalue GAMMA=   1.0212
  2.5817  1.6583  1.6583  1.2178  1.2178  0.7401  0.7014  0.7014  0.6059  0.0814
  0.0691

 Free energy of the ion-electron system (eV)
  ---------------------------------------------------
  alpha Z        PSCENC =         0.05307897
  Ewald energy   TEWEN  =        20.73950930
  -Hartree energ DENC   =      -404.25900432
  -exchange      EXHF   =         0.00000000
  -V(xc)+E(xc)   XCENC  =        30.21664446
  PAW double counting   =       286.93615090     -288.84806808
  entropy T*S    EENTRO =        -0.02820912
  eigenvalues    EBANDS =       -97.11235459
  atomic energy  EATOM  =       444.74182870
  Solvation  Ediel_sol  =         0.00000000
  ---------------------------------------------------
  free energy    TOTEN  =        -7.56042378 eV

  energy without entropy =       -7.53221465  energy(sigma->0) =       -7.54631921


--------------------------------------------------------------------------------------------------------


--------------------------------------- Iteration      3(  13)  ---------------------------------------


    POTLOK:  cpu time    0.2357: real time    0.2361
    SETDIJ:  cpu time    0.2208: real time    0.2208
    EDDIAG:  cpu time    0.0269: real time    0.0271
  RMM-DIIS:  cpu time    0.0841: real time    0.0841
    ORTHCH:  cpu time    0.0022: real time    0.0022
       DOS:  cpu time    0.0004: real time    0.0004
    CHARGE:  cpu time    0.0354: real time    0.0354
    MIXING:  cpu time    0.0118: real time    0.0118
    --------------------------------------------
      LOOP:  cpu time    0.6173: real time    0.6179

 eigenvalue-minimisations  :    26
 total energy-change (2. order) :-0.2644971E-03  (-0.1163997E-05)
 number of electron       6.9999996 magnetization       1.0000000
 augmentation part        0.5943062 magnetization       0.2136879

 Broyden mixing:
  rms(total) = 0.17372E-02    rms(broyden)= 0.17190E-02
  rms(prec ) = 0.17800E-02
  weight for this iteration     100.00

 eigenvalues of (default mixing * dielectric matrix)
  average eigenvalue GAMMA=   1.0289
  2.4688  1.7055  1.7055  1.2684  1.2684  0.0814  0.0691  0.8946  0.8946  0.7038
  0.6431  0.6431

 Free energy of the ion-electron system (eV)
  ---------------------------------------------------
  alpha Z        PSCENC =         0.05307897
  Ewald energy   TEWEN  =        20.73950930
  -Hartree energ DENC   =      -404.26109589
  -exchange      EXHF   =         0.00000000
  -V(xc)+E(xc)   XCENC  =        30.21656822
  PAW double counting   =       286.93661490     -288.84855064
  entropy T*S    EENTRO =        -0.02820917
  eigenvalues    EBANDS =       -97.11043267
  atomic energy  EATOM  =       444.74182870
  Solvation  Ediel_sol  =         0.00000000
  ---------------------------------------------------
  free energy    TOTEN  =        -7.56068827 eV

  energy without entropy =       -7.53247910  energy(sigma->0) =       -7.54658369


--------------------------------------------------------------------------------------------------------


--------------------------------------- Iteration      3(  14)  ---------------------------------------


    POTLOK:  cpu time    0.2336: real time    0.2338
    SETDIJ:  cpu time    0.2221: real time    0.2221
    EDDIAG:  cpu time    0.0270: real time    0.0271
  RMM-DIIS:  cpu time    0.0831: real time    0.0832
    ORTHCH:  cpu time    0.0023: real time    0.0023
       DOS:  cpu time    0.0004: real time    0.0004
    CHARGE:  cpu time    0.0356: real time    0.0356
    MIXING:  cpu time    0.0116: real time    0.0117
    --------------------------------------------
      LOOP:  cpu time    0.6155: real time    0.6161

 eigenvalue-minimisations  :    24
 total energy-change (2. order) :-0.1336336E-04  (-0.2278095E-06)
 number of electron       6.9999995 magnetization       1.0000000
 augmentation part        0.5943041 magnetization       0.2136933

 Broyden mixing:
  rms(total) = 0.10781E-02    rms(broyden)= 0.10721E-02
  rms(prec ) = 0.11149E-02
  weight for this iteration     100.00

 eigenvalues of (default mixing * dielectric matrix)
  average eigenvalue GAMMA=   1.1285
  2.3393  2.3393  1.9395  1.9395  1.1857  1.1857  0.0814  0.0691  0.9187  0.7142
  0.7142  0.6477  0.5964

 Free energy of the ion-electron system (eV)
  ---------------------------------------------------
  alpha Z        PSCENC =         0.05307897
  Ewald energy   TEWEN  =        20.73950930
  -Hartree energ DENC   =      -404.26188827
  -exchange      EXHF   =         0.00000000
  -V(xc)+E(xc)   XCENC  =        30.21655671
  PAW double counting   =       286.93484953     -288.84686825
  entropy T*S    EENTRO =        -0.02820937
  eigenvalues    EBANDS =       -97.10955896
  atomic energy  EATOM  =       444.74182870
  Solvation  Ediel_sol  =         0.00000000
  ---------------------------------------------------
  free energy    TOTEN  =        -7.56070164 eV

  energy without entropy =       -7.53249226  energy(sigma->0) =       -7.54659695


--------------------------------------------------------------------------------------------------------


--------------------------------------- Iteration      3(  15)  ---------------------------------------


    POTLOK:  cpu time    0.2340: real time    0.2342
    SETDIJ:  cpu time    0.2207: real time    0.2208
    EDDIAG:  cpu time    0.0267: real time    0.0269
  RMM-DIIS:  cpu time    0.0840: real time    0.0840
    ORTHCH:  cpu time    0.0022: real time    0.0022
       DOS:  cpu time    0.0004: real time    0.0004
    CHARGE:  cpu time    0.0352: real time    0.0352
    MIXING:  cpu time    0.0127: real time    0.0127
    --------------------------------------------
      LOOP:  cpu time    0.6159: real time    0.6164

 eigenvalue-minimisations  :    24
 total energy-change (2. order) :-0.4601436E-04  (-0.2364304E-06)
 number of electron       6.9999995 magnetization       1.0000000
 augmentation part        0.5943048 magnetization       0.2136984

 Broyden mixing:
  rms(total) = 0.77569E-03    rms(broyden)= 0.66289E-03
  rms(prec ) = 0.68772E-03
  weight for this iteration     100.00
  WARNING: grid for Broyden might be to small

 eigenvalues of (default mixing * dielectric matrix)
  average eigenvalue GAMMA=   1.1609
  2.7371  2.4387  2.0401  2.0401  1.2481  1.2481  0.0814  0.0691  0.8432  0.8432
  0.7544  0.6696  0.6458  0.5944

 Free energy of the ion-electron system (eV)
  ---------------------------------------------------
  alpha Z        PSCENC =         0.05307897
  Ewald energy   TEWEN  =        20.73950930
  -Hartree energ DENC   =      -404.26171006
  -exchange      EXHF   =         0.00000000
  -V(xc)+E(xc)   XCENC  =        30.21637843
  PAW double counting   =       286.93165149     -288.84376816
  entropy T*S    EENTRO =        -0.02820943
  eigenvalues    EBANDS =       -97.10950689
  atomic energy  EATOM  =       444.74182870
  Solvation  Ediel_sol  =         0.00000000
  ---------------------------------------------------
  free energy    TOTEN  =        -7.56074765 eV

  energy without entropy =       -7.53253822  energy(sigma->0) =       -7.54664294


--------------------------------------------------------------------------------------------------------


--------------------------------------- Iteration      3(  16)  ---------------------------------------


    POTLOK:  cpu time    0.2352: real time    0.2356
    SETDIJ:  cpu time    0.2201: real time    0.2201
    EDDIAG:  cpu time    0.0268: real time    0.0269
  RMM-DIIS:  cpu time    0.0838: real time    0.0838
    ORTHCH:  cpu time    0.0023: real time    0.0023
       DOS:  cpu time    0.0004: real time    0.0004
    CHARGE:  cpu time    0.0353: real time    0.0353
    MIXING:  cpu time    0.0131: real time    0.0131
    --------------------------------------------
      LOOP:  cpu time    0.6169: real time    0.6175

 eigenvalue-minimisations  :    24
 total energy-change (2. order) :-0.2487419E-04  (-0.3029379E-06)
 number of electron       6.9999995 magnetization       1.0000000
 augmentation part        0.5943084 magnetization       0.2136978

 Broyden mixing:
  rms(total) = 0.13739E-02    rms(broyden)= 0.13535E-02
  rms(prec ) = 0.13935E-02
  weight for this iteration     100.00

 eigenvalues of (default mixing * dielectric matrix)
  average eigenvalue GAMMA=   1.1569
  3.1846  2.4101  1.8649  1.8649  0.0814  0.0691  1.1717  1.1717  1.0284  1.0284
  0.7683  0.7683  0.6855  0.6283  0.6283

 Free energy of the ion-electron system (eV)
  ---------------------------------------------------
  alpha Z        PSCENC =         0.05307897
  Ewald energy   TEWEN  =        20.73950930
  -Hartree energ DENC   =      -404.26215442
  -exchange      EXHF   =         0.00000000
  -V(xc)+E(xc)   XCENC  =        30.21635461
  PAW double counting   =       286.93235677     -288.84446991
  entropy T*S    EENTRO =        -0.02820929
  eigenvalues    EBANDS =       -97.10906725
  atomic energy  EATOM  =       444.74182870
  Solvation  Ediel_sol  =         0.00000000
  ---------------------------------------------------
  free energy    TOTEN  =        -7.56077252 eV

  energy without entropy =       -7.53256323  energy(sigma->0) =       -7.54666788


--------------------------------------------------------------------------------------------------------


--------------------------------------- Iteration      3(  17)  ---------------------------------------


    POTLOK:  cpu time    0.2354: real time    0.2359
    SETDIJ:  cpu time    0.2197: real time    0.2197
    EDDIAG:  cpu time    0.0267: real time    0.0268
  RMM-DIIS:  cpu time    0.0838: real time    0.0839
    ORTHCH:  cpu time    0.0022: real time    0.0022
       DOS:  cpu time    0.0003: real time    0.0003
    --------------------------------------------
      LOOP:  cpu time    0.5681: real time    0.5688

 eigenvalue-minimisations  :    24
 total energy-change (2. order) : 0.7465070E-05  (-0.2701706E-06)
 number of electron       6.9999995 magnetization       1.0000000
 augmentation part        0.5943084 magnetization       0.2136978

 Free energy of the ion-electron system (eV)
  ---------------------------------------------------
  alpha Z        PSCENC =         0.05307897
  Ewald energy   TEWEN  =        20.73950930
  -Hartree energ DENC   =      -404.26335969
  -exchange      EXHF   =         0.00000000
  -V(xc)+E(xc)   XCENC  =        30.21640902
  PAW double counting   =       286.93343472     -288.84553180
  entropy T*S    EENTRO =        -0.02820947
  eigenvalues    EBANDS =       -97.10792482
  atomic energy  EATOM  =       444.74182870
  Solvation  Ediel_sol  =         0.00000000
  ---------------------------------------------------
  free energy    TOTEN  =        -7.56076506 eV

  energy without entropy =       -7.53255559  energy(sigma->0) =       -7.54666033


--------------------------------------------------------------------------------------------------------


 average (electrostatic) potential at core
  the test charge radii are     0.7215  0.5201
  (the norm of the test charge is              1.0000)
       1 -81.8899       2 -45.2251
 
 
 
 E-fermi :  -7.1362     XC(G=0):  -0.1953     alpha+bet : -0.0304


 spin component 1

 k-point     1 :       0.0000    0.0000    0.0000
  band No.  band energies     occupation 
      1     -25.3886      1.00000
      2     -11.6181      1.00000
      3      -8.9560      1.00000
      4      -8.9559      1.00000
      5      -0.8380      0.00000
      6       0.0598      0.00000
      7       0.5185      0.00000
      8       0.5321      0.00000

 spin component 2

 k-point     1 :       0.0000    0.0000    0.0000
  band No.  band energies     occupation 
      1     -24.0092      1.00000
      2     -11.0439      1.00000
      3      -7.1362      0.50035
      4      -7.1362      0.49965
      5      -0.7427      0.00000
      6       0.0732      0.00000
      7       0.5339      0.00000
      8       0.5483      0.00000


--------------------------------------------------------------------------------------------------------


 soft charge-density along one line, spin component           1
         0         1         2         3         4         5         6         7         8         9
 total charge-density along one line
 
 soft charge-density along one line, spin component           2
         0         1         2         3         4         5         6         7         8         9
 total charge-density along one line
 
 pseudopotential strength for first ion, spin component:           1
 14.232  -0.600  -0.081  -0.000   0.029  -0.000   0.000   0.000
 -0.600   0.134   0.009   0.000  -0.003  -0.001  -0.000   0.000
 -0.081   0.009 -10.932  -0.000  -0.030   0.394   0.000   0.012
 -0.000   0.000  -0.000 -11.016  -0.000   0.000   0.429   0.000
  0.029  -0.003  -0.030  -0.000 -11.006   0.012   0.000   0.425
 -0.000  -0.001   0.394   0.000   0.012   0.095  -0.000  -0.004
  0.000  -0.000   0.000   0.429   0.000  -0.000   0.082  -0.000
  0.000   0.000   0.012   0.000   0.425  -0.004  -0.000   0.084
 pseudopotential strength for first ion, spin component:           2
 13.785  -0.530  -0.080  -0.000   0.028   0.002   0.000  -0.001
 -0.530   0.122   0.010   0.000  -0.004  -0.001   0.000   0.000
 -0.080   0.010 -10.720   0.000   0.084   0.350  -0.000  -0.020
 -0.000   0.000   0.000 -10.482   0.000  -0.000   0.293  -0.000
  0.028  -0.004   0.084   0.000 -10.511  -0.020  -0.000   0.300
  0.002  -0.001   0.350  -0.000  -0.020   0.108   0.000   0.006
  0.000   0.000  -0.000   0.293  -0.000   0.000   0.126   0.000
 -0.001   0.000  -0.020  -0.000   0.300   0.006   0.000   0.124
 total augmentation occupancy for first ion, spin component:           1
  1.943   0.126  -0.135  -0.000   0.048   0.039   0.000  -0.014
  0.126   0.025   0.139  -0.000  -0.049   0.024  -0.000  -0.008
 -0.135   0.139   1.500  -0.000  -0.022   0.195  -0.000  -0.052
 -0.000  -0.000  -0.000   1.440  -0.000  -0.000   0.049  -0.000
  0.048  -0.049  -0.022  -0.000   1.446  -0.052  -0.000   0.067
  0.039   0.024   0.195  -0.000  -0.052   0.029  -0.000  -0.010
  0.000  -0.000  -0.000   0.049  -0.000  -0.000   0.002  -0.000
 -0.014  -0.008  -0.052  -0.000   0.067  -0.010  -0.000   0.005
 total augmentation occupancy for first ion, spin component:           2
  0.019  -0.018   0.005   0.000  -0.002  -0.000  -0.000   0.000
 -0.018  -0.002   0.002  -0.000  -0.001  -0.001  -0.000   0.000
  0.005   0.002   0.080   0.000   0.155  -0.005   0.000   0.002
  0.000  -0.000   0.000   0.514   0.000   0.000   0.002   0.000
 -0.002  -0.001   0.155   0.000   0.462   0.002   0.000   0.002
 -0.000  -0.001  -0.005   0.000   0.002  -0.002   0.000   0.001
 -0.000  -0.000   0.000   0.002   0.000   0.000  -0.001   0.000
  0.000   0.000   0.002   0.000   0.002   0.001   0.000  -0.001


------------------------ aborting loop because EDIFF is reached ----------------------------------------


 


 total charge     
 
# of ion       s       p       d       tot
------------------------------------------
    1        1.628   3.257   0.000   4.885
    2        0.615   0.104   0.000   0.719
--------------------------------------------------
tot          2.243   3.361   0.000   5.604
 


 magnetization (x)
 
# of ion       s       p       d       tot
------------------------------------------
    1        0.009   0.766   0.000   0.776
    2       -0.013   0.009   0.000  -0.004
--------------------------------------------------
tot         -0.004   0.775   0.000   0.771
 
    CHARGE:  cpu time    0.0352: real time    0.0353
    FORLOC:  cpu time    0.0046: real time    0.0046
    FORNL :  cpu time    0.0273: real time    0.0273
    STRESS:  cpu time    0.0874: real time    0.0874
    FORHAR:  cpu time    0.0271: real time    0.0271
    MIXING:  cpu time    0.0127: real time    0.0127
    OFIELD:  cpu time    0.0002: real time    0.0002

 ---------------------------------------------------------------------------------------------

         DFTD3 V3.0 Rev 1        
 Edisp (eV)   -0.00414

 E6    (eV) :    -0.0031
 E8    (eV) :    -0.0010
 % E8        : 24.60
    FORVDW:  cpu time    0.0107: real time    0.0107

  FORCE on cell =-STRESS in cart. coord.  units (eV):
  Direction    XX          YY          ZZ          XY          YZ          ZX
  --------------------------------------------------------------------------------------
  Alpha Z     0.05308     0.05308     0.05308
  Ewald     -12.52805    55.53824   -22.27070   -27.44154     0.00000    -0.00000
  Hartree   129.91101   146.86152   127.49217    -6.80077    -0.00120    -0.00337
  E(xc)     -32.31514   -31.89284   -32.37566    -0.17083    -0.00001    -0.00002
  Local    -208.66957  -281.08852  -198.32376    29.14501     0.00330     0.00931
  n-local   -25.06906   -27.17381   -24.77049     0.84954     0.00055     0.00155
  augment     6.29222     6.03773     6.33118     0.10289    -0.00022    -0.00062
  Kinetic   141.52960   130.87917   143.06678     4.30706    -0.00203    -0.00576
  Fock        0.00000     0.00000     0.00000     0.00000     0.00000     0.00000
  vdW        -0.00000     0.00006    -0.00001    -0.00003     0.00000    -0.00000
  -------------------------------------------------------------------------------------
  Total      -0.79592    -0.78538    -0.79743    -0.00866     0.00039     0.00109
  in kB      -0.37784    -0.37283    -0.37855    -0.00411     0.00019     0.00052
  external pressure =       -0.38 kB  Pullay stress =        0.00 kB


 VOLUME and BASIS-vectors are now :
 -----------------------------------------------------------------------------
  energy-cutoff  :      400.00
  volume of cell :     3375.00
      direct lattice vectors                 reciprocal lattice vectors
    15.000000000  0.000000000  0.000000000     0.066666667  0.000000000  0.000000000
     0.000000000 15.000000000  0.000000000     0.000000000  0.066666667  0.000000000
     0.000000000  0.000000000 15.000000000     0.000000000  0.000000000  0.066666667

  length of vectors
    15.000000000 15.000000000 15.000000000     0.066666667  0.066666667  0.066666667


 FORCES acting on ions
    electron-ion (+dipol)            ewald-force                    non-local-force                 convergence-correction
 -----------------------------------------------------------------------------------------------
   -.161E+02 0.455E+02 -.167E-05   0.295E+02 -.833E+02 -.469E-05   -.134E+02 0.378E+02 0.105E-04   -.250E-03 -.264E-03 -.140E-04
   0.268E+02 -.759E+02 -.640E-05   -.295E+02 0.833E+02 0.469E-05   0.264E+01 -.745E+01 -.998E-06   0.412E-04 -.110E-03 0.891E-06
 -----------------------------------------------------------------------------------------------
   0.107E+02 -.303E+02 -.808E-05   0.000E+00 0.000E+00 0.593E-17   -.107E+02 0.303E+02 0.953E-05   -.209E-03 -.374E-03 -.131E-04
 
 
 POSITION                                       TOTAL-FORCE (eV/Angst)
 -----------------------------------------------------------------------------------
      7.54031      7.38609      7.50000        -0.012105      0.029263     -0.000004
      7.21062      8.31781      7.50000         0.012105     -0.029263      0.000004
 -----------------------------------------------------------------------------------
    total drift:                               -0.000033     -0.007420     -0.000012


--------------------------------------------------------------------------------------------------------


  FREE ENERGIE OF THE ION-ELECTRON SYSTEM (eV)
  ---------------------------------------------------
  free  energy   TOTEN  =        -7.56491001 eV

  energy  without entropy=       -7.53670054  energy(sigma->0) =       -7.55080527
 
 d Force = 0.1716104E+00[ 0.327E-02, 0.340E+00]  d Energy = 0.1920731E+00-0.205E-01
 d Force =-0.8300771E+01[-0.912E+01,-0.748E+01]  d Ewald  =-0.8259877E+01-0.409E-01


--------------------------------------------------------------------------------------------------------


    POTLOK:  cpu time    0.4528: real time    0.4529


--------------------------------------------------------------------------------------------------------


 stress matrix after NEB project (eV)
     -0.79592     -0.00865      0.00109
     -0.00866     -0.78538      0.00039
      0.00109      0.00039     -0.79743
  FORCES: max atom, RMS     0.031668    0.031668
  FORCE total and by dimension    0.044785    0.029263
  Stress total and by dimension    1.373441    0.797425


--------------------------------------------------------------------------------------------------------


    WAVPRE:  cpu time    0.0139: real time    0.0157
    FEWALD:  cpu time    0.0003: real time    0.0003

 real space projection operators:
  total allocation   :        133.16 KBytes
  max/ min on nodes  :         33.43         33.12

    ORTHCH:  cpu time    0.0106: real time    0.0106
     LOOP+:  cpu time   11.3389: real time   11.3569


--------------------------------------- Iteration      4(   1)  ---------------------------------------


    POTLOK:  cpu time    0.2335: real time    0.2338
    SETDIJ:  cpu time    0.2199: real time    0.2200
    EDDIAG:  cpu time    0.0271: real time    0.0273
  RMM-DIIS:  cpu time    0.0851: real time    0.0852
    ORTHCH:  cpu time    0.0023: real time    0.0023
       DOS:  cpu time    0.0004: real time    0.0004
    CHARGE:  cpu time    0.0358: real time    0.0358
    MIXING:  cpu time    0.0061: real time    0.0061
    --------------------------------------------
      LOOP:  cpu time    0.6104: real time    0.6110

 eigenvalue-minimisations  :    32
 total energy-change (2. order) :-0.1710163E-04  (-0.7064504E-04)
 number of electron       6.9999995 magnetization       1.0000000
 augmentation part        0.5945243 magnetization       0.2137092

 Broyden mixing:
  rms(total) = 0.12299E-02    rms(broyden)= 0.11940E-02
  rms(prec ) = 0.12427E-02
  weight for this iteration     100.00

 Free energy of the ion-electron system (eV)
  ---------------------------------------------------
  alpha Z        PSCENC =         0.05307897
  Ewald energy   TEWEN  =        20.79625060
  -Hartree energ DENC   =      -404.29038619
  -exchange      EXHF   =         0.00000000
  -V(xc)+E(xc)   XCENC  =        30.21763982
  PAW double counting   =       286.93338588     -288.84545326
  entropy T*S    EENTRO =        -0.02820941
  eigenvalues    EBANDS =       -97.13892473
  atomic energy  EATOM  =       444.74182870
  Solvation  Ediel_sol  =         0.00000000
  ---------------------------------------------------
  free energy    TOTEN  =        -7.56078963 eV

  energy without entropy =       -7.53258021  energy(sigma->0) =       -7.54668492


--------------------------------------------------------------------------------------------------------


--------------------------------------- Iteration      4(   2)  ---------------------------------------


    POTLOK:  cpu time    0.2339: real time    0.2341
    SETDIJ:  cpu time    0.2206: real time    0.2206
    EDDIAG:  cpu time    0.0267: real time    0.0269
  RMM-DIIS:  cpu time    0.0833: real time    0.0833
    ORTHCH:  cpu time    0.0024: real time    0.0024
       DOS:  cpu time    0.0004: real time    0.0004
    CHARGE:  cpu time    0.0350: real time    0.0351
    MIXING:  cpu time    0.0071: real time    0.0071
    --------------------------------------------
      LOOP:  cpu time    0.6093: real time    0.6098

 eigenvalue-minimisations  :    24
 total energy-change (2. order) :-0.1526461E-04  (-0.9960321E-06)
 number of electron       6.9999996 magnetization       1.0000000
 augmentation part        0.5944870 magnetization       0.2137011

 Broyden mixing:
  rms(total) = 0.13972E-01    rms(broyden)= 0.13700E-01
  rms(prec ) = 0.14107E-01
  weight for this iteration     100.00

 eigenvalues of (default mixing * dielectric matrix)
  average eigenvalue GAMMA=   0.0527
  0.0527

 Free energy of the ion-electron system (eV)
  ---------------------------------------------------
  alpha Z        PSCENC =         0.05307897
  Ewald energy   TEWEN  =        20.79625060
  -Hartree energ DENC   =      -404.30342192
  -exchange      EXHF   =         0.00000000
  -V(xc)+E(xc)   XCENC  =        30.21847724
  PAW double counting   =       286.97688102     -288.88921748
  entropy T*S    EENTRO =        -0.02819253
  eigenvalues    EBANDS =       -97.12648948
  atomic energy  EATOM  =       444.74182870
  Solvation  Ediel_sol  =         0.00000000
  ---------------------------------------------------
  free energy    TOTEN  =        -7.56080489 eV

  energy without entropy =       -7.53261236  energy(sigma->0) =       -7.54670863


--------------------------------------------------------------------------------------------------------


--------------------------------------- Iteration      4(   3)  ---------------------------------------


    POTLOK:  cpu time    0.2380: real time    0.2384
    SETDIJ:  cpu time    0.2205: real time    0.2205
    EDDIAG:  cpu time    0.0273: real time    0.0274
  RMM-DIIS:  cpu time    0.0838: real time    0.0838
    ORTHCH:  cpu time    0.0023: real time    0.0023
       DOS:  cpu time    0.0004: real time    0.0004
    CHARGE:  cpu time    0.0354: real time    0.0354
    MIXING:  cpu time    0.0071: real time    0.0072
    --------------------------------------------
      LOOP:  cpu time    0.6148: real time    0.6153

 eigenvalue-minimisations  :    28
 total energy-change (2. order) : 0.9063295E-03  (-0.4167139E-05)
 number of electron       6.9999995 magnetization       1.0000000
 augmentation part        0.5944556 magnetization       0.2136955

 Broyden mixing:
  rms(total) = 0.55154E-02    rms(broyden)= 0.53876E-02
  rms(prec ) = 0.55410E-02
  weight for this iteration     100.00

 eigenvalues of (default mixing * dielectric matrix)
  average eigenvalue GAMMA=   0.2054
  0.3293  0.0816

 Free energy of the ion-electron system (eV)
  ---------------------------------------------------
  alpha Z        PSCENC =         0.05307897
  Ewald energy   TEWEN  =        20.79625060
  -Hartree energ DENC   =      -404.30317956
  -exchange      EXHF   =         0.00000000
  -V(xc)+E(xc)   XCENC  =        30.21910301
  PAW double counting   =       286.97587039     -288.88820078
  entropy T*S    EENTRO =        -0.02820697
  eigenvalues    EBANDS =       -97.12644292
  atomic energy  EATOM  =       444.74182870
  Solvation  Ediel_sol  =         0.00000000
  ---------------------------------------------------
  free energy    TOTEN  =        -7.55989856 eV

  energy without entropy =       -7.53169159  energy(sigma->0) =       -7.54579507


--------------------------------------------------------------------------------------------------------


--------------------------------------- Iteration      4(   4)  ---------------------------------------


    POTLOK:  cpu time    0.2736: real time    0.2738
    SETDIJ:  cpu time    0.2206: real time    0.2206
    EDDIAG:  cpu time    0.0269: real time    0.0270
  RMM-DIIS:  cpu time    0.0815: real time    0.0816
    ORTHCH:  cpu time    0.0023: real time    0.0023
       DOS:  cpu time    0.0004: real time    0.0004
    CHARGE:  cpu time    0.0352: real time    0.0352
    MIXING:  cpu time    0.0073: real time    0.0073
    --------------------------------------------
      LOOP:  cpu time    0.6477: real time    0.6482

 eigenvalue-minimisations  :    26
 total energy-change (2. order) :-0.5471483E-03  (-0.1051938E-05)
 number of electron       6.9999995 magnetization       1.0000000
 augmentation part        0.5944547 magnetization       0.2136905

 Broyden mixing:
  rms(total) = 0.88490E-02    rms(broyden)= 0.87782E-02
  rms(prec ) = 0.90351E-02
  weight for this iteration     100.00

 eigenvalues of (default mixing * dielectric matrix)
  average eigenvalue GAMMA=   0.2978
  0.7440  0.0893  0.0601

 Free energy of the ion-electron system (eV)
  ---------------------------------------------------
  alpha Z        PSCENC =         0.05307897
  Ewald energy   TEWEN  =        20.79625060
  -Hartree energ DENC   =      -404.30379520
  -exchange      EXHF   =         0.00000000
  -V(xc)+E(xc)   XCENC  =        30.21879594
  PAW double counting   =       286.98034956     -288.89267535
  entropy T*S    EENTRO =        -0.02820275
  eigenvalues    EBANDS =       -97.12607619
  atomic energy  EATOM  =       444.74182870
  Solvation  Ediel_sol  =         0.00000000
  ---------------------------------------------------
  free energy    TOTEN  =        -7.56044571 eV

  energy without entropy =       -7.53224296  energy(sigma->0) =       -7.54634433


--------------------------------------------------------------------------------------------------------


--------------------------------------- Iteration      4(   5)  ---------------------------------------


    POTLOK:  cpu time    0.2292: real time    0.2399
    SETDIJ:  cpu time    0.2194: real time    0.2219
    EDDIAG:  cpu time    0.0268: real time    0.0269
  RMM-DIIS:  cpu time    0.0826: real time    0.0826
    ORTHCH:  cpu time    0.0024: real time    0.0024
       DOS:  cpu time    0.0004: real time    0.0004
    CHARGE:  cpu time    0.0353: real time    0.0353
    MIXING:  cpu time    0.0078: real time    0.0078
    --------------------------------------------
      LOOP:  cpu time    0.6039: real time    0.6172

 eigenvalue-minimisations  :    24
 total energy-change (2. order) : 0.9302100E-04  (-0.5287018E-06)
 number of electron       6.9999995 magnetization       1.0000000
 augmentation part        0.5944523 magnetization       0.2136884

 Broyden mixing:
  rms(total) = 0.20224E-02    rms(broyden)= 0.17215E-02
  rms(prec ) = 0.17717E-02
  weight for this iteration     100.00
  WARNING: grid for Broyden might be to small

 eigenvalues of (default mixing * dielectric matrix)
  average eigenvalue GAMMA=   0.5257
  1.2323  0.7185  0.0905  0.0614

 Free energy of the ion-electron system (eV)
  ---------------------------------------------------
  alpha Z        PSCENC =         0.05307897
  Ewald energy   TEWEN  =        20.79625060
  -Hartree energ DENC   =      -404.30465753
  -exchange      EXHF   =         0.00000000
  -V(xc)+E(xc)   XCENC  =        30.21887606
  PAW double counting   =       286.98672237     -288.89903619
  entropy T*S    EENTRO =        -0.02820925
  eigenvalues    EBANDS =       -97.12520642
  atomic energy  EATOM  =       444.74182870
  Solvation  Ediel_sol  =         0.00000000
  ---------------------------------------------------
  free energy    TOTEN  =        -7.56035269 eV

  energy without entropy =       -7.53214343  energy(sigma->0) =       -7.54624806


--------------------------------------------------------------------------------------------------------


--------------------------------------- Iteration      4(   6)  ---------------------------------------


    POTLOK:  cpu time    0.2331: real time    0.2374
    SETDIJ:  cpu time    0.2224: real time    0.2226
    EDDIAG:  cpu time    0.0267: real time    0.0270
  RMM-DIIS:  cpu time    0.0820: real time    0.0820
    ORTHCH:  cpu time    0.0024: real time    0.0024
       DOS:  cpu time    0.0004: real time    0.0004
    CHARGE:  cpu time    0.0363: real time    0.0363
    MIXING:  cpu time    0.0079: real time    0.0079
    --------------------------------------------
      LOOP:  cpu time    0.6111: real time    0.6159

 eigenvalue-minimisations  :    25
 total energy-change (2. order) :-0.3498043E-03  (-0.7990615E-06)
 number of electron       6.9999995 magnetization       1.0000000
 augmentation part        0.5944523 magnetization       0.2136876

 Broyden mixing:
  rms(total) = 0.74439E-03    rms(broyden)= 0.38802E-03
  rms(prec ) = 0.40016E-03
  weight for this iteration     100.00
  WARNING: grid for Broyden might be to small

 eigenvalues of (default mixing * dielectric matrix)
  average eigenvalue GAMMA=   0.6669
  1.7239  0.7954  0.6633  0.0904  0.0614

 Free energy of the ion-electron system (eV)
  ---------------------------------------------------
  alpha Z        PSCENC =         0.05307897
  Ewald energy   TEWEN  =        20.79625060
  -Hartree energ DENC   =      -404.30697340
  -exchange      EXHF   =         0.00000000
  -V(xc)+E(xc)   XCENC  =        30.21878679
  PAW double counting   =       287.00182781     -288.91417754
  entropy T*S    EENTRO =        -0.02820945
  eigenvalues    EBANDS =       -97.12311499
  atomic energy  EATOM  =       444.74182870
  Solvation  Ediel_sol  =         0.00000000
  ---------------------------------------------------
  free energy    TOTEN  =        -7.56070249 eV

  energy without entropy =       -7.53249304  energy(sigma->0) =       -7.54659777


--------------------------------------------------------------------------------------------------------


--------------------------------------- Iteration      4(   7)  ---------------------------------------


    POTLOK:  cpu time    0.2370: real time    0.2372
    SETDIJ:  cpu time    0.2200: real time    0.2200
    EDDIAG:  cpu time    0.0267: real time    0.0270
  RMM-DIIS:  cpu time    0.0816: real time    0.0817
    ORTHCH:  cpu time    0.0024: real time    0.0024
       DOS:  cpu time    0.0004: real time    0.0004
    CHARGE:  cpu time    0.0353: real time    0.0354
    MIXING:  cpu time    0.0089: real time    0.0089
    --------------------------------------------
      LOOP:  cpu time    0.6124: real time    0.6130

 eigenvalue-minimisations  :    24
 total energy-change (2. order) :-0.9548513E-04  (-0.4098454E-06)
 number of electron       6.9999995 magnetization       1.0000000
 augmentation part        0.5944502 magnetization       0.2136852

 Broyden mixing:
  rms(total) = 0.13561E-02    rms(broyden)= 0.13165E-02
  rms(prec ) = 0.13538E-02
  weight for this iteration     100.00

 eigenvalues of (default mixing * dielectric matrix)
  average eigenvalue GAMMA=   0.6694
  1.3591  1.0723  0.8213  0.6117  0.0904  0.0614

 Free energy of the ion-electron system (eV)
  ---------------------------------------------------
  alpha Z        PSCENC =         0.05307897
  Ewald energy   TEWEN  =        20.79625060
  -Hartree energ DENC   =      -404.30818629
  -exchange      EXHF   =         0.00000000
  -V(xc)+E(xc)   XCENC  =        30.21878161
  PAW double counting   =       287.00912836     -288.92153185
  entropy T*S    EENTRO =        -0.02820930
  eigenvalues    EBANDS =       -97.12193878
  atomic energy  EATOM  =       444.74182870
  Solvation  Ediel_sol  =         0.00000000
  ---------------------------------------------------
  free energy    TOTEN  =        -7.56079798 eV

  energy without entropy =       -7.53258868  energy(sigma->0) =       -7.54669333


--------------------------------------------------------------------------------------------------------


--------------------------------------- Iteration      4(   8)  ---------------------------------------


    POTLOK:  cpu time    0.2340: real time    0.2343
    SETDIJ:  cpu time    0.2205: real time    0.2205
    EDDIAG:  cpu time    0.0269: real time    0.0270
  RMM-DIIS:  cpu time    0.0823: real time    0.0823
    ORTHCH:  cpu time    0.0024: real time    0.0024
       DOS:  cpu time    0.0004: real time    0.0004
    --------------------------------------------
      LOOP:  cpu time    0.5663: real time    0.5667

 eigenvalue-minimisations  :    24
 total energy-change (2. order) : 0.5128872E-05  (-0.2997653E-06)
 number of electron       6.9999995 magnetization       1.0000000
 augmentation part        0.5944502 magnetization       0.2136852

 Free energy of the ion-electron system (eV)
  ---------------------------------------------------
  alpha Z        PSCENC =         0.05307897
  Ewald energy   TEWEN  =        20.79625060
  -Hartree energ DENC   =      -404.30820844
  -exchange      EXHF   =         0.00000000
  -V(xc)+E(xc)   XCENC  =        30.21878905
  PAW double counting   =       287.01002915     -288.92246157
  entropy T*S    EENTRO =        -0.02820930
  eigenvalues    EBANDS =       -97.12189000
  atomic energy  EATOM  =       444.74182870
  Solvation  Ediel_sol  =         0.00000000
  ---------------------------------------------------
  free energy    TOTEN  =        -7.56079285 eV

  energy without entropy =       -7.53258354  energy(sigma->0) =       -7.54668820


--------------------------------------------------------------------------------------------------------


 average (electrostatic) potential at core
  the test charge radii are     0.7215  0.5201
  (the norm of the test charge is              1.0000)
       1 -81.8900       2 -45.2332
 
 
 
 E-fermi :  -7.1368     XC(G=0):  -0.1889     alpha+bet : -0.0304


 spin component 1

 k-point     1 :       0.0000    0.0000    0.0000
  band No.  band energies     occupation 
      1     -25.3929      1.00000
      2     -11.6199      1.00000
      3      -8.9567      1.00000
      4      -8.9562      1.00000
      5      -0.8384      0.00000
      6       0.0684      0.00000
      7       0.5273      0.00000
      8       0.5353      0.00000

 spin component 2

 k-point     1 :       0.0000    0.0000    0.0000
  band No.  band energies     occupation 
      1     -24.0139      1.00000
      2     -11.0454      1.00000
      3      -7.1369      0.50140
      4      -7.1367      0.49860
      5      -0.7463      0.00000
      6       0.0833      0.00000
      7       0.5386      0.00000
      8       0.5501      0.00000


--------------------------------------------------------------------------------------------------------


 soft charge-density along one line, spin component           1
         0         1         2         3         4         5         6         7         8         9
 total charge-density along one line
 
 soft charge-density along one line, spin component           2
         0         1         2         3         4         5         6         7         8         9
 total charge-density along one line
 
 pseudopotential strength for first ion, spin component:           1
 14.232  -0.600  -0.081  -0.000   0.029  -0.000  -0.000   0.000
 -0.600   0.134   0.009   0.000  -0.003  -0.001  -0.000   0.000
 -0.081   0.009 -10.932  -0.000  -0.030   0.394   0.000   0.012
 -0.000   0.000  -0.000 -11.016  -0.000   0.000   0.429   0.000
  0.029  -0.003  -0.030  -0.000 -11.006   0.012   0.000   0.425
 -0.000  -0.001   0.394   0.000   0.012   0.095  -0.000  -0.004
 -0.000  -0.000   0.000   0.429   0.000  -0.000   0.082  -0.000
  0.000   0.000   0.012   0.000   0.425  -0.004  -0.000   0.084
 pseudopotential strength for first ion, spin component:           2
 13.785  -0.530  -0.080  -0.000   0.028   0.002  -0.000  -0.001
 -0.530   0.122   0.010   0.000  -0.004  -0.001   0.000   0.000
 -0.080   0.010 -10.720   0.000   0.084   0.350  -0.000  -0.020
 -0.000   0.000   0.000 -10.482   0.000  -0.000   0.293  -0.000
  0.028  -0.004   0.084   0.000 -10.511  -0.020  -0.000   0.300
  0.002  -0.001   0.350  -0.000  -0.020   0.108   0.000   0.006
 -0.000   0.000  -0.000   0.293  -0.000   0.000   0.126   0.000
 -0.001   0.000  -0.020  -0.000   0.300   0.006   0.000   0.124
 total augmentation occupancy for first ion, spin component:           1
  1.943   0.126  -0.135  -0.000   0.048   0.039   0.000  -0.014
  0.126   0.025   0.139   0.000  -0.049   0.024   0.000  -0.008
 -0.135   0.139   1.501   0.000  -0.022   0.195   0.000  -0.052
 -0.000   0.000   0.000   1.440   0.000   0.000   0.049   0.000
  0.048  -0.049  -0.022   0.000   1.446  -0.052   0.000   0.067
  0.039   0.024   0.195   0.000  -0.052   0.029   0.000  -0.010
  0.000   0.000   0.000   0.049   0.000   0.000   0.002   0.000
 -0.014  -0.008  -0.052   0.000   0.067  -0.010   0.000   0.005
 total augmentation occupancy for first ion, spin component:           2
  0.019  -0.018   0.005   0.000  -0.002  -0.000   0.000   0.000
 -0.018  -0.003   0.002   0.000  -0.001  -0.001   0.000   0.000
  0.005   0.002   0.080  -0.000   0.155  -0.005   0.000   0.002
  0.000   0.000  -0.000   0.514  -0.000  -0.000   0.002   0.000
 -0.002  -0.001   0.155  -0.000   0.462   0.002   0.000   0.002
 -0.000  -0.001  -0.005  -0.000   0.002  -0.002   0.000   0.001
  0.000   0.000   0.000   0.002   0.000   0.000  -0.001   0.000
  0.000   0.000   0.002   0.000   0.002   0.001   0.000  -0.001


------------------------ aborting loop because EDIFF is reached ----------------------------------------


 


 total charge     
 
# of ion       s       p       d       tot
------------------------------------------
    1        1.628   3.257   0.000   4.885
    2        0.616   0.104   0.000   0.720
--------------------------------------------------
tot          2.244   3.362   0.000   5.606
 


 magnetization (x)
 
# of ion       s       p       d       tot
------------------------------------------
    1        0.009   0.766   0.000   0.775
    2       -0.013   0.009   0.000  -0.004
--------------------------------------------------
tot         -0.004   0.775   0.000   0.771
 
    CHARGE:  cpu time    0.0352: real time    0.0352
    FORLOC:  cpu time    0.0050: real time    0.0050
    FORNL :  cpu time    0.0267: real time    0.0267
    STRESS:  cpu time    0.0848: real time    0.0848
    FORHAR:  cpu time    0.0272: real time    0.0272
    MIXING:  cpu time    0.0080: real time    0.0080
    OFIELD:  cpu time    0.0002: real time    0.0002

 ---------------------------------------------------------------------------------------------

         DFTD3 V3.0 Rev 1        
 Edisp (eV)   -0.00414

 E6    (eV) :    -0.0031
 E8    (eV) :    -0.0010
 % E8        : 24.60
    FORVDW:  cpu time    0.0105: real time    0.0105

  FORCE on cell =-STRESS in cart. coord.  units (eV):
  Direction    XX          YY          ZZ          XY          YZ          ZX
  --------------------------------------------------------------------------------------
  Alpha Z     0.05308     0.05308     0.05308
  Ewald     -12.52172    55.58862   -22.27067   -27.45945     0.00000    -0.00000
  Hartree   129.91046   146.87189   127.52475    -6.80519    -0.00050    -0.00141
  E(xc)     -32.31771   -31.89535   -32.37808    -0.17086    -0.00000    -0.00001
  Local    -208.64985  -281.12502  -198.39141    29.16782     0.00137     0.00391
  n-local   -25.06659   -27.18376   -24.78203     0.85456     0.00023     0.00065
  augment     6.29022     6.03810     6.33511     0.10192    -0.00009    -0.00026
  Kinetic   141.51413   130.89196   143.10577     4.29561    -0.00085    -0.00244
  Fock        0.00000     0.00000     0.00000     0.00000     0.00000     0.00000
  vdW        -0.00000     0.00006    -0.00001    -0.00003     0.00000    -0.00000
  -------------------------------------------------------------------------------------
  Total      -0.78797    -0.76041    -0.80350    -0.01561     0.00016     0.00044
  in kB      -0.37407    -0.36098    -0.38144    -0.00741     0.00008     0.00021
  external pressure =       -0.37 kB  Pullay stress =        0.00 kB


 VOLUME and BASIS-vectors are now :
 -----------------------------------------------------------------------------
  energy-cutoff  :      400.00
  volume of cell :     3375.00
      direct lattice vectors                 reciprocal lattice vectors
    15.000000000  0.000000000  0.000000000     0.066666667  0.000000000  0.000000000
     0.000000000 15.000000000  0.000000000     0.000000000  0.066666667  0.000000000
     0.000000000  0.000000000 15.000000000     0.000000000  0.000000000  0.066666667

  length of vectors
    15.000000000 15.000000000 15.000000000     0.066666667  0.066666667  0.066666667


 FORCES acting on ions
    electron-ion (+dipol)            ewald-force                    non-local-force                 convergence-correction
 -----------------------------------------------------------------------------------------------
   -.161E+02 0.456E+02 -.603E-05   0.295E+02 -.834E+02 -.460E-05   -.134E+02 0.378E+02 0.258E-04   0.157E-03 -.636E-03 -.764E-05
   0.269E+02 -.759E+02 -.384E-05   -.295E+02 0.834E+02 0.460E-05   0.264E+01 -.747E+01 -.875E-06   0.384E-04 -.131E-03 -.493E-06
 -----------------------------------------------------------------------------------------------
   0.107E+02 -.303E+02 -.987E-05   0.000E+00 0.000E+00 0.593E-17   -.107E+02 0.303E+02 0.249E-04   0.196E-03 -.767E-03 -.813E-05
 
 
 POSITION                                       TOTAL-FORCE (eV/Angst)
 -----------------------------------------------------------------------------------
      7.54020      7.38640      7.50000        -0.002385      0.002028      0.000004
      7.21073      8.31751      7.50000         0.002385     -0.002028     -0.000004
 -----------------------------------------------------------------------------------
    total drift:                                0.000336     -0.008024      0.000007


--------------------------------------------------------------------------------------------------------


  FREE ENERGIE OF THE ION-ELECTRON SYSTEM (eV)
  ---------------------------------------------------
  free  energy   TOTEN  =        -7.56493774 eV

  energy  without entropy=       -7.53672844  energy(sigma->0) =       -7.55083309
 
 d Force = 0.1101830E-04[ 0.174E-05, 0.203E-04]  d Energy = 0.2773693E-04-0.167E-04
 d Force =-0.5674131E-01[-0.568E-01,-0.567E-01]  d Ewald  =-0.5674130E-01-0.121E-07


--------------------------------------------------------------------------------------------------------


    POTLOK:  cpu time    0.4567: real time    0.4568


--------------------------------------------------------------------------------------------------------


 stress matrix after NEB project (eV)
     -0.78797     -0.01560      0.00044
     -0.01561     -0.76041      0.00016
      0.00044      0.00016     -0.80350
  FORCES: max atom, RMS     0.003130    0.003130
  FORCE total and by dimension    0.004427    0.002385
  Stress total and by dimension    1.358391    0.803502


--------------------------------------------------------------------------------------------------------


  
 reached required accuracy - stopping structural energy minimisation
 writing wavefunctions
     LOOP+:  cpu time    5.8306: real time    5.8568
    4ORBIT:  cpu time    0.0000: real time    0.0000
 


 total charge     
 
# of ion       s       p       d       tot
------------------------------------------
    1        1.628   3.257   0.000   4.885
    2        0.616   0.104   0.000   0.720
--------------------------------------------------
tot          2.244   3.362   0.000   5.606
 


 magnetization (x)
 
# of ion       s       p       d       tot
------------------------------------------
    1        0.009   0.766   0.000   0.775
    2       -0.013   0.009   0.000  -0.004
--------------------------------------------------
tot         -0.004   0.775   0.000   0.771
 

 total amount of memory used by VASP MPI-rank0    59506. kBytes
=======================================================================

   base      :      30000. kBytes
   nonlr-proj:         88. kBytes
   fftplans  :       8287. kBytes
   grid      :      20633. kBytes
   one-center:          6. kBytes
   wavefun   :        492. kBytes
 
  
  
 General timing and accounting informations for this job:
 ========================================================
  
                  Total CPU time used (sec):      100.353
                            User time (sec):       64.675
                          System time (sec):       35.678
                         Elapsed time (sec):      101.380
  
                   Maximum memory used (kb):      111900.
                   Average memory used (kb):           0.
  
                          Minor page faults:       211848
                          Major page faults:            2
                 Voluntary context switches:         2774
