# Supplementary material for: Elucidating the catalytic mechanism of Prussian blue nanozymes with self-increasing catalytic activity
Source: Nat Commun. 2024 Jul 13;15:5908. doi: 10.1038/s41467-024-50344-7 (PMC11246500; doi:10.1038/s41467-024-50344-7)
Supplement: Supplementary file 4 — Source Data [file 41467_2024_50344_MOESM4_ESM.zip › Source data/Computational source data/OH/log.8548061t]

 running on   32 total cores
 distrk:  each k-point on   32 cores,    1 groups
 distr:  one band on    4 cores,    8 groups
 using from now: INCAR     
 vasp.5.4.4.18Apr17-6-g9f103f2a35 (build Aug 11 2022 15:12:02) complex          
  
 POSCAR found type information on POSCAR  O  H 
 POSCAR found :  2 types and       2 ions
 scaLAPACK will be used

 ----------------------------------------------------------------------------- 
|                                                                             |
|  ADVICE TO THIS USER RUNNING 'VASP/VAMP'   (HEAR YOUR MASTER'S VOICE ...):  |
|                                                                             |
|      You have a (more or less) 'small supercell' and for smaller cells      |
|      it is recommended  to use the reciprocal-space projection scheme!      |
|      The real space optimization is not  efficient for small cells and it   |
|      is also less accurate ...                                              |
|      Therefore set LREAL=.FALSE. in the  INCAR file                         |
|                                                                             |
 ----------------------------------------------------------------------------- 

 LDA part: xc-table for Pade appr. of Perdew
 POSCAR found type information on POSCAR  O  H 
 POSCAR found :  2 types and       2 ions
 POSCAR, INCAR and KPOINTS ok, starting setup
 FFT: planning ...
 WAVECAR not read
 WARNING: chargedensity file is incomplete
 WARNING: random wavefunctions but no delay for mixing, default for NELMDL
 entering main loop
       N       E                     dE             d eps       ncg     rms          rms(c)
RMM:   1     0.105710304002E+03    0.10571E+03   -0.45963E+02    16   0.218E+02
RMM:   2     0.864113761217E+02   -0.19299E+02   -0.20401E+02    16   0.721E+01
RMM:   3     0.699781600141E+02   -0.16433E+02   -0.15785E+02    16   0.466E+01
RMM:   4     0.558282836207E+02   -0.14150E+02   -0.13213E+02    16   0.592E+01
RMM:   5     0.422977330724E+02   -0.13531E+02   -0.11385E+02    16   0.625E+01
RMM:   6     0.245340430333E+02   -0.17764E+02   -0.16507E+02    16   0.749E+01
RMM:   7     0.130970658400E+01   -0.23224E+02   -0.21187E+02    16   0.745E+01
RMM:   8    -0.555786033547E+01   -0.68676E+01   -0.68077E+01    16   0.453E+01
RMM:   9    -0.648880210937E+01   -0.93094E+00   -0.90171E+00    32   0.176E+01
RMM:  10    -0.658045053338E+01   -0.91648E-01   -0.72477E-01    35   0.433E+00
RMM:  11    -0.658597012855E+01   -0.55196E-02   -0.51787E-02    34   0.849E-01
RMM:  12    -0.658614322884E+01   -0.17310E-03   -0.17190E-03    30   0.167E-01    0.685E+00
RMM:  13    -0.465174345063E+01    0.19344E+01   -0.62981E+00    32   0.170E+01    0.292E+00
RMM:  14    -0.619851728268E+01   -0.15468E+01   -0.93312E-01    32   0.542E+00    0.170E+00
RMM:  15    -0.656723463394E+01   -0.36872E+00   -0.13944E-01    32   0.206E+00    0.377E+00
RMM:  16    -0.655702010751E+01    0.10215E-01   -0.16444E-02    33   0.746E-01    0.471E+00
RMM:  17    -0.697856702085E+01   -0.42155E+00   -0.78135E-02    32   0.187E+00    0.379E+00
RMM:  18    -0.707535582018E+01   -0.96789E-01   -0.67578E-03    32   0.917E-01    0.432E+00
RMM:  19    -0.709163558751E+01   -0.16280E-01   -0.20338E-02    32   0.118E+00    0.214E+00
RMM:  20    -0.729882652322E+01   -0.20719E+00   -0.91465E-03    32   0.886E-01    0.147E+00
RMM:  21    -0.743049500494E+01   -0.13167E+00   -0.54837E-03    32   0.591E-01    0.433E-01
RMM:  22    -0.751182242089E+01   -0.81327E-01   -0.34532E-03    33   0.407E-01    0.968E-01
RMM:  23    -0.752692274238E+01   -0.15100E-01   -0.20707E-03    33   0.291E-01    0.524E-01
RMM:  24    -0.752747685866E+01   -0.55412E-03   -0.47522E-04    32   0.155E-01    0.232E-01
RMM:  25    -0.753121763570E+01   -0.37408E-02   -0.53193E-04    32   0.187E-01    0.174E-01
RMM:  26    -0.753555170763E+01   -0.43341E-02   -0.20270E-04    31   0.132E-01    0.236E-01
RMM:  27    -0.753921716153E+01   -0.36655E-02   -0.22813E-04    32   0.113E-01    0.684E-02
RMM:  28    -0.754141186071E+01   -0.21947E-02   -0.73063E-05    30   0.771E-02    0.950E-02
RMM:  29    -0.754181864314E+01   -0.40678E-03   -0.41248E-05    29   0.607E-02    0.400E-02
RMM:  30    -0.754216036044E+01   -0.34172E-03   -0.14295E-05    26   0.344E-02    0.196E-02
RMM:  31    -0.754242274507E+01   -0.26238E-03   -0.11464E-05    26   0.409E-02    0.299E-02
RMM:  32    -0.754240577030E+01    0.16975E-04   -0.50310E-06    24   0.276E-02    0.152E-02
RMM:  33    -0.754249120625E+01   -0.85436E-04   -0.22743E-06    24   0.120E-02    0.716E-03
RMM:  34    -0.754254168446E+01   -0.50478E-04   -0.36412E-06    24   0.256E-02    0.942E-03
RMM:  35    -0.754254938799E+01   -0.77035E-05   -0.15619E-06    24   0.150E-02
   1 F= -.75466926E+01 E0= -.75325879E+01  d E =-.754669E+01  mag=     1.0001
 curvature:   0.00 expect dE= 0.000E+00 dE for cont linesearch  0.000E+00
 trial: gam= 0.00000 g(F)=  0.180E+00 g(S)=  0.000E+00 ort = 0.000E+00 (trialstep = 0.100E+01)
 search vector abs. value=  0.180E+00
 bond charge predicted
       N       E                     dE             d eps       ncg     rms          rms(c)
RMM:   1    -0.735300705292E+01    0.18953E+00   -0.28653E+01    32   0.465E+01    0.206E+00
RMM:   2    -0.733203290620E+01    0.20974E-01   -0.60292E-01    32   0.580E+00    0.732E-01
RMM:   3    -0.736107873382E+01   -0.29046E-01   -0.22577E-02    32   0.117E+00    0.716E-01
RMM:   4    -0.737280178681E+01   -0.11723E-01   -0.24412E-03    32   0.410E-01    0.357E+00
RMM:   5    -0.726743831616E+01    0.10536E+00   -0.53224E-03    32   0.871E-01    0.630E-01
RMM:   6    -0.735290842264E+01   -0.85470E-01   -0.14383E-02    32   0.945E-01    0.447E-01
RMM:   7    -0.736280975512E+01   -0.99013E-02   -0.75729E-04    32   0.248E-01    0.647E-01
RMM:   8    -0.736035240705E+01    0.24573E-02   -0.55841E-04    32   0.234E-01    0.206E-01
RMM:   9    -0.736574772931E+01   -0.53953E-02   -0.80829E-04    32   0.231E-01    0.192E-01
RMM:  10    -0.736606611443E+01   -0.31839E-03   -0.17797E-04    32   0.916E-02    0.102E-01
RMM:  11    -0.736741090321E+01   -0.13448E-02   -0.54784E-05    30   0.672E-02    0.283E-02
RMM:  12    -0.736831017063E+01   -0.89927E-03   -0.32334E-05    27   0.744E-02    0.238E-02
RMM:  13    -0.736854455861E+01   -0.23439E-03   -0.12440E-05    26   0.444E-02    0.254E-02
RMM:  14    -0.736856815257E+01   -0.23594E-04   -0.59025E-06    24   0.221E-02    0.186E-02
RMM:  15    -0.736858404065E+01   -0.15888E-04   -0.33932E-06    24   0.125E-02    0.697E-03
RMM:  16    -0.736863372114E+01   -0.49680E-04   -0.41978E-06    24   0.177E-02    0.336E-03
RMM:  17    -0.736865770734E+01   -0.23986E-04   -0.22409E-06    24   0.159E-02    0.679E-03
RMM:  18    -0.736866270261E+01   -0.49953E-05   -0.10393E-06    23   0.107E-02
   2 F= -.73728369E+01 E0= -.73587321E+01  d E =0.173856E+00  mag=     1.0000
 trial-energy change:    0.173856  1 .order    0.126828   -0.179530    0.433187
 step:   0.2152(harm=  0.2930)  dis= 0.01335  next Energy=    -7.565543 (dE=-0.189E-01)
 bond charge predicted
       N       E                     dE             d eps       ncg     rms          rms(c)
RMM:   1    -0.760628810648E+01   -0.23763E+00   -0.18226E+01    32   0.377E+01    0.133E+00
RMM:   2    -0.753953967209E+01    0.66748E-01   -0.17786E-01    32   0.349E+00    0.634E-01
RMM:   3    -0.755445075541E+01   -0.14911E-01   -0.13187E-02    32   0.867E-01    0.735E-01
RMM:   4    -0.756703147446E+01   -0.12581E-01   -0.22835E-03    32   0.424E-01    0.372E+00
RMM:   5    -0.744139419585E+01    0.12564E+00   -0.64360E-03    32   0.967E-01    0.834E-01
RMM:   6    -0.753690871923E+01   -0.95515E-01   -0.31021E-03    32   0.716E-01    0.204E+00
RMM:   7    -0.752477428920E+01    0.12134E-01   -0.96243E-04    32   0.380E-01    0.344E-01
RMM:   8    -0.755421162570E+01   -0.29437E-01   -0.86149E-04    32   0.366E-01    0.333E-01
RMM:   9    -0.755732726877E+01   -0.31156E-02   -0.22940E-04    32   0.193E-01    0.299E-01
RMM:  10    -0.755646746329E+01    0.85981E-03   -0.57474E-05    32   0.855E-02    0.128E-01
RMM:  11    -0.755903106905E+01   -0.25636E-02   -0.89870E-05    30   0.106E-01    0.427E-02
RMM:  12    -0.756042377567E+01   -0.13927E-02   -0.58399E-05    30   0.946E-02    0.208E-02
RMM:  13    -0.756068827274E+01   -0.26450E-03   -0.11640E-05    26   0.429E-02    0.174E-02
RMM:  14    -0.756070163610E+01   -0.13363E-04   -0.22781E-06    24   0.193E-02    0.108E-02
RMM:  15    -0.756074765047E+01   -0.46014E-04   -0.23643E-06    24   0.106E-02    0.776E-03
RMM:  16    -0.756077252465E+01   -0.24874E-04   -0.30294E-06    24   0.215E-02    0.137E-02
RMM:  17    -0.756076505958E+01    0.74651E-05   -0.27017E-06    24   0.198E-02
   3 F= -.75649100E+01 E0= -.75508053E+01  d E =-.182174E-01  mag=     1.0000
 curvature:  -0.14 expect dE=-0.140E-04 dE for cont linesearch -0.140E-04
 ZBRENT: interpolating
 opt :   0.2103  next Energy=    -7.564920 (dE=-0.182E-01)
 bond charge predicted
       N       E                     dE             d eps       ncg     rms          rms(c)
RMM:   1    -0.756078962629E+01   -0.17102E-04   -0.70645E-04    32   0.237E-01    0.123E-02
RMM:   2    -0.756080489090E+01   -0.15265E-04   -0.99603E-06    24   0.308E-02    0.140E-01
RMM:   3    -0.755989856137E+01    0.90633E-03   -0.41671E-05    28   0.855E-02    0.552E-02
RMM:   4    -0.756044570968E+01   -0.54715E-03   -0.10519E-05    26   0.415E-02    0.885E-02
RMM:   5    -0.756035268868E+01    0.93021E-04   -0.52870E-06    24   0.335E-02    0.202E-02
RMM:   6    -0.756070249298E+01   -0.34980E-03   -0.79906E-06    25   0.368E-02    0.744E-03
RMM:   7    -0.756079797811E+01   -0.95485E-04   -0.40985E-06    24   0.280E-02    0.136E-02
RMM:   8    -0.756079284924E+01    0.51289E-05   -0.29977E-06    24   0.224E-02
   4 F= -.75649377E+01 E0= -.75508331E+01  d E =-.182451E-01  mag=     1.0000
 curvature:  -0.11 expect dE=-0.994E-07 dE for cont linesearch -0.744E-07
 trial: gam= 0.00000 g(F)=  0.945E-06 g(S)=  0.000E+00 ort =-0.356E-03 (trialstep = 0.842E+00)
 search vector abs. value=  0.946E-06
 reached required accuracy - stopping structural energy minimisation
 writing wavefunctions
