# Supplementary material for: Elucidating the catalytic mechanism of Prussian blue nanozymes with self-increasing catalytic activity
Source: Nat Commun. 2024 Jul 13;15:5908. doi: 10.1038/s41467-024-50344-7 (PMC11246500; doi:10.1038/s41467-024-50344-7)
Supplement: Supplementary file 4 — Source Data [file 41467_2024_50344_MOESM4_ESM.zip › Source data/Computational source data/OH_solvation/OUTCAR]

 vasp.5.4.4.18Apr17-6-g9f103f2a35 (build Oct 24 2022 16:40:30) complex          
  
 executed on             LinuxIFC date 2024.04.16  14:43:17
 running on   32 total cores
 distrk:  each k-point on   32 cores,    1 groups
 distr:  one band on NCORES_PER_BAND=   4 cores,    8 groups


--------------------------------------------------------------------------------------------------------


 INCAR:
 POTCAR:   PAW_PBE O 08Apr2002                    
 POTCAR:   PAW_PBE H 15Jun2001                    
 POTCAR:   PAW_PBE O 08Apr2002                    
   VRHFIN =O: s2p4                                                              
   LEXCH  = PE                                                                  
   EATOM  =   432.3788 eV,   31.7789 Ry                                         
                                                                                
   TITEL  = PAW_PBE O 08Apr2002                                                 
   LULTRA =        F    use ultrasoft PP ?                                      
   IUNSCR =        0    unscreen: 0-lin 1-nonlin 2-no                           
   RPACOR =     .000    partial core radius                                     
   POMASS =   16.000; ZVAL   =    6.000    mass and valenz                      
   RCORE  =    1.520    outmost cutoff radius                                   
   RWIGS  =    1.550; RWIGS  =     .820    wigner-seitz radius (au A)           
   ENMAX  =  400.000; ENMIN  =  300.000 eV                                      
   ICORE  =        2    local potential                                         
   LCOR   =        T    correct aug charges                                     
   LPAW   =        T    paw PP                                                  
   EAUG   =  605.392                                                            
   DEXC   =     .000                                                            
   RMAX   =    2.264    core radius for proj-oper                               
   RAUG   =    1.300    factor for augmentation sphere                          
   RDEP   =    1.550    radius for radial grids                                 
   QCUT   =   -5.520; QGAM   =   11.041    optimization parameters              
                                                                                
   Description                                                                  
     l     E      TYP  RCUT    TYP  RCUT                                        
     0   .000     23  1.200                                                     
     0  -.700     23  1.200                                                     
     1   .000     23  1.520                                                     
     1   .600     23  1.520                                                     
     2   .000      7  1.500                                                     
  local pseudopotential read in
  atomic valenz-charges read in
  non local Contribution for L=           0  read in
    real space projection operators read in
  non local Contribution for L=           0  read in
    real space projection operators read in
  non local Contribution for L=           1  read in
    real space projection operators read in
  non local Contribution for L=           1  read in
    real space projection operators read in
    PAW grid and wavefunctions read in
 
   number of l-projection  operators is LMAX  =           4
   number of lm-projection operators is LMMAX =           8
 
 POTCAR:   PAW_PBE H 15Jun2001                    
   VRHFIN =H: ultrasoft test                                                    
   LEXCH  = PE                                                                  
   EATOM  =    12.4884 eV,     .9179 Ry                                         
                                                                                
   TITEL  = PAW_PBE H 15Jun2001                                                 
   LULTRA =        F    use ultrasoft PP ?                                      
   IUNSCR =        0    unscreen: 0-lin 1-nonlin 2-no                           
   RPACOR =     .000    partial core radius                                     
   POMASS =    1.000; ZVAL   =    1.000    mass and valenz                      
   RCORE  =    1.100    outmost cutoff radius                                   
   RWIGS  =     .700; RWIGS  =     .370    wigner-seitz radius (au A)           
   ENMAX  =  250.000; ENMIN  =  200.000 eV                                      
   RCLOC  =     .701    cutoff for local pot                                    
   LCOR   =        T    correct aug charges                                     
   LPAW   =        T    paw PP                                                  
   EAUG   =  400.000                                                            
   RMAX   =    2.174    core radius for proj-oper                               
   RAUG   =    1.200    factor for augmentation sphere                          
   RDEP   =    1.112    radius for radial grids                                 
   QCUT   =   -5.749; QGAM   =   11.498    optimization parameters              
                                                                                
   Description                                                                  
     l     E      TYP  RCUT    TYP  RCUT                                        
     0   .000     23  1.100                                                     
     0   .500     23  1.100                                                     
     1  -.300     23  1.100                                                     
  local pseudopotential read in
  atomic valenz-charges read in
  non local Contribution for L=           0  read in
    real space projection operators read in
  non local Contribution for L=           0  read in
    real space projection operators read in
  non local Contribution for L=           1  read in
    real space projection operators read in
    PAW grid and wavefunctions read in
 
   number of l-projection  operators is LMAX  =           3
   number of lm-projection operators is LMMAX =           5
 

 ----------------------------------------------------------------------------- 
|                                                                             |
|  ADVICE TO THIS USER RUNNING 'VASP/VAMP'   (HEAR YOUR MASTER'S VOICE ...):  |
|                                                                             |
|      You have a (more or less) 'small supercell' and for smaller cells      |
|      it is recommended  to use the reciprocal-space projection scheme!      |
|      The real space optimization is not  efficient for small cells and it   |
|      is also less accurate ...                                              |
|      Therefore set LREAL=.FALSE. in the  INCAR file                         |
|                                                                             |
 ----------------------------------------------------------------------------- 

 Optimization of the real space projectors (new method)

 maximal supplied QI-value         = 24.76
 optimisation between [QCUT,QGAM] = [ 10.15, 20.30] = [ 28.85,115.39] Ry 
 Optimized for a Real-space Cutoff    1.30 Angstroem

   l    n(q)    QCUT    max X(q) W(low)/X(q) W(high)/X(q)  e(spline) 
   0      8    10.150     4.192    0.55E-04    0.58E-04    0.78E-07
   0      8    10.150     8.473    0.46E-03    0.68E-03    0.23E-06
   1      7    10.150     2.474    0.11E-03    0.93E-04    0.33E-07
   1      7    10.150     3.912    0.46E-03    0.50E-03    0.15E-06
 Optimization of the real space projectors (new method)

 maximal supplied QI-value         = 34.20
 optimisation between [QCUT,QGAM] = [  9.92, 20.18] = [ 27.55,114.04] Ry 
 Optimized for a Real-space Cutoff    1.26 Angstroem

   l    n(q)    QCUT    max X(q) W(low)/X(q) W(high)/X(q)  e(spline) 
   0      8     9.919     4.436    0.80E-04    0.66E-04    0.52E-07
   0      8     9.919    16.131    0.48E-03    0.23E-03    0.28E-06
   1      7     9.919     4.654    0.17E-03    0.75E-03    0.30E-06
 PAW_PBE O 08Apr2002                    :
 energy of atom  1       EATOM= -432.3788
 kinetic energy error for atom=    0.1156 (will be added to EATOM!!)
 PAW_PBE H 15Jun2001                    :
 energy of atom  2       EATOM=  -12.4884
 kinetic energy error for atom=    0.0098 (will be added to EATOM!!)
 
 
 POSCAR:     O    H                              
  positions in direct lattice
  velocities in cartesian coordinates
 exchange correlation table for  LEXCH =        8
   RHO(1)=    0.500       N(1)  =     2000
   RHO(2)=  100.500       N(2)  =     4000

 VTST: version 3.2, (02/03/18)

 CHAIN: initializing optimizer
 
 OPT: Using VASP Dynamics algorithm
 CHAIN: Read ICHAIN            0
 
 POSCAR:     O    H                              
  positions in direct lattice
  velocities in cartesian coordinates
 


--------------------------------------------------------------------------------------------------------


 ion  position               nearest neighbor table
   1  0.503  0.492  0.500-   2 0.99
   2  0.481  0.555  0.500-   1 0.99
 

IMPORTANT INFORMATION: All symmetrisations will be switched off!
NOSYMM: (Re-)initialisation of all symmetry stuff for point group C_1.

 
 
 KPOINTS: Automatic generation                    

Automatic generation of k-mesh.
Space group operators:
 irot       det(A)        alpha          n_x          n_y          n_z        tau_x        tau_y        tau_z
    1     1.000000     0.000000     1.000000     0.000000     0.000000     0.000000     0.000000     0.000000
 
 Subroutine IBZKPT returns following result:
 ===========================================
 
 Found      1 irreducible k-points:
 
 Following reciprocal coordinates:
            Coordinates               Weight
  0.000000  0.000000  0.000000      1.000000
 
 Following cartesian coordinates:
            Coordinates               Weight
  0.000000  0.000000  0.000000      1.000000
 


--------------------------------------------------------------------------------------------------------


 Dimension of arrays:
   k-points           NKPTS =      1   k-points in BZ     NKDIM =      1   number of bands    NBANDS=      8
   number of dos      NEDOS =    301   number of ions     NIONS =      2
   non local maximal  LDIM  =      4   non local SUM 2l+1 LMDIM =      8
   total plane-waves  NPLWV = 512000
   max r-space proj   IRMAX =   1450   max aug-charges    IRDMAX=   2167
   dimension x,y,z NGX =    80 NGY =   80 NGZ =   80
   dimension x,y,z NGXF=   160 NGYF=  160 NGZF=  160
   support grid    NGXF=   160 NGYF=  160 NGZF=  160
   ions per type =               1   1
   NGX,Y,Z   is equivalent  to a cutoff of   8.87,  8.87,  8.87 a.u.
   NGXF,Y,Z  is equivalent  to a cutoff of  17.73, 17.73, 17.73 a.u.

 SYSTEM =  VASP                                    
 POSCAR =      O    H                              

 Startparameter for this run:
   NWRITE =      2    write-flag & timer
   PREC   = normal    normal or accurate (medium, high low for compatibility)
   ISTART =      0    job   : 0-new  1-cont  2-samecut
   ICHARG =      1    charge: 1-file 2-atom 10-const
   ISPIN  =      2    spin polarized calculation?
   LNONCOLLINEAR =      F non collinear calculations
   LSORBIT =      F    spin-orbit coupling
   INIWAV =      1    electr: 0-lowe 1-rand  2-diag
   LASPH  =      T    aspherical Exc in radial PAW
   METAGGA=      F    non-selfconsistent MetaGGA calc.

 Electronic Relaxation 1
   ENCUT  =  400.0 eV  29.40 Ry    5.42 a.u.  24.46 24.46 24.46*2*pi/ulx,y,z
   ENINI  =  400.0     initial cutoff
   ENAUG  =  605.4 eV  augmentation charge cutoff
   NELM   =     60;   NELMIN=  2; NELMDL=  0     # of ELM steps 
   EDIFF  = 0.1E-04   stopping-criterion for ELM
   LREAL  =      T    real-space projection
   NLSPLINE    = F    spline interpolate recip. space projectors
   LCOMPAT=      F    compatible to vasp.4.4
   GGA_COMPAT  = T    GGA compatible to vasp.4.4-vasp.4.6
   LMAXPAW     = -100 max onsite density
   LMAXMIX     =    2 max onsite mixed and CHGCAR
   VOSKOWN=      0    Vosko Wilk Nusair interpolation
   ROPT   =   -0.00050  -0.00050
 Ionic relaxation
   EDIFFG = -.2E-01   stopping-criterion for IOM
   NSW    =      0    number of steps for IOM
   NBLOCK =      1;   KBLOCK =      1    inner block; outer block 
   IBRION =     -1    ionic relax: 0-MD 1-quasi-New 2-CG
   NFREE  =      0    steps in history (QN), initial steepest desc. (CG)
   ISIF   =      2    stress and relaxation
   IWAVPR =     10    prediction:  0-non 1-charg 2-wave 3-comb
   ISYM   =      0    0-nonsym 1-usesym 2-fastsym
   LCORR  =      T    Harris-Foulkes like correction to forces

   POTIM  = 0.5000    time-step for ionic-motion
   TEIN   =    0.0    initial temperature
   TEBEG  =    0.0;   TEEND  =   0.0 temperature during run
   SMASS  =  -3.00    Nose mass-parameter (am)
   estimated Nose-frequenzy (Omega)   =  0.10E-29 period in steps =****** mass=  -0.514E-26a.u.
   SCALEE = 1.0000    scale energy and forces
   NPACO  =    256;   APACO  = 16.0  distance and # of slots for P.C.
   PSTRESS=    0.0 pullay stress

  Mass of Ions in am
   POMASS =  16.00  1.00
  Ionic Valenz
   ZVAL   =   6.00  1.00
  Atomic Wigner-Seitz radii
   RWIGS  =  -1.00 -1.00
  virtual crystal weights 
   VCA    =   1.00  1.00
   NELECT =       7.0000    total number of electrons
   NUPDOWN=      -1.0000    fix difference up-down

 DOS related values:
   EMIN   =  10.00;   EMAX   =-10.00  energy-range for DOS
   EFERMI =   0.00
   ISMEAR =     0;   SIGMA  =   0.05  broadening in eV -4-tet -1-fermi 0-gaus

 Electronic relaxation 2 (details)
   IALGO  =     48    algorithm
   LDIAG  =      T    sub-space diagonalisation (order eigenvalues)
   LSUBROT=      F    optimize rotation matrix (better conditioning)
   TURBO    =      0    0=normal 1=particle mesh
   IRESTART =      0    0=no restart 2=restart with 2 vectors
   NREBOOT  =      0    no. of reboots
   NMIN     =      0    reboot dimension
   EREF     =   0.00    reference energy to select bands
   IMIX   =      4    mixing-type and parameters
     AMIX     =   0.40;   BMIX     =  1.00
     AMIX_MAG =   1.60;   BMIX_MAG =  1.00
     AMIN     =   0.10
     WC   =   100.;   INIMIX=   1;  MIXPRE=   1;  MAXMIX= -45

 Intra band minimization:
   WEIMIN = 0.0000     energy-eigenvalue tresh-hold
   EBREAK =  0.31E-06  absolut break condition
   DEPER  =   0.30     relativ break condition  

   TIME   =   0.40     timestep for ELM

  volume/ion in A,a.u.               =    1687.50     11387.81
  Fermi-wavevector in a.u.,A,eV,Ry     =   0.208777  0.394532  0.593049  0.043588
  Thomas-Fermi vector in A             =   0.974306
 
 Write flags
   LWAVE        =      T    write WAVECAR
   LDOWNSAMPLE  =      F    k-point downsampling of WAVECAR
   LCHARG       =      T    write CHGCAR
   LVTOT        =      F    write LOCPOT, total local potential
   LVHAR        =      F    write LOCPOT, Hartree potential only
   LELF         =      F    write electronic localiz. function (ELF)
   LORBIT       =     11    0 simple, 1 ext, 2 COOP (PROOUT), +10 PAW based schemes


 Dipole corrections
   LMONO  =      F    monopole corrections only (constant potential shift)
   LDIPOL =      F    correct potential (dipole corrections)
   IDIPOL =      0    1-x, 2-y, 3-z, 4-all directions 
   EPSILON=  1.0000000 bulk dielectric constant

 Exchange correlation treatment:
   GGA     =    --    GGA type
   LEXCH   =     8    internal setting for exchange type
   VOSKOWN=      0    Vosko Wilk Nusair interpolation
   LHFCALC =     F    Hartree Fock is set to
   LHFONE  =     F    Hartree Fock one center treatment
   AEXX    =    0.0000 exact exchange contribution

 Linear response parameters
   LEPSILON=     F    determine dielectric tensor
   LRPA    =     F    only Hartree local field effects (RPA)
   LNABLA  =     F    use nabla operator in PAW spheres
   LVEL    =     F    velocity operator in full k-point grid
   LINTERFAST=   F  fast interpolation
   KINTER  =     0    interpolate to denser k-point grid
   CSHIFT  =0.1000    complex shift for real part using Kramers Kronig
   OMEGAMAX=  -1.0    maximum frequency
   DEG_THRESHOLD= 0.2000000E-02 threshold for treating states as degnerate
   RTIME   =   -0.100 relaxation time in fs
  (WPLASMAI=    0.000 imaginary part of plasma frequency in eV, 0.658/RTIME)
   DFIELD  = 0.0000000 0.0000000 0.0000000 field for delta impulse in time
 
 Orbital magnetization related:
   ORBITALMAG=     F  switch on orbital magnetization
   LCHIMAG   =     F  perturbation theory with respect to B field
   DQ        =  0.001000  dq finite difference perturbation B field
   LLRAUG    =     F  two centre corrections for induced B field

 Solvation model:
   LSOL    =     T         switch on solvation model
   EB_K    = 80.000000     relative permittivity of the bulk solvent
   SIGMA_K =  0.600000     width of the dielectric cavity
   NC_K    =  0.002500     cutoff charge density
   TAU     =  0.000525     cavity surface tension
   LAMBDA_D_K    =**********     Debye length in Angstroms
   LRHOB     =     F     write boundcharge  density
   LRHOION     =     F     write ioniccharge density


--------------------------------------------------------------------------------------------------------


 Static calculation
 charge density and potential will be updated during run
 spin polarized calculation
 RMM-DIIS sequential band-by-band
 perform sub-space diagonalisation
    before iterative eigenvector-optimisation
 modified Broyden-mixing scheme, WC =      100.0
 initial mixing is a Kerker type mixing with AMIX =  0.4000 and BMIX =      1.0000
 Hartree-type preconditioning will be used
 using additional bands            4
 real space projection scheme for non local part
 calculate Harris-corrections to forces 
   (improved forces if not selfconsistent)
 use gradient corrections 
 use of overlap-Matrix (Vanderbilt PP)
 Gauss-broadening in eV      SIGMA  =   0.05


--------------------------------------------------------------------------------------------------------


  energy-cutoff  :      400.00
  volume of cell :     3375.00
      direct lattice vectors                 reciprocal lattice vectors
    15.000000000  0.000000000  0.000000000     0.066666667  0.000000000  0.000000000
     0.000000000 15.000000000  0.000000000     0.000000000  0.066666667  0.000000000
     0.000000000  0.000000000 15.000000000     0.000000000  0.000000000  0.066666667

  length of vectors
    15.000000000 15.000000000 15.000000000     0.066666667  0.066666667  0.066666667


 
 k-points in units of 2pi/SCALE and weight: Automatic generation                    
   0.00000000  0.00000000  0.00000000       1.000
 
 k-points in reciprocal lattice and weights: Automatic generation                    
   0.00000000  0.00000000  0.00000000       1.000
 
 position of ions in fractional coordinates (direct lattice) 
   0.50268023  0.49242634  0.50000000
   0.48071512  0.55450034  0.50000000
 
 position of ions in cartesian coordinates  (Angst):
   7.54020349  7.38639504  7.49999997
   7.21072681  8.31750509  7.50000003
 


--------------------------------------------------------------------------------------------------------


 k-point  1 :   0.0000 0.0000 0.0000  plane waves:   61445

 maximum and minimum number of plane-waves per node :     15384    15349

 maximum number of plane-waves:     61445
 maximum index in each direction: 
   IXMAX=   24   IYMAX=   24   IZMAX=   24
   IXMIN=  -24   IYMIN=  -24   IZMIN=  -24


 real space projection operators:
  total allocation   :        133.16 KBytes
  max/ min on nodes  :         33.43         33.12


 parallel 3D FFT for wavefunctions:
    minimum data exchange during FFTs selected (reduces bandwidth)
 parallel 3D FFT for charge:
    minimum data exchange during FFTs selected (reduces bandwidth)


 total amount of memory used by VASP MPI-rank0    59506. kBytes
=======================================================================

   base      :      30000. kBytes
   nonlr-proj:         88. kBytes
   fftplans  :       8287. kBytes
   grid      :      20633. kBytes
   one-center:          6. kBytes
   wavefun   :        492. kBytes
 
     INWAV:  cpu time    0.0000: real time    0.0000
 Broyden mixing: mesh for mixing (old mesh)
   NGX = 49   NGY = 49   NGZ = 49
  (NGX  =160   NGY  =160   NGZ  =160)
  gives a total of 117649 points

 initial charge density was supplied:
 charge density of overlapping atoms calculated
 number of electron       7.0000000 magnetization       2.0000000
 keeping initial charge density in first step


--------------------------------------------------------------------------------------------------------


 Maximum index for non-local projection operator          343
 Maximum index for augmentation-charges            0 (set IRDMAX)


--------------------------------------------------------------------------------------------------------


 First call to EWALD:  gamma=   0.118
 Maximum number of real-space cells 3x 3x 3
 Maximum number of reciprocal cells 3x 3x 3

    FEWALD:  cpu time    0.0017: real time    0.0030


--------------------------------------- Iteration      1(   1)  ---------------------------------------


    POTLOK:  cpu time    4.6190: real time    4.6481
    SETDIJ:  cpu time    0.2132: real time    0.2185
    EDDIAG:  cpu time    0.0449: real time    0.0778
  RMM-DIIS:  cpu time    0.0448: real time    0.0507
    ORTHCH:  cpu time    0.0021: real time    0.0021
       DOS:  cpu time    0.0009: real time    0.0040
    --------------------------------------------
      LOOP:  cpu time    4.9248: real time    5.0013

 eigenvalue-minimisations  :    16
 total energy-change (2. order) : 0.1035530E+03  (-0.4373979E+02)
 number of electron       7.0000000 magnetization       2.0000000
 augmentation part        7.0000000 magnetization       2.0000000

 Free energy of the ion-electron system (eV)
  ---------------------------------------------------
  alpha Z        PSCENC =         0.05307897
  Ewald energy   TEWEN  =        20.79625060
  -Hartree energ DENC   =      -387.78409710
  -exchange      EXHF   =         0.00000000
  -V(xc)+E(xc)   XCENC  =        29.57579326
  PAW double counting   =       246.37528701     -248.22864417
  entropy T*S    EENTRO =        -0.00000000
  eigenvalues    EBANDS =        -0.75373642
  atomic energy  EATOM  =       444.74182870
  Solvation  Ediel_sol  =        -1.22271967
  ---------------------------------------------------
  free energy    TOTEN  =       103.55304118 eV

  energy without entropy =      103.55304118  energy(sigma->0) =      103.55304118


--------------------------------------------------------------------------------------------------------


--------------------------------------- Iteration      1(   2)  ---------------------------------------


    EDDIAG:  cpu time    0.0267: real time    0.0363
  RMM-DIIS:  cpu time    0.0419: real time    0.0419
    ORTHCH:  cpu time    0.0020: real time    0.0020
       DOS:  cpu time    0.0003: real time    0.0003
    --------------------------------------------
      LOOP:  cpu time    0.0709: real time    0.0805

 eigenvalue-minimisations  :    16
 total energy-change (2. order) :-0.1917557E+02  (-0.2064820E+02)
 number of electron       7.0000000 magnetization       2.0000000
 augmentation part        7.0000000 magnetization       2.0000000

 Free energy of the ion-electron system (eV)
  ---------------------------------------------------
  alpha Z        PSCENC =         0.05307897
  Ewald energy   TEWEN  =        20.79625060
  -Hartree energ DENC   =      -387.78409710
  -exchange      EXHF   =         0.00000000
  -V(xc)+E(xc)   XCENC  =        29.57579326
  PAW double counting   =       246.37528701     -248.22864417
  entropy T*S    EENTRO =        -0.00001864
  eigenvalues    EBANDS =       -19.92928398
  atomic energy  EATOM  =       444.74182870
  Solvation  Ediel_sol  =        -1.22271967
  ---------------------------------------------------
  free energy    TOTEN  =        84.37747498 eV

  energy without entropy =       84.37749361  energy(sigma->0) =       84.37748429


--------------------------------------------------------------------------------------------------------


--------------------------------------- Iteration      1(   3)  ---------------------------------------


    EDDIAG:  cpu time    0.0243: real time    0.0246
  RMM-DIIS:  cpu time    0.0420: real time    0.0420
    ORTHCH:  cpu time    0.0021: real time    0.0021
       DOS:  cpu time    0.0004: real time    0.0004
    --------------------------------------------
      LOOP:  cpu time    0.0688: real time    0.0691

 eigenvalue-minimisations  :    16
 total energy-change (2. order) :-0.1524320E+02  (-0.1610893E+02)
 number of electron       7.0000000 magnetization       2.0000000
 augmentation part        7.0000000 magnetization       2.0000000

 Free energy of the ion-electron system (eV)
  ---------------------------------------------------
  alpha Z        PSCENC =         0.05307897
  Ewald energy   TEWEN  =        20.79625060
  -Hartree energ DENC   =      -387.78409710
  -exchange      EXHF   =         0.00000000
  -V(xc)+E(xc)   XCENC  =        29.57579326
  PAW double counting   =       246.37528701     -248.22864417
  entropy T*S    EENTRO =        -0.02059789
  eigenvalues    EBANDS =       -35.15190736
  atomic energy  EATOM  =       444.74182870
  Solvation  Ediel_sol  =        -1.22271967
  ---------------------------------------------------
  free energy    TOTEN  =        69.13427234 eV

  energy without entropy =       69.15487023  energy(sigma->0) =       69.14457129


--------------------------------------------------------------------------------------------------------


--------------------------------------- Iteration      1(   4)  ---------------------------------------


    EDDIAG:  cpu time    0.0250: real time    0.0253
  RMM-DIIS:  cpu time    0.0419: real time    0.0419
    ORTHCH:  cpu time    0.0020: real time    0.0020
       DOS:  cpu time    0.0004: real time    0.0004
    --------------------------------------------
      LOOP:  cpu time    0.0694: real time    0.0697

 eigenvalue-minimisations  :    16
 total energy-change (2. order) :-0.1561600E+02  (-0.1322804E+02)
 number of electron       7.0000000 magnetization       2.0000000
 augmentation part        7.0000000 magnetization       2.0000000

 Free energy of the ion-electron system (eV)
  ---------------------------------------------------
  alpha Z        PSCENC =         0.05307897
  Ewald energy   TEWEN  =        20.79625060
  -Hartree energ DENC   =      -387.78409710
  -exchange      EXHF   =         0.00000000
  -V(xc)+E(xc)   XCENC  =        29.57579326
  PAW double counting   =       246.37528701     -248.22864417
  entropy T*S    EENTRO =        -0.00125535
  eigenvalues    EBANDS =       -50.78725241
  atomic energy  EATOM  =       444.74182870
  Solvation  Ediel_sol  =        -1.22271967
  ---------------------------------------------------
  free energy    TOTEN  =        53.51826984 eV

  energy without entropy =       53.51952519  energy(sigma->0) =       53.51889752


--------------------------------------------------------------------------------------------------------


--------------------------------------- Iteration      1(   5)  ---------------------------------------


    EDDIAG:  cpu time    0.0242: real time    0.0244
  RMM-DIIS:  cpu time    0.0420: real time    0.0420
    ORTHCH:  cpu time    0.0020: real time    0.0020
       DOS:  cpu time    0.0004: real time    0.0004
    --------------------------------------------
      LOOP:  cpu time    0.0686: real time    0.0688

 eigenvalue-minimisations  :    16
 total energy-change (2. order) :-0.1060388E+02  (-0.1060308E+02)
 number of electron       7.0000000 magnetization       2.0000000
 augmentation part        7.0000000 magnetization       2.0000000

 Free energy of the ion-electron system (eV)
  ---------------------------------------------------
  alpha Z        PSCENC =         0.05307897
  Ewald energy   TEWEN  =        20.79625060
  -Hartree energ DENC   =      -387.78409710
  -exchange      EXHF   =         0.00000000
  -V(xc)+E(xc)   XCENC  =        29.57579326
  PAW double counting   =       246.37528701     -248.22864417
  entropy T*S    EENTRO =        -0.00281480
  eigenvalues    EBANDS =       -61.38957108
  atomic energy  EATOM  =       444.74182870
  Solvation  Ediel_sol  =        -1.22271967
  ---------------------------------------------------
  free energy    TOTEN  =        42.91439172 eV

  energy without entropy =       42.91720652  energy(sigma->0) =       42.91579912


--------------------------------------------------------------------------------------------------------


--------------------------------------- Iteration      1(   6)  ---------------------------------------


    EDDIAG:  cpu time    0.0243: real time    0.0245
  RMM-DIIS:  cpu time    0.0420: real time    0.0420
    ORTHCH:  cpu time    0.0021: real time    0.0021
       DOS:  cpu time    0.0002: real time    0.0002
    --------------------------------------------
      LOOP:  cpu time    0.0686: real time    0.0688

 eigenvalue-minimisations  :    16
 total energy-change (2. order) :-0.1519240E+02  (-0.1333404E+02)
 number of electron       7.0000000 magnetization       2.0000000
 augmentation part        7.0000000 magnetization       2.0000000

 Free energy of the ion-electron system (eV)
  ---------------------------------------------------
  alpha Z        PSCENC =         0.05307897
  Ewald energy   TEWEN  =        20.79625060
  -Hartree energ DENC   =      -387.78409710
  -exchange      EXHF   =         0.00000000
  -V(xc)+E(xc)   XCENC  =        29.57579326
  PAW double counting   =       246.37528701     -248.22864417
  entropy T*S    EENTRO =        -0.00000000
  eigenvalues    EBANDS =       -76.58478269
  atomic energy  EATOM  =       444.74182870
  Solvation  Ediel_sol  =        -1.22271967
  ---------------------------------------------------
  free energy    TOTEN  =        27.72199490 eV

  energy without entropy =       27.72199490  energy(sigma->0) =       27.72199490


--------------------------------------------------------------------------------------------------------


--------------------------------------- Iteration      1(   7)  ---------------------------------------


    EDDIAG:  cpu time    0.0242: real time    0.0244
  RMM-DIIS:  cpu time    0.0420: real time    0.0419
    ORTHCH:  cpu time    0.0020: real time    0.0020
       DOS:  cpu time    0.0002: real time    0.0002
    --------------------------------------------
      LOOP:  cpu time    0.0684: real time    0.0686

 eigenvalue-minimisations  :    16
 total energy-change (2. order) :-0.1770985E+02  (-0.1711417E+02)
 number of electron       7.0000000 magnetization       2.0000000
 augmentation part        7.0000000 magnetization       2.0000000

 Free energy of the ion-electron system (eV)
  ---------------------------------------------------
  alpha Z        PSCENC =         0.05307897
  Ewald energy   TEWEN  =        20.79625060
  -Hartree energ DENC   =      -387.78409710
  -exchange      EXHF   =         0.00000000
  -V(xc)+E(xc)   XCENC  =        29.57579326
  PAW double counting   =       246.37528701     -248.22864417
  entropy T*S    EENTRO =        -0.00000000
  eigenvalues    EBANDS =       -94.29463436
  atomic energy  EATOM  =       444.74182870
  Solvation  Ediel_sol  =        -1.22271967
  ---------------------------------------------------
  free energy    TOTEN  =        10.01214324 eV

  energy without entropy =       10.01214324  energy(sigma->0) =       10.01214324


--------------------------------------------------------------------------------------------------------


--------------------------------------- Iteration      1(   8)  ---------------------------------------


    EDDIAG:  cpu time    0.0242: real time    0.0243
  RMM-DIIS:  cpu time    0.0419: real time    0.0419
    ORTHCH:  cpu time    0.0020: real time    0.0020
       DOS:  cpu time    0.0002: real time    0.0002
    --------------------------------------------
      LOOP:  cpu time    0.0683: real time    0.0685

 eigenvalue-minimisations  :    16
 total energy-change (2. order) :-0.1229304E+02  (-0.1134457E+02)
 number of electron       7.0000000 magnetization       2.0000000
 augmentation part        7.0000000 magnetization       2.0000000

 Free energy of the ion-electron system (eV)
  ---------------------------------------------------
  alpha Z        PSCENC =         0.05307897
  Ewald energy   TEWEN  =        20.79625060
  -Hartree energ DENC   =      -387.78409710
  -exchange      EXHF   =         0.00000000
  -V(xc)+E(xc)   XCENC  =        29.57579326
  PAW double counting   =       246.37528701     -248.22864417
  entropy T*S    EENTRO =        -0.00000000
  eigenvalues    EBANDS =      -106.58767210
  atomic energy  EATOM  =       444.74182870
  Solvation  Ediel_sol  =        -1.22271967
  ---------------------------------------------------
  free energy    TOTEN  =        -2.28089451 eV

  energy without entropy =       -2.28089451  energy(sigma->0) =       -2.28089451


--------------------------------------------------------------------------------------------------------


--------------------------------------- Iteration      1(   9)  ---------------------------------------


    EDDIAG:  cpu time    0.0240: real time    0.0244
  RMM-DIIS:  cpu time    0.1349: real time    0.1349
    ORTHCH:  cpu time    0.0020: real time    0.0020
       DOS:  cpu time    0.0002: real time    0.0002
    --------------------------------------------
      LOOP:  cpu time    0.1610: real time    0.1615

 eigenvalue-minimisations  :    44
 total energy-change (2. order) :-0.4119920E+01  (-0.3775456E+01)
 number of electron       7.0000000 magnetization       2.0000000
 augmentation part        7.0000000 magnetization       2.0000000

 Free energy of the ion-electron system (eV)
  ---------------------------------------------------
  alpha Z        PSCENC =         0.05307897
  Ewald energy   TEWEN  =        20.79625060
  -Hartree energ DENC   =      -387.78409710
  -exchange      EXHF   =         0.00000000
  -V(xc)+E(xc)   XCENC  =        29.57579326
  PAW double counting   =       246.37528701     -248.22864417
  entropy T*S    EENTRO =        -0.00000000
  eigenvalues    EBANDS =      -110.70759244
  atomic energy  EATOM  =       444.74182870
  Solvation  Ediel_sol  =        -1.22271967
  ---------------------------------------------------
  free energy    TOTEN  =        -6.40081484 eV

  energy without entropy =       -6.40081484  energy(sigma->0) =       -6.40081484


--------------------------------------------------------------------------------------------------------


--------------------------------------- Iteration      1(  10)  ---------------------------------------


    EDDIAG:  cpu time    0.0242: real time    0.0244
  RMM-DIIS:  cpu time    0.1434: real time    0.1434
    ORTHCH:  cpu time    0.0020: real time    0.0020
       DOS:  cpu time    0.0004: real time    0.0004
    --------------------------------------------
      LOOP:  cpu time    0.1700: real time    0.1702

 eigenvalue-minimisations  :    48
 total energy-change (2. order) :-0.1994875E+00  (-0.2173011E+00)
 number of electron       7.0000000 magnetization       2.0000000
 augmentation part        7.0000000 magnetization       2.0000000

 Free energy of the ion-electron system (eV)
  ---------------------------------------------------
  alpha Z        PSCENC =         0.05307897
  Ewald energy   TEWEN  =        20.79625060
  -Hartree energ DENC   =      -387.78409710
  -exchange      EXHF   =         0.00000000
  -V(xc)+E(xc)   XCENC  =        29.57579326
  PAW double counting   =       246.37528701     -248.22864417
  entropy T*S    EENTRO =        -0.02752549
  eigenvalues    EBANDS =      -110.87955442
  atomic energy  EATOM  =       444.74182870
  Solvation  Ediel_sol  =        -1.22271967
  ---------------------------------------------------
  free energy    TOTEN  =        -6.60030232 eV

  energy without entropy =       -6.57277682  energy(sigma->0) =       -6.58653957


--------------------------------------------------------------------------------------------------------


--------------------------------------- Iteration      1(  11)  ---------------------------------------


    EDDIAG:  cpu time    0.0241: real time    0.0243
  RMM-DIIS:  cpu time    0.1431: real time    0.1432
    ORTHCH:  cpu time    0.0020: real time    0.0020
       DOS:  cpu time    0.0004: real time    0.0004
    --------------------------------------------
      LOOP:  cpu time    0.1697: real time    0.1699

 eigenvalue-minimisations  :    49
 total energy-change (2. order) :-0.2712693E-01  (-0.2329952E-01)
 number of electron       7.0000000 magnetization       2.0000000
 augmentation part        7.0000000 magnetization       2.0000000

 Free energy of the ion-electron system (eV)
  ---------------------------------------------------
  alpha Z        PSCENC =         0.05307897
  Ewald energy   TEWEN  =        20.79625060
  -Hartree energ DENC   =      -387.78409710
  -exchange      EXHF   =         0.00000000
  -V(xc)+E(xc)   XCENC  =        29.57579326
  PAW double counting   =       246.37528701     -248.22864417
  entropy T*S    EENTRO =        -0.02818559
  eigenvalues    EBANDS =      -110.90602125
  atomic energy  EATOM  =       444.74182870
  Solvation  Ediel_sol  =        -1.22271967
  ---------------------------------------------------
  free energy    TOTEN  =        -6.62742925 eV

  energy without entropy =       -6.59924365  energy(sigma->0) =       -6.61333645


--------------------------------------------------------------------------------------------------------


--------------------------------------- Iteration      1(  12)  ---------------------------------------


    EDDIAG:  cpu time    0.0242: real time    0.0247
  RMM-DIIS:  cpu time    0.1449: real time    0.1449
    ORTHCH:  cpu time    0.0020: real time    0.0020
       DOS:  cpu time    0.0004: real time    0.0004
    CHARGE:  cpu time    0.0303: real time    0.0348
    MIXING:  cpu time    0.0072: real time    0.0143
    --------------------------------------------
      LOOP:  cpu time    0.2091: real time    0.2212

 eigenvalue-minimisations  :    47
 total energy-change (2. order) :-0.2338740E-02  (-0.2296979E-02)
 number of electron       6.9999995 magnetization       1.7611697
 augmentation part        0.6672941 magnetization       0.9571338

 Broyden mixing:
  rms(total) = 0.67601E+00    rms(broyden)= 0.67309E+00
  rms(prec ) = 0.72450E+00
  weight for this iteration     100.00

 Free energy of the ion-electron system (eV)
  ---------------------------------------------------
  alpha Z        PSCENC =         0.05307897
  Ewald energy   TEWEN  =        20.79625060
  -Hartree energ DENC   =      -387.78409710
  -exchange      EXHF   =         0.00000000
  -V(xc)+E(xc)   XCENC  =        29.57579326
  PAW double counting   =       246.37528701     -248.22864417
  entropy T*S    EENTRO =        -0.02820920
  eigenvalues    EBANDS =      -110.90833638
  atomic energy  EATOM  =       444.74182870
  Solvation  Ediel_sol  =        -1.22271967
  ---------------------------------------------------
  free energy    TOTEN  =        -6.62976799 eV

  energy without entropy =       -6.60155878  energy(sigma->0) =       -6.61566338


--------------------------------------------------------------------------------------------------------


--------------------------------------- Iteration      1(  13)  ---------------------------------------


    POTLOK:  cpu time    5.3391: real time    5.3396
    SETDIJ:  cpu time    0.2213: real time    0.2213
    EDDIAG:  cpu time    0.0240: real time    0.0242
  RMM-DIIS:  cpu time    0.1072: real time    0.1072
    ORTHCH:  cpu time    0.0020: real time    0.0020
       DOS:  cpu time    0.0004: real time    0.0004
    CHARGE:  cpu time    0.0299: real time    0.0299
    MIXING:  cpu time    0.0080: real time    0.0112
    --------------------------------------------
      LOOP:  cpu time    5.7320: real time    5.7358

 eigenvalue-minimisations  :    39
 total energy-change (2. order) : 0.1918428E+01  (-0.6038815E+00)
 number of electron       6.9999996 magnetization       1.6035475
 augmentation part        0.6224896 magnetization       0.7935397

 Broyden mixing:
  rms(total) = 0.28710E+00    rms(broyden)= 0.28667E+00
  rms(prec ) = 0.30843E+00
  weight for this iteration     100.00

 eigenvalues of (default mixing * dielectric matrix)
  average eigenvalue GAMMA=   0.7687
  0.7687

 Free energy of the ion-electron system (eV)
  ---------------------------------------------------
  alpha Z        PSCENC =         0.05307897
  Ewald energy   TEWEN  =        20.79625060
  -Hartree energ DENC   =      -399.32176813
  -exchange      EXHF   =         0.00000000
  -V(xc)+E(xc)   XCENC  =        32.54091774
  PAW double counting   =       274.29995298     -276.24664117
  entropy T*S    EENTRO =        -0.02813526
  eigenvalues    EBANDS =      -100.26289415
  atomic energy  EATOM  =       444.74182870
  Solvation  Ediel_sol  =        -1.28393004
  ---------------------------------------------------
  free energy    TOTEN  =        -4.71133976 eV

  energy without entropy =       -4.68320450  energy(sigma->0) =       -4.69727213


--------------------------------------------------------------------------------------------------------


--------------------------------------- Iteration      1(  14)  ---------------------------------------


    POTLOK:  cpu time    5.1904: real time    5.1910
    SETDIJ:  cpu time    0.2215: real time    0.2215
    EDDIAG:  cpu time    0.0237: real time    0.0237
  RMM-DIIS:  cpu time    0.1058: real time    0.1058
    ORTHCH:  cpu time    0.0020: real time    0.0020
       DOS:  cpu time    0.0004: real time    0.0004
    CHARGE:  cpu time    0.0296: real time    0.0296
    MIXING:  cpu time    0.0063: real time    0.0063
    --------------------------------------------
      LOOP:  cpu time    5.5797: real time    5.5803

 eigenvalue-minimisations  :    40
 total energy-change (2. order) :-0.1574807E+01  (-0.8190034E-01)
 number of electron       7.0000004 magnetization       1.5722928
 augmentation part        0.6032523 magnetization       0.7687584

 Broyden mixing:
  rms(total) = 0.42115E+00    rms(broyden)= 0.41734E+00
  rms(prec ) = 0.43358E+00
  weight for this iteration     100.00

 eigenvalues of (default mixing * dielectric matrix)
  average eigenvalue GAMMA=   0.4504
  0.7670  0.1337

 Free energy of the ion-electron system (eV)
  ---------------------------------------------------
  alpha Z        PSCENC =         0.05307897
  Ewald energy   TEWEN  =        20.79625060
  -Hartree energ DENC   =      -402.56086905
  -exchange      EXHF   =         0.00000000
  -V(xc)+E(xc)   XCENC  =        31.43710569
  PAW double counting   =       282.56253966     -284.57088101
  entropy T*S    EENTRO =        -0.01449853
  eigenvalues    EBANDS =       -97.46479750
  atomic energy  EATOM  =       444.74182870
  Solvation  Ediel_sol  =        -1.26590420
  ---------------------------------------------------
  free energy    TOTEN  =        -6.28614668 eV

  energy without entropy =       -6.27164815  energy(sigma->0) =       -6.27889741


--------------------------------------------------------------------------------------------------------


--------------------------------------- Iteration      1(  15)  ---------------------------------------


    POTLOK:  cpu time    5.1216: real time    5.1219
    SETDIJ:  cpu time    0.2219: real time    0.2219
    EDDIAG:  cpu time    0.0238: real time    0.0239
  RMM-DIIS:  cpu time    0.1396: real time    0.1396
    ORTHCH:  cpu time    0.0020: real time    0.0020
       DOS:  cpu time    0.0003: real time    0.0003
    CHARGE:  cpu time    0.0296: real time    0.0296
    MIXING:  cpu time    0.0066: real time    0.0066
    --------------------------------------------
      LOOP:  cpu time    5.5455: real time    5.5459

 eigenvalue-minimisations  :    46
 total energy-change (2. order) :-0.7063676E-01  (-0.6762480E-02)
 number of electron       7.0000006 magnetization       1.5766808
 augmentation part        0.6010058 magnetization       0.7747227

 Broyden mixing:
  rms(total) = 0.47033E+00    rms(broyden)= 0.46930E+00
  rms(prec ) = 0.48803E+00
  weight for this iteration     100.00

 eigenvalues of (default mixing * dielectric matrix)
  average eigenvalue GAMMA=   0.6785
  0.8006  0.5756  0.6594

 Free energy of the ion-electron system (eV)
  ---------------------------------------------------
  alpha Z        PSCENC =         0.05307897
  Ewald energy   TEWEN  =        20.79625060
  -Hartree energ DENC   =      -402.75298905
  -exchange      EXHF   =         0.00000000
  -V(xc)+E(xc)   XCENC  =        31.44743573
  PAW double counting   =       283.20387566     -285.20100876
  entropy T*S    EENTRO =        -0.00000055
  eigenvalues    EBANDS =       -97.42222960
  atomic energy  EATOM  =       444.74182870
  Solvation  Ediel_sol  =        -1.22302513
  ---------------------------------------------------
  free energy    TOTEN  =        -6.35678343 eV

  energy without entropy =       -6.35678288  energy(sigma->0) =       -6.35678316


--------------------------------------------------------------------------------------------------------


--------------------------------------- Iteration      1(  16)  ---------------------------------------


    POTLOK:  cpu time    5.1415: real time    5.1421
    SETDIJ:  cpu time    0.2212: real time    0.2212
    EDDIAG:  cpu time    0.0235: real time    0.0236
  RMM-DIIS:  cpu time    0.1249: real time    0.1249
    ORTHCH:  cpu time    0.0021: real time    0.0020
       DOS:  cpu time    0.0004: real time    0.0004
    CHARGE:  cpu time    0.0294: real time    0.0294
    MIXING:  cpu time    0.0071: real time    0.0071
    --------------------------------------------
      LOOP:  cpu time    5.5501: real time    5.5506

 eigenvalue-minimisations  :    43
 total energy-change (2. order) : 0.1499126E+00  (-0.4194748E-02)
 number of electron       7.0000006 magnetization       1.5721192
 augmentation part        0.5973885 magnetization       0.7714973

 Broyden mixing:
  rms(total) = 0.47745E+00    rms(broyden)= 0.47735E+00
  rms(prec ) = 0.49529E+00
  weight for this iteration     100.00

 eigenvalues of (default mixing * dielectric matrix)
  average eigenvalue GAMMA=   0.7148
  0.8462  0.6424  0.6852  0.6852

 Free energy of the ion-electron system (eV)
  ---------------------------------------------------
  alpha Z        PSCENC =         0.05307897
  Ewald energy   TEWEN  =        20.79625060
  -Hartree energ DENC   =      -403.17893558
  -exchange      EXHF   =         0.00000000
  -V(xc)+E(xc)   XCENC  =        31.48641038
  PAW double counting   =       284.11713728     -286.11922798
  entropy T*S    EENTRO =        -0.01160111
  eigenvalues    EBANDS =       -96.83002555
  atomic energy  EATOM  =       444.74182870
  Solvation  Ediel_sol  =        -1.26178654
  ---------------------------------------------------
  free energy    TOTEN  =        -6.20687082 eV

  energy without entropy =       -6.19526971  energy(sigma->0) =       -6.20107026


--------------------------------------------------------------------------------------------------------


--------------------------------------- Iteration      1(  17)  ---------------------------------------


    POTLOK:  cpu time    4.8865: real time    4.8891
    SETDIJ:  cpu time    0.2215: real time    0.2215
    EDDIAG:  cpu time    0.0238: real time    0.0243
  RMM-DIIS:  cpu time    0.1424: real time    0.1424
    ORTHCH:  cpu time    0.0020: real time    0.0020
       DOS:  cpu time    0.0004: real time    0.0004
    CHARGE:  cpu time    0.0298: real time    0.0298
    MIXING:  cpu time    0.0069: real time    0.0069
    --------------------------------------------
      LOOP:  cpu time    5.3134: real time    5.3164

 eigenvalue-minimisations  :    48
 total energy-change (2. order) :-0.6062260E-01  (-0.5585101E-03)
 number of electron       6.9999999 magnetization       1.5486426
 augmentation part        0.5967058 magnetization       0.7477653

 Broyden mixing:
  rms(total) = 0.52072E+00    rms(broyden)= 0.51944E+00
  rms(prec ) = 0.53836E+00
  weight for this iteration     100.00

 eigenvalues of (default mixing * dielectric matrix)
  average eigenvalue GAMMA=   0.8012
  1.1158  1.1158  0.9611  0.6827  0.1305

 Free energy of the ion-electron system (eV)
  ---------------------------------------------------
  alpha Z        PSCENC =         0.05307897
  Ewald energy   TEWEN  =        20.79625060
  -Hartree energ DENC   =      -403.27658695
  -exchange      EXHF   =         0.00000000
  -V(xc)+E(xc)   XCENC  =        31.46993394
  PAW double counting   =       284.32361847     -286.32516217
  entropy T*S    EENTRO =        -0.00172841
  eigenvalues    EBANDS =       -96.79763077
  atomic energy  EATOM  =       444.74182870
  Solvation  Ediel_sol  =        -1.25109580
  ---------------------------------------------------
  free energy    TOTEN  =        -6.26749342 eV

  energy without entropy =       -6.26576501  energy(sigma->0) =       -6.26662921


--------------------------------------------------------------------------------------------------------


--------------------------------------- Iteration      1(  18)  ---------------------------------------


    POTLOK:  cpu time    4.8152: real time    4.8158
    SETDIJ:  cpu time    0.2215: real time    0.2215
    EDDIAG:  cpu time    0.0239: real time    0.0240
  RMM-DIIS:  cpu time    0.1247: real time    0.1248
    ORTHCH:  cpu time    0.0021: real time    0.0021
       DOS:  cpu time    0.0003: real time    0.0003
    CHARGE:  cpu time    0.0296: real time    0.0296
    MIXING:  cpu time    0.0076: real time    0.0076
    --------------------------------------------
      LOOP:  cpu time    5.2249: real time    5.2256

 eigenvalue-minimisations  :    41
 total energy-change (2. order) :-0.2314314E+00  (-0.7102759E-02)
 number of electron       7.0000008 magnetization       1.3858632
 augmentation part        0.5949636 magnetization       0.5838541

 Broyden mixing:
  rms(total) = 0.38224E+00    rms(broyden)= 0.38035E+00
  rms(prec ) = 0.39619E+00
  weight for this iteration     100.00

 eigenvalues of (default mixing * dielectric matrix)
  average eigenvalue GAMMA=   1.0348
  1.7822  1.7822  1.0920  0.7874  0.6378  0.1271

 Free energy of the ion-electron system (eV)
  ---------------------------------------------------
  alpha Z        PSCENC =         0.05307897
  Ewald energy   TEWEN  =        20.79625060
  -Hartree energ DENC   =      -403.80482014
  -exchange      EXHF   =         0.00000000
  -V(xc)+E(xc)   XCENC  =        31.41315722
  PAW double counting   =       285.40591210     -287.40107107
  entropy T*S    EENTRO =        -0.00000000
  eigenvalues    EBANDS =       -96.46469968
  atomic energy  EATOM  =       444.74182870
  Solvation  Ediel_sol  =        -1.23856151
  ---------------------------------------------------
  free energy    TOTEN  =        -6.49892481 eV

  energy without entropy =       -6.49892481  energy(sigma->0) =       -6.49892481


--------------------------------------------------------------------------------------------------------


--------------------------------------- Iteration      1(  19)  ---------------------------------------


    POTLOK:  cpu time    5.4585: real time    5.4590
    SETDIJ:  cpu time    0.2212: real time    0.2212
    EDDIAG:  cpu time    0.0237: real time    0.0238
  RMM-DIIS:  cpu time    0.0923: real time    0.0923
    ORTHCH:  cpu time    0.0021: real time    0.0021
       DOS:  cpu time    0.0002: real time    0.0002
    CHARGE:  cpu time    0.0291: real time    0.0291
    MIXING:  cpu time    0.0081: real time    0.0081
    --------------------------------------------
      LOOP:  cpu time    5.8352: real time    5.8358

 eigenvalue-minimisations  :    35
 total energy-change (2. order) : 0.4236242E+00  (-0.2076647E+00)
 number of electron       7.0000007 magnetization       1.2712685
 augmentation part        0.6005431 magnetization       0.4730176

 Broyden mixing:
  rms(total) = 0.37815E+00    rms(broyden)= 0.37802E+00
  rms(prec ) = 0.38961E+00
  weight for this iteration     100.00

 eigenvalues of (default mixing * dielectric matrix)
  average eigenvalue GAMMA=   1.0889
  1.6035  1.6035  1.3835  1.3835  0.8481  0.6736  0.1265

 Free energy of the ion-electron system (eV)
  ---------------------------------------------------
  alpha Z        PSCENC =         0.05307897
  Ewald energy   TEWEN  =        20.79625060
  -Hartree energ DENC   =      -405.00411796
  -exchange      EXHF   =         0.00000000
  -V(xc)+E(xc)   XCENC  =        31.73589948
  PAW double counting   =       287.14294477     -289.05993562
  entropy T*S    EENTRO =        -0.00000000
  eigenvalues    EBANDS =       -94.92154501
  atomic energy  EATOM  =       444.74182870
  Solvation  Ediel_sol  =        -1.55970458
  ---------------------------------------------------
  free energy    TOTEN  =        -6.07530066 eV

  energy without entropy =       -6.07530066  energy(sigma->0) =       -6.07530066


--------------------------------------------------------------------------------------------------------


--------------------------------------- Iteration      1(  20)  ---------------------------------------


    POTLOK:  cpu time    5.5297: real time    5.5324
    SETDIJ:  cpu time    0.2215: real time    0.2215
    EDDIAG:  cpu time    0.0236: real time    0.0236
  RMM-DIIS:  cpu time    0.0921: real time    0.0921
    ORTHCH:  cpu time    0.0022: real time    0.0022
       DOS:  cpu time    0.0004: real time    0.0004
    CHARGE:  cpu time    0.0292: real time    0.0292
    MIXING:  cpu time    0.0085: real time    0.0085
    --------------------------------------------
      LOOP:  cpu time    5.9072: real time    5.9100

 eigenvalue-minimisations  :    35
 total energy-change (2. order) :-0.9541481E+00  (-0.2072585E+00)
 number of electron       7.0000007 magnetization       1.1616213
 augmentation part        0.6104485 magnetization       0.3737498

 Broyden mixing:
  rms(total) = 0.46343E+00    rms(broyden)= 0.46339E+00
  rms(prec ) = 0.47735E+00
  weight for this iteration     100.00

 eigenvalues of (default mixing * dielectric matrix)
  average eigenvalue GAMMA=   1.0878
  2.1886  1.5900  1.5900  1.1361  0.7093  0.6810  0.6810  0.1266

 Free energy of the ion-electron system (eV)
  ---------------------------------------------------
  alpha Z        PSCENC =         0.05307897
  Ewald energy   TEWEN  =        20.79625060
  -Hartree energ DENC   =      -403.15287003
  -exchange      EXHF   =         0.00000000
  -V(xc)+E(xc)   XCENC  =        30.82463296
  PAW double counting   =       285.66176498     -287.57128841
  entropy T*S    EENTRO =        -0.00062722
  eigenvalues    EBANDS =       -97.25464058
  atomic energy  EATOM  =       444.74182870
  Solvation  Ediel_sol  =        -1.12757870
  ---------------------------------------------------
  free energy    TOTEN  =        -7.02944873 eV

  energy without entropy =       -7.02882151  energy(sigma->0) =       -7.02913512


--------------------------------------------------------------------------------------------------------


--------------------------------------- Iteration      1(  21)  ---------------------------------------


    POTLOK:  cpu time    5.4426: real time    5.4432
    SETDIJ:  cpu time    0.2216: real time    0.2216
    EDDIAG:  cpu time    0.0240: real time    0.0241
  RMM-DIIS:  cpu time    0.1071: real time    0.1071
    ORTHCH:  cpu time    0.0022: real time    0.0022
       DOS:  cpu time    0.0002: real time    0.0002
    CHARGE:  cpu time    0.0291: real time    0.0291
    MIXING:  cpu time    0.0093: real time    0.0093
    --------------------------------------------
      LOOP:  cpu time    5.8362: real time    5.8368

 eigenvalue-minimisations  :    39
 total energy-change (2. order) :-0.6106115E+00  (-0.4359891E-01)
 number of electron       7.0000007 magnetization       1.1399810
 augmentation part        0.6097717 magnetization       0.3505812

 Broyden mixing:
  rms(total) = 0.62201E-01    rms(broyden)= 0.62130E-01
  rms(prec ) = 0.70227E-01
  weight for this iteration     100.00

 eigenvalues of (default mixing * dielectric matrix)
  average eigenvalue GAMMA=   1.0593
  2.2535  1.6083  1.6083  1.0408  0.7665  0.7665  0.6815  0.6815  0.1266

 Free energy of the ion-electron system (eV)
  ---------------------------------------------------
  alpha Z        PSCENC =         0.05307897
  Ewald energy   TEWEN  =        20.79625060
  -Hartree energ DENC   =      -404.87270130
  -exchange      EXHF   =         0.00000000
  -V(xc)+E(xc)   XCENC  =        30.70006687
  PAW double counting   =       288.57304844     -290.47948667
  entropy T*S    EENTRO =        -0.00000000
  eigenvalues    EBANDS =       -95.74239358
  atomic energy  EATOM  =       444.74182870
  Solvation  Ediel_sol  =        -1.40975229
  ---------------------------------------------------
  free energy    TOTEN  =        -7.64006027 eV

  energy without entropy =       -7.64006027  energy(sigma->0) =       -7.64006027


--------------------------------------------------------------------------------------------------------


--------------------------------------- Iteration      1(  22)  ---------------------------------------


    POTLOK:  cpu time    5.0065: real time    5.0070
    SETDIJ:  cpu time    0.2213: real time    0.2213
    EDDIAG:  cpu time    0.0237: real time    0.0237
  RMM-DIIS:  cpu time    0.1344: real time    0.1344
    ORTHCH:  cpu time    0.0021: real time    0.0021
       DOS:  cpu time    0.0003: real time    0.0003
    CHARGE:  cpu time    0.0291: real time    0.0291
    MIXING:  cpu time    0.0094: real time    0.0094
    --------------------------------------------
      LOOP:  cpu time    5.4266: real time    5.4272

 eigenvalue-minimisations  :    46
 total energy-change (2. order) :-0.7246116E-01  (-0.2040567E-02)
 number of electron       7.0000007 magnetization       1.0865196
 augmentation part        0.6069102 magnetization       0.2972484

 Broyden mixing:
  rms(total) = 0.33219E-01    rms(broyden)= 0.33205E-01
  rms(prec ) = 0.41790E-01
  weight for this iteration     100.00

 eigenvalues of (default mixing * dielectric matrix)
  average eigenvalue GAMMA=   1.0476
  2.2630  1.5918  1.5918  0.9350  0.9350  1.0165  0.7666  0.6251  0.6251  0.1266

 Free energy of the ion-electron system (eV)
  ---------------------------------------------------
  alpha Z        PSCENC =         0.05307897
  Ewald energy   TEWEN  =        20.79625060
  -Hartree energ DENC   =      -405.34825856
  -exchange      EXHF   =         0.00000000
  -V(xc)+E(xc)   XCENC  =        30.62159138
  PAW double counting   =       289.41941326     -291.34129305
  entropy T*S    EENTRO =        -0.00000000
  eigenvalues    EBANDS =       -95.29794606
  atomic energy  EATOM  =       444.74182870
  Solvation  Ediel_sol  =        -1.35718667
  ---------------------------------------------------
  free energy    TOTEN  =        -7.71252143 eV

  energy without entropy =       -7.71252143  energy(sigma->0) =       -7.71252143


--------------------------------------------------------------------------------------------------------


--------------------------------------- Iteration      1(  23)  ---------------------------------------


    POTLOK:  cpu time    5.1447: real time    5.1452
    SETDIJ:  cpu time    0.2216: real time    0.2216
    EDDIAG:  cpu time    0.0238: real time    0.0240
  RMM-DIIS:  cpu time    0.0716: real time    0.0716
    ORTHCH:  cpu time    0.0024: real time    0.0024
       DOS:  cpu time    0.0003: real time    0.0003
    CHARGE:  cpu time    0.0294: real time    0.0294
    MIXING:  cpu time    0.0134: real time    0.0143
    --------------------------------------------
      LOOP:  cpu time    5.5073: real time    5.5088

 eigenvalue-minimisations  :    32
 total energy-change (2. order) :-0.1407366E+00  (-0.1407154E-02)
 number of electron       7.0000007 magnetization       0.9777731
 augmentation part        0.6053537 magnetization       0.1875026

 Broyden mixing:
  rms(total) = 0.23597E-01    rms(broyden)= 0.23586E-01
  rms(prec ) = 0.29935E-01
  weight for this iteration     100.00

 eigenvalues of (default mixing * dielectric matrix)
  average eigenvalue GAMMA=   1.1736
  2.7201  1.5997  1.5997  1.9990  0.9330  0.9330  1.0045  0.7248  0.6348  0.6348
  0.1266

 Free energy of the ion-electron system (eV)
  ---------------------------------------------------
  alpha Z        PSCENC =         0.05307897
  Ewald energy   TEWEN  =        20.79625060
  -Hartree energ DENC   =      -405.93729582
  -exchange      EXHF   =         0.00000000
  -V(xc)+E(xc)   XCENC  =        30.53257782
  PAW double counting   =       289.99242481     -291.91974933
  entropy T*S    EENTRO =        -0.00000000
  eigenvalues    EBANDS =       -94.72738893
  atomic energy  EATOM  =       444.74182870
  Solvation  Ediel_sol  =        -1.38498480
  ---------------------------------------------------
  free energy    TOTEN  =        -7.85325799 eV

  energy without entropy =       -7.85325799  energy(sigma->0) =       -7.85325799


--------------------------------------------------------------------------------------------------------


--------------------------------------- Iteration      1(  24)  ---------------------------------------


    POTLOK:  cpu time    5.3156: real time    5.3160
    SETDIJ:  cpu time    0.2214: real time    0.2215
    EDDIAG:  cpu time    0.0235: real time    0.0236
  RMM-DIIS:  cpu time    0.1398: real time    0.1398
    ORTHCH:  cpu time    0.0024: real time    0.0024
       DOS:  cpu time    0.0002: real time    0.0002
    CHARGE:  cpu time    0.0290: real time    0.0290
    MIXING:  cpu time    0.0104: real time    0.0104
    --------------------------------------------
      LOOP:  cpu time    5.7424: real time    5.7430

 eigenvalue-minimisations  :    46
 total energy-change (2. order) :-0.7664230E-01  (-0.3785212E-02)
 number of electron       7.0000007 magnetization       0.9724758
 augmentation part        0.6037705 magnetization       0.1819213

 Broyden mixing:
  rms(total) = 0.43649E-01    rms(broyden)= 0.43636E-01
  rms(prec ) = 0.46050E-01
  weight for this iteration     100.00

 eigenvalues of (default mixing * dielectric matrix)
  average eigenvalue GAMMA=   1.2803
  4.0579  1.5963  1.5963  2.0181  0.1266  1.0470  1.0470  1.0366  0.8658  0.7102
  0.6307  0.6307

 Free energy of the ion-electron system (eV)
  ---------------------------------------------------
  alpha Z        PSCENC =         0.05307897
  Ewald energy   TEWEN  =        20.79625060
  -Hartree energ DENC   =      -406.56947033
  -exchange      EXHF   =         0.00000000
  -V(xc)+E(xc)   XCENC  =        30.44873761
  PAW double counting   =       290.16808107     -292.11060004
  entropy T*S    EENTRO =        -0.00000000
  eigenvalues    EBANDS =       -94.09009289
  atomic energy  EATOM  =       444.74182870
  Solvation  Ediel_sol  =        -1.36771397
  ---------------------------------------------------
  free energy    TOTEN  =        -7.92990029 eV

  energy without entropy =       -7.92990029  energy(sigma->0) =       -7.92990029


--------------------------------------------------------------------------------------------------------


--------------------------------------- Iteration      1(  25)  ---------------------------------------


    POTLOK:  cpu time    5.0168: real time    5.0189
    SETDIJ:  cpu time    0.2212: real time    0.2212
    EDDIAG:  cpu time    0.0235: real time    0.0240
  RMM-DIIS:  cpu time    0.1042: real time    0.1042
    ORTHCH:  cpu time    0.0024: real time    0.0024
       DOS:  cpu time    0.0002: real time    0.0002
    CHARGE:  cpu time    0.0290: real time    0.0290
    MIXING:  cpu time    0.0110: real time    0.0110
    --------------------------------------------
      LOOP:  cpu time    5.4083: real time    5.4110

 eigenvalue-minimisations  :    39
 total energy-change (2. order) :-0.1669008E-01  (-0.7756766E-03)
 number of electron       7.0000007 magnetization       0.9720114
 augmentation part        0.6049522 magnetization       0.1816730

 Broyden mixing:
  rms(total) = 0.63141E-02    rms(broyden)= 0.62946E-02
  rms(prec ) = 0.99574E-02
  weight for this iteration     100.00

 eigenvalues of (default mixing * dielectric matrix)
  average eigenvalue GAMMA=   1.2796
  4.4671  1.5964  1.5964  2.1095  0.1266  1.0787  1.0787  0.9317  0.9317  0.7835
  0.6979  0.6184  0.6184

 Free energy of the ion-electron system (eV)
  ---------------------------------------------------
  alpha Z        PSCENC =         0.05307897
  Ewald energy   TEWEN  =        20.79625060
  -Hartree energ DENC   =      -406.45063182
  -exchange      EXHF   =         0.00000000
  -V(xc)+E(xc)   XCENC  =        30.44991890
  PAW double counting   =       289.75557817     -291.68966506
  entropy T*S    EENTRO =        -0.00000000
  eigenvalues    EBANDS =       -94.20707742
  atomic energy  EATOM  =       444.74182870
  Solvation  Ediel_sol  =        -1.39587141
  ---------------------------------------------------
  free energy    TOTEN  =        -7.94659037 eV

  energy without entropy =       -7.94659037  energy(sigma->0) =       -7.94659037


--------------------------------------------------------------------------------------------------------


--------------------------------------- Iteration      1(  26)  ---------------------------------------


    POTLOK:  cpu time    4.9564: real time    4.9571
    SETDIJ:  cpu time    0.2214: real time    0.2214
    EDDIAG:  cpu time    0.0235: real time    0.0236
  RMM-DIIS:  cpu time    0.1065: real time    0.1065
    ORTHCH:  cpu time    0.0024: real time    0.0024
       DOS:  cpu time    0.0002: real time    0.0002
    CHARGE:  cpu time    0.0296: real time    0.0296
    MIXING:  cpu time    0.0111: real time    0.0111
    --------------------------------------------
      LOOP:  cpu time    5.3513: real time    5.3520

 eigenvalue-minimisations  :    36
 total energy-change (2. order) : 0.5575573E-03  (-0.3537003E-03)
 number of electron       7.0000007 magnetization       0.9857432
 augmentation part        0.6059857 magnetization       0.1956412

 Broyden mixing:
  rms(total) = 0.16497E-01    rms(broyden)= 0.16492E-01
  rms(prec ) = 0.17614E-01
  weight for this iteration     100.00

 eigenvalues of (default mixing * dielectric matrix)
  average eigenvalue GAMMA=   1.3805
  5.1753  1.5966  1.5966  2.4088  1.7356  0.1266  1.0739  1.0739  0.9279  0.9279
  0.7811  0.6641  0.6192  0.6192

 Free energy of the ion-electron system (eV)
  ---------------------------------------------------
  alpha Z        PSCENC =         0.05307897
  Ewald energy   TEWEN  =        20.79625060
  -Hartree energ DENC   =      -406.29937503
  -exchange      EXHF   =         0.00000000
  -V(xc)+E(xc)   XCENC  =        30.44393020
  PAW double counting   =       289.23853826     -291.16804111
  entropy T*S    EENTRO =        -0.00000000
  eigenvalues    EBANDS =       -94.36976340
  atomic energy  EATOM  =       444.74182870
  Solvation  Ediel_sol  =        -1.38248002
  ---------------------------------------------------
  free energy    TOTEN  =        -7.94603281 eV

  energy without entropy =       -7.94603281  energy(sigma->0) =       -7.94603281


--------------------------------------------------------------------------------------------------------


--------------------------------------- Iteration      1(  27)  ---------------------------------------


    POTLOK:  cpu time    4.7515: real time    4.7521
    SETDIJ:  cpu time    0.2213: real time    0.2213
    EDDIAG:  cpu time    0.0239: real time    0.0240
  RMM-DIIS:  cpu time    0.1045: real time    0.1045
    ORTHCH:  cpu time    0.0024: real time    0.0024
       DOS:  cpu time    0.0003: real time    0.0003
    CHARGE:  cpu time    0.0294: real time    0.0294
    MIXING:  cpu time    0.0122: real time    0.0122
    --------------------------------------------
      LOOP:  cpu time    5.1455: real time    5.1462

 eigenvalue-minimisations  :    39
 total energy-change (2. order) :-0.8437735E-02  (-0.9615516E-04)
 number of electron       7.0000007 magnetization       0.9962315
 augmentation part        0.6061873 magnetization       0.2061718

 Broyden mixing:
  rms(total) = 0.10962E-01    rms(broyden)= 0.10961E-01
  rms(prec ) = 0.11649E-01
  weight for this iteration     100.00

 eigenvalues of (default mixing * dielectric matrix)
  average eigenvalue GAMMA=   1.4053
  5.3983  1.5962  1.5962  2.6329  2.0034  0.1266  1.1635  1.1635  0.9581  0.9581
  0.8448  0.7318  0.6202  0.6202  0.6658

 Free energy of the ion-electron system (eV)
  ---------------------------------------------------
  alpha Z        PSCENC =         0.05307897
  Ewald energy   TEWEN  =        20.79625060
  -Hartree energ DENC   =      -406.26416881
  -exchange      EXHF   =         0.00000000
  -V(xc)+E(xc)   XCENC  =        30.43209534
  PAW double counting   =       289.25031631     -291.18154497
  entropy T*S    EENTRO =        -0.00000000
  eigenvalues    EBANDS =       -94.42110381
  atomic energy  EATOM  =       444.74182870
  Solvation  Ediel_sol  =        -1.36122288
  ---------------------------------------------------
  free energy    TOTEN  =        -7.95447055 eV

  energy without entropy =       -7.95447055  energy(sigma->0) =       -7.95447055


--------------------------------------------------------------------------------------------------------


--------------------------------------- Iteration      1(  28)  ---------------------------------------


    POTLOK:  cpu time    4.8081: real time    4.8085
    SETDIJ:  cpu time    0.2214: real time    0.2214
    EDDIAG:  cpu time    0.0238: real time    0.0239
  RMM-DIIS:  cpu time    0.1148: real time    0.1148
    ORTHCH:  cpu time    0.0023: real time    0.0023
       DOS:  cpu time    0.0002: real time    0.0002
    CHARGE:  cpu time    0.0290: real time    0.0290
    MIXING:  cpu time    0.0124: real time    0.0124
    --------------------------------------------
      LOOP:  cpu time    5.2120: real time    5.2125

 eigenvalue-minimisations  :    38
 total energy-change (2. order) :-0.6371450E-02  (-0.2230806E-03)
 number of electron       7.0000007 magnetization       0.9999851
 augmentation part        0.6057593 magnetization       0.2097972

 Broyden mixing:
  rms(total) = 0.12169E-01    rms(broyden)= 0.12166E-01
  rms(prec ) = 0.12647E-01
  weight for this iteration     100.00

 eigenvalues of (default mixing * dielectric matrix)
  average eigenvalue GAMMA=   1.4904
  6.2823  3.2286  1.5963  1.5963  2.1548  0.1266  1.2149  1.2149  1.1276  0.9618
  0.9618  0.7919  0.6842  0.6364  0.6364  0.6323

 Free energy of the ion-electron system (eV)
  ---------------------------------------------------
  alpha Z        PSCENC =         0.05307897
  Ewald energy   TEWEN  =        20.79625060
  -Hartree energ DENC   =      -406.31964844
  -exchange      EXHF   =         0.00000000
  -V(xc)+E(xc)   XCENC  =        30.42035502
  PAW double counting   =       289.50829543     -291.44350612
  entropy T*S    EENTRO =        -0.00000000
  eigenvalues    EBANDS =       -94.37441499
  atomic energy  EATOM  =       444.74182870
  Solvation  Ediel_sol  =        -1.34308117
  ---------------------------------------------------
  free energy    TOTEN  =        -7.96084200 eV

  energy without entropy =       -7.96084200  energy(sigma->0) =       -7.96084200


--------------------------------------------------------------------------------------------------------


--------------------------------------- Iteration      1(  29)  ---------------------------------------


    POTLOK:  cpu time    4.6839: real time    4.6843
    SETDIJ:  cpu time    0.2213: real time    0.2213
    EDDIAG:  cpu time    0.0237: real time    0.0239
  RMM-DIIS:  cpu time    0.1062: real time    0.1062
    ORTHCH:  cpu time    0.0023: real time    0.0023
       DOS:  cpu time    0.0002: real time    0.0003
    CHARGE:  cpu time    0.0290: real time    0.0290
    MIXING:  cpu time    0.0131: real time    0.0131
    --------------------------------------------
      LOOP:  cpu time    5.0798: real time    5.0805

 eigenvalue-minimisations  :    39
 total energy-change (2. order) :-0.2696461E-02  (-0.8848545E-04)
 number of electron       7.0000007 magnetization       1.0033702
 augmentation part        0.6057034 magnetization       0.2130900

 Broyden mixing:
  rms(total) = 0.16271E-02    rms(broyden)= 0.16253E-02
  rms(prec ) = 0.20186E-02
  weight for this iteration     100.00

 eigenvalues of (default mixing * dielectric matrix)
  average eigenvalue GAMMA=   1.5151
  6.6353  3.6411  1.5963  1.5963  2.2258  0.1266  1.2470  1.2470  1.2955  0.9555
  0.9555  0.8595  0.7683  0.7184  0.6319  0.6319  0.6255

 Free energy of the ion-electron system (eV)
  ---------------------------------------------------
  alpha Z        PSCENC =         0.05307897
  Ewald energy   TEWEN  =        20.79625060
  -Hartree energ DENC   =      -406.34122034
  -exchange      EXHF   =         0.00000000
  -V(xc)+E(xc)   XCENC  =        30.42449067
  PAW double counting   =       289.55639150     -291.49049216
  entropy T*S    EENTRO =        -0.00000000
  eigenvalues    EBANDS =       -94.35418143
  atomic energy  EATOM  =       444.74182870
  Solvation  Ediel_sol  =        -1.34968497
  ---------------------------------------------------
  free energy    TOTEN  =        -7.96353846 eV

  energy without entropy =       -7.96353846  energy(sigma->0) =       -7.96353846


--------------------------------------------------------------------------------------------------------


--------------------------------------- Iteration      1(  30)  ---------------------------------------


    POTLOK:  cpu time    4.6447: real time    4.6450
    SETDIJ:  cpu time    0.2213: real time    0.2213
    EDDIAG:  cpu time    0.0236: real time    0.0239
  RMM-DIIS:  cpu time    0.1051: real time    0.1051
    ORTHCH:  cpu time    0.0023: real time    0.0023
       DOS:  cpu time    0.0003: real time    0.0003
    CHARGE:  cpu time    0.0290: real time    0.0290
    MIXING:  cpu time    0.0136: real time    0.0136
    --------------------------------------------
      LOOP:  cpu time    5.0398: real time    5.0405

 eigenvalue-minimisations  :    40
 total energy-change (2. order) :-0.6777099E-04  (-0.2140739E-04)
 number of electron       7.0000007 magnetization       1.0035178
 augmentation part        0.6056985 magnetization       0.2132067

 Broyden mixing:
  rms(total) = 0.14193E-02    rms(broyden)= 0.14176E-02
  rms(prec ) = 0.16099E-02
  weight for this iteration     100.00

 eigenvalues of (default mixing * dielectric matrix)
  average eigenvalue GAMMA=   1.5992
  7.3126  4.3033  1.5963  1.5963  2.3060  2.0222  0.1266  1.2228  1.2228  0.9874
  0.9874  0.9048  0.9048  0.7353  0.6577  0.6408  0.6408  0.6173

 Free energy of the ion-electron system (eV)
  ---------------------------------------------------
  alpha Z        PSCENC =         0.05307897
  Ewald energy   TEWEN  =        20.79625060
  -Hartree energ DENC   =      -406.32387257
  -exchange      EXHF   =         0.00000000
  -V(xc)+E(xc)   XCENC  =        30.42362190
  PAW double counting   =       289.54881305     -291.48263336
  entropy T*S    EENTRO =        -0.00000000
  eigenvalues    EBANDS =       -94.37424790
  atomic energy  EATOM  =       444.74182870
  Solvation  Ediel_sol  =        -1.34644561
  ---------------------------------------------------
  free energy    TOTEN  =        -7.96360623 eV

  energy without entropy =       -7.96360623  energy(sigma->0) =       -7.96360623


--------------------------------------------------------------------------------------------------------


--------------------------------------- Iteration      1(  31)  ---------------------------------------


    POTLOK:  cpu time    4.4983: real time    4.4987
    SETDIJ:  cpu time    0.2213: real time    0.2213
    EDDIAG:  cpu time    0.0238: real time    0.0239
  RMM-DIIS:  cpu time    0.1191: real time    0.1191
    ORTHCH:  cpu time    0.0023: real time    0.0023
       DOS:  cpu time    0.0003: real time    0.0003
    CHARGE:  cpu time    0.0296: real time    0.0296
    MIXING:  cpu time    0.0143: real time    0.0143
    --------------------------------------------
      LOOP:  cpu time    4.9089: real time    4.9094

 eigenvalue-minimisations  :    41
 total energy-change (2. order) : 0.8355205E-04  (-0.6957515E-05)
 number of electron       7.0000007 magnetization       1.0017982
 augmentation part        0.6057125 magnetization       0.2114753

 Broyden mixing:
  rms(total) = 0.16241E-02    rms(broyden)= 0.16230E-02
  rms(prec ) = 0.17163E-02
  weight for this iteration     100.00

 eigenvalues of (default mixing * dielectric matrix)
  average eigenvalue GAMMA=   1.6564
  7.9352  4.6397  1.5963  1.5963  2.5985  2.2114  0.1266  1.3313  1.2057  1.2057
  0.9586  0.9586  1.0251  0.8248  0.7171  0.6390  0.6390  0.6468  0.6153

 Free energy of the ion-electron system (eV)
  ---------------------------------------------------
  alpha Z        PSCENC =         0.05307897
  Ewald energy   TEWEN  =        20.79625060
  -Hartree energ DENC   =      -406.31616391
  -exchange      EXHF   =         0.00000000
  -V(xc)+E(xc)   XCENC  =        30.42338907
  PAW double counting   =       289.52895961     -291.46250908
  entropy T*S    EENTRO =        -0.00000000
  eigenvalues    EBANDS =       -94.38387690
  atomic energy  EATOM  =       444.74182870
  Solvation  Ediel_sol  =        -1.34447974
  ---------------------------------------------------
  free energy    TOTEN  =        -7.96352268 eV

  energy without entropy =       -7.96352268  energy(sigma->0) =       -7.96352268


--------------------------------------------------------------------------------------------------------


--------------------------------------- Iteration      1(  32)  ---------------------------------------


    POTLOK:  cpu time    4.3695: real time    4.3698
    SETDIJ:  cpu time    0.2214: real time    0.2214
    EDDIAG:  cpu time    0.0236: real time    0.0237
  RMM-DIIS:  cpu time    0.1202: real time    0.1202
    ORTHCH:  cpu time    0.0023: real time    0.0023
       DOS:  cpu time    0.0002: real time    0.0002
    CHARGE:  cpu time    0.0304: real time    0.0304
    MIXING:  cpu time    0.0149: real time    0.0149
    --------------------------------------------
      LOOP:  cpu time    4.7827: real time    4.7831

 eigenvalue-minimisations  :    40
 total energy-change (2. order) :-0.3262164E-03  (-0.1064683E-04)
 number of electron       7.0000007 magnetization       1.0007448
 augmentation part        0.6056506 magnetization       0.2104101

 Broyden mixing:
  rms(total) = 0.18156E-02    rms(broyden)= 0.18126E-02
  rms(prec ) = 0.18810E-02
  weight for this iteration     100.00

 eigenvalues of (default mixing * dielectric matrix)
  average eigenvalue GAMMA=   1.7040
  8.5758  4.8582  2.9484  1.5963  1.5963  2.2318  1.8311  0.1266  1.2202  1.2202
  0.9693  0.9693  1.0386  0.8829  0.7228  0.7228  0.6880  0.6355  0.6355  0.6097

 Free energy of the ion-electron system (eV)
  ---------------------------------------------------
  alpha Z        PSCENC =         0.05307897
  Ewald energy   TEWEN  =        20.79625060
  -Hartree energ DENC   =      -406.32805598
  -exchange      EXHF   =         0.00000000
  -V(xc)+E(xc)   XCENC  =        30.42236636
  PAW double counting   =       289.54323182     -291.47735872
  entropy T*S    EENTRO =        -0.00000000
  eigenvalues    EBANDS =       -94.37291983
  atomic energy  EATOM  =       444.74182870
  Solvation  Ediel_sol  =        -1.34227082
  ---------------------------------------------------
  free energy    TOTEN  =        -7.96384890 eV

  energy without entropy =       -7.96384890  energy(sigma->0) =       -7.96384890


--------------------------------------------------------------------------------------------------------


--------------------------------------- Iteration      1(  33)  ---------------------------------------


    POTLOK:  cpu time    4.3290: real time    4.3294
    SETDIJ:  cpu time    0.2213: real time    0.2213
    EDDIAG:  cpu time    0.0237: real time    0.0237
  RMM-DIIS:  cpu time    0.1139: real time    0.1139
    ORTHCH:  cpu time    0.0020: real time    0.0020
       DOS:  cpu time    0.0002: real time    0.0002
    CHARGE:  cpu time    0.0291: real time    0.0291
    MIXING:  cpu time    0.0155: real time    0.0156
    --------------------------------------------
      LOOP:  cpu time    4.7348: real time    4.7353

 eigenvalue-minimisations  :    37
 total energy-change (2. order) :-0.2550539E-03  (-0.3433486E-05)
 number of electron       7.0000007 magnetization       1.0002171
 augmentation part        0.6056417 magnetization       0.2098841

 Broyden mixing:
  rms(total) = 0.82574E-03    rms(broyden)= 0.82474E-03
  rms(prec ) = 0.86220E-03
  weight for this iteration     100.00

 eigenvalues of (default mixing * dielectric matrix)
  average eigenvalue GAMMA=   1.7483
  9.1024  5.0332  3.3360  1.5963  1.5963  2.5541  2.0354  0.1266  1.2359  1.2359
  1.2348  0.9702  0.9702  0.8963  0.7924  0.7924  0.6837  0.6380  0.6380  0.6101
  0.6367

 Free energy of the ion-electron system (eV)
  ---------------------------------------------------
  alpha Z        PSCENC =         0.05307897
  Ewald energy   TEWEN  =        20.79625060
  -Hartree energ DENC   =      -406.32968970
  -exchange      EXHF   =         0.00000000
  -V(xc)+E(xc)   XCENC  =        30.42286125
  PAW double counting   =       289.53757284     -291.47148100
  entropy T*S    EENTRO =        -0.00000000
  eigenvalues    EBANDS =       -94.37135389
  atomic energy  EATOM  =       444.74182870
  Solvation  Ediel_sol  =        -1.34317171
  ---------------------------------------------------
  free energy    TOTEN  =        -7.96410395 eV

  energy without entropy =       -7.96410395  energy(sigma->0) =       -7.96410395


--------------------------------------------------------------------------------------------------------


--------------------------------------- Iteration      1(  34)  ---------------------------------------


    POTLOK:  cpu time    4.1417: real time    4.1422
    SETDIJ:  cpu time    0.2213: real time    0.2213
    EDDIAG:  cpu time    0.0237: real time    0.0238
  RMM-DIIS:  cpu time    0.1318: real time    0.1318
    ORTHCH:  cpu time    0.0020: real time    0.0020
       DOS:  cpu time    0.0002: real time    0.0003
    CHARGE:  cpu time    0.0289: real time    0.0289
    MIXING:  cpu time    0.0164: real time    0.0164
    --------------------------------------------
      LOOP:  cpu time    4.5660: real time    4.5666

 eigenvalue-minimisations  :    34
 total energy-change (2. order) :-0.1110403E-03  (-0.7046399E-06)
 number of electron       7.0000007 magnetization       1.0000378
 augmentation part        0.6056562 magnetization       0.2097136

 Broyden mixing:
  rms(total) = 0.85266E-03    rms(broyden)= 0.85205E-03
  rms(prec ) = 0.87818E-03
  weight for this iteration     100.00

 eigenvalues of (default mixing * dielectric matrix)
  average eigenvalue GAMMA=   1.7634
  9.2755  5.3711  3.5973  1.5963  1.5963  2.8240  2.0966  0.1266  1.2785  1.2785
  1.3142  0.9792  0.9792  0.9302  0.9302  0.7666  0.6807  0.6807  0.6566  0.6225
  0.6225  0.5915

 Free energy of the ion-electron system (eV)
  ---------------------------------------------------
  alpha Z        PSCENC =         0.05307897
  Ewald energy   TEWEN  =        20.79625060
  -Hartree energ DENC   =      -406.32272306
  -exchange      EXHF   =         0.00000000
  -V(xc)+E(xc)   XCENC  =        30.42234821
  PAW double counting   =       289.52168923     -291.45548938
  entropy T*S    EENTRO =        -0.00000000
  eigenvalues    EBANDS =       -94.37841457
  atomic energy  EATOM  =       444.74182870
  Solvation  Ediel_sol  =        -1.34278370
  ---------------------------------------------------
  free energy    TOTEN  =        -7.96421499 eV

  energy without entropy =       -7.96421499  energy(sigma->0) =       -7.96421499


--------------------------------------------------------------------------------------------------------


--------------------------------------- Iteration      1(  35)  ---------------------------------------


    POTLOK:  cpu time    4.1455: real time    4.1459
    SETDIJ:  cpu time    0.2212: real time    0.2212
    EDDIAG:  cpu time    0.0236: real time    0.0237
  RMM-DIIS:  cpu time    0.1316: real time    0.1316
    ORTHCH:  cpu time    0.0021: real time    0.0021
       DOS:  cpu time    0.0003: real time    0.0003
    CHARGE:  cpu time    0.0293: real time    0.0293
    MIXING:  cpu time    0.0167: real time    0.0167
    --------------------------------------------
      LOOP:  cpu time    4.5701: real time    4.5706

 eigenvalue-minimisations  :    35
 total energy-change (2. order) :-0.5025244E-04  (-0.5230495E-06)
 number of electron       7.0000007 magnetization       0.9998966
 augmentation part        0.6056775 magnetization       0.2095818

 Broyden mixing:
  rms(total) = 0.81803E-03    rms(broyden)= 0.81768E-03
  rms(prec ) = 0.84476E-03
  weight for this iteration     100.00

 eigenvalues of (default mixing * dielectric matrix)
  average eigenvalue GAMMA=   1.8101
  9.6004  5.5306  3.8694  3.3123  1.5963  1.5963  2.1602  0.1266  1.6662  1.1977
  1.1977  1.2561  0.9555  0.9555  1.0253  0.9068  0.7849  0.7102  0.6885  0.6366
  0.6366  0.6059  0.6159

 Free energy of the ion-electron system (eV)
  ---------------------------------------------------
  alpha Z        PSCENC =         0.05307897
  Ewald energy   TEWEN  =        20.79625060
  -Hartree energ DENC   =      -406.31731479
  -exchange      EXHF   =         0.00000000
  -V(xc)+E(xc)   XCENC  =        30.42213615
  PAW double counting   =       289.51383752     -291.44747375
  entropy T*S    EENTRO =        -0.00000000
  eigenvalues    EBANDS =       -94.38369434
  atomic energy  EATOM  =       444.74182870
  Solvation  Ediel_sol  =        -1.34291430
  ---------------------------------------------------
  free energy    TOTEN  =        -7.96426524 eV

  energy without entropy =       -7.96426524  energy(sigma->0) =       -7.96426524


--------------------------------------------------------------------------------------------------------


--------------------------------------- Iteration      1(  36)  ---------------------------------------


    POTLOK:  cpu time    4.1355: real time    4.1360
    SETDIJ:  cpu time    0.2212: real time    0.2212
    EDDIAG:  cpu time    0.0234: real time    0.0236
  RMM-DIIS:  cpu time    0.1260: real time    0.1260
    ORTHCH:  cpu time    0.0020: real time    0.0020
       DOS:  cpu time    0.0002: real time    0.0002
    CHARGE:  cpu time    0.0289: real time    0.0289
    MIXING:  cpu time    0.0176: real time    0.0176
    --------------------------------------------
      LOOP:  cpu time    4.5549: real time    4.5556

 eigenvalue-minimisations  :    34
 total energy-change (2. order) :-0.1821025E-04  (-0.7191206E-06)
 number of electron       7.0000007 magnetization       0.9998669
 augmentation part        0.6056786 magnetization       0.2095549

 Broyden mixing:
  rms(total) = 0.10164E-02    rms(broyden)= 0.10157E-02
  rms(prec ) = 0.10455E-02
  weight for this iteration     100.00

 eigenvalues of (default mixing * dielectric matrix)
  average eigenvalue GAMMA=   1.8079
  9.7650  5.6538  4.2210  3.4995  1.5963  1.5963  2.2458  1.7770  0.1266  1.4085
  1.1902  1.1902  0.9580  0.9580  1.0450  0.9102  0.8298  0.7262  0.6840  0.6426
  0.6426  0.6138  0.6138  0.4965

 Free energy of the ion-electron system (eV)
  ---------------------------------------------------
  alpha Z        PSCENC =         0.05307897
  Ewald energy   TEWEN  =        20.79625060
  -Hartree energ DENC   =      -406.31825037
  -exchange      EXHF   =         0.00000000
  -V(xc)+E(xc)   XCENC  =        30.42194162
  PAW double counting   =       289.52028208     -291.45402550
  entropy T*S    EENTRO =        -0.00000000
  eigenvalues    EBANDS =       -94.38213246
  atomic energy  EATOM  =       444.74182870
  Solvation  Ediel_sol  =        -1.34325709
  ---------------------------------------------------
  free energy    TOTEN  =        -7.96428345 eV

  energy without entropy =       -7.96428345  energy(sigma->0) =       -7.96428345


--------------------------------------------------------------------------------------------------------


--------------------------------------- Iteration      1(  37)  ---------------------------------------


    POTLOK:  cpu time    3.9585: real time    3.9590
    SETDIJ:  cpu time    0.2211: real time    0.2211
    EDDIAG:  cpu time    0.0234: real time    0.0235
  RMM-DIIS:  cpu time    0.1424: real time    0.1424
    ORTHCH:  cpu time    0.0020: real time    0.0020
       DOS:  cpu time    0.0002: real time    0.0002
    CHARGE:  cpu time    0.0290: real time    0.0290
    MIXING:  cpu time    0.0186: real time    0.0186
    --------------------------------------------
      LOOP:  cpu time    4.3954: real time    4.3960

 eigenvalue-minimisations  :    33
 total energy-change (2. order) :-0.1050452E-04  (-0.1898073E-06)
 number of electron       7.0000007 magnetization       0.9998968
 augmentation part        0.6056781 magnetization       0.2095858

 Broyden mixing:
  rms(total) = 0.92015E-03    rms(broyden)= 0.91983E-03
  rms(prec ) = 0.94635E-03
  weight for this iteration     100.00

 eigenvalues of (default mixing * dielectric matrix)
  average eigenvalue GAMMA=   1.8172
  9.9121  5.8385  4.6656  3.6315  1.5963  1.5963  2.2841  1.8938  0.1266  1.4690
  1.1816  1.1816  1.0985  0.9645  0.9645  0.8319  0.8319  0.7343  0.7343  0.7236
  0.6813  0.6368  0.6368  0.6087  0.6053

 Free energy of the ion-electron system (eV)
  ---------------------------------------------------
  alpha Z        PSCENC =         0.05307897
  Ewald energy   TEWEN  =        20.79625060
  -Hartree energ DENC   =      -406.31946879
  -exchange      EXHF   =         0.00000000
  -V(xc)+E(xc)   XCENC  =        30.42208754
  PAW double counting   =       289.52362836     -291.45738541
  entropy T*S    EENTRO =        -0.00000000
  eigenvalues    EBANDS =       -94.38045548
  atomic energy  EATOM  =       444.74182870
  Solvation  Ediel_sol  =        -1.34385845
  ---------------------------------------------------
  free energy    TOTEN  =        -7.96429396 eV

  energy without entropy =       -7.96429396  energy(sigma->0) =       -7.96429396


--------------------------------------------------------------------------------------------------------


--------------------------------------- Iteration      1(  38)  ---------------------------------------


    POTLOK:  cpu time    3.8747: real time    3.8750
    SETDIJ:  cpu time    0.2212: real time    0.2212
    EDDIAG:  cpu time    0.0238: real time    0.0238
  RMM-DIIS:  cpu time    0.1417: real time    0.1417
    ORTHCH:  cpu time    0.0021: real time    0.0021
       DOS:  cpu time    0.0002: real time    0.0002
    --------------------------------------------
      LOOP:  cpu time    4.2636: real time    4.2639

 eigenvalue-minimisations  :    34
 total energy-change (2. order) :-0.4924484E-05  (-0.5790432E-07)
 number of electron       7.0000007 magnetization       0.9998968
 augmentation part        0.6056781 magnetization       0.2095858

 Free energy of the ion-electron system (eV)
  ---------------------------------------------------
  alpha Z        PSCENC =         0.05307897
  Ewald energy   TEWEN  =        20.79625060
  -Hartree energ DENC   =      -406.31996603
  -exchange      EXHF   =         0.00000000
  -V(xc)+E(xc)   XCENC  =        30.42213429
  PAW double counting   =       289.52468092     -291.45845204
  entropy T*S    EENTRO =        -0.00000000
  eigenvalues    EBANDS =       -94.37957337
  atomic energy  EATOM  =       444.74182870
  Solvation  Ediel_sol  =        -1.34428092
  ---------------------------------------------------
  free energy    TOTEN  =        -7.96429888 eV

  energy without entropy =       -7.96429888  energy(sigma->0) =       -7.96429888


--------------------------------------------------------------------------------------------------------


 average (electrostatic) potential at core
  the test charge radii are     0.7215  0.5201
  (the norm of the test charge is              1.0000)
       1 -81.3039       2 -44.4372
 
 
 
 E-fermi :  -6.8151     XC(G=0):  -0.1721     alpha+bet : -0.0304


 spin component 1

 k-point     1 :       0.0000    0.0000    0.0000
  band No.  band energies     occupation 
      1     -24.9534      1.00000
      2     -11.1524      1.00000
      3      -9.6007      1.00000
      4      -7.6951      1.00000
      5      -0.2725      0.00000
      6       0.2406      0.00000
      7       0.5720      0.00000
      8       0.5812      0.00000

 spin component 2

 k-point     1 :       0.0000    0.0000    0.0000
  band No.  band energies     occupation 
      1     -23.3715      1.00000
      2     -10.5325      1.00000
      3      -7.0740      1.00000
      4      -6.0751      0.00000
      5      -0.2229      0.00000
      6       0.3145      0.00000
      7       1.2581      0.00000
      8       1.2912      0.00000


--------------------------------------------------------------------------------------------------------


 soft charge-density along one line, spin component           1
         0         1         2         3         4         5         6         7         8         9
 total charge-density along one line
 
 soft charge-density along one line, spin component           2
         0         1         2         3         4         5         6         7         8         9
 total charge-density along one line
 
 pseudopotential strength for first ion, spin component:           1
 14.173  -0.590  -0.076  -0.000   0.027  -0.000  -0.000   0.000
 -0.590   0.131   0.009   0.000  -0.003  -0.001  -0.000   0.000
 -0.076   0.009 -10.807   0.075   0.013   0.363  -0.018   0.002
 -0.000   0.000   0.075 -11.067   0.211  -0.018   0.438  -0.050
  0.027  -0.003   0.013   0.211 -10.776   0.002  -0.050   0.368
 -0.000  -0.001   0.363  -0.018   0.002   0.104   0.005  -0.001
 -0.000  -0.000  -0.018   0.438  -0.050   0.005   0.080   0.015
  0.000   0.000   0.002  -0.050   0.368  -0.001   0.015   0.101
 pseudopotential strength for first ion, spin component:           2
 13.679  -0.520  -0.075  -0.000   0.026   0.002   0.000  -0.001
 -0.520   0.121   0.009   0.000  -0.003  -0.001  -0.000   0.000
 -0.075   0.009 -10.607  -0.041   0.069   0.321   0.015  -0.014
 -0.000   0.000  -0.041 -10.254  -0.115   0.015   0.221   0.043
  0.026  -0.003   0.069  -0.115 -10.438  -0.014   0.043   0.285
  0.002  -0.001   0.321   0.015  -0.014   0.118  -0.006   0.004
  0.000  -0.000   0.015   0.221   0.043  -0.006   0.151  -0.016
 -0.001   0.000  -0.014   0.043   0.285   0.004  -0.016   0.128
 total augmentation occupancy for first ion, spin component:           1
  1.926   0.140  -0.121  -0.000   0.043   0.040  -0.000  -0.014
  0.140   0.024   0.128  -0.000  -0.046   0.022  -0.000  -0.008
 -0.121   0.128   1.573   0.122   0.036   0.200   0.009  -0.047
 -0.000  -0.000   0.122   1.195   0.344   0.009   0.034   0.024
  0.043  -0.046   0.036   0.344   1.663  -0.047   0.024   0.084
  0.040   0.022   0.200   0.009  -0.047   0.029   0.000  -0.009
 -0.000  -0.000   0.009   0.034   0.024   0.000   0.001   0.001
 -0.014  -0.008  -0.047   0.024   0.084  -0.009   0.001   0.006
 total augmentation occupancy for first ion, spin component:           2
  0.023  -0.019   0.006   0.000  -0.002  -0.001   0.000   0.000
 -0.019  -0.003   0.002   0.000  -0.001  -0.001   0.000   0.000
  0.006   0.002   0.048  -0.136   0.068  -0.006  -0.004   0.002
  0.000   0.000  -0.136   0.779  -0.385  -0.004   0.014  -0.011
 -0.002  -0.001   0.068  -0.385   0.217   0.002  -0.011  -0.002
 -0.001  -0.001  -0.006  -0.004   0.002  -0.002  -0.000   0.001
  0.000   0.000  -0.004   0.014  -0.011  -0.000   0.000  -0.000
  0.000   0.000   0.002  -0.011  -0.002   0.001  -0.000  -0.001


------------------------ aborting loop because EDIFF is reached ----------------------------------------


 


 total charge     
 
# of ion       s       p       d       tot
------------------------------------------
    1        1.618   3.291   0.000   4.909
    2        0.597   0.109   0.000   0.706
--------------------------------------------------
tot          2.216   3.399   0.000   5.615
 


 magnetization (x)
 
# of ion       s       p       d       tot
------------------------------------------
    1        0.012   0.759   0.000   0.771
    2       -0.014   0.008   0.000  -0.006
--------------------------------------------------
tot         -0.003   0.767   0.000   0.765
 
    CHARGE:  cpu time    0.0273: real time    0.0273
    FORLOC:  cpu time    0.0048: real time    0.0052
    FORNL :  cpu time    0.0218: real time    0.0253
    STRESS:  cpu time    0.0716: real time    0.0785
    FORHAR:  cpu time    0.0242: real time    0.0257
    MIXING:  cpu time    0.0202: real time    0.0202
    OFIELD:  cpu time    0.0003: real time    0.0026

 ---------------------------------------------------------------------------------------------

         DFTD3 V3.0 Rev 1        
 IVDW         = 12
 DF pbe       
 parameters
 VDW_S6       =    1.0000
 VDW_S8       =    0.7875
 VDW_A1       =    0.4289
 VDW_A2       =    4.4407
 k1-k3        =   16.0000    1.3333   -4.0000
 VDW_RADIUS   =   50.2022 A
 VDW_CNRADIUS =   21.1671 A
 Edisp (eV)   -0.00414

 E6    (eV) :    -0.0031
 E8    (eV) :    -0.0010
 % E8        : 24.60
    FORVDW:  cpu time    0.0207: real time    0.0327

  FORCE on cell =-STRESS in cart. coord.  units (eV):
  Direction    XX          YY          ZZ          XY          YZ          ZX
  --------------------------------------------------------------------------------------
  Alpha Z     0.05308     0.05308     0.05308
  Ewald     -12.52172    55.58862   -22.27067   -27.45945     0.00000    -0.00000
  Hartree   134.37205   147.59849   124.35287    -5.31223     2.04175     5.76673
  E(xc)     -32.50924   -32.12090   -32.83009    -0.15710     0.06685     0.18884
  Local    -218.62378  -282.93807  -187.94153    25.88257    -5.41870   -15.30671
  n-local   -26.78590   -27.69984   -23.07211     0.36687    -0.90660    -2.56019
  augment     7.19491     6.36473     5.47378     0.33638     0.46520     1.31453
  Kinetic   147.61688   132.83820   135.50589     5.97908     3.59451    10.15619
  Fock        0.00000     0.00000     0.00000     0.00000     0.00000     0.00000
  vdW        -0.00000     0.00006    -0.00001    -0.00003     0.00000    -0.00000
  -------------------------------------------------------------------------------------
  Total      -1.20373    -0.31564    -0.72878    -0.36392    -0.15698    -0.44061
  in kB      -0.57144    -0.14984    -0.34597    -0.17276    -0.07452    -0.20916
  external pressure =       -0.36 kB  Pullay stress =        0.00 kB


 VOLUME and BASIS-vectors are now :
 -----------------------------------------------------------------------------
  energy-cutoff  :      400.00
  volume of cell :     3375.00
      direct lattice vectors                 reciprocal lattice vectors
    15.000000000  0.000000000  0.000000000     0.066666667  0.000000000  0.000000000
     0.000000000 15.000000000  0.000000000     0.000000000  0.066666667  0.000000000
     0.000000000  0.000000000 15.000000000     0.000000000  0.000000000  0.066666667

  length of vectors
    15.000000000 15.000000000 15.000000000     0.066666667  0.066666667  0.066666667


 FORCES acting on ions
    electron-ion (+dipol)            ewald-force                    non-local-force                 convergence-correction
 -----------------------------------------------------------------------------------------------
   -.150E+02 0.422E+02 -.189E-02   0.295E+02 -.834E+02 -.460E-05   -.125E+02 0.352E+02 0.154E-02   0.902E-04 0.982E-03 0.111E-03
   0.273E+02 -.772E+02 0.492E-03   -.295E+02 0.834E+02 0.460E-05   0.275E+01 -.777E+01 0.605E-04   -.579E-04 0.276E-03 0.845E-05
 -----------------------------------------------------------------------------------------------
   0.971E+01 -.275E+02 -.168E-02   0.000E+00 0.000E+00 0.593E-17   -.972E+01 0.274E+02 0.160E-02   0.323E-04 0.126E-02 0.120E-03
 
 
 POSITION                                       TOTAL-FORCE (eV/Angst)
 -----------------------------------------------------------------------------------
      7.54020      7.38640      7.50000         0.014908     -0.055516     -0.000326
      7.21073      8.31751      7.50000        -0.014908      0.055516      0.000326
 -----------------------------------------------------------------------------------
    total drift:                               -0.004523     -0.017278      0.000039


--------------------------------------------------------------------------------------------------------


  FREE ENERGIE OF THE ION-ELECTRON SYSTEM (eV)
  ---------------------------------------------------
  free  energy   TOTEN  =        -7.96844378 eV

  energy  without entropy=       -7.96844378  energy(sigma->0) =       -7.96844378
 


--------------------------------------------------------------------------------------------------------


    POTLOK:  cpu time    4.2213: real time    4.2218


--------------------------------------------------------------------------------------------------------


 stress matrix after NEB project (eV)
     -1.20373     -0.36392     -0.44061
     -0.36392     -0.31564     -0.15661
     -0.44163     -0.15698     -0.72878
  FORCES: max atom, RMS     0.057484    0.057484
  FORCE total and by dimension    0.081294    0.055516
  Stress total and by dimension    1.668215    1.203735
 writing wavefunctions
     LOOP+:  cpu time  166.4885: real time  166.7481
    4ORBIT:  cpu time    0.0001: real time    0.0001
 


 total charge     
 
# of ion       s       p       d       tot
------------------------------------------
    1        1.618   3.291   0.000   4.909
    2        0.597   0.109   0.000   0.706
--------------------------------------------------
tot          2.216   3.399   0.000   5.615
 


 magnetization (x)
 
# of ion       s       p       d       tot
------------------------------------------
    1        0.012   0.759   0.000   0.771
    2       -0.014   0.008   0.000  -0.006
--------------------------------------------------
tot         -0.003   0.767   0.000   0.765
 

 total amount of memory used by VASP MPI-rank0    59506. kBytes
=======================================================================

   base      :      30000. kBytes
   nonlr-proj:         88. kBytes
   fftplans  :       8287. kBytes
   grid      :      20633. kBytes
   one-center:          6. kBytes
   wavefun   :        492. kBytes
 
  
  
 General timing and accounting informations for this job:
 ========================================================
  
                  Total CPU time used (sec):      200.244
                            User time (sec):      164.385
                          System time (sec):       35.859
                         Elapsed time (sec):      201.160
  
                   Maximum memory used (kb):      127516.
                   Average memory used (kb):           0.
  
                          Minor page faults:       317055
                          Major page faults:            0
                 Voluntary context switches:         2240
