# Supplementary material for: Elucidating the catalytic mechanism of Prussian blue nanozymes with self-increasing catalytic activity
Source: Nat Commun. 2024 Jul 13;15:5908. doi: 10.1038/s41467-024-50344-7 (PMC11246500; doi:10.1038/s41467-024-50344-7)
Supplement: Supplementary file 4 — Source Data [file 41467_2024_50344_MOESM4_ESM.zip › Source data/Computational source data/OH_solvation/log.9788515t]

 running on   32 total cores
 distrk:  each k-point on   32 cores,    1 groups
 distr:  one band on    4 cores,    8 groups
 using from now: INCAR     
 vasp.5.4.4.18Apr17-6-g9f103f2a35 (build Oct 24 2022 16:40:30) complex          
  
 POSCAR found type information on POSCAR  O  H 
 POSCAR found :  2 types and       2 ions
 scaLAPACK will be used

 ----------------------------------------------------------------------------- 
|                                                                             |
|  ADVICE TO THIS USER RUNNING 'VASP/VAMP'   (HEAR YOUR MASTER'S VOICE ...):  |
|                                                                             |
|      You have a (more or less) 'small supercell' and for smaller cells      |
|      it is recommended  to use the reciprocal-space projection scheme!      |
|      The real space optimization is not  efficient for small cells and it   |
|      is also less accurate ...                                              |
|      Therefore set LREAL=.FALSE. in the  INCAR file                         |
|                                                                             |
 ----------------------------------------------------------------------------- 

 LDA part: xc-table for Pade appr. of Perdew
 POSCAR found type information on POSCAR  O  H 
 POSCAR found :  2 types and       2 ions
 POSCAR, INCAR and KPOINTS ok, starting setup
 FFT: planning ...
 WAVECAR not read
 WARNING: chargedensity file is incomplete
 WARNING: random wavefunctions but no delay for mixing, default for NELMDL
 entering main loop
       N       E                     dE             d eps       ncg     rms          rms(c)
SOL:   1  -0.93289E-02    0.32589E-01    0.23260E-01    91
RMM:   1     0.103553041178E+03    0.10355E+03   -0.43740E+02    16   0.214E+02
RMM:   2     0.843774749754E+02   -0.19176E+02   -0.20648E+02    16   0.644E+01
RMM:   3     0.691342723441E+02   -0.15243E+02   -0.16109E+02    16   0.474E+01
RMM:   4     0.535182698428E+02   -0.15616E+02   -0.13228E+02    16   0.612E+01
RMM:   5     0.429143917174E+02   -0.10604E+02   -0.10603E+02    16   0.623E+01
RMM:   6     0.277219949045E+02   -0.15192E+02   -0.13334E+02    16   0.614E+01
RMM:   7     0.100121432367E+02   -0.17710E+02   -0.17114E+02    16   0.682E+01
RMM:   8    -0.228089450647E+01   -0.12293E+02   -0.11345E+02    16   0.509E+01
RMM:   9    -0.640081484409E+01   -0.41199E+01   -0.37755E+01    44   0.290E+01
RMM:  10    -0.660030231601E+01   -0.19949E+00   -0.21730E+00    48   0.798E+00
RMM:  11    -0.662742924511E+01   -0.27127E-01   -0.23300E-01    49   0.215E+00
RMM:  12    -0.662976798524E+01   -0.23387E-02   -0.22970E-02    47   0.544E-01    0.676E+00
SOL:   2  -0.28784E-01    0.35616E-01    0.68324E-02   107
RMM:  13    -0.471133976079E+01    0.19184E+01   -0.60388E+00    39   0.165E+01    0.287E+00
SOL:   3  -0.52353E-01    0.34248E-01   -0.18104E-01   104
RMM:  14    -0.628614667802E+01   -0.15748E+01   -0.81900E-01    40   0.528E+00    0.421E+00
SOL:   4  -0.57952E-01    0.60666E-01    0.27140E-02   102
RMM:  15    -0.635678343410E+01   -0.70637E-01   -0.67625E-02    46   0.198E+00    0.470E+00
SOL:   5  -0.59560E-01    0.79649E-01    0.20088E-01   103
RMM:  16    -0.620687081979E+01    0.14991E+00   -0.41947E-02    43   0.179E+00    0.477E+00
SOL:   6  -0.59921E-01    0.74574E-01    0.14653E-01    97
RMM:  17    -0.626749341870E+01   -0.60623E-01   -0.55851E-03    48   0.739E-01    0.521E+00
SOL:   7  -0.64955E-01    0.64243E-01   -0.71234E-03    96
RMM:  18    -0.649892481166E+01   -0.23143E+00   -0.71028E-02    41   0.246E+00    0.382E+00
SOL:   8  -0.14321E+00    0.64496E-01   -0.78712E-01   110
RMM:  19    -0.607530066017E+01    0.42362E+00   -0.20766E+00    35   0.135E+01    0.378E+00
SOL:   9  -0.12944E+00    0.69618E-01   -0.59817E-01   111
RMM:  20    -0.702944872783E+01   -0.95415E+00   -0.20726E+00    35   0.134E+01    0.463E+00
SOL:  10  -0.18969E+00    0.28479E-01   -0.16122E+00   109
RMM:  21    -0.764006026981E+01   -0.61061E+00   -0.43599E-01    39   0.623E+00    0.622E-01
SOL:  11  -0.19839E+00    0.28718E-01   -0.16967E+00   100
RMM:  22    -0.771252143312E+01   -0.72461E-01   -0.20406E-02    46   0.126E+00    0.332E-01
SOL:  12  -0.23245E+00    0.28099E-01   -0.20435E+00   103
RMM:  23    -0.785325798774E+01   -0.14074E+00   -0.14072E-02    32   0.950E-01    0.236E-01
SOL:  13  -0.30867E+00    0.28835E-01   -0.27983E+00   107
RMM:  24    -0.792990028759E+01   -0.76642E-01   -0.37852E-02    46   0.156E+00    0.436E-01
SOL:  14  -0.31957E+00    0.28043E-01   -0.29152E+00   100
RMM:  25    -0.794659037224E+01   -0.16690E-01   -0.77568E-03    39   0.808E-01    0.631E-02
SOL:  15  -0.33647E+00    0.28385E-01   -0.30808E+00    99
RMM:  26    -0.794603281495E+01    0.55756E-03   -0.35370E-03    36   0.487E-01    0.165E-01
SOL:  16  -0.33928E+00    0.28488E-01   -0.31079E+00    94
RMM:  27    -0.795447054953E+01   -0.84377E-02   -0.96155E-04    39   0.258E-01    0.110E-01
SOL:  17  -0.33803E+00    0.28515E-01   -0.30952E+00    96
RMM:  28    -0.796084199963E+01   -0.63715E-02   -0.22308E-03    38   0.513E-01    0.122E-01
SOL:  18  -0.33927E+00    0.28428E-01   -0.31085E+00    93
RMM:  29    -0.796353846072E+01   -0.26965E-02   -0.88485E-04    39   0.356E-01    0.163E-02
SOL:  19  -0.33706E+00    0.28375E-01   -0.30869E+00    92
RMM:  30    -0.796360623171E+01   -0.67771E-04   -0.21407E-04    40   0.144E-01    0.142E-02
SOL:  20  -0.33612E+00    0.28343E-01   -0.30777E+00    89
RMM:  31    -0.796352267966E+01    0.83552E-04   -0.69575E-05    41   0.828E-02    0.162E-02
SOL:  21  -0.33590E+00    0.28328E-01   -0.30757E+00    86
RMM:  32    -0.796384889610E+01   -0.32622E-03   -0.10647E-04    40   0.113E-01    0.182E-02
SOL:  22  -0.33592E+00    0.28329E-01   -0.30759E+00    85
RMM:  33    -0.796410394997E+01   -0.25505E-03   -0.34335E-05    37   0.670E-02    0.826E-03
SOL:  23  -0.33581E+00    0.28334E-01   -0.30748E+00    81
RMM:  34    -0.796421499028E+01   -0.11104E-03   -0.70464E-06    34   0.282E-02    0.853E-03
SOL:  24  -0.33570E+00    0.28338E-01   -0.30736E+00    81
RMM:  35    -0.796426524272E+01   -0.50252E-04   -0.52305E-06    35   0.232E-02    0.818E-03
SOL:  25  -0.33584E+00    0.28341E-01   -0.30749E+00    81
RMM:  36    -0.796428345297E+01   -0.18210E-04   -0.71912E-06    34   0.309E-02    0.102E-02
SOL:  26  -0.33591E+00    0.28341E-01   -0.30757E+00    77
RMM:  37    -0.796429395749E+01   -0.10505E-04   -0.18981E-06    33   0.126E-02    0.920E-03
SOL:  27  -0.33597E+00    0.28341E-01   -0.30763E+00    75
RMM:  38    -0.796429888198E+01   -0.49245E-05   -0.57904E-07    34   0.672E-03
SOL:  28  -0.33606E+00    0.28340E-01   -0.30772E+00    78
   1 F= -.79684438E+01 E0= -.79684438E+01  d E =-.317618E-13  mag=     1.0000
 writing wavefunctions
