# Supplementary material for: Elucidating the catalytic mechanism of Prussian blue nanozymes with self-increasing catalytic activity
Source: Nat Commun. 2024 Jul 13;15:5908. doi: 10.1038/s41467-024-50344-7 (PMC11246500; doi:10.1038/s41467-024-50344-7)
Supplement: Supplementary file 4 — Source Data [file 41467_2024_50344_MOESM4_ESM.zip › Source data/Computational source data/PBNZ_bulk/CONTCAR]

   Fe    C    N    K                    
   1.00000000000000     
    10.2605479297356048    0.0000028537245341    0.0000016084009411
     0.0000028540654107   10.2604957067209988    0.0000007590290787
     0.0000016078763369    0.0000007715243032   10.2604991028455572
   Fe   C    N    K 
     8    24    24     4
Selective dynamics
Direct
  0.5000001351248825  0.0000004347740232 -0.0000007545543689   T   T   T
  0.9999996475220907  0.5000000608326395  0.5000004558197493   T   T   T
  0.9999993358928443  0.5000001557566073  0.0000001113972889   T   T   T
  0.0000007141783910  0.0000004534948037  0.5000009742126665   T   T   T
  0.4999998455078307  0.5000000821745880  0.5000004324921813   T   T   T
  0.5000001453749228  0.0000001903962454  0.4999982048291737   T   T   T
  0.4999994594409090  0.5000002804023552  0.0000004375498652   T   T   T
  0.9999998194027906  0.0000001109884737  0.0000005656654672   T   T   T
  0.3142635560445007  0.9999990289762126 -0.0000000498676076   T   T   T
  0.0000002974713765  0.6857645727809325  0.0000003938235214   T   T   T
  0.6857372447710778  0.0000015370479947  0.9999976912927236   T   T   T
  0.9999985736054871  0.3142351853491273  0.9999995624716198   T   T   T
  0.0000008331407435  0.0000005296867724  0.3142195717748393   T   T   T
  0.0000004991738463  0.0000004054227423  0.6857823205820158   T   T   T
  0.3142513758368352  0.5000007955979138  0.4999992648511054   T   T   T
  0.9999980779796654  0.1857849752725694  0.4999987326424623   T   T   T
  0.6857479315168947  0.4999987981629158  0.5000010814909551   T   T   T
  0.0000037461339976  0.8142151195320821  0.5000033411838407   T   T   T
  0.9999986108470373  0.4999997838415113  0.8142350416353275   T   T   T
  0.9999996540363905  0.4999997500388664  0.1857656266465448   T   T   T
  0.8142486630464640  0.9999992407244008  0.4999988615429576   T   T   T
  0.5000025874457316  0.6857464566472405  0.5000197239784274   T   T   T
  0.1857526120110726  0.0000009835072043  0.5000033783555635   T   T   T
  0.4999991240296789  0.3142536351811827  0.4999804183073849   T   T   T
  0.4999975307851013  0.0000188550641532  0.8142566649679795   T   T   T
  0.5000037029046800  0.9999783497811570  0.1857397387811747   T   T   T
  0.8142302034797835  0.5000003603901543  0.9999992463191819   T   T   T
  0.4999988803164913  0.1857384902478164  0.0000018953647324   T   T   T
  0.1857682946131413  0.4999993069689822  0.0000007527784235   T   T   T
  0.5000011091622601  0.8142611685978416  0.9999961128458177   T   T   T
  0.5000003385415984  0.5000027585166253  0.3142514549071304   T   T   T
  0.4999988736734798  0.4999970405255274  0.6857492894777532   T   T   T
  0.1997929518578890  0.4999996040896072  0.5000002598295513   T   T   T
  0.5000043229404465  0.8002003395041912  0.5000464350788648   T   T   T
  0.8002063202410995  0.5000004637093756  0.4999999780975760   T   T   T
  0.5000004310090640  0.1997997683599661  0.4999520005322172   T   T   T
  0.4999995177099601  0.5000005316249748  0.1997946716419846   T   T   T
  0.4999999377744070  0.5000000601066226  0.8002060010311133   T   T   T
  0.1998054270938049  0.9999998729001679  0.0000008409353545   T   T   T
  0.4999994489577133  0.3001960613278810  0.0000008016789931   T   T   T
  0.8001951716841997  0.0000005699422805  0.0000001092307692   T   T   T
  0.4999997419628061  0.6998036235906808  0.0000006748817660   T   T   T
  0.4999946925683019  0.0000467340391383  0.6998029791807265   T   T   T
  0.5000027607575950  0.9999511828140022  0.3001913524242100   T   T   T
  0.6997748008308411  0.4999993251710971  0.9999995986468716   T   T   T
  0.9999999564178258  0.8002257579245091  0.0000007693372185   T   T   T
  0.3002237219933370  0.5000006422939115  0.0000009790617747   T   T   T
  0.0000003625172690  0.1997742302865618  0.9999998202805132   T   T   T
  0.9999992916601671  0.5000001705240014  0.6997742547823393   T   T   T
  0.0000000545383826  0.4999999636270192  0.3002264911355267   T   T   T
  0.6997869910023893  0.0000024128562409  0.4999970614569065   T   T   T
  0.9999985077605980  0.3002398964185576  0.4999994401690097   T   T   T
  0.3002139411541321  0.9999980975579674  0.5000027072823452   T   T   T
  0.0000006616092446  0.6997602467154208  0.5000015856489967   T   T   T
  0.9999994201069833  0.0000008167759844  0.1997650406064838   T   T   T
  0.0000003006048451  0.9999995026079217  0.8002365890342881   T   T   T
  0.2501053375966980  0.2499096139183135  0.7499512219754240   T   T   T
  0.2501049643226902  0.7500910767568202  0.2500483724259276   T   T   T
  0.7498944480410653  0.7500910522048670  0.7499500860079183   T   T   T
  0.7498950922741980  0.2499094856702483  0.2500493340394739   T   T   T
 
  0.00000000E+00  0.00000000E+00  0.00000000E+00
  0.00000000E+00  0.00000000E+00  0.00000000E+00
  0.00000000E+00  0.00000000E+00  0.00000000E+00
  0.00000000E+00  0.00000000E+00  0.00000000E+00
  0.00000000E+00  0.00000000E+00  0.00000000E+00
  0.00000000E+00  0.00000000E+00  0.00000000E+00
  0.00000000E+00  0.00000000E+00  0.00000000E+00
  0.00000000E+00  0.00000000E+00  0.00000000E+00
  0.00000000E+00  0.00000000E+00  0.00000000E+00
  0.00000000E+00  0.00000000E+00  0.00000000E+00
  0.00000000E+00  0.00000000E+00  0.00000000E+00
  0.00000000E+00  0.00000000E+00  0.00000000E+00
  0.00000000E+00  0.00000000E+00  0.00000000E+00
  0.00000000E+00  0.00000000E+00  0.00000000E+00
  0.00000000E+00  0.00000000E+00  0.00000000E+00
  0.00000000E+00  0.00000000E+00  0.00000000E+00
  0.00000000E+00  0.00000000E+00  0.00000000E+00
  0.00000000E+00  0.00000000E+00  0.00000000E+00
  0.00000000E+00  0.00000000E+00  0.00000000E+00
  0.00000000E+00  0.00000000E+00  0.00000000E+00
  0.00000000E+00  0.00000000E+00  0.00000000E+00
  0.00000000E+00  0.00000000E+00  0.00000000E+00
  0.00000000E+00  0.00000000E+00  0.00000000E+00
  0.00000000E+00  0.00000000E+00  0.00000000E+00
  0.00000000E+00  0.00000000E+00  0.00000000E+00
  0.00000000E+00  0.00000000E+00  0.00000000E+00
  0.00000000E+00  0.00000000E+00  0.00000000E+00
  0.00000000E+00  0.00000000E+00  0.00000000E+00
  0.00000000E+00  0.00000000E+00  0.00000000E+00
  0.00000000E+00  0.00000000E+00  0.00000000E+00
  0.00000000E+00  0.00000000E+00  0.00000000E+00
  0.00000000E+00  0.00000000E+00  0.00000000E+00
  0.00000000E+00  0.00000000E+00  0.00000000E+00
  0.00000000E+00  0.00000000E+00  0.00000000E+00
  0.00000000E+00  0.00000000E+00  0.00000000E+00
  0.00000000E+00  0.00000000E+00  0.00000000E+00
  0.00000000E+00  0.00000000E+00  0.00000000E+00
  0.00000000E+00  0.00000000E+00  0.00000000E+00
  0.00000000E+00  0.00000000E+00  0.00000000E+00
  0.00000000E+00  0.00000000E+00  0.00000000E+00
  0.00000000E+00  0.00000000E+00  0.00000000E+00
  0.00000000E+00  0.00000000E+00  0.00000000E+00
  0.00000000E+00  0.00000000E+00  0.00000000E+00
  0.00000000E+00  0.00000000E+00  0.00000000E+00
  0.00000000E+00  0.00000000E+00  0.00000000E+00
  0.00000000E+00  0.00000000E+00  0.00000000E+00
  0.00000000E+00  0.00000000E+00  0.00000000E+00
  0.00000000E+00  0.00000000E+00  0.00000000E+00
  0.00000000E+00  0.00000000E+00  0.00000000E+00
  0.00000000E+00  0.00000000E+00  0.00000000E+00
  0.00000000E+00  0.00000000E+00  0.00000000E+00
  0.00000000E+00  0.00000000E+00  0.00000000E+00
  0.00000000E+00  0.00000000E+00  0.00000000E+00
  0.00000000E+00  0.00000000E+00  0.00000000E+00
  0.00000000E+00  0.00000000E+00  0.00000000E+00
  0.00000000E+00  0.00000000E+00  0.00000000E+00
  0.00000000E+00  0.00000000E+00  0.00000000E+00
  0.00000000E+00  0.00000000E+00  0.00000000E+00
  0.00000000E+00  0.00000000E+00  0.00000000E+00
  0.00000000E+00  0.00000000E+00  0.00000000E+00
