# Supplementary material for: Elucidating the catalytic mechanism of Prussian blue nanozymes with self-increasing catalytic activity
Source: Nat Commun. 2024 Jul 13;15:5908. doi: 10.1038/s41467-024-50344-7 (PMC11246500; doi:10.1038/s41467-024-50344-7)
Supplement: Supplementary file 4 — Source Data [file 41467_2024_50344_MOESM4_ESM.zip › Source data/Computational source data/PBNZ_bulk/CONTCAR.cif]

#======================================================================

# CRYSTAL DATA

#----------------------------------------------------------------------

data_VESTA_phase_1


_chemical_name_common                  'Fe    C    N    K                    '
_cell_length_a                         10.26055
_cell_length_b                         10.26050
_cell_length_c                         10.26050
_cell_angle_alpha                      89.99999
_cell_angle_beta                       89.99998
_cell_angle_gamma                      89.99997
_space_group_name_H-M_alt              'P 1'
_space_group_IT_number                 1

loop_
_space_group_symop_operation_xyz
   'x, y, z'

loop_
   _atom_site_label
   _atom_site_occupancy
   _atom_site_fract_x
   _atom_site_fract_y
   _atom_site_fract_z
   _atom_site_adp_type
   _atom_site_B_iso_or_equiv
   _atom_site_type_symbol
   Fe1        1.0     0.500000      0.000000     -0.000001     Biso  1.000000 Fe
   Fe2        1.0     1.000000      0.500000      0.500000     Biso  1.000000 Fe
   Fe3        1.0     0.999999      0.500000      0.000000     Biso  1.000000 Fe
   Fe4        1.0     0.000001      0.000000      0.500001     Biso  1.000000 Fe
   Fe5        1.0     0.500000      0.500000      0.500000     Biso  1.000000 Fe
   Fe6        1.0     0.500000      0.000000      0.499998     Biso  1.000000 Fe
   Fe7        1.0     0.499999      0.500000      0.000000     Biso  1.000000 Fe
   Fe8        1.0     1.000000      0.000000      0.000001     Biso  1.000000 Fe
   C1         1.0     0.314264      0.999999     -0.000000     Biso  1.000000 C
   C2         1.0     0.000000      0.685765      0.000000     Biso  1.000000 C
   C3         1.0     0.685737      0.000002      0.999998     Biso  1.000000 C
   C4         1.0     0.999999      0.314235      1.000000     Biso  1.000000 C
   C5         1.0     0.000001      0.000001      0.314220     Biso  1.000000 C
   C6         1.0     0.000000      0.000000      0.685782     Biso  1.000000 C
   C7         1.0     0.314251      0.500001      0.499999     Biso  1.000000 C
   C8         1.0     0.999998      0.185785      0.499999     Biso  1.000000 C
   C9         1.0     0.685748      0.499999      0.500001     Biso  1.000000 C
   C10        1.0     0.000004      0.814215      0.500003     Biso  1.000000 C
   C11        1.0     0.999999      0.500000      0.814235     Biso  1.000000 C
   C12        1.0     1.000000      0.500000      0.185766     Biso  1.000000 C
   C13        1.0     0.814249      0.999999      0.499999     Biso  1.000000 C
   C14        1.0     0.500003      0.685746      0.500020     Biso  1.000000 C
   C15        1.0     0.185753      0.000001      0.500003     Biso  1.000000 C
   C16        1.0     0.499999      0.314254      0.499980     Biso  1.000000 C
   C17        1.0     0.499998      0.000019      0.814257     Biso  1.000000 C
   C18        1.0     0.500004      0.999978      0.185740     Biso  1.000000 C
   C19        1.0     0.814230      0.500000      0.999999     Biso  1.000000 C
   C20        1.0     0.499999      0.185738      0.000002     Biso  1.000000 C
   C21        1.0     0.185768      0.499999      0.000001     Biso  1.000000 C
   C22        1.0     0.500001      0.814261      0.999996     Biso  1.000000 C
   C23        1.0     0.500000      0.500003      0.314251     Biso  1.000000 C
   C24        1.0     0.499999      0.499997      0.685749     Biso  1.000000 C
   N1         1.0     0.199793      0.500000      0.500000     Biso  1.000000 N
   N2         1.0     0.500004      0.800200      0.500046     Biso  1.000000 N
   N3         1.0     0.800206      0.500000      0.500000     Biso  1.000000 N
   N4         1.0     0.500000      0.199800      0.499952     Biso  1.000000 N
   N5         1.0     0.500000      0.500001      0.199795     Biso  1.000000 N
   N6         1.0     0.500000      0.500000      0.800206     Biso  1.000000 N
   N7         1.0     0.199805      1.000000      0.000001     Biso  1.000000 N
   N8         1.0     0.499999      0.300196      0.000001     Biso  1.000000 N
   N9         1.0     0.800195      0.000001      0.000000     Biso  1.000000 N
   N10        1.0     0.500000      0.699804      0.000001     Biso  1.000000 N
   N11        1.0     0.499995      0.000047      0.699803     Biso  1.000000 N
   N12        1.0     0.500003      0.999951      0.300191     Biso  1.000000 N
   N13        1.0     0.699775      0.499999      1.000000     Biso  1.000000 N
   N14        1.0     1.000000      0.800226      0.000001     Biso  1.000000 N
   N15        1.0     0.300224      0.500001      0.000001     Biso  1.000000 N
   N16        1.0     0.000000      0.199774      1.000000     Biso  1.000000 N
   N17        1.0     0.999999      0.500000      0.699774     Biso  1.000000 N
   N18        1.0     0.000000      0.500000      0.300226     Biso  1.000000 N
   N19        1.0     0.699787      0.000002      0.499997     Biso  1.000000 N
   N20        1.0     0.999999      0.300240      0.499999     Biso  1.000000 N
   N21        1.0     0.300214      0.999998      0.500003     Biso  1.000000 N
   N22        1.0     0.000001      0.699760      0.500002     Biso  1.000000 N
   N23        1.0     0.999999      0.000001      0.199765     Biso  1.000000 N
   N24        1.0     0.000000      1.000000      0.800237     Biso  1.000000 N
   K1         1.0     0.250105      0.249910      0.749951     Biso  1.000000 K
   K2         1.0     0.250105      0.750091      0.250048     Biso  1.000000 K
   K3         1.0     0.749894      0.750091      0.749950     Biso  1.000000 K
   K4         1.0     0.749895      0.249909      0.250049     Biso  1.000000 K
