# Supplementary material for: Elucidating the catalytic mechanism of Prussian blue nanozymes with self-increasing catalytic activity
Source: Nat Commun. 2024 Jul 13;15:5908. doi: 10.1038/s41467-024-50344-7 (PMC11246500; doi:10.1038/s41467-024-50344-7)
Supplement: Supplementary file 4 — Source Data [file 41467_2024_50344_MOESM4_ESM.zip › Source data/Computational source data/PBNZ_bulk/KPOINTS2]

k-points along high symmetry lines
 21
Line-mode
 rec
 0.000 0.000 0.000   ! G
 0.667 0.333 0.000   ! G

 0.667 0.333 0.000   ! G
 0.500 0.000 0.000   ! G

 0.500 0.000 0.000   ! G
 0.000 0.000 0.000   ! G
