# Supplementary material for: Elucidating the catalytic mechanism of Prussian blue nanozymes with self-increasing catalytic activity
Source: Nat Commun. 2024 Jul 13;15:5908. doi: 10.1038/s41467-024-50344-7 (PMC11246500; doi:10.1038/s41467-024-50344-7)
Supplement: Supplementary file 4 — Source Data [file 41467_2024_50344_MOESM4_ESM.zip › Source data/Computational source data/PBNZ_bulk/OUTCAR]

 vasp.5.4.4.18Apr17-6-g9f103f2a35 (build Aug 11 2022 15:12:02) complex          
  
 executed on             LinuxIFC date 2024.03.14  16:59:21
 running on   32 total cores
 distrk:  each k-point on   32 cores,    1 groups
 distr:  one band on NCORES_PER_BAND=   4 cores,    8 groups


--------------------------------------------------------------------------------------------------------


 INCAR:
 POTCAR:   PAW_PBE Fe 06Sep2000                   
 POTCAR:   PAW_PBE C 08Apr2002                    
 POTCAR:   PAW_PBE N 08Apr2002                    
 POTCAR:   PAW_PBE K_sv 06Sep2000                 
 POTCAR:   PAW_PBE Fe 06Sep2000                   
   VRHFIN =Fe:  d7 s1                                                           
   LEXCH  = PE                                                                  
   EATOM  =   594.4687 eV,   43.6922 Ry                                         
                                                                                
   TITEL  = PAW_PBE Fe 06Sep2000                                                
   LULTRA =        F    use ultrasoft PP ?                                      
   IUNSCR =        1    unscreen: 0-lin 1-nonlin 2-no                           
   RPACOR =    2.000    partial core radius                                     
   POMASS =   55.847; ZVAL   =    8.000    mass and valenz                      
   RCORE  =    2.300    outmost cutoff radius                                   
   RWIGS  =    2.460; RWIGS  =    1.302    wigner-seitz radius (au A)           
   ENMAX  =  267.883; ENMIN  =  200.912 eV                                      
   RCLOC  =    1.701    cutoff for local pot                                    
   LCOR   =        T    correct aug charges                                     
   LPAW   =        T    paw PP                                                  
   EAUG   =  511.368                                                            
   DEXC   =    -.022                                                            
   RMAX   =    2.817    core radius for proj-oper                               
   RAUG   =    1.300    factor for augmentation sphere                          
   RDEP   =    2.442    radius for radial grids                                 
   QCUT   =   -4.437; QGAM   =    8.874    optimization parameters              
                                                                                
   Description                                                                  
     l     E      TYP  RCUT    TYP  RCUT                                        
     2   .000     23  2.300                                                     
     2   .000     23  2.300                                                     
     0   .000     23  2.300                                                     
     0   .000     23  2.300                                                     
     1  -.200     23  2.300                                                     
     1   .000     23  2.300                                                     
     3   .000      7   .000                                                     
  local pseudopotential read in
  partial core-charges read in
  atomic valenz-charges read in
  non local Contribution for L=           2  read in
    real space projection operators read in
  non local Contribution for L=           2  read in
    real space projection operators read in
  non local Contribution for L=           0  read in
    real space projection operators read in
  non local Contribution for L=           0  read in
    real space projection operators read in
  non local Contribution for L=           1  read in
    real space projection operators read in
  non local Contribution for L=           1  read in
    real space projection operators read in
    PAW grid and wavefunctions read in
 
   number of l-projection  operators is LMAX  =           6
   number of lm-projection operators is LMMAX =          18
 
 POTCAR:   PAW_PBE C 08Apr2002                    
   VRHFIN =C: s2p2                                                              
   LEXCH  = PE                                                                  
   EATOM  =   147.1560 eV,   10.8157 Ry                                         
                                                                                
   TITEL  = PAW_PBE C 08Apr2002                                                 
   LULTRA =        F    use ultrasoft PP ?                                      
   IUNSCR =        0    unscreen: 0-lin 1-nonlin 2-no                           
   RPACOR =     .000    partial core radius                                     
   POMASS =   12.011; ZVAL   =    4.000    mass and valenz                      
   RCORE  =    1.500    outmost cutoff radius                                   
   RWIGS  =    1.630; RWIGS  =     .863    wigner-seitz radius (au A)           
   ENMAX  =  400.000; ENMIN  =  300.000 eV                                      
   ICORE  =        2    local potential                                         
   LCOR   =        T    correct aug charges                                     
   LPAW   =        T    paw PP                                                  
   EAUG   =  644.873                                                            
   DEXC   =     .000                                                            
   RMAX   =    2.266    core radius for proj-oper                               
   RAUG   =    1.300    factor for augmentation sphere                          
   RDEP   =    1.501    radius for radial grids                                 
   RDEPT  =    1.300    core radius for aug-charge                              
   QCUT   =   -5.516; QGAM   =   11.032    optimization parameters              
                                                                                
   Description                                                                  
     l     E      TYP  RCUT    TYP  RCUT                                        
     0   .000     23  1.200                                                     
     0   .000     23  1.200                                                     
     1   .000     23  1.500                                                     
     1  2.500     23  1.500                                                     
     2   .000      7  1.500                                                     
  local pseudopotential read in
  atomic valenz-charges read in
  non local Contribution for L=           0  read in
    real space projection operators read in
  non local Contribution for L=           0  read in
    real space projection operators read in
  non local Contribution for L=           1  read in
    real space projection operators read in
  non local Contribution for L=           1  read in
    real space projection operators read in
    PAW grid and wavefunctions read in
 
   number of l-projection  operators is LMAX  =           4
   number of lm-projection operators is LMMAX =           8
 
 POTCAR:   PAW_PBE N 08Apr2002                    
   VRHFIN =N: s2p3                                                              
   LEXCH  = PE                                                                  
   EATOM  =   264.5486 eV,   19.4438 Ry                                         
                                                                                
   TITEL  = PAW_PBE N 08Apr2002                                                 
   LULTRA =        F    use ultrasoft PP ?                                      
   IUNSCR =        0    unscreen: 0-lin 1-nonlin 2-no                           
   RPACOR =     .000    partial core radius                                     
   POMASS =   14.001; ZVAL   =    5.000    mass and valenz                      
   RCORE  =    1.500    outmost cutoff radius                                   
   RWIGS  =    1.400; RWIGS  =     .741    wigner-seitz radius (au A)           
   ENMAX  =  400.000; ENMIN  =  300.000 eV                                      
   ICORE  =        2    local potential                                         
   LCOR   =        T    correct aug charges                                     
   LPAW   =        T    paw PP                                                  
   EAUG   =  627.112                                                            
   DEXC   =     .000                                                            
   RMAX   =    2.247    core radius for proj-oper                               
   RAUG   =    1.300    factor for augmentation sphere                          
   RDEP   =    1.514    radius for radial grids                                 
   QCUT   =   -5.562; QGAM   =   11.124    optimization parameters              
                                                                                
   Description                                                                  
     l     E      TYP  RCUT    TYP  RCUT                                        
     0   .000     23  1.200                                                     
     0   .000     23  1.200                                                     
     1   .000     23  1.500                                                     
     1   .700     23  1.500                                                     
     2   .000      7  1.500                                                     
  local pseudopotential read in
  atomic valenz-charges read in
  non local Contribution for L=           0  read in
    real space projection operators read in
  non local Contribution for L=           0  read in
    real space projection operators read in
  non local Contribution for L=           1  read in
    real space projection operators read in
  non local Contribution for L=           1  read in
    real space projection operators read in
    PAW grid and wavefunctions read in
 
   number of l-projection  operators is LMAX  =           4
   number of lm-projection operators is LMMAX =           8
 
 POTCAR:   PAW_PBE K_sv 06Sep2000                 
   VRHFIN =K:  3s3p4s                                                           
   LEXCH  = PE                                                                  
   EATOM  =   774.7423 eV,   56.9420 Ry                                         
                                                                                
   TITEL  = PAW_PBE K_sv 06Sep2000                                              
   LULTRA =        F    use ultrasoft PP ?                                      
   IUNSCR =        1    unscreen: 0-lin 1-nonlin 2-no                           
   RPACOR =    2.200    partial core radius                                     
   POMASS =   39.098; ZVAL   =    9.000    mass and valenz                      
   RCORE  =    2.300    outmost cutoff radius                                   
   RWIGS  =    3.000; RWIGS  =    1.588    wigner-seitz radius (au A)           
   ENMAX  =  259.216; ENMIN  =  194.412 eV                                      
   RCLOC  =    2.005    cutoff for local pot                                    
   LCOR   =        T    correct aug charges                                     
   LPAW   =        T    paw PP                                                  
   EAUG   =  427.853                                                            
   DEXC   =     .000                                                            
   RMAX   =    2.864    core radius for proj-oper                               
   RAUG   =    1.300    factor for augmentation sphere                          
   RDEP   =    2.372    radius for radial grids                                 
   QCUT   =   -4.365; QGAM   =    8.730    optimization parameters              
                                                                                
   Description                                                                  
     l     E      TYP  RCUT    TYP  RCUT                                        
     0   .000     23  2.300                                                     
     0   .000     23  2.300                                                     
     1   .000     23  2.300                                                     
     1 -1.500     23  2.300                                                     
     2   .000     23  2.300                                                     
  local pseudopotential read in
  partial core-charges read in
  atomic valenz-charges read in
  non local Contribution for L=           0  read in
    real space projection operators read in
  non local Contribution for L=           0  read in
    real space projection operators read in
  non local Contribution for L=           1  read in
    real space projection operators read in
  non local Contribution for L=           1  read in
    real space projection operators read in
  non local Contribution for L=           2  read in
    real space projection operators read in
    PAW grid and wavefunctions read in
 
   number of l-projection  operators is LMAX  =           5
   number of lm-projection operators is LMMAX =          13
 
 Optimization of the real space projectors (new method)

 maximal supplied QI-value         = 16.25
 optimisation between [QCUT,QGAM] = [ 11.38, 22.75] = [ 36.24,144.96] Ry 
 Optimized for a Real-space Cutoff    1.39 Angstroem

   l    n(q)    QCUT    max X(q) W(low)/X(q) W(high)/X(q)  e(spline) 
   2      8    11.376     4.378    0.35E-04    0.16E-04    0.33E-07
   2      8    11.376    23.237    0.45E-03    0.45E-04    0.22E-06
   0      9    11.376    17.641    0.12E-04    0.85E-05    0.14E-07
   0      9    11.376    50.908    0.59E-04    0.86E-04    0.16E-06
   1      9    11.376     6.148    0.76E-04    0.97E-05    0.29E-07
   1      9    11.376     8.345    0.31E-03    0.90E-04    0.12E-06
 Optimization of the real space projectors (new method)

 maximal supplied QI-value         = 25.13
 optimisation between [QCUT,QGAM] = [ 11.31, 22.87] = [ 35.82,146.48] Ry 
 Optimized for a Real-space Cutoff    1.00 Angstroem

   l    n(q)    QCUT    max X(q) W(low)/X(q) W(high)/X(q)  e(spline) 
   0      7    11.310     5.582    0.73E-04    0.21E-03    0.14E-07
   0      7    11.310    69.432    0.43E-03    0.13E-02    0.18E-06
   1      6    11.310     2.780    0.17E-04    0.12E-03    0.37E-07
   1      6    11.310     4.549    0.34E-03    0.55E-03    0.92E-07
 Optimization of the real space projectors (new method)

 maximal supplied QI-value         = 25.13
 optimisation between [QCUT,QGAM] = [ 11.31, 22.87] = [ 35.82,146.48] Ry 
 Optimized for a Real-space Cutoff    1.27 Angstroem

   l    n(q)    QCUT    max X(q) W(low)/X(q) W(high)/X(q)  e(spline) 
   0      9    11.310     4.511    0.32E-04    0.26E-04    0.54E-07
   0      9    11.310    37.799    0.74E-04    0.16E-03    0.36E-06
   1      8    11.310     2.478    0.20E-04    0.42E-04    0.69E-07
   1      8    11.310    10.667    0.37E-03    0.13E-03    0.98E-06
 Optimization of the real space projectors (new method)

 maximal supplied QI-value         = 16.25
 optimisation between [QCUT,QGAM] = [ 11.38, 22.75] = [ 36.24,144.96] Ry 
 Optimized for a Real-space Cutoff    1.35 Angstroem

   l    n(q)    QCUT    max X(q) W(low)/X(q) W(high)/X(q)  e(spline) 
   0      9    11.376     6.336    0.11E-04    0.46E-05    0.68E-08
   0      9    11.376    13.439    0.82E-04    0.54E-04    0.36E-07
   1      9    11.376     3.724    0.62E-05    0.33E-04    0.22E-07
   1      9    11.376    38.716    0.44E-03    0.74E-03    0.26E-06
   2      8    11.376     3.434    0.11E-03    0.45E-04    0.48E-07
 PAW_PBE Fe 06Sep2000                   :
 energy of atom  1       EATOM= -594.4687
 kinetic energy error for atom=    0.0026 (will be added to EATOM!!)
 PAW_PBE C 08Apr2002                    :
 energy of atom  2       EATOM= -147.1560
 kinetic energy error for atom=    0.0076 (will be added to EATOM!!)
 PAW_PBE N 08Apr2002                    :
 energy of atom  3       EATOM= -264.5486
 kinetic energy error for atom=    0.0138 (will be added to EATOM!!)
 PAW_PBE K_sv 06Sep2000                 :
 energy of atom  4       EATOM= -774.7423
 kinetic energy error for atom=    0.0017 (will be added to EATOM!!)
 
 
 POSCAR:    Fe    C    N    K                    
  positions in direct lattice
  velocities in cartesian coordinates
 exchange correlation table for  LEXCH =        8
   RHO(1)=    0.500       N(1)  =     2000
   RHO(2)=  100.500       N(2)  =     4000

 VTST: version 3.2, (02/03/18)

 CHAIN: initializing optimizer
 
 OPT: Using VASP Conjugate-Gradient optimizer
 CHAIN: Read ICHAIN            0
 
 POSCAR:    Fe    C    N    K                    
  positions in direct lattice
  velocities in cartesian coordinates
 


--------------------------------------------------------------------------------------------------------


 ion  position               nearest neighbor table
   1  0.500  1.000  1.000-  11 1.92   9 1.92  30 1.92  28 1.92  25 1.92  26 1.92
   2  1.000  0.500  0.500-  52 2.07  54 2.07  49 2.07  50 2.07  35 2.07  33 2.07
   3  1.000  0.500  1.000-  12 1.92  10 1.92  19 1.92  20 1.92  27 1.92  29 1.92
   4  0.000  1.000  0.500-  23 1.92  21 1.92  14 1.92  13 1.92  18 1.92  16 1.92
   5  0.500  0.500  0.500-  15 1.92  17 1.92  24 1.92  31 1.92  22 1.92  32 1.92
   6  0.500  0.000  0.500-  53 2.07  51 2.07  34 2.07  36 2.07  43 2.07  44 2.07
   7  0.500  0.500  0.000-  47 2.07  45 2.07  38 2.07  37 2.07  40 2.07  42 2.07
   8  1.000  0.000  0.000-  55 2.07  56 2.07  46 2.07  48 2.07  41 2.07  39 2.07
   9  0.314  1.000  0.000-  39 1.18   1 1.92
  10  0.000  0.686  0.000-  46 1.18   3 1.92
  11  0.686  0.000  1.000-  41 1.18   1 1.92
  12  1.000  0.314  1.000-  48 1.18   3 1.92
  13  0.000  0.000  0.314-  55 1.18   4 1.92
  14  0.000  0.000  0.686-  56 1.18   4 1.92
  15  0.314  0.500  0.500-  33 1.18   5 1.92
  16  1.000  0.186  0.500-  52 1.18   4 1.92
  17  0.686  0.500  0.500-  35 1.18   5 1.92
  18  0.000  0.814  0.500-  54 1.18   4 1.92
  19  1.000  0.500  0.814-  49 1.18   3 1.92
  20  1.000  0.500  0.186-  50 1.18   3 1.92
  21  0.814  1.000  0.500-  51 1.18   4 1.92
  22  0.500  0.686  0.500-  34 1.18   5 1.92
  23  0.186  0.000  0.500-  53 1.18   4 1.92
  24  0.500  0.314  0.500-  36 1.18   5 1.92
  25  0.500  0.000  0.814-  43 1.18   1 1.92
  26  0.500  1.000  0.186-  44 1.18   1 1.92
  27  0.814  0.500  1.000-  45 1.18   3 1.92
  28  0.500  0.186  0.000-  40 1.18   1 1.92
  29  0.186  0.500  0.000-  47 1.18   3 1.92
  30  0.500  0.814  1.000-  42 1.18   1 1.92
  31  0.500  0.500  0.314-  37 1.18   5 1.92
  32  0.500  0.500  0.686-  38 1.18   5 1.92
  33  0.200  0.500  0.500-  15 1.18   2 2.07
  34  0.500  0.800  0.500-  22 1.18   6 2.07
  35  0.800  0.500  0.500-  17 1.18   2 2.07
  36  0.500  0.200  0.500-  24 1.18   6 2.07
  37  0.500  0.500  0.200-  31 1.18   7 2.07
  38  0.500  0.500  0.800-  32 1.18   7 2.07
  39  0.200  1.000  0.000-   9 1.18   8 2.07
  40  0.500  0.300  0.000-  28 1.18   7 2.07
  41  0.800  0.000  0.000-  11 1.18   8 2.07
  42  0.500  0.700  0.000-  30 1.18   7 2.07
  43  0.500  0.000  0.700-  25 1.18   6 2.07
  44  0.500  1.000  0.300-  26 1.18   6 2.07
  45  0.700  0.500  1.000-  27 1.18   7 2.07
  46  1.000  0.800  0.000-  10 1.18   8 2.07
  47  0.300  0.500  0.000-  29 1.18   7 2.07
  48  0.000  0.200  1.000-  12 1.18   8 2.07
  49  1.000  0.500  0.700-  19 1.18   2 2.07
  50  0.000  0.500  0.300-  20 1.18   2 2.07
  51  0.700  0.000  0.500-  21 1.18   6 2.07
  52  1.000  0.300  0.500-  16 1.18   2 2.07
  53  0.300  1.000  0.500-  23 1.18   6 2.07
  54  0.000  0.700  0.500-  18 1.18   2 2.07
  55  1.000  0.000  0.200-  13 1.18   8 2.07
  56  0.000  1.000  0.800-  14 1.18   8 2.07
  57  0.250  0.250  0.750-
  58  0.250  0.750  0.250-
  59  0.750  0.750  0.750-
  60  0.750  0.250  0.250-
 

IMPORTANT INFORMATION: All symmetrisations will be switched off!
NOSYMM: (Re-)initialisation of all symmetry stuff for point group C_1.

 
 
 KPOINTS: Automatic generation                    

Automatic generation of k-mesh.
Space group operators:
 irot       det(A)        alpha          n_x          n_y          n_z        tau_x        tau_y        tau_z
    1     1.000000     0.000000     1.000000     0.000000     0.000000     0.000000     0.000000     0.000000
 
 Subroutine IBZKPT returns following result:
 ===========================================
 
 Found     63 irreducible k-points:
 
 Following reciprocal coordinates:
            Coordinates               Weight
  0.000000  0.000000  0.000000      1.000000
  0.200000  0.000000  0.000000      2.000000
  0.400000  0.000000  0.000000      2.000000
  0.000000  0.200000  0.000000      2.000000
  0.200000  0.200000  0.000000      2.000000
  0.400000  0.200000  0.000000      2.000000
 -0.400000  0.200000  0.000000      2.000000
 -0.200000  0.200000  0.000000      2.000000
  0.000000  0.400000  0.000000      2.000000
  0.200000  0.400000  0.000000      2.000000
  0.400000  0.400000  0.000000      2.000000
 -0.400000  0.400000  0.000000      2.000000
 -0.200000  0.400000  0.000000      2.000000
  0.000000  0.000000  0.200000      2.000000
  0.200000  0.000000  0.200000      2.000000
  0.400000  0.000000  0.200000      2.000000
 -0.400000  0.000000  0.200000      2.000000
 -0.200000  0.000000  0.200000      2.000000
  0.000000  0.200000  0.200000      2.000000
  0.200000  0.200000  0.200000      2.000000
  0.400000  0.200000  0.200000      2.000000
 -0.400000  0.200000  0.200000      2.000000
 -0.200000  0.200000  0.200000      2.000000
  0.000000  0.400000  0.200000      2.000000
  0.200000  0.400000  0.200000      2.000000
  0.400000  0.400000  0.200000      2.000000
 -0.400000  0.400000  0.200000      2.000000
 -0.200000  0.400000  0.200000      2.000000
  0.000000 -0.400000  0.200000      2.000000
  0.200000 -0.400000  0.200000      2.000000
  0.400000 -0.400000  0.200000      2.000000
 -0.400000 -0.400000  0.200000      2.000000
 -0.200000 -0.400000  0.200000      2.000000
  0.000000 -0.200000  0.200000      2.000000
  0.200000 -0.200000  0.200000      2.000000
  0.400000 -0.200000  0.200000      2.000000
 -0.400000 -0.200000  0.200000      2.000000
 -0.200000 -0.200000  0.200000      2.000000
  0.000000  0.000000  0.400000      2.000000
  0.200000  0.000000  0.400000      2.000000
  0.400000  0.000000  0.400000      2.000000
 -0.400000  0.000000  0.400000      2.000000
 -0.200000  0.000000  0.400000      2.000000
  0.000000  0.200000  0.400000      2.000000
  0.200000  0.200000  0.400000      2.000000
  0.400000  0.200000  0.400000      2.000000
 -0.400000  0.200000  0.400000      2.000000
 -0.200000  0.200000  0.400000      2.000000
  0.000000  0.400000  0.400000      2.000000
  0.200000  0.400000  0.400000      2.000000
  0.400000  0.400000  0.400000      2.000000
 -0.400000  0.400000  0.400000      2.000000
 -0.200000  0.400000  0.400000      2.000000
  0.000000 -0.400000  0.400000      2.000000
  0.200000 -0.400000  0.400000      2.000000
  0.400000 -0.400000  0.400000      2.000000
 -0.400000 -0.400000  0.400000      2.000000
 -0.200000 -0.400000  0.400000      2.000000
  0.000000 -0.200000  0.400000      2.000000
  0.200000 -0.200000  0.400000      2.000000
  0.400000 -0.200000  0.400000      2.000000
 -0.400000 -0.200000  0.400000      2.000000
 -0.200000 -0.200000  0.400000      2.000000
 
 Following cartesian coordinates:
            Coordinates               Weight
  0.000000  0.000000  0.000000      1.000000
  0.019362  0.000000  0.000000      2.000000
  0.038724  0.000000  0.000000      2.000000
  0.000000  0.019362  0.000000      2.000000
  0.019362  0.019362  0.000000      2.000000
  0.038724  0.019362  0.000000      2.000000
 -0.038724  0.019362  0.000000      2.000000
 -0.019362  0.019362  0.000000      2.000000
  0.000000  0.038724  0.000000      2.000000
  0.019362  0.038724  0.000000      2.000000
  0.038724  0.038724  0.000000      2.000000
 -0.038724  0.038724  0.000000      2.000000
 -0.019362  0.038724  0.000000      2.000000
  0.000000  0.000000  0.019362      2.000000
  0.019362  0.000000  0.019362      2.000000
  0.038724  0.000000  0.019362      2.000000
 -0.038724  0.000000  0.019362      2.000000
 -0.019362  0.000000  0.019362      2.000000
  0.000000  0.019362  0.019362      2.000000
  0.019362  0.019362  0.019362      2.000000
  0.038724  0.019362  0.019362      2.000000
 -0.038724  0.019362  0.019362      2.000000
 -0.019362  0.019362  0.019362      2.000000
  0.000000  0.038724  0.019362      2.000000
  0.019362  0.038724  0.019362      2.000000
  0.038724  0.038724  0.019362      2.000000
 -0.038724  0.038724  0.019362      2.000000
 -0.019362  0.038724  0.019362      2.000000
  0.000000 -0.038724  0.019362      2.000000
  0.019362 -0.038724  0.019362      2.000000
  0.038724 -0.038724  0.019362      2.000000
 -0.038724 -0.038724  0.019362      2.000000
 -0.019362 -0.038724  0.019362      2.000000
  0.000000 -0.019362  0.019362      2.000000
  0.019362 -0.019362  0.019362      2.000000
  0.038724 -0.019362  0.019362      2.000000
 -0.038724 -0.019362  0.019362      2.000000
 -0.019362 -0.019362  0.019362      2.000000
  0.000000  0.000000  0.038724      2.000000
  0.019362  0.000000  0.038724      2.000000
  0.038724  0.000000  0.038724      2.000000
 -0.038724  0.000000  0.038724      2.000000
 -0.019362  0.000000  0.038724      2.000000
  0.000000  0.019362  0.038724      2.000000
  0.019362  0.019362  0.038724      2.000000
  0.038724  0.019362  0.038724      2.000000
 -0.038724  0.019362  0.038724      2.000000
 -0.019362  0.019362  0.038724      2.000000
  0.000000  0.038724  0.038724      2.000000
  0.019362  0.038724  0.038724      2.000000
  0.038724  0.038724  0.038724      2.000000
 -0.038724  0.038724  0.038724      2.000000
 -0.019362  0.038724  0.038724      2.000000
  0.000000 -0.038724  0.038724      2.000000
  0.019362 -0.038724  0.038724      2.000000
  0.038724 -0.038724  0.038724      2.000000
 -0.038724 -0.038724  0.038724      2.000000
 -0.019362 -0.038724  0.038724      2.000000
  0.000000 -0.019362  0.038724      2.000000
  0.019362 -0.019362  0.038724      2.000000
  0.038724 -0.019362  0.038724      2.000000
 -0.038724 -0.019362  0.038724      2.000000
 -0.019362 -0.019362  0.038724      2.000000
 


--------------------------------------------------------------------------------------------------------


 Dimension of arrays:
   k-points           NKPTS =     63   k-points in BZ     NKDIM =     63   number of bands    NBANDS=    200
   number of dos      NEDOS =    301   number of ions     NIONS =     60
   non local maximal  LDIM  =      6   non local SUM 2l+1 LMDIM =     18
   total plane-waves  NPLWV = 175616
   max r-space proj   IRMAX =   1841   max aug-charges    IRDMAX=   7615
   dimension x,y,z NGX =    56 NGY =   56 NGZ =   56
   dimension x,y,z NGXF=   112 NGYF=  112 NGZF=  112
   support grid    NGXF=   112 NGYF=  112 NGZF=  112
   ions per type =               8  24  24   4
   NGX,Y,Z   is equivalent  to a cutoff of   9.01,  9.01,  9.01 a.u.
   NGXF,Y,Z  is equivalent  to a cutoff of  18.03, 18.03, 18.03 a.u.

 SYSTEM =  VASP                                    
 POSCAR =     Fe    C    N    K                    

 Startparameter for this run:
   NWRITE =      2    write-flag & timer
   PREC   = normal    normal or accurate (medium, high low for compatibility)
   ISTART =      1    job   : 0-new  1-cont  2-samecut
   ICHARG =      1    charge: 1-file 2-atom 10-const
   ISPIN  =      2    spin polarized calculation?
   LNONCOLLINEAR =      F non collinear calculations
   LSORBIT =      F    spin-orbit coupling
   INIWAV =      1    electr: 0-lowe 1-rand  2-diag
   LASPH  =      T    aspherical Exc in radial PAW
   METAGGA=      F    non-selfconsistent MetaGGA calc.

 Electronic Relaxation 1
   ENCUT  =  500.0 eV  36.75 Ry    6.06 a.u.  18.83 18.83 18.83*2*pi/ulx,y,z
   ENINI  =  500.0     initial cutoff
   ENAUG  =  644.9 eV  augmentation charge cutoff
   NELM   =     60;   NELMIN=  2; NELMDL=  0     # of ELM steps 
   EDIFF  = 0.1E-04   stopping-criterion for ELM
   LREAL  =      T    real-space projection
   NLSPLINE    = F    spline interpolate recip. space projectors
   LCOMPAT=      F    compatible to vasp.4.4
   GGA_COMPAT  = T    GGA compatible to vasp.4.4-vasp.4.6
   LMAXPAW     = -100 max onsite density
   LMAXMIX     =    4 max onsite mixed and CHGCAR
   VOSKOWN=      0    Vosko Wilk Nusair interpolation
   ROPT   =   -0.00050  -0.00050  -0.00050  -0.00050
 Ionic relaxation
   EDIFFG = -.2E-01   stopping-criterion for IOM
   NSW    =    200    number of steps for IOM
   NBLOCK =      1;   KBLOCK =    200    inner block; outer block 
   IBRION =      2    ionic relax: 0-MD 1-quasi-New 2-CG
   NFREE  =      1    steps in history (QN), initial steepest desc. (CG)
   ISIF   =      3    stress and relaxation
   IWAVPR =     11    prediction:  0-non 1-charg 2-wave 3-comb
   ISYM   =      0    0-nonsym 1-usesym 2-fastsym
   LCORR  =      T    Harris-Foulkes like correction to forces

   POTIM  = 0.5000    time-step for ionic-motion
   TEIN   =    0.0    initial temperature
   TEBEG  =    0.0;   TEEND  =   0.0 temperature during run
   SMASS  =  -3.00    Nose mass-parameter (am)
   estimated Nose-frequenzy (Omega)   =  0.10E-29 period in steps =****** mass=  -0.244E-26a.u.
   SCALEE = 1.0000    scale energy and forces
   NPACO  =    256;   APACO  = 16.0  distance and # of slots for P.C.
   PSTRESS=    0.0 pullay stress

  Mass of Ions in am
   POMASS =  55.85 12.01 14.00 39.10
  Ionic Valenz
   ZVAL   =   8.00  4.00  5.00  9.00
  Atomic Wigner-Seitz radii
   RWIGS  =  -1.00 -1.00 -1.00 -1.00
  virtual crystal weights 
   VCA    =   1.00  1.00  1.00  1.00
   NELECT =     316.0000    total number of electrons
   NUPDOWN=      -1.0000    fix difference up-down

 DOS related values:
   EMIN   =  10.00;   EMAX   =-10.00  energy-range for DOS
   EFERMI =   0.00
   ISMEAR =     0;   SIGMA  =   0.05  broadening in eV -4-tet -1-fermi 0-gaus

 Electronic relaxation 2 (details)
   IALGO  =     48    algorithm
   LDIAG  =      T    sub-space diagonalisation (order eigenvalues)
   LSUBROT=      F    optimize rotation matrix (better conditioning)
   TURBO    =      0    0=normal 1=particle mesh
   IRESTART =      0    0=no restart 2=restart with 2 vectors
   NREBOOT  =      0    no. of reboots
   NMIN     =      0    reboot dimension
   EREF     =   0.00    reference energy to select bands
   IMIX   =      4    mixing-type and parameters
     AMIX     =   0.40;   BMIX     =  1.00
     AMIX_MAG =   1.60;   BMIX_MAG =  1.00
     AMIN     =   0.10
     WC   =   100.;   INIMIX=   1;  MIXPRE=   1;  MAXMIX= -45

 Intra band minimization:
   WEIMIN = 0.0010     energy-eigenvalue tresh-hold
   EBREAK =  0.13E-07  absolut break condition
   DEPER  =   0.30     relativ break condition  

   TIME   =   0.40     timestep for ELM

  volume/ion in A,a.u.               =      18.37       123.96
  Fermi-wavevector in a.u.,A,eV,Ry     =   1.079494  2.039948 15.854977  1.165308
  Thomas-Fermi vector in A             =   2.215461
 
 Write flags
   LWAVE        =      T    write WAVECAR
   LDOWNSAMPLE  =      F    k-point downsampling of WAVECAR
   LCHARG       =      T    write CHGCAR
   LVTOT        =      F    write LOCPOT, total local potential
   LVHAR        =      F    write LOCPOT, Hartree potential only
   LELF         =      F    write electronic localiz. function (ELF)
   LORBIT       =     11    0 simple, 1 ext, 2 COOP (PROOUT), +10 PAW based schemes


 Dipole corrections
   LMONO  =      F    monopole corrections only (constant potential shift)
   LDIPOL =      F    correct potential (dipole corrections)
   IDIPOL =      0    1-x, 2-y, 3-z, 4-all directions 
   EPSILON=  1.0000000 bulk dielectric constant

 LDA+U is selected, type is set to LDAUTYPE =  2
   angular momentum for each species LDAUL =     2   -1   -1   -1
   U (eV)           for each species LDAUU =   6.0  0.0  0.0  0.0
   J (eV)           for each species LDAUJ =   0.0  0.0  0.0  0.0
 Exchange correlation treatment:
   GGA     =    --    GGA type
   LEXCH   =     8    internal setting for exchange type
   VOSKOWN=      0    Vosko Wilk Nusair interpolation
   LHFCALC =     F    Hartree Fock is set to
   LHFONE  =     F    Hartree Fock one center treatment
   AEXX    =    0.0000 exact exchange contribution

 Linear response parameters
   LEPSILON=     F    determine dielectric tensor
   LRPA    =     F    only Hartree local field effects (RPA)
   LNABLA  =     F    use nabla operator in PAW spheres
   LVEL    =     F    velocity operator in full k-point grid
   LINTERFAST=   F  fast interpolation
   KINTER  =     0    interpolate to denser k-point grid
   CSHIFT  =0.1000    complex shift for real part using Kramers Kronig
   OMEGAMAX=  -1.0    maximum frequency
   DEG_THRESHOLD= 0.2000000E-02 threshold for treating states as degnerate
   RTIME   =   -0.100 relaxation time in fs
  (WPLASMAI=    0.000 imaginary part of plasma frequency in eV, 0.658/RTIME)
   DFIELD  = 0.0000000 0.0000000 0.0000000 field for delta impulse in time
 
 Orbital magnetization related:
   ORBITALMAG=     F  switch on orbital magnetization
   LCHIMAG   =     F  perturbation theory with respect to B field
   DQ        =  0.001000  dq finite difference perturbation B field
   LLRAUG    =     F  two centre corrections for induced B field


--------------------------------------------------------------------------------------------------------


 conjugate gradient relaxation of ions
   using selective dynamics as specified on POSCAR
 charge density and potential will be updated during run
 spin polarized calculation
 RMM-DIIS sequential band-by-band
 perform sub-space diagonalisation
    before iterative eigenvector-optimisation
 modified Broyden-mixing scheme, WC =      100.0
 initial mixing is a Kerker type mixing with AMIX =  0.4000 and BMIX =      1.0000
 Hartree-type preconditioning will be used
 using additional bands           42
 real space projection scheme for non local part
 use partial core corrections
 calculate Harris-corrections to forces 
   (improved forces if not selfconsistent)
 use gradient corrections 
 use of overlap-Matrix (Vanderbilt PP)
 Gauss-broadening in eV      SIGMA  =   0.05


--------------------------------------------------------------------------------------------------------


  energy-cutoff  :      500.00
  volume of cell :     1102.17
      direct lattice vectors                 reciprocal lattice vectors
    10.329600000  0.000000000  0.000000000     0.096809170  0.000000000  0.000000000
     0.000000000 10.329600000  0.000000000     0.000000000  0.096809170  0.000000000
     0.000000000  0.000000000 10.329600000     0.000000000  0.000000000  0.096809170

  length of vectors
    10.329600000 10.329600000 10.329600000     0.096809170  0.096809170  0.096809170


 
 old parameters found on file WAVECAR:
  energy-cutoff  :      500.00
  volume of cell :     1102.17
      direct lattice vectors                 reciprocal lattice vectors
    10.329600000  0.000000000  0.000000000     0.096809170  0.000000000  0.000000000
     0.000000000 10.329600000  0.000000000     0.000000000  0.096809170  0.000000000
     0.000000000  0.000000000 10.329600000     0.000000000  0.000000000  0.096809170

  length of vectors

 
 k-points in units of 2pi/SCALE and weight: Automatic generation                    
   0.00000000  0.00000000  0.00000000       0.008
   0.01936183  0.00000000  0.00000000       0.016
   0.03872367  0.00000000  0.00000000       0.016
   0.00000000  0.01936183  0.00000000       0.016
   0.01936183  0.01936183  0.00000000       0.016
   0.03872367  0.01936183  0.00000000       0.016
  -0.03872367  0.01936183  0.00000000       0.016
  -0.01936183  0.01936183  0.00000000       0.016
   0.00000000  0.03872367  0.00000000       0.016
   0.01936183  0.03872367  0.00000000       0.016
   0.03872367  0.03872367  0.00000000       0.016
  -0.03872367  0.03872367  0.00000000       0.016
  -0.01936183  0.03872367  0.00000000       0.016
   0.00000000  0.00000000  0.01936183       0.016
   0.01936183  0.00000000  0.01936183       0.016
   0.03872367  0.00000000  0.01936183       0.016
  -0.03872367  0.00000000  0.01936183       0.016
  -0.01936183  0.00000000  0.01936183       0.016
   0.00000000  0.01936183  0.01936183       0.016
   0.01936183  0.01936183  0.01936183       0.016
   0.03872367  0.01936183  0.01936183       0.016
  -0.03872367  0.01936183  0.01936183       0.016
  -0.01936183  0.01936183  0.01936183       0.016
   0.00000000  0.03872367  0.01936183       0.016
   0.01936183  0.03872367  0.01936183       0.016
   0.03872367  0.03872367  0.01936183       0.016
  -0.03872367  0.03872367  0.01936183       0.016
  -0.01936183  0.03872367  0.01936183       0.016
   0.00000000 -0.03872367  0.01936183       0.016
   0.01936183 -0.03872367  0.01936183       0.016
   0.03872367 -0.03872367  0.01936183       0.016
  -0.03872367 -0.03872367  0.01936183       0.016
  -0.01936183 -0.03872367  0.01936183       0.016
   0.00000000 -0.01936183  0.01936183       0.016
   0.01936183 -0.01936183  0.01936183       0.016
   0.03872367 -0.01936183  0.01936183       0.016
  -0.03872367 -0.01936183  0.01936183       0.016
  -0.01936183 -0.01936183  0.01936183       0.016
   0.00000000  0.00000000  0.03872367       0.016
   0.01936183  0.00000000  0.03872367       0.016
   0.03872367  0.00000000  0.03872367       0.016
  -0.03872367  0.00000000  0.03872367       0.016
  -0.01936183  0.00000000  0.03872367       0.016
   0.00000000  0.01936183  0.03872367       0.016
   0.01936183  0.01936183  0.03872367       0.016
   0.03872367  0.01936183  0.03872367       0.016
  -0.03872367  0.01936183  0.03872367       0.016
  -0.01936183  0.01936183  0.03872367       0.016
   0.00000000  0.03872367  0.03872367       0.016
   0.01936183  0.03872367  0.03872367       0.016
   0.03872367  0.03872367  0.03872367       0.016
  -0.03872367  0.03872367  0.03872367       0.016
  -0.01936183  0.03872367  0.03872367       0.016
   0.00000000 -0.03872367  0.03872367       0.016
   0.01936183 -0.03872367  0.03872367       0.016
   0.03872367 -0.03872367  0.03872367       0.016
  -0.03872367 -0.03872367  0.03872367       0.016
  -0.01936183 -0.03872367  0.03872367       0.016
   0.00000000 -0.01936183  0.03872367       0.016
   0.01936183 -0.01936183  0.03872367       0.016
   0.03872367 -0.01936183  0.03872367       0.016
  -0.03872367 -0.01936183  0.03872367       0.016
  -0.01936183 -0.01936183  0.03872367       0.016
 
 k-points in reciprocal lattice and weights: Automatic generation                    
   0.00000000  0.00000000  0.00000000       0.008
   0.20000000  0.00000000  0.00000000       0.016
   0.40000000  0.00000000  0.00000000       0.016
   0.00000000  0.20000000  0.00000000       0.016
   0.20000000  0.20000000  0.00000000       0.016
   0.40000000  0.20000000  0.00000000       0.016
  -0.40000000  0.20000000  0.00000000       0.016
  -0.20000000  0.20000000  0.00000000       0.016
   0.00000000  0.40000000  0.00000000       0.016
   0.20000000  0.40000000  0.00000000       0.016
   0.40000000  0.40000000  0.00000000       0.016
  -0.40000000  0.40000000  0.00000000       0.016
  -0.20000000  0.40000000  0.00000000       0.016
   0.00000000  0.00000000  0.20000000       0.016
   0.20000000  0.00000000  0.20000000       0.016
   0.40000000  0.00000000  0.20000000       0.016
  -0.40000000  0.00000000  0.20000000       0.016
  -0.20000000  0.00000000  0.20000000       0.016
   0.00000000  0.20000000  0.20000000       0.016
   0.20000000  0.20000000  0.20000000       0.016
   0.40000000  0.20000000  0.20000000       0.016
  -0.40000000  0.20000000  0.20000000       0.016
  -0.20000000  0.20000000  0.20000000       0.016
   0.00000000  0.40000000  0.20000000       0.016
   0.20000000  0.40000000  0.20000000       0.016
   0.40000000  0.40000000  0.20000000       0.016
  -0.40000000  0.40000000  0.20000000       0.016
  -0.20000000  0.40000000  0.20000000       0.016
   0.00000000 -0.40000000  0.20000000       0.016
   0.20000000 -0.40000000  0.20000000       0.016
   0.40000000 -0.40000000  0.20000000       0.016
  -0.40000000 -0.40000000  0.20000000       0.016
  -0.20000000 -0.40000000  0.20000000       0.016
   0.00000000 -0.20000000  0.20000000       0.016
   0.20000000 -0.20000000  0.20000000       0.016
   0.40000000 -0.20000000  0.20000000       0.016
  -0.40000000 -0.20000000  0.20000000       0.016
  -0.20000000 -0.20000000  0.20000000       0.016
   0.00000000  0.00000000  0.40000000       0.016
   0.20000000  0.00000000  0.40000000       0.016
   0.40000000  0.00000000  0.40000000       0.016
  -0.40000000  0.00000000  0.40000000       0.016
  -0.20000000  0.00000000  0.40000000       0.016
   0.00000000  0.20000000  0.40000000       0.016
   0.20000000  0.20000000  0.40000000       0.016
   0.40000000  0.20000000  0.40000000       0.016
  -0.40000000  0.20000000  0.40000000       0.016
  -0.20000000  0.20000000  0.40000000       0.016
   0.00000000  0.40000000  0.40000000       0.016
   0.20000000  0.40000000  0.40000000       0.016
   0.40000000  0.40000000  0.40000000       0.016
  -0.40000000  0.40000000  0.40000000       0.016
  -0.20000000  0.40000000  0.40000000       0.016
   0.00000000 -0.40000000  0.40000000       0.016
   0.20000000 -0.40000000  0.40000000       0.016
   0.40000000 -0.40000000  0.40000000       0.016
  -0.40000000 -0.40000000  0.40000000       0.016
  -0.20000000 -0.40000000  0.40000000       0.016
   0.00000000 -0.20000000  0.40000000       0.016
   0.20000000 -0.20000000  0.40000000       0.016
   0.40000000 -0.20000000  0.40000000       0.016
  -0.40000000 -0.20000000  0.40000000       0.016
  -0.20000000 -0.20000000  0.40000000       0.016
 
 position of ions in fractional coordinates (direct lattice) 
   0.50000153  0.99999862  0.99999654
   0.99999954  0.49999991  0.50000050
   0.99999907  0.49999952  0.99999994
   0.00000132  0.99999995  0.50000137
   0.49999953  0.49999955  0.50000007
   0.49999983  0.00000016  0.49999703
   0.49999940  0.50000004  0.00000025
   0.99999961  0.00000003  0.00000056
   0.31397872  0.99999953  0.00000041
   0.00000054  0.68606355  0.00000028
   0.68602184  0.00000204  0.99999859
   0.99999858  0.31393617  0.99999949
   0.00000048  0.00000121  0.31390030
   0.00000060  0.00000017  0.68610141
   0.31396093  0.50000087  0.49999908
   0.99999792  0.18610550  0.49999801
   0.68603868  0.49999877  0.50000113
   0.00000405  0.81389456  0.50000357
   0.99999845  0.49999978  0.81393405
   0.99999998  0.49999985  0.18606660
   0.81396492  0.99999919  0.49999897
   0.50000248  0.68604394  0.50001460
   0.18603640  0.00000114  0.50000324
   0.49999933  0.31395645  0.49998580
   0.49999788  0.00001380  0.81396088
   0.50000335  0.99998372  0.18603989
   0.81392771  0.50000056  0.99999893
   0.49999845  0.18602726  0.00000147
   0.18607114  0.49999938  0.00000079
   0.50000073  0.81397307  0.99999782
   0.50000045  0.50000178  0.31395618
   0.49999891  0.49999797  0.68604461
   0.20008526  0.49999950  0.50000034
   0.50000390  0.79988738  0.50004918
   0.79991423  0.50000061  0.49999983
   0.50000021  0.20011308  0.49994944
   0.49999931  0.50000046  0.20009829
   0.50000022  0.50000025  0.79990226
   0.20010590  0.99999985  0.00000054
   0.49999982  0.29988919  0.00000072
   0.79989395  0.00000016  0.00000013
   0.49999973  0.70011116  0.00000070
   0.49999418  0.00004927  0.70011873
   0.50000386  0.99994844  0.29987371
   0.70006659  0.49999912  0.99999963
   0.99999982  0.79994221  0.00000080
   0.29993222  0.50000080  0.00000114
   0.00000064  0.20005836  0.99999979
   0.99999946  0.50000029  0.70005628
   0.00000003  0.49999987  0.29994467
   0.70008186  0.00000281  0.49999645
   0.99999867  0.29996243  0.49999978
   0.29991815  0.99999767  0.50000371
   0.00000021  0.70003787  0.50000126
   0.99999936  0.00000060  0.20004755
   0.00000032  0.99999943  0.79995331
   0.25009673  0.24991598  0.74995426
   0.25009642  0.75008473  0.25004553
   0.74990303  0.75008467  0.74995331
   0.74990358  0.24991576  0.25004628
 
 position of ions in cartesian coordinates  (Angst):
   5.16481584 10.32958579 10.32956429
  10.32959526  5.16479909  5.16480514
  10.32959039  5.16479504 10.32959942
   0.00001361 10.32959950  5.16481418
   5.16479510  5.16479533  5.16480069
   5.16479822  0.00000166  5.16476929
   5.16479382  5.16480041  0.00000262
  10.32959595  0.00000035  0.00000582
   3.24327463 10.32959514  0.00000423
   0.00000556  7.08676207  0.00000287
   7.08633122  0.00002108 10.32958543
  10.32958528  3.24283502 10.32959475
   0.00000494  0.00001245  3.24246455
   0.00000617  0.00000171  7.08715312
   3.24309077  5.16480897  5.16479053
  10.32957853  1.92239541  5.16477943
   7.08650514  5.16478733  5.16481166
   0.00004186  8.40720521  5.16483690
  10.32958395  5.16479778  8.40761312
  10.32959981  5.16479850  1.92199352
   8.40793209 10.32959165  5.16478941
   5.16482563  7.08655949  5.16495082
   1.92168158  0.00001175  5.16483347
   5.16479306  3.24304454  5.16465337
   5.16477809  0.00014252  8.40789034
   5.16483462 10.32943181  1.92171766
   8.40754770  5.16480577 10.32958899
   5.16478397  1.92158719  0.00001518
   1.92204047  5.16479363  0.00000819
   5.16480754  8.40801626 10.32957744
   5.16480464  5.16481837  3.24304171
   5.16478877  5.16477899  7.08656639
   2.06680071  5.16479488  5.16480347
   5.16484028  8.26251667  5.16530799
   8.26279404  5.16480628  5.16479819
   5.16480220  2.06708805  5.16427775
   5.16479283  5.16480470  2.06693533
   5.16480222  5.16480256  8.26267043
   2.06701388 10.32959848  0.00000556
   5.16479817  3.09773541  0.00000748
   8.26258456  0.00000166  0.00000130
   5.16479721  7.23186829  0.00000718
   5.16473988  0.00050893  7.23194638
   5.16483988 10.32906743  3.09757551
   7.23140783  5.16479088 10.32959618
  10.32959812  8.26308307  0.00000826
   3.09817988  5.16480830  0.00001178
   0.00000661  2.06652281 10.32959781
  10.32959441  5.16480296  7.23130137
   0.00000029  5.16479870  3.09830847
   7.23156553  0.00002899  5.16476336
  10.32958628  3.09849193  5.16479770
   3.09803456 10.32957593  5.16483832
   0.00000217  7.23111123  5.16481306
  10.32959341  0.00000616  2.06641114
   0.00000330 10.32959416  8.26319769
   2.58339914  2.58153206  7.74672756
   2.58339602  7.74807520  2.58287036
   7.74619837  7.74807465  7.74671774
   7.74620398  2.58152982  2.58287810
 


--------------------------------------------------------------------------------------------------------


 k-point  1 :   0.0000 0.0000 0.0000  plane waves:   28017
 k-point  2 :   0.2000 0.0000 0.0000  plane waves:   27994
 k-point  3 :   0.4000 0.0000 0.0000  plane waves:   27946
 k-point  4 :   0.0000 0.2000 0.0000  plane waves:   27994
 k-point  5 :   0.2000 0.2000 0.0000  plane waves:   28007
 k-point  6 :   0.4000 0.2000 0.0000  plane waves:   27980
 k-point  7 :  -0.4000 0.2000 0.0000  plane waves:   27980
 k-point  8 :  -0.2000 0.2000 0.0000  plane waves:   28007
 k-point  9 :   0.0000 0.4000 0.0000  plane waves:   27946
 k-point 10 :   0.2000 0.4000 0.0000  plane waves:   27980
 k-point 11 :   0.4000 0.4000 0.0000  plane waves:   27962
 k-point 12 :  -0.4000 0.4000 0.0000  plane waves:   27962
 k-point 13 :  -0.2000 0.4000 0.0000  plane waves:   27980
 k-point 14 :   0.0000 0.0000 0.2000  plane waves:   27994
 k-point 15 :   0.2000 0.0000 0.2000  plane waves:   28007
 k-point 16 :   0.4000 0.0000 0.2000  plane waves:   27980
 k-point 17 :  -0.4000 0.0000 0.2000  plane waves:   27980
 k-point 18 :  -0.2000 0.0000 0.2000  plane waves:   28007
 k-point 19 :   0.0000 0.2000 0.2000  plane waves:   28007
 k-point 20 :   0.2000 0.2000 0.2000  plane waves:   27955
 k-point 21 :   0.4000 0.2000 0.2000  plane waves:   27997
 k-point 22 :  -0.4000 0.2000 0.2000  plane waves:   27997
 k-point 23 :  -0.2000 0.2000 0.2000  plane waves:   27955
 k-point 24 :   0.0000 0.4000 0.2000  plane waves:   27980
 k-point 25 :   0.2000 0.4000 0.2000  plane waves:   27997
 k-point 26 :   0.4000 0.4000 0.2000  plane waves:   27981
 k-point 27 :  -0.4000 0.4000 0.2000  plane waves:   27981
 k-point 28 :  -0.2000 0.4000 0.2000  plane waves:   27997
 k-point 29 :   0.0000-0.4000 0.2000  plane waves:   27980
 k-point 30 :   0.2000-0.4000 0.2000  plane waves:   27997
 k-point 31 :   0.4000-0.4000 0.2000  plane waves:   27981
 k-point 32 :  -0.4000-0.4000 0.2000  plane waves:   27981
 k-point 33 :  -0.2000-0.4000 0.2000  plane waves:   27997
 k-point 34 :   0.0000-0.2000 0.2000  plane waves:   28007
 k-point 35 :   0.2000-0.2000 0.2000  plane waves:   27955
 k-point 36 :   0.4000-0.2000 0.2000  plane waves:   27997
 k-point 37 :  -0.4000-0.2000 0.2000  plane waves:   27997
 k-point 38 :  -0.2000-0.2000 0.2000  plane waves:   27955
 k-point 39 :   0.0000 0.0000 0.4000  plane waves:   27946
 k-point 40 :   0.2000 0.0000 0.4000  plane waves:   27980
 k-point 41 :   0.4000 0.0000 0.4000  plane waves:   27962
 k-point 42 :  -0.4000 0.0000 0.4000  plane waves:   27962
 k-point 43 :  -0.2000 0.0000 0.4000  plane waves:   27980
 k-point 44 :   0.0000 0.2000 0.4000  plane waves:   27980
 k-point 45 :   0.2000 0.2000 0.4000  plane waves:   27997
 k-point 46 :   0.4000 0.2000 0.4000  plane waves:   27981
 k-point 47 :  -0.4000 0.2000 0.4000  plane waves:   27981
 k-point 48 :  -0.2000 0.2000 0.4000  plane waves:   27997
 k-point 49 :   0.0000 0.4000 0.4000  plane waves:   27962
 k-point 50 :   0.2000 0.4000 0.4000  plane waves:   27981
 k-point 51 :   0.4000 0.4000 0.4000  plane waves:   28027
 k-point 52 :  -0.4000 0.4000 0.4000  plane waves:   28027
 k-point 53 :  -0.2000 0.4000 0.4000  plane waves:   27981
 k-point 54 :   0.0000-0.4000 0.4000  plane waves:   27962
 k-point 55 :   0.2000-0.4000 0.4000  plane waves:   27981
 k-point 56 :   0.4000-0.4000 0.4000  plane waves:   28027
 k-point 57 :  -0.4000-0.4000 0.4000  plane waves:   28027
 k-point 58 :  -0.2000-0.4000 0.4000  plane waves:   27981
 k-point 59 :   0.0000-0.2000 0.4000  plane waves:   27980
 k-point 60 :   0.2000-0.2000 0.4000  plane waves:   27997
 k-point 61 :   0.4000-0.2000 0.4000  plane waves:   27981
 k-point 62 :  -0.4000-0.2000 0.4000  plane waves:   27981
 k-point 63 :  -0.2000-0.2000 0.4000  plane waves:   27997

 maximum and minimum number of plane-waves per node :      7029     6968

 maximum number of plane-waves:     28027
 maximum index in each direction: 
   IXMAX=   19   IYMAX=   19   IZMAX=   18
   IXMIN=  -19   IYMIN=  -19   IZMIN=  -19


 real space projection operators:
  total allocation   :       5577.72 KBytes
  max/ min on nodes  :       1401.47       1385.50


 parallel 3D FFT for wavefunctions:
    minimum data exchange during FFTs selected (reduces bandwidth)
 parallel 3D FFT for charge:
    minimum data exchange during FFTs selected (reduces bandwidth)


 total amount of memory used by VASP MPI-rank0   407530. kBytes
=======================================================================

   base      :      30000. kBytes
   nonlr-proj:       3542. kBytes
   fftplans  :       3024. kBytes
   grid      :       8425. kBytes
   one-center:        466. kBytes
   wavefun   :     362073. kBytes
 
     INWAV:  cpu time   31.4344: real time   34.1703
 Broyden mixing: mesh for mixing (old mesh)
   NGX = 37   NGY = 37   NGZ = 37
  (NGX  =112   NGY  =112   NGZ  =112)
  gives a total of  50653 points

 initial charge density was supplied:
 number of electron     315.9999762 magnetization      19.9999945
 keeping initial charge density in first step


--------------------------------------------------------------------------------------------------------


 Maximum index for non-local projection operator          419
 Maximum index for augmentation-charges          401 (set IRDMAX)


--------------------------------------------------------------------------------------------------------


 First call to EWALD:  gamma=   0.172
 Maximum number of real-space cells 3x 3x 3
 Maximum number of reciprocal cells 3x 3x 3

    FEWALD:  cpu time    0.0030: real time    0.0034


--------------------------------------- Iteration      1(   1)  ---------------------------------------


    POTLOK:  cpu time    0.0815: real time    0.1112
    SETDIJ:  cpu time    0.7369: real time    0.7464
    EDDIAG:  cpu time   18.0044: real time   18.5395
  RMM-DIIS:  cpu time   36.6666: real time   36.7415
    ORTHCH:  cpu time    7.1888: real time    7.1975
       DOS:  cpu time    0.0060: real time    0.0114
    CHARGE:  cpu time    2.0007: real time    2.0899
    MIXING:  cpu time    0.0045: real time    0.0102
    --------------------------------------------
      LOOP:  cpu time   64.6896: real time   65.4478

 eigenvalue-minimisations  : 50771
 total energy-change (2. order) :-0.4453610E+03  (-0.1234762E+03)
 number of electron     315.9999756 magnetization      19.9999946
 augmentation part       46.3483252 magnetization      14.0886514

 Broyden mixing:
  rms(total) = 0.49352E+00    rms(broyden)= 0.49339E+00
  rms(prec ) = 0.65164E+00
  weight for this iteration     100.00

 Free energy of the ion-electron system (eV)
  ---------------------------------------------------
  alpha Z        PSCENC =       644.48093496
  Ewald energy   TEWEN  =     -8870.71656948
  -Hartree energ DENC   =     -8280.40733638
  -exchange      EXHF   =         0.00000000
  -V(xc)+E(xc)   XCENC  =       997.94723037
  PAW double counting   =     11680.61417398   -11689.70311408
  entropy T*S    EENTRO =        -0.00000000
  eigenvalues    EBANDS =     -2662.66576495
  atomic energy  EATOM  =     17735.08946727
  Solvation  Ediel_sol  =         0.00000000
  ---------------------------------------------------
  free energy    TOTEN  =      -445.36097832 eV

  energy without entropy =     -445.36097832  energy(sigma->0) =     -445.36097832


--------------------------------------------------------------------------------------------------------


--------------------------------------- Iteration      1(   2)  ---------------------------------------


    POTLOK:  cpu time    0.0770: real time    0.0935
    SETDIJ:  cpu time    0.7396: real time    0.7402
    EDDIAG:  cpu time   18.6849: real time   18.9483
  RMM-DIIS:  cpu time   38.3646: real time   38.4475
    ORTHCH:  cpu time    7.1721: real time    7.1813
       DOS:  cpu time    0.0055: real time    0.0055
    CHARGE:  cpu time    2.0220: real time    2.0248
    MIXING:  cpu time    0.0038: real time    0.0068
    --------------------------------------------
      LOOP:  cpu time   67.0695: real time   67.4479

 eigenvalue-minimisations  : 52294
 total energy-change (2. order) :-0.7152550E+01  (-0.7952459E+01)
 number of electron     315.9999770 magnetization      19.9999945
 augmentation part       43.3546232 magnetization      14.2994112

 Broyden mixing:
  rms(total) = 0.10816E+01    rms(broyden)= 0.10815E+01
  rms(prec ) = 0.14934E+01
  weight for this iteration     100.00

 eigenvalues of (default mixing * dielectric matrix)
  average eigenvalue GAMMA=   0.3125
  0.3125

 Free energy of the ion-electron system (eV)
  ---------------------------------------------------
  alpha Z        PSCENC =       644.48093496
  Ewald energy   TEWEN  =     -8870.71656948
  -Hartree energ DENC   =     -8293.15141280
  -exchange      EXHF   =         0.00000000
  -V(xc)+E(xc)   XCENC  =       996.61155890
  PAW double counting   =     11704.37873376   -11721.57340810
  entropy T*S    EENTRO =        -0.00000000
  eigenvalues    EBANDS =     -2647.63283310
  atomic energy  EATOM  =     17735.08946727
  Solvation  Ediel_sol  =         0.00000000
  ---------------------------------------------------
  free energy    TOTEN  =      -452.51352860 eV

  energy without entropy =     -452.51352860  energy(sigma->0) =     -452.51352860


--------------------------------------------------------------------------------------------------------


--------------------------------------- Iteration      1(   3)  ---------------------------------------


    POTLOK:  cpu time    0.0765: real time    0.0766
    SETDIJ:  cpu time    0.7335: real time    0.7343
    EDDIAG:  cpu time   18.6562: real time   18.9420
  RMM-DIIS:  cpu time   48.6940: real time   48.8256
    ORTHCH:  cpu time    7.2799: real time    7.4268
       DOS:  cpu time    0.0052: real time    0.0052
    CHARGE:  cpu time    1.9975: real time    2.0774
    MIXING:  cpu time    0.0023: real time    0.0025
    --------------------------------------------
      LOOP:  cpu time   77.4451: real time   78.0905

 eigenvalue-minimisations  : 67011
 total energy-change (2. order) :-0.9704241E+00  (-0.2301145E+01)
 number of electron     315.9999767 magnetization      19.9999945
 augmentation part       44.8564890 magnetization      14.2424418

 Broyden mixing:
  rms(total) = 0.30997E+00    rms(broyden)= 0.30990E+00
  rms(prec ) = 0.40044E+00
  weight for this iteration     100.00

 eigenvalues of (default mixing * dielectric matrix)
  average eigenvalue GAMMA=   0.3381
  0.3381  0.3381

 Free energy of the ion-electron system (eV)
  ---------------------------------------------------
  alpha Z        PSCENC =       644.48093496
  Ewald energy   TEWEN  =     -8870.71656948
  -Hartree energ DENC   =     -8277.03902026
  -exchange      EXHF   =         0.00000000
  -V(xc)+E(xc)   XCENC  =       996.80752149
  PAW double counting   =     11668.26914161   -11681.30187848
  entropy T*S    EENTRO =        -0.00000000
  eigenvalues    EBANDS =     -2669.07354983
  atomic energy  EATOM  =     17735.08946727
  Solvation  Ediel_sol  =         0.00000000
  ---------------------------------------------------
  free energy    TOTEN  =      -453.48395272 eV

  energy without entropy =     -453.48395272  energy(sigma->0) =     -453.48395272


--------------------------------------------------------------------------------------------------------


--------------------------------------- Iteration      1(   4)  ---------------------------------------


    POTLOK:  cpu time    0.0752: real time    0.0782
    SETDIJ:  cpu time    0.8232: real time    0.8355
    EDDIAG:  cpu time   17.7545: real time   18.3082
  RMM-DIIS:  cpu time   51.0528: real time   51.2333
    ORTHCH:  cpu time    7.4748: real time    7.5094
       DOS:  cpu time    0.0054: real time    0.0054
    CHARGE:  cpu time    2.0243: real time    2.0271
    MIXING:  cpu time    0.0026: real time    0.0026
    --------------------------------------------
      LOOP:  cpu time   79.2128: real time   79.9997

 eigenvalue-minimisations  : 71162
 total energy-change (2. order) :-0.5899873E-01  (-0.2872558E+00)
 number of electron     315.9999764 magnetization      19.9999945
 augmentation part       44.8477844 magnetization      14.2150292

 Broyden mixing:
  rms(total) = 0.24867E+00    rms(broyden)= 0.24866E+00
  rms(prec ) = 0.33324E+00
  weight for this iteration     100.00

 eigenvalues of (default mixing * dielectric matrix)
  average eigenvalue GAMMA=   0.4451
  0.5241  0.5241  0.2870

 Free energy of the ion-electron system (eV)
  ---------------------------------------------------
  alpha Z        PSCENC =       644.48093496
  Ewald energy   TEWEN  =     -8870.71656948
  -Hartree energ DENC   =     -8278.64636666
  -exchange      EXHF   =         0.00000000
  -V(xc)+E(xc)   XCENC  =       997.40113273
  PAW double counting   =     11671.78736017   -11683.14637171
  entropy T*S    EENTRO =        -0.00000000
  eigenvalues    EBANDS =     -2669.79253873
  atomic energy  EATOM  =     17735.08946727
  Solvation  Ediel_sol  =         0.00000000
  ---------------------------------------------------
  free energy    TOTEN  =      -453.54295145 eV

  energy without entropy =     -453.54295145  energy(sigma->0) =     -453.54295145


--------------------------------------------------------------------------------------------------------


--------------------------------------- Iteration      1(   5)  ---------------------------------------


    POTLOK:  cpu time    0.0770: real time    0.0773
    SETDIJ:  cpu time    0.7356: real time    0.7365
    EDDIAG:  cpu time   18.5540: real time   18.6207
  RMM-DIIS:  cpu time   48.1357: real time   51.3556
    ORTHCH:  cpu time    7.0163: real time    7.1576
       DOS:  cpu time    0.0051: real time    0.0054
    CHARGE:  cpu time    2.0016: real time    2.0838
    MIXING:  cpu time    0.0032: real time    0.0037
    --------------------------------------------
      LOOP:  cpu time   76.5286: real time   80.0406

 eigenvalue-minimisations  : 71318
 total energy-change (2. order) : 0.4875952E-01  (-0.4055230E-01)
 number of electron     315.9999763 magnetization      19.9999945
 augmentation part       44.9795431 magnetization      14.1883421

 Broyden mixing:
  rms(total) = 0.16681E+00    rms(broyden)= 0.16680E+00
  rms(prec ) = 0.22195E+00
  weight for this iteration     100.00

 eigenvalues of (default mixing * dielectric matrix)
  average eigenvalue GAMMA=   0.5246
  0.6869  0.6869  0.3623  0.3623

 Free energy of the ion-electron system (eV)
  ---------------------------------------------------
  alpha Z        PSCENC =       644.48093496
  Ewald energy   TEWEN  =     -8870.71656948
  -Hartree energ DENC   =     -8279.34844175
  -exchange      EXHF   =         0.00000000
  -V(xc)+E(xc)   XCENC  =       997.60566288
  PAW double counting   =     11673.66098019   -11684.50439193
  entropy T*S    EENTRO =        -0.00000000
  eigenvalues    EBANDS =     -2669.76183406
  atomic energy  EATOM  =     17735.08946727
  Solvation  Ediel_sol  =         0.00000000
  ---------------------------------------------------
  free energy    TOTEN  =      -453.49419193 eV

  energy without entropy =     -453.49419193  energy(sigma->0) =     -453.49419193


--------------------------------------------------------------------------------------------------------


--------------------------------------- Iteration      1(   6)  ---------------------------------------


    POTLOK:  cpu time    0.0752: real time    0.0789
    SETDIJ:  cpu time    0.7248: real time    0.7390
    EDDIAG:  cpu time   17.5851: real time   18.0869
  RMM-DIIS:  cpu time   47.7024: real time   50.9038
    ORTHCH:  cpu time    7.3636: real time    7.5090
       DOS:  cpu time    0.0051: real time    0.0052
    CHARGE:  cpu time    2.0020: real time    2.0866
    MIXING:  cpu time    0.0027: real time    0.0031
    --------------------------------------------
      LOOP:  cpu time   75.4608: real time   79.4125

 eigenvalue-minimisations  : 69904
 total energy-change (2. order) : 0.1228395E-01  (-0.2073942E-01)
 number of electron     315.9999763 magnetization      19.9999945
 augmentation part       45.0828061 magnetization      14.1684936

 Broyden mixing:
  rms(total) = 0.10820E+00    rms(broyden)= 0.10819E+00
  rms(prec ) = 0.14326E+00
  weight for this iteration     100.00

 eigenvalues of (default mixing * dielectric matrix)
  average eigenvalue GAMMA=   0.5998
  0.8627  0.8627  0.3080  0.4828  0.4828

 Free energy of the ion-electron system (eV)
  ---------------------------------------------------
  alpha Z        PSCENC =       644.48093496
  Ewald energy   TEWEN  =     -8870.71656948
  -Hartree energ DENC   =     -8279.62402238
  -exchange      EXHF   =         0.00000000
  -V(xc)+E(xc)   XCENC  =       997.73074705
  PAW double counting   =     11674.97422737   -11685.24876904
  entropy T*S    EENTRO =        -0.00000000
  eigenvalues    EBANDS =     -2670.16792372
  atomic energy  EATOM  =     17735.08946727
  Solvation  Ediel_sol  =         0.00000000
  ---------------------------------------------------
  free energy    TOTEN  =      -453.48190798 eV

  energy without entropy =     -453.48190798  energy(sigma->0) =     -453.48190798


--------------------------------------------------------------------------------------------------------


--------------------------------------- Iteration      1(   7)  ---------------------------------------


    POTLOK:  cpu time    0.0779: real time    0.0828
    SETDIJ:  cpu time    0.7259: real time    0.7366
    EDDIAG:  cpu time   18.8644: real time   19.1571
  RMM-DIIS:  cpu time   48.9596: real time   52.0772
    ORTHCH:  cpu time    7.4402: real time    7.6067
       DOS:  cpu time    0.0051: real time    0.0052
    CHARGE:  cpu time    2.0118: real time    2.0950
    MIXING:  cpu time    0.0030: real time    0.0031
    --------------------------------------------
      LOOP:  cpu time   78.0879: real time   81.7635

 eigenvalue-minimisations  : 71366
 total energy-change (2. order) : 0.3533111E-02  (-0.7089101E-02)
 number of electron     315.9999763 magnetization      19.9999945
 augmentation part       45.1340720 magnetization      14.1578104

 Broyden mixing:
  rms(total) = 0.78566E-01    rms(broyden)= 0.78562E-01
  rms(prec ) = 0.10369E+00
  weight for this iteration     100.00

 eigenvalues of (default mixing * dielectric matrix)
  average eigenvalue GAMMA=   0.6206
  0.9831  0.9831  0.5239  0.5239  0.3238  0.3858

 Free energy of the ion-electron system (eV)
  ---------------------------------------------------
  alpha Z        PSCENC =       644.48093496
  Ewald energy   TEWEN  =     -8870.71656948
  -Hartree energ DENC   =     -8279.81234514
  -exchange      EXHF   =         0.00000000
  -V(xc)+E(xc)   XCENC  =       997.79115135
  PAW double counting   =     11676.19576885   -11686.17392649
  entropy T*S    EENTRO =        -0.00000000
  eigenvalues    EBANDS =     -2670.33285618
  atomic energy  EATOM  =     17735.08946727
  Solvation  Ediel_sol  =         0.00000000
  ---------------------------------------------------
  free energy    TOTEN  =      -453.47837487 eV

  energy without entropy =     -453.47837487  energy(sigma->0) =     -453.47837487


--------------------------------------------------------------------------------------------------------


--------------------------------------- Iteration      1(   8)  ---------------------------------------


    POTLOK:  cpu time    0.0758: real time    0.0959
    SETDIJ:  cpu time    0.7268: real time    0.7377
    EDDIAG:  cpu time   18.1357: real time   18.3153
  RMM-DIIS:  cpu time   48.4705: real time   51.6342
    ORTHCH:  cpu time    7.0771: real time    7.2228
       DOS:  cpu time    0.0052: real time    0.0053
    CHARGE:  cpu time    2.0104: real time    2.0926
    MIXING:  cpu time    0.0033: real time    0.0034
    --------------------------------------------
      LOOP:  cpu time   76.5048: real time   80.1073

 eigenvalue-minimisations  : 72508
 total energy-change (2. order) :-0.1761361E-02  (-0.5574089E-02)
 number of electron     315.9999762 magnetization      19.9999945
 augmentation part       45.1588196 magnetization      14.1521761

 Broyden mixing:
  rms(total) = 0.64138E-01    rms(broyden)= 0.64137E-01
  rms(prec ) = 0.84573E-01
  weight for this iteration     100.00

 eigenvalues of (default mixing * dielectric matrix)
  average eigenvalue GAMMA=   0.6364
  1.1176  1.1176  0.5774  0.5774  0.3037  0.3807  0.3807

 Free energy of the ion-electron system (eV)
  ---------------------------------------------------
  alpha Z        PSCENC =       644.48093496
  Ewald energy   TEWEN  =     -8870.71656948
  -Hartree energ DENC   =     -8279.90600471
  -exchange      EXHF   =         0.00000000
  -V(xc)+E(xc)   XCENC  =       997.81991760
  PAW double counting   =     11676.87173864   -11686.69921401
  entropy T*S    EENTRO =        -0.00000000
  eigenvalues    EBANDS =     -2670.42040650
  atomic energy  EATOM  =     17735.08946727
  Solvation  Ediel_sol  =         0.00000000
  ---------------------------------------------------
  free energy    TOTEN  =      -453.48013623 eV

  energy without entropy =     -453.48013623  energy(sigma->0) =     -453.48013623


--------------------------------------------------------------------------------------------------------


--------------------------------------- Iteration      1(   9)  ---------------------------------------


    POTLOK:  cpu time    0.0754: real time    0.0946
    SETDIJ:  cpu time    0.7243: real time    0.7370
    EDDIAG:  cpu time   18.9179: real time   19.2093
  RMM-DIIS:  cpu time   45.6783: real time   48.7247
    ORTHCH:  cpu time    7.1663: real time    7.3100
       DOS:  cpu time    0.0054: real time    0.0055
    CHARGE:  cpu time    2.0117: real time    2.0975
    MIXING:  cpu time    0.0034: real time    0.0035
    --------------------------------------------
      LOOP:  cpu time   74.5827: real time   78.1821

 eigenvalue-minimisations  : 67929
 total energy-change (2. order) : 0.6429971E-03  (-0.2519083E-02)
 number of electron     315.9999762 magnetization      19.9999945
 augmentation part       45.1866350 magnetization      14.1459867

 Broyden mixing:
  rms(total) = 0.48075E-01    rms(broyden)= 0.48074E-01
  rms(prec ) = 0.63390E-01
  weight for this iteration     100.00

 eigenvalues of (default mixing * dielectric matrix)
  average eigenvalue GAMMA=   0.7149
  1.3757  1.3757  0.6867  0.6867  0.4794  0.4794  0.3178  0.3178

 Free energy of the ion-electron system (eV)
  ---------------------------------------------------
  alpha Z        PSCENC =       644.48093496
  Ewald energy   TEWEN  =     -8870.71656948
  -Hartree energ DENC   =     -8279.99813468
  -exchange      EXHF   =         0.00000000
  -V(xc)+E(xc)   XCENC  =       997.85070817
  PAW double counting   =     11677.68066169   -11687.33137320
  entropy T*S    EENTRO =        -0.00000000
  eigenvalues    EBANDS =     -2670.53518796
  atomic energy  EATOM  =     17735.08946727
  Solvation  Ediel_sol  =         0.00000000
  ---------------------------------------------------
  free energy    TOTEN  =      -453.47949323 eV

  energy without entropy =     -453.47949323  energy(sigma->0) =     -453.47949323


--------------------------------------------------------------------------------------------------------


--------------------------------------- Iteration      1(  10)  ---------------------------------------


    POTLOK:  cpu time    0.0747: real time    0.0793
    SETDIJ:  cpu time    0.7275: real time    0.7382
    EDDIAG:  cpu time   18.9784: real time   19.1390
  RMM-DIIS:  cpu time   45.9017: real time   45.9957
    ORTHCH:  cpu time    7.6218: real time    7.6793
       DOS:  cpu time    0.0052: real time    0.0054
    CHARGE:  cpu time    2.0315: real time    2.0339
    MIXING:  cpu time    0.0038: real time    0.0038
    --------------------------------------------
      LOOP:  cpu time   75.3447: real time   75.6743

 eigenvalue-minimisations  : 64023
 total energy-change (2. order) : 0.1016753E-02  (-0.2592969E-02)
 number of electron     315.9999762 magnetization      19.9999945
 augmentation part       45.2330082 magnetization      14.1353761

 Broyden mixing:
  rms(total) = 0.21605E-01    rms(broyden)= 0.21599E-01
  rms(prec ) = 0.28499E-01
  weight for this iteration     100.00

 eigenvalues of (default mixing * dielectric matrix)
  average eigenvalue GAMMA=   0.7362
  1.5091  1.5091  0.7476  0.7476  0.5239  0.5239  0.4089  0.3086  0.3469

 Free energy of the ion-electron system (eV)
  ---------------------------------------------------
  alpha Z        PSCENC =       644.48093496
  Ewald energy   TEWEN  =     -8870.71656948
  -Hartree energ DENC   =     -8280.20275249
  -exchange      EXHF   =         0.00000000
  -V(xc)+E(xc)   XCENC  =       997.90331064
  PAW double counting   =     11679.24942026   -11688.59641017
  entropy T*S    EENTRO =        -0.00000000
  eigenvalues    EBANDS =     -2670.68587746
  atomic energy  EATOM  =     17735.08946727
  Solvation  Ediel_sol  =         0.00000000
  ---------------------------------------------------
  free energy    TOTEN  =      -453.47847648 eV

  energy without entropy =     -453.47847648  energy(sigma->0) =     -453.47847648


--------------------------------------------------------------------------------------------------------


--------------------------------------- Iteration      1(  11)  ---------------------------------------


    POTLOK:  cpu time    0.0777: real time    0.0778
    SETDIJ:  cpu time    0.7357: real time    0.7364
    EDDIAG:  cpu time   18.3364: real time   18.4046
  RMM-DIIS:  cpu time   50.4038: real time   50.5760
    ORTHCH:  cpu time    7.1863: real time    7.1988
       DOS:  cpu time    0.0054: real time    0.0054
    CHARGE:  cpu time    2.0319: real time    2.0360
    MIXING:  cpu time    0.0039: real time    0.0039
    --------------------------------------------
      LOOP:  cpu time   78.7811: real time   79.0389

 eigenvalue-minimisations  : 70032
 total energy-change (2. order) :-0.7008250E-03  (-0.1188387E-02)
 number of electron     315.9999762 magnetization      19.9999945
 augmentation part       45.2458286 magnetization      14.1322324

 Broyden mixing:
  rms(total) = 0.13511E-01    rms(broyden)= 0.13508E-01
  rms(prec ) = 0.17775E-01
  weight for this iteration     100.00

 eigenvalues of (default mixing * dielectric matrix)
  average eigenvalue GAMMA=   0.8058
  1.7689  1.7689  0.8671  0.8671  0.6000  0.6000  0.4728  0.4728  0.3201  0.3201

 Free energy of the ion-electron system (eV)
  ---------------------------------------------------
  alpha Z        PSCENC =       644.48093496
  Ewald energy   TEWEN  =     -8870.71656948
  -Hartree energ DENC   =     -8280.34884511
  -exchange      EXHF   =         0.00000000
  -V(xc)+E(xc)   XCENC  =       997.92331219
  PAW double counting   =     11679.81803178   -11689.07839987
  entropy T*S    EENTRO =        -0.00000000
  eigenvalues    EBANDS =     -2670.64710904
  atomic energy  EATOM  =     17735.08946727
  Solvation  Ediel_sol  =         0.00000000
  ---------------------------------------------------
  free energy    TOTEN  =      -453.47917730 eV

  energy without entropy =     -453.47917730  energy(sigma->0) =     -453.47917730


--------------------------------------------------------------------------------------------------------


--------------------------------------- Iteration      1(  12)  ---------------------------------------


    POTLOK:  cpu time    0.0777: real time    0.0779
    SETDIJ:  cpu time    0.7372: real time    0.7378
    EDDIAG:  cpu time   18.2870: real time   18.3390
  RMM-DIIS:  cpu time   47.2341: real time   48.7261
    ORTHCH:  cpu time    7.2765: real time    7.2842
       DOS:  cpu time    0.0054: real time    0.0054
    CHARGE:  cpu time    2.0891: real time    2.0919
    MIXING:  cpu time    0.0083: real time    0.0091
    --------------------------------------------
      LOOP:  cpu time   75.7154: real time   77.2715

 eigenvalue-minimisations  : 66837
 total energy-change (2. order) :-0.7534584E-03  (-0.1012723E-02)
 number of electron     315.9999762 magnetization      19.9999945
 augmentation part       45.2577051 magnetization      14.1291199

 Broyden mixing:
  rms(total) = 0.64918E-02    rms(broyden)= 0.64891E-02
  rms(prec ) = 0.85107E-02
  weight for this iteration     100.00

 eigenvalues of (default mixing * dielectric matrix)
  average eigenvalue GAMMA=   0.8263
  1.9485  1.9485  0.9375  0.9375  0.6371  0.6371  0.4904  0.4904  0.4165  0.3123
  0.3337

 Free energy of the ion-electron system (eV)
  ---------------------------------------------------
  alpha Z        PSCENC =       644.48093496
  Ewald energy   TEWEN  =     -8870.71656948
  -Hartree energ DENC   =     -8280.43733197
  -exchange      EXHF   =         0.00000000
  -V(xc)+E(xc)   XCENC  =       997.93950463
  PAW double counting   =     11680.25945859   -11689.43423982
  entropy T*S    EENTRO =        -0.00000000
  eigenvalues    EBANDS =     -2670.66115493
  atomic energy  EATOM  =     17735.08946727
  Solvation  Ediel_sol  =         0.00000000
  ---------------------------------------------------
  free energy    TOTEN  =      -453.47993076 eV

  energy without entropy =     -453.47993076  energy(sigma->0) =     -453.47993076


--------------------------------------------------------------------------------------------------------


--------------------------------------- Iteration      1(  13)  ---------------------------------------


    POTLOK:  cpu time    0.0783: real time    0.0786
    SETDIJ:  cpu time    0.7572: real time    0.7585
    EDDIAG:  cpu time   17.9242: real time   17.9584
  RMM-DIIS:  cpu time   42.8642: real time   42.9446
    ORTHCH:  cpu time    7.9720: real time    7.9794
       DOS:  cpu time    0.0055: real time    0.0055
    CHARGE:  cpu time    2.0359: real time    2.0378
    MIXING:  cpu time    0.0045: real time    0.0045
    --------------------------------------------
      LOOP:  cpu time   71.6417: real time   71.7673

 eigenvalue-minimisations  : 57988
 total energy-change (2. order) :-0.4749142E-03  (-0.4884284E-03)
 number of electron     315.9999762 magnetization      19.9999945
 augmentation part       45.2609647 magnetization      14.1281481

 Broyden mixing:
  rms(total) = 0.45225E-02    rms(broyden)= 0.45218E-02
  rms(prec ) = 0.59322E-02
  weight for this iteration     100.00

 eigenvalues of (default mixing * dielectric matrix)
  average eigenvalue GAMMA=   0.8210
  2.0577  2.0577  0.9888  0.9888  0.6645  0.6645  0.5063  0.5063  0.3915  0.3915
  0.3171  0.3171

 Free energy of the ion-electron system (eV)
  ---------------------------------------------------
  alpha Z        PSCENC =       644.48093496
  Ewald energy   TEWEN  =     -8870.71656948
  -Hartree energ DENC   =     -8280.45300368
  -exchange      EXHF   =         0.00000000
  -V(xc)+E(xc)   XCENC  =       997.94357263
  PAW double counting   =     11680.36962396   -11689.51758193
  entropy T*S    EENTRO =        -0.00000000
  eigenvalues    EBANDS =     -2670.67684940
  atomic energy  EATOM  =     17735.08946727
  Solvation  Ediel_sol  =         0.00000000
  ---------------------------------------------------
  free energy    TOTEN  =      -453.48040568 eV

  energy without entropy =     -453.48040568  energy(sigma->0) =     -453.48040568


--------------------------------------------------------------------------------------------------------


--------------------------------------- Iteration      1(  14)  ---------------------------------------


    POTLOK:  cpu time    0.0788: real time    0.0788
    SETDIJ:  cpu time    0.8407: real time    0.8411
    EDDIAG:  cpu time   19.4312: real time   19.5631
  RMM-DIIS:  cpu time   40.5411: real time   40.6411
    ORTHCH:  cpu time    7.2346: real time    7.2432
       DOS:  cpu time    0.0057: real time    0.0057
    CHARGE:  cpu time    2.0194: real time    2.0217
    MIXING:  cpu time    0.0048: real time    0.0048
    --------------------------------------------
      LOOP:  cpu time   70.1563: real time   70.3994

 eigenvalue-minimisations  : 54584
 total energy-change (2. order) :-0.4011764E-03  (-0.4220466E-03)
 number of electron     315.9999762 magnetization      19.9999945
 augmentation part       45.2646929 magnetization      14.1270719

 Broyden mixing:
  rms(total) = 0.24137E-02    rms(broyden)= 0.24130E-02
  rms(prec ) = 0.31921E-02
  weight for this iteration     100.00

 eigenvalues of (default mixing * dielectric matrix)
  average eigenvalue GAMMA=   0.9362
  2.5744  2.5744  1.1754  1.1754  0.7675  0.7675  0.5897  0.5897  0.4860  0.4860
  0.3130  0.3356  0.3356

 Free energy of the ion-electron system (eV)
  ---------------------------------------------------
  alpha Z        PSCENC =       644.48093496
  Ewald energy   TEWEN  =     -8870.71656948
  -Hartree energ DENC   =     -8280.46177201
  -exchange      EXHF   =         0.00000000
  -V(xc)+E(xc)   XCENC  =       997.94753119
  PAW double counting   =     11680.47317860   -11689.58972990
  entropy T*S    EENTRO =        -0.00000000
  eigenvalues    EBANDS =     -2670.70384747
  atomic energy  EATOM  =     17735.08946727
  Solvation  Ediel_sol  =         0.00000000
  ---------------------------------------------------
  free energy    TOTEN  =      -453.48080685 eV

  energy without entropy =     -453.48080685  energy(sigma->0) =     -453.48080685


--------------------------------------------------------------------------------------------------------


--------------------------------------- Iteration      1(  15)  ---------------------------------------


    POTLOK:  cpu time    0.0779: real time    0.0784
    SETDIJ:  cpu time    0.7727: real time    0.7734
    EDDIAG:  cpu time   18.8806: real time   19.4727
WARNING in EDDRMM: call to ZHEGV failed, returncode =   6  3     12
  RMM-DIIS:  cpu time   38.8733: real time   39.0126
    ORTHCH:  cpu time    7.9100: real time    7.9410
       DOS:  cpu time    0.0055: real time    0.0055
    CHARGE:  cpu time    2.0295: real time    2.0318
    MIXING:  cpu time    0.0050: real time    0.0050
    --------------------------------------------
      LOOP:  cpu time   68.5545: real time   69.3204

 eigenvalue-minimisations  : 52027
 total energy-change (2. order) :-0.2140723E-03  (-0.2170915E-03)
 number of electron     315.9999762 magnetization      19.9999945
 augmentation part       45.2679679 magnetization      14.1261533

 Broyden mixing:
  rms(total) = 0.58690E-03    rms(broyden)= 0.58483E-03
  rms(prec ) = 0.79284E-03
  weight for this iteration     100.00

 eigenvalues of (default mixing * dielectric matrix)
  average eigenvalue GAMMA=   1.0710
  3.3184  3.3184  1.3402  1.3402  0.8717  0.8717  0.6721  0.6721  0.5539  0.5539
  0.5011  0.3145  0.3268  0.3397

 Free energy of the ion-electron system (eV)
  ---------------------------------------------------
  alpha Z        PSCENC =       644.48093496
  Ewald energy   TEWEN  =     -8870.71656948
  -Hartree energ DENC   =     -8280.46488859
  -exchange      EXHF   =         0.00000000
  -V(xc)+E(xc)   XCENC  =       997.95142140
  PAW double counting   =     11680.53799096   -11689.62954573
  entropy T*S    EENTRO =        -0.00000000
  eigenvalues    EBANDS =     -2670.72983171
  atomic energy  EATOM  =     17735.08946727
  Solvation  Ediel_sol  =         0.00000000
  ---------------------------------------------------
  free energy    TOTEN  =      -453.48102093 eV

  energy without entropy =     -453.48102093  energy(sigma->0) =     -453.48102093


--------------------------------------------------------------------------------------------------------


--------------------------------------- Iteration      1(  16)  ---------------------------------------


    POTLOK:  cpu time    0.0791: real time    0.0791
    SETDIJ:  cpu time    0.7640: real time    0.7646
    EDDIAG:  cpu time   18.0984: real time   18.1300
  RMM-DIIS:  cpu time   34.3333: real time   34.8326
    ORTHCH:  cpu time    7.7552: real time    7.7938
       DOS:  cpu time    0.0054: real time    0.0064
    CHARGE:  cpu time    2.0177: real time    2.0205
    MIXING:  cpu time    0.0052: real time    0.0052
    --------------------------------------------
      LOOP:  cpu time   63.0582: real time   63.6323

 eigenvalue-minimisations  : 46177
 total energy-change (2. order) :-0.1768125E-03  (-0.1764394E-03)
 number of electron     315.9999762 magnetization      19.9999945
 augmentation part       45.2686895 magnetization      14.1260051

 Broyden mixing:
  rms(total) = 0.17898E-03    rms(broyden)= 0.17766E-03
  rms(prec ) = 0.22676E-03
  weight for this iteration     100.00

 eigenvalues of (default mixing * dielectric matrix)
  average eigenvalue GAMMA=   1.1377
  3.7870  3.7870  1.4902  1.4902  0.9436  0.9436  0.7217  0.7217  0.5876  0.5876
  0.5130  0.5130  0.3142  0.3283  0.3369

 Free energy of the ion-electron system (eV)
  ---------------------------------------------------
  alpha Z        PSCENC =       644.48093496
  Ewald energy   TEWEN  =     -8870.71656948
  -Hartree energ DENC   =     -8280.47062284
  -exchange      EXHF   =         0.00000000
  -V(xc)+E(xc)   XCENC  =       997.95242865
  PAW double counting   =     11680.56098617   -11689.64830450
  entropy T*S    EENTRO =        -0.00000000
  eigenvalues    EBANDS =     -2670.72951797
  atomic energy  EATOM  =     17735.08946727
  Solvation  Ediel_sol  =         0.00000000
  ---------------------------------------------------
  free energy    TOTEN  =      -453.48119774 eV

  energy without entropy =     -453.48119774  energy(sigma->0) =     -453.48119774


--------------------------------------------------------------------------------------------------------


--------------------------------------- Iteration      1(  17)  ---------------------------------------


    POTLOK:  cpu time    0.0785: real time    0.0786
    SETDIJ:  cpu time    0.7567: real time    0.7575
    EDDIAG:  cpu time   18.0564: real time   18.0952
  RMM-DIIS:  cpu time   33.7643: real time   33.8895
    ORTHCH:  cpu time    7.4543: real time    7.4629
       DOS:  cpu time    0.0055: real time    0.0055
    CHARGE:  cpu time    1.9757: real time    1.9783
    MIXING:  cpu time    0.0055: real time    0.0055
    --------------------------------------------
      LOOP:  cpu time   62.0969: real time   62.2730

 eigenvalue-minimisations  : 44551
 total energy-change (2. order) :-0.9941393E-04  (-0.9671882E-04)
 number of electron     315.9999762 magnetization      19.9999945
 augmentation part       45.2688886 magnetization      14.1258899

 Broyden mixing:
  rms(total) = 0.88811E-04    rms(broyden)= 0.88337E-04
  rms(prec ) = 0.11052E-03
  weight for this iteration     100.00

 eigenvalues of (default mixing * dielectric matrix)
  average eigenvalue GAMMA=   1.1501
  3.9857  3.9857  1.5900  1.5900  0.9883  0.9883  0.7532  0.7532  0.6196  0.6196
  0.5266  0.5266  0.4964  0.3143  0.3277  0.3370

 Free energy of the ion-electron system (eV)
  ---------------------------------------------------
  alpha Z        PSCENC =       644.48093496
  Ewald energy   TEWEN  =     -8870.71656948
  -Hartree energ DENC   =     -8280.46538465
  -exchange      EXHF   =         0.00000000
  -V(xc)+E(xc)   XCENC  =       997.95260506
  PAW double counting   =     11680.56096056   -11689.64821912
  entropy T*S    EENTRO =        -0.00000000
  eigenvalues    EBANDS =     -2670.73509174
  atomic energy  EATOM  =     17735.08946727
  Solvation  Ediel_sol  =         0.00000000
  ---------------------------------------------------
  free energy    TOTEN  =      -453.48129715 eV

  energy without entropy =     -453.48129715  energy(sigma->0) =     -453.48129715


--------------------------------------------------------------------------------------------------------


--------------------------------------- Iteration      1(  18)  ---------------------------------------


    POTLOK:  cpu time    0.0775: real time    0.0775
    SETDIJ:  cpu time    0.7379: real time    0.7384
    EDDIAG:  cpu time   18.3809: real time   18.4832
  RMM-DIIS:  cpu time   31.6205: real time   31.7332
    ORTHCH:  cpu time    7.4774: real time    7.4854
       DOS:  cpu time    0.0057: real time    0.0057
    CHARGE:  cpu time    1.9582: real time    1.9602
    MIXING:  cpu time    0.0056: real time    0.0056
    --------------------------------------------
      LOOP:  cpu time   60.2639: real time   60.4893

 eigenvalue-minimisations  : 41190
 total energy-change (2. order) :-0.7852537E-04  (-0.7807121E-04)
 number of electron     315.9999762 magnetization      19.9999945
 augmentation part       45.2689890 magnetization      14.1258655

 Broyden mixing:
  rms(total) = 0.10018E-03    rms(broyden)= 0.10010E-03
  rms(prec ) = 0.13133E-03
  weight for this iteration     100.00

 eigenvalues of (default mixing * dielectric matrix)
  average eigenvalue GAMMA=   1.1193
  4.0413  4.0413  1.6178  1.6178  0.9939  0.9939  0.7459  0.7459  0.6264  0.6264
  0.5473  0.5473  0.5027  0.3143  0.3281  0.3345  0.4025

 Free energy of the ion-electron system (eV)
  ---------------------------------------------------
  alpha Z        PSCENC =       644.48093496
  Ewald energy   TEWEN  =     -8870.71656948
  -Hartree energ DENC   =     -8280.46134247
  -exchange      EXHF   =         0.00000000
  -V(xc)+E(xc)   XCENC  =       997.95237056
  PAW double counting   =     11680.55975718   -11689.64738226
  entropy T*S    EENTRO =        -0.00000000
  eigenvalues    EBANDS =     -2670.73861143
  atomic energy  EATOM  =     17735.08946727
  Solvation  Ediel_sol  =         0.00000000
  ---------------------------------------------------
  free energy    TOTEN  =      -453.48137568 eV

  energy without entropy =     -453.48137568  energy(sigma->0) =     -453.48137568


--------------------------------------------------------------------------------------------------------


--------------------------------------- Iteration      1(  19)  ---------------------------------------


    POTLOK:  cpu time    0.0755: real time    0.0757
    SETDIJ:  cpu time    0.7378: real time    0.7382
    EDDIAG:  cpu time   18.0646: real time   18.1040
WARNING in EDDRMM: call to ZHEGV failed, returncode =   8  4     11
WARNING in EDDRMM: call to ZHEGV failed, returncode =   6  3     19
  RMM-DIIS:  cpu time   29.9474: real time   30.0389
    ORTHCH:  cpu time    7.9509: real time    7.9738
       DOS:  cpu time    0.0055: real time    0.0055
    CHARGE:  cpu time    1.9597: real time    1.9621
    MIXING:  cpu time    0.0059: real time    0.0059
    --------------------------------------------
      LOOP:  cpu time   58.7473: real time   58.9042

 eigenvalue-minimisations  : 37539
 total energy-change (2. order) :-0.4546166E-04  (-0.4456839E-04)
 number of electron     315.9999762 magnetization      19.9999945
 augmentation part       45.2689723 magnetization      14.1258666

 Broyden mixing:
  rms(total) = 0.85495E-04    rms(broyden)= 0.85484E-04
  rms(prec ) = 0.11132E-03
  weight for this iteration     100.00

 eigenvalues of (default mixing * dielectric matrix)
  average eigenvalue GAMMA=   1.1184
  4.1631  4.1631  1.6791  1.6791  1.0256  1.0256  0.8245  0.8245  0.6870  0.6870
  0.5766  0.5766  0.4893  0.4893  0.3143  0.3281  0.3374  0.2621

 Free energy of the ion-electron system (eV)
  ---------------------------------------------------
  alpha Z        PSCENC =       644.48093496
  Ewald energy   TEWEN  =     -8870.71656948
  -Hartree energ DENC   =     -8280.45891806
  -exchange      EXHF   =         0.00000000
  -V(xc)+E(xc)   XCENC  =       997.95218940
  PAW double counting   =     11680.55724941   -11689.64513840
  entropy T*S    EENTRO =        -0.00000000
  eigenvalues    EBANDS =     -2670.74063623
  atomic energy  EATOM  =     17735.08946727
  Solvation  Ediel_sol  =         0.00000000
  ---------------------------------------------------
  free energy    TOTEN  =      -453.48142114 eV

  energy without entropy =     -453.48142114  energy(sigma->0) =     -453.48142114


--------------------------------------------------------------------------------------------------------


--------------------------------------- Iteration      1(  20)  ---------------------------------------


    POTLOK:  cpu time    0.0753: real time    0.0756
    SETDIJ:  cpu time    0.7399: real time    0.7404
    EDDIAG:  cpu time   17.8757: real time   17.9095
WARNING in EDDRMM: call to ZHEGV failed, returncode =   6  3     12
  RMM-DIIS:  cpu time   28.5502: real time   28.6110
    ORTHCH:  cpu time    7.3291: real time    7.3587
       DOS:  cpu time    0.0055: real time    0.0055
    CHARGE:  cpu time    1.9829: real time    1.9859
    MIXING:  cpu time    0.0063: real time    0.0063
    --------------------------------------------
      LOOP:  cpu time   56.5649: real time   56.6929

 eigenvalue-minimisations  : 33980
 total energy-change (2. order) :-0.3270518E-04  (-0.3258705E-04)
 number of electron     315.9999762 magnetization      19.9999945
 augmentation part       45.2689501 magnetization      14.1258547

 Broyden mixing:
  rms(total) = 0.54355E-04    rms(broyden)= 0.54341E-04
  rms(prec ) = 0.71029E-04
  weight for this iteration     100.00

 eigenvalues of (default mixing * dielectric matrix)
  average eigenvalue GAMMA=   1.1835
  4.4347  4.4347  1.9271  1.9271  1.1965  1.1965  0.9107  0.9107  0.7383  0.7383
  0.6200  0.6200  0.5448  0.5448  0.5274  0.3143  0.3279  0.3375  0.2348

 Free energy of the ion-electron system (eV)
  ---------------------------------------------------
  alpha Z        PSCENC =       644.48093496
  Ewald energy   TEWEN  =     -8870.71656948
  -Hartree energ DENC   =     -8280.45325490
  -exchange      EXHF   =         0.00000000
  -V(xc)+E(xc)   XCENC  =       997.95185185
  PAW double counting   =     11680.55051889   -11689.63897101
  entropy T*S    EENTRO =        -0.00000000
  eigenvalues    EBANDS =     -2670.74543141
  atomic energy  EATOM  =     17735.08946727
  Solvation  Ediel_sol  =         0.00000000
  ---------------------------------------------------
  free energy    TOTEN  =      -453.48145384 eV

  energy without entropy =     -453.48145384  energy(sigma->0) =     -453.48145384


--------------------------------------------------------------------------------------------------------


--------------------------------------- Iteration      1(  21)  ---------------------------------------


    POTLOK:  cpu time    0.0759: real time    0.0760
    SETDIJ:  cpu time    0.8193: real time    0.8199
    EDDIAG:  cpu time   18.5344: real time   18.9982
WARNING in EDDRMM: call to ZHEGV failed, returncode =   6  3     11
  RMM-DIIS:  cpu time   27.3635: real time   27.4142
    ORTHCH:  cpu time    7.4499: real time    7.4847
       DOS:  cpu time    0.0057: real time    0.0057
    CHARGE:  cpu time    1.9659: real time    2.0444
    MIXING:  cpu time    0.0064: real time    0.0064
    --------------------------------------------
      LOOP:  cpu time   56.2209: real time   56.8496

 eigenvalue-minimisations  : 31793
 total energy-change (2. order) :-0.1986674E-04  (-0.1965719E-04)
 number of electron     315.9999762 magnetization      19.9999945
 augmentation part       45.2689368 magnetization      14.1258641

 Broyden mixing:
  rms(total) = 0.34768E-04    rms(broyden)= 0.34745E-04
  rms(prec ) = 0.46336E-04
  weight for this iteration     100.00

 eigenvalues of (default mixing * dielectric matrix)
  average eigenvalue GAMMA=   1.1606
  4.3522  4.3522  1.9874  1.9874  1.2312  1.2312  0.9506  0.9506  0.7686  0.7686
  0.6459  0.6459  0.5653  0.5653  0.5251  0.4700  0.3143  0.3279  0.3374  0.2346

 Free energy of the ion-electron system (eV)
  ---------------------------------------------------
  alpha Z        PSCENC =       644.48093496
  Ewald energy   TEWEN  =     -8870.71656948
  -Hartree energ DENC   =     -8280.44552286
  -exchange      EXHF   =         0.00000000
  -V(xc)+E(xc)   XCENC  =       997.95142191
  PAW double counting   =     11680.54210245   -11689.63123405
  entropy T*S    EENTRO =        -0.00000000
  eigenvalues    EBANDS =     -2670.75207390
  atomic energy  EATOM  =     17735.08946727
  Solvation  Ediel_sol  =         0.00000000
  ---------------------------------------------------
  free energy    TOTEN  =      -453.48147371 eV

  energy without entropy =     -453.48147371  energy(sigma->0) =     -453.48147371


--------------------------------------------------------------------------------------------------------


--------------------------------------- Iteration      1(  22)  ---------------------------------------


    POTLOK:  cpu time    0.0757: real time    0.0758
    SETDIJ:  cpu time    0.7374: real time    0.7377
    EDDIAG:  cpu time   18.3303: real time   18.3638
WARNING in EDDRMM: call to ZHEGV failed, returncode =   6  3     11
  RMM-DIIS:  cpu time   25.7779: real time   25.8406
    ORTHCH:  cpu time    7.2489: real time    7.2577
       DOS:  cpu time    0.0056: real time    0.0056
    CHARGE:  cpu time    2.6254: real time    2.6293
    MIXING:  cpu time    0.0071: real time    0.0071
    --------------------------------------------
      LOOP:  cpu time   54.8081: real time   54.9174

 eigenvalue-minimisations  : 28356
 total energy-change (2. order) :-0.1451289E-04  (-0.1452423E-04)
 number of electron     315.9999762 magnetization      19.9999945
 augmentation part       45.2689815 magnetization      14.1258495

 Broyden mixing:
  rms(total) = 0.18631E-04    rms(broyden)= 0.18610E-04
  rms(prec ) = 0.23595E-04
  weight for this iteration     100.00

 eigenvalues of (default mixing * dielectric matrix)
  average eigenvalue GAMMA=   1.1785
  4.5792  4.5792  2.1005  2.1005  1.2923  1.2923  0.9938  0.9938  0.8071  0.8071
  0.6831  0.6831  0.5820  0.5820  0.5022  0.5022  0.3143  0.3279  0.3375  0.4529
  0.2350

 Free energy of the ion-electron system (eV)
  ---------------------------------------------------
  alpha Z        PSCENC =       644.48093496
  Ewald energy   TEWEN  =     -8870.71656948
  -Hartree energ DENC   =     -8280.44444332
  -exchange      EXHF   =         0.00000000
  -V(xc)+E(xc)   XCENC  =       997.95141398
  PAW double counting   =     11680.54176329   -11689.63096968
  entropy T*S    EENTRO =        -0.00000000
  eigenvalues    EBANDS =     -2670.75308524
  atomic energy  EATOM  =     17735.08946727
  Solvation  Ediel_sol  =         0.00000000
  ---------------------------------------------------
  free energy    TOTEN  =      -453.48148822 eV

  energy without entropy =     -453.48148822  energy(sigma->0) =     -453.48148822


--------------------------------------------------------------------------------------------------------


--------------------------------------- Iteration      1(  23)  ---------------------------------------


    POTLOK:  cpu time    0.0808: real time    0.0810
    SETDIJ:  cpu time    0.7494: real time    0.7624
    EDDIAG:  cpu time   19.1407: real time   19.1844
  RMM-DIIS:  cpu time   24.7237: real time   24.7771
    ORTHCH:  cpu time    7.0824: real time    7.0893
       DOS:  cpu time    0.0053: real time    0.0053
    --------------------------------------------
      LOOP:  cpu time   51.7820: real time   51.8993

 eigenvalue-minimisations  : 25546
 total energy-change (2. order) :-0.9001691E-05  (-0.8969603E-05)
 number of electron     315.9999762 magnetization      19.9999945
 augmentation part       45.2689815 magnetization      14.1258495

 Free energy of the ion-electron system (eV)
  ---------------------------------------------------
  alpha Z        PSCENC =       644.48093496
  Ewald energy   TEWEN  =     -8870.71656948
  -Hartree energ DENC   =     -8280.44242218
  -exchange      EXHF   =         0.00000000
  -V(xc)+E(xc)   XCENC  =       997.95133242
  PAW double counting   =     11680.54152289   -11689.63081000
  entropy T*S    EENTRO =        -0.00000000
  eigenvalues    EBANDS =     -2670.75495310
  atomic energy  EATOM  =     17735.08946727
  Solvation  Ediel_sol  =         0.00000000
  ---------------------------------------------------
  free energy    TOTEN  =      -453.48149723 eV

  energy without entropy =     -453.48149723  energy(sigma->0) =     -453.48149723


--------------------------------------------------------------------------------------------------------


 average (electrostatic) potential at core
  the test charge radii are     1.0103  0.6991  0.7089  1.1045
  (the norm of the test charge is              1.0000)
       1 -48.3599       2 -53.5420       3 -48.3600       4 -48.3610       5 -48.3598
       6 -53.5472       7 -53.5449       8 -53.5432       9 -55.0266      10 -55.0267
      11 -55.0266      12 -55.0266      13 -55.0267      14 -55.0266      15 -55.0264
      16 -55.0267      17 -55.0264      18 -55.0267      19 -55.0262      20 -55.0262
      21 -55.0286      22 -55.0268      23 -55.0286      24 -55.0268      25 -55.0268
      26 -55.0266      27 -55.0263      28 -55.0266      29 -55.0263      30 -55.0266
      31 -55.0263      32 -55.0263      33 -68.9239      34 -68.9257      35 -68.9239
      36 -68.9257      37 -68.9246      38 -68.9246      39 -68.9240      40 -68.9245
      41 -68.9240      42 -68.9245      43 -68.9256      44 -68.9258      45 -68.9248
      46 -68.9244      47 -68.9248      48 -68.9244      49 -68.9240      50 -68.9240
      51 -68.9262      52 -68.9257      53 -68.9262      54 -68.9257      55 -68.9259
      56 -68.9259      57 -38.2030      58 -38.2031      59 -38.2030      60 -38.2030
 
 
 
 E-fermi :  -1.3325     XC(G=0):  -7.4953     alpha+bet : -6.1170


 spin component 1

 k-point     1 :       0.0000    0.0000    0.0000
  band No.  band energies     occupation 
      1     -30.8147      1.00000
      2     -30.8147      1.00000
      3     -30.8146      1.00000
      4     -30.8146      1.00000
      5     -18.2511      1.00000
      6     -18.1624      1.00000
      7     -18.1618      1.00000
      8     -18.1608      1.00000
      9     -18.0315      1.00000
     10     -18.0307      1.00000
     11     -18.0294      1.00000
     12     -17.9892      1.00000
     13     -17.9886      1.00000
     14     -17.9870      1.00000
     15     -17.9864      1.00000
     16     -17.9858      1.00000
     17     -17.9854      1.00000
     18     -17.9852      1.00000
     19     -17.9851      1.00000
     20     -17.9837      1.00000
     21     -17.9818      1.00000
     22     -17.9817      1.00000
     23     -17.9810      1.00000
     24     -17.9364      1.00000
     25     -17.9348      1.00000
     26     -17.9342      1.00000
     27     -17.9335      1.00000
     28     -17.9325      1.00000
     29     -14.3072      1.00000
     30     -14.3072      1.00000
     31     -14.3072      1.00000
     32     -14.3034      1.00000
     33     -14.3034      1.00000
     34     -14.3034      1.00000
     35     -14.3033      1.00000
     36     -14.3033      1.00000
     37     -14.3033      1.00000
     38     -14.3001      1.00000
     39     -14.3000      1.00000
     40     -14.3000      1.00000
     41     -11.0363      1.00000
     42     -11.0353      1.00000
     43     -11.0350      1.00000
     44     -10.9560      1.00000
     45     -10.9553      1.00000
     46     -10.9547      1.00000
     47     -10.9543      1.00000
     48     -10.9537      1.00000
     49      -9.6989      1.00000
     50      -9.5980      1.00000
     51      -9.5977      1.00000
     52      -9.5976      1.00000
     53      -9.5960      1.00000
     54      -9.5957      1.00000
     55      -9.5949      1.00000
     56      -9.5934      1.00000
     57      -9.5925      1.00000
     58      -9.5918      1.00000
     59      -9.5917      1.00000
     60      -9.5912      1.00000
     61      -9.5909      1.00000
     62      -9.1673      1.00000
     63      -9.1667      1.00000
     64      -9.1662      1.00000
     65      -8.1387      1.00000
     66      -8.1378      1.00000
     67      -8.1365      1.00000
     68      -7.4945      1.00000
     69      -7.4944      1.00000
     70      -7.4942      1.00000
     71      -7.4090      1.00000
     72      -7.4083      1.00000
     73      -7.4083      1.00000
     74      -7.4083      1.00000
     75      -7.4080      1.00000
     76      -7.4078      1.00000
     77      -7.3180      1.00000
     78      -7.3179      1.00000
     79      -7.3178      1.00000
     80      -7.2384      1.00000
     81      -5.5890      1.00000
     82      -5.5888      1.00000
     83      -5.5886      1.00000
     84      -5.5864      1.00000
     85      -5.5852      1.00000
     86      -5.4069      1.00000
     87      -5.4068      1.00000
     88      -5.4067      1.00000
     89      -5.1544      1.00000
     90      -5.1542      1.00000
     91      -5.1541      1.00000
     92      -5.1443      1.00000
     93      -5.1442      1.00000
     94      -5.1442      1.00000
     95      -5.0454      1.00000
     96      -5.0452      1.00000
     97      -5.0450      1.00000
     98      -5.0446      1.00000
     99      -5.0445      1.00000
    100      -5.0444      1.00000
    101      -4.8289      1.00000
    102      -4.8284      1.00000
    103      -4.8272      1.00000
    104      -4.7457      1.00000
    105      -4.7451      1.00000
    106      -4.7446      1.00000
    107      -4.7440      1.00000
    108      -4.7435      1.00000
    109      -4.7430      1.00000
    110      -4.5569      1.00000
    111      -4.5569      1.00000
    112      -4.5567      1.00000
    113      -4.0634      1.00000
    114      -4.0631      1.00000
    115      -4.0628      1.00000
    116      -4.0623      1.00000
    117      -4.0616      1.00000
    118      -4.0615      1.00000
    119      -3.9461      1.00000
    120      -3.9456      1.00000
    121      -3.9455      1.00000
    122      -3.8792      1.00000
    123      -3.8786      1.00000
    124      -3.8785      1.00000
    125      -3.8694      1.00000
    126      -3.8691      1.00000
    127      -3.8689      1.00000
    128      -3.8684      1.00000
    129      -3.8679      1.00000
    130      -3.8678      1.00000
    131      -3.6887      1.00000
    132      -3.6879      1.00000
    133      -3.6867      1.00000
    134      -3.5928      1.00000
    135      -3.5923      1.00000
    136      -3.5922      1.00000
    137      -3.4292      1.00000
    138      -3.4290      1.00000
    139      -3.4225      1.00000
    140      -3.4224      1.00000
    141      -3.4217      1.00000
    142      -3.2879      1.00000
    143      -3.2873      1.00000
    144      -3.2871      1.00000
    145      -3.2835      1.00000
    146      -3.2829      1.00000
    147      -3.2828      1.00000
    148      -3.1384      1.00000
    149      -3.1384      1.00000
    150      -3.1383      1.00000
    151      -3.1381      1.00000
    152      -3.1375      1.00000
    153      -3.1375      1.00000
    154      -2.9152      1.00000
    155      -2.9150      1.00000
    156      -2.9150      1.00000
    157      -2.1492      1.00000
    158      -2.1491      1.00000
    159      -2.1491      1.00000
    160      -2.1465      1.00000
    161      -2.1463      1.00000
    162      -2.1463      1.00000
    163      -1.8003      1.00000
    164      -1.8002      1.00000
    165      -1.8002      1.00000
    166      -1.8000      1.00000
    167      -1.7995      1.00000
    168      -1.7994      1.00000
    169       3.2402      0.00000
    170       3.2404      0.00000
    171       3.2406      0.00000
    172       3.2907      0.00000
    173       3.2909      0.00000
    174       3.2911      0.00000
    175       3.4383      0.00000
    176       3.9034      0.00000
    177       3.9042      0.00000
    178       3.9047      0.00000
    179       3.9345      0.00000
    180       3.9347      0.00000
    181       3.9354      0.00000
    182       4.0547      0.00000
    183       4.0551      0.00000
    184       4.0635      0.00000
    185       4.0646      0.00000
    186       4.0661      0.00000
    187       4.1481      0.00000
    188       4.1484      0.00000
    189       4.1488      0.00000
    190       4.1513      0.00000
    191       4.1532      0.00000
    192       4.1638      0.00000
    193       4.1789      0.00000
    194       4.1794      0.00000
    195       4.1806      0.00000
    196       4.3173      0.00000
    197       4.3190      0.00000
    198       4.3276      0.00000
    199       4.3342      0.00000
    200       4.3858      0.00000

 k-point     2 :       0.2000    0.0000    0.0000
  band No.  band energies     occupation 
      1     -30.8147      1.00000
      2     -30.8147      1.00000
      3     -30.8146      1.00000
      4     -30.8146      1.00000
      5     -18.2442      1.00000
      6     -18.1729      1.00000
      7     -18.1580      1.00000
      8     -18.1567      1.00000
      9     -18.0442      1.00000
     10     -18.0435      1.00000
     11     -18.0253      1.00000
     12     -17.9891      1.00000
     13     -17.9885      1.00000
     14     -17.9870      1.00000
     15     -17.9865      1.00000
     16     -17.9864      1.00000
     17     -17.9853      1.00000
     18     -17.9849      1.00000
     19     -17.9821      1.00000
     20     -17.9820      1.00000
     21     -17.9778      1.00000
     22     -17.9742      1.00000
     23     -17.9729      1.00000
     24     -17.9377      1.00000
     25     -17.9368      1.00000
     26     -17.9358      1.00000
     27     -17.9349      1.00000
     28     -17.9336      1.00000
     29     -14.3068      1.00000
     30     -14.3068      1.00000
     31     -14.3065      1.00000
     32     -14.3037      1.00000
     33     -14.3037      1.00000
     34     -14.3034      1.00000
     35     -14.3034      1.00000
     36     -14.3030      1.00000
     37     -14.3030      1.00000
     38     -14.3007      1.00000
     39     -14.3004      1.00000
     40     -14.3004      1.00000
     41     -11.0300      1.00000
     42     -11.0290      1.00000
     43     -11.0246      1.00000
     44     -10.9590      1.00000
     45     -10.9580      1.00000
     46     -10.9566      1.00000
     47     -10.9552      1.00000
     48     -10.9545      1.00000
     49      -9.6591      1.00000
     50      -9.5980      1.00000
     51      -9.5974      1.00000
     52      -9.5973      1.00000
     53      -9.5956      1.00000
     54      -9.5954      1.00000
     55      -9.5950      1.00000
     56      -9.5934      1.00000
     57      -9.5928      1.00000
     58      -9.5922      1.00000
     59      -9.5919      1.00000
     60      -9.5915      1.00000
     61      -9.5909      1.00000
     62      -9.2251      1.00000
     63      -9.1409      1.00000
     64      -9.1400      1.00000
     65      -8.2926      1.00000
     66      -8.2909      1.00000
     67      -8.1806      1.00000
     68      -7.7470      1.00000
     69      -7.4866      1.00000
     70      -7.4864      1.00000
     71      -7.4169      1.00000
     72      -7.4168      1.00000
     73      -7.4001      1.00000
     74      -7.4000      1.00000
     75      -7.3269      1.00000
     76      -7.3268      1.00000
     77      -7.2174      1.00000
     78      -7.2166      1.00000
     79      -7.1436      1.00000
     80      -6.9628      1.00000
     81      -5.6855      1.00000
     82      -5.6853      1.00000
     83      -5.6715      1.00000
     84      -5.5886      1.00000
     85      -5.5854      1.00000
     86      -5.5038      1.00000
     87      -5.4018      1.00000
     88      -5.4018      1.00000
     89      -5.1804      1.00000
     90      -5.1804      1.00000
     91      -5.1602      1.00000
     92      -5.1553      1.00000
     93      -5.1471      1.00000
     94      -5.1471      1.00000
     95      -5.0616      1.00000
     96      -5.0616      1.00000
     97      -4.9969      1.00000
     98      -4.9969      1.00000
     99      -4.9953      1.00000
    100      -4.9946      1.00000
    101      -4.8330      1.00000
    102      -4.8318      1.00000
    103      -4.7561      1.00000
    104      -4.7561      1.00000
    105      -4.7467      1.00000
    106      -4.7448      1.00000
    107      -4.7440      1.00000
    108      -4.7165      1.00000
    109      -4.7165      1.00000
    110      -4.5682      1.00000
    111      -4.5682      1.00000
    112      -4.5290      1.00000
    113      -4.1014      1.00000
    114      -4.1014      1.00000
    115      -4.0600      1.00000
    116      -4.0589      1.00000
    117      -4.0523      1.00000
    118      -4.0523      1.00000
    119      -3.9398      1.00000
    120      -3.9261      1.00000
    121      -3.9261      1.00000
    122      -3.9025      1.00000
    123      -3.9024      1.00000
    124      -3.8858      1.00000
    125      -3.8712      1.00000
    126      -3.8702      1.00000
    127      -3.8477      1.00000
    128      -3.8476      1.00000
    129      -3.8284      1.00000
    130      -3.8284      1.00000
    131      -3.8149      1.00000
    132      -3.7807      1.00000
    133      -3.7252      1.00000
    134      -3.7245      1.00000
    135      -3.6340      1.00000
    136      -3.6339      1.00000
    137      -3.5221      1.00000
    138      -3.5206      1.00000
    139      -3.4286      1.00000
    140      -3.4221      1.00000
    141      -3.3697      1.00000
    142      -3.3697      1.00000
    143      -3.2875      1.00000
    144      -3.2839      1.00000
    145      -3.2532      1.00000
    146      -3.2531      1.00000
    147      -3.1996      1.00000
    148      -3.1441      1.00000
    149      -3.1441      1.00000
    150      -3.0758      1.00000
    151      -3.0757      1.00000
    152      -3.0168      1.00000
    153      -3.0160      1.00000
    154      -2.9231      1.00000
    155      -2.9231      1.00000
    156      -2.8818      1.00000
    157      -2.1489      1.00000
    158      -2.1467      1.00000
    159      -2.1140      1.00000
    160      -2.1140      1.00000
    161      -2.1106      1.00000
    162      -2.1106      1.00000
    163      -1.8316      1.00000
    164      -1.8316      1.00000
    165      -1.8305      1.00000
    166      -1.8305      1.00000
    167      -1.8002      1.00000
    168      -1.8000      1.00000
    169       3.2421      0.00000
    170       3.2839      0.00000
    171       3.2839      0.00000
    172       3.2840      0.00000
    173       3.3237      0.00000
    174       3.3238      0.00000
    175       3.5207      0.00000
    176       3.8233      0.00000
    177       3.8233      0.00000
    178       3.8346      0.00000
    179       3.9135      0.00000
    180       3.9142      0.00000
    181       3.9149      0.00000
    182       3.9161      0.00000
    183       3.9522      0.00000
    184       4.0336      0.00000
    185       4.0673      0.00000
    186       4.0905      0.00000
    187       4.0914      0.00000
    188       4.1065      0.00000
    189       4.1072      0.00000
    190       4.1446      0.00000
    191       4.1557      0.00000
    192       4.1608      0.00000
    193       4.1683      0.00000
    194       4.2020      0.00000
    195       4.2070      0.00000
    196       4.3465      0.00000
    197       4.3695      0.00000
    198       4.3899      0.00000
    199       4.4102      0.00000
    200       4.4396      0.00000

 k-point     3 :       0.4000    0.0000    0.0000
  band No.  band energies     occupation 
      1     -30.8147      1.00000
      2     -30.8147      1.00000
      3     -30.8146      1.00000
      4     -30.8146      1.00000
      5     -18.2248      1.00000
      6     -18.1980      1.00000
      7     -18.1503      1.00000
      8     -18.1489      1.00000
      9     -18.0616      1.00000
     10     -18.0609      1.00000
     11     -18.0139      1.00000
     12     -17.9991      1.00000
     13     -17.9889      1.00000
     14     -17.9884      1.00000
     15     -17.9870      1.00000
     16     -17.9865      1.00000
     17     -17.9850      1.00000
     18     -17.9846      1.00000
     19     -17.9825      1.00000
     20     -17.9822      1.00000
     21     -17.9618      1.00000
     22     -17.9589      1.00000
     23     -17.9575      1.00000
     24     -17.9468      1.00000
     25     -17.9416      1.00000
     26     -17.9413      1.00000
     27     -17.9358      1.00000
     28     -17.9340      1.00000
     29     -14.3059      1.00000
     30     -14.3059      1.00000
     31     -14.3047      1.00000
     32     -14.3047      1.00000
     33     -14.3047      1.00000
     34     -14.3034      1.00000
     35     -14.3034      1.00000
     36     -14.3025      1.00000
     37     -14.3022      1.00000
     38     -14.3022      1.00000
     39     -14.3012      1.00000
     40     -14.3012      1.00000
     41     -11.0186      1.00000
     42     -11.0179      1.00000
     43     -10.9991      1.00000
     44     -10.9734      1.00000
     45     -10.9639      1.00000
     46     -10.9618      1.00000
     47     -10.9552      1.00000
     48     -10.9546      1.00000
     49      -9.5980      1.00000
     50      -9.5968      1.00000
     51      -9.5968      1.00000
     52      -9.5950      1.00000
     53      -9.5948      1.00000
     54      -9.5947      1.00000
     55      -9.5934      1.00000
     56      -9.5933      1.00000
     57      -9.5930      1.00000
     58      -9.5923      1.00000
     59      -9.5921      1.00000
     60      -9.5909      1.00000
     61      -9.5433      1.00000
     62      -9.3763      1.00000
     63      -9.0853      1.00000
     64      -9.0845      1.00000
     65      -8.4898      1.00000
     66      -8.4882      1.00000
     67      -8.1658      1.00000
     68      -8.0130      1.00000
     69      -7.4656      1.00000
     70      -7.4655      1.00000
     71      -7.4390      1.00000
     72      -7.4389      1.00000
     73      -7.3786      1.00000
     74      -7.3785      1.00000
     75      -7.3498      1.00000
     76      -7.3496      1.00000
     77      -6.9441      1.00000
     78      -6.9436      1.00000
     79      -6.8274      1.00000
     80      -6.7136      1.00000
     81      -5.8572      1.00000
     82      -5.8572      1.00000
     83      -5.8061      1.00000
     84      -5.7135      1.00000
     85      -5.5883      1.00000
     86      -5.5857      1.00000
     87      -5.3925      1.00000
     88      -5.3925      1.00000
     89      -5.2191      1.00000
     90      -5.2190      1.00000
     91      -5.1657      1.00000
     92      -5.1603      1.00000
     93      -5.1267      1.00000
     94      -5.1267      1.00000
     95      -5.0956      1.00000
     96      -5.0956      1.00000
     97      -4.9289      1.00000
     98      -4.9289      1.00000
     99      -4.9156      1.00000
    100      -4.9152      1.00000
    101      -4.8498      1.00000
    102      -4.8497      1.00000
    103      -4.7879      1.00000
    104      -4.7879      1.00000
    105      -4.7488      1.00000
    106      -4.7463      1.00000
    107      -4.6576      1.00000
    108      -4.6575      1.00000
    109      -4.6026      1.00000
    110      -4.6026      1.00000
    111      -4.5955      1.00000
    112      -4.5046      1.00000
    113      -4.1256      1.00000
    114      -4.1256      1.00000
    115      -4.0506      1.00000
    116      -4.0495      1.00000
    117      -4.0177      1.00000
    118      -4.0177      1.00000
    119      -3.9880      1.00000
    120      -3.9599      1.00000
    121      -3.9598      1.00000
    122      -3.9581      1.00000
    123      -3.9581      1.00000
    124      -3.9439      1.00000
    125      -3.9234      1.00000
    126      -3.9028      1.00000
    127      -3.8805      1.00000
    128      -3.8798      1.00000
    129      -3.8120      1.00000
    130      -3.8112      1.00000
    131      -3.7918      1.00000
    132      -3.7917      1.00000
    133      -3.7148      1.00000
    134      -3.7147      1.00000
    135      -3.7073      1.00000
    136      -3.7073      1.00000
    137      -3.5795      1.00000
    138      -3.5766      1.00000
    139      -3.4966      1.00000
    140      -3.4966      1.00000
    141      -3.4274      1.00000
    142      -3.4231      1.00000
    143      -3.2867      1.00000
    144      -3.2846      1.00000
    145      -3.2026      1.00000
    146      -3.2026      1.00000
    147      -3.1648      1.00000
    148      -3.1648      1.00000
    149      -2.9996      1.00000
    150      -2.9996      1.00000
    151      -2.9765      1.00000
    152      -2.9495      1.00000
    153      -2.9495      1.00000
    154      -2.8950      1.00000
    155      -2.8940      1.00000
    156      -2.8716      1.00000
    157      -2.1482      1.00000
    158      -2.1474      1.00000
    159      -2.0238      1.00000
    160      -2.0237      1.00000
    161      -2.0201      1.00000
    162      -2.0201      1.00000
    163      -1.9159      1.00000
    164      -1.9159      1.00000
    165      -1.9133      1.00000
    166      -1.9133      1.00000
    167      -1.8002      1.00000
    168      -1.8000      1.00000
    169       3.2510      0.00000
    170       3.2674      0.00000
    171       3.4097      0.00000
    172       3.4103      0.00000
    173       3.4153      0.00000
    174       3.4154      0.00000
    175       3.6394      0.00000
    176       3.6544      0.00000
    177       3.6637      0.00000
    178       3.6674      0.00000
    179       3.7470      0.00000
    180       3.8144      0.00000
    181       3.8702      0.00000
    182       3.9518      0.00000
    183       3.9562      0.00000
    184       4.0253      0.00000
    185       4.0334      0.00000
    186       4.0997      0.00000
    187       4.1344      0.00000
    188       4.1410      0.00000
    189       4.1642      0.00000
    190       4.1654      0.00000
    191       4.1693      0.00000
    192       4.1728      0.00000
    193       4.1901      0.00000
    194       4.2767      0.00000
    195       4.2853      0.00000
    196       4.3845      0.00000
    197       4.4267      0.00000
    198       4.4347      0.00000
    199       4.5219      0.00000
    200       4.5757      0.00000

 k-point     4 :       0.0000    0.2000    0.0000
  band No.  band energies     occupation 
      1     -30.8147      1.00000
      2     -30.8147      1.00000
      3     -30.8146      1.00000
      4     -30.8146      1.00000
      5     -18.2442      1.00000
      6     -18.1725      1.00000
      7     -18.1581      1.00000
      8     -18.1571      1.00000
      9     -18.0444      1.00000
     10     -18.0430      1.00000
     11     -18.0267      1.00000
     12     -17.9892      1.00000
     13     -17.9881      1.00000
     14     -17.9868      1.00000
     15     -17.9858      1.00000
     16     -17.9855      1.00000
     17     -17.9850      1.00000
     18     -17.9835      1.00000
     19     -17.9819      1.00000
     20     -17.9814      1.00000
     21     -17.9797      1.00000
     22     -17.9747      1.00000
     23     -17.9739      1.00000
     24     -17.9389      1.00000
     25     -17.9364      1.00000
     26     -17.9355      1.00000
     27     -17.9350      1.00000
     28     -17.9330      1.00000
     29     -14.3068      1.00000
     30     -14.3068      1.00000
     31     -14.3065      1.00000
     32     -14.3037      1.00000
     33     -14.3037      1.00000
     34     -14.3033      1.00000
     35     -14.3033      1.00000
     36     -14.3031      1.00000
     37     -14.3030      1.00000
     38     -14.3007      1.00000
     39     -14.3004      1.00000
     40     -14.3004      1.00000
     41     -11.0297      1.00000
     42     -11.0291      1.00000
     43     -11.0247      1.00000
     44     -10.9589      1.00000
     45     -10.9579      1.00000
     46     -10.9573      1.00000
     47     -10.9549      1.00000
     48     -10.9542      1.00000
     49      -9.6592      1.00000
     50      -9.5977      1.00000
     51      -9.5976      1.00000
     52      -9.5973      1.00000
     53      -9.5957      1.00000
     54      -9.5956      1.00000
     55      -9.5946      1.00000
     56      -9.5937      1.00000
     57      -9.5925      1.00000
     58      -9.5922      1.00000
     59      -9.5919      1.00000
     60      -9.5912      1.00000
     61      -9.5912      1.00000
     62      -9.2253      1.00000
     63      -9.1405      1.00000
     64      -9.1401      1.00000
     65      -8.2921      1.00000
     66      -8.2915      1.00000
     67      -8.1802      1.00000
     68      -7.7467      1.00000
     69      -7.4867      1.00000
     70      -7.4864      1.00000
     71      -7.4170      1.00000
     72      -7.4167      1.00000
     73      -7.4002      1.00000
     74      -7.4000      1.00000
     75      -7.3270      1.00000
     76      -7.3268      1.00000
     77      -7.2171      1.00000
     78      -7.2170      1.00000
     79      -7.1436      1.00000
     80      -6.9630      1.00000
     81      -5.6854      1.00000
     82      -5.6850      1.00000
     83      -5.6710      1.00000
     84      -5.5886      1.00000
     85      -5.5864      1.00000
     86      -5.5036      1.00000
     87      -5.4019      1.00000
     88      -5.4018      1.00000
     89      -5.1805      1.00000
     90      -5.1803      1.00000
     91      -5.1599      1.00000
     92      -5.1553      1.00000
     93      -5.1473      1.00000
     94      -5.1471      1.00000
     95      -5.0619      1.00000
     96      -5.0618      1.00000
     97      -4.9968      1.00000
     98      -4.9967      1.00000
     99      -4.9952      1.00000
    100      -4.9946      1.00000
    101      -4.8330      1.00000
    102      -4.8321      1.00000
    103      -4.7562      1.00000
    104      -4.7560      1.00000
    105      -4.7461      1.00000
    106      -4.7445      1.00000
    107      -4.7443      1.00000
    108      -4.7165      1.00000
    109      -4.7165      1.00000
    110      -4.5682      1.00000
    111      -4.5680      1.00000
    112      -4.5290      1.00000
    113      -4.1020      1.00000
    114      -4.1017      1.00000
    115      -4.0597      1.00000
    116      -4.0581      1.00000
    117      -4.0528      1.00000
    118      -4.0522      1.00000
    119      -3.9393      1.00000
    120      -3.9269      1.00000
    121      -3.9265      1.00000
    122      -3.9030      1.00000
    123      -3.9024      1.00000
    124      -3.8852      1.00000
    125      -3.8709      1.00000
    126      -3.8696      1.00000
    127      -3.8479      1.00000
    128      -3.8471      1.00000
    129      -3.8287      1.00000
    130      -3.8286      1.00000
    131      -3.8144      1.00000
    132      -3.7806      1.00000
    133      -3.7250      1.00000
    134      -3.7246      1.00000
    135      -3.6343      1.00000
    136      -3.6339      1.00000
    137      -3.5215      1.00000
    138      -3.5209      1.00000
    139      -3.4283      1.00000
    140      -3.4228      1.00000
    141      -3.3700      1.00000
    142      -3.3696      1.00000
    143      -3.2870      1.00000
    144      -3.2832      1.00000
    145      -3.2538      1.00000
    146      -3.2532      1.00000
    147      -3.1994      1.00000
    148      -3.1446      1.00000
    149      -3.1445      1.00000
    150      -3.0759      1.00000
    151      -3.0756      1.00000
    152      -3.0165      1.00000
    153      -3.0161      1.00000
    154      -2.9233      1.00000
    155      -2.9231      1.00000
    156      -2.8817      1.00000
    157      -2.1489      1.00000
    158      -2.1466      1.00000
    159      -2.1141      1.00000
    160      -2.1140      1.00000
    161      -2.1108      1.00000
    162      -2.1106      1.00000
    163      -1.8317      1.00000
    164      -1.8316      1.00000
    165      -1.8309      1.00000
    166      -1.8305      1.00000
    167      -1.8003      1.00000
    168      -1.7994      1.00000
    169       3.2419      0.00000
    170       3.2838      0.00000
    171       3.2839      0.00000
    172       3.2842      0.00000
    173       3.3239      0.00000
    174       3.3240      0.00000
    175       3.5207      0.00000
    176       3.8242      0.00000
    177       3.8258      0.00000
    178       3.8358      0.00000
    179       3.9145      0.00000
    180       3.9154      0.00000
    181       3.9164      0.00000
    182       3.9185      0.00000
    183       3.9532      0.00000
    184       4.0436      0.00000
    185       4.0677      0.00000
    186       4.0918      0.00000
    187       4.0960      0.00000
    188       4.1102      0.00000
    189       4.1154      0.00000
    190       4.1461      0.00000
    191       4.1707      0.00000
    192       4.1819      0.00000
    193       4.1909      0.00000
    194       4.2143      0.00000
    195       4.2329      0.00000
    196       4.3614      0.00000
    197       4.3826      0.00000
    198       4.4062      0.00000
    199       4.4315      0.00000
    200       4.4977      0.00000

 k-point     5 :       0.2000    0.2000    0.0000
  band No.  band energies     occupation 
      1     -30.8147      1.00000
      2     -30.8147      1.00000
      3     -30.8146      1.00000
      4     -30.8146      1.00000
      5     -18.2373      1.00000
      6     -18.1683      1.00000
      7     -18.1678      1.00000
      8     -18.1545      1.00000
      9     -18.0539      1.00000
     10     -18.0401      1.00000
     11     -18.0392      1.00000
     12     -17.9968      1.00000
     13     -17.9890      1.00000
     14     -17.9869      1.00000
     15     -17.9854      1.00000
     16     -17.9821      1.00000
     17     -17.9818      1.00000
     18     -17.9803      1.00000
     19     -17.9797      1.00000
     20     -17.9778      1.00000
     21     -17.9728      1.00000
     22     -17.9721      1.00000
     23     -17.9694      1.00000
     24     -17.9394      1.00000
     25     -17.9376      1.00000
     26     -17.9373      1.00000
     27     -17.9364      1.00000
     28     -17.9348      1.00000
     29     -14.3068      1.00000
     30     -14.3065      1.00000
     31     -14.3056      1.00000
     32     -14.3038      1.00000
     33     -14.3038      1.00000
     34     -14.3037      1.00000
     35     -14.3034      1.00000
     36     -14.3034      1.00000
     37     -14.3025      1.00000
     38     -14.3009      1.00000
     39     -14.3008      1.00000
     40     -14.3007      1.00000
     41     -11.0230      1.00000
     42     -11.0194      1.00000
     43     -11.0188      1.00000
     44     -10.9603      1.00000
     45     -10.9591      1.00000
     46     -10.9579      1.00000
     47     -10.9574      1.00000
     48     -10.9567      1.00000
     49      -9.6201      1.00000
     50      -9.5976      1.00000
     51      -9.5974      1.00000
     52      -9.5971      1.00000
     53      -9.5954      1.00000
     54      -9.5953      1.00000
     55      -9.5946      1.00000
     56      -9.5938      1.00000
     57      -9.5927      1.00000
     58      -9.5925      1.00000
     59      -9.5921      1.00000
     60      -9.5915      1.00000
     61      -9.5912      1.00000
     62      -9.1952      1.00000
     63      -9.1946      1.00000
     64      -9.1176      1.00000
     65      -8.4119      1.00000
     66      -8.3228      1.00000
     67      -8.3225      1.00000
     68      -7.9180      1.00000
     69      -7.4785      1.00000
     70      -7.4262      1.00000
     71      -7.4087      1.00000
     72      -7.4085      1.00000
     73      -7.3488      1.00000
     74      -7.3359      1.00000
     75      -7.3262      1.00000
     76      -7.3255      1.00000
     77      -7.0988      1.00000
     78      -7.0672      1.00000
     79      -7.0667      1.00000
     80      -6.8196      1.00000
     81      -5.7518      1.00000
     82      -5.7095      1.00000
     83      -5.6848      1.00000
     84      -5.6843      1.00000
     85      -5.6347      1.00000
     86      -5.4945      1.00000
     87      -5.4944      1.00000
     88      -5.4034      1.00000
     89      -5.2305      1.00000
     90      -5.1987      1.00000
     91      -5.1986      1.00000
     92      -5.1754      1.00000
     93      -5.1356      1.00000
     94      -5.1217      1.00000
     95      -5.0210      1.00000
     96      -5.0208      1.00000
     97      -5.0106      1.00000
     98      -5.0104      1.00000
     99      -4.9983      1.00000
    100      -4.9139      1.00000
    101      -4.8333      1.00000
    102      -4.7786      1.00000
    103      -4.7612      1.00000
    104      -4.7610      1.00000
    105      -4.7284      1.00000
    106      -4.7224      1.00000
    107      -4.7221      1.00000
    108      -4.7133      1.00000
    109      -4.7131      1.00000
    110      -4.5902      1.00000
    111      -4.5779      1.00000
    112      -4.4993      1.00000
    113      -4.1133      1.00000
    114      -4.0984      1.00000
    115      -4.0973      1.00000
    116      -4.0780      1.00000
    117      -4.0542      1.00000
    118      -4.0538      1.00000
    119      -3.9567      1.00000
    120      -3.9316      1.00000
    121      -3.9110      1.00000
    122      -3.9105      1.00000
    123      -3.9088      1.00000
    124      -3.8854      1.00000
    125      -3.8752      1.00000
    126      -3.8604      1.00000
    127      -3.8603      1.00000
    128      -3.8424      1.00000
    129      -3.8231      1.00000
    130      -3.8223      1.00000
    131      -3.7889      1.00000
    132      -3.7809      1.00000
    133      -3.7804      1.00000
    134      -3.7393      1.00000
    135      -3.7290      1.00000
    136      -3.6664      1.00000
    137      -3.6220      1.00000
    138      -3.5254      1.00000
    139      -3.5248      1.00000
    140      -3.3779      1.00000
    141      -3.3721      1.00000
    142      -3.3666      1.00000
    143      -3.3663      1.00000
    144      -3.3146      1.00000
    145      -3.2849      1.00000
    146      -3.2045      1.00000
    147      -3.1046      1.00000
    148      -3.0831      1.00000
    149      -3.0825      1.00000
    150      -3.0626      1.00000
    151      -3.0619      1.00000
    152      -3.0570      1.00000
    153      -2.9313      1.00000
    154      -2.9002      1.00000
    155      -2.8575      1.00000
    156      -2.8568      1.00000
    157      -2.1179      1.00000
    158      -2.1139      1.00000
    159      -2.1137      1.00000
    160      -2.1043      1.00000
    161      -2.0874      1.00000
    162      -2.0838      1.00000
    163      -1.8580      1.00000
    164      -1.8573      1.00000
    165      -1.8370      1.00000
    166      -1.8309      1.00000
    167      -1.8306      1.00000
    168      -1.8260      1.00000
    169       3.2684      0.00000
    170       3.3033      0.00000
    171       3.3171      0.00000
    172       3.3172      0.00000
    173       3.3247      0.00000
    174       3.3539      0.00000
    175       3.5996      0.00000
    176       3.7913      0.00000
    177       3.7928      0.00000
    178       3.7994      0.00000
    179       3.9020      0.00000
    180       3.9183      0.00000
    181       3.9273      0.00000
    182       3.9321      0.00000
    183       3.9685      0.00000
    184       3.9811      0.00000
    185       4.0293      0.00000
    186       4.0529      0.00000
    187       4.0733      0.00000
    188       4.0942      0.00000
    189       4.1125      0.00000
    190       4.1237      0.00000
    191       4.1451      0.00000
    192       4.1663      0.00000
    193       4.2116      0.00000
    194       4.2195      0.00000
    195       4.3160      0.00000
    196       4.4163      0.00000
    197       4.4667      0.00000
    198       4.5466      0.00000
    199       4.5590      0.00000
    200       4.6198      0.00000

 k-point     6 :       0.4000    0.2000    0.0000
  band No.  band energies     occupation 
      1     -30.8147      1.00000
      2     -30.8147      1.00000
      3     -30.8146      1.00000
      4     -30.8146      1.00000
      5     -18.2184      1.00000
      6     -18.1924      1.00000
      7     -18.1573      1.00000
      8     -18.1512      1.00000
      9     -18.0655      1.00000
     10     -18.0596      1.00000
     11     -18.0281      1.00000
     12     -18.0122      1.00000
     13     -17.9888      1.00000
     14     -17.9871      1.00000
     15     -17.9852      1.00000
     16     -17.9824      1.00000
     17     -17.9811      1.00000
     18     -17.9795      1.00000
     19     -17.9767      1.00000
     20     -17.9750      1.00000
     21     -17.9605      1.00000
     22     -17.9582      1.00000
     23     -17.9567      1.00000
     24     -17.9467      1.00000
     25     -17.9428      1.00000
     26     -17.9418      1.00000
     27     -17.9379      1.00000
     28     -17.9361      1.00000
     29     -14.3061      1.00000
     30     -14.3055      1.00000
     31     -14.3049      1.00000
     32     -14.3043      1.00000
     33     -14.3040      1.00000
     34     -14.3039      1.00000
     35     -14.3039      1.00000
     36     -14.3025      1.00000
     37     -14.3022      1.00000
     38     -14.3018      1.00000
     39     -14.3015      1.00000
     40     -14.3012      1.00000
     41     -11.0108      1.00000
     42     -11.0091      1.00000
     43     -10.9950      1.00000
     44     -10.9715      1.00000
     45     -10.9648      1.00000
     46     -10.9626      1.00000
     47     -10.9581      1.00000
     48     -10.9574      1.00000
     49      -9.5976      1.00000
     50      -9.5969      1.00000
     51      -9.5968      1.00000
     52      -9.5949      1.00000
     53      -9.5948      1.00000
     54      -9.5944      1.00000
     55      -9.5939      1.00000
     56      -9.5932      1.00000
     57      -9.5931      1.00000
     58      -9.5924      1.00000
     59      -9.5921      1.00000
     60      -9.5912      1.00000
     61      -9.5055      1.00000
     62      -9.3411      1.00000
     63      -9.1205      1.00000
     64      -9.0813      1.00000
     65      -8.5691      1.00000
     66      -8.5278      1.00000
     67      -8.2994      1.00000
     68      -8.1519      1.00000
     69      -7.4575      1.00000
     70      -7.4308      1.00000
     71      -7.3868      1.00000
     72      -7.3785      1.00000
     73      -7.3591      1.00000
     74      -7.3460      1.00000
     75      -7.3120      1.00000
     76      -7.2937      1.00000
     77      -6.8603      1.00000
     78      -6.8557      1.00000
     79      -6.7605      1.00000
     80      -6.6273      1.00000
     81      -5.8863      1.00000
     82      -5.8654      1.00000
     83      -5.8266      1.00000
     84      -5.7325      1.00000
     85      -5.6567      1.00000
     86      -5.6537      1.00000
     87      -5.4642      1.00000
     88      -5.4243      1.00000
     89      -5.2695      1.00000
     90      -5.2484      1.00000
     91      -5.2035      1.00000
     92      -5.1930      1.00000
     93      -5.1057      1.00000
     94      -5.0881      1.00000
     95      -5.0641      1.00000
     96      -5.0496      1.00000
     97      -4.9622      1.00000
     98      -4.9592      1.00000
     99      -4.9330      1.00000
    100      -4.8775      1.00000
    101      -4.8313      1.00000
    102      -4.8023      1.00000
    103      -4.7705      1.00000
    104      -4.7347      1.00000
    105      -4.7186      1.00000
    106      -4.7141      1.00000
    107      -4.6811      1.00000
    108      -4.6594      1.00000
    109      -4.6278      1.00000
    110      -4.6082      1.00000
    111      -4.5931      1.00000
    112      -4.4920      1.00000
    113      -4.1305      1.00000
    114      -4.1272      1.00000
    115      -4.0858      1.00000
    116      -4.0798      1.00000
    117      -4.0635      1.00000
    118      -4.0368      1.00000
    119      -4.0271      1.00000
    120      -3.9975      1.00000
    121      -3.9667      1.00000
    122      -3.9532      1.00000
    123      -3.9376      1.00000
    124      -3.9337      1.00000
    125      -3.8856      1.00000
    126      -3.8660      1.00000
    127      -3.8579      1.00000
    128      -3.8417      1.00000
    129      -3.8023      1.00000
    130      -3.8004      1.00000
    131      -3.7992      1.00000
    132      -3.7962      1.00000
    133      -3.7720      1.00000
    134      -3.7346      1.00000
    135      -3.7277      1.00000
    136      -3.7257      1.00000
    137      -3.6374      1.00000
    138      -3.5969      1.00000
    139      -3.5043      1.00000
    140      -3.4849      1.00000
    141      -3.4691      1.00000
    142      -3.4507      1.00000
    143      -3.3566      1.00000
    144      -3.3399      1.00000
    145      -3.1873      1.00000
    146      -3.1464      1.00000
    147      -3.1177      1.00000
    148      -3.1052      1.00000
    149      -3.0564      1.00000
    150      -3.0253      1.00000
    151      -3.0075      1.00000
    152      -2.9577      1.00000
    153      -2.8922      1.00000
    154      -2.8188      1.00000
    155      -2.7981      1.00000
    156      -2.7954      1.00000
    157      -2.1135      1.00000
    158      -2.1131      1.00000
    159      -2.0239      1.00000
    160      -2.0193      1.00000
    161      -2.0168      1.00000
    162      -2.0135      1.00000
    163      -1.9288      1.00000
    164      -1.9269      1.00000
    165      -1.9166      1.00000
    166      -1.9131      1.00000
    167      -1.8308      1.00000
    168      -1.8304      1.00000
    169       3.2855      0.00000
    170       3.3016      0.00000
    171       3.4046      0.00000
    172       3.4251      0.00000
    173       3.4259      0.00000
    174       3.4470      0.00000
    175       3.6392      0.00000
    176       3.6624      0.00000
    177       3.6646      0.00000
    178       3.6746      0.00000
    179       3.8083      0.00000
    180       3.8250      0.00000
    181       3.8907      0.00000
    182       3.9223      0.00000
    183       3.9585      0.00000
    184       3.9767      0.00000
    185       3.9987      0.00000
    186       4.0164      0.00000
    187       4.0209      0.00000
    188       4.0743      0.00000
    189       4.1131      0.00000
    190       4.1190      0.00000
    191       4.1536      0.00000
    192       4.1886      0.00000
    193       4.1931      0.00000
    194       4.2815      0.00000
    195       4.3045      0.00000
    196       4.3984      0.00000
    197       4.4622      0.00000
    198       4.5329      0.00000
    199       4.5748      0.00000
    200       4.6585      0.00000

 k-point     7 :      -0.4000    0.2000    0.0000
  band No.  band energies     occupation 
      1     -30.8147      1.00000
      2     -30.8147      1.00000
      3     -30.8146      1.00000
      4     -30.8146      1.00000
      5     -18.2184      1.00000
      6     -18.1924      1.00000
      7     -18.1573      1.00000
      8     -18.1512      1.00000
      9     -18.0655      1.00000
     10     -18.0596      1.00000
     11     -18.0281      1.00000
     12     -18.0122      1.00000
     13     -17.9888      1.00000
     14     -17.9871      1.00000
     15     -17.9852      1.00000
     16     -17.9824      1.00000
     17     -17.9811      1.00000
     18     -17.9795      1.00000
     19     -17.9767      1.00000
     20     -17.9750      1.00000
     21     -17.9605      1.00000
     22     -17.9582      1.00000
     23     -17.9567      1.00000
     24     -17.9467      1.00000
     25     -17.9428      1.00000
     26     -17.9418      1.00000
     27     -17.9379      1.00000
     28     -17.9361      1.00000
     29     -14.3061      1.00000
     30     -14.3055      1.00000
     31     -14.3049      1.00000
     32     -14.3043      1.00000
     33     -14.3040      1.00000
     34     -14.3039      1.00000
     35     -14.3039      1.00000
     36     -14.3025      1.00000
     37     -14.3022      1.00000
     38     -14.3018      1.00000
     39     -14.3015      1.00000
     40     -14.3012      1.00000
     41     -11.0108      1.00000
     42     -11.0091      1.00000
     43     -10.9950      1.00000
     44     -10.9715      1.00000
     45     -10.9648      1.00000
     46     -10.9626      1.00000
     47     -10.9581      1.00000
     48     -10.9574      1.00000
     49      -9.5976      1.00000
     50      -9.5969      1.00000
     51      -9.5968      1.00000
     52      -9.5949      1.00000
     53      -9.5948      1.00000
     54      -9.5944      1.00000
     55      -9.5939      1.00000
     56      -9.5932      1.00000
     57      -9.5931      1.00000
     58      -9.5924      1.00000
     59      -9.5921      1.00000
     60      -9.5912      1.00000
     61      -9.5055      1.00000
     62      -9.3411      1.00000
     63      -9.1205      1.00000
     64      -9.0813      1.00000
     65      -8.5691      1.00000
     66      -8.5278      1.00000
     67      -8.2994      1.00000
     68      -8.1519      1.00000
     69      -7.4575      1.00000
     70      -7.4308      1.00000
     71      -7.3868      1.00000
     72      -7.3785      1.00000
     73      -7.3591      1.00000
     74      -7.3460      1.00000
     75      -7.3120      1.00000
     76      -7.2937      1.00000
     77      -6.8603      1.00000
     78      -6.8557      1.00000
     79      -6.7605      1.00000
     80      -6.6273      1.00000
     81      -5.8863      1.00000
     82      -5.8654      1.00000
     83      -5.8266      1.00000
     84      -5.7325      1.00000
     85      -5.6567      1.00000
     86      -5.6537      1.00000
     87      -5.4642      1.00000
     88      -5.4243      1.00000
     89      -5.2695      1.00000
     90      -5.2484      1.00000
     91      -5.2035      1.00000
     92      -5.1930      1.00000
     93      -5.1057      1.00000
     94      -5.0881      1.00000
     95      -5.0641      1.00000
     96      -5.0496      1.00000
     97      -4.9622      1.00000
     98      -4.9592      1.00000
     99      -4.9330      1.00000
    100      -4.8775      1.00000
    101      -4.8313      1.00000
    102      -4.8023      1.00000
    103      -4.7705      1.00000
    104      -4.7347      1.00000
    105      -4.7186      1.00000
    106      -4.7141      1.00000
    107      -4.6811      1.00000
    108      -4.6594      1.00000
    109      -4.6278      1.00000
    110      -4.6082      1.00000
    111      -4.5931      1.00000
    112      -4.4920      1.00000
    113      -4.1305      1.00000
    114      -4.1272      1.00000
    115      -4.0858      1.00000
    116      -4.0798      1.00000
    117      -4.0635      1.00000
    118      -4.0368      1.00000
    119      -4.0271      1.00000
    120      -3.9975      1.00000
    121      -3.9667      1.00000
    122      -3.9532      1.00000
    123      -3.9376      1.00000
    124      -3.9337      1.00000
    125      -3.8856      1.00000
    126      -3.8660      1.00000
    127      -3.8579      1.00000
    128      -3.8417      1.00000
    129      -3.8023      1.00000
    130      -3.8004      1.00000
    131      -3.7992      1.00000
    132      -3.7962      1.00000
    133      -3.7720      1.00000
    134      -3.7346      1.00000
    135      -3.7277      1.00000
    136      -3.7258      1.00000
    137      -3.6374      1.00000
    138      -3.5969      1.00000
    139      -3.5043      1.00000
    140      -3.4849      1.00000
    141      -3.4691      1.00000
    142      -3.4507      1.00000
    143      -3.3566      1.00000
    144      -3.3399      1.00000
    145      -3.1873      1.00000
    146      -3.1464      1.00000
    147      -3.1177      1.00000
    148      -3.1052      1.00000
    149      -3.0564      1.00000
    150      -3.0253      1.00000
    151      -3.0075      1.00000
    152      -2.9577      1.00000
    153      -2.8922      1.00000
    154      -2.8188      1.00000
    155      -2.7981      1.00000
    156      -2.7954      1.00000
    157      -2.1135      1.00000
    158      -2.1131      1.00000
    159      -2.0239      1.00000
    160      -2.0193      1.00000
    161      -2.0168      1.00000
    162      -2.0135      1.00000
    163      -1.9288      1.00000
    164      -1.9269      1.00000
    165      -1.9166      1.00000
    166      -1.9131      1.00000
    167      -1.8308      1.00000
    168      -1.8304      1.00000
    169       3.2856      0.00000
    170       3.3022      0.00000
    171       3.4068      0.00000
    172       3.4252      0.00000
    173       3.4290      0.00000
    174       3.4471      0.00000
    175       3.6701      0.00000
    176       3.7091      0.00000
    177       3.7242      0.00000
    178       3.7570      0.00000
    179       3.8087      0.00000
    180       3.8406      0.00000
    181       3.8930      0.00000
    182       3.9278      0.00000
    183       3.9604      0.00000
    184       3.9891      0.00000
    185       4.0116      0.00000
    186       4.0179      0.00000
    187       4.0323      0.00000
    188       4.0963      0.00000
    189       4.1156      0.00000
    190       4.1222      0.00000
    191       4.1562      0.00000
    192       4.1915      0.00000
    193       4.2018      0.00000
    194       4.2699      0.00000
    195       4.3006      0.00000
    196       4.4000      0.00000
    197       4.4671      0.00000
    198       4.5647      0.00000
    199       4.7208      0.00000
    200       4.7893      0.00000

 k-point     8 :      -0.2000    0.2000    0.0000
  band No.  band energies     occupation 
      1     -30.8147      1.00000
      2     -30.8147      1.00000
      3     -30.8146      1.00000
      4     -30.8146      1.00000
      5     -18.2373      1.00000
      6     -18.1683      1.00000
      7     -18.1678      1.00000
      8     -18.1545      1.00000
      9     -18.0539      1.00000
     10     -18.0401      1.00000
     11     -18.0392      1.00000
     12     -17.9968      1.00000
     13     -17.9890      1.00000
     14     -17.9869      1.00000
     15     -17.9854      1.00000
     16     -17.9821      1.00000
     17     -17.9818      1.00000
     18     -17.9803      1.00000
     19     -17.9797      1.00000
     20     -17.9778      1.00000
     21     -17.9728      1.00000
     22     -17.9721      1.00000
     23     -17.9694      1.00000
     24     -17.9394      1.00000
     25     -17.9376      1.00000
     26     -17.9373      1.00000
     27     -17.9364      1.00000
     28     -17.9348      1.00000
     29     -14.3068      1.00000
     30     -14.3065      1.00000
     31     -14.3056      1.00000
     32     -14.3038      1.00000
     33     -14.3038      1.00000
     34     -14.3037      1.00000
     35     -14.3034      1.00000
     36     -14.3034      1.00000
     37     -14.3025      1.00000
     38     -14.3009      1.00000
     39     -14.3008      1.00000
     40     -14.3007      1.00000
     41     -11.0230      1.00000
     42     -11.0194      1.00000
     43     -11.0188      1.00000
     44     -10.9603      1.00000
     45     -10.9591      1.00000
     46     -10.9579      1.00000
     47     -10.9574      1.00000
     48     -10.9567      1.00000
     49      -9.6201      1.00000
     50      -9.5976      1.00000
     51      -9.5974      1.00000
     52      -9.5971      1.00000
     53      -9.5954      1.00000
     54      -9.5953      1.00000
     55      -9.5946      1.00000
     56      -9.5938      1.00000
     57      -9.5927      1.00000
     58      -9.5925      1.00000
     59      -9.5921      1.00000
     60      -9.5915      1.00000
     61      -9.5912      1.00000
     62      -9.1952      1.00000
     63      -9.1946      1.00000
     64      -9.1176      1.00000
     65      -8.4119      1.00000
     66      -8.3228      1.00000
     67      -8.3225      1.00000
     68      -7.9180      1.00000
     69      -7.4785      1.00000
     70      -7.4262      1.00000
     71      -7.4087      1.00000
     72      -7.4085      1.00000
     73      -7.3488      1.00000
     74      -7.3359      1.00000
     75      -7.3262      1.00000
     76      -7.3255      1.00000
     77      -7.0988      1.00000
     78      -7.0672      1.00000
     79      -7.0667      1.00000
     80      -6.8196      1.00000
     81      -5.7518      1.00000
     82      -5.7095      1.00000
     83      -5.6848      1.00000
     84      -5.6843      1.00000
     85      -5.6347      1.00000
     86      -5.4946      1.00000
     87      -5.4944      1.00000
     88      -5.4034      1.00000
     89      -5.2305      1.00000
     90      -5.1987      1.00000
     91      -5.1986      1.00000
     92      -5.1754      1.00000
     93      -5.1356      1.00000
     94      -5.1217      1.00000
     95      -5.0211      1.00000
     96      -5.0208      1.00000
     97      -5.0106      1.00000
     98      -5.0104      1.00000
     99      -4.9983      1.00000
    100      -4.9139      1.00000
    101      -4.8333      1.00000
    102      -4.7785      1.00000
    103      -4.7612      1.00000
    104      -4.7610      1.00000
    105      -4.7284      1.00000
    106      -4.7224      1.00000
    107      -4.7221      1.00000
    108      -4.7133      1.00000
    109      -4.7131      1.00000
    110      -4.5902      1.00000
    111      -4.5779      1.00000
    112      -4.4993      1.00000
    113      -4.1133      1.00000
    114      -4.0984      1.00000
    115      -4.0974      1.00000
    116      -4.0780      1.00000
    117      -4.0542      1.00000
    118      -4.0538      1.00000
    119      -3.9567      1.00000
    120      -3.9316      1.00000
    121      -3.9110      1.00000
    122      -3.9105      1.00000
    123      -3.9089      1.00000
    124      -3.8854      1.00000
    125      -3.8752      1.00000
    126      -3.8604      1.00000
    127      -3.8603      1.00000
    128      -3.8425      1.00000
    129      -3.8231      1.00000
    130      -3.8223      1.00000
    131      -3.7889      1.00000
    132      -3.7809      1.00000
    133      -3.7804      1.00000
    134      -3.7393      1.00000
    135      -3.7290      1.00000
    136      -3.6664      1.00000
    137      -3.6220      1.00000
    138      -3.5254      1.00000
    139      -3.5248      1.00000
    140      -3.3779      1.00000
    141      -3.3721      1.00000
    142      -3.3666      1.00000
    143      -3.3663      1.00000
    144      -3.3146      1.00000
    145      -3.2849      1.00000
    146      -3.2045      1.00000
    147      -3.1046      1.00000
    148      -3.0831      1.00000
    149      -3.0825      1.00000
    150      -3.0626      1.00000
    151      -3.0619      1.00000
    152      -3.0570      1.00000
    153      -2.9313      1.00000
    154      -2.9002      1.00000
    155      -2.8575      1.00000
    156      -2.8568      1.00000
    157      -2.1179      1.00000
    158      -2.1139      1.00000
    159      -2.1137      1.00000
    160      -2.1043      1.00000
    161      -2.0874      1.00000
    162      -2.0838      1.00000
    163      -1.8580      1.00000
    164      -1.8573      1.00000
    165      -1.8370      1.00000
    166      -1.8309      1.00000
    167      -1.8306      1.00000
    168      -1.8260      1.00000
    169       3.2684      0.00000
    170       3.3033      0.00000
    171       3.3171      0.00000
    172       3.3173      0.00000
    173       3.3248      0.00000
    174       3.3530      0.00000
    175       3.5995      0.00000
    176       3.7766      0.00000
    177       3.7856      0.00000
    178       3.7915      0.00000
    179       3.8992      0.00000
    180       3.9065      0.00000
    181       3.9270      0.00000
    182       3.9273      0.00000
    183       3.9490      0.00000
    184       3.9673      0.00000
    185       3.9766      0.00000
    186       4.0387      0.00000
    187       4.0462      0.00000
    188       4.0625      0.00000
    189       4.1081      0.00000
    190       4.1200      0.00000
    191       4.1361      0.00000
    192       4.1569      0.00000
    193       4.1649      0.00000
    194       4.2147      0.00000
    195       4.2949      0.00000
    196       4.3747      0.00000
    197       4.4166      0.00000
    198       4.4601      0.00000
    199       4.4800      0.00000
    200       4.5265      0.00000

 k-point     9 :       0.0000    0.4000    0.0000
  band No.  band energies     occupation 
      1     -30.8147      1.00000
      2     -30.8147      1.00000
      3     -30.8146      1.00000
      4     -30.8146      1.00000
      5     -18.2247      1.00000
      6     -18.1978      1.00000
      7     -18.1503      1.00000
      8     -18.1493      1.00000
      9     -18.0620      1.00000
     10     -18.0608      1.00000
     11     -18.0153      1.00000
     12     -18.0006      1.00000
     13     -17.9891      1.00000
     14     -17.9865      1.00000
     15     -17.9860      1.00000
     16     -17.9853      1.00000
     17     -17.9848      1.00000
     18     -17.9830      1.00000
     19     -17.9822      1.00000
     20     -17.9821      1.00000
     21     -17.9633      1.00000
     22     -17.9589      1.00000
     23     -17.9584      1.00000
     24     -17.9480      1.00000
     25     -17.9424      1.00000
     26     -17.9414      1.00000
     27     -17.9351      1.00000
     28     -17.9332      1.00000
     29     -14.3059      1.00000
     30     -14.3059      1.00000
     31     -14.3047      1.00000
     32     -14.3047      1.00000
     33     -14.3047      1.00000
     34     -14.3033      1.00000
     35     -14.3033      1.00000
     36     -14.3025      1.00000
     37     -14.3022      1.00000
     38     -14.3022      1.00000
     39     -14.3012      1.00000
     40     -14.3012      1.00000
     41     -11.0185      1.00000
     42     -11.0177      1.00000
     43     -10.9992      1.00000
     44     -10.9736      1.00000
     45     -10.9634      1.00000
     46     -10.9627      1.00000
     47     -10.9551      1.00000
     48     -10.9542      1.00000
     49      -9.5977      1.00000
     50      -9.5969      1.00000
     51      -9.5968      1.00000
     52      -9.5958      1.00000
     53      -9.5948      1.00000
     54      -9.5945      1.00000
     55      -9.5937      1.00000
     56      -9.5930      1.00000
     57      -9.5925      1.00000
     58      -9.5924      1.00000
     59      -9.5921      1.00000
     60      -9.5912      1.00000
     61      -9.5434      1.00000
     62      -9.3764      1.00000
     63      -9.0850      1.00000
     64      -9.0847      1.00000
     65      -8.4891      1.00000
     66      -8.4886      1.00000
     67      -8.1654      1.00000
     68      -8.0126      1.00000
     69      -7.4658      1.00000
     70      -7.4655      1.00000
     71      -7.4392      1.00000
     72      -7.4389      1.00000
     73      -7.3787      1.00000
     74      -7.3785      1.00000
     75      -7.3499      1.00000
     76      -7.3496      1.00000
     77      -6.9442      1.00000
     78      -6.9440      1.00000
     79      -6.8276      1.00000
     80      -6.7140      1.00000
     81      -5.8571      1.00000
     82      -5.8569      1.00000
     83      -5.8056      1.00000
     84      -5.7132      1.00000
     85      -5.5882      1.00000
     86      -5.5868      1.00000
     87      -5.3926      1.00000
     88      -5.3924      1.00000
     89      -5.2191      1.00000
     90      -5.2190      1.00000
     91      -5.1654      1.00000
     92      -5.1602      1.00000
     93      -5.1270      1.00000
     94      -5.1268      1.00000
     95      -5.0959      1.00000
     96      -5.0957      1.00000
     97      -4.9289      1.00000
     98      -4.9287      1.00000
     99      -4.9158      1.00000
    100      -4.9152      1.00000
    101      -4.8499      1.00000
    102      -4.8493      1.00000
    103      -4.7879      1.00000
    104      -4.7877      1.00000
    105      -4.7483      1.00000
    106      -4.7467      1.00000
    107      -4.6576      1.00000
    108      -4.6574      1.00000
    109      -4.6026      1.00000
    110      -4.6024      1.00000
    111      -4.5950      1.00000
    112      -4.5044      1.00000
    113      -4.1263      1.00000
    114      -4.1260      1.00000
    115      -4.0503      1.00000
    116      -4.0487      1.00000
    117      -4.0182      1.00000
    118      -4.0177      1.00000
    119      -3.9876      1.00000
    120      -3.9606      1.00000
    121      -3.9599      1.00000
    122      -3.9588      1.00000
    123      -3.9584      1.00000
    124      -3.9437      1.00000
    125      -3.9229      1.00000
    126      -3.9022      1.00000
    127      -3.8802      1.00000
    128      -3.8795      1.00000
    129      -3.8118      1.00000
    130      -3.8108      1.00000
    131      -3.7919      1.00000
    132      -3.7913      1.00000
    133      -3.7150      1.00000
    134      -3.7145      1.00000
    135      -3.7077      1.00000
    136      -3.7072      1.00000
    137      -3.5786      1.00000
    138      -3.5773      1.00000
    139      -3.4970      1.00000
    140      -3.4964      1.00000
    141      -3.4267      1.00000
    142      -3.4241      1.00000
    143      -3.2862      1.00000
    144      -3.2840      1.00000
    145      -3.2032      1.00000
    146      -3.2029      1.00000
    147      -3.1653      1.00000
    148      -3.1653      1.00000
    149      -2.9998      1.00000
    150      -2.9996      1.00000
    151      -2.9764      1.00000
    152      -2.9497      1.00000
    153      -2.9495      1.00000
    154      -2.8945      1.00000
    155      -2.8944      1.00000
    156      -2.8715      1.00000
    157      -2.1482      1.00000
    158      -2.1472      1.00000
    159      -2.0239      1.00000
    160      -2.0237      1.00000
    161      -2.0203      1.00000
    162      -2.0201      1.00000
    163      -1.9161      1.00000
    164      -1.9159      1.00000
    165      -1.9136      1.00000
    166      -1.9133      1.00000
    167      -1.8003      1.00000
    168      -1.7994      1.00000
    169       3.2508      0.00000
    170       3.2671      0.00000
    171       3.4089      0.00000
    172       3.4093      0.00000
    173       3.4153      0.00000
    174       3.4157      0.00000
    175       3.6327      0.00000
    176       3.6333      0.00000
    177       3.6522      0.00000
    178       3.6541      0.00000
    179       3.7470      0.00000
    180       3.8142      0.00000
    181       3.8702      0.00000
    182       3.9519      0.00000
    183       3.9535      0.00000
    184       4.0220      0.00000
    185       4.0239      0.00000
    186       4.1002      0.00000
    187       4.1385      0.00000
    188       4.1416      0.00000
    189       4.1652      0.00000
    190       4.1692      0.00000
    191       4.1739      0.00000
    192       4.1868      0.00000
    193       4.2077      0.00000
    194       4.2677      0.00000
    195       4.2986      0.00000
    196       4.3621      0.00000
    197       4.4179      0.00000
    198       4.4329      0.00000
    199       4.4778      0.00000
    200       4.5527      0.00000

 k-point    10 :       0.2000    0.4000    0.0000
  band No.  band energies     occupation 
      1     -30.8147      1.00000
      2     -30.8147      1.00000
      3     -30.8146      1.00000
      4     -30.8146      1.00000
      5     -18.2183      1.00000
      6     -18.1922      1.00000
      7     -18.1576      1.00000
      8     -18.1513      1.00000
      9     -18.0657      1.00000
     10     -18.0594      1.00000
     11     -18.0287      1.00000
     12     -18.0126      1.00000
     13     -17.9889      1.00000
     14     -17.9866      1.00000
     15     -17.9856      1.00000
     16     -17.9823      1.00000
     17     -17.9791      1.00000
     18     -17.9789      1.00000
     19     -17.9756      1.00000
     20     -17.9754      1.00000
     21     -17.9618      1.00000
     22     -17.9579      1.00000
     23     -17.9576      1.00000
     24     -17.9478      1.00000
     25     -17.9430      1.00000
     26     -17.9423      1.00000
     27     -17.9373      1.00000
     28     -17.9354      1.00000
     29     -14.3061      1.00000
     30     -14.3055      1.00000
     31     -14.3049      1.00000
     32     -14.3043      1.00000
     33     -14.3040      1.00000
     34     -14.3039      1.00000
     35     -14.3039      1.00000
     36     -14.3026      1.00000
     37     -14.3022      1.00000
     38     -14.3018      1.00000
     39     -14.3015      1.00000
     40     -14.3012      1.00000
     41     -11.0107      1.00000
     42     -11.0089      1.00000
     43     -10.9951      1.00000
     44     -10.9717      1.00000
     45     -10.9645      1.00000
     46     -10.9634      1.00000
     47     -10.9579      1.00000
     48     -10.9571      1.00000
     49      -9.5974      1.00000
     50      -9.5969      1.00000
     51      -9.5968      1.00000
     52      -9.5955      1.00000
     53      -9.5948      1.00000
     54      -9.5945      1.00000
     55      -9.5936      1.00000
     56      -9.5931      1.00000
     57      -9.5927      1.00000
     58      -9.5925      1.00000
     59      -9.5921      1.00000
     60      -9.5915      1.00000
     61      -9.5056      1.00000
     62      -9.3412      1.00000
     63      -9.1203      1.00000
     64      -9.0813      1.00000
     65      -8.5689      1.00000
     66      -8.5278      1.00000
     67      -8.2991      1.00000
     68      -8.1517      1.00000
     69      -7.4575      1.00000
     70      -7.4308      1.00000
     71      -7.3868      1.00000
     72      -7.3786      1.00000
     73      -7.3591      1.00000
     74      -7.3460      1.00000
     75      -7.3120      1.00000
     76      -7.2937      1.00000
     77      -6.8605      1.00000
     78      -6.8560      1.00000
     79      -6.7606      1.00000
     80      -6.6275      1.00000
     81      -5.8862      1.00000
     82      -5.8651      1.00000
     83      -5.8262      1.00000
     84      -5.7324      1.00000
     85      -5.6568      1.00000
     86      -5.6543      1.00000
     87      -5.4643      1.00000
     88      -5.4243      1.00000
     89      -5.2695      1.00000
     90      -5.2485      1.00000
     91      -5.2034      1.00000
     92      -5.1930      1.00000
     93      -5.1058      1.00000
     94      -5.0882      1.00000
     95      -5.0642      1.00000
     96      -5.0498      1.00000
     97      -4.9621      1.00000
     98      -4.9592      1.00000
     99      -4.9329      1.00000
    100      -4.8775      1.00000
    101      -4.8310      1.00000
    102      -4.8021      1.00000
    103      -4.7706      1.00000
    104      -4.7349      1.00000
    105      -4.7184      1.00000
    106      -4.7142      1.00000
    107      -4.6811      1.00000
    108      -4.6595      1.00000
    109      -4.6277      1.00000
    110      -4.6083      1.00000
    111      -4.5927      1.00000
    112      -4.4918      1.00000
    113      -4.1309      1.00000
    114      -4.1277      1.00000
    115      -4.0855      1.00000
    116      -4.0796      1.00000
    117      -4.0631      1.00000
    118      -4.0366      1.00000
    119      -4.0273      1.00000
    120      -3.9976      1.00000
    121      -3.9669      1.00000
    122      -3.9532      1.00000
    123      -3.9379      1.00000
    124      -3.9338      1.00000
    125      -3.8857      1.00000
    126      -3.8659      1.00000
    127      -3.8574      1.00000
    128      -3.8415      1.00000
    129      -3.8022      1.00000
    130      -3.8004      1.00000
    131      -3.7990      1.00000
    132      -3.7961      1.00000
    133      -3.7721      1.00000
    134      -3.7345      1.00000
    135      -3.7277      1.00000
    136      -3.7257      1.00000
    137      -3.6374      1.00000
    138      -3.5968      1.00000
    139      -3.5046      1.00000
    140      -3.4851      1.00000
    141      -3.4691      1.00000
    142      -3.4508      1.00000
    143      -3.3563      1.00000
    144      -3.3397      1.00000
    145      -3.1875      1.00000
    146      -3.1465      1.00000
    147      -3.1179      1.00000
    148      -3.1053      1.00000
    149      -3.0565      1.00000
    150      -3.0254      1.00000
    151      -3.0074      1.00000
    152      -2.9577      1.00000
    153      -2.8922      1.00000
    154      -2.8188      1.00000
    155      -2.7981      1.00000
    156      -2.7954      1.00000
    157      -2.1136      1.00000
    158      -2.1128      1.00000
    159      -2.0240      1.00000
    160      -2.0195      1.00000
    161      -2.0168      1.00000
    162      -2.0135      1.00000
    163      -1.9288      1.00000
    164      -1.9269      1.00000
    165      -1.9168      1.00000
    166      -1.9133      1.00000
    167      -1.8308      1.00000
    168      -1.8299      1.00000
    169       3.2853      0.00000
    170       3.3012      0.00000
    171       3.4037      0.00000
    172       3.4242      0.00000
    173       3.4254      0.00000
    174       3.4471      0.00000
    175       3.6354      0.00000
    176       3.6473      0.00000
    177       3.6518      0.00000
    178       3.6560      0.00000
    179       3.8083      0.00000
    180       3.8229      0.00000
    181       3.8910      0.00000
    182       3.9156      0.00000
    183       3.9497      0.00000
    184       3.9600      0.00000
    185       3.9688      0.00000
    186       4.0071      0.00000
    187       4.0178      0.00000
    188       4.0546      0.00000
    189       4.0628      0.00000
    190       4.1162      0.00000
    191       4.1208      0.00000
    192       4.1598      0.00000
    193       4.2103      0.00000
    194       4.2527      0.00000
    195       4.2963      0.00000
    196       4.3896      0.00000
    197       4.3926      0.00000
    198       4.4500      0.00000
    199       4.4917      0.00000
    200       4.5329      0.00000

 k-point    11 :       0.4000    0.4000    0.0000
  band No.  band energies     occupation 
      1     -30.8147      1.00000
      2     -30.8147      1.00000
      3     -30.8146      1.00000
      4     -30.8146      1.00000
      5     -18.2007      1.00000
      6     -18.1776      1.00000
      7     -18.1772      1.00000
      8     -18.1605      1.00000
      9     -18.0649      1.00000
     10     -18.0504      1.00000
     11     -18.0497      1.00000
     12     -18.0324      1.00000
     13     -17.9886      1.00000
     14     -17.9869      1.00000
     15     -17.9854      1.00000
     16     -17.9825      1.00000
     17     -17.9720      1.00000
     18     -17.9703      1.00000
     19     -17.9698      1.00000
     20     -17.9684      1.00000
     21     -17.9555      1.00000
     22     -17.9543      1.00000
     23     -17.9522      1.00000
     24     -17.9484      1.00000
     25     -17.9466      1.00000
     26     -17.9436      1.00000
     27     -17.9427      1.00000
     28     -17.9407      1.00000
     29     -14.3058      1.00000
     30     -14.3050      1.00000
     31     -14.3050      1.00000
     32     -14.3046      1.00000
     33     -14.3046      1.00000
     34     -14.3035      1.00000
     35     -14.3035      1.00000
     36     -14.3027      1.00000
     37     -14.3024      1.00000
     38     -14.3017      1.00000
     39     -14.3016      1.00000
     40     -14.3015      1.00000
     41     -10.9947      1.00000
     42     -10.9885      1.00000
     43     -10.9882      1.00000
     44     -10.9694      1.00000
     45     -10.9680      1.00000
     46     -10.9668      1.00000
     47     -10.9650      1.00000
     48     -10.9644      1.00000
     49      -9.5969      1.00000
     50      -9.5969      1.00000
     51      -9.5968      1.00000
     52      -9.5949      1.00000
     53      -9.5947      1.00000
     54      -9.5946      1.00000
     55      -9.5936      1.00000
     56      -9.5933      1.00000
     57      -9.5932      1.00000
     58      -9.5926      1.00000
     59      -9.5921      1.00000
     60      -9.5920      1.00000
     61      -9.3961      1.00000
     62      -9.2423      1.00000
     63      -9.2418      1.00000
     64      -9.1236      1.00000
     65      -8.6315      1.00000
     66      -8.5143      1.00000
     67      -8.5142      1.00000
     68      -8.3705      1.00000
     69      -7.4363      1.00000
     70      -7.4094      1.00000
     71      -7.4091      1.00000
     72      -7.3818      1.00000
     73      -7.2861      1.00000
     74      -7.2564      1.00000
     75      -7.2556      1.00000
     76      -7.2492      1.00000
     77      -6.6516      1.00000
     78      -6.6092      1.00000
     79      -6.6088      1.00000
     80      -6.4793      1.00000
     81      -5.9575      1.00000
     82      -5.9246      1.00000
     83      -5.9060      1.00000
     84      -5.9058      1.00000
     85      -5.7126      1.00000
     86      -5.6341      1.00000
     87      -5.6340      1.00000
     88      -5.5399      1.00000
     89      -5.2838      1.00000
     90      -5.2520      1.00000
     91      -5.2520      1.00000
     92      -5.2289      1.00000
     93      -5.0623      1.00000
     94      -5.0350      1.00000
     95      -5.0131      1.00000
     96      -5.0129      1.00000
     97      -4.9815      1.00000
     98      -4.9813      1.00000
     99      -4.9791      1.00000
    100      -4.9183      1.00000
    101      -4.7917      1.00000
    102      -4.7355      1.00000
    103      -4.7354      1.00000
    104      -4.6846      1.00000
    105      -4.6770      1.00000
    106      -4.6707      1.00000
    107      -4.6664      1.00000
    108      -4.6662      1.00000
    109      -4.6277      1.00000
    110      -4.6049      1.00000
    111      -4.6047      1.00000
    112      -4.5074      1.00000
    113      -4.1396      1.00000
    114      -4.1354      1.00000
    115      -4.1345      1.00000
    116      -4.1044      1.00000
    117      -4.0987      1.00000
    118      -4.0565      1.00000
    119      -4.0560      1.00000
    120      -4.0208      1.00000
    121      -4.0092      1.00000
    122      -3.9660      1.00000
    123      -3.9657      1.00000
    124      -3.9085      1.00000
    125      -3.9011      1.00000
    126      -3.8703      1.00000
    127      -3.8697      1.00000
    128      -3.8378      1.00000
    129      -3.8087      1.00000
    130      -3.8082      1.00000
    131      -3.8056      1.00000
    132      -3.7783      1.00000
    133      -3.7650      1.00000
    134      -3.7413      1.00000
    135      -3.7309      1.00000
    136      -3.7303      1.00000
    137      -3.6055      1.00000
    138      -3.5862      1.00000
    139      -3.5853      1.00000
    140      -3.5201      1.00000
    141      -3.4932      1.00000
    142      -3.4562      1.00000
    143      -3.4559      1.00000
    144      -3.4071      1.00000
    145      -3.1382      1.00000
    146      -3.0862      1.00000
    147      -3.0853      1.00000
    148      -3.0791      1.00000
    149      -3.0789      1.00000
    150      -3.0329      1.00000
    151      -3.0324      1.00000
    152      -2.9840      1.00000
    153      -2.7687      1.00000
    154      -2.7294      1.00000
    155      -2.7286      1.00000
    156      -2.7138      1.00000
    157      -2.0380      1.00000
    158      -2.0250      1.00000
    159      -2.0248      1.00000
    160      -2.0050      1.00000
    161      -1.9946      1.00000
    162      -1.9926      1.00000
    163      -1.9603      1.00000
    164      -1.9596      1.00000
    165      -1.9303      1.00000
    166      -1.9123      1.00000
    167      -1.9120      1.00000
    168      -1.8999      1.00000
    169       3.3564      0.00000
    170       3.3910      0.00000
    171       3.3926      0.00000
    172       3.4569      0.00000
    173       3.4872      0.00000
    174       3.5385      0.00000
    175       3.6444      0.00000
    176       3.6554      0.00000
    177       3.6609      0.00000
    178       3.6824      0.00000
    179       3.7658      0.00000
    180       3.8756      0.00000
    181       3.8989      0.00000
    182       3.9167      0.00000
    183       3.9466      0.00000
    184       3.9687      0.00000
    185       3.9991      0.00000
    186       4.0442      0.00000
    187       4.0498      0.00000
    188       4.0779      0.00000
    189       4.0845      0.00000
    190       4.1126      0.00000
    191       4.1429      0.00000
    192       4.2110      0.00000
    193       4.2637      0.00000
    194       4.3246      0.00000
    195       4.3885      0.00000
    196       4.4172      0.00000
    197       4.5332      0.00000
    198       4.6998      0.00000
    199       4.7671      0.00000
    200       4.8603      0.00000

 k-point    12 :      -0.4000    0.4000    0.0000
  band No.  band energies     occupation 
      1     -30.8147      1.00000
      2     -30.8147      1.00000
      3     -30.8146      1.00000
      4     -30.8146      1.00000
      5     -18.2007      1.00000
      6     -18.1776      1.00000
      7     -18.1772      1.00000
      8     -18.1605      1.00000
      9     -18.0649      1.00000
     10     -18.0504      1.00000
     11     -18.0497      1.00000
     12     -18.0324      1.00000
     13     -17.9886      1.00000
     14     -17.9869      1.00000
     15     -17.9854      1.00000
     16     -17.9825      1.00000
     17     -17.9720      1.00000
     18     -17.9703      1.00000
     19     -17.9698      1.00000
     20     -17.9684      1.00000
     21     -17.9555      1.00000
     22     -17.9543      1.00000
     23     -17.9522      1.00000
     24     -17.9484      1.00000
     25     -17.9466      1.00000
     26     -17.9436      1.00000
     27     -17.9427      1.00000
     28     -17.9407      1.00000
     29     -14.3058      1.00000
     30     -14.3050      1.00000
     31     -14.3050      1.00000
     32     -14.3047      1.00000
     33     -14.3046      1.00000
     34     -14.3035      1.00000
     35     -14.3035      1.00000
     36     -14.3027      1.00000
     37     -14.3024      1.00000
     38     -14.3017      1.00000
     39     -14.3017      1.00000
     40     -14.3015      1.00000
     41     -10.9947      1.00000
     42     -10.9885      1.00000
     43     -10.9882      1.00000
     44     -10.9694      1.00000
     45     -10.9680      1.00000
     46     -10.9668      1.00000
     47     -10.9650      1.00000
     48     -10.9644      1.00000
     49      -9.5969      1.00000
     50      -9.5969      1.00000
     51      -9.5968      1.00000
     52      -9.5949      1.00000
     53      -9.5947      1.00000
     54      -9.5946      1.00000
     55      -9.5936      1.00000
     56      -9.5933      1.00000
     57      -9.5932      1.00000
     58      -9.5926      1.00000
     59      -9.5921      1.00000
     60      -9.5920      1.00000
     61      -9.3961      1.00000
     62      -9.2423      1.00000
     63      -9.2418      1.00000
     64      -9.1236      1.00000
     65      -8.6315      1.00000
     66      -8.5143      1.00000
     67      -8.5142      1.00000
     68      -8.3705      1.00000
     69      -7.4363      1.00000
     70      -7.4094      1.00000
     71      -7.4091      1.00000
     72      -7.3818      1.00000
     73      -7.2861      1.00000
     74      -7.2563      1.00000
     75      -7.2556      1.00000
     76      -7.2492      1.00000
     77      -6.6516      1.00000
     78      -6.6092      1.00000
     79      -6.6088      1.00000
     80      -6.4793      1.00000
     81      -5.9575      1.00000
     82      -5.9246      1.00000
     83      -5.9060      1.00000
     84      -5.9058      1.00000
     85      -5.7126      1.00000
     86      -5.6341      1.00000
     87      -5.6340      1.00000
     88      -5.5399      1.00000
     89      -5.2838      1.00000
     90      -5.2520      1.00000
     91      -5.2520      1.00000
     92      -5.2289      1.00000
     93      -5.0623      1.00000
     94      -5.0350      1.00000
     95      -5.0131      1.00000
     96      -5.0129      1.00000
     97      -4.9815      1.00000
     98      -4.9813      1.00000
     99      -4.9791      1.00000
    100      -4.9183      1.00000
    101      -4.7917      1.00000
    102      -4.7355      1.00000
    103      -4.7354      1.00000
    104      -4.6846      1.00000
    105      -4.6771      1.00000
    106      -4.6707      1.00000
    107      -4.6664      1.00000
    108      -4.6662      1.00000
    109      -4.6277      1.00000
    110      -4.6049      1.00000
    111      -4.6047      1.00000
    112      -4.5074      1.00000
    113      -4.1396      1.00000
    114      -4.1354      1.00000
    115      -4.1345      1.00000
    116      -4.1044      1.00000
    117      -4.0987      1.00000
    118      -4.0565      1.00000
    119      -4.0560      1.00000
    120      -4.0208      1.00000
    121      -4.0091      1.00000
    122      -3.9660      1.00000
    123      -3.9656      1.00000
    124      -3.9085      1.00000
    125      -3.9011      1.00000
    126      -3.8703      1.00000
    127      -3.8698      1.00000
    128      -3.8377      1.00000
    129      -3.8087      1.00000
    130      -3.8081      1.00000
    131      -3.8057      1.00000
    132      -3.7784      1.00000
    133      -3.7650      1.00000
    134      -3.7414      1.00000
    135      -3.7309      1.00000
    136      -3.7303      1.00000
    137      -3.6055      1.00000
    138      -3.5862      1.00000
    139      -3.5854      1.00000
    140      -3.5201      1.00000
    141      -3.4932      1.00000
    142      -3.4562      1.00000
    143      -3.4559      1.00000
    144      -3.4071      1.00000
    145      -3.1382      1.00000
    146      -3.0862      1.00000
    147      -3.0853      1.00000
    148      -3.0791      1.00000
    149      -3.0789      1.00000
    150      -3.0329      1.00000
    151      -3.0324      1.00000
    152      -2.9840      1.00000
    153      -2.7687      1.00000
    154      -2.7295      1.00000
    155      -2.7286      1.00000
    156      -2.7138      1.00000
    157      -2.0380      1.00000
    158      -2.0250      1.00000
    159      -2.0248      1.00000
    160      -2.0050      1.00000
    161      -1.9946      1.00000
    162      -1.9926      1.00000
    163      -1.9603      1.00000
    164      -1.9596      1.00000
    165      -1.9303      1.00000
    166      -1.9123      1.00000
    167      -1.9120      1.00000
    168      -1.8999      1.00000
    169       3.3560      0.00000
    170       3.3913      0.00000
    171       3.3938      0.00000
    172       3.4534      0.00000
    173       3.4871      0.00000
    174       3.5378      0.00000
    175       3.6422      0.00000
    176       3.6504      0.00000
    177       3.6620      0.00000
    178       3.7024      0.00000
    179       3.7764      0.00000
    180       3.8588      0.00000
    181       3.8658      0.00000
    182       3.9056      0.00000
    183       3.9415      0.00000
    184       3.9486      0.00000
    185       3.9858      0.00000
    186       4.0294      0.00000
    187       4.0459      0.00000
    188       4.0596      0.00000
    189       4.0817      0.00000
    190       4.0937      0.00000
    191       4.0987      0.00000
    192       4.1776      0.00000
    193       4.2580      0.00000
    194       4.2910      0.00000
    195       4.3610      0.00000
    196       4.3971      0.00000
    197       4.5624      0.00000
    198       4.6126      0.00000
    199       4.7678      0.00000
    200       4.7923      0.00000

 k-point    13 :      -0.2000    0.4000    0.0000
  band No.  band energies     occupation 
      1     -30.8147      1.00000
      2     -30.8147      1.00000
      3     -30.8146      1.00000
      4     -30.8146      1.00000
      5     -18.2183      1.00000
      6     -18.1922      1.00000
      7     -18.1576      1.00000
      8     -18.1513      1.00000
      9     -18.0657      1.00000
     10     -18.0594      1.00000
     11     -18.0287      1.00000
     12     -18.0126      1.00000
     13     -17.9889      1.00000
     14     -17.9866      1.00000
     15     -17.9856      1.00000
     16     -17.9823      1.00000
     17     -17.9791      1.00000
     18     -17.9789      1.00000
     19     -17.9756      1.00000
     20     -17.9754      1.00000
     21     -17.9618      1.00000
     22     -17.9579      1.00000
     23     -17.9576      1.00000
     24     -17.9478      1.00000
     25     -17.9430      1.00000
     26     -17.9423      1.00000
     27     -17.9373      1.00000
     28     -17.9354      1.00000
     29     -14.3061      1.00000
     30     -14.3055      1.00000
     31     -14.3049      1.00000
     32     -14.3043      1.00000
     33     -14.3039      1.00000
     34     -14.3039      1.00000
     35     -14.3039      1.00000
     36     -14.3026      1.00000
     37     -14.3022      1.00000
     38     -14.3018      1.00000
     39     -14.3015      1.00000
     40     -14.3012      1.00000
     41     -11.0107      1.00000
     42     -11.0089      1.00000
     43     -10.9951      1.00000
     44     -10.9717      1.00000
     45     -10.9645      1.00000
     46     -10.9634      1.00000
     47     -10.9579      1.00000
     48     -10.9571      1.00000
     49      -9.5974      1.00000
     50      -9.5969      1.00000
     51      -9.5968      1.00000
     52      -9.5955      1.00000
     53      -9.5948      1.00000
     54      -9.5945      1.00000
     55      -9.5936      1.00000
     56      -9.5931      1.00000
     57      -9.5927      1.00000
     58      -9.5925      1.00000
     59      -9.5921      1.00000
     60      -9.5915      1.00000
     61      -9.5056      1.00000
     62      -9.3412      1.00000
     63      -9.1203      1.00000
     64      -9.0813      1.00000
     65      -8.5689      1.00000
     66      -8.5278      1.00000
     67      -8.2991      1.00000
     68      -8.1517      1.00000
     69      -7.4575      1.00000
     70      -7.4308      1.00000
     71      -7.3868      1.00000
     72      -7.3786      1.00000
     73      -7.3591      1.00000
     74      -7.3460      1.00000
     75      -7.3120      1.00000
     76      -7.2937      1.00000
     77      -6.8605      1.00000
     78      -6.8560      1.00000
     79      -6.7606      1.00000
     80      -6.6275      1.00000
     81      -5.8862      1.00000
     82      -5.8651      1.00000
     83      -5.8262      1.00000
     84      -5.7324      1.00000
     85      -5.6568      1.00000
     86      -5.6543      1.00000
     87      -5.4643      1.00000
     88      -5.4243      1.00000
     89      -5.2695      1.00000
     90      -5.2485      1.00000
     91      -5.2034      1.00000
     92      -5.1930      1.00000
     93      -5.1058      1.00000
     94      -5.0882      1.00000
     95      -5.0642      1.00000
     96      -5.0498      1.00000
     97      -4.9621      1.00000
     98      -4.9592      1.00000
     99      -4.9329      1.00000
    100      -4.8776      1.00000
    101      -4.8310      1.00000
    102      -4.8021      1.00000
    103      -4.7705      1.00000
    104      -4.7350      1.00000
    105      -4.7184      1.00000
    106      -4.7142      1.00000
    107      -4.6811      1.00000
    108      -4.6595      1.00000
    109      -4.6277      1.00000
    110      -4.6083      1.00000
    111      -4.5927      1.00000
    112      -4.4918      1.00000
    113      -4.1309      1.00000
    114      -4.1277      1.00000
    115      -4.0854      1.00000
    116      -4.0796      1.00000
    117      -4.0631      1.00000
    118      -4.0366      1.00000
    119      -4.0273      1.00000
    120      -3.9976      1.00000
    121      -3.9668      1.00000
    122      -3.9532      1.00000
    123      -3.9379      1.00000
    124      -3.9338      1.00000
    125      -3.8857      1.00000
    126      -3.8659      1.00000
    127      -3.8574      1.00000
    128      -3.8415      1.00000
    129      -3.8022      1.00000
    130      -3.8004      1.00000
    131      -3.7990      1.00000
    132      -3.7961      1.00000
    133      -3.7721      1.00000
    134      -3.7345      1.00000
    135      -3.7277      1.00000
    136      -3.7257      1.00000
    137      -3.6374      1.00000
    138      -3.5968      1.00000
    139      -3.5046      1.00000
    140      -3.4851      1.00000
    141      -3.4691      1.00000
    142      -3.4508      1.00000
    143      -3.3563      1.00000
    144      -3.3397      1.00000
    145      -3.1875      1.00000
    146      -3.1465      1.00000
    147      -3.1179      1.00000
    148      -3.1053      1.00000
    149      -3.0565      1.00000
    150      -3.0254      1.00000
    151      -3.0074      1.00000
    152      -2.9577      1.00000
    153      -2.8921      1.00000
    154      -2.8188      1.00000
    155      -2.7981      1.00000
    156      -2.7954      1.00000
    157      -2.1136      1.00000
    158      -2.1128      1.00000
    159      -2.0240      1.00000
    160      -2.0195      1.00000
    161      -2.0168      1.00000
    162      -2.0135      1.00000
    163      -1.9288      1.00000
    164      -1.9269      1.00000
    165      -1.9168      1.00000
    166      -1.9133      1.00000
    167      -1.8308      1.00000
    168      -1.8299      1.00000
    169       3.2854      0.00000
    170       3.3028      0.00000
    171       3.4085      0.00000
    172       3.4254      0.00000
    173       3.4316      0.00000
    174       3.4471      0.00000
    175       3.7026      0.00000
    176       3.7050      0.00000
    177       3.7316      0.00000
    178       3.7870      0.00000
    179       3.8086      0.00000
    180       3.8522      0.00000
    181       3.8931      0.00000
    182       3.9433      0.00000
    183       3.9823      0.00000
    184       4.0128      0.00000
    185       4.0196      0.00000
    186       4.0409      0.00000
    187       4.0732      0.00000
    188       4.1143      0.00000
    189       4.1187      0.00000
    190       4.1293      0.00000
    191       4.1781      0.00000
    192       4.2097      0.00000
    193       4.2392      0.00000
    194       4.2622      0.00000
    195       4.2988      0.00000
    196       4.4158      0.00000
    197       4.5610      0.00000
    198       4.5866      0.00000
    199       4.6323      0.00000
    200       4.7769      0.00000

 k-point    14 :       0.0000    0.0000    0.2000
  band No.  band energies     occupation 
      1     -30.8147      1.00000
      2     -30.8147      1.00000
      3     -30.8146      1.00000
      4     -30.8146      1.00000
      5     -18.2442      1.00000
      6     -18.1724      1.00000
      7     -18.1580      1.00000
      8     -18.1574      1.00000
      9     -18.0442      1.00000
     10     -18.0431      1.00000
     11     -18.0270      1.00000
     12     -17.9886      1.00000
     13     -17.9885      1.00000
     14     -17.9862      1.00000
     15     -17.9857      1.00000
     16     -17.9853      1.00000
     17     -17.9849      1.00000
     18     -17.9835      1.00000
     19     -17.9821      1.00000
     20     -17.9814      1.00000
     21     -17.9802      1.00000
     22     -17.9751      1.00000
     23     -17.9738      1.00000
     24     -17.9392      1.00000
     25     -17.9365      1.00000
     26     -17.9354      1.00000
     27     -17.9347      1.00000
     28     -17.9331      1.00000
     29     -14.3068      1.00000
     30     -14.3068      1.00000
     31     -14.3065      1.00000
     32     -14.3037      1.00000
     33     -14.3037      1.00000
     34     -14.3033      1.00000
     35     -14.3033      1.00000
     36     -14.3031      1.00000
     37     -14.3030      1.00000
     38     -14.3007      1.00000
     39     -14.3004      1.00000
     40     -14.3004      1.00000
     41     -11.0298      1.00000
     42     -11.0290      1.00000
     43     -11.0248      1.00000
     44     -10.9590      1.00000
     45     -10.9577      1.00000
     46     -10.9576      1.00000
     47     -10.9550      1.00000
     48     -10.9541      1.00000
     49      -9.6592      1.00000
     50      -9.5976      1.00000
     51      -9.5976      1.00000
     52      -9.5974      1.00000
     53      -9.5960      1.00000
     54      -9.5954      1.00000
     55      -9.5946      1.00000
     56      -9.5937      1.00000
     57      -9.5927      1.00000
     58      -9.5918      1.00000
     59      -9.5917      1.00000
     60      -9.5915      1.00000
     61      -9.5912      1.00000
     62      -9.2254      1.00000
     63      -9.1406      1.00000
     64      -9.1400      1.00000
     65      -8.2919      1.00000
     66      -8.2916      1.00000
     67      -8.1801      1.00000
     68      -7.7466      1.00000
     69      -7.4867      1.00000
     70      -7.4866      1.00000
     71      -7.4170      1.00000
     72      -7.4169      1.00000
     73      -7.4002      1.00000
     74      -7.4002      1.00000
     75      -7.3270      1.00000
     76      -7.3269      1.00000
     77      -7.2171      1.00000
     78      -7.2168      1.00000
     79      -7.1435      1.00000
     80      -6.9630      1.00000
     81      -5.6854      1.00000
     82      -5.6849      1.00000
     83      -5.6709      1.00000
     84      -5.5885      1.00000
     85      -5.5867      1.00000
     86      -5.5036      1.00000
     87      -5.4019      1.00000
     88      -5.4018      1.00000
     89      -5.1805      1.00000
     90      -5.1804      1.00000
     91      -5.1598      1.00000
     92      -5.1554      1.00000
     93      -5.1473      1.00000
     94      -5.1471      1.00000
     95      -5.0619      1.00000
     96      -5.0618      1.00000
     97      -4.9968      1.00000
     98      -4.9967      1.00000
     99      -4.9951      1.00000
    100      -4.9947      1.00000
    101      -4.8329      1.00000
    102      -4.8323      1.00000
    103      -4.7562      1.00000
    104      -4.7560      1.00000
    105      -4.7456      1.00000
    106      -4.7450      1.00000
    107      -4.7442      1.00000
    108      -4.7165      1.00000
    109      -4.7164      1.00000
    110      -4.5682      1.00000
    111      -4.5680      1.00000
    112      -4.5291      1.00000
    113      -4.1021      1.00000
    114      -4.1018      1.00000
    115      -4.0594      1.00000
    116      -4.0582      1.00000
    117      -4.0528      1.00000
    118      -4.0522      1.00000
    119      -3.9392      1.00000
    120      -3.9270      1.00000
    121      -3.9267      1.00000
    122      -3.9030      1.00000
    123      -3.9025      1.00000
    124      -3.8851      1.00000
    125      -3.8706      1.00000
    126      -3.8697      1.00000
    127      -3.8478      1.00000
    128      -3.8471      1.00000
    129      -3.8288      1.00000
    130      -3.8287      1.00000
    131      -3.8144      1.00000
    132      -3.7806      1.00000
    133      -3.7248      1.00000
    134      -3.7247      1.00000
    135      -3.6343      1.00000
    136      -3.6339      1.00000
    137      -3.5213      1.00000
    138      -3.5210      1.00000
    139      -3.4282      1.00000
    140      -3.4229      1.00000
    141      -3.3700      1.00000
    142      -3.3697      1.00000
    143      -3.2867      1.00000
    144      -3.2833      1.00000
    145      -3.2538      1.00000
    146      -3.2533      1.00000
    147      -3.1994      1.00000
    148      -3.1447      1.00000
    149      -3.1446      1.00000
    150      -3.0759      1.00000
    151      -3.0756      1.00000
    152      -3.0165      1.00000
    153      -3.0160      1.00000
    154      -2.9233      1.00000
    155      -2.9231      1.00000
    156      -2.8816      1.00000
    157      -2.1489      1.00000
    158      -2.1466      1.00000
    159      -2.1141      1.00000
    160      -2.1140      1.00000
    161      -2.1108      1.00000
    162      -2.1106      1.00000
    163      -1.8317      1.00000
    164      -1.8316      1.00000
    165      -1.8309      1.00000
    166      -1.8305      1.00000
    167      -1.8002      1.00000
    168      -1.7994      1.00000
    169       3.2418      0.00000
    170       3.2837      0.00000
    171       3.2841      0.00000
    172       3.2843      0.00000
    173       3.3239      0.00000
    174       3.3241      0.00000
    175       3.5207      0.00000
    176       3.8260      0.00000
    177       3.8284      0.00000
    178       3.8394      0.00000
    179       3.9159      0.00000
    180       3.9168      0.00000
    181       3.9179      0.00000
    182       3.9231      0.00000
    183       3.9559      0.00000
    184       4.0563      0.00000
    185       4.0678      0.00000
    186       4.0977      0.00000
    187       4.1108      0.00000
    188       4.1133      0.00000
    189       4.1190      0.00000
    190       4.1559      0.00000
    191       4.1700      0.00000
    192       4.1812      0.00000
    193       4.1904      0.00000
    194       4.2430      0.00000
    195       4.2615      0.00000
    196       4.3759      0.00000
    197       4.4028      0.00000
    198       4.4293      0.00000
    199       4.4502      0.00000
    200       4.4823      0.00000

 k-point    15 :       0.2000    0.0000    0.2000
  band No.  band energies     occupation 
      1     -30.8147      1.00000
      2     -30.8147      1.00000
      3     -30.8146      1.00000
      4     -30.8146      1.00000
      5     -18.2373      1.00000
      6     -18.1684      1.00000
      7     -18.1676      1.00000
      8     -18.1546      1.00000
      9     -18.0538      1.00000
     10     -18.0404      1.00000
     11     -18.0392      1.00000
     12     -17.9970      1.00000
     13     -17.9884      1.00000
     14     -17.9863      1.00000
     15     -17.9850      1.00000
     16     -17.9823      1.00000
     17     -17.9822      1.00000
     18     -17.9808      1.00000
     19     -17.9798      1.00000
     20     -17.9776      1.00000
     21     -17.9730      1.00000
     22     -17.9721      1.00000
     23     -17.9693      1.00000
     24     -17.9398      1.00000
     25     -17.9375      1.00000
     26     -17.9372      1.00000
     27     -17.9362      1.00000
     28     -17.9349      1.00000
     29     -14.3068      1.00000
     30     -14.3065      1.00000
     31     -14.3056      1.00000
     32     -14.3038      1.00000
     33     -14.3038      1.00000
     34     -14.3037      1.00000
     35     -14.3034      1.00000
     36     -14.3034      1.00000
     37     -14.3025      1.00000
     38     -14.3009      1.00000
     39     -14.3008      1.00000
     40     -14.3007      1.00000
     41     -11.0231      1.00000
     42     -11.0192      1.00000
     43     -11.0189      1.00000
     44     -10.9603      1.00000
     45     -10.9591      1.00000
     46     -10.9579      1.00000
     47     -10.9575      1.00000
     48     -10.9566      1.00000
     49      -9.6201      1.00000
     50      -9.5976      1.00000
     51      -9.5973      1.00000
     52      -9.5972      1.00000
     53      -9.5957      1.00000
     54      -9.5951      1.00000
     55      -9.5946      1.00000
     56      -9.5938      1.00000
     57      -9.5929      1.00000
     58      -9.5922      1.00000
     59      -9.5919      1.00000
     60      -9.5917      1.00000
     61      -9.5912      1.00000
     62      -9.1951      1.00000
     63      -9.1947      1.00000
     64      -9.1176      1.00000
     65      -8.4119      1.00000
     66      -8.3229      1.00000
     67      -8.3223      1.00000
     68      -7.9179      1.00000
     69      -7.4787      1.00000
     70      -7.4262      1.00000
     71      -7.4088      1.00000
     72      -7.4087      1.00000
     73      -7.3488      1.00000
     74      -7.3360      1.00000
     75      -7.3260      1.00000
     76      -7.3254      1.00000
     77      -7.0988      1.00000
     78      -7.0673      1.00000
     79      -7.0666      1.00000
     80      -6.8196      1.00000
     81      -5.7518      1.00000
     82      -5.7094      1.00000
     83      -5.6848      1.00000
     84      -5.6843      1.00000
     85      -5.6347      1.00000
     86      -5.4945      1.00000
     87      -5.4944      1.00000
     88      -5.4034      1.00000
     89      -5.2305      1.00000
     90      -5.1987      1.00000
     91      -5.1986      1.00000
     92      -5.1754      1.00000
     93      -5.1356      1.00000
     94      -5.1217      1.00000
     95      -5.0212      1.00000
     96      -5.0207      1.00000
     97      -5.0107      1.00000
     98      -5.0103      1.00000
     99      -4.9983      1.00000
    100      -4.9139      1.00000
    101      -4.8334      1.00000
    102      -4.7785      1.00000
    103      -4.7612      1.00000
    104      -4.7609      1.00000
    105      -4.7284      1.00000
    106      -4.7224      1.00000
    107      -4.7220      1.00000
    108      -4.7134      1.00000
    109      -4.7130      1.00000
    110      -4.5902      1.00000
    111      -4.5779      1.00000
    112      -4.4993      1.00000
    113      -4.1133      1.00000
    114      -4.0985      1.00000
    115      -4.0973      1.00000
    116      -4.0780      1.00000
    117      -4.0542      1.00000
    118      -4.0538      1.00000
    119      -3.9567      1.00000
    120      -3.9316      1.00000
    121      -3.9111      1.00000
    122      -3.9105      1.00000
    123      -3.9088      1.00000
    124      -3.8853      1.00000
    125      -3.8753      1.00000
    126      -3.8603      1.00000
    127      -3.8602      1.00000
    128      -3.8425      1.00000
    129      -3.8232      1.00000
    130      -3.8222      1.00000
    131      -3.7889      1.00000
    132      -3.7812      1.00000
    133      -3.7801      1.00000
    134      -3.7393      1.00000
    135      -3.7289      1.00000
    136      -3.6665      1.00000
    137      -3.6219      1.00000
    138      -3.5255      1.00000
    139      -3.5246      1.00000
    140      -3.3781      1.00000
    141      -3.3721      1.00000
    142      -3.3666      1.00000
    143      -3.3662      1.00000
    144      -3.3146      1.00000
    145      -3.2849      1.00000
    146      -3.2045      1.00000
    147      -3.1045      1.00000
    148      -3.0831      1.00000
    149      -3.0826      1.00000
    150      -3.0626      1.00000
    151      -3.0619      1.00000
    152      -3.0570      1.00000
    153      -2.9313      1.00000
    154      -2.9001      1.00000
    155      -2.8576      1.00000
    156      -2.8567      1.00000
    157      -2.1179      1.00000
    158      -2.1139      1.00000
    159      -2.1137      1.00000
    160      -2.1043      1.00000
    161      -2.0874      1.00000
    162      -2.0838      1.00000
    163      -1.8581      1.00000
    164      -1.8573      1.00000
    165      -1.8370      1.00000
    166      -1.8309      1.00000
    167      -1.8306      1.00000
    168      -1.8260      1.00000
    169       3.2684      0.00000
    170       3.3033      0.00000
    171       3.3173      0.00000
    172       3.3173      0.00000
    173       3.3249      0.00000
    174       3.3536      0.00000
    175       3.5996      0.00000
    176       3.7917      0.00000
    177       3.8032      0.00000
    178       3.8108      0.00000
    179       3.9060      0.00000
    180       3.9259      0.00000
    181       3.9292      0.00000
    182       3.9315      0.00000
    183       3.9694      0.00000
    184       3.9895      0.00000
    185       4.0042      0.00000
    186       4.0733      0.00000
    187       4.0867      0.00000
    188       4.0996      0.00000
    189       4.1199      0.00000
    190       4.1304      0.00000
    191       4.1638      0.00000
    192       4.1965      0.00000
    193       4.2196      0.00000
    194       4.2503      0.00000
    195       4.3003      0.00000
    196       4.4277      0.00000
    197       4.4631      0.00000
    198       4.5171      0.00000
    199       4.5726      0.00000
    200       4.6299      0.00000

 k-point    16 :       0.4000    0.0000    0.2000
  band No.  band energies     occupation 
      1     -30.8147      1.00000
      2     -30.8147      1.00000
      3     -30.8146      1.00000
      4     -30.8146      1.00000
      5     -18.2184      1.00000
      6     -18.1924      1.00000
      7     -18.1573      1.00000
      8     -18.1512      1.00000
      9     -18.0655      1.00000
     10     -18.0597      1.00000
     11     -18.0282      1.00000
     12     -18.0123      1.00000
     13     -17.9882      1.00000
     14     -17.9864      1.00000
     15     -17.9847      1.00000
     16     -17.9827      1.00000
     17     -17.9816      1.00000
     18     -17.9799      1.00000
     19     -17.9770      1.00000
     20     -17.9748      1.00000
     21     -17.9605      1.00000
     22     -17.9583      1.00000
     23     -17.9566      1.00000
     24     -17.9467      1.00000
     25     -17.9429      1.00000
     26     -17.9417      1.00000
     27     -17.9379      1.00000
     28     -17.9361      1.00000
     29     -14.3061      1.00000
     30     -14.3055      1.00000
     31     -14.3049      1.00000
     32     -14.3043      1.00000
     33     -14.3040      1.00000
     34     -14.3039      1.00000
     35     -14.3039      1.00000
     36     -14.3026      1.00000
     37     -14.3022      1.00000
     38     -14.3018      1.00000
     39     -14.3015      1.00000
     40     -14.3012      1.00000
     41     -11.0108      1.00000
     42     -11.0091      1.00000
     43     -10.9950      1.00000
     44     -10.9715      1.00000
     45     -10.9649      1.00000
     46     -10.9626      1.00000
     47     -10.9581      1.00000
     48     -10.9575      1.00000
     49      -9.5976      1.00000
     50      -9.5969      1.00000
     51      -9.5968      1.00000
     52      -9.5949      1.00000
     53      -9.5948      1.00000
     54      -9.5945      1.00000
     55      -9.5938      1.00000
     56      -9.5934      1.00000
     57      -9.5930      1.00000
     58      -9.5923      1.00000
     59      -9.5922      1.00000
     60      -9.5912      1.00000
     61      -9.5055      1.00000
     62      -9.3411      1.00000
     63      -9.1205      1.00000
     64      -9.0812      1.00000
     65      -8.5690      1.00000
     66      -8.5277      1.00000
     67      -8.2993      1.00000
     68      -8.1519      1.00000
     69      -7.4577      1.00000
     70      -7.4310      1.00000
     71      -7.3870      1.00000
     72      -7.3785      1.00000
     73      -7.3593      1.00000
     74      -7.3459      1.00000
     75      -7.3119      1.00000
     76      -7.2935      1.00000
     77      -6.8603      1.00000
     78      -6.8557      1.00000
     79      -6.7605      1.00000
     80      -6.6273      1.00000
     81      -5.8863      1.00000
     82      -5.8654      1.00000
     83      -5.8265      1.00000
     84      -5.7325      1.00000
     85      -5.6567      1.00000
     86      -5.6537      1.00000
     87      -5.4642      1.00000
     88      -5.4243      1.00000
     89      -5.2695      1.00000
     90      -5.2484      1.00000
     91      -5.2035      1.00000
     92      -5.1930      1.00000
     93      -5.1057      1.00000
     94      -5.0881      1.00000
     95      -5.0641      1.00000
     96      -5.0496      1.00000
     97      -4.9623      1.00000
     98      -4.9592      1.00000
     99      -4.9330      1.00000
    100      -4.8775      1.00000
    101      -4.8314      1.00000
    102      -4.8023      1.00000
    103      -4.7704      1.00000
    104      -4.7347      1.00000
    105      -4.7186      1.00000
    106      -4.7141      1.00000
    107      -4.6812      1.00000
    108      -4.6594      1.00000
    109      -4.6278      1.00000
    110      -4.6082      1.00000
    111      -4.5931      1.00000
    112      -4.4920      1.00000
    113      -4.1305      1.00000
    114      -4.1272      1.00000
    115      -4.0859      1.00000
    116      -4.0798      1.00000
    117      -4.0635      1.00000
    118      -4.0368      1.00000
    119      -4.0271      1.00000
    120      -3.9975      1.00000
    121      -3.9667      1.00000
    122      -3.9531      1.00000
    123      -3.9376      1.00000
    124      -3.9337      1.00000
    125      -3.8855      1.00000
    126      -3.8661      1.00000
    127      -3.8580      1.00000
    128      -3.8417      1.00000
    129      -3.8022      1.00000
    130      -3.8004      1.00000
    131      -3.7992      1.00000
    132      -3.7962      1.00000
    133      -3.7719      1.00000
    134      -3.7346      1.00000
    135      -3.7277      1.00000
    136      -3.7257      1.00000
    137      -3.6374      1.00000
    138      -3.5969      1.00000
    139      -3.5043      1.00000
    140      -3.4849      1.00000
    141      -3.4692      1.00000
    142      -3.4507      1.00000
    143      -3.3566      1.00000
    144      -3.3399      1.00000
    145      -3.1873      1.00000
    146      -3.1464      1.00000
    147      -3.1177      1.00000
    148      -3.1052      1.00000
    149      -3.0564      1.00000
    150      -3.0253      1.00000
    151      -3.0075      1.00000
    152      -2.9577      1.00000
    153      -2.8922      1.00000
    154      -2.8188      1.00000
    155      -2.7981      1.00000
    156      -2.7955      1.00000
    157      -2.1135      1.00000
    158      -2.1131      1.00000
    159      -2.0239      1.00000
    160      -2.0192      1.00000
    161      -2.0168      1.00000
    162      -2.0135      1.00000
    163      -1.9288      1.00000
    164      -1.9269      1.00000
    165      -1.9166      1.00000
    166      -1.9131      1.00000
    167      -1.8308      1.00000
    168      -1.8304      1.00000
    169       3.2856      0.00000
    170       3.3019      0.00000
    171       3.4075      0.00000
    172       3.4251      0.00000
    173       3.4306      0.00000
    174       3.4473      0.00000
    175       3.6714      0.00000
    176       3.7325      0.00000
    177       3.7463      0.00000
    178       3.7672      0.00000
    179       3.8104      0.00000
    180       3.8429      0.00000
    181       3.8996      0.00000
    182       3.9232      0.00000
    183       3.9623      0.00000
    184       3.9670      0.00000
    185       4.0054      0.00000
    186       4.0280      0.00000
    187       4.0461      0.00000
    188       4.1014      0.00000
    189       4.1157      0.00000
    190       4.1469      0.00000
    191       4.1671      0.00000
    192       4.2013      0.00000
    193       4.2079      0.00000
    194       4.3024      0.00000
    195       4.3270      0.00000
    196       4.4229      0.00000
    197       4.4518      0.00000
    198       4.5645      0.00000
    199       4.6958      0.00000
    200       4.8238      0.00000

 k-point    17 :      -0.4000    0.0000    0.2000
  band No.  band energies     occupation 
      1     -30.8147      1.00000
      2     -30.8147      1.00000
      3     -30.8146      1.00000
      4     -30.8146      1.00000
      5     -18.2184      1.00000
      6     -18.1924      1.00000
      7     -18.1573      1.00000
      8     -18.1512      1.00000
      9     -18.0655      1.00000
     10     -18.0597      1.00000
     11     -18.0281      1.00000
     12     -18.0123      1.00000
     13     -17.9882      1.00000
     14     -17.9864      1.00000
     15     -17.9847      1.00000
     16     -17.9827      1.00000
     17     -17.9816      1.00000
     18     -17.9799      1.00000
     19     -17.9770      1.00000
     20     -17.9748      1.00000
     21     -17.9605      1.00000
     22     -17.9583      1.00000
     23     -17.9566      1.00000
     24     -17.9467      1.00000
     25     -17.9429      1.00000
     26     -17.9417      1.00000
     27     -17.9379      1.00000
     28     -17.9361      1.00000
     29     -14.3061      1.00000
     30     -14.3055      1.00000
     31     -14.3049      1.00000
     32     -14.3043      1.00000
     33     -14.3040      1.00000
     34     -14.3039      1.00000
     35     -14.3039      1.00000
     36     -14.3026      1.00000
     37     -14.3022      1.00000
     38     -14.3018      1.00000
     39     -14.3015      1.00000
     40     -14.3012      1.00000
     41     -11.0108      1.00000
     42     -11.0091      1.00000
     43     -10.9950      1.00000
     44     -10.9715      1.00000
     45     -10.9649      1.00000
     46     -10.9626      1.00000
     47     -10.9581      1.00000
     48     -10.9575      1.00000
     49      -9.5976      1.00000
     50      -9.5969      1.00000
     51      -9.5968      1.00000
     52      -9.5949      1.00000
     53      -9.5948      1.00000
     54      -9.5945      1.00000
     55      -9.5938      1.00000
     56      -9.5934      1.00000
     57      -9.5930      1.00000
     58      -9.5923      1.00000
     59      -9.5922      1.00000
     60      -9.5912      1.00000
     61      -9.5055      1.00000
     62      -9.3411      1.00000
     63      -9.1205      1.00000
     64      -9.0812      1.00000
     65      -8.5690      1.00000
     66      -8.5277      1.00000
     67      -8.2993      1.00000
     68      -8.1519      1.00000
     69      -7.4577      1.00000
     70      -7.4310      1.00000
     71      -7.3870      1.00000
     72      -7.3784      1.00000
     73      -7.3593      1.00000
     74      -7.3459      1.00000
     75      -7.3118      1.00000
     76      -7.2936      1.00000
     77      -6.8603      1.00000
     78      -6.8557      1.00000
     79      -6.7605      1.00000
     80      -6.6273      1.00000
     81      -5.8863      1.00000
     82      -5.8654      1.00000
     83      -5.8266      1.00000
     84      -5.7325      1.00000
     85      -5.6567      1.00000
     86      -5.6537      1.00000
     87      -5.4642      1.00000
     88      -5.4243      1.00000
     89      -5.2695      1.00000
     90      -5.2484      1.00000
     91      -5.2035      1.00000
     92      -5.1930      1.00000
     93      -5.1057      1.00000
     94      -5.0881      1.00000
     95      -5.0641      1.00000
     96      -5.0496      1.00000
     97      -4.9622      1.00000
     98      -4.9592      1.00000
     99      -4.9330      1.00000
    100      -4.8775      1.00000
    101      -4.8314      1.00000
    102      -4.8023      1.00000
    103      -4.7704      1.00000
    104      -4.7347      1.00000
    105      -4.7186      1.00000
    106      -4.7141      1.00000
    107      -4.6812      1.00000
    108      -4.6594      1.00000
    109      -4.6278      1.00000
    110      -4.6082      1.00000
    111      -4.5931      1.00000
    112      -4.4920      1.00000
    113      -4.1305      1.00000
    114      -4.1272      1.00000
    115      -4.0859      1.00000
    116      -4.0798      1.00000
    117      -4.0635      1.00000
    118      -4.0368      1.00000
    119      -4.0271      1.00000
    120      -3.9975      1.00000
    121      -3.9667      1.00000
    122      -3.9531      1.00000
    123      -3.9376      1.00000
    124      -3.9337      1.00000
    125      -3.8855      1.00000
    126      -3.8661      1.00000
    127      -3.8580      1.00000
    128      -3.8417      1.00000
    129      -3.8022      1.00000
    130      -3.8004      1.00000
    131      -3.7992      1.00000
    132      -3.7961      1.00000
    133      -3.7719      1.00000
    134      -3.7346      1.00000
    135      -3.7277      1.00000
    136      -3.7257      1.00000
    137      -3.6374      1.00000
    138      -3.5970      1.00000
    139      -3.5043      1.00000
    140      -3.4849      1.00000
    141      -3.4692      1.00000
    142      -3.4507      1.00000
    143      -3.3566      1.00000
    144      -3.3399      1.00000
    145      -3.1873      1.00000
    146      -3.1464      1.00000
    147      -3.1177      1.00000
    148      -3.1052      1.00000
    149      -3.0564      1.00000
    150      -3.0253      1.00000
    151      -3.0075      1.00000
    152      -2.9577      1.00000
    153      -2.8922      1.00000
    154      -2.8188      1.00000
    155      -2.7982      1.00000
    156      -2.7954      1.00000
    157      -2.1135      1.00000
    158      -2.1131      1.00000
    159      -2.0239      1.00000
    160      -2.0192      1.00000
    161      -2.0168      1.00000
    162      -2.0135      1.00000
    163      -1.9288      1.00000
    164      -1.9269      1.00000
    165      -1.9166      1.00000
    166      -1.9131      1.00000
    167      -1.8308      1.00000
    168      -1.8304      1.00000
    169       3.2855      0.00000
    170       3.3015      0.00000
    171       3.4036      0.00000
    172       3.4240      0.00000
    173       3.4251      0.00000
    174       3.4472      0.00000
    175       3.6346      0.00000
    176       3.6465      0.00000
    177       3.6480      0.00000
    178       3.6581      0.00000
    179       3.8083      0.00000
    180       3.8219      0.00000
    181       3.8912      0.00000
    182       3.9169      0.00000
    183       3.9468      0.00000
    184       3.9607      0.00000
    185       3.9634      0.00000
    186       4.0129      0.00000
    187       4.0174      0.00000
    188       4.0368      0.00000
    189       4.0590      0.00000
    190       4.1150      0.00000
    191       4.1209      0.00000
    192       4.1644      0.00000
    193       4.1837      0.00000
    194       4.2087      0.00000
    195       4.2944      0.00000
    196       4.3559      0.00000
    197       4.3913      0.00000
    198       4.4549      0.00000
    199       4.4607      0.00000
    200       4.5578      0.00000

 k-point    18 :      -0.2000    0.0000    0.2000
  band No.  band energies     occupation 
      1     -30.8147      1.00000
      2     -30.8147      1.00000
      3     -30.8146      1.00000
      4     -30.8146      1.00000
      5     -18.2373      1.00000
      6     -18.1684      1.00000
      7     -18.1676      1.00000
      8     -18.1546      1.00000
      9     -18.0538      1.00000
     10     -18.0404      1.00000
     11     -18.0392      1.00000
     12     -17.9970      1.00000
     13     -17.9884      1.00000
     14     -17.9863      1.00000
     15     -17.9850      1.00000
     16     -17.9823      1.00000
     17     -17.9822      1.00000
     18     -17.9808      1.00000
     19     -17.9798      1.00000
     20     -17.9776      1.00000
     21     -17.9730      1.00000
     22     -17.9721      1.00000
     23     -17.9693      1.00000
     24     -17.9398      1.00000
     25     -17.9375      1.00000
     26     -17.9372      1.00000
     27     -17.9362      1.00000
     28     -17.9349      1.00000
     29     -14.3068      1.00000
     30     -14.3065      1.00000
     31     -14.3056      1.00000
     32     -14.3038      1.00000
     33     -14.3038      1.00000
     34     -14.3037      1.00000
     35     -14.3034      1.00000
     36     -14.3034      1.00000
     37     -14.3025      1.00000
     38     -14.3009      1.00000
     39     -14.3008      1.00000
     40     -14.3007      1.00000
     41     -11.0231      1.00000
     42     -11.0192      1.00000
     43     -11.0189      1.00000
     44     -10.9603      1.00000
     45     -10.9591      1.00000
     46     -10.9579      1.00000
     47     -10.9575      1.00000
     48     -10.9566      1.00000
     49      -9.6201      1.00000
     50      -9.5976      1.00000
     51      -9.5973      1.00000
     52      -9.5972      1.00000
     53      -9.5957      1.00000
     54      -9.5951      1.00000
     55      -9.5946      1.00000
     56      -9.5938      1.00000
     57      -9.5929      1.00000
     58      -9.5922      1.00000
     59      -9.5919      1.00000
     60      -9.5917      1.00000
     61      -9.5912      1.00000
     62      -9.1951      1.00000
     63      -9.1947      1.00000
     64      -9.1176      1.00000
     65      -8.4119      1.00000
     66      -8.3229      1.00000
     67      -8.3223      1.00000
     68      -7.9179      1.00000
     69      -7.4787      1.00000
     70      -7.4262      1.00000
     71      -7.4088      1.00000
     72      -7.4087      1.00000
     73      -7.3488      1.00000
     74      -7.3360      1.00000
     75      -7.3261      1.00000
     76      -7.3254      1.00000
     77      -7.0988      1.00000
     78      -7.0672      1.00000
     79      -7.0666      1.00000
     80      -6.8196      1.00000
     81      -5.7518      1.00000
     82      -5.7095      1.00000
     83      -5.6848      1.00000
     84      -5.6843      1.00000
     85      -5.6347      1.00000
     86      -5.4945      1.00000
     87      -5.4944      1.00000
     88      -5.4034      1.00000
     89      -5.2305      1.00000
     90      -5.1987      1.00000
     91      -5.1986      1.00000
     92      -5.1754      1.00000
     93      -5.1356      1.00000
     94      -5.1217      1.00000
     95      -5.0212      1.00000
     96      -5.0207      1.00000
     97      -5.0107      1.00000
     98      -5.0103      1.00000
     99      -4.9983      1.00000
    100      -4.9139      1.00000
    101      -4.8334      1.00000
    102      -4.7785      1.00000
    103      -4.7612      1.00000
    104      -4.7609      1.00000
    105      -4.7284      1.00000
    106      -4.7224      1.00000
    107      -4.7220      1.00000
    108      -4.7134      1.00000
    109      -4.7131      1.00000
    110      -4.5902      1.00000
    111      -4.5779      1.00000
    112      -4.4993      1.00000
    113      -4.1133      1.00000
    114      -4.0985      1.00000
    115      -4.0973      1.00000
    116      -4.0780      1.00000
    117      -4.0543      1.00000
    118      -4.0538      1.00000
    119      -3.9567      1.00000
    120      -3.9316      1.00000
    121      -3.9111      1.00000
    122      -3.9105      1.00000
    123      -3.9088      1.00000
    124      -3.8853      1.00000
    125      -3.8753      1.00000
    126      -3.8603      1.00000
    127      -3.8602      1.00000
    128      -3.8425      1.00000
    129      -3.8232      1.00000
    130      -3.8222      1.00000
    131      -3.7889      1.00000
    132      -3.7812      1.00000
    133      -3.7801      1.00000
    134      -3.7393      1.00000
    135      -3.7289      1.00000
    136      -3.6665      1.00000
    137      -3.6220      1.00000
    138      -3.5255      1.00000
    139      -3.5246      1.00000
    140      -3.3780      1.00000
    141      -3.3721      1.00000
    142      -3.3666      1.00000
    143      -3.3662      1.00000
    144      -3.3146      1.00000
    145      -3.2849      1.00000
    146      -3.2045      1.00000
    147      -3.1045      1.00000
    148      -3.0831      1.00000
    149      -3.0825      1.00000
    150      -3.0627      1.00000
    151      -3.0619      1.00000
    152      -3.0571      1.00000
    153      -2.9313      1.00000
    154      -2.9002      1.00000
    155      -2.8576      1.00000
    156      -2.8567      1.00000
    157      -2.1179      1.00000
    158      -2.1139      1.00000
    159      -2.1137      1.00000
    160      -2.1043      1.00000
    161      -2.0874      1.00000
    162      -2.0839      1.00000
    163      -1.8581      1.00000
    164      -1.8573      1.00000
    165      -1.8370      1.00000
    166      -1.8309      1.00000
    167      -1.8306      1.00000
    168      -1.8260      1.00000
    169       3.2683      0.00000
    170       3.3033      0.00000
    171       3.3169      0.00000
    172       3.3172      0.00000
    173       3.3249      0.00000
    174       3.3529      0.00000
    175       3.5996      0.00000
    176       3.7728      0.00000
    177       3.7833      0.00000
    178       3.7860      0.00000
    179       3.8992      0.00000
    180       3.9005      0.00000
    181       3.9249      0.00000
    182       3.9277      0.00000
    183       3.9322      0.00000
    184       3.9695      0.00000
    185       3.9769      0.00000
    186       4.0371      0.00000
    187       4.0407      0.00000
    188       4.0462      0.00000
    189       4.1066      0.00000
    190       4.1088      0.00000
    191       4.1356      0.00000
    192       4.1550      0.00000
    193       4.1572      0.00000
    194       4.2275      0.00000
    195       4.2326      0.00000
    196       4.3608      0.00000
    197       4.4085      0.00000
    198       4.4469      0.00000
    199       4.4524      0.00000
    200       4.5043      0.00000

 k-point    19 :       0.0000    0.2000    0.2000
  band No.  band energies     occupation 
      1     -30.8147      1.00000
      2     -30.8147      1.00000
      3     -30.8146      1.00000
      4     -30.8146      1.00000
      5     -18.2373      1.00000
      6     -18.1684      1.00000
      7     -18.1672      1.00000
      8     -18.1551      1.00000
      9     -18.0533      1.00000
     10     -18.0409      1.00000
     11     -18.0399      1.00000
     12     -17.9977      1.00000
     13     -17.9856      1.00000
     14     -17.9850      1.00000
     15     -17.9837      1.00000
     16     -17.9834      1.00000
     17     -17.9816      1.00000
     18     -17.9805      1.00000
     19     -17.9804      1.00000
     20     -17.9792      1.00000
     21     -17.9740      1.00000
     22     -17.9724      1.00000
     23     -17.9695      1.00000
     24     -17.9405      1.00000
     25     -17.9381      1.00000
     26     -17.9367      1.00000
     27     -17.9355      1.00000
     28     -17.9349      1.00000
     29     -14.3068      1.00000
     30     -14.3065      1.00000
     31     -14.3056      1.00000
     32     -14.3038      1.00000
     33     -14.3038      1.00000
     34     -14.3037      1.00000
     35     -14.3034      1.00000
     36     -14.3034      1.00000
     37     -14.3025      1.00000
     38     -14.3009      1.00000
     39     -14.3008      1.00000
     40     -14.3007      1.00000
     41     -11.0229      1.00000
     42     -11.0197      1.00000
     43     -11.0186      1.00000
     44     -10.9601      1.00000
     45     -10.9594      1.00000
     46     -10.9585      1.00000
     47     -10.9568      1.00000
     48     -10.9566      1.00000
     49      -9.6202      1.00000
     50      -9.5974      1.00000
     51      -9.5973      1.00000
     52      -9.5973      1.00000
     53      -9.5957      1.00000
     54      -9.5954      1.00000
     55      -9.5942      1.00000
     56      -9.5939      1.00000
     57      -9.5928      1.00000
     58      -9.5922      1.00000
     59      -9.5919      1.00000
     60      -9.5915      1.00000
     61      -9.5914      1.00000
     62      -9.1955      1.00000
     63      -9.1945      1.00000
     64      -9.1174      1.00000
     65      -8.4120      1.00000
     66      -8.3230      1.00000
     67      -8.3217      1.00000
     68      -7.9178      1.00000
     69      -7.4788      1.00000
     70      -7.4261      1.00000
     71      -7.4095      1.00000
     72      -7.4083      1.00000
     73      -7.3487      1.00000
     74      -7.3361      1.00000
     75      -7.3261      1.00000
     76      -7.3254      1.00000
     77      -7.0989      1.00000
     78      -7.0670      1.00000
     79      -7.0669      1.00000
     80      -6.8197      1.00000
     81      -5.7514      1.00000
     82      -5.7090      1.00000
     83      -5.6850      1.00000
     84      -5.6846      1.00000
     85      -5.6352      1.00000
     86      -5.4944      1.00000
     87      -5.4944      1.00000
     88      -5.4035      1.00000
     89      -5.2305      1.00000
     90      -5.1987      1.00000
     91      -5.1986      1.00000
     92      -5.1754      1.00000
     93      -5.1358      1.00000
     94      -5.1216      1.00000
     95      -5.0215      1.00000
     96      -5.0207      1.00000
     97      -5.0109      1.00000
     98      -5.0103      1.00000
     99      -4.9983      1.00000
    100      -4.9135      1.00000
    101      -4.8338      1.00000
    102      -4.7784      1.00000
    103      -4.7612      1.00000
    104      -4.7606      1.00000
    105      -4.7283      1.00000
    106      -4.7225      1.00000
    107      -4.7220      1.00000
    108      -4.7134      1.00000
    109      -4.7129      1.00000
    110      -4.5903      1.00000
    111      -4.5777      1.00000
    112      -4.4992      1.00000
    113      -4.1135      1.00000
    114      -4.0985      1.00000
    115      -4.0979      1.00000
    116      -4.0780      1.00000
    117      -4.0539      1.00000
    118      -4.0537      1.00000
    119      -3.9566      1.00000
    120      -3.9319      1.00000
    121      -3.9111      1.00000
    122      -3.9104      1.00000
    123      -3.9089      1.00000
    124      -3.8847      1.00000
    125      -3.8756      1.00000
    126      -3.8598      1.00000
    127      -3.8597      1.00000
    128      -3.8428      1.00000
    129      -3.8230      1.00000
    130      -3.8226      1.00000
    131      -3.7890      1.00000
    132      -3.7817      1.00000
    133      -3.7798      1.00000
    134      -3.7392      1.00000
    135      -3.7286      1.00000
    136      -3.6667      1.00000
    137      -3.6215      1.00000
    138      -3.5257      1.00000
    139      -3.5248      1.00000
    140      -3.3784      1.00000
    141      -3.3725      1.00000
    142      -3.3664      1.00000
    143      -3.3661      1.00000
    144      -3.3143      1.00000
    145      -3.2850      1.00000
    146      -3.2044      1.00000
    147      -3.1042      1.00000
    148      -3.0831      1.00000
    149      -3.0829      1.00000
    150      -3.0624      1.00000
    151      -3.0623      1.00000
    152      -3.0571      1.00000
    153      -2.9315      1.00000
    154      -2.9001      1.00000
    155      -2.8574      1.00000
    156      -2.8568      1.00000
    157      -2.1178      1.00000
    158      -2.1138      1.00000
    159      -2.1137      1.00000
    160      -2.1042      1.00000
    161      -2.0875      1.00000
    162      -2.0840      1.00000
    163      -1.8580      1.00000
    164      -1.8578      1.00000
    165      -1.8369      1.00000
    166      -1.8306      1.00000
    167      -1.8306      1.00000
    168      -1.8259      1.00000
    169       3.2683      0.00000
    170       3.3031      0.00000
    171       3.3170      0.00000
    172       3.3174      0.00000
    173       3.3251      0.00000
    174       3.3536      0.00000
    175       3.5996      0.00000
    176       3.7885      0.00000
    177       3.7953      0.00000
    178       3.8143      0.00000
    179       3.9046      0.00000
    180       3.9273      0.00000
    181       3.9313      0.00000
    182       3.9394      0.00000
    183       3.9691      0.00000
    184       3.9891      0.00000
    185       4.0284      0.00000
    186       4.0522      0.00000
    187       4.0850      0.00000
    188       4.1089      0.00000
    189       4.1226      0.00000
    190       4.1316      0.00000
    191       4.1621      0.00000
    192       4.1862      0.00000
    193       4.2246      0.00000
    194       4.2669      0.00000
    195       4.3067      0.00000
    196       4.4298      0.00000
    197       4.4355      0.00000
    198       4.5179      0.00000
    199       4.5921      0.00000
    200       4.6019      0.00000

 k-point    20 :       0.2000    0.2000    0.2000
  band No.  band energies     occupation 
      1     -30.8147      1.00000
      2     -30.8147      1.00000
      3     -30.8146      1.00000
      4     -30.8146      1.00000
      5     -18.2305      1.00000
      6     -18.1650      1.00000
      7     -18.1642      1.00000
      8     -18.1634      1.00000
      9     -18.0511      1.00000
     10     -18.0508      1.00000
     11     -18.0497      1.00000
     12     -18.0065      1.00000
     13     -17.9835      1.00000
     14     -17.9816      1.00000
     15     -17.9812      1.00000
     16     -17.9805      1.00000
     17     -17.9800      1.00000
     18     -17.9796      1.00000
     19     -17.9782      1.00000
     20     -17.9776      1.00000
     21     -17.9693      1.00000
     22     -17.9683      1.00000
     23     -17.9678      1.00000
     24     -17.9405      1.00000
     25     -17.9389      1.00000
     26     -17.9383      1.00000
     27     -17.9376      1.00000
     28     -17.9366      1.00000
     29     -14.3065      1.00000
     30     -14.3065      1.00000
     31     -14.3047      1.00000
     32     -14.3040      1.00000
     33     -14.3040      1.00000
     34     -14.3040      1.00000
     35     -14.3032      1.00000
     36     -14.3032      1.00000
     37     -14.3032      1.00000
     38     -14.3009      1.00000
     39     -14.3008      1.00000
     40     -14.3008      1.00000
     41     -11.0141      1.00000
     42     -11.0130      1.00000
     43     -11.0128      1.00000
     44     -10.9607      1.00000
     45     -10.9601      1.00000
     46     -10.9595      1.00000
     47     -10.9591      1.00000
     48     -10.9585      1.00000
     49      -9.5977      1.00000
     50      -9.5973      1.00000
     51      -9.5972      1.00000
     52      -9.5957      1.00000
     53      -9.5952      1.00000
     54      -9.5943      1.00000
     55      -9.5941      1.00000
     56      -9.5930      1.00000
     57      -9.5925      1.00000
     58      -9.5921      1.00000
     59      -9.5917      1.00000
     60      -9.5915      1.00000
     61      -9.5804      1.00000
     62      -9.1673      1.00000
     63      -9.1668      1.00000
     64      -9.1662      1.00000
     65      -8.4408      1.00000
     66      -8.4402      1.00000
     67      -8.4393      1.00000
     68      -8.0556      1.00000
     69      -7.4192      1.00000
     70      -7.4190      1.00000
     71      -7.3569      1.00000
     72      -7.3564      1.00000
     73      -7.3562      1.00000
     74      -7.3127      1.00000
     75      -7.3125      1.00000
     76      -7.3120      1.00000
     77      -6.9794      1.00000
     78      -6.9789      1.00000
     79      -6.9787      1.00000
     80      -6.7064      1.00000
     81      -5.7482      1.00000
     82      -5.7480      1.00000
     83      -5.7476      1.00000
     84      -5.7140      1.00000
     85      -5.7134      1.00000
     86      -5.4968      1.00000
     87      -5.4967      1.00000
     88      -5.4964      1.00000
     89      -5.2451      1.00000
     90      -5.2451      1.00000
     91      -5.2450      1.00000
     92      -5.1983      1.00000
     93      -5.1096      1.00000
     94      -5.1095      1.00000
     95      -5.0097      1.00000
     96      -5.0095      1.00000
     97      -5.0091      1.00000
     98      -4.9585      1.00000
     99      -4.9578      1.00000
    100      -4.9576      1.00000
    101      -4.7747      1.00000
    102      -4.7746      1.00000
    103      -4.7742      1.00000
    104      -4.7225      1.00000
    105      -4.7218      1.00000
    106      -4.7214      1.00000
    107      -4.7029      1.00000
    108      -4.7027      1.00000
    109      -4.7027      1.00000
    110      -4.6496      1.00000
    111      -4.5114      1.00000
    112      -4.5113      1.00000
    113      -4.1167      1.00000
    114      -4.1165      1.00000
    115      -4.1158      1.00000
    116      -4.0828      1.00000
    117      -4.0819      1.00000
    118      -4.0818      1.00000
    119      -3.9953      1.00000
    120      -3.9952      1.00000
    121      -3.8815      1.00000
    122      -3.8810      1.00000
    123      -3.8809      1.00000
    124      -3.8702      1.00000
    125      -3.8699      1.00000
    126      -3.8695      1.00000
    127      -3.8537      1.00000
    128      -3.8535      1.00000
    129      -3.8323      1.00000
    130      -3.7902      1.00000
    131      -3.7899      1.00000
    132      -3.7898      1.00000
    133      -3.7888      1.00000
    134      -3.7883      1.00000
    135      -3.7874      1.00000
    136      -3.5971      1.00000
    137      -3.5969      1.00000
    138      -3.5964      1.00000
    139      -3.5951      1.00000
    140      -3.3910      1.00000
    141      -3.3907      1.00000
    142      -3.3718      1.00000
    143      -3.3713      1.00000
    144      -3.3712      1.00000
    145      -3.3415      1.00000
    146      -3.1814      1.00000
    147      -3.1811      1.00000
    148      -3.1808      1.00000
    149      -3.0267      1.00000
    150      -3.0267      1.00000
    151      -2.9079      1.00000
    152      -2.9078      1.00000
    153      -2.9076      1.00000
    154      -2.8510      1.00000
    155      -2.8508      1.00000
    156      -2.8501      1.00000
    157      -2.0969      1.00000
    158      -2.0875      1.00000
    159      -2.0873      1.00000
    160      -2.0873      1.00000
    161      -2.0780      1.00000
    162      -2.0779      1.00000
    163      -1.8631      1.00000
    164      -1.8628      1.00000
    165      -1.8625      1.00000
    166      -1.8527      1.00000
    167      -1.8525      1.00000
    168      -1.8521      1.00000
    169       3.2938      0.00000
    170       3.3431      0.00000
    171       3.3433      0.00000
    172       3.3470      0.00000
    173       3.3479      0.00000
    174       3.3482      0.00000
    175       3.6746      0.00000
    176       3.7697      0.00000
    177       3.7784      0.00000
    178       3.7886      0.00000
    179       3.8997      0.00000
    180       3.9130      0.00000
    181       3.9250      0.00000
    182       3.9478      0.00000
    183       3.9618      0.00000
    184       3.9854      0.00000
    185       3.9906      0.00000
    186       4.0060      0.00000
    187       4.0446      0.00000
    188       4.1101      0.00000
    189       4.1423      0.00000
    190       4.1504      0.00000
    191       4.1786      0.00000
    192       4.2200      0.00000
    193       4.2338      0.00000
    194       4.2723      0.00000
    195       4.3039      0.00000
    196       4.4863      0.00000
    197       4.5802      0.00000
    198       4.6047      0.00000
    199       4.6184      0.00000
    200       4.6345      0.00000

 k-point    21 :       0.4000    0.2000    0.2000
  band No.  band energies     occupation 
      1     -30.8147      1.00000
      2     -30.8147      1.00000
      3     -30.8146      1.00000
      4     -30.8146      1.00000
      5     -18.2122      1.00000
      6     -18.1871      1.00000
      7     -18.1577      1.00000
      8     -18.1562      1.00000
      9     -18.0661      1.00000
     10     -18.0653      1.00000
     11     -18.0394      1.00000
     12     -18.0231      1.00000
     13     -17.9833      1.00000
     14     -17.9809      1.00000
     15     -17.9805      1.00000
     16     -17.9801      1.00000
     17     -17.9799      1.00000
     18     -17.9771      1.00000
     19     -17.9752      1.00000
     20     -17.9733      1.00000
     21     -17.9593      1.00000
     22     -17.9576      1.00000
     23     -17.9563      1.00000
     24     -17.9467      1.00000
     25     -17.9432      1.00000
     26     -17.9431      1.00000
     27     -17.9398      1.00000
     28     -17.9380      1.00000
     29     -14.3059      1.00000
     30     -14.3057      1.00000
     31     -14.3048      1.00000
     32     -14.3046      1.00000
     33     -14.3042      1.00000
     34     -14.3042      1.00000
     35     -14.3031      1.00000
     36     -14.3030      1.00000
     37     -14.3029      1.00000
     38     -14.3017      1.00000
     39     -14.3009      1.00000
     40     -14.3009      1.00000
     41     -11.0028      1.00000
     42     -11.0021      1.00000
     43     -10.9909      1.00000
     44     -10.9700      1.00000
     45     -10.9654      1.00000
     46     -10.9634      1.00000
     47     -10.9600      1.00000
     48     -10.9594      1.00000
     49      -9.5974      1.00000
     50      -9.5969      1.00000
     51      -9.5969      1.00000
     52      -9.5950      1.00000
     53      -9.5947      1.00000
     54      -9.5942      1.00000
     55      -9.5942      1.00000
     56      -9.5933      1.00000
     57      -9.5931      1.00000
     58      -9.5924      1.00000
     59      -9.5921      1.00000
     60      -9.5915      1.00000
     61      -9.4683      1.00000
     62      -9.3066      1.00000
     63      -9.1054      1.00000
     64      -9.1047      1.00000
     65      -8.6161      1.00000
     66      -8.6147      1.00000
     67      -8.4149      1.00000
     68      -8.2711      1.00000
     69      -7.4002      1.00000
     70      -7.3763      1.00000
     71      -7.3559      1.00000
     72      -7.3273      1.00000
     73      -7.3268      1.00000
     74      -7.3189      1.00000
     75      -7.2964      1.00000
     76      -7.2956      1.00000
     77      -6.7755      1.00000
     78      -6.7755      1.00000
     79      -6.6911      1.00000
     80      -6.5432      1.00000
     81      -5.8893      1.00000
     82      -5.8893      1.00000
     83      -5.8383      1.00000
     84      -5.7376      1.00000
     85      -5.7244      1.00000
     86      -5.7171      1.00000
     87      -5.4938      1.00000
     88      -5.4932      1.00000
     89      -5.2977      1.00000
     90      -5.2974      1.00000
     91      -5.2432      1.00000
     92      -5.2253      1.00000
     93      -5.0750      1.00000
     94      -5.0725      1.00000
     95      -5.0373      1.00000
     96      -5.0223      1.00000
     97      -4.9688      1.00000
     98      -4.9685      1.00000
     99      -4.9191      1.00000
    100      -4.9187      1.00000
    101      -4.7979      1.00000
    102      -4.7973      1.00000
    103      -4.7261      1.00000
    104      -4.7160      1.00000
    105      -4.7153      1.00000
    106      -4.6941      1.00000
    107      -4.6874      1.00000
    108      -4.6862      1.00000
    109      -4.6291      1.00000
    110      -4.5875      1.00000
    111      -4.5530      1.00000
    112      -4.4904      1.00000
    113      -4.1427      1.00000
    114      -4.1425      1.00000
    115      -4.1111      1.00000
    116      -4.1105      1.00000
    117      -4.1100      1.00000
    118      -4.0928      1.00000
    119      -4.0845      1.00000
    120      -4.0699      1.00000
    121      -3.9173      1.00000
    122      -3.9007      1.00000
    123      -3.8978      1.00000
    124      -3.8974      1.00000
    125      -3.8738      1.00000
    126      -3.8736      1.00000
    127      -3.8603      1.00000
    128      -3.8532      1.00000
    129      -3.8044      1.00000
    130      -3.7983      1.00000
    131      -3.7975      1.00000
    132      -3.7929      1.00000
    133      -3.7806      1.00000
    134      -3.7301      1.00000
    135      -3.7299      1.00000
    136      -3.6757      1.00000
    137      -3.6238      1.00000
    138      -3.6234      1.00000
    139      -3.5326      1.00000
    140      -3.4706      1.00000
    141      -3.4704      1.00000
    142      -3.4524      1.00000
    143      -3.3691      1.00000
    144      -3.3627      1.00000
    145      -3.3490      1.00000
    146      -3.2700      1.00000
    147      -3.1753      1.00000
    148      -3.1750      1.00000
    149      -2.9735      1.00000
    150      -2.9317      1.00000
    151      -2.8602      1.00000
    152      -2.8596      1.00000
    153      -2.8569      1.00000
    154      -2.7949      1.00000
    155      -2.7811      1.00000
    156      -2.7806      1.00000
    157      -2.0882      1.00000
    158      -2.0875      1.00000
    159      -2.0175      1.00000
    160      -2.0174      1.00000
    161      -2.0164      1.00000
    162      -2.0084      1.00000
    163      -1.9312      1.00000
    164      -1.9292      1.00000
    165      -1.9291      1.00000
    166      -1.9219      1.00000
    167      -1.8565      1.00000
    168      -1.8563      1.00000
    169       3.3168      0.00000
    170       3.3346      0.00000
    171       3.4248      0.00000
    172       3.4283      0.00000
    173       3.4511      0.00000
    174       3.4626      0.00000
    175       3.6754      0.00000
    176       3.7220      0.00000
    177       3.7360      0.00000
    178       3.7468      0.00000
    179       3.8511      0.00000
    180       3.8694      0.00000
    181       3.8876      0.00000
    182       3.9265      0.00000
    183       3.9501      0.00000
    184       3.9715      0.00000
    185       3.9853      0.00000
    186       4.0288      0.00000
    187       4.0407      0.00000
    188       4.0733      0.00000
    189       4.0940      0.00000
    190       4.1247      0.00000
    191       4.1437      0.00000
    192       4.2054      0.00000
    193       4.2704      0.00000
    194       4.2711      0.00000
    195       4.3586      0.00000
    196       4.4603      0.00000
    197       4.6200      0.00000
    198       4.6508      0.00000
    199       4.7450      0.00000
    200       4.8031      0.00000

 k-point    22 :      -0.4000    0.2000    0.2000
  band No.  band energies     occupation 
      1     -30.8147      1.00000
      2     -30.8147      1.00000
      3     -30.8146      1.00000
      4     -30.8146      1.00000
      5     -18.2122      1.00000
      6     -18.1871      1.00000
      7     -18.1577      1.00000
      8     -18.1562      1.00000
      9     -18.0661      1.00000
     10     -18.0653      1.00000
     11     -18.0394      1.00000
     12     -18.0231      1.00000
     13     -17.9833      1.00000
     14     -17.9809      1.00000
     15     -17.9805      1.00000
     16     -17.9801      1.00000
     17     -17.9799      1.00000
     18     -17.9771      1.00000
     19     -17.9752      1.00000
     20     -17.9733      1.00000
     21     -17.9593      1.00000
     22     -17.9576      1.00000
     23     -17.9563      1.00000
     24     -17.9467      1.00000
     25     -17.9432      1.00000
     26     -17.9431      1.00000
     27     -17.9398      1.00000
     28     -17.9380      1.00000
     29     -14.3059      1.00000
     30     -14.3057      1.00000
     31     -14.3048      1.00000
     32     -14.3046      1.00000
     33     -14.3042      1.00000
     34     -14.3042      1.00000
     35     -14.3031      1.00000
     36     -14.3030      1.00000
     37     -14.3029      1.00000
     38     -14.3017      1.00000
     39     -14.3009      1.00000
     40     -14.3009      1.00000
     41     -11.0028      1.00000
     42     -11.0021      1.00000
     43     -10.9909      1.00000
     44     -10.9700      1.00000
     45     -10.9654      1.00000
     46     -10.9634      1.00000
     47     -10.9600      1.00000
     48     -10.9594      1.00000
     49      -9.5974      1.00000
     50      -9.5969      1.00000
     51      -9.5969      1.00000
     52      -9.5950      1.00000
     53      -9.5947      1.00000
     54      -9.5942      1.00000
     55      -9.5942      1.00000
     56      -9.5933      1.00000
     57      -9.5931      1.00000
     58      -9.5924      1.00000
     59      -9.5921      1.00000
     60      -9.5915      1.00000
     61      -9.4683      1.00000
     62      -9.3066      1.00000
     63      -9.1054      1.00000
     64      -9.1047      1.00000
     65      -8.6161      1.00000
     66      -8.6147      1.00000
     67      -8.4149      1.00000
     68      -8.2711      1.00000
     69      -7.4002      1.00000
     70      -7.3763      1.00000
     71      -7.3558      1.00000
     72      -7.3273      1.00000
     73      -7.3267      1.00000
     74      -7.3189      1.00000
     75      -7.2964      1.00000
     76      -7.2956      1.00000
     77      -6.7755      1.00000
     78      -6.7755      1.00000
     79      -6.6911      1.00000
     80      -6.5432      1.00000
     81      -5.8893      1.00000
     82      -5.8893      1.00000
     83      -5.8383      1.00000
     84      -5.7376      1.00000
     85      -5.7244      1.00000
     86      -5.7171      1.00000
     87      -5.4938      1.00000
     88      -5.4932      1.00000
     89      -5.2976      1.00000
     90      -5.2974      1.00000
     91      -5.2432      1.00000
     92      -5.2253      1.00000
     93      -5.0750      1.00000
     94      -5.0726      1.00000
     95      -5.0373      1.00000
     96      -5.0223      1.00000
     97      -4.9688      1.00000
     98      -4.9685      1.00000
     99      -4.9191      1.00000
    100      -4.9187      1.00000
    101      -4.7979      1.00000
    102      -4.7973      1.00000
    103      -4.7261      1.00000
    104      -4.7160      1.00000
    105      -4.7153      1.00000
    106      -4.6941      1.00000
    107      -4.6874      1.00000
    108      -4.6862      1.00000
    109      -4.6291      1.00000
    110      -4.5875      1.00000
    111      -4.5530      1.00000
    112      -4.4904      1.00000
    113      -4.1427      1.00000
    114      -4.1425      1.00000
    115      -4.1111      1.00000
    116      -4.1105      1.00000
    117      -4.1100      1.00000
    118      -4.0928      1.00000
    119      -4.0845      1.00000
    120      -4.0699      1.00000
    121      -3.9173      1.00000
    122      -3.9007      1.00000
    123      -3.8978      1.00000
    124      -3.8974      1.00000
    125      -3.8738      1.00000
    126      -3.8736      1.00000
    127      -3.8603      1.00000
    128      -3.8532      1.00000
    129      -3.8044      1.00000
    130      -3.7983      1.00000
    131      -3.7975      1.00000
    132      -3.7929      1.00000
    133      -3.7806      1.00000
    134      -3.7301      1.00000
    135      -3.7299      1.00000
    136      -3.6757      1.00000
    137      -3.6238      1.00000
    138      -3.6234      1.00000
    139      -3.5326      1.00000
    140      -3.4706      1.00000
    141      -3.4704      1.00000
    142      -3.4524      1.00000
    143      -3.3691      1.00000
    144      -3.3626      1.00000
    145      -3.3489      1.00000
    146      -3.2700      1.00000
    147      -3.1753      1.00000
    148      -3.1750      1.00000
    149      -2.9735      1.00000
    150      -2.9317      1.00000
    151      -2.8602      1.00000
    152      -2.8596      1.00000
    153      -2.8570      1.00000
    154      -2.7949      1.00000
    155      -2.7811      1.00000
    156      -2.7806      1.00000
    157      -2.0882      1.00000
    158      -2.0875      1.00000
    159      -2.0175      1.00000
    160      -2.0174      1.00000
    161      -2.0164      1.00000
    162      -2.0084      1.00000
    163      -1.9312      1.00000
    164      -1.9292      1.00000
    165      -1.9291      1.00000
    166      -1.9219      1.00000
    167      -1.8565      1.00000
    168      -1.8563      1.00000
    169       3.3168      0.00000
    170       3.3326      0.00000
    171       3.4207      0.00000
    172       3.4210      0.00000
    173       3.4511      0.00000
    174       3.4626      0.00000
    175       3.6398      0.00000
    176       3.6523      0.00000
    177       3.6554      0.00000
    178       3.6572      0.00000
    179       3.8355      0.00000
    180       3.8500      0.00000
    181       3.8822      0.00000
    182       3.8931      0.00000
    183       3.9255      0.00000
    184       3.9584      0.00000
    185       3.9637      0.00000
    186       4.0256      0.00000
    187       4.0414      0.00000
    188       4.0473      0.00000
    189       4.0544      0.00000
    190       4.0702      0.00000
    191       4.1118      0.00000
    192       4.1569      0.00000
    193       4.1801      0.00000
    194       4.2725      0.00000
    195       4.3175      0.00000
    196       4.3467      0.00000
    197       4.4730      0.00000
    198       4.6146      0.00000
    199       4.6607      0.00000
    200       4.7029      0.00000

 k-point    23 :      -0.2000    0.2000    0.2000
  band No.  band energies     occupation 
      1     -30.8147      1.00000
      2     -30.8147      1.00000
      3     -30.8146      1.00000
      4     -30.8146      1.00000
      5     -18.2305      1.00000
      6     -18.1650      1.00000
      7     -18.1642      1.00000
      8     -18.1634      1.00000
      9     -18.0511      1.00000
     10     -18.0508      1.00000
     11     -18.0497      1.00000
     12     -18.0065      1.00000
     13     -17.9835      1.00000
     14     -17.9816      1.00000
     15     -17.9812      1.00000
     16     -17.9805      1.00000
     17     -17.9800      1.00000
     18     -17.9796      1.00000
     19     -17.9782      1.00000
     20     -17.9776      1.00000
     21     -17.9693      1.00000
     22     -17.9683      1.00000
     23     -17.9678      1.00000
     24     -17.9405      1.00000
     25     -17.9389      1.00000
     26     -17.9383      1.00000
     27     -17.9376      1.00000
     28     -17.9366      1.00000
     29     -14.3065      1.00000
     30     -14.3065      1.00000
     31     -14.3047      1.00000
     32     -14.3040      1.00000
     33     -14.3040      1.00000
     34     -14.3040      1.00000
     35     -14.3032      1.00000
     36     -14.3032      1.00000
     37     -14.3032      1.00000
     38     -14.3009      1.00000
     39     -14.3009      1.00000
     40     -14.3008      1.00000
     41     -11.0141      1.00000
     42     -11.0130      1.00000
     43     -11.0128      1.00000
     44     -10.9607      1.00000
     45     -10.9601      1.00000
     46     -10.9595      1.00000
     47     -10.9591      1.00000
     48     -10.9585      1.00000
     49      -9.5977      1.00000
     50      -9.5973      1.00000
     51      -9.5972      1.00000
     52      -9.5957      1.00000
     53      -9.5952      1.00000
     54      -9.5943      1.00000
     55      -9.5941      1.00000
     56      -9.5930      1.00000
     57      -9.5925      1.00000
     58      -9.5921      1.00000
     59      -9.5917      1.00000
     60      -9.5915      1.00000
     61      -9.5804      1.00000
     62      -9.1673      1.00000
     63      -9.1668      1.00000
     64      -9.1662      1.00000
     65      -8.4407      1.00000
     66      -8.4402      1.00000
     67      -8.4393      1.00000
     68      -8.0556      1.00000
     69      -7.4192      1.00000
     70      -7.4190      1.00000
     71      -7.3568      1.00000
     72      -7.3564      1.00000
     73      -7.3562      1.00000
     74      -7.3128      1.00000
     75      -7.3125      1.00000
     76      -7.3120      1.00000
     77      -6.9793      1.00000
     78      -6.9789      1.00000
     79      -6.9786      1.00000
     80      -6.7064      1.00000
     81      -5.7482      1.00000
     82      -5.7480      1.00000
     83      -5.7476      1.00000
     84      -5.7140      1.00000
     85      -5.7134      1.00000
     86      -5.4968      1.00000
     87      -5.4967      1.00000
     88      -5.4964      1.00000
     89      -5.2451      1.00000
     90      -5.2451      1.00000
     91      -5.2450      1.00000
     92      -5.1983      1.00000
     93      -5.1097      1.00000
     94      -5.1095      1.00000
     95      -5.0097      1.00000
     96      -5.0095      1.00000
     97      -5.0091      1.00000
     98      -4.9585      1.00000
     99      -4.9578      1.00000
    100      -4.9576      1.00000
    101      -4.7747      1.00000
    102      -4.7746      1.00000
    103      -4.7742      1.00000
    104      -4.7225      1.00000
    105      -4.7218      1.00000
    106      -4.7214      1.00000
    107      -4.7030      1.00000
    108      -4.7027      1.00000
    109      -4.7027      1.00000
    110      -4.6496      1.00000
    111      -4.5114      1.00000
    112      -4.5113      1.00000
    113      -4.1167      1.00000
    114      -4.1165      1.00000
    115      -4.1158      1.00000
    116      -4.0828      1.00000
    117      -4.0820      1.00000
    118      -4.0818      1.00000
    119      -3.9953      1.00000
    120      -3.9952      1.00000
    121      -3.8816      1.00000
    122      -3.8810      1.00000
    123      -3.8809      1.00000
    124      -3.8702      1.00000
    125      -3.8699      1.00000
    126      -3.8695      1.00000
    127      -3.8537      1.00000
    128      -3.8535      1.00000
    129      -3.8323      1.00000
    130      -3.7902      1.00000
    131      -3.7899      1.00000
    132      -3.7898      1.00000
    133      -3.7888      1.00000
    134      -3.7883      1.00000
    135      -3.7874      1.00000
    136      -3.5971      1.00000
    137      -3.5969      1.00000
    138      -3.5964      1.00000
    139      -3.5951      1.00000
    140      -3.3910      1.00000
    141      -3.3907      1.00000
    142      -3.3718      1.00000
    143      -3.3713      1.00000
    144      -3.3712      1.00000
    145      -3.3415      1.00000
    146      -3.1814      1.00000
    147      -3.1811      1.00000
    148      -3.1809      1.00000
    149      -3.0268      1.00000
    150      -3.0267      1.00000
    151      -2.9079      1.00000
    152      -2.9078      1.00000
    153      -2.9076      1.00000
    154      -2.8509      1.00000
    155      -2.8508      1.00000
    156      -2.8501      1.00000
    157      -2.0969      1.00000
    158      -2.0875      1.00000
    159      -2.0873      1.00000
    160      -2.0873      1.00000
    161      -2.0780      1.00000
    162      -2.0779      1.00000
    163      -1.8631      1.00000
    164      -1.8628      1.00000
    165      -1.8625      1.00000
    166      -1.8526      1.00000
    167      -1.8525      1.00000
    168      -1.8521      1.00000
    169       3.2938      0.00000
    170       3.3431      0.00000
    171       3.3433      0.00000
    172       3.3466      0.00000
    173       3.3470      0.00000
    174       3.3472      0.00000
    175       3.6746      0.00000
    176       3.7556      0.00000
    177       3.7596      0.00000
    178       3.7775      0.00000
    179       3.8900      0.00000
    180       3.8953      0.00000
    181       3.9224      0.00000
    182       3.9251      0.00000
    183       3.9388      0.00000
    184       3.9537      0.00000
    185       3.9853      0.00000
    186       3.9900      0.00000
    187       4.0133      0.00000
    188       4.0659      0.00000
    189       4.0827      0.00000
    190       4.1351      0.00000
    191       4.1386      0.00000
    192       4.1471      0.00000
    193       4.2157      0.00000
    194       4.2312      0.00000
    195       4.2493      0.00000
    196       4.3861      0.00000
    197       4.4651      0.00000
    198       4.5803      0.00000
    199       4.6110      0.00000
    200       4.6733      0.00000

 k-point    24 :       0.0000    0.4000    0.2000
  band No.  band energies     occupation 
      1     -30.8147      1.00000
      2     -30.8147      1.00000
      3     -30.8146      1.00000
      4     -30.8146      1.00000
      5     -18.2183      1.00000
      6     -18.1921      1.00000
      7     -18.1573      1.00000
      8     -18.1515      1.00000
      9     -18.0657      1.00000
     10     -18.0600      1.00000
     11     -18.0292      1.00000
     12     -18.0132      1.00000
     13     -17.9854      1.00000
     14     -17.9850      1.00000
     15     -17.9832      1.00000
     16     -17.9824      1.00000
     17     -17.9822      1.00000
     18     -17.9791      1.00000
     19     -17.9779      1.00000
     20     -17.9754      1.00000
     21     -17.9619      1.00000
     22     -17.9585      1.00000
     23     -17.9571      1.00000
     24     -17.9479      1.00000
     25     -17.9436      1.00000
     26     -17.9417      1.00000
     27     -17.9372      1.00000
     28     -17.9354      1.00000
     29     -14.3061      1.00000
     30     -14.3055      1.00000
     31     -14.3049      1.00000
     32     -14.3044      1.00000
     33     -14.3039      1.00000
     34     -14.3039      1.00000
     35     -14.3039      1.00000
     36     -14.3026      1.00000
     37     -14.3022      1.00000
     38     -14.3018      1.00000
     39     -14.3015      1.00000
     40     -14.3012      1.00000
     41     -11.0106      1.00000
     42     -11.0090      1.00000
     43     -10.9951      1.00000
     44     -10.9717      1.00000
     45     -10.9645      1.00000
     46     -10.9634      1.00000
     47     -10.9580      1.00000
     48     -10.9571      1.00000
     49      -9.5974      1.00000
     50      -9.5969      1.00000
     51      -9.5968      1.00000
     52      -9.5954      1.00000
     53      -9.5948      1.00000
     54      -9.5946      1.00000
     55      -9.5937      1.00000
     56      -9.5930      1.00000
     57      -9.5928      1.00000
     58      -9.5923      1.00000
     59      -9.5922      1.00000
     60      -9.5914      1.00000
     61      -9.5056      1.00000
     62      -9.3412      1.00000
     63      -9.1205      1.00000
     64      -9.0812      1.00000
     65      -8.5689      1.00000
     66      -8.5275      1.00000
     67      -8.2990      1.00000
     68      -8.1516      1.00000
     69      -7.4578      1.00000
     70      -7.4311      1.00000
     71      -7.3871      1.00000
     72      -7.3784      1.00000
     73      -7.3594      1.00000
     74      -7.3458      1.00000
     75      -7.3118      1.00000
     76      -7.2935      1.00000
     77      -6.8607      1.00000
     78      -6.8560      1.00000
     79      -6.7607      1.00000
     80      -6.6276      1.00000
     81      -5.8859      1.00000
     82      -5.8653      1.00000
     83      -5.8261      1.00000
     84      -5.7324      1.00000
     85      -5.6569      1.00000
     86      -5.6542      1.00000
     87      -5.4641      1.00000
     88      -5.4243      1.00000
     89      -5.2695      1.00000
     90      -5.2485      1.00000
     91      -5.2034      1.00000
     92      -5.1930      1.00000
     93      -5.1060      1.00000
     94      -5.0881      1.00000
     95      -5.0643      1.00000
     96      -5.0497      1.00000
     97      -4.9624      1.00000
     98      -4.9593      1.00000
     99      -4.9330      1.00000
    100      -4.8774      1.00000
    101      -4.8315      1.00000
    102      -4.8022      1.00000
    103      -4.7702      1.00000
    104      -4.7345      1.00000
    105      -4.7184      1.00000
    106      -4.7141      1.00000
    107      -4.6813      1.00000
    108      -4.6593      1.00000
    109      -4.6279      1.00000
    110      -4.6081      1.00000
    111      -4.5926      1.00000
    112      -4.4916      1.00000
    113      -4.1310      1.00000
    114      -4.1277      1.00000
    115      -4.0858      1.00000
    116      -4.0799      1.00000
    117      -4.0632      1.00000
    118      -4.0368      1.00000
    119      -4.0273      1.00000
    120      -3.9972      1.00000
    121      -3.9670      1.00000
    122      -3.9526      1.00000
    123      -3.9377      1.00000
    124      -3.9337      1.00000
    125      -3.8853      1.00000
    126      -3.8661      1.00000
    127      -3.8579      1.00000
    128      -3.8416      1.00000
    129      -3.8019      1.00000
    130      -3.8003      1.00000
    131      -3.7991      1.00000
    132      -3.7961      1.00000
    133      -3.7718      1.00000
    134      -3.7345      1.00000
    135      -3.7276      1.00000
    136      -3.7256      1.00000
    137      -3.6372      1.00000
    138      -3.5971      1.00000
    139      -3.5047      1.00000
    140      -3.4850      1.00000
    141      -3.4695      1.00000
    142      -3.4511      1.00000
    143      -3.3563      1.00000
    144      -3.3396      1.00000
    145      -3.1875      1.00000
    146      -3.1465      1.00000
    147      -3.1179      1.00000
    148      -3.1054      1.00000
    149      -3.0562      1.00000
    150      -3.0253      1.00000
    151      -3.0077      1.00000
    152      -2.9579      1.00000
    153      -2.8922      1.00000
    154      -2.8188      1.00000
    155      -2.7981      1.00000
    156      -2.7955      1.00000
    157      -2.1136      1.00000
    158      -2.1128      1.00000
    159      -2.0239      1.00000
    160      -2.0192      1.00000
    161      -2.0169      1.00000
    162      -2.0137      1.00000
    163      -1.9289      1.00000
    164      -1.9272      1.00000
    165      -1.9166      1.00000
    166      -1.9131      1.00000
    167      -1.8308      1.00000
    168      -1.8299      1.00000
    169       3.2855      0.00000
    170       3.3016      0.00000
    171       3.4074      0.00000
    172       3.4251      0.00000
    173       3.4289      0.00000
    174       3.4476      0.00000
    175       3.6821      0.00000
    176       3.7028      0.00000
    177       3.7477      0.00000
    178       3.7656      0.00000
    179       3.8105      0.00000
    180       3.8566      0.00000
    181       3.9018      0.00000
    182       3.9233      0.00000
    183       3.9608      0.00000
    184       3.9673      0.00000
    185       3.9925      0.00000
    186       4.0283      0.00000
    187       4.0359      0.00000
    188       4.0936      0.00000
    189       4.1152      0.00000
    190       4.1294      0.00000
    191       4.1837      0.00000
    192       4.2018      0.00000
    193       4.2183      0.00000
    194       4.3032      0.00000
    195       4.3157      0.00000
    196       4.4308      0.00000
    197       4.4449      0.00000
    198       4.5870      0.00000
    199       4.7001      0.00000
    200       4.7806      0.00000

 k-point    25 :       0.2000    0.4000    0.2000
  band No.  band energies     occupation 
      1     -30.8147      1.00000
      2     -30.8147      1.00000
      3     -30.8146      1.00000
      4     -30.8146      1.00000
      5     -18.2121      1.00000
      6     -18.1869      1.00000
      7     -18.1576      1.00000
      8     -18.1566      1.00000
      9     -18.0664      1.00000
     10     -18.0652      1.00000
     11     -18.0400      1.00000
     12     -18.0235      1.00000
     13     -17.9825      1.00000
     14     -17.9808      1.00000
     15     -17.9802      1.00000
     16     -17.9788      1.00000
     17     -17.9782      1.00000
     18     -17.9778      1.00000
     19     -17.9749      1.00000
     20     -17.9740      1.00000
     21     -17.9605      1.00000
     22     -17.9574      1.00000
     23     -17.9568      1.00000
     24     -17.9479      1.00000
     25     -17.9439      1.00000
     26     -17.9429      1.00000
     27     -17.9392      1.00000
     28     -17.9373      1.00000
     29     -14.3059      1.00000
     30     -14.3057      1.00000
     31     -14.3048      1.00000
     32     -14.3046      1.00000
     33     -14.3042      1.00000
     34     -14.3042      1.00000
     35     -14.3031      1.00000
     36     -14.3030      1.00000
     37     -14.3029      1.00000
     38     -14.3017      1.00000
     39     -14.3009      1.00000
     40     -14.3009      1.00000
     41     -11.0027      1.00000
     42     -11.0019      1.00000
     43     -10.9910      1.00000
     44     -10.9702      1.00000
     45     -10.9650      1.00000
     46     -10.9643      1.00000
     47     -10.9599      1.00000
     48     -10.9590      1.00000
     49      -9.5973      1.00000
     50      -9.5969      1.00000
     51      -9.5969      1.00000
     52      -9.5952      1.00000
     53      -9.5948      1.00000
     54      -9.5946      1.00000
     55      -9.5936      1.00000
     56      -9.5931      1.00000
     57      -9.5930      1.00000
     58      -9.5924      1.00000
     59      -9.5922      1.00000
     60      -9.5916      1.00000
     61      -9.4684      1.00000
     62      -9.3067      1.00000
     63      -9.1052      1.00000
     64      -9.1049      1.00000
     65      -8.6156      1.00000
     66      -8.6151      1.00000
     67      -8.4147      1.00000
     68      -8.2709      1.00000
     69      -7.4003      1.00000
     70      -7.3764      1.00000
     71      -7.3558      1.00000
     72      -7.3273      1.00000
     73      -7.3267      1.00000
     74      -7.3188      1.00000
     75      -7.2962      1.00000
     76      -7.2959      1.00000
     77      -6.7760      1.00000
     78      -6.7755      1.00000
     79      -6.6912      1.00000
     80      -6.5435      1.00000
     81      -5.8892      1.00000
     82      -5.8890      1.00000
     83      -5.8379      1.00000
     84      -5.7379      1.00000
     85      -5.7248      1.00000
     86      -5.7168      1.00000
     87      -5.4938      1.00000
     88      -5.4933      1.00000
     89      -5.2977      1.00000
     90      -5.2974      1.00000
     91      -5.2432      1.00000
     92      -5.2253      1.00000
     93      -5.0752      1.00000
     94      -5.0725      1.00000
     95      -5.0373      1.00000
     96      -5.0225      1.00000
     97      -4.9689      1.00000
     98      -4.9686      1.00000
     99      -4.9190      1.00000
    100      -4.9186      1.00000
    101      -4.7976      1.00000
    102      -4.7974      1.00000
    103      -4.7261      1.00000
    104      -4.7159      1.00000
    105      -4.7155      1.00000
    106      -4.6940      1.00000
    107      -4.6869      1.00000
    108      -4.6863      1.00000
    109      -4.6292      1.00000
    110      -4.5871      1.00000
    111      -4.5531      1.00000
    112      -4.4901      1.00000
    113      -4.1431      1.00000
    114      -4.1428      1.00000
    115      -4.1111      1.00000
    116      -4.1103      1.00000
    117      -4.1100      1.00000
    118      -4.0927      1.00000
    119      -4.0843      1.00000
    120      -4.0700      1.00000
    121      -3.9175      1.00000
    122      -3.9009      1.00000
    123      -3.8980      1.00000
    124      -3.8973      1.00000
    125      -3.8739      1.00000
    126      -3.8735      1.00000
    127      -3.8599      1.00000
    128      -3.8528      1.00000
    129      -3.8044      1.00000
    130      -3.7978      1.00000
    131      -3.7976      1.00000
    132      -3.7929      1.00000
    133      -3.7806      1.00000
    134      -3.7302      1.00000
    135      -3.7296      1.00000
    136      -3.6756      1.00000
    137      -3.6238      1.00000
    138      -3.6234      1.00000
    139      -3.5329      1.00000
    140      -3.4709      1.00000
    141      -3.4704      1.00000
    142      -3.4526      1.00000
    143      -3.3686      1.00000
    144      -3.3623      1.00000
    145      -3.3493      1.00000
    146      -3.2704      1.00000
    147      -3.1754      1.00000
    148      -3.1749      1.00000
    149      -2.9735      1.00000
    150      -2.9317      1.00000
    151      -2.8605      1.00000
    152      -2.8594      1.00000
    153      -2.8570      1.00000
    154      -2.7949      1.00000
    155      -2.7809      1.00000
    156      -2.7808      1.00000
    157      -2.0882      1.00000
    158      -2.0872      1.00000
    159      -2.0176      1.00000
    160      -2.0174      1.00000
    161      -2.0165      1.00000
    162      -2.0084      1.00000
    163      -1.9313      1.00000
    164      -1.9294      1.00000
    165      -1.9291      1.00000
    166      -1.9220      1.00000
    167      -1.8566      1.00000
    168      -1.8558      1.00000
    169       3.3167      0.00000
    170       3.3341      0.00000
    171       3.4243      0.00000
    172       3.4276      0.00000
    173       3.4512      0.00000
    174       3.4628      0.00000
    175       3.6772      0.00000
    176       3.6860      0.00000
    177       3.7360      0.00000
    178       3.7878      0.00000
    179       3.8499      0.00000
    180       3.8564      0.00000
    181       3.8857      0.00000
    182       3.9017      0.00000
    183       3.9279      0.00000
    184       3.9758      0.00000
    185       3.9889      0.00000
    186       4.0274      0.00000
    187       4.0408      0.00000
    188       4.0717      0.00000
    189       4.0891      0.00000
    190       4.1109      0.00000
    191       4.1416      0.00000
    192       4.2113      0.00000
    193       4.2628      0.00000
    194       4.3059      0.00000
    195       4.3350      0.00000
    196       4.4639      0.00000
    197       4.6249      0.00000
    198       4.6765      0.00000
    199       4.7112      0.00000
    200       4.8009      0.00000

 k-point    26 :       0.4000    0.4000    0.2000
  band No.  band energies     occupation 
      1     -30.8147      1.00000
      2     -30.8147      1.00000
      3     -30.8146      1.00000
      4     -30.8146      1.00000
      5     -18.1954      1.00000
      6     -18.1743      1.00000
      7     -18.1737      1.00000
      8     -18.1612      1.00000
      9     -18.0698      1.00000
     10     -18.0592      1.00000
     11     -18.0584      1.00000
     12     -18.0424      1.00000
     13     -17.9822      1.00000
     14     -17.9804      1.00000
     15     -17.9793      1.00000
     16     -17.9769      1.00000
     17     -17.9718      1.00000
     18     -17.9703      1.00000
     19     -17.9698      1.00000
     20     -17.9685      1.00000
     21     -17.9552      1.00000
     22     -17.9539      1.00000
     23     -17.9526      1.00000
     24     -17.9484      1.00000
     25     -17.9467      1.00000
     26     -17.9450      1.00000
     27     -17.9441      1.00000
     28     -17.9423      1.00000
     29     -14.3057      1.00000
     30     -14.3051      1.00000
     31     -14.3050      1.00000
     32     -14.3050      1.00000
     33     -14.3048      1.00000
     34     -14.3042      1.00000
     35     -14.3042      1.00000
     36     -14.3036      1.00000
     37     -14.3018      1.00000
     38     -14.3009      1.00000
     39     -14.3009      1.00000
     40     -14.3006      1.00000
     41     -10.9884      1.00000
     42     -10.9840      1.00000
     43     -10.9836      1.00000
     44     -10.9680      1.00000
     45     -10.9677      1.00000
     46     -10.9668      1.00000
     47     -10.9654      1.00000
     48     -10.9649      1.00000
     49      -9.5970      1.00000
     50      -9.5969      1.00000
     51      -9.5969      1.00000
     52      -9.5949      1.00000
     53      -9.5947      1.00000
     54      -9.5947      1.00000
     55      -9.5935      1.00000
     56      -9.5933      1.00000
     57      -9.5932      1.00000
     58      -9.5924      1.00000
     59      -9.5922      1.00000
     60      -9.5921      1.00000
     61      -9.3605      1.00000
     62      -9.2113      1.00000
     63      -9.2109      1.00000
     64      -9.1111      1.00000
     65      -8.7097      1.00000
     66      -8.6126      1.00000
     67      -8.6125      1.00000
     68      -8.4748      1.00000
     69      -7.3665      1.00000
     70      -7.3426      1.00000
     71      -7.3423      1.00000
     72      -7.3201      1.00000
     73      -7.2826      1.00000
     74      -7.2559      1.00000
     75      -7.2551      1.00000
     76      -7.2527      1.00000
     77      -6.5759      1.00000
     78      -6.5368      1.00000
     79      -6.5364      1.00000
     80      -6.3968      1.00000
     81      -5.9552      1.00000
     82      -5.9286      1.00000
     83      -5.9115      1.00000
     84      -5.9112      1.00000
     85      -5.7793      1.00000
     86      -5.6816      1.00000
     87      -5.6815      1.00000
     88      -5.5959      1.00000
     89      -5.3255      1.00000
     90      -5.2975      1.00000
     91      -5.2975      1.00000
     92      -5.2688      1.00000
     93      -5.0375      1.00000
     94      -5.0258      1.00000
     95      -4.9969      1.00000
     96      -4.9967      1.00000
     97      -4.9759      1.00000
     98      -4.9757      1.00000
     99      -4.9740      1.00000
    100      -4.9348      1.00000
    101      -4.7990      1.00000
    102      -4.7753      1.00000
    103      -4.7751      1.00000
    104      -4.7477      1.00000
    105      -4.6464      1.00000
    106      -4.6343      1.00000
    107      -4.6196      1.00000
    108      -4.6194      1.00000
    109      -4.5860      1.00000
    110      -4.5858      1.00000
    111      -4.5542      1.00000
    112      -4.4990      1.00000
    113      -4.1709      1.00000
    114      -4.1701      1.00000
    115      -4.1693      1.00000
    116      -4.1568      1.00000
    117      -4.1529      1.00000
    118      -4.1458      1.00000
    119      -4.1452      1.00000
    120      -4.1448      1.00000
    121      -3.9084      1.00000
    122      -3.8928      1.00000
    123      -3.8926      1.00000
    124      -3.8741      1.00000
    125      -3.8736      1.00000
    126      -3.8719      1.00000
    127      -3.8670      1.00000
    128      -3.8666      1.00000
    129      -3.7870      1.00000
    130      -3.7766      1.00000
    131      -3.7762      1.00000
    132      -3.7530      1.00000
    133      -3.7206      1.00000
    134      -3.7188      1.00000
    135      -3.7185      1.00000
    136      -3.6901      1.00000
    137      -3.6043      1.00000
    138      -3.5830      1.00000
    139      -3.5823      1.00000
    140      -3.5209      1.00000
    141      -3.4944      1.00000
    142      -3.4646      1.00000
    143      -3.4643      1.00000
    144      -3.4279      1.00000
    145      -3.3477      1.00000
    146      -3.2817      1.00000
    147      -3.2813      1.00000
    148      -3.2547      1.00000
    149      -2.8833      1.00000
    150      -2.8488      1.00000
    151      -2.8488      1.00000
    152      -2.8278      1.00000
    153      -2.7592      1.00000
    154      -2.7261      1.00000
    155      -2.7253      1.00000
    156      -2.7157      1.00000
    157      -2.0343      1.00000
    158      -2.0201      1.00000
    159      -2.0199      1.00000
    160      -1.9991      1.00000
    161      -1.9972      1.00000
    162      -1.9890      1.00000
    163      -1.9600      1.00000
    164      -1.9593      1.00000
    165      -1.9402      1.00000
    166      -1.9239      1.00000
    167      -1.9237      1.00000
    168      -1.9136      1.00000
    169       3.3795      0.00000
    170       3.4173      0.00000
    171       3.4211      0.00000
    172       3.4642      0.00000
    173       3.5143      0.00000
    174       3.5475      0.00000
    175       3.6507      0.00000
    176       3.6717      0.00000
    177       3.7128      0.00000
    178       3.7696      0.00000
    179       3.8038      0.00000
    180       3.8315      0.00000
    181       3.8521      0.00000
    182       3.9009      0.00000
    183       3.9605      0.00000
    184       3.9683      0.00000
    185       4.0071      0.00000
    186       4.0479      0.00000
    187       4.0561      0.00000
    188       4.0633      0.00000
    189       4.0924      0.00000
    190       4.0994      0.00000
    191       4.1184      0.00000
    192       4.1233      0.00000
    193       4.2130      0.00000
    194       4.3276      0.00000
    195       4.4065      0.00000
    196       4.4350      0.00000
    197       4.6859      0.00000
    198       4.7777      0.00000
    199       4.8294      0.00000
    200       4.8525      0.00000

 k-point    27 :      -0.4000    0.4000    0.2000
  band No.  band energies     occupation 
      1     -30.8147      1.00000
      2     -30.8147      1.00000
      3     -30.8146      1.00000
      4     -30.8146      1.00000
      5     -18.1954      1.00000
      6     -18.1743      1.00000
      7     -18.1737      1.00000
      8     -18.1612      1.00000
      9     -18.0698      1.00000
     10     -18.0592      1.00000
     11     -18.0584      1.00000
     12     -18.0424      1.00000
     13     -17.9822      1.00000
     14     -17.9804      1.00000
     15     -17.9793      1.00000
     16     -17.9769      1.00000
     17     -17.9718      1.00000
     18     -17.9703      1.00000
     19     -17.9698      1.00000
     20     -17.9685      1.00000
     21     -17.9552      1.00000
     22     -17.9539      1.00000
     23     -17.9526      1.00000
     24     -17.9484      1.00000
     25     -17.9467      1.00000
     26     -17.9450      1.00000
     27     -17.9441      1.00000
     28     -17.9423      1.00000
     29     -14.3057      1.00000
     30     -14.3051      1.00000
     31     -14.3050      1.00000
     32     -14.3050      1.00000
     33     -14.3048      1.00000
     34     -14.3042      1.00000
     35     -14.3042      1.00000
     36     -14.3036      1.00000
     37     -14.3018      1.00000
     38     -14.3009      1.00000
     39     -14.3009      1.00000
     40     -14.3006      1.00000
     41     -10.9884      1.00000
     42     -10.9840      1.00000
     43     -10.9836      1.00000
     44     -10.9680      1.00000
     45     -10.9677      1.00000
     46     -10.9668      1.00000
     47     -10.9654      1.00000
     48     -10.9649      1.00000
     49      -9.5970      1.00000
     50      -9.5969      1.00000
     51      -9.5969      1.00000
     52      -9.5949      1.00000
     53      -9.5947      1.00000
     54      -9.5947      1.00000
     55      -9.5935      1.00000
     56      -9.5933      1.00000
     57      -9.5932      1.00000
     58      -9.5924      1.00000
     59      -9.5922      1.00000
     60      -9.5921      1.00000
     61      -9.3605      1.00000
     62      -9.2113      1.00000
     63      -9.2109      1.00000
     64      -9.1111      1.00000
     65      -8.7097      1.00000
     66      -8.6126      1.00000
     67      -8.6125      1.00000
     68      -8.4748      1.00000
     69      -7.3665      1.00000
     70      -7.3426      1.00000
     71      -7.3423      1.00000
     72      -7.3201      1.00000
     73      -7.2826      1.00000
     74      -7.2559      1.00000
     75      -7.2551      1.00000
     76      -7.2527      1.00000
     77      -6.5759      1.00000
     78      -6.5368      1.00000
     79      -6.5364      1.00000
     80      -6.3968      1.00000
     81      -5.9552      1.00000
     82      -5.9286      1.00000
     83      -5.9115      1.00000
     84      -5.9112      1.00000
     85      -5.7793      1.00000
     86      -5.6816      1.00000
     87      -5.6815      1.00000
     88      -5.5959      1.00000
     89      -5.3255      1.00000
     90      -5.2975      1.00000
     91      -5.2975      1.00000
     92      -5.2688      1.00000
     93      -5.0376      1.00000
     94      -5.0258      1.00000
     95      -4.9969      1.00000
     96      -4.9967      1.00000
     97      -4.9759      1.00000
     98      -4.9756      1.00000
     99      -4.9740      1.00000
    100      -4.9348      1.00000
    101      -4.7990      1.00000
    102      -4.7753      1.00000
    103      -4.7751      1.00000
    104      -4.7478      1.00000
    105      -4.6464      1.00000
    106      -4.6343      1.00000
    107      -4.6196      1.00000
    108      -4.6194      1.00000
    109      -4.5860      1.00000
    110      -4.5858      1.00000
    111      -4.5542      1.00000
    112      -4.4990      1.00000
    113      -4.1709      1.00000
    114      -4.1701      1.00000
    115      -4.1693      1.00000
    116      -4.1568      1.00000
    117      -4.1529      1.00000
    118      -4.1458      1.00000
    119      -4.1452      1.00000
    120      -4.1448      1.00000
    121      -3.9084      1.00000
    122      -3.8928      1.00000
    123      -3.8926      1.00000
    124      -3.8741      1.00000
    125      -3.8736      1.00000
    126      -3.8718      1.00000
    127      -3.8670      1.00000
    128      -3.8667      1.00000
    129      -3.7871      1.00000
    130      -3.7766      1.00000
    131      -3.7761      1.00000
    132      -3.7530      1.00000
    133      -3.7206      1.00000
    134      -3.7188      1.00000
    135      -3.7184      1.00000
    136      -3.6902      1.00000
    137      -3.6043      1.00000
    138      -3.5830      1.00000
    139      -3.5823      1.00000
    140      -3.5209      1.00000
    141      -3.4944      1.00000
    142      -3.4646      1.00000
    143      -3.4643      1.00000
    144      -3.4278      1.00000
    145      -3.3476      1.00000
    146      -3.2817      1.00000
    147      -3.2813      1.00000
    148      -3.2548      1.00000
    149      -2.8834      1.00000
    150      -2.8488      1.00000
    151      -2.8488      1.00000
    152      -2.8278      1.00000
    153      -2.7592      1.00000
    154      -2.7262      1.00000
    155      -2.7253      1.00000
    156      -2.7157      1.00000
    157      -2.0343      1.00000
    158      -2.0201      1.00000
    159      -2.0199      1.00000
    160      -1.9991      1.00000
    161      -1.9972      1.00000
    162      -1.9890      1.00000
    163      -1.9600      1.00000
    164      -1.9593      1.00000
    165      -1.9402      1.00000
    166      -1.9239      1.00000
    167      -1.9237      1.00000
    168      -1.9136      1.00000
    169       3.3800      0.00000
    170       3.4113      0.00000
    171       3.4132      0.00000
    172       3.4569      0.00000
    173       3.5141      0.00000
    174       3.5481      0.00000
    175       3.6466      0.00000
    176       3.6515      0.00000
    177       3.6646      0.00000
    178       3.6874      0.00000
    179       3.7595      0.00000
    180       3.8115      0.00000
    181       3.8777      0.00000
    182       3.8818      0.00000
    183       3.9342      0.00000
    184       3.9601      0.00000
    185       3.9755      0.00000
    186       4.0367      0.00000
    187       4.0510      0.00000
    188       4.0508      0.00000
    189       4.0838      0.00000
    190       4.0909      0.00000
    191       4.1033      0.00000
    192       4.1098      0.00000
    193       4.1374      0.00000
    194       4.2694      0.00000
    195       4.2945      0.00000
    196       4.3320      0.00000
    197       4.4261      0.00000
    198       4.6476      0.00000
    199       4.7499      0.00000
    200       4.8989      0.00000

 k-point    28 :      -0.2000    0.4000    0.2000
  band No.  band energies     occupation 
      1     -30.8147      1.00000
      2     -30.8147      1.00000
      3     -30.8146      1.00000
      4     -30.8146      1.00000
      5     -18.2121      1.00000
      6     -18.1869      1.00000
      7     -18.1576      1.00000
      8     -18.1566      1.00000
      9     -18.0664      1.00000
     10     -18.0652      1.00000
     11     -18.0400      1.00000
     12     -18.0235      1.00000
     13     -17.9825      1.00000
     14     -17.9808      1.00000
     15     -17.9802      1.00000
     16     -17.9788      1.00000
     17     -17.9782      1.00000
     18     -17.9778      1.00000
     19     -17.9749      1.00000
     20     -17.9740      1.00000
     21     -17.9605      1.00000
     22     -17.9574      1.00000
     23     -17.9568      1.00000
     24     -17.9479      1.00000
     25     -17.9439      1.00000
     26     -17.9429      1.00000
     27     -17.9392      1.00000
     28     -17.9373      1.00000
     29     -14.3059      1.00000
     30     -14.3057      1.00000
     31     -14.3048      1.00000
     32     -14.3046      1.00000
     33     -14.3042      1.00000
     34     -14.3042      1.00000
     35     -14.3031      1.00000
     36     -14.3030      1.00000
     37     -14.3029      1.00000
     38     -14.3017      1.00000
     39     -14.3009      1.00000
     40     -14.3009      1.00000
     41     -11.0027      1.00000
     42     -11.0019      1.00000
     43     -10.9910      1.00000
     44     -10.9702      1.00000
     45     -10.9650      1.00000
     46     -10.9643      1.00000
     47     -10.9599      1.00000
     48     -10.9590      1.00000
     49      -9.5973      1.00000
     50      -9.5969      1.00000
     51      -9.5969      1.00000
     52      -9.5952      1.00000
     53      -9.5948      1.00000
     54      -9.5946      1.00000
     55      -9.5936      1.00000
     56      -9.5931      1.00000
     57      -9.5930      1.00000
     58      -9.5924      1.00000
     59      -9.5922      1.00000
     60      -9.5916      1.00000
     61      -9.4684      1.00000
     62      -9.3067      1.00000
     63      -9.1052      1.00000
     64      -9.1049      1.00000
     65      -8.6156      1.00000
     66      -8.6151      1.00000
     67      -8.4147      1.00000
     68      -8.2709      1.00000
     69      -7.4003      1.00000
     70      -7.3763      1.00000
     71      -7.3558      1.00000
     72      -7.3274      1.00000
     73      -7.3268      1.00000
     74      -7.3188      1.00000
     75      -7.2961      1.00000
     76      -7.2959      1.00000
     77      -6.7760      1.00000
     78      -6.7755      1.00000
     79      -6.6912      1.00000
     80      -6.5435      1.00000
     81      -5.8892      1.00000
     82      -5.8890      1.00000
     83      -5.8379      1.00000
     84      -5.7379      1.00000
     85      -5.7249      1.00000
     86      -5.7169      1.00000
     87      -5.4938      1.00000
     88      -5.4933      1.00000
     89      -5.2977      1.00000
     90      -5.2974      1.00000
     91      -5.2432      1.00000
     92      -5.2253      1.00000
     93      -5.0752      1.00000
     94      -5.0725      1.00000
     95      -5.0373      1.00000
     96      -5.0225      1.00000
     97      -4.9689      1.00000
     98      -4.9686      1.00000
     99      -4.9190      1.00000
    100      -4.9186      1.00000
    101      -4.7976      1.00000
    102      -4.7974      1.00000
    103      -4.7261      1.00000
    104      -4.7159      1.00000
    105      -4.7155      1.00000
    106      -4.6940      1.00000
    107      -4.6869      1.00000
    108      -4.6863      1.00000
    109      -4.6292      1.00000
    110      -4.5871      1.00000
    111      -4.5531      1.00000
    112      -4.4901      1.00000
    113      -4.1432      1.00000
    114      -4.1428      1.00000
    115      -4.1111      1.00000
    116      -4.1103      1.00000
    117      -4.1100      1.00000
    118      -4.0927      1.00000
    119      -4.0843      1.00000
    120      -4.0700      1.00000
    121      -3.9175      1.00000
    122      -3.9009      1.00000
    123      -3.8980      1.00000
    124      -3.8973      1.00000
    125      -3.8739      1.00000
    126      -3.8735      1.00000
    127      -3.8599      1.00000
    128      -3.8529      1.00000
    129      -3.8044      1.00000
    130      -3.7978      1.00000
    131      -3.7976      1.00000
    132      -3.7929      1.00000
    133      -3.7806      1.00000
    134      -3.7302      1.00000
    135      -3.7296      1.00000
    136      -3.6756      1.00000
    137      -3.6237      1.00000
    138      -3.6234      1.00000
    139      -3.5329      1.00000
    140      -3.4709      1.00000
    141      -3.4704      1.00000
    142      -3.4526      1.00000
    143      -3.3686      1.00000
    144      -3.3623      1.00000
    145      -3.3493      1.00000
    146      -3.2703      1.00000
    147      -3.1754      1.00000
    148      -3.1749      1.00000
    149      -2.9736      1.00000
    150      -2.9318      1.00000
    151      -2.8604      1.00000
    152      -2.8594      1.00000
    153      -2.8570      1.00000
    154      -2.7949      1.00000
    155      -2.7810      1.00000
    156      -2.7808      1.00000
    157      -2.0882      1.00000
    158      -2.0872      1.00000
    159      -2.0176      1.00000
    160      -2.0174      1.00000
    161      -2.0165      1.00000
    162      -2.0084      1.00000
    163      -1.9313      1.00000
    164      -1.9294      1.00000
    165      -1.9291      1.00000
    166      -1.9220      1.00000
    167      -1.8566      1.00000
    168      -1.8558      1.00000
    169       3.3168      0.00000
    170       3.3326      0.00000
    171       3.4231      0.00000
    172       3.4261      0.00000
    173       3.4511      0.00000
    174       3.4628      0.00000
    175       3.6804      0.00000
    176       3.6991      0.00000
    177       3.7428      0.00000
    178       3.7582      0.00000
    179       3.8555      0.00000
    180       3.8720      0.00000
    181       3.8803      0.00000
    182       3.8949      0.00000
    183       3.9334      0.00000
    184       3.9599      0.00000
    185       3.9682      0.00000
    186       4.0222      0.00000
    187       4.0408      0.00000
    188       4.0417      0.00000
    189       4.0845      0.00000
    190       4.1041      0.00000
    191       4.1306      0.00000
    192       4.1478      0.00000
    193       4.1644      0.00000
    194       4.2785      0.00000
    195       4.2966      0.00000
    196       4.3197      0.00000
    197       4.4397      0.00000
    198       4.6482      0.00000
    199       4.6938      0.00000
    200       4.8631      0.00000

 k-point    29 :       0.0000   -0.4000    0.2000
  band No.  band energies     occupation 
      1     -30.8147      1.00000
      2     -30.8147      1.00000
      3     -30.8146      1.00000
      4     -30.8146      1.00000
      5     -18.2183      1.00000
      6     -18.1921      1.00000
      7     -18.1573      1.00000
      8     -18.1515      1.00000
      9     -18.0657      1.00000
     10     -18.0600      1.00000
     11     -18.0292      1.00000
     12     -18.0132      1.00000
     13     -17.9854      1.00000
     14     -17.9850      1.00000
     15     -17.9832      1.00000
     16     -17.9824      1.00000
     17     -17.9822      1.00000
     18     -17.9791      1.00000
     19     -17.9779      1.00000
     20     -17.9754      1.00000
     21     -17.9619      1.00000
     22     -17.9585      1.00000
     23     -17.9571      1.00000
     24     -17.9479      1.00000
     25     -17.9436      1.00000
     26     -17.9417      1.00000
     27     -17.9372      1.00000
     28     -17.9354      1.00000
     29     -14.3061      1.00000
     30     -14.3055      1.00000
     31     -14.3049      1.00000
     32     -14.3044      1.00000
     33     -14.3039      1.00000
     34     -14.3039      1.00000
     35     -14.3039      1.00000
     36     -14.3026      1.00000
     37     -14.3022      1.00000
     38     -14.3018      1.00000
     39     -14.3015      1.00000
     40     -14.3012      1.00000
     41     -11.0106      1.00000
     42     -11.0090      1.00000
     43     -10.9951      1.00000
     44     -10.9717      1.00000
     45     -10.9645      1.00000
     46     -10.9634      1.00000
     47     -10.9580      1.00000
     48     -10.9571      1.00000
     49      -9.5974      1.00000
     50      -9.5969      1.00000
     51      -9.5968      1.00000
     52      -9.5954      1.00000
     53      -9.5948      1.00000
     54      -9.5946      1.00000
     55      -9.5937      1.00000
     56      -9.5930      1.00000
     57      -9.5928      1.00000
     58      -9.5923      1.00000
     59      -9.5922      1.00000
     60      -9.5914      1.00000
     61      -9.5056      1.00000
     62      -9.3412      1.00000
     63      -9.1205      1.00000
     64      -9.0812      1.00000
     65      -8.5689      1.00000
     66      -8.5275      1.00000
     67      -8.2990      1.00000
     68      -8.1516      1.00000
     69      -7.4578      1.00000
     70      -7.4311      1.00000
     71      -7.3871      1.00000
     72      -7.3784      1.00000
     73      -7.3594      1.00000
     74      -7.3458      1.00000
     75      -7.3118      1.00000
     76      -7.2935      1.00000
     77      -6.8607      1.00000
     78      -6.8560      1.00000
     79      -6.7607      1.00000
     80      -6.6276      1.00000
     81      -5.8859      1.00000
     82      -5.8653      1.00000
     83      -5.8261      1.00000
     84      -5.7324      1.00000
     85      -5.6569      1.00000
     86      -5.6542      1.00000
     87      -5.4642      1.00000
     88      -5.4243      1.00000
     89      -5.2695      1.00000
     90      -5.2485      1.00000
     91      -5.2034      1.00000
     92      -5.1930      1.00000
     93      -5.1060      1.00000
     94      -5.0881      1.00000
     95      -5.0643      1.00000
     96      -5.0497      1.00000
     97      -4.9624      1.00000
     98      -4.9593      1.00000
     99      -4.9330      1.00000
    100      -4.8774      1.00000
    101      -4.8315      1.00000
    102      -4.8021      1.00000
    103      -4.7701      1.00000
    104      -4.7346      1.00000
    105      -4.7184      1.00000
    106      -4.7141      1.00000
    107      -4.6813      1.00000
    108      -4.6593      1.00000
    109      -4.6280      1.00000
    110      -4.6081      1.00000
    111      -4.5926      1.00000
    112      -4.4916      1.00000
    113      -4.1310      1.00000
    114      -4.1277      1.00000
    115      -4.0857      1.00000
    116      -4.0799      1.00000
    117      -4.0633      1.00000
    118      -4.0367      1.00000
    119      -4.0273      1.00000
    120      -3.9973      1.00000
    121      -3.9670      1.00000
    122      -3.9526      1.00000
    123      -3.9377      1.00000
    124      -3.9337      1.00000
    125      -3.8852      1.00000
    126      -3.8662      1.00000
    127      -3.8579      1.00000
    128      -3.8416      1.00000
    129      -3.8019      1.00000
    130      -3.8003      1.00000
    131      -3.7991      1.00000
    132      -3.7960      1.00000
    133      -3.7718      1.00000
    134      -3.7346      1.00000
    135      -3.7276      1.00000
    136      -3.7257      1.00000
    137      -3.6372      1.00000
    138      -3.5971      1.00000
    139      -3.5047      1.00000
    140      -3.4850      1.00000
    141      -3.4695      1.00000
    142      -3.4511      1.00000
    143      -3.3563      1.00000
    144      -3.3396      1.00000
    145      -3.1875      1.00000
    146      -3.1465      1.00000
    147      -3.1179      1.00000
    148      -3.1054      1.00000
    149      -3.0563      1.00000
    150      -3.0252      1.00000
    151      -3.0077      1.00000
    152      -2.9579      1.00000
    153      -2.8922      1.00000
    154      -2.8188      1.00000
    155      -2.7981      1.00000
    156      -2.7955      1.00000
    157      -2.1136      1.00000
    158      -2.1128      1.00000
    159      -2.0239      1.00000
    160      -2.0192      1.00000
    161      -2.0169      1.00000
    162      -2.0137      1.00000
    163      -1.9289      1.00000
    164      -1.9272      1.00000
    165      -1.9166      1.00000
    166      -1.9131      1.00000
    167      -1.8308      1.00000
    168      -1.8299      1.00000
    169       3.2853      0.00000
    170       3.3013      0.00000
    171       3.4037      0.00000
    172       3.4241      0.00000
    173       3.4251      0.00000
    174       3.4475      0.00000
    175       3.6345      0.00000
    176       3.6462      0.00000
    177       3.6494      0.00000
    178       3.6584      0.00000
    179       3.8083      0.00000
    180       3.8218      0.00000
    181       3.8907      0.00000
    182       3.9171      0.00000
    183       3.9476      0.00000
    184       3.9600      0.00000
    185       3.9658      0.00000
    186       4.0107      0.00000
    187       4.0170      0.00000
    188       4.0432      0.00000
    189       4.0565      0.00000
    190       4.1151      0.00000
    191       4.1198      0.00000
    192       4.1664      0.00000
    193       4.2081      0.00000
    194       4.2124      0.00000
    195       4.2933      0.00000
    196       4.3737      0.00000
    197       4.3944      0.00000
    198       4.4264      0.00000
    199       4.4539      0.00000
    200       4.4958      0.00000

 k-point    30 :       0.2000   -0.4000    0.2000
  band No.  band energies     occupation 
      1     -30.8147      1.00000
      2     -30.8147      1.00000
      3     -30.8146      1.00000
      4     -30.8146      1.00000
      5     -18.2121      1.00000
      6     -18.1869      1.00000
      7     -18.1576      1.00000
      8     -18.1566      1.00000
      9     -18.0664      1.00000
     10     -18.0652      1.00000
     11     -18.0400      1.00000
     12     -18.0235      1.00000
     13     -17.9825      1.00000
     14     -17.9808      1.00000
     15     -17.9802      1.00000
     16     -17.9788      1.00000
     17     -17.9782      1.00000
     18     -17.9778      1.00000
     19     -17.9749      1.00000
     20     -17.9740      1.00000
     21     -17.9605      1.00000
     22     -17.9574      1.00000
     23     -17.9568      1.00000
     24     -17.9479      1.00000
     25     -17.9439      1.00000
     26     -17.9429      1.00000
     27     -17.9392      1.00000
     28     -17.9373      1.00000
     29     -14.3059      1.00000
     30     -14.3057      1.00000
     31     -14.3048      1.00000
     32     -14.3046      1.00000
     33     -14.3042      1.00000
     34     -14.3042      1.00000
     35     -14.3031      1.00000
     36     -14.3030      1.00000
     37     -14.3029      1.00000
     38     -14.3017      1.00000
     39     -14.3009      1.00000
     40     -14.3009      1.00000
     41     -11.0027      1.00000
     42     -11.0019      1.00000
     43     -10.9910      1.00000
     44     -10.9702      1.00000
     45     -10.9650      1.00000
     46     -10.9643      1.00000
     47     -10.9599      1.00000
     48     -10.9590      1.00000
     49      -9.5973      1.00000
     50      -9.5969      1.00000
     51      -9.5969      1.00000
     52      -9.5952      1.00000
     53      -9.5948      1.00000
     54      -9.5946      1.00000
     55      -9.5936      1.00000
     56      -9.5931      1.00000
     57      -9.5930      1.00000
     58      -9.5924      1.00000
     59      -9.5922      1.00000
     60      -9.5916      1.00000
     61      -9.4684      1.00000
     62      -9.3067      1.00000
     63      -9.1052      1.00000
     64      -9.1049      1.00000
     65      -8.6156      1.00000
     66      -8.6151      1.00000
     67      -8.4147      1.00000
     68      -8.2709      1.00000
     69      -7.4003      1.00000
     70      -7.3764      1.00000
     71      -7.3558      1.00000
     72      -7.3273      1.00000
     73      -7.3267      1.00000
     74      -7.3188      1.00000
     75      -7.2961      1.00000
     76      -7.2959      1.00000
     77      -6.7760      1.00000
     78      -6.7755      1.00000
     79      -6.6912      1.00000
     80      -6.5435      1.00000
     81      -5.8892      1.00000
     82      -5.8890      1.00000
     83      -5.8379      1.00000
     84      -5.7379      1.00000
     85      -5.7248      1.00000
     86      -5.7168      1.00000
     87      -5.4938      1.00000
     88      -5.4933      1.00000
     89      -5.2977      1.00000
     90      -5.2974      1.00000
     91      -5.2432      1.00000
     92      -5.2253      1.00000
     93      -5.0752      1.00000
     94      -5.0725      1.00000
     95      -5.0373      1.00000
     96      -5.0225      1.00000
     97      -4.9689      1.00000
     98      -4.9686      1.00000
     99      -4.9190      1.00000
    100      -4.9186      1.00000
    101      -4.7976      1.00000
    102      -4.7973      1.00000
    103      -4.7261      1.00000
    104      -4.7159      1.00000
    105      -4.7155      1.00000
    106      -4.6941      1.00000
    107      -4.6869      1.00000
    108      -4.6863      1.00000
    109      -4.6292      1.00000
    110      -4.5871      1.00000
    111      -4.5531      1.00000
    112      -4.4901      1.00000
    113      -4.1432      1.00000
    114      -4.1428      1.00000
    115      -4.1111      1.00000
    116      -4.1102      1.00000
    117      -4.1100      1.00000
    118      -4.0928      1.00000
    119      -4.0843      1.00000
    120      -4.0700      1.00000
    121      -3.9176      1.00000
    122      -3.9008      1.00000
    123      -3.8980      1.00000
    124      -3.8973      1.00000
    125      -3.8739      1.00000
    126      -3.8735      1.00000
    127      -3.8599      1.00000
    128      -3.8529      1.00000
    129      -3.8044      1.00000
    130      -3.7978      1.00000
    131      -3.7976      1.00000
    132      -3.7929      1.00000
    133      -3.7806      1.00000
    134      -3.7302      1.00000
    135      -3.7296      1.00000
    136      -3.6756      1.00000
    137      -3.6237      1.00000
    138      -3.6234      1.00000
    139      -3.5329      1.00000
    140      -3.4709      1.00000
    141      -3.4704      1.00000
    142      -3.4526      1.00000
    143      -3.3686      1.00000
    144      -3.3623      1.00000
    145      -3.3493      1.00000
    146      -3.2703      1.00000
    147      -3.1754      1.00000
    148      -3.1749      1.00000
    149      -2.9735      1.00000
    150      -2.9317      1.00000
    151      -2.8605      1.00000
    152      -2.8594      1.00000
    153      -2.8570      1.00000
    154      -2.7949      1.00000
    155      -2.7809      1.00000
    156      -2.7808      1.00000
    157      -2.0882      1.00000
    158      -2.0872      1.00000
    159      -2.0176      1.00000
    160      -2.0174      1.00000
    161      -2.0165      1.00000
    162      -2.0084      1.00000
    163      -1.9313      1.00000
    164      -1.9294      1.00000
    165      -1.9291      1.00000
    166      -1.9220      1.00000
    167      -1.8566      1.00000
    168      -1.8558      1.00000
    169       3.3166      0.00000
    170       3.3325      0.00000
    171       3.4206      0.00000
    172       3.4210      0.00000
    173       3.4512      0.00000
    174       3.4628      0.00000
    175       3.6400      0.00000
    176       3.6531      0.00000
    177       3.6566      0.00000
    178       3.6585      0.00000
    179       3.8388      0.00000
    180       3.8498      0.00000
    181       3.8849      0.00000
    182       3.9029      0.00000
    183       3.9251      0.00000
    184       3.9536      0.00000
    185       3.9646      0.00000
    186       4.0260      0.00000
    187       4.0338      0.00000
    188       4.0433      0.00000
    189       4.0500      0.00000
    190       4.0673      0.00000
    191       4.1089      0.00000
    192       4.1564      0.00000
    193       4.1654      0.00000
    194       4.2747      0.00000
    195       4.3152      0.00000
    196       4.3367      0.00000
    197       4.4868      0.00000
    198       4.5623      0.00000
    199       4.6200      0.00000
    200       4.7039      0.00000

 k-point    31 :       0.4000   -0.4000    0.2000
  band No.  band energies     occupation 
      1     -30.8147      1.00000
      2     -30.8147      1.00000
      3     -30.8146      1.00000
      4     -30.8146      1.00000
      5     -18.1954      1.00000
      6     -18.1743      1.00000
      7     -18.1737      1.00000
      8     -18.1612      1.00000
      9     -18.0698      1.00000
     10     -18.0592      1.00000
     11     -18.0584      1.00000
     12     -18.0424      1.00000
     13     -17.9822      1.00000
     14     -17.9804      1.00000
     15     -17.9793      1.00000
     16     -17.9769      1.00000
     17     -17.9718      1.00000
     18     -17.9703      1.00000
     19     -17.9698      1.00000
     20     -17.9685      1.00000
     21     -17.9552      1.00000
     22     -17.9539      1.00000
     23     -17.9526      1.00000
     24     -17.9484      1.00000
     25     -17.9467      1.00000
     26     -17.9450      1.00000
     27     -17.9441      1.00000
     28     -17.9423      1.00000
     29     -14.3057      1.00000
     30     -14.3051      1.00000
     31     -14.3050      1.00000
     32     -14.3050      1.00000
     33     -14.3048      1.00000
     34     -14.3042      1.00000
     35     -14.3042      1.00000
     36     -14.3036      1.00000
     37     -14.3018      1.00000
     38     -14.3009      1.00000
     39     -14.3009      1.00000
     40     -14.3006      1.00000
     41     -10.9884      1.00000
     42     -10.9840      1.00000
     43     -10.9836      1.00000
     44     -10.9680      1.00000
     45     -10.9677      1.00000
     46     -10.9668      1.00000
     47     -10.9654      1.00000
     48     -10.9649      1.00000
     49      -9.5970      1.00000
     50      -9.5969      1.00000
     51      -9.5969      1.00000
     52      -9.5949      1.00000
     53      -9.5947      1.00000
     54      -9.5947      1.00000
     55      -9.5935      1.00000
     56      -9.5933      1.00000
     57      -9.5932      1.00000
     58      -9.5924      1.00000
     59      -9.5922      1.00000
     60      -9.5921      1.00000
     61      -9.3605      1.00000
     62      -9.2113      1.00000
     63      -9.2109      1.00000
     64      -9.1111      1.00000
     65      -8.7097      1.00000
     66      -8.6126      1.00000
     67      -8.6125      1.00000
     68      -8.4748      1.00000
     69      -7.3665      1.00000
     70      -7.3426      1.00000
     71      -7.3423      1.00000
     72      -7.3201      1.00000
     73      -7.2826      1.00000
     74      -7.2559      1.00000
     75      -7.2551      1.00000
     76      -7.2527      1.00000
     77      -6.5759      1.00000
     78      -6.5368      1.00000
     79      -6.5364      1.00000
     80      -6.3968      1.00000
     81      -5.9552      1.00000
     82      -5.9286      1.00000
     83      -5.9115      1.00000
     84      -5.9112      1.00000
     85      -5.7792      1.00000
     86      -5.6816      1.00000
     87      -5.6815      1.00000
     88      -5.5959      1.00000
     89      -5.3255      1.00000
     90      -5.2975      1.00000
     91      -5.2975      1.00000
     92      -5.2688      1.00000
     93      -5.0376      1.00000
     94      -5.0258      1.00000
     95      -4.9969      1.00000
     96      -4.9967      1.00000
     97      -4.9759      1.00000
     98      -4.9756      1.00000
     99      -4.9740      1.00000
    100      -4.9348      1.00000
    101      -4.7990      1.00000
    102      -4.7753      1.00000
    103      -4.7751      1.00000
    104      -4.7478      1.00000
    105      -4.6465      1.00000
    106      -4.6343      1.00000
    107      -4.6196      1.00000
    108      -4.6194      1.00000
    109      -4.5860      1.00000
    110      -4.5858      1.00000
    111      -4.5542      1.00000
    112      -4.4991      1.00000
    113      -4.1709      1.00000
    114      -4.1701      1.00000
    115      -4.1693      1.00000
    116      -4.1568      1.00000
    117      -4.1530      1.00000
    118      -4.1458      1.00000
    119      -4.1452      1.00000
    120      -4.1448      1.00000
    121      -3.9084      1.00000
    122      -3.8928      1.00000
    123      -3.8926      1.00000
    124      -3.8741      1.00000
    125      -3.8735      1.00000
    126      -3.8719      1.00000
    127      -3.8670      1.00000
    128      -3.8667      1.00000
    129      -3.7872      1.00000
    130      -3.7765      1.00000
    131      -3.7762      1.00000
    132      -3.7530      1.00000
    133      -3.7206      1.00000
    134      -3.7188      1.00000
    135      -3.7184      1.00000
    136      -3.6901      1.00000
    137      -3.6043      1.00000
    138      -3.5830      1.00000
    139      -3.5823      1.00000
    140      -3.5209      1.00000
    141      -3.4944      1.00000
    142      -3.4646      1.00000
    143      -3.4643      1.00000
    144      -3.4278      1.00000
    145      -3.3477      1.00000
    146      -3.2817      1.00000
    147      -3.2813      1.00000
    148      -3.2547      1.00000
    149      -2.8833      1.00000
    150      -2.8488      1.00000
    151      -2.8488      1.00000
    152      -2.8278      1.00000
    153      -2.7592      1.00000
    154      -2.7262      1.00000
    155      -2.7253      1.00000
    156      -2.7157      1.00000
    157      -2.0343      1.00000
    158      -2.0202      1.00000
    159      -2.0199      1.00000
    160      -1.9991      1.00000
    161      -1.9972      1.00000
    162      -1.9890      1.00000
    163      -1.9600      1.00000
    164      -1.9593      1.00000
    165      -1.9402      1.00000
    166      -1.9239      1.00000
    167      -1.9237      1.00000
    168      -1.9136      1.00000
    169       3.3800      0.00000
    170       3.4111      0.00000
    171       3.4128      0.00000
    172       3.4564      0.00000
    173       3.5141      0.00000
    174       3.5481      0.00000
    175       3.6453      0.00000
    176       3.6564      0.00000
    177       3.6607      0.00000
    178       3.6882      0.00000
    179       3.7670      0.00000
    180       3.8135      0.00000
    181       3.8783      0.00000
    182       3.8874      0.00000
    183       3.9058      0.00000
    184       3.9598      0.00000
    185       3.9747      0.00000
    186       4.0008      0.00000
    187       4.0452      0.00000
    188       4.0510      0.00000
    189       4.0701      0.00000
    190       4.0854      0.00000
    191       4.0941      0.00000
    192       4.1039      0.00000
    193       4.1263      0.00000
    194       4.2770      0.00000
    195       4.2859      0.00000
    196       4.3460      0.00000
    197       4.4914      0.00000
    198       4.5929      0.00000
    199       4.7152      0.00000
    200       4.9066      0.00000

 k-point    32 :      -0.4000   -0.4000    0.2000
  band No.  band energies     occupation 
      1     -30.8147      1.00000
      2     -30.8147      1.00000
      3     -30.8146      1.00000
      4     -30.8146      1.00000
      5     -18.1954      1.00000
      6     -18.1743      1.00000
      7     -18.1737      1.00000
      8     -18.1612      1.00000
      9     -18.0698      1.00000
     10     -18.0592      1.00000
     11     -18.0584      1.00000
     12     -18.0424      1.00000
     13     -17.9822      1.00000
     14     -17.9804      1.00000
     15     -17.9793      1.00000
     16     -17.9769      1.00000
     17     -17.9718      1.00000
     18     -17.9703      1.00000
     19     -17.9698      1.00000
     20     -17.9685      1.00000
     21     -17.9552      1.00000
     22     -17.9539      1.00000
     23     -17.9526      1.00000
     24     -17.9484      1.00000
     25     -17.9467      1.00000
     26     -17.9450      1.00000
     27     -17.9441      1.00000
     28     -17.9423      1.00000
     29     -14.3057      1.00000
     30     -14.3051      1.00000
     31     -14.3050      1.00000
     32     -14.3050      1.00000
     33     -14.3048      1.00000
     34     -14.3042      1.00000
     35     -14.3042      1.00000
     36     -14.3036      1.00000
     37     -14.3018      1.00000
     38     -14.3009      1.00000
     39     -14.3009      1.00000
     40     -14.3006      1.00000
     41     -10.9884      1.00000
     42     -10.9840      1.00000
     43     -10.9836      1.00000
     44     -10.9680      1.00000
     45     -10.9677      1.00000
     46     -10.9668      1.00000
     47     -10.9654      1.00000
     48     -10.9649      1.00000
     49      -9.5970      1.00000
     50      -9.5969      1.00000
     51      -9.5969      1.00000
     52      -9.5949      1.00000
     53      -9.5947      1.00000
     54      -9.5947      1.00000
     55      -9.5935      1.00000
     56      -9.5933      1.00000
     57      -9.5932      1.00000
     58      -9.5924      1.00000
     59      -9.5922      1.00000
     60      -9.5921      1.00000
     61      -9.3605      1.00000
     62      -9.2113      1.00000
     63      -9.2109      1.00000
     64      -9.1111      1.00000
     65      -8.7097      1.00000
     66      -8.6126      1.00000
     67      -8.6125      1.00000
     68      -8.4748      1.00000
     69      -7.3665      1.00000
     70      -7.3426      1.00000
     71      -7.3423      1.00000
     72      -7.3201      1.00000
     73      -7.2826      1.00000
     74      -7.2559      1.00000
     75      -7.2551      1.00000
     76      -7.2527      1.00000
     77      -6.5759      1.00000
     78      -6.5368      1.00000
     79      -6.5364      1.00000
     80      -6.3968      1.00000
     81      -5.9552      1.00000
     82      -5.9286      1.00000
     83      -5.9115      1.00000
     84      -5.9112      1.00000
     85      -5.7792      1.00000
     86      -5.6816      1.00000
     87      -5.6815      1.00000
     88      -5.5959      1.00000
     89      -5.3255      1.00000
     90      -5.2975      1.00000
     91      -5.2975      1.00000
     92      -5.2688      1.00000
     93      -5.0376      1.00000
     94      -5.0258      1.00000
     95      -4.9969      1.00000
     96      -4.9967      1.00000
     97      -4.9759      1.00000
     98      -4.9756      1.00000
     99      -4.9740      1.00000
    100      -4.9348      1.00000
    101      -4.7990      1.00000
    102      -4.7753      1.00000
    103      -4.7751      1.00000
    104      -4.7478      1.00000
    105      -4.6465      1.00000
    106      -4.6343      1.00000
    107      -4.6196      1.00000
    108      -4.6194      1.00000
    109      -4.5860      1.00000
    110      -4.5858      1.00000
    111      -4.5542      1.00000
    112      -4.4991      1.00000
    113      -4.1709      1.00000
    114      -4.1701      1.00000
    115      -4.1692      1.00000
    116      -4.1568      1.00000
    117      -4.1530      1.00000
    118      -4.1458      1.00000
    119      -4.1452      1.00000
    120      -4.1448      1.00000
    121      -3.9084      1.00000
    122      -3.8928      1.00000
    123      -3.8926      1.00000
    124      -3.8741      1.00000
    125      -3.8736      1.00000
    126      -3.8719      1.00000
    127      -3.8670      1.00000
    128      -3.8666      1.00000
    129      -3.7871      1.00000
    130      -3.7766      1.00000
    131      -3.7762      1.00000
    132      -3.7530      1.00000
    133      -3.7206      1.00000
    134      -3.7188      1.00000
    135      -3.7185      1.00000
    136      -3.6901      1.00000
    137      -3.6043      1.00000
    138      -3.5830      1.00000
    139      -3.5822      1.00000
    140      -3.5209      1.00000
    141      -3.4944      1.00000
    142      -3.4646      1.00000
    143      -3.4643      1.00000
    144      -3.4279      1.00000
    145      -3.3477      1.00000
    146      -3.2817      1.00000
    147      -3.2813      1.00000
    148      -3.2547      1.00000
    149      -2.8833      1.00000
    150      -2.8488      1.00000
    151      -2.8488      1.00000
    152      -2.8278      1.00000
    153      -2.7592      1.00000
    154      -2.7261      1.00000
    155      -2.7253      1.00000
    156      -2.7157      1.00000
    157      -2.0343      1.00000
    158      -2.0202      1.00000
    159      -2.0199      1.00000
    160      -1.9991      1.00000
    161      -1.9972      1.00000
    162      -1.9890      1.00000
    163      -1.9600      1.00000
    164      -1.9593      1.00000
    165      -1.9402      1.00000
    166      -1.9240      1.00000
    167      -1.9237      1.00000
    168      -1.9136      1.00000
    169       3.3794      0.00000
    170       3.4090      0.00000
    171       3.4092      0.00000
    172       3.4489      0.00000
    173       3.5136      0.00000
    174       3.5468      0.00000
    175       3.6338      0.00000
    176       3.6346      0.00000
    177       3.6383      0.00000
    178       3.6821      0.00000
    179       3.6853      0.00000
    180       3.7589      0.00000
    181       3.8426      0.00000
    182       3.8454      0.00000
    183       3.8474      0.00000
    184       3.9121      0.00000
    185       3.9501      0.00000
    186       3.9769      0.00000
    187       3.9859      0.00000
    188       4.0390      0.00000
    189       4.0483      0.00000
    190       4.0654      0.00000
    191       4.0827      0.00000
    192       4.0874      0.00000
    193       4.0999      0.00000
    194       4.1664      0.00000
    195       4.1819      0.00000
    196       4.1982      0.00000
    197       4.2306      0.00000
    198       4.2649      0.00000
    199       4.2780      0.00000
    200       4.5014      0.00000

 k-point    33 :      -0.2000   -0.4000    0.2000
  band No.  band energies     occupation 
      1     -30.8147      1.00000
      2     -30.8147      1.00000
      3     -30.8146      1.00000
      4     -30.8146      1.00000
      5     -18.2121      1.00000
      6     -18.1869      1.00000
      7     -18.1576      1.00000
      8     -18.1566      1.00000
      9     -18.0664      1.00000
     10     -18.0652      1.00000
     11     -18.0400      1.00000
     12     -18.0235      1.00000
     13     -17.9825      1.00000
     14     -17.9808      1.00000
     15     -17.9802      1.00000
     16     -17.9788      1.00000
     17     -17.9782      1.00000
     18     -17.9778      1.00000
     19     -17.9749      1.00000
     20     -17.9740      1.00000
     21     -17.9605      1.00000
     22     -17.9574      1.00000
     23     -17.9568      1.00000
     24     -17.9479      1.00000
     25     -17.9439      1.00000
     26     -17.9429      1.00000
     27     -17.9392      1.00000
     28     -17.9373      1.00000
     29     -14.3059      1.00000
     30     -14.3057      1.00000
     31     -14.3048      1.00000
     32     -14.3046      1.00000
     33     -14.3042      1.00000
     34     -14.3042      1.00000
     35     -14.3031      1.00000
     36     -14.3030      1.00000
     37     -14.3029      1.00000
     38     -14.3017      1.00000
     39     -14.3009      1.00000
     40     -14.3009      1.00000
     41     -11.0027      1.00000
     42     -11.0019      1.00000
     43     -10.9910      1.00000
     44     -10.9702      1.00000
     45     -10.9650      1.00000
     46     -10.9643      1.00000
     47     -10.9599      1.00000
     48     -10.9590      1.00000
     49      -9.5973      1.00000
     50      -9.5969      1.00000
     51      -9.5969      1.00000
     52      -9.5952      1.00000
     53      -9.5948      1.00000
     54      -9.5946      1.00000
     55      -9.5936      1.00000
     56      -9.5931      1.00000
     57      -9.5930      1.00000
     58      -9.5924      1.00000
     59      -9.5922      1.00000
     60      -9.5916      1.00000
     61      -9.4684      1.00000
     62      -9.3067      1.00000
     63      -9.1052      1.00000
     64      -9.1049      1.00000
     65      -8.6156      1.00000
     66      -8.6151      1.00000
     67      -8.4147      1.00000
     68      -8.2709      1.00000
     69      -7.4003      1.00000
     70      -7.3763      1.00000
     71      -7.3558      1.00000
     72      -7.3274      1.00000
     73      -7.3268      1.00000
     74      -7.3188      1.00000
     75      -7.2961      1.00000
     76      -7.2959      1.00000
     77      -6.7760      1.00000
     78      -6.7755      1.00000
     79      -6.6912      1.00000
     80      -6.5435      1.00000
     81      -5.8892      1.00000
     82      -5.8890      1.00000
     83      -5.8379      1.00000
     84      -5.7379      1.00000
     85      -5.7248      1.00000
     86      -5.7168      1.00000
     87      -5.4938      1.00000
     88      -5.4933      1.00000
     89      -5.2977      1.00000
     90      -5.2974      1.00000
     91      -5.2432      1.00000
     92      -5.2253      1.00000
     93      -5.0752      1.00000
     94      -5.0725      1.00000
     95      -5.0373      1.00000
     96      -5.0225      1.00000
     97      -4.9689      1.00000
     98      -4.9686      1.00000
     99      -4.9190      1.00000
    100      -4.9186      1.00000
    101      -4.7976      1.00000
    102      -4.7973      1.00000
    103      -4.7261      1.00000
    104      -4.7159      1.00000
    105      -4.7155      1.00000
    106      -4.6940      1.00000
    107      -4.6869      1.00000
    108      -4.6864      1.00000
    109      -4.6292      1.00000
    110      -4.5871      1.00000
    111      -4.5531      1.00000
    112      -4.4901      1.00000
    113      -4.1432      1.00000
    114      -4.1428      1.00000
    115      -4.1111      1.00000
    116      -4.1102      1.00000
    117      -4.1100      1.00000
    118      -4.0928      1.00000
    119      -4.0843      1.00000
    120      -4.0700      1.00000
    121      -3.9176      1.00000
    122      -3.9008      1.00000
    123      -3.8980      1.00000
    124      -3.8973      1.00000
    125      -3.8739      1.00000
    126      -3.8735      1.00000
    127      -3.8599      1.00000
    128      -3.8529      1.00000
    129      -3.8044      1.00000
    130      -3.7978      1.00000
    131      -3.7976      1.00000
    132      -3.7929      1.00000
    133      -3.7806      1.00000
    134      -3.7302      1.00000
    135      -3.7296      1.00000
    136      -3.6756      1.00000
    137      -3.6238      1.00000
    138      -3.6234      1.00000
    139      -3.5329      1.00000
    140      -3.4709      1.00000
    141      -3.4704      1.00000
    142      -3.4526      1.00000
    143      -3.3686      1.00000
    144      -3.3623      1.00000
    145      -3.3493      1.00000
    146      -3.2703      1.00000
    147      -3.1754      1.00000
    148      -3.1749      1.00000
    149      -2.9736      1.00000
    150      -2.9318      1.00000
    151      -2.8604      1.00000
    152      -2.8594      1.00000
    153      -2.8570      1.00000
    154      -2.7949      1.00000
    155      -2.7810      1.00000
    156      -2.7808      1.00000
    157      -2.0882      1.00000
    158      -2.0872      1.00000
    159      -2.0176      1.00000
    160      -2.0174      1.00000
    161      -2.0165      1.00000
    162      -2.0084      1.00000
    163      -1.9313      1.00000
    164      -1.9294      1.00000
    165      -1.9291      1.00000
    166      -1.9220      1.00000
    167      -1.8566      1.00000
    168      -1.8558      1.00000
    169       3.3165      0.00000
    170       3.3321      0.00000
    171       3.4200      0.00000
    172       3.4203      0.00000
    173       3.4509      0.00000
    174       3.4626      0.00000
    175       3.6366      0.00000
    176       3.6508      0.00000
    177       3.6521      0.00000
    178       3.6565      0.00000
    179       3.8233      0.00000
    180       3.8463      0.00000
    181       3.8635      0.00000
    182       3.8640      0.00000
    183       3.9228      0.00000
    184       3.9426      0.00000
    185       3.9444      0.00000
    186       4.0139      0.00000
    187       4.0223      0.00000
    188       4.0287      0.00000
    189       4.0330      0.00000
    190       4.0359      0.00000
    191       4.1046      0.00000
    192       4.1160      0.00000
    193       4.1202      0.00000
    194       4.2207      0.00000
    195       4.2458      0.00000
    196       4.2526      0.00000
    197       4.2643      0.00000
    198       4.2810      0.00000
    199       4.3419      0.00000
    200       4.5062      0.00000

 k-point    34 :       0.0000   -0.2000    0.2000
  band No.  band energies     occupation 
      1     -30.8147      1.00000
      2     -30.8147      1.00000
      3     -30.8146      1.00000
      4     -30.8146      1.00000
      5     -18.2373      1.00000
      6     -18.1684      1.00000
      7     -18.1672      1.00000
      8     -18.1551      1.00000
      9     -18.0533      1.00000
     10     -18.0409      1.00000
     11     -18.0399      1.00000
     12     -17.9977      1.00000
     13     -17.9856      1.00000
     14     -17.9850      1.00000
     15     -17.9837      1.00000
     16     -17.9834      1.00000
     17     -17.9816      1.00000
     18     -17.9805      1.00000
     19     -17.9804      1.00000
     20     -17.9792      1.00000
     21     -17.9740      1.00000
     22     -17.9724      1.00000
     23     -17.9695      1.00000
     24     -17.9405      1.00000
     25     -17.9381      1.00000
     26     -17.9367      1.00000
     27     -17.9355      1.00000
     28     -17.9349      1.00000
     29     -14.3068      1.00000
     30     -14.3065      1.00000
     31     -14.3056      1.00000
     32     -14.3038      1.00000
     33     -14.3038      1.00000
     34     -14.3037      1.00000
     35     -14.3034      1.00000
     36     -14.3034      1.00000
     37     -14.3025      1.00000
     38     -14.3009      1.00000
     39     -14.3008      1.00000
     40     -14.3007      1.00000
     41     -11.0229      1.00000
     42     -11.0197      1.00000
     43     -11.0186      1.00000
     44     -10.9601      1.00000
     45     -10.9594      1.00000
     46     -10.9585      1.00000
     47     -10.9568      1.00000
     48     -10.9566      1.00000
     49      -9.6202      1.00000
     50      -9.5974      1.00000
     51      -9.5973      1.00000
     52      -9.5973      1.00000
     53      -9.5957      1.00000
     54      -9.5954      1.00000
     55      -9.5943      1.00000
     56      -9.5939      1.00000
     57      -9.5928      1.00000
     58      -9.5922      1.00000
     59      -9.5919      1.00000
     60      -9.5915      1.00000
     61      -9.5914      1.00000
     62      -9.1955      1.00000
     63      -9.1945      1.00000
     64      -9.1174      1.00000
     65      -8.4120      1.00000
     66      -8.3230      1.00000
     67      -8.3217      1.00000
     68      -7.9178      1.00000
     69      -7.4788      1.00000
     70      -7.4261      1.00000
     71      -7.4095      1.00000
     72      -7.4083      1.00000
     73      -7.3487      1.00000
     74      -7.3361      1.00000
     75      -7.3260      1.00000
     76      -7.3253      1.00000
     77      -7.0989      1.00000
     78      -7.0671      1.00000
     79      -7.0669      1.00000
     80      -6.8197      1.00000
     81      -5.7514      1.00000
     82      -5.7090      1.00000
     83      -5.6850      1.00000
     84      -5.6846      1.00000
     85      -5.6352      1.00000
     86      -5.4944      1.00000
     87      -5.4944      1.00000
     88      -5.4035      1.00000
     89      -5.2305      1.00000
     90      -5.1987      1.00000
     91      -5.1986      1.00000
     92      -5.1754      1.00000
     93      -5.1358      1.00000
     94      -5.1216      1.00000
     95      -5.0215      1.00000
     96      -5.0207      1.00000
     97      -5.0109      1.00000
     98      -5.0103      1.00000
     99      -4.9983      1.00000
    100      -4.9135      1.00000
    101      -4.8338      1.00000
    102      -4.7784      1.00000
    103      -4.7612      1.00000
    104      -4.7606      1.00000
    105      -4.7283      1.00000
    106      -4.7225      1.00000
    107      -4.7220      1.00000
    108      -4.7134      1.00000
    109      -4.7129      1.00000
    110      -4.5904      1.00000
    111      -4.5777      1.00000
    112      -4.4992      1.00000
    113      -4.1135      1.00000
    114      -4.0985      1.00000
    115      -4.0979      1.00000
    116      -4.0780      1.00000
    117      -4.0539      1.00000
    118      -4.0537      1.00000
    119      -3.9566      1.00000
    120      -3.9319      1.00000
    121      -3.9111      1.00000
    122      -3.9104      1.00000
    123      -3.9089      1.00000
    124      -3.8847      1.00000
    125      -3.8756      1.00000
    126      -3.8598      1.00000
    127      -3.8597      1.00000
    128      -3.8428      1.00000
    129      -3.8230      1.00000
    130      -3.8226      1.00000
    131      -3.7890      1.00000
    132      -3.7817      1.00000
    133      -3.7798      1.00000
    134      -3.7392      1.00000
    135      -3.7286      1.00000
    136      -3.6667      1.00000
    137      -3.6215      1.00000
    138      -3.5257      1.00000
    139      -3.5248      1.00000
    140      -3.3784      1.00000
    141      -3.3725      1.00000
    142      -3.3664      1.00000
    143      -3.3661      1.00000
    144      -3.3143      1.00000
    145      -3.2850      1.00000
    146      -3.2044      1.00000
    147      -3.1042      1.00000
    148      -3.0831      1.00000
    149      -3.0829      1.00000
    150      -3.0624      1.00000
    151      -3.0623      1.00000
    152      -3.0571      1.00000
    153      -2.9315      1.00000
    154      -2.9000      1.00000
    155      -2.8574      1.00000
    156      -2.8568      1.00000
    157      -2.1178      1.00000
    158      -2.1138      1.00000
    159      -2.1137      1.00000
    160      -2.1042      1.00000
    161      -2.0875      1.00000
    162      -2.0840      1.00000
    163      -1.8580      1.00000
    164      -1.8578      1.00000
    165      -1.8369      1.00000
    166      -1.8306      1.00000
    167      -1.8306      1.00000
    168      -1.8259      1.00000
    169       3.2682      0.00000
    170       3.3032      0.00000
    171       3.3169      0.00000
    172       3.3170      0.00000
    173       3.3251      0.00000
    174       3.3531      0.00000
    175       3.5996      0.00000
    176       3.7731      0.00000
    177       3.7853      0.00000
    178       3.7856      0.00000
    179       3.8996      0.00000
    180       3.9010      0.00000
    181       3.9249      0.00000
    182       3.9277      0.00000
    183       3.9305      0.00000
    184       3.9693      0.00000
    185       3.9766      0.00000
    186       4.0371      0.00000
    187       4.0418      0.00000
    188       4.0473      0.00000
    189       4.1079      0.00000
    190       4.1120      0.00000
    191       4.1375      0.00000
    192       4.1558      0.00000
    193       4.1575      0.00000
    194       4.2258      0.00000
    195       4.2462      0.00000
    196       4.3479      0.00000
    197       4.4100      0.00000
    198       4.4321      0.00000
    199       4.4478      0.00000
    200       4.4791      0.00000

 k-point    35 :       0.2000   -0.2000    0.2000
  band No.  band energies     occupation 
      1     -30.8147      1.00000
      2     -30.8147      1.00000
      3     -30.8146      1.00000
      4     -30.8146      1.00000
      5     -18.2305      1.00000
      6     -18.1650      1.00000
      7     -18.1642      1.00000
      8     -18.1634      1.00000
      9     -18.0511      1.00000
     10     -18.0508      1.00000
     11     -18.0497      1.00000
     12     -18.0065      1.00000
     13     -17.9835      1.00000
     14     -17.9816      1.00000
     15     -17.9812      1.00000
     16     -17.9805      1.00000
     17     -17.9800      1.00000
     18     -17.9796      1.00000
     19     -17.9782      1.00000
     20     -17.9776      1.00000
     21     -17.9693      1.00000
     22     -17.9683      1.00000
     23     -17.9678      1.00000
     24     -17.9405      1.00000
     25     -17.9389      1.00000
     26     -17.9383      1.00000
     27     -17.9376      1.00000
     28     -17.9366      1.00000
     29     -14.3065      1.00000
     30     -14.3065      1.00000
     31     -14.3047      1.00000
     32     -14.3040      1.00000
     33     -14.3040      1.00000
     34     -14.3040      1.00000
     35     -14.3032      1.00000
     36     -14.3032      1.00000
     37     -14.3031      1.00000
     38     -14.3009      1.00000
     39     -14.3009      1.00000
     40     -14.3008      1.00000
     41     -11.0141      1.00000
     42     -11.0130      1.00000
     43     -11.0128      1.00000
     44     -10.9607      1.00000
     45     -10.9601      1.00000
     46     -10.9595      1.00000
     47     -10.9591      1.00000
     48     -10.9585      1.00000
     49      -9.5977      1.00000
     50      -9.5973      1.00000
     51      -9.5972      1.00000
     52      -9.5957      1.00000
     53      -9.5952      1.00000
     54      -9.5943      1.00000
     55      -9.5941      1.00000
     56      -9.5930      1.00000
     57      -9.5925      1.00000
     58      -9.5921      1.00000
     59      -9.5917      1.00000
     60      -9.5915      1.00000
     61      -9.5804      1.00000
     62      -9.1673      1.00000
     63      -9.1668      1.00000
     64      -9.1662      1.00000
     65      -8.4408      1.00000
     66      -8.4402      1.00000
     67      -8.4393      1.00000
     68      -8.0556      1.00000
     69      -7.4192      1.00000
     70      -7.4190      1.00000
     71      -7.3569      1.00000
     72      -7.3564      1.00000
     73      -7.3562      1.00000
     74      -7.3127      1.00000
     75      -7.3125      1.00000
     76      -7.3120      1.00000
     77      -6.9794      1.00000
     78      -6.9789      1.00000
     79      -6.9786      1.00000
     80      -6.7064      1.00000
     81      -5.7482      1.00000
     82      -5.7480      1.00000
     83      -5.7476      1.00000
     84      -5.7140      1.00000
     85      -5.7134      1.00000
     86      -5.4968      1.00000
     87      -5.4967      1.00000
     88      -5.4964      1.00000
     89      -5.2451      1.00000
     90      -5.2451      1.00000
     91      -5.2450      1.00000
     92      -5.1983      1.00000
     93      -5.1096      1.00000
     94      -5.1095      1.00000
     95      -5.0097      1.00000
     96      -5.0095      1.00000
     97      -5.0091      1.00000
     98      -4.9585      1.00000
     99      -4.9578      1.00000
    100      -4.9576      1.00000
    101      -4.7747      1.00000
    102      -4.7746      1.00000
    103      -4.7742      1.00000
    104      -4.7225      1.00000
    105      -4.7218      1.00000
    106      -4.7214      1.00000
    107      -4.7030      1.00000
    108      -4.7027      1.00000
    109      -4.7027      1.00000
    110      -4.6496      1.00000
    111      -4.5114      1.00000
    112      -4.5113      1.00000
    113      -4.1167      1.00000
    114      -4.1165      1.00000
    115      -4.1158      1.00000
    116      -4.0828      1.00000
    117      -4.0820      1.00000
    118      -4.0818      1.00000
    119      -3.9953      1.00000
    120      -3.9952      1.00000
    121      -3.8816      1.00000
    122      -3.8810      1.00000
    123      -3.8809      1.00000
    124      -3.8702      1.00000
    125      -3.8699      1.00000
    126      -3.8695      1.00000
    127      -3.8537      1.00000
    128      -3.8535      1.00000
    129      -3.8323      1.00000
    130      -3.7901      1.00000
    131      -3.7899      1.00000
    132      -3.7898      1.00000
    133      -3.7889      1.00000
    134      -3.7883      1.00000
    135      -3.7874      1.00000
    136      -3.5971      1.00000
    137      -3.5969      1.00000
    138      -3.5964      1.00000
    139      -3.5951      1.00000
    140      -3.3910      1.00000
    141      -3.3908      1.00000
    142      -3.3718      1.00000
    143      -3.3713      1.00000
    144      -3.3712      1.00000
    145      -3.3414      1.00000
    146      -3.1814      1.00000
    147      -3.1811      1.00000
    148      -3.1809      1.00000
    149      -3.0267      1.00000
    150      -3.0267      1.00000
    151      -2.9078      1.00000
    152      -2.9078      1.00000
    153      -2.9076      1.00000
    154      -2.8510      1.00000
    155      -2.8508      1.00000
    156      -2.8501      1.00000
    157      -2.0969      1.00000
    158      -2.0875      1.00000
    159      -2.0873      1.00000
    160      -2.0873      1.00000
    161      -2.0780      1.00000
    162      -2.0779      1.00000
    163      -1.8631      1.00000
    164      -1.8628      1.00000
    165      -1.8625      1.00000
    166      -1.8526      1.00000
    167      -1.8525      1.00000
    168      -1.8521      1.00000
    169       3.2938      0.00000
    170       3.3431      0.00000
    171       3.3433      0.00000
    172       3.3468      0.00000
    173       3.3469      0.00000
    174       3.3472      0.00000
    175       3.6746      0.00000
    176       3.7536      0.00000
    177       3.7736      0.00000
    178       3.7751      0.00000
    179       3.8924      0.00000
    180       3.8954      0.00000
    181       3.9207      0.00000
    182       3.9238      0.00000
    183       3.9315      0.00000
    184       3.9714      0.00000
    185       3.9856      0.00000
    186       3.9905      0.00000
    187       4.0139      0.00000
    188       4.0631      0.00000
    189       4.0825      0.00000
    190       4.1174      0.00000
    191       4.1429      0.00000
    192       4.1473      0.00000
    193       4.1566      0.00000
    194       4.2308      0.00000
    195       4.2474      0.00000
    196       4.3725      0.00000
    197       4.5084      0.00000
    198       4.5517      0.00000
    199       4.5924      0.00000
    200       4.6829      0.00000

 k-point    36 :       0.4000   -0.2000    0.2000
  band No.  band energies     occupation 
      1     -30.8147      1.00000
      2     -30.8147      1.00000
      3     -30.8146      1.00000
      4     -30.8146      1.00000
      5     -18.2122      1.00000
      6     -18.1871      1.00000
      7     -18.1577      1.00000
      8     -18.1562      1.00000
      9     -18.0661      1.00000
     10     -18.0653      1.00000
     11     -18.0394      1.00000
     12     -18.0231      1.00000
     13     -17.9833      1.00000
     14     -17.9809      1.00000
     15     -17.9805      1.00000
     16     -17.9801      1.00000
     17     -17.9799      1.00000
     18     -17.9771      1.00000
     19     -17.9752      1.00000
     20     -17.9733      1.00000
     21     -17.9593      1.00000
     22     -17.9576      1.00000
     23     -17.9563      1.00000
     24     -17.9467      1.00000
     25     -17.9432      1.00000
     26     -17.9431      1.00000
     27     -17.9398      1.00000
     28     -17.9380      1.00000
     29     -14.3059      1.00000
     30     -14.3057      1.00000
     31     -14.3048      1.00000
     32     -14.3046      1.00000
     33     -14.3042      1.00000
     34     -14.3042      1.00000
     35     -14.3031      1.00000
     36     -14.3029      1.00000
     37     -14.3029      1.00000
     38     -14.3017      1.00000
     39     -14.3009      1.00000
     40     -14.3009      1.00000
     41     -11.0028      1.00000
     42     -11.0021      1.00000
     43     -10.9909      1.00000
     44     -10.9700      1.00000
     45     -10.9654      1.00000
     46     -10.9634      1.00000
     47     -10.9600      1.00000
     48     -10.9594      1.00000
     49      -9.5974      1.00000
     50      -9.5969      1.00000
     51      -9.5969      1.00000
     52      -9.5950      1.00000
     53      -9.5947      1.00000
     54      -9.5942      1.00000
     55      -9.5942      1.00000
     56      -9.5933      1.00000
     57      -9.5931      1.00000
     58      -9.5924      1.00000
     59      -9.5921      1.00000
     60      -9.5915      1.00000
     61      -9.4683      1.00000
     62      -9.3066      1.00000
     63      -9.1054      1.00000
     64      -9.1047      1.00000
     65      -8.6161      1.00000
     66      -8.6147      1.00000
     67      -8.4149      1.00000
     68      -8.2711      1.00000
     69      -7.4002      1.00000
     70      -7.3763      1.00000
     71      -7.3559      1.00000
     72      -7.3272      1.00000
     73      -7.3268      1.00000
     74      -7.3189      1.00000
     75      -7.2964      1.00000
     76      -7.2956      1.00000
     77      -6.7755      1.00000
     78      -6.7755      1.00000
     79      -6.6911      1.00000
     80      -6.5432      1.00000
     81      -5.8893      1.00000
     82      -5.8893      1.00000
     83      -5.8383      1.00000
     84      -5.7376      1.00000
     85      -5.7244      1.00000
     86      -5.7171      1.00000
     87      -5.4938      1.00000
     88      -5.4932      1.00000
     89      -5.2977      1.00000
     90      -5.2974      1.00000
     91      -5.2432      1.00000
     92      -5.2253      1.00000
     93      -5.0750      1.00000
     94      -5.0725      1.00000
     95      -5.0373      1.00000
     96      -5.0223      1.00000
     97      -4.9688      1.00000
     98      -4.9685      1.00000
     99      -4.9191      1.00000
    100      -4.9187      1.00000
    101      -4.7979      1.00000
    102      -4.7973      1.00000
    103      -4.7261      1.00000
    104      -4.7160      1.00000
    105      -4.7153      1.00000
    106      -4.6941      1.00000
    107      -4.6874      1.00000
    108      -4.6862      1.00000
    109      -4.6291      1.00000
    110      -4.5875      1.00000
    111      -4.5530      1.00000
    112      -4.4904      1.00000
    113      -4.1427      1.00000
    114      -4.1425      1.00000
    115      -4.1111      1.00000
    116      -4.1105      1.00000
    117      -4.1100      1.00000
    118      -4.0928      1.00000
    119      -4.0845      1.00000
    120      -4.0699      1.00000
    121      -3.9173      1.00000
    122      -3.9007      1.00000
    123      -3.8978      1.00000
    124      -3.8974      1.00000
    125      -3.8738      1.00000
    126      -3.8736      1.00000
    127      -3.8603      1.00000
    128      -3.8532      1.00000
    129      -3.8044      1.00000
    130      -3.7983      1.00000
    131      -3.7975      1.00000
    132      -3.7929      1.00000
    133      -3.7806      1.00000
    134      -3.7301      1.00000
    135      -3.7299      1.00000
    136      -3.6757      1.00000
    137      -3.6238      1.00000
    138      -3.6234      1.00000
    139      -3.5326      1.00000
    140      -3.4706      1.00000
    141      -3.4704      1.00000
    142      -3.4524      1.00000
    143      -3.3691      1.00000
    144      -3.3627      1.00000
    145      -3.3490      1.00000
    146      -3.2700      1.00000
    147      -3.1753      1.00000
    148      -3.1750      1.00000
    149      -2.9735      1.00000
    150      -2.9316      1.00000
    151      -2.8602      1.00000
    152      -2.8597      1.00000
    153      -2.8569      1.00000
    154      -2.7949      1.00000
    155      -2.7811      1.00000
    156      -2.7806      1.00000
    157      -2.0882      1.00000
    158      -2.0875      1.00000
    159      -2.0175      1.00000
    160      -2.0174      1.00000
    161      -2.0164      1.00000
    162      -2.0084      1.00000
    163      -1.9312      1.00000
    164      -1.9292      1.00000
    165      -1.9291      1.00000
    166      -1.9219      1.00000
    167      -1.8565      1.00000
    168      -1.8563      1.00000
    169       3.3169      0.00000
    170       3.3325      0.00000
    171       3.4246      0.00000
    172       3.4260      0.00000
    173       3.4510      0.00000
    174       3.4626      0.00000
    175       3.6604      0.00000
    176       3.7287      0.00000
    177       3.7406      0.00000
    178       3.8012      0.00000
    179       3.8510      0.00000
    180       3.8591      0.00000
    181       3.8794      0.00000
    182       3.8841      0.00000
    183       3.9327      0.00000
    184       3.9587      0.00000
    185       3.9634      0.00000
    186       4.0232      0.00000
    187       4.0408      0.00000
    188       4.0432      0.00000
    189       4.0641      0.00000
    190       4.0920      0.00000
    191       4.1356      0.00000
    192       4.1401      0.00000
    193       4.1515      0.00000
    194       4.2714      0.00000
    195       4.2979      0.00000
    196       4.3467      0.00000
    197       4.5162      0.00000
    198       4.5987      0.00000
    199       4.6946      0.00000
    200       4.8851      0.00000

 k-point    37 :      -0.4000   -0.2000    0.2000
  band No.  band energies     occupation 
      1     -30.8147      1.00000
      2     -30.8147      1.00000
      3     -30.8146      1.00000
      4     -30.8146      1.00000
      5     -18.2122      1.00000
      6     -18.1871      1.00000
      7     -18.1577      1.00000
      8     -18.1562      1.00000
      9     -18.0661      1.00000
     10     -18.0653      1.00000
     11     -18.0394      1.00000
     12     -18.0231      1.00000
     13     -17.9833      1.00000
     14     -17.9809      1.00000
     15     -17.9805      1.00000
     16     -17.9801      1.00000
     17     -17.9799      1.00000
     18     -17.9771      1.00000
     19     -17.9752      1.00000
     20     -17.9733      1.00000
     21     -17.9593      1.00000
     22     -17.9576      1.00000
     23     -17.9563      1.00000
     24     -17.9467      1.00000
     25     -17.9432      1.00000
     26     -17.9431      1.00000
     27     -17.9398      1.00000
     28     -17.9380      1.00000
     29     -14.3059      1.00000
     30     -14.3057      1.00000
     31     -14.3048      1.00000
     32     -14.3046      1.00000
     33     -14.3042      1.00000
     34     -14.3042      1.00000
     35     -14.3031      1.00000
     36     -14.3029      1.00000
     37     -14.3029      1.00000
     38     -14.3017      1.00000
     39     -14.3009      1.00000
     40     -14.3009      1.00000
     41     -11.0028      1.00000
     42     -11.0021      1.00000
     43     -10.9909      1.00000
     44     -10.9700      1.00000
     45     -10.9654      1.00000
     46     -10.9634      1.00000
     47     -10.9600      1.00000
     48     -10.9594      1.00000
     49      -9.5974      1.00000
     50      -9.5969      1.00000
     51      -9.5969      1.00000
     52      -9.5950      1.00000
     53      -9.5947      1.00000
     54      -9.5942      1.00000
     55      -9.5942      1.00000
     56      -9.5933      1.00000
     57      -9.5931      1.00000
     58      -9.5924      1.00000
     59      -9.5921      1.00000
     60      -9.5915      1.00000
     61      -9.4683      1.00000
     62      -9.3066      1.00000
     63      -9.1054      1.00000
     64      -9.1047      1.00000
     65      -8.6161      1.00000
     66      -8.6147      1.00000
     67      -8.4149      1.00000
     68      -8.2711      1.00000
     69      -7.4002      1.00000
     70      -7.3763      1.00000
     71      -7.3558      1.00000
     72      -7.3272      1.00000
     73      -7.3267      1.00000
     74      -7.3189      1.00000
     75      -7.2964      1.00000
     76      -7.2957      1.00000
     77      -6.7755      1.00000
     78      -6.7755      1.00000
     79      -6.6911      1.00000
     80      -6.5432      1.00000
     81      -5.8893      1.00000
     82      -5.8893      1.00000
     83      -5.8383      1.00000
     84      -5.7376      1.00000
     85      -5.7244      1.00000
     86      -5.7171      1.00000
     87      -5.4938      1.00000
     88      -5.4932      1.00000
     89      -5.2977      1.00000
     90      -5.2974      1.00000
     91      -5.2433      1.00000
     92      -5.2253      1.00000
     93      -5.0750      1.00000
     94      -5.0725      1.00000
     95      -5.0373      1.00000
     96      -5.0223      1.00000
     97      -4.9688      1.00000
     98      -4.9685      1.00000
     99      -4.9191      1.00000
    100      -4.9187      1.00000
    101      -4.7979      1.00000
    102      -4.7973      1.00000
    103      -4.7261      1.00000
    104      -4.7160      1.00000
    105      -4.7153      1.00000
    106      -4.6941      1.00000
    107      -4.6874      1.00000
    108      -4.6862      1.00000
    109      -4.6291      1.00000
    110      -4.5875      1.00000
    111      -4.5530      1.00000
    112      -4.4904      1.00000
    113      -4.1427      1.00000
    114      -4.1425      1.00000
    115      -4.1111      1.00000
    116      -4.1105      1.00000
    117      -4.1100      1.00000
    118      -4.0928      1.00000
    119      -4.0845      1.00000
    120      -4.0699      1.00000
    121      -3.9173      1.00000
    122      -3.9007      1.00000
    123      -3.8978      1.00000
    124      -3.8974      1.00000
    125      -3.8738      1.00000
    126      -3.8736      1.00000
    127      -3.8603      1.00000
    128      -3.8532      1.00000
    129      -3.8044      1.00000
    130      -3.7983      1.00000
    131      -3.7975      1.00000
    132      -3.7929      1.00000
    133      -3.7807      1.00000
    134      -3.7301      1.00000
    135      -3.7299      1.00000
    136      -3.6757      1.00000
    137      -3.6238      1.00000
    138      -3.6234      1.00000
    139      -3.5326      1.00000
    140      -3.4705      1.00000
    141      -3.4704      1.00000
    142      -3.4524      1.00000
    143      -3.3691      1.00000
    144      -3.3627      1.00000
    145      -3.3490      1.00000
    146      -3.2700      1.00000
    147      -3.1753      1.00000
    148      -3.1750      1.00000
    149      -2.9735      1.00000
    150      -2.9316      1.00000
    151      -2.8602      1.00000
    152      -2.8597      1.00000
    153      -2.8570      1.00000
    154      -2.7949      1.00000
    155      -2.7811      1.00000
    156      -2.7806      1.00000
    157      -2.0882      1.00000
    158      -2.0875      1.00000
    159      -2.0175      1.00000
    160      -2.0174      1.00000
    161      -2.0164      1.00000
    162      -2.0084      1.00000
    163      -1.9312      1.00000
    164      -1.9292      1.00000
    165      -1.9291      1.00000
    166      -1.9219      1.00000
    167      -1.8565      1.00000
    168      -1.8563      1.00000
    169       3.3167      0.00000
    170       3.3323      0.00000
    171       3.4200      0.00000
    172       3.4201      0.00000
    173       3.4508      0.00000
    174       3.4625      0.00000
    175       3.6361      0.00000
    176       3.6501      0.00000
    177       3.6528      0.00000
    178       3.6580      0.00000
    179       3.8238      0.00000
    180       3.8464      0.00000
    181       3.8636      0.00000
    182       3.8649      0.00000
    183       3.9231      0.00000
    184       3.9418      0.00000
    185       3.9429      0.00000
    186       4.0139      0.00000
    187       4.0229      0.00000
    188       4.0268      0.00000
    189       4.0321      0.00000
    190       4.0356      0.00000
    191       4.1061      0.00000
    192       4.1117      0.00000
    193       4.1218      0.00000
    194       4.2214      0.00000
    195       4.2431      0.00000
    196       4.2557      0.00000
    197       4.2644      0.00000
    198       4.2685      0.00000
    199       4.3377      0.00000
    200       4.5211      0.00000

 k-point    38 :      -0.2000   -0.2000    0.2000
  band No.  band energies     occupation 
      1     -30.8147      1.00000
      2     -30.8147      1.00000
      3     -30.8146      1.00000
      4     -30.8146      1.00000
      5     -18.2305      1.00000
      6     -18.1650      1.00000
      7     -18.1642      1.00000
      8     -18.1634      1.00000
      9     -18.0511      1.00000
     10     -18.0508      1.00000
     11     -18.0497      1.00000
     12     -18.0065      1.00000
     13     -17.9835      1.00000
     14     -17.9816      1.00000
     15     -17.9812      1.00000
     16     -17.9805      1.00000
     17     -17.9800      1.00000
     18     -17.9796      1.00000
     19     -17.9782      1.00000
     20     -17.9776      1.00000
     21     -17.9693      1.00000
     22     -17.9683      1.00000
     23     -17.9679      1.00000
     24     -17.9405      1.00000
     25     -17.9389      1.00000
     26     -17.9383      1.00000
     27     -17.9376      1.00000
     28     -17.9366      1.00000
     29     -14.3065      1.00000
     30     -14.3065      1.00000
     31     -14.3047      1.00000
     32     -14.3040      1.00000
     33     -14.3040      1.00000
     34     -14.3040      1.00000
     35     -14.3032      1.00000
     36     -14.3032      1.00000
     37     -14.3032      1.00000
     38     -14.3009      1.00000
     39     -14.3009      1.00000
     40     -14.3008      1.00000
     41     -11.0141      1.00000
     42     -11.0130      1.00000
     43     -11.0128      1.00000
     44     -10.9607      1.00000
     45     -10.9601      1.00000
     46     -10.9595      1.00000
     47     -10.9591      1.00000
     48     -10.9585      1.00000
     49      -9.5977      1.00000
     50      -9.5973      1.00000
     51      -9.5972      1.00000
     52      -9.5957      1.00000
     53      -9.5952      1.00000
     54      -9.5943      1.00000
     55      -9.5941      1.00000
     56      -9.5930      1.00000
     57      -9.5925      1.00000
     58      -9.5921      1.00000
     59      -9.5917      1.00000
     60      -9.5915      1.00000
     61      -9.5804      1.00000
     62      -9.1673      1.00000
     63      -9.1668      1.00000
     64      -9.1662      1.00000
     65      -8.4408      1.00000
     66      -8.4401      1.00000
     67      -8.4393      1.00000
     68      -8.0556      1.00000
     69      -7.4192      1.00000
     70      -7.4190      1.00000
     71      -7.3568      1.00000
     72      -7.3564      1.00000
     73      -7.3562      1.00000
     74      -7.3128      1.00000
     75      -7.3125      1.00000
     76      -7.3120      1.00000
     77      -6.9793      1.00000
     78      -6.9789      1.00000
     79      -6.9786      1.00000
     80      -6.7064      1.00000
     81      -5.7482      1.00000
     82      -5.7480      1.00000
     83      -5.7476      1.00000
     84      -5.7140      1.00000
     85      -5.7134      1.00000
     86      -5.4968      1.00000
     87      -5.4967      1.00000
     88      -5.4964      1.00000
     89      -5.2451      1.00000
     90      -5.2451      1.00000
     91      -5.2450      1.00000
     92      -5.1983      1.00000
     93      -5.1096      1.00000
     94      -5.1095      1.00000
     95      -5.0097      1.00000
     96      -5.0095      1.00000
     97      -5.0091      1.00000
     98      -4.9585      1.00000
     99      -4.9578      1.00000
    100      -4.9576      1.00000
    101      -4.7747      1.00000
    102      -4.7746      1.00000
    103      -4.7742      1.00000
    104      -4.7225      1.00000
    105      -4.7218      1.00000
    106      -4.7215      1.00000
    107      -4.7030      1.00000
    108      -4.7027      1.00000
    109      -4.7027      1.00000
    110      -4.6496      1.00000
    111      -4.5114      1.00000
    112      -4.5113      1.00000
    113      -4.1167      1.00000
    114      -4.1165      1.00000
    115      -4.1158      1.00000
    116      -4.0828      1.00000
    117      -4.0819      1.00000
    118      -4.0818      1.00000
    119      -3.9953      1.00000
    120      -3.9952      1.00000
    121      -3.8815      1.00000
    122      -3.8810      1.00000
    123      -3.8809      1.00000
    124      -3.8702      1.00000
    125      -3.8699      1.00000
    126      -3.8695      1.00000
    127      -3.8537      1.00000
    128      -3.8535      1.00000
    129      -3.8323      1.00000
    130      -3.7902      1.00000
    131      -3.7899      1.00000
    132      -3.7898      1.00000
    133      -3.7888      1.00000
    134      -3.7883      1.00000
    135      -3.7874      1.00000
    136      -3.5971      1.00000
    137      -3.5969      1.00000
    138      -3.5964      1.00000
    139      -3.5951      1.00000
    140      -3.3910      1.00000
    141      -3.3907      1.00000
    142      -3.3718      1.00000
    143      -3.3713      1.00000
    144      -3.3712      1.00000
    145      -3.3415      1.00000
    146      -3.1814      1.00000
    147      -3.1811      1.00000
    148      -3.1809      1.00000
    149      -3.0267      1.00000
    150      -3.0267      1.00000
    151      -2.9079      1.00000
    152      -2.9078      1.00000
    153      -2.9076      1.00000
    154      -2.8509      1.00000
    155      -2.8508      1.00000
    156      -2.8501      1.00000
    157      -2.0969      1.00000
    158      -2.0875      1.00000
    159      -2.0873      1.00000
    160      -2.0873      1.00000
    161      -2.0780      1.00000
    162      -2.0779      1.00000
    163      -1.8631      1.00000
    164      -1.8628      1.00000
    165      -1.8625      1.00000
    166      -1.8526      1.00000
    167      -1.8525      1.00000
    168      -1.8521      1.00000
    169       3.2937      0.00000
    170       3.3431      0.00000
    171       3.3432      0.00000
    172       3.3465      0.00000
    173       3.3466      0.00000
    174       3.3468      0.00000
    175       3.6745      0.00000
    176       3.7492      0.00000
    177       3.7496      0.00000
    178       3.7497      0.00000
    179       3.8850      0.00000
    180       3.8853      0.00000
    181       3.8866      0.00000
    182       3.9158      0.00000
    183       3.9162      0.00000
    184       3.9165      0.00000
    185       3.9862      0.00000
    186       3.9866      0.00000
    187       3.9886      0.00000
    188       4.0488      0.00000
    189       4.0490      0.00000
    190       4.0500      0.00000
    191       4.1344      0.00000
    192       4.1351      0.00000
    193       4.1364      0.00000
    194       4.2195      0.00000
    195       4.2206      0.00000
    196       4.2947      0.00000
    197       4.3021      0.00000
    198       4.3107      0.00000
    199       4.3703      0.00000
    200       4.5080      0.00000

 k-point    39 :       0.0000    0.0000    0.4000
  band No.  band energies     occupation 
      1     -30.8147      1.00000
      2     -30.8147      1.00000
      3     -30.8146      1.00000
      4     -30.8146      1.00000
      5     -18.2247      1.00000
      6     -18.1977      1.00000
      7     -18.1501      1.00000
      8     -18.1496      1.00000
      9     -18.0619      1.00000
     10     -18.0609      1.00000
     11     -18.0157      1.00000
     12     -18.0010      1.00000
     13     -17.9885      1.00000
     14     -17.9859      1.00000
     15     -17.9856      1.00000
     16     -17.9853      1.00000
     17     -17.9846      1.00000
     18     -17.9830      1.00000
     19     -17.9824      1.00000
     20     -17.9821      1.00000
     21     -17.9637      1.00000
     22     -17.9591      1.00000
     23     -17.9584      1.00000
     24     -17.9483      1.00000
     25     -17.9425      1.00000
     26     -17.9413      1.00000
     27     -17.9347      1.00000
     28     -17.9333      1.00000
     29     -14.3059      1.00000
     30     -14.3059      1.00000
     31     -14.3047      1.00000
     32     -14.3047      1.00000
     33     -14.3047      1.00000
     34     -14.3033      1.00000
     35     -14.3033      1.00000
     36     -14.3025      1.00000
     37     -14.3022      1.00000
     38     -14.3022      1.00000
     39     -14.3012      1.00000
     40     -14.3012      1.00000
     41     -11.0186      1.00000
     42     -11.0176      1.00000
     43     -10.9992      1.00000
     44     -10.9736      1.00000
     45     -10.9631      1.00000
     46     -10.9630      1.00000
     47     -10.9552      1.00000
     48     -10.9542      1.00000
     49      -9.5975      1.00000
     50      -9.5969      1.00000
     51      -9.5968      1.00000
     52      -9.5960      1.00000
     53      -9.5948      1.00000
     54      -9.5945      1.00000
     55      -9.5936      1.00000
     56      -9.5933      1.00000
     57      -9.5921      1.00000
     58      -9.5921      1.00000
     59      -9.5918      1.00000
     60      -9.5917      1.00000
     61      -9.5434      1.00000
     62      -9.3765      1.00000
     63      -9.0851      1.00000
     64      -9.0846      1.00000
     65      -8.4889      1.00000
     66      -8.4887      1.00000
     67      -8.1652      1.00000
     68      -8.0125      1.00000
     69      -7.4658      1.00000
     70      -7.4656      1.00000
     71      -7.4392      1.00000
     72      -7.4390      1.00000
     73      -7.3787      1.00000
     74      -7.3786      1.00000
     75      -7.3499      1.00000
     76      -7.3498      1.00000
     77      -6.9442      1.00000
     78      -6.9439      1.00000
     79      -6.8276      1.00000
     80      -6.7140      1.00000
     81      -5.8570      1.00000
     82      -5.8568      1.00000
     83      -5.8055      1.00000
     84      -5.7132      1.00000
     85      -5.5879      1.00000
     86      -5.5873      1.00000
     87      -5.3926      1.00000
     88      -5.3925      1.00000
     89      -5.2191      1.00000
     90      -5.2190      1.00000
     91      -5.1652      1.00000
     92      -5.1603      1.00000
     93      -5.1270      1.00000
     94      -5.1268      1.00000
     95      -5.0959      1.00000
     96      -5.0957      1.00000
     97      -4.9289      1.00000
     98      -4.9287      1.00000
     99      -4.9158      1.00000
    100      -4.9153      1.00000
    101      -4.8499      1.00000
    102      -4.8493      1.00000
    103      -4.7879      1.00000
    104      -4.7877      1.00000
    105      -4.7478      1.00000
    106      -4.7472      1.00000
    107      -4.6576      1.00000
    108      -4.6574      1.00000
    109      -4.6026      1.00000
    110      -4.6024      1.00000
    111      -4.5949      1.00000
    112      -4.5043      1.00000
    113      -4.1264      1.00000
    114      -4.1262      1.00000
    115      -4.0500      1.00000
    116      -4.0488      1.00000
    117      -4.0182      1.00000
    118      -4.0178      1.00000
    119      -3.9876      1.00000
    120      -3.9607      1.00000
    121      -3.9600      1.00000
    122      -3.9589      1.00000
    123      -3.9585      1.00000
    124      -3.9437      1.00000
    125      -3.9228      1.00000
    126      -3.9021      1.00000
    127      -3.8801      1.00000
    128      -3.8795      1.00000
    129      -3.8116      1.00000
    130      -3.8109      1.00000
    131      -3.7919      1.00000
    132      -3.7913      1.00000
    133      -3.7149      1.00000
    134      -3.7145      1.00000
    135      -3.7077      1.00000
    136      -3.7072      1.00000
    137      -3.5781      1.00000
    138      -3.5778      1.00000
    139      -3.4970      1.00000
    140      -3.4964      1.00000
    141      -3.4265      1.00000
    142      -3.4244      1.00000
    143      -3.2859      1.00000
    144      -3.2841      1.00000
    145      -3.2032      1.00000
    146      -3.2030      1.00000
    147      -3.1654      1.00000
    148      -3.1653      1.00000
    149      -2.9998      1.00000
    150      -2.9996      1.00000
    151      -2.9764      1.00000
    152      -2.9497      1.00000
    153      -2.9495      1.00000
    154      -2.8946      1.00000
    155      -2.8943      1.00000
    156      -2.8715      1.00000
    157      -2.1482      1.00000
    158      -2.1472      1.00000
    159      -2.0239      1.00000
    160      -2.0238      1.00000
    161      -2.0203      1.00000
    162      -2.0201      1.00000
    163      -1.9161      1.00000
    164      -1.9159      1.00000
    165      -1.9136      1.00000
    166      -1.9133      1.00000
    167      -1.8002      1.00000
    168      -1.7994      1.00000
    169       3.2507      0.00000
    170       3.2671      0.00000
    171       3.4091      0.00000
    172       3.4095      0.00000
    173       3.4155      0.00000
    174       3.4158      0.00000
    175       3.6333      0.00000
    176       3.6395      0.00000
    177       3.6530      0.00000
    178       3.6555      0.00000
    179       3.7471      0.00000
    180       3.8159      0.00000
    181       3.8724      0.00000
    182       3.9531      0.00000
    183       3.9545      0.00000
    184       4.0224      0.00000
    185       4.0258      0.00000
    186       4.1002      0.00000
    187       4.1398      0.00000
    188       4.1470      0.00000
    189       4.1662      0.00000
    190       4.1786      0.00000
    191       4.1883      0.00000
    192       4.1925      0.00000
    193       4.1995      0.00000
    194       4.2999      0.00000
    195       4.3098      0.00000
    196       4.3957      0.00000
    197       4.4281      0.00000
    198       4.4551      0.00000
    199       4.4807      0.00000
    200       4.5221      0.00000

 k-point    40 :       0.2000    0.0000    0.4000
  band No.  band energies     occupation 
      1     -30.8147      1.00000
      2     -30.8147      1.00000
      3     -30.8146      1.00000
      4     -30.8146      1.00000
      5     -18.2183      1.00000
      6     -18.1921      1.00000
      7     -18.1575      1.00000
      8     -18.1514      1.00000
      9     -18.0657      1.00000
     10     -18.0595      1.00000
     11     -18.0289      1.00000
     12     -18.0128      1.00000
     13     -17.9883      1.00000
     14     -17.9860      1.00000
     15     -17.9852      1.00000
     16     -17.9826      1.00000
     17     -17.9791      1.00000
     18     -17.9790      1.00000
     19     -17.9759      1.00000
     20     -17.9751      1.00000
     21     -17.9621      1.00000
     22     -17.9581      1.00000
     23     -17.9575      1.00000
     24     -17.9481      1.00000
     25     -17.9432      1.00000
     26     -17.9422      1.00000
     27     -17.9369      1.00000
     28     -17.9355      1.00000
     29     -14.3061      1.00000
     30     -14.3055      1.00000
     31     -14.3049      1.00000
     32     -14.3043      1.00000
     33     -14.3039      1.00000
     34     -14.3039      1.00000
     35     -14.3039      1.00000
     36     -14.3026      1.00000
     37     -14.3022      1.00000
     38     -14.3018      1.00000
     39     -14.3015      1.00000
     40     -14.3012      1.00000
     41     -11.0107      1.00000
     42     -11.0089      1.00000
     43     -10.9952      1.00000
     44     -10.9717      1.00000
     45     -10.9644      1.00000
     46     -10.9636      1.00000
     47     -10.9580      1.00000
     48     -10.9570      1.00000
     49      -9.5973      1.00000
     50      -9.5969      1.00000
     51      -9.5969      1.00000
     52      -9.5957      1.00000
     53      -9.5948      1.00000
     54      -9.5945      1.00000
     55      -9.5936      1.00000
     56      -9.5934      1.00000
     57      -9.5923      1.00000
     58      -9.5922      1.00000
     59      -9.5920      1.00000
     60      -9.5919      1.00000
     61      -9.5056      1.00000
     62      -9.3412      1.00000
     63      -9.1203      1.00000
     64      -9.0813      1.00000
     65      -8.5689      1.00000
     66      -8.5277      1.00000
     67      -8.2990      1.00000
     68      -8.1516      1.00000
     69      -7.4577      1.00000
     70      -7.4309      1.00000
     71      -7.3870      1.00000
     72      -7.3785      1.00000
     73      -7.3593      1.00000
     74      -7.3460      1.00000
     75      -7.3120      1.00000
     76      -7.2936      1.00000
     77      -6.8605      1.00000
     78      -6.8560      1.00000
     79      -6.7606      1.00000
     80      -6.6275      1.00000
     81      -5.8861      1.00000
     82      -5.8651      1.00000
     83      -5.8261      1.00000
     84      -5.7324      1.00000
     85      -5.6568      1.00000
     86      -5.6544      1.00000
     87      -5.4643      1.00000
     88      -5.4243      1.00000
     89      -5.2695      1.00000
     90      -5.2485      1.00000
     91      -5.2034      1.00000
     92      -5.1930      1.00000
     93      -5.1058      1.00000
     94      -5.0882      1.00000
     95      -5.0642      1.00000
     96      -5.0498      1.00000
     97      -4.9622      1.00000
     98      -4.9592      1.00000
     99      -4.9329      1.00000
    100      -4.8775      1.00000
    101      -4.8311      1.00000
    102      -4.8021      1.00000
    103      -4.7705      1.00000
    104      -4.7349      1.00000
    105      -4.7184      1.00000
    106      -4.7142      1.00000
    107      -4.6811      1.00000
    108      -4.6595      1.00000
    109      -4.6278      1.00000
    110      -4.6082      1.00000
    111      -4.5926      1.00000
    112      -4.4917      1.00000
    113      -4.1310      1.00000
    114      -4.1278      1.00000
    115      -4.0854      1.00000
    116      -4.0796      1.00000
    117      -4.0631      1.00000
    118      -4.0366      1.00000
    119      -4.0274      1.00000
    120      -3.9976      1.00000
    121      -3.9669      1.00000
    122      -3.9531      1.00000
    123      -3.9379      1.00000
    124      -3.9338      1.00000
    125      -3.8856      1.00000
    126      -3.8659      1.00000
    127      -3.8574      1.00000
    128      -3.8414      1.00000
    129      -3.8021      1.00000
    130      -3.8004      1.00000
    131      -3.7989      1.00000
    132      -3.7961      1.00000
    133      -3.7721      1.00000
    134      -3.7345      1.00000
    135      -3.7276      1.00000
    136      -3.7257      1.00000
    137      -3.6374      1.00000
    138      -3.5968      1.00000
    139      -3.5046      1.00000
    140      -3.4851      1.00000
    141      -3.4692      1.00000
    142      -3.4509      1.00000
    143      -3.3563      1.00000
    144      -3.3397      1.00000
    145      -3.1875      1.00000
    146      -3.1465      1.00000
    147      -3.1179      1.00000
    148      -3.1054      1.00000
    149      -3.0565      1.00000
    150      -3.0253      1.00000
    151      -3.0075      1.00000
    152      -2.9577      1.00000
    153      -2.8922      1.00000
    154      -2.8188      1.00000
    155      -2.7981      1.00000
    156      -2.7955      1.00000
    157      -2.1135      1.00000
    158      -2.1128      1.00000
    159      -2.0240      1.00000
    160      -2.0195      1.00000
    161      -2.0168      1.00000
    162      -2.0135      1.00000
    163      -1.9288      1.00000
    164      -1.9269      1.00000
    165      -1.9168      1.00000
    166      -1.9133      1.00000
    167      -1.8307      1.00000
    168      -1.8299      1.00000
    169       3.2853      0.00000
    170       3.3015      0.00000
    171       3.4046      0.00000
    172       3.4250      0.00000
    173       3.4255      0.00000
    174       3.4473      0.00000
    175       3.6381      0.00000
    176       3.6489      0.00000
    177       3.6506      0.00000
    178       3.6579      0.00000
    179       3.8098      0.00000
    180       3.8362      0.00000
    181       3.8961      0.00000
    182       3.9402      0.00000
    183       3.9620      0.00000
    184       3.9963      0.00000
    185       4.0070      0.00000
    186       4.0318      0.00000
    187       4.0477      0.00000
    188       4.1197      0.00000
    189       4.1255      0.00000
    190       4.1769      0.00000
    191       4.2007      0.00000
    192       4.2133      0.00000
    193       4.2986      0.00000
    194       4.3052      0.00000
    195       4.3526      0.00000
    196       4.4263      0.00000
    197       4.5060      0.00000
    198       4.5671      0.00000
    199       4.6253      0.00000
    200       4.6825      0.00000

 k-point    41 :       0.4000    0.0000    0.4000
  band No.  band energies     occupation 
      1     -30.8147      1.00000
      2     -30.8147      1.00000
      3     -30.8146      1.00000
      4     -30.8146      1.00000
      5     -18.2007      1.00000
      6     -18.1778      1.00000
      7     -18.1770      1.00000
      8     -18.1605      1.00000
      9     -18.0651      1.00000
     10     -18.0507      1.00000
     11     -18.0498      1.00000
     12     -18.0326      1.00000
     13     -17.9880      1.00000
     14     -17.9862      1.00000
     15     -17.9849      1.00000
     16     -17.9829      1.00000
     17     -17.9723      1.00000
     18     -17.9707      1.00000
     19     -17.9702      1.00000
     20     -17.9681      1.00000
     21     -17.9558      1.00000
     22     -17.9542      1.00000
     23     -17.9521      1.00000
     24     -17.9488      1.00000
     25     -17.9466      1.00000
     26     -17.9434      1.00000
     27     -17.9424      1.00000
     28     -17.9409      1.00000
     29     -14.3058      1.00000
     30     -14.3050      1.00000
     31     -14.3050      1.00000
     32     -14.3046      1.00000
     33     -14.3046      1.00000
     34     -14.3035      1.00000
     35     -14.3035      1.00000
     36     -14.3027      1.00000
     37     -14.3024      1.00000
     38     -14.3017      1.00000
     39     -14.3016      1.00000
     40     -14.3015      1.00000
     41     -10.9947      1.00000
     42     -10.9885      1.00000
     43     -10.9882      1.00000
     44     -10.9694      1.00000
     45     -10.9679      1.00000
     46     -10.9669      1.00000
     47     -10.9650      1.00000
     48     -10.9644      1.00000
     49      -9.5969      1.00000
     50      -9.5968      1.00000
     51      -9.5968      1.00000
     52      -9.5949      1.00000
     53      -9.5947      1.00000
     54      -9.5945      1.00000
     55      -9.5936      1.00000
     56      -9.5935      1.00000
     57      -9.5930      1.00000
     58      -9.5924      1.00000
     59      -9.5923      1.00000
     60      -9.5921      1.00000
     61      -9.3961      1.00000
     62      -9.2421      1.00000
     63      -9.2419      1.00000
     64      -9.1236      1.00000
     65      -8.6314      1.00000
     66      -8.5144      1.00000
     67      -8.5139      1.00000
     68      -8.3704      1.00000
     69      -7.4364      1.00000
     70      -7.4094      1.00000
     71      -7.4094      1.00000
     72      -7.3820      1.00000
     73      -7.2860      1.00000
     74      -7.2562      1.00000
     75      -7.2555      1.00000
     76      -7.2491      1.00000
     77      -6.6516      1.00000
     78      -6.6093      1.00000
     79      -6.6088      1.00000
     80      -6.4793      1.00000
     81      -5.9574      1.00000
     82      -5.9245      1.00000
     83      -5.9063      1.00000
     84      -5.9055      1.00000
     85      -5.7126      1.00000
     86      -5.6343      1.00000
     87      -5.6338      1.00000
     88      -5.5399      1.00000
     89      -5.2838      1.00000
     90      -5.2520      1.00000
     91      -5.2519      1.00000
     92      -5.2289      1.00000
     93      -5.0623      1.00000
     94      -5.0350      1.00000
     95      -5.0134      1.00000
     96      -5.0127      1.00000
     97      -4.9817      1.00000
     98      -4.9811      1.00000
     99      -4.9791      1.00000
    100      -4.9182      1.00000
    101      -4.7917      1.00000
    102      -4.7358      1.00000
    103      -4.7352      1.00000
    104      -4.6845      1.00000
    105      -4.6771      1.00000
    106      -4.6706      1.00000
    107      -4.6664      1.00000
    108      -4.6662      1.00000
    109      -4.6277      1.00000
    110      -4.6052      1.00000
    111      -4.6043      1.00000
    112      -4.5073      1.00000
    113      -4.1396      1.00000
    114      -4.1355      1.00000
    115      -4.1344      1.00000
    116      -4.1044      1.00000
    117      -4.0988      1.00000
    118      -4.0567      1.00000
    119      -4.0560      1.00000
    120      -4.0207      1.00000
    121      -4.0092      1.00000
    122      -3.9660      1.00000
    123      -3.9655      1.00000
    124      -3.9084      1.00000
    125      -3.9011      1.00000
    126      -3.8703      1.00000
    127      -3.8697      1.00000
    128      -3.8377      1.00000
    129      -3.8085      1.00000
    130      -3.8081      1.00000
    131      -3.8056      1.00000
    132      -3.7783      1.00000
    133      -3.7651      1.00000
    134      -3.7413      1.00000
    135      -3.7311      1.00000
    136      -3.7301      1.00000
    137      -3.6055      1.00000
    138      -3.5865      1.00000
    139      -3.5852      1.00000
    140      -3.5202      1.00000
    141      -3.4933      1.00000
    142      -3.4561      1.00000
    143      -3.4559      1.00000
    144      -3.4071      1.00000
    145      -3.1381      1.00000
    146      -3.0862      1.00000
    147      -3.0852      1.00000
    148      -3.0791      1.00000
    149      -3.0789      1.00000
    150      -3.0330      1.00000
    151      -3.0325      1.00000
    152      -2.9840      1.00000
    153      -2.7687      1.00000
    154      -2.7297      1.00000
    155      -2.7284      1.00000
    156      -2.7138      1.00000
    157      -2.0380      1.00000
    158      -2.0250      1.00000
    159      -2.0248      1.00000
    160      -2.0050      1.00000
    161      -1.9947      1.00000
    162      -1.9926      1.00000
    163      -1.9604      1.00000
    164      -1.9596      1.00000
    165      -1.9303      1.00000
    166      -1.9122      1.00000
    167      -1.9120      1.00000
    168      -1.8999      1.00000
    169       3.3564      0.00000
    170       3.3915      0.00000
    171       3.3928      0.00000
    172       3.4551      0.00000
    173       3.4871      0.00000
    174       3.5387      0.00000
    175       3.6467      0.00000
    176       3.6503      0.00000
    177       3.6593      0.00000
    178       3.6834      0.00000
    179       3.7389      0.00000
    180       3.8824      0.00000
    181       3.8921      0.00000
    182       3.9106      0.00000
    183       3.9340      0.00000
    184       3.9454      0.00000
    185       3.9910      0.00000
    186       4.0482      0.00000
    187       4.0539      0.00000
    188       4.0737      0.00000
    189       4.0905      0.00000
    190       4.1240      0.00000
    191       4.1688      0.00000
    192       4.2326      0.00000
    193       4.2714      0.00000
    194       4.3147      0.00000
    195       4.3900      0.00000
    196       4.4289      0.00000
    197       4.5029      0.00000
    198       4.6034      0.00000
    199       4.7865      0.00000
    200       4.8890      0.00000

 k-point    42 :      -0.4000    0.0000    0.4000
  band No.  band energies     occupation 
      1     -30.8147      1.00000
      2     -30.8147      1.00000
      3     -30.8146      1.00000
      4     -30.8146      1.00000
      5     -18.2007      1.00000
      6     -18.1778      1.00000
      7     -18.1770      1.00000
      8     -18.1605      1.00000
      9     -18.0651      1.00000
     10     -18.0507      1.00000
     11     -18.0498      1.00000
     12     -18.0326      1.00000
     13     -17.9880      1.00000
     14     -17.9862      1.00000
     15     -17.9849      1.00000
     16     -17.9829      1.00000
     17     -17.9723      1.00000
     18     -17.9707      1.00000
     19     -17.9702      1.00000
     20     -17.9681      1.00000
     21     -17.9558      1.00000
     22     -17.9542      1.00000
     23     -17.9521      1.00000
     24     -17.9488      1.00000
     25     -17.9466      1.00000
     26     -17.9434      1.00000
     27     -17.9424      1.00000
     28     -17.9409      1.00000
     29     -14.3058      1.00000
     30     -14.3050      1.00000
     31     -14.3050      1.00000
     32     -14.3047      1.00000
     33     -14.3046      1.00000
     34     -14.3035      1.00000
     35     -14.3035      1.00000
     36     -14.3027      1.00000
     37     -14.3024      1.00000
     38     -14.3017      1.00000
     39     -14.3017      1.00000
     40     -14.3015      1.00000
     41     -10.9947      1.00000
     42     -10.9885      1.00000
     43     -10.9882      1.00000
     44     -10.9694      1.00000
     45     -10.9679      1.00000
     46     -10.9669      1.00000
     47     -10.9650      1.00000
     48     -10.9644      1.00000
     49      -9.5969      1.00000
     50      -9.5968      1.00000
     51      -9.5968      1.00000
     52      -9.5949      1.00000
     53      -9.5947      1.00000
     54      -9.5945      1.00000
     55      -9.5936      1.00000
     56      -9.5935      1.00000
     57      -9.5930      1.00000
     58      -9.5924      1.00000
     59      -9.5923      1.00000
     60      -9.5921      1.00000
     61      -9.3961      1.00000
     62      -9.2421      1.00000
     63      -9.2419      1.00000
     64      -9.1236      1.00000
     65      -8.6315      1.00000
     66      -8.5144      1.00000
     67      -8.5139      1.00000
     68      -8.3704      1.00000
     69      -7.4364      1.00000
     70      -7.4094      1.00000
     71      -7.4094      1.00000
     72      -7.3820      1.00000
     73      -7.2860      1.00000
     74      -7.2563      1.00000
     75      -7.2555      1.00000
     76      -7.2491      1.00000
     77      -6.6517      1.00000
     78      -6.6092      1.00000
     79      -6.6088      1.00000
     80      -6.4793      1.00000
     81      -5.9575      1.00000
     82      -5.9246      1.00000
     83      -5.9062      1.00000
     84      -5.9055      1.00000
     85      -5.7126      1.00000
     86      -5.6343      1.00000
     87      -5.6338      1.00000
     88      -5.5399      1.00000
     89      -5.2838      1.00000
     90      -5.2520      1.00000
     91      -5.2519      1.00000
     92      -5.2289      1.00000
     93      -5.0624      1.00000
     94      -5.0350      1.00000
     95      -5.0134      1.00000
     96      -5.0127      1.00000
     97      -4.9816      1.00000
     98      -4.9811      1.00000
     99      -4.9791      1.00000
    100      -4.9182      1.00000
    101      -4.7917      1.00000
    102      -4.7358      1.00000
    103      -4.7352      1.00000
    104      -4.6845      1.00000
    105      -4.6771      1.00000
    106      -4.6706      1.00000
    107      -4.6664      1.00000
    108      -4.6662      1.00000
    109      -4.6277      1.00000
    110      -4.6052      1.00000
    111      -4.6043      1.00000
    112      -4.5073      1.00000
    113      -4.1396      1.00000
    114      -4.1355      1.00000
    115      -4.1344      1.00000
    116      -4.1044      1.00000
    117      -4.0988      1.00000
    118      -4.0567      1.00000
    119      -4.0560      1.00000
    120      -4.0207      1.00000
    121      -4.0092      1.00000
    122      -3.9660      1.00000
    123      -3.9655      1.00000
    124      -3.9084      1.00000
    125      -3.9011      1.00000
    126      -3.8703      1.00000
    127      -3.8697      1.00000
    128      -3.8377      1.00000
    129      -3.8085      1.00000
    130      -3.8081      1.00000
    131      -3.8056      1.00000
    132      -3.7783      1.00000
    133      -3.7651      1.00000
    134      -3.7414      1.00000
    135      -3.7311      1.00000
    136      -3.7301      1.00000
    137      -3.6055      1.00000
    138      -3.5865      1.00000
    139      -3.5852      1.00000
    140      -3.5202      1.00000
    141      -3.4933      1.00000
    142      -3.4561      1.00000
    143      -3.4559      1.00000
    144      -3.4071      1.00000
    145      -3.1381      1.00000
    146      -3.0862      1.00000
    147      -3.0853      1.00000
    148      -3.0791      1.00000
    149      -3.0789      1.00000
    150      -3.0330      1.00000
    151      -3.0325      1.00000
    152      -2.9840      1.00000
    153      -2.7687      1.00000
    154      -2.7297      1.00000
    155      -2.7284      1.00000
    156      -2.7139      1.00000
    157      -2.0380      1.00000
    158      -2.0250      1.00000
    159      -2.0248      1.00000
    160      -2.0050      1.00000
    161      -1.9947      1.00000
    162      -1.9926      1.00000
    163      -1.9603      1.00000
    164      -1.9596      1.00000
    165      -1.9303      1.00000
    166      -1.9122      1.00000
    167      -1.9120      1.00000
    168      -1.8999      1.00000
    169       3.3558      0.00000
    170       3.3891      0.00000
    171       3.3893      0.00000
    172       3.4460      0.00000
    173       3.4870      0.00000
    174       3.5377      0.00000
    175       3.6315      0.00000
    176       3.6321      0.00000
    177       3.6333      0.00000
    178       3.6774      0.00000
    179       3.6837      0.00000
    180       3.7705      0.00000
    181       3.8524      0.00000
    182       3.8552      0.00000
    183       3.8626      0.00000
    184       3.9144      0.00000
    185       3.9420      0.00000
    186       3.9823      0.00000
    187       3.9930      0.00000
    188       3.9997      0.00000
    189       4.0452      0.00000
    190       4.0694      0.00000
    191       4.0815      0.00000
    192       4.0838      0.00000
    193       4.0937      0.00000
    194       4.2695      0.00000
    195       4.3634      0.00000
    196       4.3852      0.00000
    197       4.4084      0.00000
    198       4.4395      0.00000
    199       4.4598      0.00000
    200       4.5946      0.00000

 k-point    43 :      -0.2000    0.0000    0.4000
  band No.  band energies     occupation 
      1     -30.8147      1.00000
      2     -30.8147      1.00000
      3     -30.8146      1.00000
      4     -30.8146      1.00000
      5     -18.2183      1.00000
      6     -18.1921      1.00000
      7     -18.1575      1.00000
      8     -18.1514      1.00000
      9     -18.0657      1.00000
     10     -18.0595      1.00000
     11     -18.0289      1.00000
     12     -18.0129      1.00000
     13     -17.9883      1.00000
     14     -17.9860      1.00000
     15     -17.9852      1.00000
     16     -17.9826      1.00000
     17     -17.9791      1.00000
     18     -17.9790      1.00000
     19     -17.9759      1.00000
     20     -17.9751      1.00000
     21     -17.9622      1.00000
     22     -17.9581      1.00000
     23     -17.9575      1.00000
     24     -17.9481      1.00000
     25     -17.9432      1.00000
     26     -17.9422      1.00000
     27     -17.9369      1.00000
     28     -17.9355      1.00000
     29     -14.3061      1.00000
     30     -14.3055      1.00000
     31     -14.3049      1.00000
     32     -14.3043      1.00000
     33     -14.3039      1.00000
     34     -14.3039      1.00000
     35     -14.3039      1.00000
     36     -14.3026      1.00000
     37     -14.3022      1.00000
     38     -14.3018      1.00000
     39     -14.3015      1.00000
     40     -14.3012      1.00000
     41     -11.0107      1.00000
     42     -11.0089      1.00000
     43     -10.9952      1.00000
     44     -10.9717      1.00000
     45     -10.9644      1.00000
     46     -10.9636      1.00000
     47     -10.9580      1.00000
     48     -10.9570      1.00000
     49      -9.5973      1.00000
     50      -9.5969      1.00000
     51      -9.5969      1.00000
     52      -9.5957      1.00000
     53      -9.5948      1.00000
     54      -9.5945      1.00000
     55      -9.5936      1.00000
     56      -9.5934      1.00000
     57      -9.5923      1.00000
     58      -9.5922      1.00000
     59      -9.5920      1.00000
     60      -9.5919      1.00000
     61      -9.5056      1.00000
     62      -9.3412      1.00000
     63      -9.1203      1.00000
     64      -9.0812      1.00000
     65      -8.5689      1.00000
     66      -8.5277      1.00000
     67      -8.2990      1.00000
     68      -8.1516      1.00000
     69      -7.4577      1.00000
     70      -7.4309      1.00000
     71      -7.3870      1.00000
     72      -7.3785      1.00000
     73      -7.3593      1.00000
     74      -7.3460      1.00000
     75      -7.3119      1.00000
     76      -7.2937      1.00000
     77      -6.8605      1.00000
     78      -6.8560      1.00000
     79      -6.7606      1.00000
     80      -6.6275      1.00000
     81      -5.8861      1.00000
     82      -5.8650      1.00000
     83      -5.8261      1.00000
     84      -5.7323      1.00000
     85      -5.6568      1.00000
     86      -5.6544      1.00000
     87      -5.4643      1.00000
     88      -5.4243      1.00000
     89      -5.2695      1.00000
     90      -5.2485      1.00000
     91      -5.2034      1.00000
     92      -5.1930      1.00000
     93      -5.1058      1.00000
     94      -5.0882      1.00000
     95      -5.0642      1.00000
     96      -5.0498      1.00000
     97      -4.9621      1.00000
     98      -4.9593      1.00000
     99      -4.9329      1.00000
    100      -4.8776      1.00000
    101      -4.8311      1.00000
    102      -4.8021      1.00000
    103      -4.7705      1.00000
    104      -4.7349      1.00000
    105      -4.7184      1.00000
    106      -4.7142      1.00000
    107      -4.6811      1.00000
    108      -4.6595      1.00000
    109      -4.6278      1.00000
    110      -4.6082      1.00000
    111      -4.5926      1.00000
    112      -4.4917      1.00000
    113      -4.1310      1.00000
    114      -4.1278      1.00000
    115      -4.0854      1.00000
    116      -4.0796      1.00000
    117      -4.0631      1.00000
    118      -4.0366      1.00000
    119      -4.0274      1.00000
    120      -3.9976      1.00000
    121      -3.9669      1.00000
    122      -3.9531      1.00000
    123      -3.9379      1.00000
    124      -3.9338      1.00000
    125      -3.8856      1.00000
    126      -3.8659      1.00000
    127      -3.8574      1.00000
    128      -3.8414      1.00000
    129      -3.8021      1.00000
    130      -3.8004      1.00000
    131      -3.7989      1.00000
    132      -3.7961      1.00000
    133      -3.7720      1.00000
    134      -3.7345      1.00000
    135      -3.7276      1.00000
    136      -3.7257      1.00000
    137      -3.6374      1.00000
    138      -3.5969      1.00000
    139      -3.5046      1.00000
    140      -3.4851      1.00000
    141      -3.4692      1.00000
    142      -3.4509      1.00000
    143      -3.3563      1.00000
    144      -3.3397      1.00000
    145      -3.1875      1.00000
    146      -3.1465      1.00000
    147      -3.1180      1.00000
    148      -3.1054      1.00000
    149      -3.0565      1.00000
    150      -3.0254      1.00000
    151      -3.0075      1.00000
    152      -2.9577      1.00000
    153      -2.8922      1.00000
    154      -2.8188      1.00000
    155      -2.7982      1.00000
    156      -2.7955      1.00000
    157      -2.1135      1.00000
    158      -2.1128      1.00000
    159      -2.0240      1.00000
    160      -2.0195      1.00000
    161      -2.0168      1.00000
    162      -2.0135      1.00000
    163      -1.9288      1.00000
    164      -1.9269      1.00000
    165      -1.9168      1.00000
    166      -1.9133      1.00000
    167      -1.8307      1.00000
    168      -1.8299      1.00000
    169       3.2852      0.00000
    170       3.3012      0.00000
    171       3.4038      0.00000
    172       3.4241      0.00000
    173       3.4254      0.00000
    174       3.4473      0.00000
    175       3.6362      0.00000
    176       3.6477      0.00000
    177       3.6499      0.00000
    178       3.6561      0.00000
    179       3.8083      0.00000
    180       3.8216      0.00000
    181       3.8907      0.00000
    182       3.9160      0.00000
    183       3.9473      0.00000
    184       3.9589      0.00000
    185       3.9629      0.00000
    186       4.0070      0.00000
    187       4.0176      0.00000
    188       4.0367      0.00000
    189       4.0673      0.00000
    190       4.1155      0.00000
    191       4.1214      0.00000
    192       4.1598      0.00000
    193       4.1851      0.00000
    194       4.2090      0.00000
    195       4.2948      0.00000
    196       4.3843      0.00000
    197       4.4199      0.00000
    198       4.4342      0.00000
    199       4.4546      0.00000
    200       4.5576      0.00000

 k-point    44 :       0.0000    0.2000    0.4000
  band No.  band energies     occupation 
      1     -30.8147      1.00000
      2     -30.8147      1.00000
      3     -30.8146      1.00000
      4     -30.8146      1.00000
      5     -18.2182      1.00000
      6     -18.1921      1.00000
      7     -18.1573      1.00000
      8     -18.1515      1.00000
      9     -18.0657      1.00000
     10     -18.0600      1.00000
     11     -18.0293      1.00000
     12     -18.0133      1.00000
     13     -17.9854      1.00000
     14     -17.9849      1.00000
     15     -17.9832      1.00000
     16     -17.9823      1.00000
     17     -17.9818      1.00000
     18     -17.9790      1.00000
     19     -17.9775      1.00000
     20     -17.9757      1.00000
     21     -17.9622      1.00000
     22     -17.9586      1.00000
     23     -17.9571      1.00000
     24     -17.9482      1.00000
     25     -17.9437      1.00000
     26     -17.9417      1.00000
     27     -17.9368      1.00000
     28     -17.9355      1.00000
     29     -14.3061      1.00000
     30     -14.3055      1.00000
     31     -14.3049      1.00000
     32     -14.3044      1.00000
     33     -14.3039      1.00000
     34     -14.3039      1.00000
     35     -14.3039      1.00000
     36     -14.3026      1.00000
     37     -14.3022      1.00000
     38     -14.3018      1.00000
     39     -14.3015      1.00000
     40     -14.3012      1.00000
     41     -11.0106      1.00000
     42     -11.0090      1.00000
     43     -10.9951      1.00000
     44     -10.9717      1.00000
     45     -10.9644      1.00000
     46     -10.9635      1.00000
     47     -10.9580      1.00000
     48     -10.9570      1.00000
     49      -9.5973      1.00000
     50      -9.5969      1.00000
     51      -9.5969      1.00000
     52      -9.5957      1.00000
     53      -9.5948      1.00000
     54      -9.5946      1.00000
     55      -9.5937      1.00000
     56      -9.5933      1.00000
     57      -9.5923      1.00000
     58      -9.5923      1.00000
     59      -9.5919      1.00000
     60      -9.5919      1.00000
     61      -9.5056      1.00000
     62      -9.3413      1.00000
     63      -9.1205      1.00000
     64      -9.0812      1.00000
     65      -8.5689      1.00000
     66      -8.5275      1.00000
     67      -8.2989      1.00000
     68      -8.1515      1.00000
     69      -7.4578      1.00000
     70      -7.4311      1.00000
     71      -7.3871      1.00000
     72      -7.3784      1.00000
     73      -7.3594      1.00000
     74      -7.3459      1.00000
     75      -7.3119      1.00000
     76      -7.2936      1.00000
     77      -6.8607      1.00000
     78      -6.8560      1.00000
     79      -6.7607      1.00000
     80      -6.6276      1.00000
     81      -5.8859      1.00000
     82      -5.8652      1.00000
     83      -5.8260      1.00000
     84      -5.7324      1.00000
     85      -5.6569      1.00000
     86      -5.6543      1.00000
     87      -5.4642      1.00000
     88      -5.4243      1.00000
     89      -5.2695      1.00000
     90      -5.2485      1.00000
[truncated: 8,835,164 more chars]
