# Supplementary material for: Elucidating the catalytic mechanism of Prussian blue nanozymes with self-increasing catalytic activity
Source: Nat Commun. 2024 Jul 13;15:5908. doi: 10.1038/s41467-024-50344-7 (PMC11246500; doi:10.1038/s41467-024-50344-7)
Supplement: Supplementary file 4 — Source Data [file 41467_2024_50344_MOESM4_ESM.zip › Source data/Computational source data/PBNZ_bulk/log.8553857t]

 running on   32 total cores
 distrk:  each k-point on   32 cores,    1 groups
 distr:  one band on    4 cores,    8 groups
 using from now: INCAR     
 vasp.5.4.4.18Apr17-6-g9f103f2a35 (build Aug 11 2022 15:12:02) complex          
  
 POSCAR found type information on POSCAR  Fe C  N  K 
 POSCAR found :  4 types and      60 ions
 scaLAPACK will be used
 LDA part: xc-table for Pade appr. of Perdew
 POSCAR found type information on POSCAR  Fe C  N  K 
 POSCAR found :  4 types and      60 ions
 found WAVECAR, reading the header
  number of k-points has changed, file:    14 present:    63
  trying to continue reading WAVECAR, but it might fail
 POSCAR, INCAR and KPOINTS ok, starting setup
 FFT: planning ...
 reading WAVECAR
 the WAVECAR file was read successfully
 charge-density read from file: VASP                                    
 magnetization density read from file 1
 entering main loop
       N       E                     dE             d eps       ncg     rms          rms(c)
RMM:   1    -0.445360978319E+03   -0.44536E+03   -0.12348E+03 50771   0.590E+01    0.494E+00
RMM:   2    -0.452513528603E+03   -0.71526E+01   -0.79525E+01 52294   0.360E+01    0.108E+01
RMM:   3    -0.453483952717E+03   -0.97042E+00   -0.23011E+01 67011   0.921E+00    0.310E+00
RMM:   4    -0.453542951452E+03   -0.58999E-01   -0.28726E+00 71162   0.265E+00    0.249E+00
RMM:   5    -0.453494191933E+03    0.48760E-01   -0.40552E-01 71318   0.119E+00    0.167E+00
RMM:   6    -0.453481907981E+03    0.12284E-01   -0.20739E-01 69904   0.677E-01    0.108E+00
RMM:   7    -0.453478374869E+03    0.35331E-02   -0.70891E-02 71366   0.433E-01    0.786E-01
RMM:   8    -0.453480136230E+03   -0.17614E-02   -0.55741E-02 72508   0.256E-01    0.641E-01
RMM:   9    -0.453479493233E+03    0.64300E-03   -0.25191E-02 67929   0.228E-01    0.481E-01
RMM:  10    -0.453478476480E+03    0.10168E-02   -0.25930E-02 64023   0.245E-01    0.216E-01
RMM:  11    -0.453479177305E+03   -0.70082E-03   -0.11884E-02 70032   0.154E-01    0.135E-01
RMM:  12    -0.453479930763E+03   -0.75346E-03   -0.10127E-02 66837   0.109E-01    0.649E-02
RMM:  13    -0.453480405677E+03   -0.47491E-03   -0.48843E-03 57988   0.789E-02    0.452E-02
RMM:  14    -0.453480806854E+03   -0.40118E-03   -0.42205E-03 54584   0.576E-02    0.241E-02
WARNING in EDDRMM: call to ZHEGV failed, returncode =   6  3     12
RMM:  15    -0.453481020926E+03   -0.21407E-03   -0.21709E-03 52027   0.498E-02    0.587E-03
RMM:  16    -0.453481197738E+03   -0.17681E-03   -0.17644E-03 46177   0.347E-02    0.179E-03
RMM:  17    -0.453481297152E+03   -0.99414E-04   -0.96719E-04 44551   0.296E-02    0.888E-04
RMM:  18    -0.453481375678E+03   -0.78525E-04   -0.78071E-04 41190   0.221E-02    0.100E-03
WARNING in EDDRMM: call to ZHEGV failed, returncode =   8  4     11
WARNING in EDDRMM: call to ZHEGV failed, returncode =   6  3     19
RMM:  19    -0.453481421139E+03   -0.45462E-04   -0.44568E-04 37539   0.190E-02    0.855E-04
WARNING in EDDRMM: call to ZHEGV failed, returncode =   6  3     12
RMM:  20    -0.453481453845E+03   -0.32705E-04   -0.32587E-04 33980   0.147E-02    0.544E-04
WARNING in EDDRMM: call to ZHEGV failed, returncode =   6  3     11
RMM:  21    -0.453481473711E+03   -0.19867E-04   -0.19657E-04 31793   0.129E-02    0.348E-04
WARNING in EDDRMM: call to ZHEGV failed, returncode =   6  3     11
RMM:  22    -0.453481488224E+03   -0.14513E-04   -0.14524E-04 28356   0.104E-02    0.186E-04
RMM:  23    -0.453481497226E+03   -0.90017E-05   -0.89696E-05 25546   0.921E-03
   1 F= -.45995542E+03 E0= -.45995542E+03  d E =-.459955E+03  mag=    20.0000
 curvature:   0.00 expect dE= 0.000E+00 dE for cont linesearch  0.000E+00
 trial: gam= 0.00000 g(F)=  0.235E-02 g(S)=  0.178E+00 ort = 0.000E+00 (trialstep = 0.100E+01)
 search vector abs. value=  0.180E+00
 bond charge predicted
       N       E                     dE             d eps       ncg     rms          rms(c)
RMM:   1    -0.453855954002E+03   -0.37447E+00   -0.13123E+01 53143   0.113E+01    0.522E+00
RMM:   2    -0.454056030013E+03   -0.20008E+00   -0.24286E+00 51179   0.509E+00    0.662E+00
RMM:   3    -0.453418963522E+03    0.63707E+00   -0.10127E+00 55000   0.283E+00    0.194E+00
RMM:   4    -0.453356809608E+03    0.62154E-01   -0.24458E-01 53186   0.116E+00    0.466E-01
RMM:   5    -0.453358682264E+03   -0.18727E-02   -0.35858E-02 54896   0.578E-01    0.260E-01
RMM:   6    -0.453359109259E+03   -0.42699E-03   -0.39941E-03 62258   0.198E-01    0.131E-01
RMM:   7    -0.453359339080E+03   -0.22982E-03   -0.11588E-03 54565   0.860E-02    0.999E-02
RMM:   8    -0.453359402293E+03   -0.63213E-04   -0.43968E-04 50931   0.589E-02    0.739E-02
RMM:   9    -0.453359510527E+03   -0.10823E-03   -0.33690E-04 54593   0.524E-02    0.283E-02
RMM:  10    -0.453359525234E+03   -0.14707E-04   -0.94553E-05 45501   0.261E-02    0.153E-02
WARNING in EDDRMM: call to ZHEGV failed, returncode =   6  3     12
RMM:  11    -0.453359520564E+03    0.46694E-05   -0.33307E-05 35298   0.135E-02
   2 F= -.45992925E+03 E0= -.45992925E+03  d E =0.261667E-01  mag=    20.0000
 trial-energy change:    0.026167  1 .order    0.028580   -0.179927    0.237087
 step:   0.4400(harm=  0.4315)  dis= 0.00104  next Energy=  -459.995211 (dE=-0.398E-01)
 bond charge predicted
       N       E                     dE             d eps       ncg     rms          rms(c)
RMM:   1    -0.453636476062E+03   -0.27695E+00   -0.41527E+00 52692   0.643E+00    0.291E+00
RMM:   2    -0.453700116412E+03   -0.63640E-01   -0.71114E-01 51191   0.272E+00    0.390E+00
RMM:   3    -0.453501429225E+03    0.19869E+00   -0.33486E-01 55594   0.166E+00    0.115E+00
RMM:   4    -0.453479198900E+03    0.22230E-01   -0.74295E-02 53042   0.644E-01    0.302E-01
RMM:   5    -0.453479367449E+03   -0.16855E-03   -0.13121E-02 55632   0.329E-01    0.150E-01
RMM:   6    -0.453479472715E+03   -0.10527E-03   -0.15186E-03 60657   0.123E-01    0.800E-02
RMM:   7    -0.453479509567E+03   -0.36852E-04   -0.38647E-04 50466   0.505E-02    0.610E-02
RMM:   8    -0.453479509888E+03   -0.32081E-06   -0.14171E-04 45302   0.356E-02    0.454E-02
RMM:   9    -0.453479518104E+03   -0.82164E-05   -0.12279E-04 48205   0.334E-02    0.179E-02
RMM:  10    -0.453479514579E+03    0.35250E-05   -0.31177E-05 36016   0.170E-02
   3 F= -.45999632E+03 E0= -.45999632E+03  d E =-.409014E-01  mag=    20.0000
 curvature:  -0.22 expect dE=-0.994E-01 dE for cont linesearch -0.201E-05
 trial: gam= 2.55498 g(F)=  0.455E+00 g(S)=  0.576E-02 ort = 0.129E-02 (trialstep = 0.973E-01)
 search vector abs. value=  0.164E+01
 bond charge predicted
       N       E                     dE             d eps       ncg     rms          rms(c)
RMM:   1    -0.453532124053E+03   -0.52606E-01   -0.17895E+00 52461   0.387E+00    0.145E+00
RMM:   2    -0.453534060961E+03   -0.19369E-02   -0.18056E-01 51991   0.156E+00    0.166E+00
RMM:   3    -0.453497166436E+03    0.36895E-01   -0.75260E-02 53268   0.823E-01    0.652E-01
RMM:   4    -0.453489854525E+03    0.73119E-02   -0.36398E-02 52341   0.451E-01    0.137E-01
RMM:   5    -0.453490183627E+03   -0.32910E-03   -0.28556E-03 53546   0.209E-01    0.740E-02
RMM:   6    -0.453490229439E+03   -0.45812E-04   -0.44009E-04 60455   0.604E-02    0.388E-02
RMM:   7    -0.453490265096E+03   -0.35657E-04   -0.91614E-05 40938   0.283E-02    0.290E-02
RMM:   8    -0.453490281303E+03   -0.16206E-04   -0.46217E-05 35088   0.198E-02    0.191E-02
RMM:   9    -0.453490296886E+03   -0.15583E-04   -0.25391E-05 34828   0.163E-02    0.779E-03
RMM:  10    -0.453490298373E+03   -0.14876E-05   -0.12262E-05 30784   0.979E-03
   4 F= -.46003137E+03 E0= -.46003137E+03  d E =-.350458E-01  mag=    20.0000
 trial-energy change:   -0.035046  1 .order   -0.035215   -0.045175   -0.025255
 step:   0.2382(harm=  0.2206)  dis= 0.00454  next Energy=  -460.049144 (dE=-0.528E-01)
 bond charge predicted
       N       E                     dE             d eps       ncg     rms          rms(c)
RMM:   1    -0.453556345617E+03   -0.66049E-01   -0.37497E+00 52501   0.561E+00    0.211E+00
RMM:   2    -0.453562431136E+03   -0.60855E-02   -0.38393E-01 52051   0.227E+00    0.243E+00
RMM:   3    -0.453482767315E+03    0.79664E-01   -0.15835E-01 53351   0.119E+00    0.941E-01
RMM:   4    -0.453467621936E+03    0.15145E-01   -0.75258E-02 52254   0.648E-01    0.197E-01
RMM:   5    -0.453468293024E+03   -0.67109E-03   -0.59137E-03 53533   0.302E-01    0.108E-01
RMM:   6    -0.453468388406E+03   -0.95382E-04   -0.92125E-04 60938   0.871E-02    0.563E-02
RMM:   7    -0.453468461507E+03   -0.73101E-04   -0.21055E-04 48247   0.413E-02    0.439E-02
RMM:   8    -0.453468490678E+03   -0.29171E-04   -0.10354E-04 42905   0.285E-02    0.270E-02
RMM:   9    -0.453468519788E+03   -0.29110E-04   -0.63972E-05 40499   0.234E-02    0.115E-02
RMM:  10    -0.453468522534E+03   -0.27461E-05   -0.27113E-05 34169   0.133E-02
   5 F= -.46004386E+03 E0= -.46004386E+03  d E =-.475392E-01  mag=    20.0000
 curvature:  -0.38 expect dE=-0.241E-02 dE for cont linesearch -0.116E-02
 ZBRENT: interpolating
 opt :   0.2081  next Energy=  -460.044925 (dE=-0.486E-01)
 bond charge predicted
       N       E                     dE             d eps       ncg     rms          rms(c)
RMM:   1    -0.453481101276E+03   -0.12581E-01   -0.17211E-01 52271   0.120E+00    0.449E-01
RMM:   2    -0.453481553749E+03   -0.45247E-03   -0.17522E-02 51985   0.484E-01    0.535E-01
RMM:   3    -0.453477782076E+03    0.37717E-02   -0.73816E-03 53052   0.259E-01    0.202E-01
RMM:   4    -0.453477057601E+03    0.72448E-03   -0.36037E-03 51952   0.140E-01    0.431E-02
RMM:   5    -0.453477083050E+03   -0.25450E-04   -0.28090E-04 49779   0.658E-02    0.235E-02
RMM:   6    -0.453477079304E+03    0.37465E-05   -0.32417E-05 33742   0.187E-02
   6 F= -.46004518E+03 E0= -.46004518E+03  d E =-.488562E-01  mag=    20.0000
 curvature:  -0.35 expect dE=-0.655E-03 dE for cont linesearch -0.266E-04
 ZBRENT: interpolating
 opt :   0.2027  next Energy=  -460.045209 (dE=-0.489E-01)
 bond charge predicted
       N       E                     dE             d eps       ncg     rms          rms(c)
RMM:   1    -0.453478564989E+03   -0.14819E-02   -0.56412E-03 52251   0.219E-01    0.844E-02
RMM:   2    -0.453478582655E+03   -0.17666E-04   -0.58778E-04 51155   0.871E-02    0.991E-02
RMM:   3    -0.453478452886E+03    0.12977E-03   -0.25502E-04 45247   0.483E-02    0.377E-02
RMM:   4    -0.453478429923E+03    0.22963E-04   -0.11600E-04 49871   0.263E-02    0.851E-03
RMM:   5    -0.453478429799E+03    0.12393E-06   -0.95835E-06 29826   0.158E-02
   7 F= -.46004522E+03 E0= -.46004522E+03  d E =-.489020E-01  mag=    20.0000
 curvature:  -0.42 expect dE=-0.114E-02 dE for cont linesearch -0.259E-05
 ZBRENT: interpolating
 opt :   0.2005  next Energy=  -460.045227 (dE=-0.489E-01)
 bond charge predicted
       N       E                     dE             d eps       ncg     rms          rms(c)
RMM:   1    -0.453478968425E+03   -0.53850E-03   -0.85589E-04 52266   0.853E-02    0.323E-02
RMM:   2    -0.453478969324E+03   -0.89972E-06   -0.83015E-05 40961   0.343E-02
   8 F= -.46004525E+03 E0= -.46004525E+03  d E =-.489252E-01  mag=    20.0000
 curvature:  -0.56 expect dE=-0.152E-02 dE for cont linesearch -0.540E-04
 ZBRENT: interpolating
 opt :   0.2022  next Energy=  -460.045224 (dE=-0.489E-01)
 bond charge predicted
       N       E                     dE             d eps       ncg     rms          rms(c)
RMM:   1    -0.453478536643E+03    0.43178E-03   -0.59167E-04 51456   0.623E-02    0.141E-02
RMM:   2    -0.453478535579E+03    0.10635E-05   -0.23100E-05 32865   0.231E-02
   9 F= -.46004522E+03 E0= -.46004522E+03  d E =-.489033E-01  mag=    20.0000
 curvature:  -0.01 expect dE=-0.196E-04 dE for cont linesearch -0.613E-10
 trial: gam=-0.05037 g(F)=  0.237E-02 g(S)=  0.364E-03 ort =-0.118E-03 (trialstep = 0.118E+00)
 search vector abs. value=  0.691E-02
 bond charge predicted
       N       E                     dE             d eps       ncg     rms          rms(c)
RMM:   1    -0.453480899809E+03   -0.23632E-02   -0.82375E-03 51615   0.278E-01    0.104E-01
RMM:   2    -0.453480955408E+03   -0.55598E-04   -0.97061E-04 51226   0.113E-01    0.129E-01
RMM:   3    -0.453480734660E+03    0.22075E-03   -0.40971E-04 49940   0.606E-02    0.436E-02
RMM:   4    -0.453480702433E+03    0.32227E-04   -0.10139E-04 48074   0.257E-02    0.105E-02
RMM:   5    -0.453480700424E+03    0.20093E-05   -0.11790E-05 29978   0.140E-02
  10 F= -.46004541E+03 E0= -.46004541E+03  d E =-.184324E-03  mag=    20.0000
 trial-energy change:   -0.000184  1 .order   -0.000191   -0.000324   -0.000059
 step:   0.1445(harm=  0.1445)  dis= 0.00027  next Energy=  -460.045422 (dE=-0.198E-03)
 reached required accuracy - stopping structural energy minimisation
 writing wavefunctions
