# Supplementary material for: Elucidating the catalytic mechanism of Prussian blue nanozymes with self-increasing catalytic activity
Source: Nat Commun. 2024 Jul 13;15:5908. doi: 10.1038/s41467-024-50344-7 (PMC11246500; doi:10.1038/s41467-024-50344-7)
Supplement: Supplementary file 4 — Source Data [file 41467_2024_50344_MOESM4_ESM.zip › Source data/Computational source data/PB_adsCN-_solvation/OUTCAR]

 vasp.5.4.4.18Apr17-6-g9f103f2a35 (build Oct 24 2022 16:40:30) complex          
  
 executed on             LinuxIFC date 2024.04.17  11:18:23
 running on   32 total cores
 distrk:  each k-point on   32 cores,    1 groups
 distr:  one band on NCORES_PER_BAND=   4 cores,    8 groups


--------------------------------------------------------------------------------------------------------


 INCAR:
 POTCAR:   PAW_PBE Fe 06Sep2000                   
 POTCAR:   PAW_PBE C 08Apr2002                    
 POTCAR:   PAW_PBE N 08Apr2002                    
 POTCAR:   PAW_PBE K_sv 06Sep2000                 
 POTCAR:   PAW_PBE Fe 06Sep2000                   
   VRHFIN =Fe:  d7 s1                                                           
   LEXCH  = PE                                                                  
   EATOM  =   594.4687 eV,   43.6922 Ry                                         
                                                                                
   TITEL  = PAW_PBE Fe 06Sep2000                                                
   LULTRA =        F    use ultrasoft PP ?                                      
   IUNSCR =        1    unscreen: 0-lin 1-nonlin 2-no                           
   RPACOR =    2.000    partial core radius                                     
   POMASS =   55.847; ZVAL   =    8.000    mass and valenz                      
   RCORE  =    2.300    outmost cutoff radius                                   
   RWIGS  =    2.460; RWIGS  =    1.302    wigner-seitz radius (au A)           
   ENMAX  =  267.883; ENMIN  =  200.912 eV                                      
   RCLOC  =    1.701    cutoff for local pot                                    
   LCOR   =        T    correct aug charges                                     
   LPAW   =        T    paw PP                                                  
   EAUG   =  511.368                                                            
   DEXC   =    -.022                                                            
   RMAX   =    2.817    core radius for proj-oper                               
   RAUG   =    1.300    factor for augmentation sphere                          
   RDEP   =    2.442    radius for radial grids                                 
   QCUT   =   -4.437; QGAM   =    8.874    optimization parameters              
                                                                                
   Description                                                                  
     l     E      TYP  RCUT    TYP  RCUT                                        
     2   .000     23  2.300                                                     
     2   .000     23  2.300                                                     
     0   .000     23  2.300                                                     
     0   .000     23  2.300                                                     
     1  -.200     23  2.300                                                     
     1   .000     23  2.300                                                     
     3   .000      7   .000                                                     
  local pseudopotential read in
  partial core-charges read in
  atomic valenz-charges read in
  non local Contribution for L=           2  read in
    real space projection operators read in
  non local Contribution for L=           2  read in
    real space projection operators read in
  non local Contribution for L=           0  read in
    real space projection operators read in
  non local Contribution for L=           0  read in
    real space projection operators read in
  non local Contribution for L=           1  read in
    real space projection operators read in
  non local Contribution for L=           1  read in
    real space projection operators read in
    PAW grid and wavefunctions read in
 
   number of l-projection  operators is LMAX  =           6
   number of lm-projection operators is LMMAX =          18
 
 POTCAR:   PAW_PBE C 08Apr2002                    
   VRHFIN =C: s2p2                                                              
   LEXCH  = PE                                                                  
   EATOM  =   147.1560 eV,   10.8157 Ry                                         
                                                                                
   TITEL  = PAW_PBE C 08Apr2002                                                 
   LULTRA =        F    use ultrasoft PP ?                                      
   IUNSCR =        0    unscreen: 0-lin 1-nonlin 2-no                           
   RPACOR =     .000    partial core radius                                     
   POMASS =   12.011; ZVAL   =    4.000    mass and valenz                      
   RCORE  =    1.500    outmost cutoff radius                                   
   RWIGS  =    1.630; RWIGS  =     .863    wigner-seitz radius (au A)           
   ENMAX  =  400.000; ENMIN  =  300.000 eV                                      
   ICORE  =        2    local potential                                         
   LCOR   =        T    correct aug charges                                     
   LPAW   =        T    paw PP                                                  
   EAUG   =  644.873                                                            
   DEXC   =     .000                                                            
   RMAX   =    2.266    core radius for proj-oper                               
   RAUG   =    1.300    factor for augmentation sphere                          
   RDEP   =    1.501    radius for radial grids                                 
   RDEPT  =    1.300    core radius for aug-charge                              
   QCUT   =   -5.516; QGAM   =   11.032    optimization parameters              
                                                                                
   Description                                                                  
     l     E      TYP  RCUT    TYP  RCUT                                        
     0   .000     23  1.200                                                     
     0   .000     23  1.200                                                     
     1   .000     23  1.500                                                     
     1  2.500     23  1.500                                                     
     2   .000      7  1.500                                                     
  local pseudopotential read in
  atomic valenz-charges read in
  non local Contribution for L=           0  read in
    real space projection operators read in
  non local Contribution for L=           0  read in
    real space projection operators read in
  non local Contribution for L=           1  read in
    real space projection operators read in
  non local Contribution for L=           1  read in
    real space projection operators read in
    PAW grid and wavefunctions read in
 
   number of l-projection  operators is LMAX  =           4
   number of lm-projection operators is LMMAX =           8
 
 POTCAR:   PAW_PBE N 08Apr2002                    
   VRHFIN =N: s2p3                                                              
   LEXCH  = PE                                                                  
   EATOM  =   264.5486 eV,   19.4438 Ry                                         
                                                                                
   TITEL  = PAW_PBE N 08Apr2002                                                 
   LULTRA =        F    use ultrasoft PP ?                                      
   IUNSCR =        0    unscreen: 0-lin 1-nonlin 2-no                           
   RPACOR =     .000    partial core radius                                     
   POMASS =   14.001; ZVAL   =    5.000    mass and valenz                      
   RCORE  =    1.500    outmost cutoff radius                                   
   RWIGS  =    1.400; RWIGS  =     .741    wigner-seitz radius (au A)           
   ENMAX  =  400.000; ENMIN  =  300.000 eV                                      
   ICORE  =        2    local potential                                         
   LCOR   =        T    correct aug charges                                     
   LPAW   =        T    paw PP                                                  
   EAUG   =  627.112                                                            
   DEXC   =     .000                                                            
   RMAX   =    2.247    core radius for proj-oper                               
   RAUG   =    1.300    factor for augmentation sphere                          
   RDEP   =    1.514    radius for radial grids                                 
   QCUT   =   -5.562; QGAM   =   11.124    optimization parameters              
                                                                                
   Description                                                                  
     l     E      TYP  RCUT    TYP  RCUT                                        
     0   .000     23  1.200                                                     
     0   .000     23  1.200                                                     
     1   .000     23  1.500                                                     
     1   .700     23  1.500                                                     
     2   .000      7  1.500                                                     
  local pseudopotential read in
  atomic valenz-charges read in
  non local Contribution for L=           0  read in
    real space projection operators read in
  non local Contribution for L=           0  read in
    real space projection operators read in
  non local Contribution for L=           1  read in
    real space projection operators read in
  non local Contribution for L=           1  read in
    real space projection operators read in
    PAW grid and wavefunctions read in
 
   number of l-projection  operators is LMAX  =           4
   number of lm-projection operators is LMMAX =           8
 
 POTCAR:   PAW_PBE K_sv 06Sep2000                 
   VRHFIN =K:  3s3p4s                                                           
   LEXCH  = PE                                                                  
   EATOM  =   774.7423 eV,   56.9420 Ry                                         
                                                                                
   TITEL  = PAW_PBE K_sv 06Sep2000                                              
   LULTRA =        F    use ultrasoft PP ?                                      
   IUNSCR =        1    unscreen: 0-lin 1-nonlin 2-no                           
   RPACOR =    2.200    partial core radius                                     
   POMASS =   39.098; ZVAL   =    9.000    mass and valenz                      
   RCORE  =    2.300    outmost cutoff radius                                   
   RWIGS  =    3.000; RWIGS  =    1.588    wigner-seitz radius (au A)           
   ENMAX  =  259.216; ENMIN  =  194.412 eV                                      
   RCLOC  =    2.005    cutoff for local pot                                    
   LCOR   =        T    correct aug charges                                     
   LPAW   =        T    paw PP                                                  
   EAUG   =  427.853                                                            
   DEXC   =     .000                                                            
   RMAX   =    2.864    core radius for proj-oper                               
   RAUG   =    1.300    factor for augmentation sphere                          
   RDEP   =    2.372    radius for radial grids                                 
   QCUT   =   -4.365; QGAM   =    8.730    optimization parameters              
                                                                                
   Description                                                                  
     l     E      TYP  RCUT    TYP  RCUT                                        
     0   .000     23  2.300                                                     
     0   .000     23  2.300                                                     
     1   .000     23  2.300                                                     
     1 -1.500     23  2.300                                                     
     2   .000     23  2.300                                                     
  local pseudopotential read in
  partial core-charges read in
  atomic valenz-charges read in
  non local Contribution for L=           0  read in
    real space projection operators read in
  non local Contribution for L=           0  read in
    real space projection operators read in
  non local Contribution for L=           1  read in
    real space projection operators read in
  non local Contribution for L=           1  read in
    real space projection operators read in
  non local Contribution for L=           2  read in
    real space projection operators read in
    PAW grid and wavefunctions read in
 
   number of l-projection  operators is LMAX  =           5
   number of lm-projection operators is LMMAX =          13
 
 Optimization of the real space projectors (new method)

 maximal supplied QI-value         = 16.25
 optimisation between [QCUT,QGAM] = [ 10.24, 20.48] = [ 29.35,117.42] Ry 
 Optimized for a Real-space Cutoff    1.51 Angstroem

   l    n(q)    QCUT    max X(q) W(low)/X(q) W(high)/X(q)  e(spline) 
   2      8    10.239     4.378    0.29E-04    0.57E-04    0.52E-07
   2      8    10.239    23.237    0.44E-03    0.68E-03    0.20E-06
   0      9    10.239    17.641    0.18E-04    0.41E-06    0.72E-08
   0      9    10.239    50.908    0.75E-04    0.38E-04    0.65E-07
   1      9    10.239     6.148    0.18E-04    0.27E-04    0.19E-07
   1      9    10.239     8.345    0.39E-04    0.13E-03    0.98E-07
 Optimization of the real space projectors (new method)

 maximal supplied QI-value         = 25.13
 optimisation between [QCUT,QGAM] = [ 10.05, 20.36] = [ 28.30,116.06] Ry 
 Optimized for a Real-space Cutoff    1.30 Angstroem

   l    n(q)    QCUT    max X(q) W(low)/X(q) W(high)/X(q)  e(spline) 
   0      8    10.053     5.582    0.43E-04    0.44E-04    0.61E-07
   0      8    10.053    69.432    0.49E-03    0.71E-03    0.18E-06
   1      7    10.053     2.780    0.78E-04    0.13E-03    0.11E-06
   1      7    10.053     4.549    0.23E-03    0.19E-03    0.20E-06
 Optimization of the real space projectors (new method)

 maximal supplied QI-value         = 25.13
 optimisation between [QCUT,QGAM] = [ 10.05, 20.36] = [ 28.30,116.06] Ry 
 Optimized for a Real-space Cutoff    1.65 Angstroem

   l    n(q)    QCUT    max X(q) W(low)/X(q) W(high)/X(q)  e(spline) 
   0     10    10.053     4.511    0.24E-04    0.33E-05    0.17E-06
   0     10    10.053    37.799    0.76E-04    0.72E-04    0.55E-06
   1     10    10.053     2.478    0.11E-04    0.27E-04    0.17E-06
   1     10    10.053     4.765    0.27E-03    0.10E-02    0.45E-05
 Optimization of the real space projectors (new method)

 maximal supplied QI-value         = 16.25
 optimisation between [QCUT,QGAM] = [ 10.24, 20.48] = [ 29.35,117.42] Ry 
 Optimized for a Real-space Cutoff    1.38 Angstroem

   l    n(q)    QCUT    max X(q) W(low)/X(q) W(high)/X(q)  e(spline) 
   0      8    10.239     6.336    0.16E-04    0.11E-04    0.51E-08
   0      8    10.239    13.439    0.29E-04    0.86E-04    0.43E-07
   1      8    10.239     3.724    0.47E-04    0.52E-05    0.24E-07
   1      8    10.239    38.716    0.34E-03    0.60E-03    0.28E-06
   2      7    10.239     3.434    0.78E-04    0.80E-04    0.43E-07
 PAW_PBE Fe 06Sep2000                   :
 energy of atom  1       EATOM= -594.4687
 kinetic energy error for atom=    0.0088 (will be added to EATOM!!)
 PAW_PBE C 08Apr2002                    :
 energy of atom  2       EATOM= -147.1560
 kinetic energy error for atom=    0.0288 (will be added to EATOM!!)
 PAW_PBE N 08Apr2002                    :
 energy of atom  3       EATOM= -264.5486
 kinetic energy error for atom=    0.0736 (will be added to EATOM!!)
 PAW_PBE K_sv 06Sep2000                 :
 energy of atom  4       EATOM= -774.7423
 kinetic energy error for atom=    0.0031 (will be added to EATOM!!)
 
 
 POSCAR:    Fe    C    N    K                    
  positions in direct lattice
  velocities in cartesian coordinates
 exchange correlation table for  LEXCH =        8
   RHO(1)=    0.500       N(1)  =     2000
   RHO(2)=  100.500       N(2)  =     4000

 VTST: version 3.2, (02/03/18)

 CHAIN: initializing optimizer
 
 OPT: Using VASP Dynamics algorithm
 CHAIN: Read ICHAIN            0
 
 POSCAR:    Fe    C    N    K                    
  positions in direct lattice
  velocities in cartesian coordinates
 


--------------------------------------------------------------------------------------------------------


 ion  position               nearest neighbor table
   1  0.278  0.789  0.363-  13 1.90   9 1.90  20 1.92  24 1.92  33 1.94  27 1.98
   2  0.280  0.290  0.138-  28 1.91  14 1.91  19 1.91  23 1.91  10 1.91  32 1.92
   3  0.780  0.790  0.138-  25 1.91  15 1.91  18 1.91  22 1.91  11 1.91  29 1.91
   4  0.776  0.292  0.366-  12 1.94  16 1.94  17 1.94  21 1.94  26 2.07
   5  0.780  0.290  0.138-  56 2.05  34 2.05  45 2.05  49 2.05  38 2.05  52 2.08
   6  0.779  0.793  0.360-  44 2.07  48 2.08  35 2.09  39 2.09  57 2.10
   7  0.280  0.790  0.138-  55 2.05  42 2.05  41 2.05  46 2.05  37 2.05  51 2.11
   8  0.275  0.288  0.359-  36 2.08  43 2.08  40 2.08  47 2.08  54 2.09
   9  0.094  0.803  0.367-  35 1.17   1 1.90
  10  0.094  0.290  0.138-  34 1.17   2 1.91
  11  0.594  0.790  0.138-  37 1.17   3 1.91
  12  0.589  0.309  0.369-  36 1.17   4 1.94
  13  0.463  0.778  0.362-  39 1.17   1 1.90
  14  0.466  0.290  0.138-  38 1.17   2 1.91
  15  0.966  0.790  0.138-  41 1.17   3 1.91
  16  0.963  0.274  0.374-  40 1.17   4 1.94
  17  0.761  0.105  0.374-  44 1.17   4 1.94
  18  0.780  0.604  0.138-  45 1.17   3 1.91
  19  0.280  0.104  0.138-  42 1.17   2 1.91
  20  0.257  0.603  0.361-  43 1.17   1 1.92
  21  0.791  0.481  0.374-  48 1.17   4 1.94
  22  0.780  0.976  0.138-  49 1.17   3 1.91
  23  0.280  0.476  0.138-  46 1.17   2 1.91
  24  0.297  0.975  0.368-  47 1.17   1 1.92
  25  0.780  0.790  0.056-  53 1.17   3 1.91
  26  0.781  0.291  0.278-  52 1.18   4 2.07
  27  0.279  0.791  0.279-  51 1.17   1 1.98
  28  0.280  0.290  0.056-  50 1.17   2 1.91
  29  0.783  0.792  0.220-  57 1.18   3 1.91
  30  0.780  0.290  0.000-  56 1.17
  31  0.280  0.790  0.000-  55 1.17
  32  0.272  0.281  0.220-  54 1.17   2 1.92
  33  0.280  0.784  0.446-  58 1.17   1 1.94
  34  0.980  0.290  0.138-  10 1.17   5 2.05
  35  0.980  0.815  0.368-   9 1.17   6 2.09
  36  0.475  0.317  0.369-  12 1.17   8 2.08
  37  0.480  0.790  0.138-  11 1.17   7 2.05
  38  0.580  0.290  0.138-  14 1.17   5 2.05
  39  0.577  0.769  0.360-  13 1.17   6 2.09
  40  0.077  0.264  0.376-  16 1.17   8 2.08
  41  0.080  0.790  0.138-  15 1.17   7 2.05
  42  0.280  0.990  0.138-  19 1.17   7 2.05
  43  0.251  0.490  0.360-  20 1.17   8 2.08
  44  0.757  0.991  0.377-  17 1.17   6 2.07
  45  0.780  0.490  0.138-  18 1.17   5 2.05
  46  0.280  0.590  0.138-  23 1.17   7 2.05
  47  0.301  0.088  0.370-  24 1.17   8 2.08
  48  0.796  0.594  0.376-  21 1.17   6 2.08
  49  0.780  0.090  0.138-  22 1.17   5 2.05
  50  0.280  0.290  0.006-  28 1.17
  51  0.280  0.791  0.228-  27 1.17   7 2.11
  52  0.780  0.290  0.227-  26 1.18   5 2.08
  53  0.780  0.790  0.006-  25 1.17
  54  0.265  0.275  0.270-  32 1.17   8 2.09
  55  0.280  0.790  0.050-  31 1.17   7 2.05
  56  0.780  0.290  0.050-  30 1.17   5 2.05
  57  0.786  0.795  0.270-  29 1.18   6 2.10
  58  0.281  0.780  0.496-  33 1.17
  59  0.995  0.028  0.278-
  60  0.577  0.562  0.270-
  61  0.530  0.040  0.028-
  62  0.030  0.540  0.028-
 

IMPORTANT INFORMATION: All symmetrisations will be switched off!
NOSYMM: (Re-)initialisation of all symmetry stuff for point group C_1.

 
 
 KPOINTS: Automatic generation                    

Automatic generation of k-mesh.
Space group operators:
 irot       det(A)        alpha          n_x          n_y          n_z        tau_x        tau_y        tau_z
    1     1.000000     0.000000     1.000000     0.000000     0.000000     0.000000     0.000000     0.000000
 
 Subroutine IBZKPT returns following result:
 ===========================================
 
 Found      5 irreducible k-points:
 
 Following reciprocal coordinates:
            Coordinates               Weight
  0.000000  0.000000  0.000000      1.000000
  0.333333  0.000000  0.000000      2.000000
  0.000000  0.333333  0.000000      2.000000
  0.333333  0.333333  0.000000      2.000000
 -0.333333  0.333333  0.000000      2.000000
 
 Following cartesian coordinates:
            Coordinates               Weight
  0.000000  0.000000  0.000000      1.000000
  0.032487  0.000000  0.000000      2.000000
  0.000000  0.032487  0.000000      2.000000
  0.032487  0.032487  0.000000      2.000000
 -0.032487  0.032487  0.000000      2.000000
 


--------------------------------------------------------------------------------------------------------


 Dimension of arrays:
   k-points           NKPTS =      5   k-points in BZ     NKDIM =      5   number of bands    NBANDS=    208
   number of dos      NEDOS =    301   number of ions     NIONS =     62
   non local maximal  LDIM  =      6   non local SUM 2l+1 LMDIM =     18
   total plane-waves  NPLWV = 300000
   max r-space proj   IRMAX =   2339   max aug-charges    IRDMAX=   5878
   dimension x,y,z NGX =    50 NGY =   50 NGZ =  120
   dimension x,y,z NGXF=   100 NGYF=  100 NGZF=  240
   support grid    NGXF=   100 NGYF=  100 NGZF=  240
   ions per type =               8  25  25   4
   NGX,Y,Z   is equivalent  to a cutoff of   8.10,  8.10,  8.54 a.u.
   NGXF,Y,Z  is equivalent  to a cutoff of  16.20, 16.20, 17.08 a.u.

 SYSTEM =  VASP                                    
 POSCAR =     Fe    C    N    K                    

 Startparameter for this run:
   NWRITE =      2    write-flag & timer
   PREC   = normal    normal or accurate (medium, high low for compatibility)
   ISTART =      1    job   : 0-new  1-cont  2-samecut
   ICHARG =      1    charge: 1-file 2-atom 10-const
   ISPIN  =      2    spin polarized calculation?
   LNONCOLLINEAR =      F non collinear calculations
   LSORBIT =      F    spin-orbit coupling
   INIWAV =      1    electr: 0-lowe 1-rand  2-diag
   LASPH  =      T    aspherical Exc in radial PAW
   METAGGA=      F    non-selfconsistent MetaGGA calc.

 Electronic Relaxation 1
   ENCUT  =  400.0 eV  29.40 Ry    5.42 a.u.  16.73 16.73 38.09*2*pi/ulx,y,z
   ENINI  =  400.0     initial cutoff
   ENAUG  =  644.9 eV  augmentation charge cutoff
   NELM   =     60;   NELMIN=  2; NELMDL=  0     # of ELM steps 
   EDIFF  = 0.1E-04   stopping-criterion for ELM
   LREAL  =      T    real-space projection
   NLSPLINE    = F    spline interpolate recip. space projectors
   LCOMPAT=      F    compatible to vasp.4.4
   GGA_COMPAT  = T    GGA compatible to vasp.4.4-vasp.4.6
   LMAXPAW     = -100 max onsite density
   LMAXMIX     =    4 max onsite mixed and CHGCAR
   VOSKOWN=      0    Vosko Wilk Nusair interpolation
   ROPT   =   -0.00050  -0.00050  -0.00050  -0.00050
 Ionic relaxation
   EDIFFG = -.2E-01   stopping-criterion for IOM
   NSW    =      0    number of steps for IOM
   NBLOCK =      1;   KBLOCK =      1    inner block; outer block 
   IBRION =     -1    ionic relax: 0-MD 1-quasi-New 2-CG
   NFREE  =      0    steps in history (QN), initial steepest desc. (CG)
   ISIF   =      2    stress and relaxation
   IWAVPR =     10    prediction:  0-non 1-charg 2-wave 3-comb
   ISYM   =      0    0-nonsym 1-usesym 2-fastsym
   LCORR  =      T    Harris-Foulkes like correction to forces

   POTIM  = 0.5000    time-step for ionic-motion
   TEIN   =    0.0    initial temperature
   TEBEG  =    0.0;   TEEND  =   0.0 temperature during run
   SMASS  =  -3.00    Nose mass-parameter (am)
   estimated Nose-frequenzy (Omega)   =  0.10E-29 period in steps =****** mass=  -0.241E-26a.u.
   SCALEE = 1.0000    scale energy and forces
   NPACO  =    256;   APACO  = 16.0  distance and # of slots for P.C.
   PSTRESS=    0.0 pullay stress

  Mass of Ions in am
   POMASS =  55.85 12.01 14.00 39.10
  Ionic Valenz
   ZVAL   =   8.00  4.00  5.00  9.00
  Atomic Wigner-Seitz radii
   RWIGS  =  -1.00 -1.00 -1.00 -1.00
  virtual crystal weights 
   VCA    =   1.00  1.00  1.00  1.00
   NELECT =     326.0000    total number of electrons
   NUPDOWN=      -1.0000    fix difference up-down

 DOS related values:
   EMIN   =  10.00;   EMAX   =-10.00  energy-range for DOS
   EFERMI =   0.00
   ISMEAR =     0;   SIGMA  =   0.05  broadening in eV -4-tet -1-fermi 0-gaus

 Electronic relaxation 2 (details)
   IALGO  =     48    algorithm
   LDIAG  =      T    sub-space diagonalisation (order eigenvalues)
   LSUBROT=      F    optimize rotation matrix (better conditioning)
   TURBO    =      0    0=normal 1=particle mesh
   IRESTART =      0    0=no restart 2=restart with 2 vectors
   NREBOOT  =      0    no. of reboots
   NMIN     =      0    reboot dimension
   EREF     =   0.00    reference energy to select bands
   IMIX   =      4    mixing-type and parameters
     AMIX     =   0.40;   BMIX     =  1.00
     AMIX_MAG =   1.60;   BMIX_MAG =  1.00
     AMIN     =   0.10
     WC   =   100.;   INIMIX=   1;  MIXPRE=   1;  MAXMIX= -45

 Intra band minimization:
   WEIMIN = 0.0000     energy-eigenvalue tresh-hold
   EBREAK =  0.12E-07  absolut break condition
   DEPER  =   0.30     relativ break condition  

   TIME   =   0.40     timestep for ELM

  volume/ion in A,a.u.               =      39.66       267.62
  Fermi-wavevector in a.u.,A,eV,Ry     =   0.834791  1.577525  9.481564  0.696875
  Thomas-Fermi vector in A             =   1.948241
 
 Write flags
   LWAVE        =      T    write WAVECAR
   LDOWNSAMPLE  =      F    k-point downsampling of WAVECAR
   LCHARG       =      T    write CHGCAR
   LVTOT        =      F    write LOCPOT, total local potential
   LVHAR        =      F    write LOCPOT, Hartree potential only
   LELF         =      F    write electronic localiz. function (ELF)
   LORBIT       =     11    0 simple, 1 ext, 2 COOP (PROOUT), +10 PAW based schemes


 Dipole corrections
   LMONO  =      F    monopole corrections only (constant potential shift)
   LDIPOL =      F    correct potential (dipole corrections)
   IDIPOL =      0    1-x, 2-y, 3-z, 4-all directions 
   EPSILON=  1.0000000 bulk dielectric constant

 LDA+U is selected, type is set to LDAUTYPE =  2
   angular momentum for each species LDAUL =     2   -1   -1   -1
   U (eV)           for each species LDAUU =   6.0  0.0  0.0  0.0
   J (eV)           for each species LDAUJ =   0.0  0.0  0.0  0.0
 Exchange correlation treatment:
   GGA     =    --    GGA type
   LEXCH   =     8    internal setting for exchange type
   VOSKOWN=      0    Vosko Wilk Nusair interpolation
   LHFCALC =     F    Hartree Fock is set to
   LHFONE  =     F    Hartree Fock one center treatment
   AEXX    =    0.0000 exact exchange contribution

 Linear response parameters
   LEPSILON=     F    determine dielectric tensor
   LRPA    =     F    only Hartree local field effects (RPA)
   LNABLA  =     F    use nabla operator in PAW spheres
   LVEL    =     F    velocity operator in full k-point grid
   LINTERFAST=   F  fast interpolation
   KINTER  =     0    interpolate to denser k-point grid
   CSHIFT  =0.1000    complex shift for real part using Kramers Kronig
   OMEGAMAX=  -1.0    maximum frequency
   DEG_THRESHOLD= 0.2000000E-02 threshold for treating states as degnerate
   RTIME   =   -0.100 relaxation time in fs
  (WPLASMAI=    0.000 imaginary part of plasma frequency in eV, 0.658/RTIME)
   DFIELD  = 0.0000000 0.0000000 0.0000000 field for delta impulse in time
 
 Orbital magnetization related:
   ORBITALMAG=     F  switch on orbital magnetization
   LCHIMAG   =     F  perturbation theory with respect to B field
   DQ        =  0.001000  dq finite difference perturbation B field
   LLRAUG    =     F  two centre corrections for induced B field

 Solvation model:
   LSOL    =     T         switch on solvation model
   EB_K    = 80.000000     relative permittivity of the bulk solvent
   SIGMA_K =  0.600000     width of the dielectric cavity
   NC_K    =  0.002500     cutoff charge density
   TAU     =  0.000525     cavity surface tension
   LAMBDA_D_K    =**********     Debye length in Angstroms
   LRHOB     =     F     write boundcharge  density
   LRHOION     =     F     write ioniccharge density


--------------------------------------------------------------------------------------------------------


 Static calculation
 charge density and potential will be updated during run
 spin polarized calculation
 RMM-DIIS sequential band-by-band
 perform sub-space diagonalisation
    before iterative eigenvector-optimisation
 modified Broyden-mixing scheme, WC =      100.0
 initial mixing is a Kerker type mixing with AMIX =  0.4000 and BMIX =      1.0000
 Hartree-type preconditioning will be used
 using additional bands           45
 real space projection scheme for non local part
 use partial core corrections
 calculate Harris-corrections to forces 
   (improved forces if not selfconsistent)
 use gradient corrections 
 use of overlap-Matrix (Vanderbilt PP)
 Gauss-broadening in eV      SIGMA  =   0.05


--------------------------------------------------------------------------------------------------------


  energy-cutoff  :      400.00
  volume of cell :     2458.72
      direct lattice vectors                 reciprocal lattice vectors
    10.260500000  0.000000000  0.000000000     0.097461137  0.000000000  0.000000000
     0.000000000 10.260500000  0.000000000     0.000000000  0.097461137  0.000000000
     0.000000000  0.000000000 23.354600000     0.000000000  0.000000000  0.042818117

  length of vectors
    10.260500000 10.260500000 23.354600000     0.097461137  0.097461137  0.042818117


 
 old parameters found on file WAVECAR:
  energy-cutoff  :      400.00
  volume of cell :     2458.72
      direct lattice vectors                 reciprocal lattice vectors
    10.260500000  0.000000000  0.000000000     0.097461137  0.000000000  0.000000000
     0.000000000 10.260500000  0.000000000     0.000000000  0.097461137  0.000000000
     0.000000000  0.000000000 23.354600000     0.000000000  0.000000000  0.042818117

  length of vectors

 
 k-points in units of 2pi/SCALE and weight: Automatic generation                    
   0.00000000  0.00000000  0.00000000       0.111
   0.03248705  0.00000000  0.00000000       0.222
   0.00000000  0.03248705  0.00000000       0.222
   0.03248705  0.03248705  0.00000000       0.222
  -0.03248705  0.03248705  0.00000000       0.222
 
 k-points in reciprocal lattice and weights: Automatic generation                    
   0.00000000  0.00000000  0.00000000       0.111
   0.33333333  0.00000000  0.00000000       0.222
   0.00000000  0.33333333  0.00000000       0.222
   0.33333333  0.33333333  0.00000000       0.222
  -0.33333333  0.33333333  0.00000000       0.222
 
 position of ions in fractional coordinates (direct lattice) 
   0.27817128  0.78902063  0.36324063
   0.28000000  0.29000000  0.13806000
   0.78000000  0.79000000  0.13806000
   0.77640720  0.29232873  0.36644311
   0.78000000  0.29000000  0.13806000
   0.77883952  0.79339255  0.36016061
   0.28000000  0.79000000  0.13806000
   0.27523537  0.28847875  0.35949043
   0.09361260  0.80268854  0.36696151
   0.09424000  0.29000000  0.13806000
   0.59424000  0.79000000  0.13806000
   0.58858248  0.30943370  0.36917088
   0.46303156  0.77811124  0.36175915
   0.46576000  0.29000000  0.13806000
   0.96576000  0.79000000  0.13806000
   0.96348598  0.27416676  0.37427496
   0.76103374  0.10463636  0.37445646
   0.78000000  0.60424000  0.13806000
   0.28000000  0.10424000  0.13806000
   0.25720950  0.60347251  0.36079989
   0.79147667  0.48051899  0.37355733
   0.78000000  0.97576000  0.13806000
   0.28000000  0.47576000  0.13806000
   0.29691342  0.97467053  0.36768953
   0.78000000  0.79000000  0.05645000
   0.78074397  0.29084350  0.27765991
   0.27858120  0.79130799  0.27865695
   0.28000000  0.29000000  0.05645000
   0.78288504  0.79225393  0.21973478
   0.78000000  0.29000000  0.00000000
   0.28000000  0.79000000  0.00000000
   0.27179998  0.28148143  0.22025684
   0.27955967  0.78392695  0.44606189
   0.97979000  0.29000000  0.13806000
   0.98030976  0.81516638  0.36786363
   0.47461165  0.31690723  0.36861466
   0.47979000  0.79000000  0.13806000
   0.58021000  0.29000000  0.13806000
   0.57660589  0.76897741  0.35996157
   0.07721384  0.26413890  0.37580854
   0.08021000  0.79000000  0.13806000
   0.28000000  0.98979000  0.13806000
   0.25062778  0.48982005  0.35986871
   0.75718169  0.99064203  0.37718445
   0.78000000  0.48979000  0.13806000
   0.28000000  0.59021000  0.13806000
   0.30140165  0.08837094  0.36969608
   0.79624820  0.59449232  0.37591177
   0.78000000  0.09021000  0.13806000
   0.28000000  0.29000000  0.00616000
   0.27954643  0.79113036  0.22842132
   0.78022694  0.29035141  0.22728278
   0.78000000  0.79000000  0.00616000
   0.26540222  0.27485880  0.27009432
   0.28000000  0.79000000  0.05029000
   0.78000000  0.29000000  0.05029000
   0.78634552  0.79492250  0.27010955
   0.28118992  0.77975753  0.49626255
   0.99471497  0.02815635  0.27763832
   0.57732800  0.56185279  0.27049462
   0.53000000  0.04000000  0.02822000
   0.03000000  0.54000000  0.02822000
 
 position of ions in cartesian coordinates  (Angst):
   2.85417644  8.09574614  8.48333972
   2.87294000  2.97554500  3.22433608
   8.00319000  8.10579500  3.22433608
   7.96632608  2.99943893  8.55813229
   8.00319000  2.97554500  3.22433608
   7.99128293  8.14060423  8.41140697
   2.87294000  8.10579500  3.22433608
   2.82405254  2.95993623  8.39575521
   0.96051207  8.23598572  8.57023928
   0.96694952  2.97554500  3.22433608
   6.09719952  8.10579500  3.22433608
   6.03915052  3.17494444  8.62183829
   4.75093536  7.98381042  8.44874019
   4.77893048  2.97554500  3.22433608
   9.90918048  8.10579500  3.22433608
   9.88584791  2.81308800  8.74104202
   7.80858674  1.07362135  8.74528079
   8.00319000  6.19980452  3.22433608
   2.87294000  1.06955452  3.22433608
   2.63909803  6.19192966  8.42633717
   8.12094635  4.93036510  8.72428194
   8.00319000 10.01178548  3.22433608
   2.87294000  4.88153548  3.22433608
   3.04648013 10.00060701  8.58724195
   8.00319000  8.10579500  1.31836717
   8.01082351  2.98419976  6.48463612
   2.85838241  8.11921562  6.50792170
   2.87294000  2.97554500  1.31836717
   8.03279192  8.12892141  5.13181782
   8.00319000  2.97554500  0.00000000
   2.87294000  8.10579500  0.00000000
   2.78880374  2.88814021  5.14401046
   2.86842196  8.04348249 10.41759698
  10.05313529  2.97554500  3.22433608
  10.05846830  8.36401465  8.59130801
   4.86975282  3.25162664  8.60884797
   4.92288530  8.10579500  3.22433608
   5.95324470  2.97554500  3.22433608
   5.91626475  7.89009270  8.40675842
   0.79225266  2.71019716  8.77685809
   0.82299471  8.10579500  3.22433608
   2.87294000 10.15574029  3.22433608
   2.57156632  5.02579865  8.40458980
   7.76906268 10.16448259  8.80899186
   8.00319000  5.02549030  3.22433608
   2.87294000  6.05584970  3.22433608
   3.09253160  0.90673005  8.63410407
   8.16990465  6.09978845  8.77926905
   8.00319000  0.92559970  3.22433608
   2.87294000  2.97554500  0.14386434
   2.86828617  8.11739309  5.33468862
   8.00551852  2.97915067  5.30809846
   8.00319000  8.10579500  0.14386434
   2.72315951  2.82018872  6.30794491
   2.87294000  8.10579500  1.17450283
   8.00319000  2.97554500  1.17450283
   8.06829818  8.15630235  6.30830057
   2.88514919  8.00070214 11.59001329
  10.20627296  0.28889823  6.48413191
   5.92367391  5.76489052  6.31729359
   5.43806500  0.41042000  0.65906681
   0.30781500  5.54067000  0.65906681
 


--------------------------------------------------------------------------------------------------------


 k-point  1 :   0.0000 0.0000 0.0000  plane waves:   44673
 k-point  2 :   0.3333 0.0000 0.0000  plane waves:   44654
 k-point  3 :   0.0000 0.3333 0.0000  plane waves:   44654
 k-point  4 :   0.3333 0.3333 0.0000  plane waves:   44648
 k-point  5 :  -0.3333 0.3333 0.0000  plane waves:   44648

 maximum and minimum number of plane-waves per node :     11199    11132

 maximum number of plane-waves:     44673
 maximum index in each direction: 
   IXMAX=   17   IYMAX=   16   IZMAX=   38
   IXMIN=  -17   IYMIN=  -17   IZMIN=  -38


 real space projection operators:
  total allocation   :       7620.74 KBytes
  max/ min on nodes  :       1959.45       1852.84


 parallel 3D FFT for wavefunctions:
    minimum data exchange during FFTs selected (reduces bandwidth)
 parallel 3D FFT for charge:
    minimum data exchange during FFTs selected (reduces bandwidth)


 total amount of memory used by VASP MPI-rank0   103449. kBytes
=======================================================================

   base      :      30000. kBytes
   nonlr-proj:       4831. kBytes
   fftplans  :       5457. kBytes
   grid      :      15540. kBytes
   one-center:        497. kBytes
   wavefun   :      47124. kBytes
 
     INWAV:  cpu time    4.2795: real time    4.6185
 Broyden mixing: mesh for mixing (old mesh)
   NGX = 33   NGY = 33   NGZ = 77
  (NGX  =100   NGY  =100   NGZ  =240)
  gives a total of  83853 points

 initial charge density was supplied:
 number of electron     325.9999831 magnetization      19.9999967
 keeping initial charge density in first step


--------------------------------------------------------------------------------------------------------


 Maximum index for non-local projection operator          670
 Maximum index for augmentation-charges          725 (set IRDMAX)


--------------------------------------------------------------------------------------------------------


 First call to EWALD:  gamma=   0.131
 Maximum number of real-space cells 3x 3x 2
 Maximum number of reciprocal cells 2x 2x 4

    FEWALD:  cpu time    0.0031: real time    0.0032


--------------------------------------- Iteration      1(   1)  ---------------------------------------


    POTLOK:  cpu time    3.7335: real time    3.7490
    SETDIJ:  cpu time    0.7373: real time    0.7395
    EDDIAG:  cpu time    2.4785: real time    2.5365
  RMM-DIIS:  cpu time    5.9523: real time    5.9603
    ORTHCH:  cpu time    0.8453: real time    0.8462
       DOS:  cpu time    0.0014: real time    0.0047
    CHARGE:  cpu time    0.3392: real time    0.3400
    MIXING:  cpu time    0.0092: real time    0.0148
    --------------------------------------------
      LOOP:  cpu time   14.0969: real time   14.1912

 eigenvalue-minimisations  :  4507
 total energy-change (2. order) :-0.4728146E+03  (-0.5830681E+00)
 number of electron     325.9999829 magnetization      19.9999967
 augmentation part       45.9135104 magnetization      14.2536708

 Broyden mixing:
  rms(total) = 0.12675E+00    rms(broyden)= 0.12661E+00
  rms(prec ) = 0.14759E+00
  weight for this iteration     100.00

 Free energy of the ion-electron system (eV)
  ---------------------------------------------------
  alpha Z        PSCENC =       302.66843725
  Ewald energy   TEWEN  =     43492.17889547
  -Hartree energ DENC   =    -59886.69361461
  -exchange      EXHF   =         0.00000000
  -V(xc)+E(xc)   XCENC  =      1029.93928813
  PAW double counting   =     11857.56431397   -11864.49950255
  entropy T*S    EENTRO =        -0.00000000
  eigenvalues    EBANDS =     -3513.42200068
  atomic energy  EATOM  =     18144.69168431
  Solvation  Ediel_sol  =       -35.24211944
  ---------------------------------------------------
  free energy    TOTEN  =      -472.81461816 eV

  energy without entropy =     -472.81461816  energy(sigma->0) =     -472.81461816


--------------------------------------------------------------------------------------------------------


--------------------------------------- Iteration      1(   2)  ---------------------------------------


    POTLOK:  cpu time    3.2333: real time    3.2461
    SETDIJ:  cpu time    0.7275: real time    0.7280
    EDDIAG:  cpu time    2.4307: real time    2.4366
  RMM-DIIS:  cpu time    7.3950: real time    7.4037
    ORTHCH:  cpu time    0.8439: real time    0.8445
       DOS:  cpu time    0.0008: real time    0.0008
    CHARGE:  cpu time    0.3871: real time    0.3879
    MIXING:  cpu time    0.0099: real time    0.0203
    --------------------------------------------
      LOOP:  cpu time   15.0283: real time   15.0679

 eigenvalue-minimisations  :  5590
 total energy-change (2. order) : 0.1028862E-01  (-0.3720505E-01)
 number of electron     325.9999828 magnetization      19.9999967
 augmentation part       45.9868392 magnetization      14.2541133

 Broyden mixing:
  rms(total) = 0.78819E-01    rms(broyden)= 0.78784E-01
  rms(prec ) = 0.94290E-01
  weight for this iteration     100.00

 eigenvalues of (default mixing * dielectric matrix)
  average eigenvalue GAMMA=   0.8652
  0.8652

 Free energy of the ion-electron system (eV)
  ---------------------------------------------------
  alpha Z        PSCENC =       302.66843725
  Ewald energy   TEWEN  =     43492.17889547
  -Hartree energ DENC   =    -59886.06955525
  -exchange      EXHF   =         0.00000000
  -V(xc)+E(xc)   XCENC  =      1030.56042459
  PAW double counting   =     11866.52016948   -11873.29312212
  entropy T*S    EENTRO =        -0.00000000
  eigenvalues    EBANDS =     -3504.89746632
  atomic energy  EATOM  =     18144.69168431
  Solvation  Ediel_sol  =       -45.16379696
  ---------------------------------------------------
  free energy    TOTEN  =      -472.80432955 eV

  energy without entropy =     -472.80432955  energy(sigma->0) =     -472.80432955


--------------------------------------------------------------------------------------------------------


--------------------------------------- Iteration      1(   3)  ---------------------------------------


    POTLOK:  cpu time    4.7652: real time    4.7723
    SETDIJ:  cpu time    0.7767: real time    0.7776
    EDDIAG:  cpu time    3.2259: real time    3.2338
  RMM-DIIS:  cpu time    7.6058: real time    7.6145
    ORTHCH:  cpu time    1.0432: real time    1.0439
       DOS:  cpu time    0.0010: real time    0.0010
    CHARGE:  cpu time    0.4167: real time    0.4169
    MIXING:  cpu time    0.0044: real time    0.0044
    --------------------------------------------
      LOOP:  cpu time   17.8390: real time   17.8644

 eigenvalue-minimisations  :  5717
 total energy-change (2. order) :-0.1191542E-01  (-0.1332723E-01)
 number of electron     325.9999829 magnetization      19.9999967
 augmentation part       45.8928884 magnetization      14.2491247

 Broyden mixing:
  rms(total) = 0.65913E-01    rms(broyden)= 0.65896E-01
  rms(prec ) = 0.78939E-01
  weight for this iteration     100.00

 eigenvalues of (default mixing * dielectric matrix)
  average eigenvalue GAMMA=   0.8688
  1.2526  0.4849

 Free energy of the ion-electron system (eV)
  ---------------------------------------------------
  alpha Z        PSCENC =       302.66843725
  Ewald energy   TEWEN  =     43492.17889547
  -Hartree energ DENC   =    -59885.65941732
  -exchange      EXHF   =         0.00000000
  -V(xc)+E(xc)   XCENC  =      1030.85465687
  PAW double counting   =     11874.13922518   -11881.28521586
  entropy T*S    EENTRO =        -0.00000000
  eigenvalues    EBANDS =     -3497.36444129
  atomic energy  EATOM  =     18144.69168431
  Solvation  Ediel_sol  =       -53.04006958
  ---------------------------------------------------
  free energy    TOTEN  =      -472.81624497 eV

  energy without entropy =     -472.81624497  energy(sigma->0) =     -472.81624497


--------------------------------------------------------------------------------------------------------


--------------------------------------- Iteration      1(   4)  ---------------------------------------


    POTLOK:  cpu time    3.2356: real time    3.2396
    SETDIJ:  cpu time    0.7285: real time    0.7288
    EDDIAG:  cpu time    2.5054: real time    2.5094
  RMM-DIIS:  cpu time    7.3858: real time    7.3935
    ORTHCH:  cpu time    0.8454: real time    0.8461
       DOS:  cpu time    0.0009: real time    0.0008
    CHARGE:  cpu time    0.3482: real time    0.3486
    MIXING:  cpu time    0.0042: real time    0.0042
    --------------------------------------------
      LOOP:  cpu time   15.0538: real time   15.0709

 eigenvalue-minimisations  :  5615
 total energy-change (2. order) :-0.6430805E-02  (-0.4452305E-02)
 number of electron     325.9999828 magnetization      19.9999967
 augmentation part       45.9521342 magnetization      14.2517855

 Broyden mixing:
  rms(total) = 0.36667E-01    rms(broyden)= 0.36653E-01
  rms(prec ) = 0.47673E-01
  weight for this iteration     100.00

 eigenvalues of (default mixing * dielectric matrix)
  average eigenvalue GAMMA=   0.9222
  1.1709  1.1709  0.4249

 Free energy of the ion-electron system (eV)
  ---------------------------------------------------
  alpha Z        PSCENC =       302.66843725
  Ewald energy   TEWEN  =     43492.17889547
  -Hartree energ DENC   =    -59882.53363168
  -exchange      EXHF   =         0.00000000
  -V(xc)+E(xc)   XCENC  =      1031.04941694
  PAW double counting   =     11875.80800165   -11882.88326863
  entropy T*S    EENTRO =        -0.00000000
  eigenvalues    EBANDS =     -3493.38933435
  atomic energy  EATOM  =     18144.69168431
  Solvation  Ediel_sol  =       -60.41287673
  ---------------------------------------------------
  free energy    TOTEN  =      -472.82267577 eV

  energy without entropy =     -472.82267577  energy(sigma->0) =     -472.82267577


--------------------------------------------------------------------------------------------------------


--------------------------------------- Iteration      1(   5)  ---------------------------------------


    POTLOK:  cpu time    3.2775: real time    3.2817
    SETDIJ:  cpu time    0.7277: real time    0.7280
    EDDIAG:  cpu time    2.4299: real time    2.4335
  RMM-DIIS:  cpu time    7.3179: real time    7.3239
    ORTHCH:  cpu time    0.8424: real time    0.8429
       DOS:  cpu time    0.0009: real time    0.0009
    CHARGE:  cpu time    0.3351: real time    0.3354
    MIXING:  cpu time    0.0052: real time    0.0052
    --------------------------------------------
      LOOP:  cpu time   14.9366: real time   14.9515

 eigenvalue-minimisations  :  5530
 total energy-change (2. order) :-0.7356053E-02  (-0.1851000E-02)
 number of electron     325.9999828 magnetization      19.9999967
 augmentation part       45.9517549 magnetization      14.2525469

 Broyden mixing:
  rms(total) = 0.25800E-01    rms(broyden)= 0.25790E-01
  rms(prec ) = 0.36014E-01
  weight for this iteration     100.00

 eigenvalues of (default mixing * dielectric matrix)
  average eigenvalue GAMMA=   1.0428
  1.5213  1.5213  0.7151  0.4135

 Free energy of the ion-electron system (eV)
  ---------------------------------------------------
  alpha Z        PSCENC =       302.66843725
  Ewald energy   TEWEN  =     43492.17889547
  -Hartree energ DENC   =    -59879.20561762
  -exchange      EXHF   =         0.00000000
  -V(xc)+E(xc)   XCENC  =      1031.16792778
  PAW double counting   =     11877.23607255   -11884.32758071
  entropy T*S    EENTRO =        -0.00000000
  eigenvalues    EBANDS =     -3489.99136271
  atomic energy  EATOM  =     18144.69168431
  Solvation  Ediel_sol  =       -67.24848815
  ---------------------------------------------------
  free energy    TOTEN  =      -472.83003182 eV

  energy without entropy =     -472.83003182  energy(sigma->0) =     -472.83003182


--------------------------------------------------------------------------------------------------------


--------------------------------------- Iteration      1(   6)  ---------------------------------------


    POTLOK:  cpu time    3.2080: real time    3.2109
    SETDIJ:  cpu time    0.7274: real time    0.7277
    EDDIAG:  cpu time    2.4425: real time    2.4518
  RMM-DIIS:  cpu time    7.0707: real time    7.0787
    ORTHCH:  cpu time    0.8421: real time    0.8428
       DOS:  cpu time    0.0010: real time    0.0010
    CHARGE:  cpu time    0.3273: real time    0.3276
    MIXING:  cpu time    0.0046: real time    0.0046
    --------------------------------------------
      LOOP:  cpu time   14.6236: real time   14.6450

 eigenvalue-minimisations  :  5352
 total energy-change (2. order) :-0.4643189E-02  (-0.1855137E-02)
 number of electron     325.9999828 magnetization      19.9999967
 augmentation part       45.9314030 magnetization      14.2540402

 Broyden mixing:
  rms(total) = 0.23573E-01    rms(broyden)= 0.23556E-01
  rms(prec ) = 0.30987E-01
  weight for this iteration     100.00

 eigenvalues of (default mixing * dielectric matrix)
  average eigenvalue GAMMA=   1.1104
  2.5204  1.2153  0.9688  0.4516  0.3959

 Free energy of the ion-electron system (eV)
  ---------------------------------------------------
  alpha Z        PSCENC =       302.66843725
  Ewald energy   TEWEN  =     43492.17889547
  -Hartree energ DENC   =    -59874.58024018
  -exchange      EXHF   =         0.00000000
  -V(xc)+E(xc)   XCENC  =      1031.30059141
  PAW double counting   =     11879.12984396   -11886.30626887
  entropy T*S    EENTRO =        -0.00000000
  eigenvalues    EBANDS =     -3486.09911947
  atomic energy  EATOM  =     18144.69168431
  Solvation  Ediel_sol  =       -75.81849888
  ---------------------------------------------------
  free energy    TOTEN  =      -472.83467501 eV

  energy without entropy =     -472.83467501  energy(sigma->0) =     -472.83467501


--------------------------------------------------------------------------------------------------------


--------------------------------------- Iteration      1(   7)  ---------------------------------------


    POTLOK:  cpu time    3.1922: real time    3.1971
    SETDIJ:  cpu time    0.7277: real time    0.7280
    EDDIAG:  cpu time    2.4397: real time    2.4431
  RMM-DIIS:  cpu time    7.1662: real time    7.1731
    ORTHCH:  cpu time    0.8760: real time    0.8769
       DOS:  cpu time    0.0009: real time    0.0009
    CHARGE:  cpu time    0.3241: real time    0.3245
    MIXING:  cpu time    0.0052: real time    0.0052
    --------------------------------------------
      LOOP:  cpu time   14.7320: real time   14.7488

 eigenvalue-minimisations  :  5409
 total energy-change (2. order) : 0.1886603E-03  (-0.1350339E-02)
 number of electron     325.9999828 magnetization      19.9999967
 augmentation part       45.9597711 magnetization      14.2542326

 Broyden mixing:
  rms(total) = 0.14926E-01    rms(broyden)= 0.14901E-01
  rms(prec ) = 0.20549E-01
  weight for this iteration     100.00

 eigenvalues of (default mixing * dielectric matrix)
  average eigenvalue GAMMA=   1.1003
  2.9093  1.1254  1.1254  0.6549  0.4246  0.3619

 Free energy of the ion-electron system (eV)
  ---------------------------------------------------
  alpha Z        PSCENC =       302.66843725
  Ewald energy   TEWEN  =     43492.17889547
  -Hartree energ DENC   =    -59869.49317597
  -exchange      EXHF   =         0.00000000
  -V(xc)+E(xc)   XCENC  =      1031.39108496
  PAW double counting   =     11879.53602315   -11886.70360536
  entropy T*S    EENTRO =        -0.00000000
  eigenvalues    EBANDS =     -3483.60831635
  atomic energy  EATOM  =     18144.69168431
  Solvation  Ediel_sol  =       -83.49551381
  ---------------------------------------------------
  free energy    TOTEN  =      -472.83448635 eV

  energy without entropy =     -472.83448635  energy(sigma->0) =     -472.83448635


--------------------------------------------------------------------------------------------------------


--------------------------------------- Iteration      1(   8)  ---------------------------------------


    POTLOK:  cpu time    3.1532: real time    3.1571
    SETDIJ:  cpu time    0.7280: real time    0.7284
    EDDIAG:  cpu time    2.5135: real time    2.5484
  RMM-DIIS:  cpu time    8.0860: real time    8.0931
    ORTHCH:  cpu time    0.9159: real time    0.9168
       DOS:  cpu time    0.0010: real time    0.0010
    CHARGE:  cpu time    0.3337: real time    0.3341
    MIXING:  cpu time    0.0058: real time    0.0058
    --------------------------------------------
      LOOP:  cpu time   15.7370: real time   15.7846

 eigenvalue-minimisations  :  6073
 total energy-change (2. order) :-0.4823940E-03  (-0.6233861E-03)
 number of electron     325.9999828 magnetization      19.9999967
 augmentation part       45.9518675 magnetization      14.2545217

 Broyden mixing:
  rms(total) = 0.11212E-01    rms(broyden)= 0.11193E-01
  rms(prec ) = 0.16046E-01
  weight for this iteration     100.00

 eigenvalues of (default mixing * dielectric matrix)
  average eigenvalue GAMMA=   1.1993
  3.4959  1.3544  1.3544  0.9458  0.4970  0.4130  0.3344

 Free energy of the ion-electron system (eV)
  ---------------------------------------------------
  alpha Z        PSCENC =       302.66843725
  Ewald energy   TEWEN  =     43492.17889547
  -Hartree energ DENC   =    -59866.58465489
  -exchange      EXHF   =         0.00000000
  -V(xc)+E(xc)   XCENC  =      1031.41943030
  PAW double counting   =     11879.99099088   -11887.17277214
  entropy T*S    EENTRO =        -0.00000000
  eigenvalues    EBANDS =     -3482.72327950
  atomic energy  EATOM  =     18144.69168431
  Solvation  Ediel_sol  =       -87.30370042
  ---------------------------------------------------
  free energy    TOTEN  =      -472.83496875 eV

  energy without entropy =     -472.83496875  energy(sigma->0) =     -472.83496875


--------------------------------------------------------------------------------------------------------


--------------------------------------- Iteration      1(   9)  ---------------------------------------


    POTLOK:  cpu time    3.2696: real time    3.2737
    SETDIJ:  cpu time    0.7494: real time    0.7499
    EDDIAG:  cpu time    2.4978: real time    2.5014
  RMM-DIIS:  cpu time    6.8124: real time    6.8193
    ORTHCH:  cpu time    0.8409: real time    0.8413
       DOS:  cpu time    0.0011: real time    0.0011
    CHARGE:  cpu time    0.4247: real time    0.4249
    MIXING:  cpu time    0.0470: real time    0.0470
    --------------------------------------------
      LOOP:  cpu time   14.6428: real time   14.6587

 eigenvalue-minimisations  :  5224
 total energy-change (2. order) :-0.1463464E-02  (-0.9102228E-03)
 number of electron     325.9999828 magnetization      19.9999967
 augmentation part       45.9572954 magnetization      14.2556706

 Broyden mixing:
  rms(total) = 0.73416E-02    rms(broyden)= 0.72713E-02
  rms(prec ) = 0.10126E-01
  weight for this iteration     100.00

 eigenvalues of (default mixing * dielectric matrix)
  average eigenvalue GAMMA=   1.2362
  3.9392  1.8581  1.0054  1.0054  0.8542  0.4860  0.4109  0.3305

 Free energy of the ion-electron system (eV)
  ---------------------------------------------------
  alpha Z        PSCENC =       302.66843725
  Ewald energy   TEWEN  =     43492.17889547
  -Hartree energ DENC   =    -59860.28711544
  -exchange      EXHF   =         0.00000000
  -V(xc)+E(xc)   XCENC  =      1031.43017879
  PAW double counting   =     11879.84275698   -11887.03088745
  entropy T*S    EENTRO =        -0.00000000
  eigenvalues    EBANDS =     -3482.22191601
  atomic energy  EATOM  =     18144.69168431
  Solvation  Ediel_sol  =       -94.10846609
  ---------------------------------------------------
  free energy    TOTEN  =      -472.83643221 eV

  energy without entropy =     -472.83643221  energy(sigma->0) =     -472.83643221


--------------------------------------------------------------------------------------------------------


--------------------------------------- Iteration      1(  10)  ---------------------------------------


    POTLOK:  cpu time    3.3007: real time    3.3054
    SETDIJ:  cpu time    0.7279: real time    0.7286
    EDDIAG:  cpu time    2.4793: real time    2.4837
  RMM-DIIS:  cpu time    7.9064: real time    7.9173
    ORTHCH:  cpu time    0.8436: real time    0.8445
       DOS:  cpu time    0.0008: real time    0.0008
    CHARGE:  cpu time    0.3270: real time    0.3272
    MIXING:  cpu time    0.0060: real time    0.0060
    --------------------------------------------
      LOOP:  cpu time   15.5918: real time   15.6135

 eigenvalue-minimisations  :  5955
 total energy-change (2. order) :-0.1873898E-02  (-0.3278736E-03)
 number of electron     325.9999828 magnetization      19.9999967
 augmentation part       45.9601493 magnetization      14.2560251

 Broyden mixing:
  rms(total) = 0.56129E-02    rms(broyden)= 0.55635E-02
  rms(prec ) = 0.76559E-02
  weight for this iteration     100.00

 eigenvalues of (default mixing * dielectric matrix)
  average eigenvalue GAMMA=   1.3390
  4.5265  2.1004  1.2503  1.2503  0.9919  0.7110  0.4800  0.4105  0.3305

 Free energy of the ion-electron system (eV)
  ---------------------------------------------------
  alpha Z        PSCENC =       302.66843725
  Ewald energy   TEWEN  =     43492.17889547
  -Hartree energ DENC   =    -59857.30127588
  -exchange      EXHF   =         0.00000000
  -V(xc)+E(xc)   XCENC  =      1031.42252580
  PAW double counting   =     11879.70824904   -11886.90475173
  entropy T*S    EENTRO =        -0.00000000
  eigenvalues    EBANDS =     -3482.38169413
  atomic energy  EATOM  =     18144.69168431
  Solvation  Ediel_sol  =       -96.92037623
  ---------------------------------------------------
  free energy    TOTEN  =      -472.83830611 eV

  energy without entropy =     -472.83830611  energy(sigma->0) =     -472.83830611


--------------------------------------------------------------------------------------------------------


--------------------------------------- Iteration      1(  11)  ---------------------------------------


    POTLOK:  cpu time    3.0467: real time    3.0501
    SETDIJ:  cpu time    0.7281: real time    0.7283
    EDDIAG:  cpu time    2.4424: real time    2.4454
  RMM-DIIS:  cpu time    7.0286: real time    7.0360
    ORTHCH:  cpu time    0.8422: real time    0.8436
       DOS:  cpu time    0.0010: real time    0.0010
    CHARGE:  cpu time    0.3690: real time    0.3692
    MIXING:  cpu time    0.0062: real time    0.0062
    --------------------------------------------
      LOOP:  cpu time   14.4641: real time   14.4797

 eigenvalue-minimisations  :  5368
 total energy-change (2. order) :-0.3759923E-02  (-0.4665400E-03)
 number of electron     325.9999828 magnetization      19.9999967
 augmentation part       45.9600133 magnetization      14.2557886

 Broyden mixing:
  rms(total) = 0.63525E-02    rms(broyden)= 0.62641E-02
  rms(prec ) = 0.72780E-02
  weight for this iteration     100.00

 eigenvalues of (default mixing * dielectric matrix)
  average eigenvalue GAMMA=   1.4636
  5.7761  2.5216  1.7203  0.9960  0.9960  0.8013  0.6037  0.4794  0.4105  0.3308

 Free energy of the ion-electron system (eV)
  ---------------------------------------------------
  alpha Z        PSCENC =       302.66843725
  Ewald energy   TEWEN  =     43492.17889547
  -Hartree energ DENC   =    -59853.34433713
  -exchange      EXHF   =         0.00000000
  -V(xc)+E(xc)   XCENC  =      1031.41111578
  PAW double counting   =     11880.05386673   -11887.26567576
  entropy T*S    EENTRO =        -0.00000000
  eigenvalues    EBANDS =     -3482.62424819
  atomic energy  EATOM  =     18144.69168431
  Solvation  Ediel_sol  =      -100.61180448
  ---------------------------------------------------
  free energy    TOTEN  =      -472.84206603 eV

  energy without entropy =     -472.84206603  energy(sigma->0) =     -472.84206603


--------------------------------------------------------------------------------------------------------


--------------------------------------- Iteration      1(  12)  ---------------------------------------


    POTLOK:  cpu time    2.9318: real time    2.9354
    SETDIJ:  cpu time    0.7270: real time    0.7277
    EDDIAG:  cpu time    2.4434: real time    2.4467
  RMM-DIIS:  cpu time    7.4502: real time    7.4578
    ORTHCH:  cpu time    0.8435: real time    0.8441
       DOS:  cpu time    0.0010: real time    0.0009
    CHARGE:  cpu time    0.3282: real time    0.3283
    MIXING:  cpu time    0.0103: real time    0.0112
    --------------------------------------------
      LOOP:  cpu time   14.7354: real time   14.7521

 eigenvalue-minimisations  :  5677
 total energy-change (2. order) :-0.1829631E-02  (-0.2011176E-03)
 number of electron     325.9999828 magnetization      19.9999967
 augmentation part       45.9623943 magnetization      14.2561125

 Broyden mixing:
  rms(total) = 0.50765E-02    rms(broyden)= 0.50181E-02
  rms(prec ) = 0.56719E-02
  weight for this iteration     100.00

 eigenvalues of (default mixing * dielectric matrix)
  average eigenvalue GAMMA=   1.4766
  6.4278  2.7390  1.7972  0.9964  0.9964  0.7983  0.7983  0.3307  0.4103  0.4889
  0.4595

 Free energy of the ion-electron system (eV)
  ---------------------------------------------------
  alpha Z        PSCENC =       302.66843725
  Ewald energy   TEWEN  =     43492.17889547
  -Hartree energ DENC   =    -59851.29583455
  -exchange      EXHF   =         0.00000000
  -V(xc)+E(xc)   XCENC  =      1031.40904216
  PAW double counting   =     11880.33584229   -11887.55184010
  entropy T*S    EENTRO =        -0.00000000
  eigenvalues    EBANDS =     -3482.76822071
  atomic energy  EATOM  =     18144.69168431
  Solvation  Ediel_sol  =      -102.51190176
  ---------------------------------------------------
  free energy    TOTEN  =      -472.84389566 eV

  energy without entropy =     -472.84389566  energy(sigma->0) =     -472.84389566


--------------------------------------------------------------------------------------------------------


--------------------------------------- Iteration      1(  13)  ---------------------------------------


    POTLOK:  cpu time    3.1402: real time    3.1438
    SETDIJ:  cpu time    0.7273: real time    0.7277
    EDDIAG:  cpu time    2.4381: real time    2.4413
  RMM-DIIS:  cpu time    8.0626: real time    8.0695
    ORTHCH:  cpu time    0.8424: real time    0.8428
       DOS:  cpu time    0.0009: real time    0.0009
    CHARGE:  cpu time    0.3997: real time    0.4002
    MIXING:  cpu time    0.0074: real time    0.0074
    --------------------------------------------
      LOOP:  cpu time   15.6186: real time   15.6336

 eigenvalue-minimisations  :  6078
 total energy-change (2. order) :-0.8813295E-03  (-0.1098324E-03)
 number of electron     325.9999828 magnetization      19.9999967
 augmentation part       45.9622663 magnetization      14.2560382

 Broyden mixing:
  rms(total) = 0.39234E-02    rms(broyden)= 0.38909E-02
  rms(prec ) = 0.43196E-02
  weight for this iteration     100.00

 eigenvalues of (default mixing * dielectric matrix)
  average eigenvalue GAMMA=   1.5971
  7.4265  3.1884  1.6936  1.4176  1.1694  0.9465  0.9465  0.7084  0.3307  0.4815
  0.4104  0.4461

 Free energy of the ion-electron system (eV)
  ---------------------------------------------------
  alpha Z        PSCENC =       302.66843725
  Ewald energy   TEWEN  =     43492.17889547
  -Hartree energ DENC   =    -59850.55794607
  -exchange      EXHF   =         0.00000000
  -V(xc)+E(xc)   XCENC  =      1031.41097576
  PAW double counting   =     11880.58750490   -11887.80631373
  entropy T*S    EENTRO =        -0.00000000
  eigenvalues    EBANDS =     -3482.81924962
  atomic energy  EATOM  =     18144.69168431
  Solvation  Ediel_sol  =      -103.19876526
  ---------------------------------------------------
  free energy    TOTEN  =      -472.84477699 eV

  energy without entropy =     -472.84477699  energy(sigma->0) =     -472.84477699


--------------------------------------------------------------------------------------------------------


--------------------------------------- Iteration      1(  14)  ---------------------------------------


    POTLOK:  cpu time    2.9947: real time    2.9974
    SETDIJ:  cpu time    0.7286: real time    0.7288
    EDDIAG:  cpu time    2.5319: real time    2.5365
  RMM-DIIS:  cpu time    6.8261: real time    6.8326
    ORTHCH:  cpu time    0.8427: real time    0.8431
       DOS:  cpu time    0.0010: real time    0.0010
    CHARGE:  cpu time    0.3326: real time    0.3328
    MIXING:  cpu time    0.0071: real time    0.0071
    --------------------------------------------
      LOOP:  cpu time   14.2647: real time   14.2792

 eigenvalue-minimisations  :  5151
 total energy-change (2. order) :-0.1297542E-02  (-0.1933983E-03)
 number of electron     325.9999828 magnetization      19.9999967
 augmentation part       45.9625363 magnetization      14.2558108

 Broyden mixing:
  rms(total) = 0.44365E-02    rms(broyden)= 0.43478E-02
  rms(prec ) = 0.46226E-02
  weight for this iteration     100.00

 eigenvalues of (default mixing * dielectric matrix)
  average eigenvalue GAMMA=   1.7343
  8.7970  3.8809  1.9463  1.9463  0.9351  0.9351  0.8653  0.8653  0.7062  0.3307
  0.4830  0.4104  0.4448

 Free energy of the ion-electron system (eV)
  ---------------------------------------------------
  alpha Z        PSCENC =       302.66843725
  Ewald energy   TEWEN  =     43492.17889547
  -Hartree energ DENC   =    -59849.33571389
  -exchange      EXHF   =         0.00000000
  -V(xc)+E(xc)   XCENC  =      1031.40858460
  PAW double counting   =     11880.90354173   -11888.11950097
  entropy T*S    EENTRO =        -0.00000000
  eigenvalues    EBANDS =     -3482.90978986
  atomic energy  EATOM  =     18144.69168431
  Solvation  Ediel_sol  =      -104.33221319
  ---------------------------------------------------
  free energy    TOTEN  =      -472.84607453 eV

  energy without entropy =     -472.84607453  energy(sigma->0) =     -472.84607453


--------------------------------------------------------------------------------------------------------


--------------------------------------- Iteration      1(  15)  ---------------------------------------


    POTLOK:  cpu time    3.0122: real time    3.0166
    SETDIJ:  cpu time    0.7276: real time    0.7281
    EDDIAG:  cpu time    2.4962: real time    2.4999
  RMM-DIIS:  cpu time    7.0753: real time    7.0813
    ORTHCH:  cpu time    0.8441: real time    0.8447
       DOS:  cpu time    0.0008: real time    0.0008
    CHARGE:  cpu time    0.3323: real time    0.3325
    MIXING:  cpu time    0.0078: real time    0.0078
    --------------------------------------------
      LOOP:  cpu time   14.4961: real time   14.5117

 eigenvalue-minimisations  :  5303
 total energy-change (2. order) :-0.3281295E-03  (-0.1169984E-03)
 number of electron     325.9999828 magnetization      19.9999967
 augmentation part       45.9625419 magnetization      14.2557463

 Broyden mixing:
  rms(total) = 0.35129E-02    rms(broyden)= 0.34368E-02
  rms(prec ) = 0.35694E-02
  weight for this iteration     100.00

 eigenvalues of (default mixing * dielectric matrix)
  average eigenvalue GAMMA=   1.8957
 10.7741  4.4813  2.4195  1.7307  1.0780  1.0780  0.9413  0.8575  0.8575  0.6546
  0.3307  0.4829  0.4105  0.4430

 Free energy of the ion-electron system (eV)
  ---------------------------------------------------
  alpha Z        PSCENC =       302.66843725
  Ewald energy   TEWEN  =     43492.17889547
  -Hartree energ DENC   =    -59848.65110698
  -exchange      EXHF   =         0.00000000
  -V(xc)+E(xc)   XCENC  =      1031.40401286
  PAW double counting   =     11880.97004813   -11888.19102089
  entropy T*S    EENTRO =        -0.00000000
  eigenvalues    EBANDS =     -3482.89505255
  atomic energy  EATOM  =     18144.69168431
  Solvation  Ediel_sol  =      -105.02230027
  ---------------------------------------------------
  free energy    TOTEN  =      -472.84640266 eV

  energy without entropy =     -472.84640266  energy(sigma->0) =     -472.84640266


--------------------------------------------------------------------------------------------------------


--------------------------------------- Iteration      1(  16)  ---------------------------------------


    POTLOK:  cpu time    2.9893: real time    2.9923
    SETDIJ:  cpu time    0.7280: real time    0.7283
    EDDIAG:  cpu time    2.5228: real time    2.5259
  RMM-DIIS:  cpu time    7.1316: real time    7.1386
    ORTHCH:  cpu time    0.9025: real time    0.9034
       DOS:  cpu time    0.0010: real time    0.0010
    CHARGE:  cpu time    0.3299: real time    0.3300
    MIXING:  cpu time    0.0079: real time    0.0079
    --------------------------------------------
      LOOP:  cpu time   14.6130: real time   14.6275

 eigenvalue-minimisations  :  5425
 total energy-change (2. order) : 0.1340494E-03  (-0.1563789E-03)
 number of electron     325.9999828 magnetization      19.9999967
 augmentation part       45.9632092 magnetization      14.2557387

 Broyden mixing:
  rms(total) = 0.36012E-02    rms(broyden)= 0.34883E-02
  rms(prec ) = 0.36196E-02
  weight for this iteration     100.00

 eigenvalues of (default mixing * dielectric matrix)
  average eigenvalue GAMMA=   2.1554
 14.4969  5.0812  2.7397  1.6902  1.5350  0.9626  0.9626  0.8922  0.8922  0.7619
  0.6506  0.3307  0.4825  0.4104  0.4430

 Free energy of the ion-electron system (eV)
  ---------------------------------------------------
  alpha Z        PSCENC =       302.66843725
  Ewald energy   TEWEN  =     43492.17889547
  -Hartree energ DENC   =    -59847.99556077
  -exchange      EXHF   =         0.00000000
  -V(xc)+E(xc)   XCENC  =      1031.40300076
  PAW double counting   =     11880.94208924   -11888.16069004
  entropy T*S    EENTRO =        -0.00000000
  eigenvalues    EBANDS =     -3482.80831910
  atomic energy  EATOM  =     18144.69168431
  Solvation  Ediel_sol  =      -105.76580573
  ---------------------------------------------------
  free energy    TOTEN  =      -472.84626861 eV

  energy without entropy =     -472.84626861  energy(sigma->0) =     -472.84626861


--------------------------------------------------------------------------------------------------------


--------------------------------------- Iteration      1(  17)  ---------------------------------------


    POTLOK:  cpu time    3.1915: real time    3.1941
    SETDIJ:  cpu time    0.7947: real time    0.7957
    EDDIAG:  cpu time    2.4414: real time    2.4438
  RMM-DIIS:  cpu time    6.8962: real time    6.9029
    ORTHCH:  cpu time    0.8448: real time    0.8453
       DOS:  cpu time    0.0009: real time    0.0009
    CHARGE:  cpu time    0.3240: real time    0.3244
    MIXING:  cpu time    0.0080: real time    0.0080
    --------------------------------------------
      LOOP:  cpu time   14.5015: real time   14.5149

 eigenvalue-minimisations  :  5163
 total energy-change (2. order) : 0.2667679E-03  (-0.1153754E-03)
 number of electron     325.9999827 magnetization      19.9999967
 augmentation part       45.9633826 magnetization      14.2556442

 Broyden mixing:
  rms(total) = 0.32772E-02    rms(broyden)= 0.31678E-02
  rms(prec ) = 0.32666E-02
  weight for this iteration     100.00

 eigenvalues of (default mixing * dielectric matrix)
  average eigenvalue GAMMA=   2.3281
 17.2854  5.5641  2.8919  2.0750  1.4707  1.0432  1.0432  1.0721  0.8257  0.8257
  0.8447  0.6411  0.3307  0.4826  0.4104  0.4430

 Free energy of the ion-electron system (eV)
  ---------------------------------------------------
  alpha Z        PSCENC =       302.66843725
  Ewald energy   TEWEN  =     43492.17889547
  -Hartree energ DENC   =    -59847.57565615
  -exchange      EXHF   =         0.00000000
  -V(xc)+E(xc)   XCENC  =      1031.40419973
  PAW double counting   =     11880.94679435   -11888.16682055
  entropy T*S    EENTRO =        -0.00000000
  eigenvalues    EBANDS =     -3482.74275886
  atomic energy  EATOM  =     18144.69168431
  Solvation  Ediel_sol  =      -106.25077740
  ---------------------------------------------------
  free energy    TOTEN  =      -472.84600185 eV

  energy without entropy =     -472.84600185  energy(sigma->0) =     -472.84600185


--------------------------------------------------------------------------------------------------------


--------------------------------------- Iteration      1(  18)  ---------------------------------------


    POTLOK:  cpu time    2.8409: real time    2.8435
    SETDIJ:  cpu time    0.7280: real time    0.7284
    EDDIAG:  cpu time    2.4419: real time    2.4506
  RMM-DIIS:  cpu time    7.0562: real time    7.0620
    ORTHCH:  cpu time    0.8445: real time    0.8456
       DOS:  cpu time    0.0008: real time    0.0008
    CHARGE:  cpu time    0.3320: real time    0.3330
    MIXING:  cpu time    0.0093: real time    0.0093
    --------------------------------------------
      LOOP:  cpu time   14.2537: real time   14.2732

 eigenvalue-minimisations  :  5314
 total energy-change (2. order) : 0.1757449E-03  (-0.1585836E-03)
 number of electron     325.9999828 magnetization      19.9999967
 augmentation part       45.9630603 magnetization      14.2555428

 Broyden mixing:
  rms(total) = 0.32299E-02    rms(broyden)= 0.30775E-02
  rms(prec ) = 0.31913E-02
  weight for this iteration     100.00

 eigenvalues of (default mixing * dielectric matrix)
  average eigenvalue GAMMA=   2.7239
 23.4349  6.3901  3.3812  2.6046  1.6338  1.2890  0.9926  0.9926  0.8488  0.8488
  0.7954  0.7954  0.6333  0.3307  0.4826  0.4105  0.4430

 Free energy of the ion-electron system (eV)
  ---------------------------------------------------
  alpha Z        PSCENC =       302.66843725
  Ewald energy   TEWEN  =     43492.17889547
  -Hartree energ DENC   =    -59847.34803039
  -exchange      EXHF   =         0.00000000
  -V(xc)+E(xc)   XCENC  =      1031.40490487
  PAW double counting   =     11880.90878701   -11888.13134282
  entropy T*S    EENTRO =        -0.00000000
  eigenvalues    EBANDS =     -3482.73343610
  atomic energy  EATOM  =     18144.69168431
  Solvation  Ediel_sol  =      -106.48572570
  ---------------------------------------------------
  free energy    TOTEN  =      -472.84582610 eV

  energy without entropy =     -472.84582610  energy(sigma->0) =     -472.84582610


--------------------------------------------------------------------------------------------------------


--------------------------------------- Iteration      1(  19)  ---------------------------------------


    POTLOK:  cpu time    2.8546: real time    2.8583
    SETDIJ:  cpu time    0.7286: real time    0.7290
    EDDIAG:  cpu time    2.4375: real time    2.4482
  RMM-DIIS:  cpu time    6.6680: real time    6.6754
    ORTHCH:  cpu time    0.9094: real time    0.9099
       DOS:  cpu time    0.0009: real time    0.0009
    CHARGE:  cpu time    0.3228: real time    0.3231
    MIXING:  cpu time    0.0086: real time    0.0086
    --------------------------------------------
      LOOP:  cpu time   13.9305: real time   13.9535

 eigenvalue-minimisations  :  5025
 total energy-change (2. order) : 0.1014804E-03  (-0.3878560E-03)
 number of electron     325.9999828 magnetization      19.9999967
 augmentation part       45.9630236 magnetization      14.2554921

 Broyden mixing:
  rms(total) = 0.33205E-02    rms(broyden)= 0.29059E-02
  rms(prec ) = 0.30464E-02
  weight for this iteration     100.00
  WARNING: grid for Broyden might be to small

 eigenvalues of (default mixing * dielectric matrix)
  average eigenvalue GAMMA=   3.0501
 29.3142  7.1241  3.9816  2.7778  1.7431  1.3038  1.0233  1.0233  1.0455  0.9015
  0.8348  0.8348  0.7022  0.6256  0.3307  0.4826  0.4105  0.4429

 Free energy of the ion-electron system (eV)
  ---------------------------------------------------
  alpha Z        PSCENC =       302.66843725
  Ewald energy   TEWEN  =     43492.17889547
  -Hartree energ DENC   =    -59847.07481295
  -exchange      EXHF   =         0.00000000
  -V(xc)+E(xc)   XCENC  =      1031.40364017
  PAW double counting   =     11880.77334127   -11887.99458928
  entropy T*S    EENTRO =        -0.00000000
  eigenvalues    EBANDS =     -3482.79586288
  atomic energy  EATOM  =     18144.69168431
  Solvation  Ediel_sol  =      -106.69645799
  ---------------------------------------------------
  free energy    TOTEN  =      -472.84572462 eV

  energy without entropy =     -472.84572462  energy(sigma->0) =     -472.84572462


--------------------------------------------------------------------------------------------------------


--------------------------------------- Iteration      1(  20)  ---------------------------------------


    POTLOK:  cpu time    2.8609: real time    2.8646
    SETDIJ:  cpu time    0.7278: real time    0.7282
    EDDIAG:  cpu time    2.4515: real time    2.4547
  RMM-DIIS:  cpu time    6.8803: real time    6.8891
    ORTHCH:  cpu time    0.8840: real time    0.8849
       DOS:  cpu time    0.0009: real time    0.0009
    CHARGE:  cpu time    0.3662: real time    0.3665
    MIXING:  cpu time    0.0093: real time    0.0093
    --------------------------------------------
      LOOP:  cpu time   14.1810: real time   14.1981

 eigenvalue-minimisations  :  5198
 total energy-change (2. order) :-0.2938140E-03  (-0.5759234E-03)
 number of electron     325.9999828 magnetization      19.9999967
 augmentation part       45.9634441 magnetization      14.2552898

 Broyden mixing:
  rms(total) = 0.31263E-02    rms(broyden)= 0.24397E-02
  rms(prec ) = 0.25449E-02
  weight for this iteration     100.00
  WARNING: grid for Broyden might be to small

 eigenvalues of (default mixing * dielectric matrix)
  average eigenvalue GAMMA=   3.3661
 35.9351  7.8765  4.4217  2.8981  1.7158  1.7158  1.0134  1.0134  1.0125  1.0125
  0.8058  0.8058  0.3307  0.4105  0.4430  0.4826  0.7621  0.6501  0.6501

 Free energy of the ion-electron system (eV)
  ---------------------------------------------------
  alpha Z        PSCENC =       302.66843725
  Ewald energy   TEWEN  =     43492.17889547
  -Hartree energ DENC   =    -59846.97821585
  -exchange      EXHF   =         0.00000000
  -V(xc)+E(xc)   XCENC  =      1031.40135261
  PAW double counting   =     11880.65724680   -11887.87666547
  entropy T*S    EENTRO =        -0.00000000
  eigenvalues    EBANDS =     -3482.93180363
  atomic energy  EATOM  =     18144.69168431
  Solvation  Ediel_sol  =      -106.65694993
  ---------------------------------------------------
  free energy    TOTEN  =      -472.84601844 eV

  energy without entropy =     -472.84601844  energy(sigma->0) =     -472.84601844


--------------------------------------------------------------------------------------------------------


--------------------------------------- Iteration      1(  21)  ---------------------------------------


    POTLOK:  cpu time    3.0145: real time    3.0182
    SETDIJ:  cpu time    0.7277: real time    0.7281
    EDDIAG:  cpu time    2.5192: real time    2.5218
  RMM-DIIS:  cpu time    6.8009: real time    6.8075
    ORTHCH:  cpu time    0.8620: real time    0.8628
       DOS:  cpu time    0.0010: real time    0.0010
    CHARGE:  cpu time    0.3774: real time    0.3777
    MIXING:  cpu time    0.0094: real time    0.0094
    --------------------------------------------
      LOOP:  cpu time   14.3120: real time   14.3264

 eigenvalue-minimisations  :  5144
 total energy-change (2. order) :-0.5377148E-03  (-0.9012811E-03)
 number of electron     325.9999828 magnetization      19.9999967
 augmentation part       45.9633018 magnetization      14.2550763

 Broyden mixing:
  rms(total) = 0.32949E-02    rms(broyden)= 0.22113E-02
  rms(prec ) = 0.23215E-02
  weight for this iteration     100.00
  WARNING: grid for Broyden might be to small

 eigenvalues of (default mixing * dielectric matrix)
  average eigenvalue GAMMA=   3.6544
 41.9378  8.8186  4.9186  2.9305  2.1905  1.7579  1.0114  1.0114  1.1078  1.1078
  0.9621  0.8161  0.8161  0.3307  0.4105  0.4429  0.4826  0.7541  0.6663  0.6148

 Free energy of the ion-electron system (eV)
  ---------------------------------------------------
  alpha Z        PSCENC =       302.66843725
  Ewald energy   TEWEN  =     43492.17889547
  -Hartree energ DENC   =    -59846.97325472
  -exchange      EXHF   =         0.00000000
  -V(xc)+E(xc)   XCENC  =      1031.39932989
  PAW double counting   =     11880.69033487   -11887.90758243
  entropy T*S    EENTRO =        -0.00000000
  eigenvalues    EBANDS =     -3483.09903651
  atomic energy  EATOM  =     18144.69168431
  Solvation  Ediel_sol  =      -106.49536428
  ---------------------------------------------------
  free energy    TOTEN  =      -472.84655615 eV

  energy without entropy =     -472.84655615  energy(sigma->0) =     -472.84655615


--------------------------------------------------------------------------------------------------------


--------------------------------------- Iteration      1(  22)  ---------------------------------------


    POTLOK:  cpu time    2.8992: real time    2.9026
    SETDIJ:  cpu time    0.7271: real time    0.7278
    EDDIAG:  cpu time    2.6483: real time    2.6522
  RMM-DIIS:  cpu time    6.8408: real time    6.8478
    ORTHCH:  cpu time    0.8502: real time    0.8511
       DOS:  cpu time    0.0009: real time    0.0009
    CHARGE:  cpu time    0.3321: real time    0.3324
    MIXING:  cpu time    0.0109: real time    0.0110
    --------------------------------------------
      LOOP:  cpu time   14.3096: real time   14.3259

 eigenvalue-minimisations  :  5189
 total energy-change (2. order) :-0.6869925E-03  (-0.1181172E-02)
 number of electron     325.9999828 magnetization      19.9999967
 augmentation part       45.9633082 magnetization      14.2549276

 Broyden mixing:
  rms(total) = 0.33663E-02    rms(broyden)= 0.19051E-02
  rms(prec ) = 0.19956E-02
  weight for this iteration     100.00
  WARNING: grid for Broyden might be to small

 eigenvalues of (default mixing * dielectric matrix)
  average eigenvalue GAMMA=   3.8067
 46.2580  9.5067  5.1313  2.9484  2.5100  1.6187  1.6187  1.0208  1.0208  1.0552
  1.0552  0.8928  0.8136  0.8136  0.3307  0.4105  0.4826  0.4429  0.7126  0.6714
  0.6265

 Free energy of the ion-electron system (eV)
  ---------------------------------------------------
  alpha Z        PSCENC =       302.66843725
  Ewald energy   TEWEN  =     43492.17889547
  -Hartree energ DENC   =    -59847.02375938
  -exchange      EXHF   =         0.00000000
  -V(xc)+E(xc)   XCENC  =      1031.40018334
  PAW double counting   =     11880.81417398   -11888.02877632
  entropy T*S    EENTRO =        -0.00000000
  eigenvalues    EBANDS =     -3483.21121613
  atomic energy  EATOM  =     18144.69168431
  Solvation  Ediel_sol  =      -106.33686567
  ---------------------------------------------------
  free energy    TOTEN  =      -472.84724314 eV

  energy without entropy =     -472.84724314  energy(sigma->0) =     -472.84724314


--------------------------------------------------------------------------------------------------------


--------------------------------------- Iteration      1(  23)  ---------------------------------------


    POTLOK:  cpu time    3.0477: real time    3.0521
    SETDIJ:  cpu time    0.7279: real time    0.7283
    EDDIAG:  cpu time    2.4444: real time    2.4486
  RMM-DIIS:  cpu time    6.9686: real time    6.9756
    ORTHCH:  cpu time    0.8619: real time    0.8626
       DOS:  cpu time    0.0009: real time    0.0009
    CHARGE:  cpu time    0.3299: real time    0.3300
    MIXING:  cpu time    0.0109: real time    0.0109
    --------------------------------------------
      LOOP:  cpu time   14.3921: real time   14.4089

 eigenvalue-minimisations  :  5240
 total energy-change (2. order) :-0.7356908E-03  (-0.5437294E-03)
 number of electron     325.9999828 magnetization      19.9999967
 augmentation part       45.9635324 magnetization      14.2548449

 Broyden mixing:
  rms(total) = 0.24663E-02    rms(broyden)= 0.16954E-02
  rms(prec ) = 0.17665E-02
  weight for this iteration     100.00
  WARNING: grid for Broyden might be to small

 eigenvalues of (default mixing * dielectric matrix)
  average eigenvalue GAMMA=   3.9201
 50.4647  9.8701  5.1664  3.0396  2.5793  1.9544  1.9544  1.0229  1.0229  1.1467
  1.1467  0.8157  0.8157  0.3307  0.8522  0.4105  0.4429  0.4826  0.7115  0.7115
  0.6867  0.6134

 Free energy of the ion-electron system (eV)
  ---------------------------------------------------
  alpha Z        PSCENC =       302.66843725
  Ewald energy   TEWEN  =     43492.17889547
  -Hartree energ DENC   =    -59847.08693297
  -exchange      EXHF   =         0.00000000
  -V(xc)+E(xc)   XCENC  =      1031.40049512
  PAW double counting   =     11880.85426026   -11888.06918681
  entropy T*S    EENTRO =        -0.00000000
  eigenvalues    EBANDS =     -3483.19843374
  atomic energy  EATOM  =     18144.69168431
  Solvation  Ediel_sol  =      -106.28719772
  ---------------------------------------------------
  free energy    TOTEN  =      -472.84797883 eV

  energy without entropy =     -472.84797883  energy(sigma->0) =     -472.84797883


--------------------------------------------------------------------------------------------------------


--------------------------------------- Iteration      1(  24)  ---------------------------------------


    POTLOK:  cpu time    2.8193: real time    2.8221
    SETDIJ:  cpu time    0.7279: real time    0.7287
    EDDIAG:  cpu time    2.4319: real time    2.4352
  RMM-DIIS:  cpu time    6.6717: real time    6.6776
    ORTHCH:  cpu time    0.8454: real time    0.8462
       DOS:  cpu time    0.0010: real time    0.0010
    CHARGE:  cpu time    0.3308: real time    0.3310
    MIXING:  cpu time    0.0110: real time    0.0110
    --------------------------------------------
      LOOP:  cpu time   13.8391: real time   13.8529

 eigenvalue-minimisations  :  5062
 total energy-change (2. order) :-0.3339653E-03  (-0.4181116E-03)
 number of electron     325.9999828 magnetization      19.9999967
 augmentation part       45.9636082 magnetization      14.2547532

 Broyden mixing:
  rms(total) = 0.21379E-02    rms(broyden)= 0.14854E-02
  rms(prec ) = 0.15420E-02
  weight for this iteration     100.00
  WARNING: grid for Broyden might be to small

 eigenvalues of (default mixing * dielectric matrix)
  average eigenvalue GAMMA=   3.9605
 52.4639 10.3721  5.2648  3.2450  3.2450  2.4488  1.6380  1.4861  1.0172  1.0172
  0.9870  0.9870  0.3307  0.8122  0.8122  0.8081  0.8081  0.4105  0.4429  0.4826
  0.7489  0.6445  0.6181

 Free energy of the ion-electron system (eV)
  ---------------------------------------------------
  alpha Z        PSCENC =       302.66843725
  Ewald energy   TEWEN  =     43492.17889547
  -Hartree energ DENC   =    -59847.19513670
  -exchange      EXHF   =         0.00000000
  -V(xc)+E(xc)   XCENC  =      1031.40107252
  PAW double counting   =     11880.84888901   -11888.06378004
  entropy T*S    EENTRO =        -0.00000000
  eigenvalues    EBANDS =     -3483.11668996
  atomic energy  EATOM  =     18144.69168431
  Solvation  Ediel_sol  =      -106.26168467
  ---------------------------------------------------
  free energy    TOTEN  =      -472.84831280 eV

  energy without entropy =     -472.84831280  energy(sigma->0) =     -472.84831280


--------------------------------------------------------------------------------------------------------


--------------------------------------- Iteration      1(  25)  ---------------------------------------


    POTLOK:  cpu time    2.7878: real time    2.7901
    SETDIJ:  cpu time    0.7279: real time    0.7282
    EDDIAG:  cpu time    2.4329: real time    2.4361
  RMM-DIIS:  cpu time    6.6146: real time    6.6206
    ORTHCH:  cpu time    0.8451: real time    0.8455
       DOS:  cpu time    0.0009: real time    0.0008
    CHARGE:  cpu time    0.3308: real time    0.3311
    MIXING:  cpu time    0.0116: real time    0.0116
    --------------------------------------------
      LOOP:  cpu time   13.7516: real time   13.7641

 eigenvalue-minimisations  :  4944
 total energy-change (2. order) :-0.1064726E-03  (-0.2126098E-03)
 number of electron     325.9999828 magnetization      19.9999967
 augmentation part       45.9635339 magnetization      14.2547538

 Broyden mixing:
  rms(total) = 0.17513E-02    rms(broyden)= 0.14066E-02
  rms(prec ) = 0.14489E-02
  weight for this iteration     100.00
  WARNING: grid for Broyden might be to small

 eigenvalues of (default mixing * dielectric matrix)
  average eigenvalue GAMMA=   3.9408
 54.7089 10.4106  5.3081  3.4219  3.4219  2.4424  1.6479  1.6479  1.0164  1.0164
  1.0137  1.0137  0.8238  0.8238  0.8470  0.8470  0.3307  0.7493  0.6518  0.6246
  0.4105  0.4429  0.4826  0.4749

 Free energy of the ion-electron system (eV)
  ---------------------------------------------------
  alpha Z        PSCENC =       302.66843725
  Ewald energy   TEWEN  =     43492.17889547
  -Hartree energ DENC   =    -59847.24191032
  -exchange      EXHF   =         0.00000000
  -V(xc)+E(xc)   XCENC  =      1031.40198014
  PAW double counting   =     11880.85873726   -11888.07549351
  entropy T*S    EENTRO =        -0.00000000
  eigenvalues    EBANDS =     -3483.00489241
  atomic energy  EATOM  =     18144.69168431
  Solvation  Ediel_sol  =      -106.32585745
  ---------------------------------------------------
  free energy    TOTEN  =      -472.84841927 eV

  energy without entropy =     -472.84841927  energy(sigma->0) =     -472.84841927


--------------------------------------------------------------------------------------------------------


--------------------------------------- Iteration      1(  26)  ---------------------------------------


    POTLOK:  cpu time    2.7369: real time    2.7394
    SETDIJ:  cpu time    0.7290: real time    0.7292
    EDDIAG:  cpu time    2.5710: real time    2.5747
  RMM-DIIS:  cpu time    6.4501: real time    6.4569
    ORTHCH:  cpu time    0.8477: real time    0.8485
       DOS:  cpu time    0.0008: real time    0.0008
    CHARGE:  cpu time    0.3404: real time    0.3408
    MIXING:  cpu time    0.0125: real time    0.0125
    --------------------------------------------
      LOOP:  cpu time   13.6884: real time   13.7028

 eigenvalue-minimisations  :  4839
 total energy-change (2. order) : 0.1305570E-04  (-0.1317313E-03)
 number of electron     325.9999828 magnetization      19.9999967
 augmentation part       45.9636061 magnetization      14.2546935

 Broyden mixing:
  rms(total) = 0.16000E-02    rms(broyden)= 0.13769E-02
  rms(prec ) = 0.14158E-02
  weight for this iteration     100.00
  WARNING: grid for Broyden might be to small

 eigenvalues of (default mixing * dielectric matrix)
  average eigenvalue GAMMA=   3.9075
 55.9439 10.5105  5.4101  3.6777  3.6777  2.5147  1.7543  1.5167  1.0126  1.0126
  0.9690  0.9690  1.0121  1.0121  0.3307  0.8132  0.8132  0.4105  0.4429  0.4826
  0.7121  0.7121  0.7063  0.6465  0.6250

 Free energy of the ion-electron system (eV)
  ---------------------------------------------------
  alpha Z        PSCENC =       302.66843725
  Ewald energy   TEWEN  =     43492.17889547
  -Hartree energ DENC   =    -59847.21185237
  -exchange      EXHF   =         0.00000000
  -V(xc)+E(xc)   XCENC  =      1031.40344775
  PAW double counting   =     11880.86083774   -11888.07590516
  entropy T*S    EENTRO =        -0.00000000
  eigenvalues    EBANDS =     -3482.93838582
  atomic energy  EATOM  =     18144.69168431
  Solvation  Ediel_sol  =      -106.42556539
  ---------------------------------------------------
  free energy    TOTEN  =      -472.84840622 eV

  energy without entropy =     -472.84840622  energy(sigma->0) =     -472.84840622


--------------------------------------------------------------------------------------------------------


--------------------------------------- Iteration      1(  27)  ---------------------------------------


    POTLOK:  cpu time    2.9211: real time    2.9242
    SETDIJ:  cpu time    0.7276: real time    0.7280
    EDDIAG:  cpu time    2.5331: real time    2.5424
  RMM-DIIS:  cpu time    6.3035: real time    6.3115
    ORTHCH:  cpu time    0.8735: real time    0.8743
       DOS:  cpu time    0.0009: real time    0.0009
    CHARGE:  cpu time    0.3334: real time    0.3337
    MIXING:  cpu time    0.0123: real time    0.0123
    --------------------------------------------
      LOOP:  cpu time   13.7054: real time   13.7274

 eigenvalue-minimisations  :  4718
 total energy-change (2. order) :-0.5392172E-05  (-0.8066027E-04)
 number of electron     325.9999828 magnetization      19.9999967
 augmentation part       45.9636158 magnetization      14.2547171

 Broyden mixing:
  rms(total) = 0.14884E-02    rms(broyden)= 0.13578E-02
  rms(prec ) = 0.13948E-02
  weight for this iteration     100.00

 eigenvalues of (default mixing * dielectric matrix)
  average eigenvalue GAMMA=   4.1055
 61.3513 10.6325  5.8001  4.3118  4.3118  2.8219  2.1360  1.4540  1.4540  1.0190
  1.0190  1.1120  1.1120  0.7979  0.7979  0.7987  0.7987  0.8042  0.8042  0.3307
  0.4105  0.6471  0.6162  0.4429  0.4826  0.4749

 Free energy of the ion-electron system (eV)
  ---------------------------------------------------
  alpha Z        PSCENC =       302.66843725
  Ewald energy   TEWEN  =     43492.17889547
  -Hartree energ DENC   =    -59847.21190007
  -exchange      EXHF   =         0.00000000
  -V(xc)+E(xc)   XCENC  =      1031.40398671
  PAW double counting   =     11880.86118898   -11888.08070886
  entropy T*S    EENTRO =        -0.00000000
  eigenvalues    EBANDS =     -3482.85105759
  atomic energy  EATOM  =     18144.69168431
  Solvation  Ediel_sol  =      -106.50893780
  ---------------------------------------------------
  free energy    TOTEN  =      -472.84841161 eV

  energy without entropy =     -472.84841161  energy(sigma->0) =     -472.84841161


--------------------------------------------------------------------------------------------------------


--------------------------------------- Iteration      1(  28)  ---------------------------------------


    POTLOK:  cpu time    2.8514: real time    2.8550
    SETDIJ:  cpu time    0.7277: real time    0.7289
    EDDIAG:  cpu time    2.6096: real time    2.6126
  RMM-DIIS:  cpu time    6.3486: real time    6.3552
    ORTHCH:  cpu time    0.9798: real time    0.9810
       DOS:  cpu time    0.0009: real time    0.0009
    CHARGE:  cpu time    0.3334: real time    0.3337
    MIXING:  cpu time    0.0127: real time    0.0127
    --------------------------------------------
      LOOP:  cpu time   13.8642: real time   13.8800

 eigenvalue-minimisations  :  4742
 total energy-change (2. order) :-0.3570832E-04  (-0.1446756E-03)
 number of electron     325.9999828 magnetization      19.9999967
 augmentation part       45.9637256 magnetization      14.2546542

 Broyden mixing:
  rms(total) = 0.16044E-02    rms(broyden)= 0.13407E-02
  rms(prec ) = 0.13789E-02
  weight for this iteration     100.00
  WARNING: grid for Broyden might be to small

 eigenvalues of (default mixing * dielectric matrix)
  average eigenvalue GAMMA=   4.2333
 65.2893 11.4733  6.9455  4.5287  4.5287  3.0295  2.1070  1.5952  1.5952  1.0183
  1.0183  1.1411  1.1411  0.8118  0.8118  0.8924  0.8419  0.7787  0.7787  0.3307
  0.6617  0.6237  0.4105  0.4429  0.4826  0.5562  0.4632

 Free energy of the ion-electron system (eV)
  ---------------------------------------------------
  alpha Z        PSCENC =       302.66843725
  Ewald energy   TEWEN  =     43492.17889547
  -Hartree energ DENC   =    -59847.17503689
  -exchange      EXHF   =         0.00000000
  -V(xc)+E(xc)   XCENC  =      1031.40488077
  PAW double counting   =     11880.85917599   -11888.07465448
  entropy T*S    EENTRO =        -0.00000000
  eigenvalues    EBANDS =     -3482.84389809
  atomic energy  EATOM  =     18144.69168431
  Solvation  Ediel_sol  =      -106.55793165
  ---------------------------------------------------
  free energy    TOTEN  =      -472.84844732 eV

  energy without entropy =     -472.84844732  energy(sigma->0) =     -472.84844732


--------------------------------------------------------------------------------------------------------


--------------------------------------- Iteration      1(  29)  ---------------------------------------


    POTLOK:  cpu time    2.7389: real time    2.7423
    SETDIJ:  cpu time    0.7281: real time    0.7284
    EDDIAG:  cpu time    2.4331: real time    2.4367
  RMM-DIIS:  cpu time    6.3192: real time    6.3259
    ORTHCH:  cpu time    0.8619: real time    0.8625
       DOS:  cpu time    0.0010: real time    0.0010
    CHARGE:  cpu time    0.3442: real time    0.3444
    MIXING:  cpu time    0.0138: real time    0.0139
    --------------------------------------------
      LOOP:  cpu time   13.4403: real time   13.4551

 eigenvalue-minimisations  :  4774
 total energy-change (2. order) :-0.1152299E-03  (-0.1562986E-03)
 number of electron     325.9999828 magnetization      19.9999967
 augmentation part       45.9636764 magnetization      14.2546832

 Broyden mixing:
  rms(total) = 0.15631E-02    rms(broyden)= 0.12748E-02
  rms(prec ) = 0.13086E-02
  weight for this iteration     100.00
  WARNING: grid for Broyden might be to small

 eigenvalues of (default mixing * dielectric matrix)
  average eigenvalue GAMMA=   4.4368
 69.8076 13.4802  8.7020  4.9649  4.2022  3.2547  2.0470  2.0470  1.4657  1.4657
  1.0170  1.0170  0.9863  0.9863  0.3307  0.8255  0.8255  0.8190  0.8190  0.7022
  0.7022  0.7211  0.4105  0.4826  0.6454  0.6189  0.4430  0.4422

 Free energy of the ion-electron system (eV)
  ---------------------------------------------------
  alpha Z        PSCENC =       302.66843725
  Ewald energy   TEWEN  =     43492.17889547
  -Hartree energ DENC   =    -59847.14868978
  -exchange      EXHF   =         0.00000000
  -V(xc)+E(xc)   XCENC  =      1031.40447664
  PAW double counting   =     11880.86700298   -11888.08387214
  entropy T*S    EENTRO =        -0.00000000
  eigenvalues    EBANDS =     -3482.83383084
  atomic energy  EATOM  =     18144.69168431
  Solvation  Ediel_sol  =      -106.59266643
  ---------------------------------------------------
  free energy    TOTEN  =      -472.84856255 eV

  energy without entropy =     -472.84856255  energy(sigma->0) =     -472.84856255


--------------------------------------------------------------------------------------------------------


--------------------------------------- Iteration      1(  30)  ---------------------------------------


    POTLOK:  cpu time    2.8418: real time    2.8452
    SETDIJ:  cpu time    0.7280: real time    0.7282
    EDDIAG:  cpu time    2.7418: real time    2.7448
  RMM-DIIS:  cpu time    6.4182: real time    6.4236
    ORTHCH:  cpu time    0.8539: real time    0.8544
       DOS:  cpu time    0.0010: real time    0.0010
    CHARGE:  cpu time    0.3340: real time    0.3344
    MIXING:  cpu time    0.0137: real time    0.0137
    --------------------------------------------
      LOOP:  cpu time   13.9324: real time   13.9453

 eigenvalue-minimisations  :  4837
 total energy-change (2. order) :-0.1352930E-03  (-0.2575218E-03)
 number of electron     325.9999828 magnetization      19.9999967
 augmentation part       45.9636510 magnetization      14.2547577

 Broyden mixing:
  rms(total) = 0.16141E-02    rms(broyden)= 0.11467E-02
  rms(prec ) = 0.11750E-02
  weight for this iteration     100.00
  WARNING: grid for Broyden might be to small

 eigenvalues of (default mixing * dielectric matrix)
  average eigenvalue GAMMA=   4.7050
 72.1862 19.2429 10.0215  5.6375  4.4812  3.4661  2.4989  1.8133  1.4059  1.3864
  1.3864  1.0160  1.0160  0.9897  0.9897  0.3307  0.9055  0.7985  0.7985  0.7919
  0.7919  0.7846  0.4105  0.4826  0.4429  0.6771  0.6239  0.6087  0.4606

 Free energy of the ion-electron system (eV)
  ---------------------------------------------------
  alpha Z        PSCENC =       302.66843725
  Ewald energy   TEWEN  =     43492.17889547
  -Hartree energ DENC   =    -59847.04867738
  -exchange      EXHF   =         0.00000000
  -V(xc)+E(xc)   XCENC  =      1031.40357568
  PAW double counting   =     11880.88911587   -11888.10787154
  entropy T*S    EENTRO =        -0.00000000
  eigenvalues    EBANDS =     -3482.86107645
  atomic energy  EATOM  =     18144.69168431
  Solvation  Ediel_sol  =      -106.66278105
  ---------------------------------------------------
  free energy    TOTEN  =      -472.84869784 eV

  energy without entropy =     -472.84869784  energy(sigma->0) =     -472.84869784


--------------------------------------------------------------------------------------------------------


--------------------------------------- Iteration      1(  31)  ---------------------------------------


    POTLOK:  cpu time    2.8391: real time    2.8418
    SETDIJ:  cpu time    0.7270: real time    0.7280
    EDDIAG:  cpu time    2.4455: real time    2.4497
  RMM-DIIS:  cpu time    6.4527: real time    6.4583
    ORTHCH:  cpu time    0.8485: real time    0.8492
       DOS:  cpu time    0.0009: real time    0.0009
    CHARGE:  cpu time    0.3346: real time    0.3348
    MIXING:  cpu time    0.0146: real time    0.0146
    --------------------------------------------
      LOOP:  cpu time   13.6628: real time   13.6772

 eigenvalue-minimisations  :  4836
 total energy-change (2. order) :-0.4044665E-03  (-0.2415990E-03)
 number of electron     325.9999828 magnetization      19.9999967
 augmentation part       45.9637256 magnetization      14.2548195

 Broyden mixing:
  rms(total) = 0.15074E-02    rms(broyden)= 0.10538E-02
  rms(prec ) = 0.10919E-02
  weight for this iteration     100.00
  WARNING: grid for Broyden might be to small

 eigenvalues of (default mixing * dielectric matrix)
  average eigenvalue GAMMA=   5.0046
 77.9507 25.6700 10.2185  5.8601  4.5986  3.5161  2.5079  1.7509  1.7509  1.0163
  1.0163  1.1997  1.1997  1.1452  1.1452  0.8176  0.8176  0.8437  0.8437  0.8651
  0.3307  0.6970  0.6512  0.6512  0.6677  0.6202  0.4105  0.4826  0.4429  0.4509

 Free energy of the ion-electron system (eV)
  ---------------------------------------------------
  alpha Z        PSCENC =       302.66843725
  Ewald energy   TEWEN  =     43492.17889547
  -Hartree energ DENC   =    -59846.88657356
  -exchange      EXHF   =         0.00000000
  -V(xc)+E(xc)   XCENC  =      1031.40111301
  PAW double counting   =     11880.91622668   -11888.13867856
  entropy T*S    EENTRO =        -0.00000000
  eigenvalues    EBANDS =     -3483.01439161
  atomic energy  EATOM  =     18144.69168431
  Solvation  Ediel_sol  =      -106.66581530
  ---------------------------------------------------
  free energy    TOTEN  =      -472.84910231 eV

  energy without entropy =     -472.84910231  energy(sigma->0) =     -472.84910231


--------------------------------------------------------------------------------------------------------


--------------------------------------- Iteration      1(  32)  ---------------------------------------


    POTLOK:  cpu time    2.7688: real time    2.7717
    SETDIJ:  cpu time    0.7274: real time    0.7288
    EDDIAG:  cpu time    2.4339: real time    2.4378
  RMM-DIIS:  cpu time    6.3207: real time    6.3255
    ORTHCH:  cpu time    0.8570: real time    0.8574
       DOS:  cpu time    0.0009: real time    0.0009
    CHARGE:  cpu time    0.3306: real time    0.3311
    MIXING:  cpu time    0.0141: real time    0.0141
    --------------------------------------------
      LOOP:  cpu time   13.4534: real time   13.4673

 eigenvalue-minimisations  :  4729
 total energy-change (2. order) :-0.2268244E-03  (-0.1198268E-03)
 number of electron     325.9999828 magnetization      19.9999967
 augmentation part       45.9637413 magnetization      14.2547929

 Broyden mixing:
  rms(total) = 0.12176E-02    rms(broyden)= 0.97261E-03
  rms(prec ) = 0.10192E-02
  weight for this iteration     100.00
  WARNING: grid for Broyden might be to small

 eigenvalues of (default mixing * dielectric matrix)
  average eigenvalue GAMMA=   5.1787
 83.9277 28.7707 10.3203  6.0205  4.6304  3.4881  2.5197  1.7375  1.7375  1.3783
  1.3783  1.0171  1.0171  1.1093  1.1093  0.8919  0.8919  0.8852  0.8112  0.8112
  0.3307  0.6788  0.6788  0.7301  0.4105  0.4826  0.4429  0.6630  0.6205  0.5921
  0.4561

 Free energy of the ion-electron system (eV)
  ---------------------------------------------------
  alpha Z        PSCENC =       302.66843725
  Ewald energy   TEWEN  =     43492.17889547
  -Hartree energ DENC   =    -59846.85792201
  -exchange      EXHF   =         0.00000000
  -V(xc)+E(xc)   XCENC  =      1031.40021172
  PAW double counting   =     11880.91468152   -11888.13710190
  entropy T*S    EENTRO =        -0.00000000
  eigenvalues    EBANDS =     -3483.07655861
  atomic energy  EATOM  =     18144.69168431
  Solvation  Ediel_sol  =      -106.63165688
  ---------------------------------------------------
  free energy    TOTEN  =      -472.84932913 eV

  energy without entropy =     -472.84932913  energy(sigma->0) =     -472.84932913


--------------------------------------------------------------------------------------------------------


--------------------------------------- Iteration      1(  33)  ---------------------------------------


    POTLOK:  cpu time    2.6905: real time    2.6929
    SETDIJ:  cpu time    0.7276: real time    0.7279
    EDDIAG:  cpu time    2.4325: real time    2.4358
  RMM-DIIS:  cpu time    6.1881: real time    6.1925
    ORTHCH:  cpu time    0.9105: real time    0.9112
       DOS:  cpu time    0.0009: real time    0.0009
    CHARGE:  cpu time    0.3306: real time    0.3307
    MIXING:  cpu time    0.0151: real time    0.0151
    --------------------------------------------
      LOOP:  cpu time   13.2958: real time   13.3070

 eigenvalue-minimisations  :  4604
 total energy-change (2. order) :-0.5645717E-04  (-0.1182910E-03)
 number of electron     325.9999828 magnetization      19.9999967
 augmentation part       45.9637323 magnetization      14.2547213

 Broyden mixing:
  rms(total) = 0.11067E-02    rms(broyden)= 0.82802E-03
  rms(prec ) = 0.88010E-03
  weight for this iteration     100.00
  WARNING: grid for Broyden might be to small

 eigenvalues of (default mixing * dielectric matrix)
  average eigenvalue GAMMA=   5.5259
 92.3695 34.7246 10.5299  6.1503  4.4916  3.5286  2.6663  1.7831  1.7831  1.5326
  1.5326  1.0165  1.0165  1.0706  1.0706  1.0581  1.0581  0.3307  0.8100  0.8100
  0.8270  0.8270  0.7447  0.7447  0.4105  0.4429  0.4826  0.6814  0.6483  0.6147
  0.6147  0.4560

 Free energy of the ion-electron system (eV)
  ---------------------------------------------------
  alpha Z        PSCENC =       302.66843725
  Ewald energy   TEWEN  =     43492.17889547
  -Hartree energ DENC   =    -59846.84323236
  -exchange      EXHF   =         0.00000000
  -V(xc)+E(xc)   XCENC  =      1031.40062316
  PAW double counting   =     11880.91803763   -11888.13741593
  entropy T*S    EENTRO =        -0.00000000
  eigenvalues    EBANDS =     -3483.09695291
  atomic energy  EATOM  =     18144.69168431
  Solvation  Ediel_sol  =      -106.62946220
  ---------------------------------------------------
  free energy    TOTEN  =      -472.84938559 eV

  energy without entropy =     -472.84938559  energy(sigma->0) =     -472.84938559


--------------------------------------------------------------------------------------------------------


--------------------------------------- Iteration      1(  34)  ---------------------------------------


    POTLOK:  cpu time    2.7602: real time    2.7648
    SETDIJ:  cpu time    0.7753: real time    0.7761
    EDDIAG:  cpu time    2.4770: real time    2.4807
  RMM-DIIS:  cpu time    6.4112: real time    6.4197
    ORTHCH:  cpu time    0.9260: real time    0.9275
       DOS:  cpu time    0.0009: real time    0.0009
    CHARGE:  cpu time    0.3462: real time    0.3465
    MIXING:  cpu time    0.0157: real time    0.0157
    --------------------------------------------
      LOOP:  cpu time   13.7124: real time   13.7319

 eigenvalue-minimisations  :  4776
 total energy-change (2. order) : 0.3823754E-04  (-0.2427083E-03)
 number of electron     325.9999828 magnetization      19.9999967
 augmentation part       45.9636817 magnetization      14.2547378

 Broyden mixing:
  rms(total) = 0.13093E-02    rms(broyden)= 0.72605E-03
  rms(prec ) = 0.78690E-03
  weight for this iteration     100.00
  WARNING: grid for Broyden might be to small

 eigenvalues of (default mixing * dielectric matrix)
  average eigenvalue GAMMA=   5.8272
101.9009 39.1985 10.5309  6.2564  4.3197  3.5938  2.8460  1.9954  1.9954  1.4459
  1.4459  1.1774  1.1774  1.0160  1.0160  1.0643  1.0643  0.3307  0.8089  0.8089
  0.8600  0.8600  0.7451  0.7451  0.7132  0.7132  0.4105  0.4826  0.4429  0.6502
  0.6208  0.6046  0.4555

 Free energy of the ion-electron system (eV)
  ---------------------------------------------------
  alpha Z        PSCENC =       302.66843725
  Ewald energy   TEWEN  =     43492.17889547
  -Hartree energ DENC   =    -59846.83555160
  -exchange      EXHF   =         0.00000000
  -V(xc)+E(xc)   XCENC  =      1031.40110999
  PAW double counting   =     11880.91975441   -11888.13814021
  entropy T*S    EENTRO =        -0.00000000
  eigenvalues    EBANDS =     -3483.10519175
  atomic energy  EATOM  =     18144.69168431
  Solvation  Ediel_sol  =      -106.63034521
  ---------------------------------------------------
  free energy    TOTEN  =      -472.84934735 eV

  energy without entropy =     -472.84934735  energy(sigma->0) =     -472.84934735


--------------------------------------------------------------------------------------------------------


--------------------------------------- Iteration      1(  35)  ---------------------------------------


    POTLOK:  cpu time    2.7278: real time    2.7312
    SETDIJ:  cpu time    0.7819: real time    0.7828
    EDDIAG:  cpu time    2.4311: real time    2.4339
  RMM-DIIS:  cpu time    6.3551: real time    6.4149
    ORTHCH:  cpu time    0.8486: real time    0.8494
       DOS:  cpu time    0.0008: real time    0.0008
    CHARGE:  cpu time    0.3281: real time    0.3283
    MIXING:  cpu time    0.0173: real time    0.0173
    --------------------------------------------
      LOOP:  cpu time   13.4907: real time   13.5587

 eigenvalue-minimisations  :  4780
 total energy-change (2. order) :-0.9367795E-07  (-0.2477585E-03)
 number of electron     325.9999828 magnetization      19.9999967
 augmentation part       45.9637253 magnetization      14.2547680

 Broyden mixing:
  rms(total) = 0.13103E-02    rms(broyden)= 0.71989E-03
  rms(prec ) = 0.78161E-03
  weight for this iteration     100.00
  WARNING: grid for Broyden might be to small

 eigenvalues of (default mixing * dielectric matrix)
  average eigenvalue GAMMA=   5.9122
107.7945 40.7652 10.5774  6.3028  4.1153  3.6932  3.0437  2.0701  2.0701  1.4370
  1.4370  1.3819  1.3819  1.0164  1.0164  1.0352  1.0352  0.3307  0.8678  0.8678
  0.8103  0.8103  0.7472  0.7472  0.7065  0.7065  0.4105  0.4429  0.4826  0.6483
  0.6195  0.5940  0.5940  0.4564

 Free energy of the ion-electron system (eV)
  ---------------------------------------------------
  alpha Z        PSCENC =       302.66843725
  Ewald energy   TEWEN  =     43492.17889547
  -Hartree energ DENC   =    -59846.83421237
  -exchange      EXHF   =         0.00000000
  -V(xc)+E(xc)   XCENC  =      1031.40162793
  PAW double counting   =     11880.90678656   -11888.12280855
  entropy T*S    EENTRO =        -0.00000000
  eigenvalues    EBANDS =     -3483.10620537
  atomic energy  EATOM  =     18144.69168431
  Solvation  Ediel_sol  =      -106.63355267
  ---------------------------------------------------
  free energy    TOTEN  =      -472.84934744 eV

  energy without entropy =     -472.84934744  energy(sigma->0) =     -472.84934744


--------------------------------------------------------------------------------------------------------


--------------------------------------- Iteration      1(  36)  ---------------------------------------


    POTLOK:  cpu time    2.9111: real time    2.9183
    SETDIJ:  cpu time    0.7273: real time    0.7276
    EDDIAG:  cpu time    2.4358: real time    2.4401
  RMM-DIIS:  cpu time    6.2954: real time    6.3052
    ORTHCH:  cpu time    0.8477: real time    0.8481
       DOS:  cpu time    0.0010: real time    0.0010
    CHARGE:  cpu time    0.3269: real time    0.3270
    MIXING:  cpu time    0.0163: real time    0.0163
    --------------------------------------------
      LOOP:  cpu time   13.5615: real time   13.5836

 eigenvalue-minimisations  :  4702
 total energy-change (2. order) :-0.5789952E-05  (-0.1845468E-03)
 number of electron     325.9999827 magnetization      19.9999967
 augmentation part       45.9638266 magnetization      14.2547679

 Broyden mixing:
  rms(total) = 0.11608E-02    rms(broyden)= 0.71315E-03
  rms(prec ) = 0.77049E-03
  weight for this iteration     100.00
  WARNING: grid for Broyden might be to small

 eigenvalues of (default mixing * dielectric matrix)
  average eigenvalue GAMMA=   5.7857
108.1824 40.0443 10.5957  6.2623  3.9119  3.9119  3.0622  2.2353  1.9352  1.7771
  1.7771  1.3789  1.3789  1.0165  1.0165  1.0127  1.0127  0.8491  0.8491  0.3307
  0.9061  0.9061  0.8130  0.8130  0.4105  0.4429  0.4826  0.7021  0.7021  0.7281
  0.7281  0.6455  0.6174  0.6070  0.4556

 Free energy of the ion-electron system (eV)
  ---------------------------------------------------
  alpha Z        PSCENC =       302.66843725
  Ewald energy   TEWEN  =     43492.17889547
  -Hartree energ DENC   =    -59846.82653423
  -exchange      EXHF   =         0.00000000
  -V(xc)+E(xc)   XCENC  =      1031.40218339
  PAW double counting   =     11880.89928609   -11888.11271480
  entropy T*S    EENTRO =        -0.00000000
  eigenvalues    EBANDS =     -3483.08718096
  atomic energy  EATOM  =     18144.69168431
  Solvation  Ediel_sol  =      -106.66340975
  ---------------------------------------------------
  free energy    TOTEN  =      -472.84935323 eV

  energy without entropy =     -472.84935323  energy(sigma->0) =     -472.84935323


--------------------------------------------------------------------------------------------------------


--------------------------------------- Iteration      1(  37)  ---------------------------------------


    POTLOK:  cpu time    2.7847: real time    2.7872
    SETDIJ:  cpu time    0.7026: real time    0.7536
    EDDIAG:  cpu time    2.4475: real time    2.4582
  RMM-DIIS:  cpu time    5.9084: real time    5.9135
    ORTHCH:  cpu time    0.8470: real time    0.8479
       DOS:  cpu time    0.0009: real time    0.0009
    CHARGE:  cpu time    0.3265: real time    0.3268
    MIXING:  cpu time    0.0170: real time    0.0170
    --------------------------------------------
      LOOP:  cpu time   13.0345: real time   13.1050

 eigenvalue-minimisations  :  4348
 total energy-change (2. order) : 0.5066577E-06  (-0.4472917E-04)
 number of electron     325.9999827 magnetization      19.9999967
 augmentation part       45.9637879 magnetization      14.2547636

 Broyden mixing:
  rms(total) = 0.65205E-03    rms(broyden)= 0.52055E-03
  rms(prec ) = 0.55903E-03
  weight for this iteration     100.00
  WARNING: grid for Broyden might be to small

 eigenvalues of (default mixing * dielectric matrix)
  average eigenvalue GAMMA=   5.7422
111.2128 39.2933 10.5613  6.2268  3.9140  3.9140  3.0223  2.4800  2.2437  2.2437
  1.6789  1.6789  1.0164  1.0164  1.2085  1.0147  1.0147  0.9745  0.9745  0.3307
  0.9150  0.9150  0.8138  0.8138  0.4105  0.7780  0.7780  0.6952  0.6952  0.4429
  0.4826  0.6544  0.6142  0.6181  0.6181  0.4558

 Free energy of the ion-electron system (eV)
  ---------------------------------------------------
  alpha Z        PSCENC =       302.66843725
  Ewald energy   TEWEN  =     43492.17889547
  -Hartree energ DENC   =    -59846.89404435
  -exchange      EXHF   =         0.00000000
  -V(xc)+E(xc)   XCENC  =      1031.40212074
  PAW double counting   =     11880.89689185   -11888.11256010
  entropy T*S    EENTRO =        -0.00000000
  eigenvalues    EBANDS =     -3483.01444456
  atomic energy  EATOM  =     18144.69168431
  Solvation  Ediel_sol  =      -106.66633333
  ---------------------------------------------------
  free energy    TOTEN  =      -472.84935273 eV

  energy without entropy =     -472.84935273  energy(sigma->0) =     -472.84935273


--------------------------------------------------------------------------------------------------------


--------------------------------------- Iteration      1(  38)  ---------------------------------------


    POTLOK:  cpu time    2.7910: real time    2.7942
    SETDIJ:  cpu time    0.7278: real time    0.7281
    EDDIAG:  cpu time    2.4333: real time    2.4365
  RMM-DIIS:  cpu time    6.3239: real time    6.3298
    ORTHCH:  cpu time    0.8472: real time    0.8485
       DOS:  cpu time    0.0010: real time    0.0010
    CHARGE:  cpu time    0.3286: real time    0.3291
    MIXING:  cpu time    0.0172: real time    0.0172
    --------------------------------------------
      LOOP:  cpu time   13.4700: real time   13.4845

 eigenvalue-minimisations  :  4686
 total energy-change (2. order) : 0.1245762E-03  (-0.1503516E-03)
 number of electron     325.9999827 magnetization      19.9999967
 augmentation part       45.9637756 magnetization      14.2547448

 Broyden mixing:
  rms(total) = 0.10335E-02    rms(broyden)= 0.60739E-03
  rms(prec ) = 0.62484E-03
  weight for this iteration     100.00
  WARNING: grid for Broyden might be to small

 eigenvalues of (default mixing * dielectric matrix)
  average eigenvalue GAMMA=   5.6763
111.1811 40.0191 10.6318  6.2494  4.3749  4.3749  3.0654  3.0654  2.3602  2.3602
  1.6874  1.6874  1.0163  1.0163  1.0356  1.0356  1.1671  1.0117  1.0117  0.3307
  0.9050  0.9050  0.8107  0.8107  0.8629  0.4105  0.7732  0.7047  0.7047  0.4429
  0.4826  0.6427  0.6201  0.6036  0.6035  0.6035  0.4556

 Free energy of the ion-electron system (eV)
  ---------------------------------------------------
  alpha Z        PSCENC =       302.66843725
  Ewald energy   TEWEN  =     43492.17889547
  -Hartree energ DENC   =    -59846.94793685
  -exchange      EXHF   =         0.00000000
  -V(xc)+E(xc)   XCENC  =      1031.40320019
  PAW double counting   =     11880.90204409   -11888.11395871
  entropy T*S    EENTRO =        -0.00000000
  eigenvalues    EBANDS =     -3482.95634108
  atomic energy  EATOM  =     18144.69168431
  Solvation  Ediel_sol  =      -106.67525282
  ---------------------------------------------------
  free energy    TOTEN  =      -472.84922815 eV

  energy without entropy =     -472.84922815  energy(sigma->0) =     -472.84922815


--------------------------------------------------------------------------------------------------------


--------------------------------------- Iteration      1(  39)  ---------------------------------------


    POTLOK:  cpu time    2.7634: real time    2.7671
    SETDIJ:  cpu time    0.7279: real time    0.7282
    EDDIAG:  cpu time    2.4326: real time    2.4362
  RMM-DIIS:  cpu time    5.4928: real time    5.4985
    ORTHCH:  cpu time    0.8481: real time    0.8490
       DOS:  cpu time    0.0009: real time    0.0009
    CHARGE:  cpu time    0.3314: real time    0.3318
    MIXING:  cpu time    0.0179: real time    0.0180
    --------------------------------------------
      LOOP:  cpu time   12.6152: real time   12.6297

 eigenvalue-minimisations  :  4071
 total energy-change (2. order) :-0.4837268E-04  (-0.3124940E-04)
 number of electron     325.9999827 magnetization      19.9999967
 augmentation part       45.9637797 magnetization      14.2547969

 Broyden mixing:
  rms(total) = 0.54310E-03    rms(broyden)= 0.42628E-03
  rms(prec ) = 0.44056E-03
  weight for this iteration     100.00
  WARNING: grid for Broyden might be to small

 eigenvalues of (default mixing * dielectric matrix)
  average eigenvalue GAMMA=   5.8193
120.3335 40.3496 10.6701  6.3115  4.7159  4.7159  3.2174  3.2174  2.2150  2.2150
  1.6890  1.6890  1.0164  1.0164  1.1416  1.1416  1.0283  1.0283  1.0238  1.0238
  0.3307  0.8154  0.8154  0.7797  0.7797  0.8161  0.8161  0.7824  0.4105  0.4429
  0.6463  0.6463  0.6484  0.6201  0.6037  0.4826  0.4554  0.4833

 Free energy of the ion-electron system (eV)
  ---------------------------------------------------
  alpha Z        PSCENC =       302.66843725
  Ewald energy   TEWEN  =     43492.17889547
  -Hartree energ DENC   =    -59846.99099279
  -exchange      EXHF   =         0.00000000
  -V(xc)+E(xc)   XCENC  =      1031.40254455
  PAW double counting   =     11880.90289825   -11888.11915369
  entropy T*S    EENTRO =        -0.00000000
  eigenvalues    EBANDS =     -3482.91995063
  atomic energy  EATOM  =     18144.69168431
  Solvation  Ediel_sol  =      -106.66363924
  ---------------------------------------------------
  free energy    TOTEN  =      -472.84927652 eV

  energy without entropy =     -472.84927652  energy(sigma->0) =     -472.84927652


--------------------------------------------------------------------------------------------------------


--------------------------------------- Iteration      1(  40)  ---------------------------------------


    POTLOK:  cpu time    2.8366: real time    2.8404
    SETDIJ:  cpu time    0.7286: real time    0.7290
    EDDIAG:  cpu time    2.5344: real time    2.5384
  RMM-DIIS:  cpu time    6.1835: real time    6.1903
    ORTHCH:  cpu time    1.0117: real time    1.0128
       DOS:  cpu time    0.0009: real time    0.0009
    CHARGE:  cpu time    0.3330: real time    0.3332
    MIXING:  cpu time    0.0194: real time    0.0194
    --------------------------------------------
      LOOP:  cpu time   13.6479: real time   13.6645

 eigenvalue-minimisations  :  4600
 total energy-change (2. order) : 0.1016772E-03  (-0.2111186E-03)
 number of electron     325.9999827 magnetization      19.9999967
 augmentation part       45.9637964 magnetization      14.2547428

 Broyden mixing:
  rms(total) = 0.12091E-02    rms(broyden)= 0.71019E-03
  rms(prec ) = 0.72150E-03
  weight for this iteration     100.00
  WARNING: grid for Broyden might be to small

 eigenvalues of (default mixing * dielectric matrix)
  average eigenvalue GAMMA=   5.7956
120.8748 41.7882 10.8917  6.5456  5.2572  5.2572  3.3809  3.3809  2.2278  2.2278
  1.6820  1.6820  1.2447  1.2447  1.1020  1.1020  1.0166  1.0166  1.0126  1.0126
  0.8474  0.8474  0.3307  0.8180  0.8180  0.8340  0.8340  0.4105  0.7421  0.6992
  0.6992  0.4429  0.4826  0.6448  0.6203  0.6114  0.6114  0.4558  0.3327

 Free energy of the ion-electron system (eV)
  ---------------------------------------------------
  alpha Z        PSCENC =       302.66843725
  Ewald energy   TEWEN  =     43492.17889547
  -Hartree energ DENC   =    -59846.98893217
  -exchange      EXHF   =         0.00000000
  -V(xc)+E(xc)   XCENC  =      1031.40388432
  PAW double counting   =     11880.90865816   -11888.11828728
  entropy T*S    EENTRO =        -0.00000000
  eigenvalues    EBANDS =     -3482.91186061
  atomic energy  EATOM  =     18144.69168431
  Solvation  Ediel_sol  =      -106.68165430
  ---------------------------------------------------
  free energy    TOTEN  =      -472.84917485 eV

  energy without entropy =     -472.84917485  energy(sigma->0) =     -472.84917485


--------------------------------------------------------------------------------------------------------


--------------------------------------- Iteration      1(  41)  ---------------------------------------


    POTLOK:  cpu time    2.7903: real time    2.7945
    SETDIJ:  cpu time    0.7281: real time    0.7284
    EDDIAG:  cpu time    2.4646: real time    2.4686
  RMM-DIIS:  cpu time    5.6554: real time    5.6601
    ORTHCH:  cpu time    0.8470: real time    0.8474
       DOS:  cpu time    0.0009: real time    0.0009
    CHARGE:  cpu time    0.3310: real time    0.3315
    MIXING:  cpu time    0.0181: real time    0.0181
    --------------------------------------------
      LOOP:  cpu time   12.8354: real time   12.8495

 eigenvalue-minimisations  :  4203
 total energy-change (2. order) :-0.1258998E-03  (-0.3280111E-04)
 number of electron     325.9999827 magnetization      19.9999967
 augmentation part       45.9637882 magnetization      14.2547913

 Broyden mixing:
  rms(total) = 0.48844E-03    rms(broyden)= 0.34752E-03
  rms(prec ) = 0.35684E-03
  weight for this iteration     100.00
  WARNING: grid for Broyden might be to small

 eigenvalues of (default mixing * dielectric matrix)
  average eigenvalue GAMMA=   5.9263
127.8181 42.4277 11.4904  7.7324  5.3728  5.3728  3.6007  3.6007  2.1961  2.1961
  1.5307  1.5307  1.4680  1.4680  1.0164  1.0164  1.1073  1.1073  1.0296  1.0296
  0.9644  0.9644  0.3307  0.8132  0.8132  0.8073  0.7868  0.7868  0.4105  0.4429
  0.4826  0.7027  0.7027  0.6548  0.6548  0.6400  0.6169  0.6053  0.4557  0.3058

 Free energy of the ion-electron system (eV)
  ---------------------------------------------------
  alpha Z        PSCENC =       302.66843725
  Ewald energy   TEWEN  =     43492.17889547
  -Hartree energ DENC   =    -59847.01876441
  -exchange      EXHF   =         0.00000000
  -V(xc)+E(xc)   XCENC  =      1031.40290647
  PAW double counting   =     11880.91015557   -11888.12532988
  entropy T*S    EENTRO =        -0.00000000
  eigenvalues    EBANDS =     -3482.89360663
  atomic energy  EATOM  =     18144.69168431
  Solvation  Ediel_sol  =      -106.66367890
  ---------------------------------------------------
  free energy    TOTEN  =      -472.84930075 eV

  energy without entropy =     -472.84930075  energy(sigma->0) =     -472.84930075


--------------------------------------------------------------------------------------------------------


--------------------------------------- Iteration      1(  42)  ---------------------------------------


    POTLOK:  cpu time    2.8432: real time    2.8455
    SETDIJ:  cpu time    0.7268: real time    0.7271
    EDDIAG:  cpu time    2.6275: real time    2.6308
  RMM-DIIS:  cpu time    5.8846: real time    5.8907
    ORTHCH:  cpu time    0.8436: real time    0.8447
       DOS:  cpu time    0.0013: real time    0.0013
    CHARGE:  cpu time    0.3298: real time    0.3300
    MIXING:  cpu time    0.0191: real time    0.0191
    --------------------------------------------
      LOOP:  cpu time   13.2758: real time   13.2893

 eigenvalue-minimisations  :  4300
 total energy-change (2. order) :-0.3231768E-04  (-0.5508058E-04)
 number of electron     325.9999827 magnetization      19.9999967
 augmentation part       45.9638053 magnetization      14.2548172

 Broyden mixing:
  rms(total) = 0.56705E-03    rms(broyden)= 0.29221E-03
  rms(prec ) = 0.30116E-03
  weight for this iteration     100.00
  WARNING: grid for Broyden might be to small

 eigenvalues of (default mixing * dielectric matrix)
  average eigenvalue GAMMA=   5.8901
130.0003 42.8537 11.7505  8.3586  5.3791  4.8545  3.8541  3.8541  2.3737  2.0762
  1.5274  1.5274  1.5196  1.5196  1.0163  1.0163  1.0570  1.0570  1.0502  1.0502
  0.9526  0.9526  0.9413  0.8129  0.8129  0.3307  0.7188  0.7188  0.7471  0.7471
  0.7341  0.7341  0.4105  0.4826  0.4429  0.6320  0.6320  0.6228  0.5999  0.4557
  0.3155

 Free energy of the ion-electron system (eV)
  ---------------------------------------------------
  alpha Z        PSCENC =       302.66843725
  Ewald energy   TEWEN  =     43492.17889547
  -Hartree energ DENC   =    -59847.02676490
  -exchange      EXHF   =         0.00000000
  -V(xc)+E(xc)   XCENC  =      1031.40278652
  PAW double counting   =     11880.91697440   -11888.13321016
  entropy T*S    EENTRO =        -0.00000000
  eigenvalues    EBANDS =     -3482.88847764
  atomic energy  EATOM  =     18144.69168431
  Solvation  Ediel_sol  =      -106.65965831
  ---------------------------------------------------
  free energy    TOTEN  =      -472.84933306 eV

  energy without entropy =     -472.84933306  energy(sigma->0) =     -472.84933306


--------------------------------------------------------------------------------------------------------


--------------------------------------- Iteration      1(  43)  ---------------------------------------


    POTLOK:  cpu time    2.6558: real time    2.6586
    SETDIJ:  cpu time    0.7281: real time    0.7284
    EDDIAG:  cpu time    2.5291: real time    2.5317
  RMM-DIIS:  cpu time    5.1180: real time    5.1221
    ORTHCH:  cpu time    0.8466: real time    0.8472
       DOS:  cpu time    0.0009: real time    0.0009
    CHARGE:  cpu time    0.3282: real time    0.3284
    MIXING:  cpu time    0.0190: real time    0.0190
    --------------------------------------------
      LOOP:  cpu time   12.2258: real time   12.2364

 eigenvalue-minimisations  :  3763
 total energy-change (2. order) :-0.7498354E-04  (-0.2119049E-04)
 number of electron     325.9999827 magnetization      19.9999967
 augmentation part       45.9638232 magnetization      14.2548034

 Broyden mixing:
  rms(total) = 0.42064E-03    rms(broyden)= 0.30812E-03
  rms(prec ) = 0.31686E-03
  weight for this iteration     100.00
  WARNING: grid for Broyden might be to small

 eigenvalues of (default mixing * dielectric matrix)
  average eigenvalue GAMMA=   5.9192
134.3444 42.6500 12.4295  8.9794  5.5696  4.3420  4.3420  4.1386  2.5101  2.0764
  1.6855  1.6855  1.5577  1.3352  1.3352  1.0167  1.0167  1.0664  1.0664  1.0182
  1.0182  0.9315  0.9315  0.7867  0.7867  0.8181  0.8181  0.3307  0.7266  0.7266
  0.7609  0.4105  0.7015  0.4429  0.4826  0.6381  0.6156  0.6031  0.6031  0.4557
  0.5445  0.3095

 Free energy of the ion-electron system (eV)
  ---------------------------------------------------
  alpha Z        PSCENC =       302.66843725
  Ewald energy   TEWEN  =     43492.17889547
  -Hartree energ DENC   =    -59847.03075211
  -exchange      EXHF   =         0.00000000
  -V(xc)+E(xc)   XCENC  =      1031.40256500
  PAW double counting   =     11880.91956398   -11888.13621971
  entropy T*S    EENTRO =        -0.00000000
  eigenvalues    EBANDS =     -3482.89951934
  atomic energy  EATOM  =     18144.69168431
  Solvation  Ediel_sol  =      -106.64406288
  ---------------------------------------------------
  free energy    TOTEN  =      -472.84940805 eV

  energy without entropy =     -472.84940805  energy(sigma->0) =     -472.84940805


--------------------------------------------------------------------------------------------------------


--------------------------------------- Iteration      1(  44)  ---------------------------------------


    POTLOK:  cpu time    2.9449: real time    2.9477
    SETDIJ:  cpu time    0.7289: real time    0.7291
    EDDIAG:  cpu time    2.4902: real time    2.4933
  RMM-DIIS:  cpu time    5.2906: real time    5.2949
    ORTHCH:  cpu time    0.8470: real time    0.8474
       DOS:  cpu time    0.0008: real time    0.0008
    CHARGE:  cpu time    0.3316: real time    0.3320
    MIXING:  cpu time    0.0215: real time    0.0215
    --------------------------------------------
      LOOP:  cpu time   12.6554: real time   12.6667

 eigenvalue-minimisations  :  3881
 total energy-change (2. order) :-0.4833553E-04  (-0.3114287E-04)
 number of electron     325.9999827 magnetization      19.9999967
 augmentation part       45.9638381 magnetization      14.2547835

 Broyden mixing:
  rms(total) = 0.45074E-03    rms(broyden)= 0.26458E-03
  rms(prec ) = 0.27360E-03
  weight for this iteration     100.00
  WARNING: grid for Broyden might be to small

 eigenvalues of (default mixing * dielectric matrix)
  average eigenvalue GAMMA=   5.8814
134.6197 43.1142 13.4733  9.5372  5.6860  4.6466  4.6466  3.9273  2.5855  2.1684
  1.7490  1.7490  1.5631  1.4190  1.1678  1.1678  1.0165  1.0165  1.1056  1.1056
  1.0602  1.0602  0.9447  0.8292  0.8292  0.8130  0.8130  0.3307  0.4105  0.7811
  0.4429  0.4826  0.6948  0.6948  0.6629  0.6629  0.6972  0.6291  0.6291  0.6098
  0.5893  0.4557  0.3110

 Free energy of the ion-electron system (eV)
  ---------------------------------------------------
  alpha Z        PSCENC =       302.66843725
  Ewald energy   TEWEN  =     43492.17889547
  -Hartree energ DENC   =    -59847.03060269
  -exchange      EXHF   =         0.00000000
  -V(xc)+E(xc)   XCENC  =      1031.40254961
  PAW double counting   =     11880.92163449   -11888.13754075
  entropy T*S    EENTRO =        -0.00000000
  eigenvalues    EBANDS =     -3482.91149932
  atomic energy  EATOM  =     18144.69168431
  Solvation  Ediel_sol  =      -106.63301474
  ---------------------------------------------------
  free energy    TOTEN  =      -472.84945638 eV

  energy without entropy =     -472.84945638  energy(sigma->0) =     -472.84945638


--------------------------------------------------------------------------------------------------------


--------------------------------------- Iteration      1(  45)  ---------------------------------------


    POTLOK:  cpu time    2.6869: real time    2.6892
    SETDIJ:  cpu time    0.7266: real time    0.7271
    EDDIAG:  cpu time    2.5556: real time    2.5604
  RMM-DIIS:  cpu time    4.5447: real time    4.5491
    ORTHCH:  cpu time    0.8592: real time    0.8596
       DOS:  cpu time    0.0009: real time    0.0008
    CHARGE:  cpu time    0.3263: real time    0.3271
    MIXING:  cpu time    0.0207: real time    0.0211
    --------------------------------------------
      LOOP:  cpu time   11.7208: real time   11.7345

 eigenvalue-minimisations  :  3341
 total energy-change (2. order) :-0.5570377E-04  (-0.4813072E-05)
 number of electron     325.9999827 magnetization      19.9999967
 augmentation part       45.9637844 magnetization      14.2548059

 Broyden mixing:
  rms(total) = 0.42744E-03    rms(broyden)= 0.41360E-03
  rms(prec ) = 0.42096E-03
  weight for this iteration     100.00

 eigenvalues of (default mixing * dielectric matrix)
  average eigenvalue GAMMA=   5.8367
135.9213 42.3444 13.8652  9.8000  5.5351  5.5351  5.0190  3.7939  2.8094  2.2108
  1.8081  1.8081  1.6163  1.6163  1.3647  1.3647  1.1627  1.1627  1.0164  1.0164
  1.0245  1.0245  0.7973  0.7973  0.3307  0.8094  0.8094  0.8468  0.8468  0.7311
  0.7311  0.4105  0.7456  0.7456  0.4429  0.4826  0.6701  0.6118  0.6118  0.6259
  0.5991  0.5831  0.4557  0.3103

 Free energy of the ion-electron system (eV)
  ---------------------------------------------------
  alpha Z        PSCENC =       302.66843725
  Ewald energy   TEWEN  =     43492.17889547
  -Hartree energ DENC   =    -59847.04661917
  -exchange      EXHF   =         0.00000000
  -V(xc)+E(xc)   XCENC  =      1031.40177599
  PAW double counting   =     11880.91911601   -11888.13894270
  entropy T*S    EENTRO =        -0.00000000
  eigenvalues    EBANDS =     -3482.91565765
  atomic energy  EATOM  =     18144.69168431
  Solvation  Ediel_sol  =      -106.60820159
  ---------------------------------------------------
  free energy    TOTEN  =      -472.84951209 eV

  energy without entropy =     -472.84951209  energy(sigma->0) =     -472.84951209


--------------------------------------------------------------------------------------------------------


--------------------------------------- Iteration      1(  46)  ---------------------------------------


    POTLOK:  cpu time    2.6349: real time    2.6466
    SETDIJ:  cpu time    0.7273: real time    0.7280
    EDDIAG:  cpu time    2.5966: real time    2.6024
  RMM-DIIS:  cpu time    4.7714: real time    4.7763
    ORTHCH:  cpu time    0.8458: real time    0.8464
       DOS:  cpu time    0.0012: real time    0.0012
    CHARGE:  cpu time    0.3274: real time    0.3277
    MIXING:  cpu time    0.0215: real time    0.0215
    --------------------------------------------
      LOOP:  cpu time   11.9262: real time   11.9503

 eigenvalue-minimisations  :  3427
 total energy-change (2. order) :-0.6034734E-05  (-0.1087572E-04)
 number of electron     325.9999827 magnetization      19.9999967
 augmentation part       45.9638001 magnetization      14.2547888

 Broyden mixing:
  rms(total) = 0.38748E-03    rms(broyden)= 0.32425E-03
  rms(prec ) = 0.33007E-03
  weight for this iteration     100.00
  WARNING: grid for Broyden might be to small

 eigenvalues of (default mixing * dielectric matrix)
  average eigenvalue GAMMA=   6.4699
139.9867 42.7016 15.5927  9.4877  5.9254  5.9254  4.5893  3.4954  2.9297  2.1408
  1.7706  1.7706  1.5962  1.5962  1.1706  1.1706  1.1766  1.0208  1.0208  0.9693
  0.7576  0.7576  0.3106  0.3421  0.8168  0.8168  0.8411  0.8411  0.7456  0.7456
  0.4539  0.4462  0.5711  0.5711  0.6868  0.6406  0.5876  0.6035  0.6035  0.6176

 Free energy of the ion-electron system (eV)
  ---------------------------------------------------
  alpha Z        PSCENC =       302.66843725
  Ewald energy   TEWEN  =     43492.17889547
  -Hartree energ DENC   =    -59847.03888788
  -exchange      EXHF   =         0.00000000
  -V(xc)+E(xc)   XCENC  =      1031.40196551
  PAW double counting   =     11880.91353917   -11888.13239941
  entropy T*S    EENTRO =        -0.00000000
  eigenvalues    EBANDS =     -3482.92260204
  atomic energy  EATOM  =     18144.69168431
  Solvation  Ediel_sol  =      -106.61015050
  ---------------------------------------------------
  free energy    TOTEN  =      -472.84951812 eV

  energy without entropy =     -472.84951812  energy(sigma->0) =     -472.84951812


--------------------------------------------------------------------------------------------------------


--------------------------------------- Iteration      1(  47)  ---------------------------------------


    POTLOK:  cpu time    2.7346: real time    2.7380
    SETDIJ:  cpu time    0.7273: real time    0.7283
    EDDIAG:  cpu time    2.5147: real time    2.5178
  RMM-DIIS:  cpu time    5.3906: real time    5.3948
    ORTHCH:  cpu time    0.8458: real time    0.8464
       DOS:  cpu time    0.0009: real time    0.0009
    CHARGE:  cpu time    0.3305: real time    0.3311
    MIXING:  cpu time    0.0192: real time    0.0192
    --------------------------------------------
      LOOP:  cpu time   12.5636: real time   12.5764

 eigenvalue-minimisations  :  3962
 total energy-change (2. order) : 0.1268372E-04  (-0.3485567E-04)
 number of electron     325.9999827 magnetization      19.9999967
 augmentation part       45.9638073 magnetization      14.2547858

 Broyden mixing:
  rms(total) = 0.45940E-03    rms(broyden)= 0.23302E-03
  rms(prec ) = 0.23839E-03
  weight for this iteration     100.00
  WARNING: grid for Broyden might be to small

 eigenvalues of (default mixing * dielectric matrix)
  average eigenvalue GAMMA=   6.4123
141.8344 42.6990 16.7939  9.6950  5.9603  5.9603  4.6443  3.4198  3.0033  2.1752
  1.8687  1.8687  1.5793  1.5793  1.1781  1.1781  1.1551  1.0175  1.0175  0.9788
  0.7457  0.7457  0.3101  0.3414  0.8316  0.8316  0.8214  0.8214  0.5846  0.5846
  0.4511  0.4511  0.7415  0.7415  0.5311  0.6892  0.6217  0.6217  0.6070  0.6070
  0.6178

 Free energy of the ion-electron system (eV)
  ---------------------------------------------------
  alpha Z        PSCENC =       302.66843725
  Ewald energy   TEWEN  =     43492.17889547
  -Hartree energ DENC   =    -59847.03603009
  -exchange      EXHF   =         0.00000000
  -V(xc)+E(xc)   XCENC  =      1031.40227738
  PAW double counting   =     11880.91233081   -11888.13014642
  entropy T*S    EENTRO =        -0.00000000
  eigenvalues    EBANDS =     -3482.92457165
  atomic energy  EATOM  =     18144.69168431
  Solvation  Ediel_sol  =      -106.61238249
  ---------------------------------------------------
  free energy    TOTEN  =      -472.84950544 eV

  energy without entropy =     -472.84950544  energy(sigma->0) =     -472.84950544


--------------------------------------------------------------------------------------------------------


--------------------------------------- Iteration      1(  48)  ---------------------------------------


    POTLOK:  cpu time    2.8288: real time    2.8320
    SETDIJ:  cpu time    0.7286: real time    0.7292
    EDDIAG:  cpu time    2.5181: real time    2.5214
  RMM-DIIS:  cpu time    4.7129: real time    4.7176
    ORTHCH:  cpu time    0.8802: real time    0.8808
       DOS:  cpu time    0.0009: real time    0.0009
    CHARGE:  cpu time    0.3272: real time    0.3274
    MIXING:  cpu time    0.0197: real time    0.0197
    --------------------------------------------
      LOOP:  cpu time   12.0163: real time   12.0289

 eigenvalue-minimisations  :  3371
 total energy-change (2. order) :-0.2051582E-04  (-0.1110313E-04)
 number of electron     325.9999827 magnetization      19.9999967
 augmentation part       45.9638136 magnetization      14.2547723

 Broyden mixing:
  rms(total) = 0.31610E-03    rms(broyden)= 0.23749E-03
  rms(prec ) = 0.24277E-03
  weight for this iteration     100.00
  WARNING: grid for Broyden might be to small

 eigenvalues of (default mixing * dielectric matrix)
  average eigenvalue GAMMA=   6.4401
145.4976 42.6415 18.8614  9.9415  6.1002  6.1002  4.6203  3.2501  3.2501  2.2146
  1.9048  1.9048  1.5971  1.5971  1.1766  1.1766  1.1775  0.9956  0.9956  0.8132
  0.8132  0.9373  0.9373  0.9597  0.3108  0.3422  0.7545  0.7545  0.8079  0.8079
  0.7543  0.7543  0.4426  0.4565  0.5357  0.5357  0.6776  0.6232  0.6232  0.6132
  0.6132  0.6116

 Free energy of the ion-electron system (eV)
  ---------------------------------------------------
  alpha Z        PSCENC =       302.66843725
  Ewald energy   TEWEN  =     43492.17889547
  -Hartree energ DENC   =    -59847.03722565
  -exchange      EXHF   =         0.00000000
  -V(xc)+E(xc)   XCENC  =      1031.40227559
  PAW double counting   =     11880.91152849   -11888.12938887
  entropy T*S    EENTRO =        -0.00000000
  eigenvalues    EBANDS =     -3482.92382134
  atomic energy  EATOM  =     18144.69168431
  Solvation  Ediel_sol  =      -106.61191120
  ---------------------------------------------------
  free energy    TOTEN  =      -472.84952595 eV

  energy without entropy =     -472.84952595  energy(sigma->0) =     -472.84952595


--------------------------------------------------------------------------------------------------------


--------------------------------------- Iteration      1(  49)  ---------------------------------------


    POTLOK:  cpu time    2.8035: real time    2.8057
    SETDIJ:  cpu time    0.7278: real time    0.7288
    EDDIAG:  cpu time    2.4388: real time    2.4410
  RMM-DIIS:  cpu time    4.8204: real time    4.8256
    ORTHCH:  cpu time    0.8478: real time    0.8496
       DOS:  cpu time    0.0009: real time    0.0009
    CHARGE:  cpu time    0.3365: real time    0.3372
    MIXING:  cpu time    0.0210: real time    0.0211
    --------------------------------------------
      LOOP:  cpu time   11.9967: real time   12.0100

 eigenvalue-minimisations  :  3389
 total energy-change (2. order) : 0.4027646E-05  (-0.1189114E-04)
 number of electron     325.9999827 magnetization      19.9999967
 augmentation part       45.9638281 magnetization      14.2547618

 Broyden mixing:
  rms(total) = 0.29737E-03    rms(broyden)= 0.19360E-03
  rms(prec ) = 0.19882E-03
  weight for this iteration     100.00
  WARNING: grid for Broyden might be to small

 eigenvalues of (default mixing * dielectric matrix)
  average eigenvalue GAMMA=   6.4741
147.6666 43.0295 21.9848 10.2750  6.2860  6.2860  4.5840  3.4134  3.4134  2.4022
  1.8421  1.8421  1.5881  1.5881  1.3586  1.3586  1.1169  1.1169  1.0299  1.0299
  1.0827  1.0015  0.7772  0.7772  0.3107  0.3422  0.7970  0.7970  0.7778  0.7778
  0.7391  0.7391  0.4426  0.4566  0.5159  0.5159  0.6870  0.6329  0.6329  0.5836
  0.5929  0.5981  0.5981

 Free energy of the ion-electron system (eV)
  ---------------------------------------------------
  alpha Z        PSCENC =       302.66843725
  Ewald energy   TEWEN  =     43492.17889547
  -Hartree energ DENC   =    -59847.03695365
  -exchange      EXHF   =         0.00000000
  -V(xc)+E(xc)   XCENC  =      1031.40238402
  PAW double counting   =     11880.91123083   -11888.12829993
  entropy T*S    EENTRO =        -0.00000000
  eigenvalues    EBANDS =     -3482.92338263
  atomic energy  EATOM  =     18144.69168431
  Solvation  Ediel_sol  =      -106.61351758
  ---------------------------------------------------
  free energy    TOTEN  =      -472.84952193 eV

  energy without entropy =     -472.84952193  energy(sigma->0) =     -472.84952193


--------------------------------------------------------------------------------------------------------


--------------------------------------- Iteration      1(  50)  ---------------------------------------


    POTLOK:  cpu time    2.6080: real time    2.6117
    SETDIJ:  cpu time    0.7278: real time    0.7285
    EDDIAG:  cpu time    2.5260: real time    2.5323
  RMM-DIIS:  cpu time    4.4826: real time    4.4883
    ORTHCH:  cpu time    0.8457: real time    0.8462
       DOS:  cpu time    0.0010: real time    0.0010
    CHARGE:  cpu time    0.3294: real time    0.3305
    MIXING:  cpu time    0.0202: real time    0.0202
    --------------------------------------------
      LOOP:  cpu time   11.5408: real time   11.5587

 eigenvalue-minimisations  :  3214
 total energy-change (2. order) : 0.1387205E-04  (-0.4455352E-05)
 number of electron     325.9999827 magnetization      19.9999967
 augmentation part       45.9637894 magnetization      14.2547810

 Broyden mixing:
  rms(total) = 0.33011E-03    rms(broyden)= 0.30190E-03
  rms(prec ) = 0.30680E-03
  weight for this iteration     100.00

 eigenvalues of (default mixing * dielectric matrix)
  average eigenvalue GAMMA=   6.4903
149.4027 43.0431 24.4475 10.5369  7.0617  6.1924  4.6507  3.7359  3.7359  2.5830
  2.2435  1.5797  1.5797  1.5543  1.4194  1.4194  1.1438  1.1438  1.0217  1.0217
  1.1140  0.7673  0.7673  1.0244  0.3108  0.3422  0.8171  0.8171  0.8174  0.8174
  0.4427  0.4567  0.5385  0.5385  0.7309  0.7309  0.6555  0.6555  0.7103  0.5727
  0.6303  0.5872  0.6067  0.6067

 Free energy of the ion-electron system (eV)
  ---------------------------------------------------
  alpha Z        PSCENC =       302.66843725
  Ewald energy   TEWEN  =     43492.17889547
  -Hartree energ DENC   =    -59847.04351912
  -exchange      EXHF   =         0.00000000
  -V(xc)+E(xc)   XCENC  =      1031.40209873
  PAW double counting   =     11880.91219454   -11888.13114832
  entropy T*S    EENTRO =        -0.00000000
  eigenvalues    EBANDS =     -3482.91372267
  atomic energy  EATOM  =     18144.69168431
  Solvation  Ediel_sol  =      -106.61442824
  ---------------------------------------------------
  free energy    TOTEN  =      -472.84950805 eV

  energy without entropy =     -472.84950805  energy(sigma->0) =     -472.84950805


--------------------------------------------------------------------------------------------------------


--------------------------------------- Iteration      1(  51)  ---------------------------------------


    POTLOK:  cpu time    2.5844: real time    2.5865
    SETDIJ:  cpu time    0.7283: real time    0.7287
    EDDIAG:  cpu time    2.4908: real time    2.4947
  RMM-DIIS:  cpu time    4.5976: real time    4.6014
    ORTHCH:  cpu time    0.8463: real time    0.8471
       DOS:  cpu time    0.0010: real time    0.0010
    CHARGE:  cpu time    0.3281: real time    0.3282
    MIXING:  cpu time    0.0218: real time    0.0218
    --------------------------------------------
      LOOP:  cpu time   11.5983: real time   11.6094

 eigenvalue-minimisations  :  3254
 total energy-change (2. order) : 0.3707712E-04  (-0.4591704E-05)
 number of electron     325.9999827 magnetization      19.9999967
 augmentation part       45.9638299 magnetization      14.2547886

 Broyden mixing:
  rms(total) = 0.31280E-03    rms(broyden)= 0.28021E-03
  rms(prec ) = 0.28470E-03
  weight for this iteration     100.00
  WARNING: grid for Broyden might be to small

 eigenvalues of (default mixing * dielectric matrix)
  average eigenvalue GAMMA=   7.0770
151.7304 43.2538 26.9421 10.6862  5.8500  5.8500  4.0099  4.0099  2.6634  2.0333
  1.5624  1.5624  1.6241  1.6241  1.2959  1.1316  1.1316  1.1373  0.9987  0.9987
  0.7876  0.7876  0.3095  0.9442  0.8136  0.8136  0.4560  0.5197  0.5197  0.5062
  0.6856  0.6856  0.7099  0.7099  0.5929  0.5929  0.6645  0.6645  0.6028  0.6178

 Free energy of the ion-electron system (eV)
  ---------------------------------------------------
  alpha Z        PSCENC =       302.66843725
  Ewald energy   TEWEN  =     43492.17889547
  -Hartree energ DENC   =    -59847.04079842
  -exchange      EXHF   =         0.00000000
  -V(xc)+E(xc)   XCENC  =      1031.40224954
  PAW double counting   =     11880.91456750   -11888.13311144
  entropy T*S    EENTRO =        -0.00000000
  eigenvalues    EBANDS =     -3482.90262432
  atomic energy  EATOM  =     18144.69168431
  Solvation  Ediel_sol  =      -106.62877087
  ---------------------------------------------------
  free energy    TOTEN  =      -472.84947098 eV

  energy without entropy =     -472.84947098  energy(sigma->0) =     -472.84947098


--------------------------------------------------------------------------------------------------------


--------------------------------------- Iteration      1(  52)  ---------------------------------------


    POTLOK:  cpu time    2.6764: real time    2.6785
    SETDIJ:  cpu time    0.7421: real time    0.7431
    EDDIAG:  cpu time    2.4786: real time    2.4810
  RMM-DIIS:  cpu time    4.8635: real time    4.8676
    ORTHCH:  cpu time    0.8470: real time    0.8477
       DOS:  cpu time    0.0010: real time    0.0010
    CHARGE:  cpu time    0.3274: real time    0.3275
    MIXING:  cpu time    0.0185: real time    0.0185
    --------------------------------------------
      LOOP:  cpu time   11.9544: real time   11.9648

 eigenvalue-minimisations  :  3439
 total energy-change (2. order) : 0.3095962E-04  (-0.1117007E-04)
 number of electron     325.9999827 magnetization      19.9999967
 augmentation part       45.9637998 magnetization      14.2547718

 Broyden mixing:
  rms(total) = 0.27401E-03    rms(broyden)= 0.16389E-03
  rms(prec ) = 0.16798E-03
  weight for this iteration     100.00
  WARNING: grid for Broyden might be to small

 eigenvalues of (default mixing * dielectric matrix)
  average eigenvalue GAMMA=   7.0396
153.0006 43.6405 28.7036 11.1746  6.6102  5.2254  4.5562  3.9472  2.7530  2.0940
  1.5981  1.5981  1.6310  1.6310  1.4820  1.1400  1.1400  1.1195  0.9920  0.9920
  0.8038  0.8038  0.3097  0.8341  0.8341  0.8459  0.7198  0.7198  0.7209  0.7209
  0.4900  0.4900  0.4521  0.5060  0.7024  0.5875  0.5875  0.6512  0.6156  0.6003
  0.6003

 Free energy of the ion-electron system (eV)
  ---------------------------------------------------
  alpha Z        PSCENC =       302.66843725
  Ewald energy   TEWEN  =     43492.17889547
  -Hartree energ DENC   =    -59847.03840168
  -exchange      EXHF   =         0.00000000
  -V(xc)+E(xc)   XCENC  =      1031.40263380
  PAW double counting   =     11880.92114718   -11888.13821310
  entropy T*S    EENTRO =        -0.00000000
  eigenvalues    EBANDS =     -3482.89293783
  atomic energy  EATOM  =     18144.69168431
  Solvation  Ediel_sol  =      -106.64268541
  ---------------------------------------------------
  free energy    TOTEN  =      -472.84944002 eV

  energy without entropy =     -472.84944002  energy(sigma->0) =     -472.84944002


--------------------------------------------------------------------------------------------------------


--------------------------------------- Iteration      1(  53)  ---------------------------------------


    POTLOK:  cpu time    2.5577: real time    2.5609
    SETDIJ:  cpu time    0.7270: real time    0.7276
    EDDIAG:  cpu time    2.5308: real time    2.5353
  RMM-DIIS:  cpu time    4.6943: real time    4.6991
    ORTHCH:  cpu time    0.8489: real time    0.8497
       DOS:  cpu time    0.0010: real time    0.0010
    CHARGE:  cpu time    0.3270: real time    0.3273
    MIXING:  cpu time    0.0196: real time    0.0197
    --------------------------------------------
      LOOP:  cpu time   11.7064: real time   11.7205

 eigenvalue-minimisations  :  3311
 total energy-change (2. order) : 0.1458709E-04  (-0.7182460E-05)
 number of electron     325.9999827 magnetization      19.9999967
 augmentation part       45.9638444 magnetization      14.2547667

 Broyden mixing:
  rms(total) = 0.21452E-03    rms(broyden)= 0.12530E-03
  rms(prec ) = 0.12927E-03
  weight for this iteration     100.00
  WARNING: grid for Broyden might be to small

 eigenvalues of (default mixing * dielectric matrix)
  average eigenvalue GAMMA=   7.0457
154.8482 44.2300 31.4507 11.5410  7.0216  5.1836  5.1836  3.6379  2.9369  2.1880
  1.5978  1.5978  1.6241  1.5691  1.5691  1.1622  1.1622  0.8316  0.8316  1.0374
  0.9638  0.9638  0.9110  0.9110  0.3099  0.3675  0.8461  0.7677  0.7677  0.7211
  0.7211  0.4591  0.5195  0.5195  0.7492  0.5020  0.6251  0.6251  0.6313  0.6189
  0.6074  0.6074

 Free energy of the ion-electron system (eV)
  ---------------------------------------------------
  alpha Z        PSCENC =       302.66843725
  Ewald energy   TEWEN  =     43492.17889547
  -Hartree energ DENC   =    -59847.04191149
  -exchange      EXHF   =         0.00000000
  -V(xc)+E(xc)   XCENC  =      1031.40280167
  PAW double counting   =     11880.92431176   -11888.14047036
  entropy T*S    EENTRO =        -0.00000000
  eigenvalues    EBANDS =     -3482.88560504
  atomic energy  EATOM  =     18144.69168431
  Solvation  Ediel_sol  =      -106.64756901
  ---------------------------------------------------
  free energy    TOTEN  =      -472.84942543 eV

  energy without entropy =     -472.84942543  energy(sigma->0) =     -472.84942543


--------------------------------------------------------------------------------------------------------


--------------------------------------- Iteration      1(  54)  ---------------------------------------


    POTLOK:  cpu time    2.5570: real time    2.5609
    SETDIJ:  cpu time    0.7268: real time    0.7271
    EDDIAG:  cpu time    2.9097: real time    2.9143
  RMM-DIIS:  cpu time    4.5760: real time    4.5813
    ORTHCH:  cpu time    0.8485: real time    0.8493
       DOS:  cpu time    0.0010: real time    0.0010
    CHARGE:  cpu time    0.3317: real time    0.3322
    MIXING:  cpu time    0.0207: real time    0.0207
    --------------------------------------------
      LOOP:  cpu time   11.9714: real time   11.9868

 eigenvalue-minimisations  :  3259
 total energy-change (2. order) : 0.1099428E-04  (-0.5647479E-05)
 number of electron     325.9999827 magnetization      19.9999967
 augmentation part       45.9638395 magnetization      14.2547662

 Broyden mixing:
  rms(total) = 0.18867E-03    rms(broyden)= 0.10775E-03
  rms(prec ) = 0.11145E-03
  weight for this iteration     100.00
  WARNING: grid for Broyden might be to small

 eigenvalues of (default mixing * dielectric matrix)
  average eigenvalue GAMMA=   7.1044
156.4306 45.5772 35.4985 11.8513  7.4680  5.3467  5.3467  3.3882  3.3882  2.3024
  1.8494  1.6615  1.6615  1.3883  1.3883  1.2743  1.2743  1.0533  1.0533  1.0077
  1.0077  0.8077  0.8077  1.0479  0.3092  0.3570  0.8315  0.8315  0.4598  0.5290
  0.5290  0.7001  0.7001  0.7295  0.7295  0.5174  0.6948  0.6948  0.5747  0.5747
  0.5920  0.6280  0.6280

 Free energy of the ion-electron system (eV)
  ---------------------------------------------------
  alpha Z        PSCENC =       302.66843725
  Ewald energy   TEWEN  =     43492.17889547
  -Hartree energ DENC   =    -59847.04494556
  -exchange      EXHF   =         0.00000000
  -V(xc)+E(xc)   XCENC  =      1031.40285742
  PAW double counting   =     11880.92873417   -11888.14477910
  entropy T*S    EENTRO =        -0.00000000
  eigenvalues    EBANDS =     -3482.87726680
  atomic energy  EATOM  =     18144.69168431
  Solvation  Ediel_sol  =      -106.65303158
  ---------------------------------------------------
  free energy    TOTEN  =      -472.84941444 eV

  energy without entropy =     -472.84941444  energy(sigma->0) =     -472.84941444


--------------------------------------------------------------------------------------------------------


--------------------------------------- Iteration      1(  55)  ---------------------------------------


    POTLOK:  cpu time    2.6196: real time    2.6225
    SETDIJ:  cpu time    0.7278: real time    0.7281
    EDDIAG:  cpu time    2.5239: real time    2.5292
  RMM-DIIS:  cpu time    4.3096: real time    4.3152
    ORTHCH:  cpu time    0.8510: real time    0.8518
       DOS:  cpu time    0.0008: real time    0.0008
    --------------------------------------------
      LOOP:  cpu time   11.0325: real time   11.0475

 eigenvalue-minimisations  :  3039
 total energy-change (2. order) :-0.5082231E-05  (-0.2800538E-05)
 number of electron     325.9999827 magnetization      19.9999967
 augmentation part       45.9638395 magnetization      14.2547662

 Free energy of the ion-electron system (eV)
  ---------------------------------------------------
  alpha Z        PSCENC =       302.66843725
  Ewald energy   TEWEN  =     43492.17889547
  -Hartree energ DENC   =    -59847.05203345
  -exchange      EXHF   =         0.00000000
  -V(xc)+E(xc)   XCENC  =      1031.40276146
  PAW double counting   =     11880.93050746   -11888.14691442
  entropy T*S    EENTRO =        -0.00000000
  eigenvalues    EBANDS =     -3482.87488893
  atomic energy  EATOM  =     18144.69168431
  Solvation  Ediel_sol  =      -106.64786868
  ---------------------------------------------------
  free energy    TOTEN  =      -472.84941952 eV

  energy without entropy =     -472.84941952  energy(sigma->0) =     -472.84941952


--------------------------------------------------------------------------------------------------------


 average (electrostatic) potential at core
  the test charge radii are     1.0103  0.6991  0.7089  1.1045
  (the norm of the test charge is              1.0000)
       1 -52.4169       2 -52.7740       3 -50.6452       4 -51.3014       5 -56.0665
       6 -52.2309       7 -56.1735       8 -52.2552       9 -57.7214      10 -58.2576
      11 -57.5416      12 -57.3650      13 -57.7243      14 -58.2366      15 -57.5473
      16 -57.3735      17 -57.4314      18 -57.5181      19 -58.3028      20 -57.6468
      21 -57.4092      22 -57.5187      23 -58.2856      24 -57.6462      25 -56.3444
      26 -57.4873      27 -58.1068      28 -57.3177      29 -57.2894      30 -56.5332
      31 -56.5668      32 -57.9561      33 -57.0586      34 -72.0518      35 -71.5207
      36 -71.3262      37 -71.4253      38 -72.0562      39 -71.5170      40 -71.3272
      41 -71.4256      42 -72.0988      43 -71.4667      44 -71.4047      45 -71.3981
      46 -72.1099      47 -71.4670      48 -71.3889      49 -71.3922      50 -70.9416
      51 -72.0083      52 -71.6544      53 -69.9834      54 -71.7831      55 -71.1467
      56 -71.1096      57 -71.1213      58 -70.6664      59 -39.1847      60 -39.1431
      61 -38.7228      62 -38.7232
 
 
 
 E-fermi :  -3.6504     XC(G=0):  -3.9686     alpha+bet : -2.8211


 spin component 1

 k-point     1 :       0.0000    0.0000    0.0000
  band No.  band energies     occupation 
      1     -31.8268      1.00000
      2     -31.7864      1.00000
      3     -31.3570      1.00000
      4     -31.3566      1.00000
      5     -21.2336      1.00000
      6     -21.1309      1.00000
      7     -21.1196      1.00000
      8     -21.0735      1.00000
      9     -21.0289      1.00000
     10     -20.8818      1.00000
     11     -20.7245      1.00000
     12     -20.6836      1.00000
     13     -20.6440      1.00000
     14     -20.6212      1.00000
     15     -20.5956      1.00000
     16     -20.5561      1.00000
     17     -20.5403      1.00000
     18     -20.5329      1.00000
     19     -20.5130      1.00000
     20     -20.5059      1.00000
     21     -20.4712      1.00000
     22     -20.4164      1.00000
     23     -20.3935      1.00000
     24     -20.2488      1.00000
     25     -20.1297      1.00000
     26     -20.0945      1.00000
     27     -20.0640      1.00000
     28     -19.7936      1.00000
     29     -19.2006      1.00000
     30     -15.3319      1.00000
     31     -15.3048      1.00000
     32     -15.2916      1.00000
     33     -15.2805      1.00000
     34     -15.2634      1.00000
     35     -15.2434      1.00000
     36     -14.8256      1.00000
     37     -14.8245      1.00000
     38     -14.8221      1.00000
     39     -14.8208      1.00000
     40     -14.8011      1.00000
     41     -14.8006      1.00000
     42     -13.8298      1.00000
     43     -13.7125      1.00000
     44     -13.5845      1.00000
     45     -13.5066      1.00000
     46     -12.3779      1.00000
     47     -12.2776      1.00000
     48     -12.2549      1.00000
     49     -12.2042      1.00000
     50     -12.1725      1.00000
     51     -12.1681      1.00000
     52     -12.1043      1.00000
     53     -11.9539      1.00000
     54     -11.7667      1.00000
     55     -11.4828      1.00000
     56     -11.4109      1.00000
     57     -11.0477      1.00000
     58     -10.8878      1.00000
     59     -10.7000      1.00000
     60     -10.5576      1.00000
     61     -10.5038      1.00000
     62     -10.3772      1.00000
     63     -10.3398      1.00000
     64     -10.0099      1.00000
     65      -9.9866      1.00000
     66      -9.9539      1.00000
     67      -9.8666      1.00000
     68      -9.8291      1.00000
     69      -9.7928      1.00000
     70      -9.7643      1.00000
     71      -9.6866      1.00000
     72      -9.6386      1.00000
     73      -9.3863      1.00000
     74      -9.2946      1.00000
     75      -9.2256      1.00000
     76      -9.1520      1.00000
     77      -9.0030      1.00000
     78      -8.8773      1.00000
     79      -8.7951      1.00000
     80      -8.7630      1.00000
     81      -8.7168      1.00000
     82      -8.6408      1.00000
     83      -8.6254      1.00000
     84      -8.5622      1.00000
     85      -8.4872      1.00000
     86      -8.3752      1.00000
     87      -8.3488      1.00000
     88      -8.2399      1.00000
     89      -8.1792      1.00000
     90      -8.0946      1.00000
     91      -8.0522      1.00000
     92      -7.9748      1.00000
     93      -7.9399      1.00000
     94      -7.7759      1.00000
     95      -7.7041      1.00000
     96      -7.7021      1.00000
     97      -7.6958      1.00000
     98      -7.5770      1.00000
     99      -7.5106      1.00000
    100      -7.4917      1.00000
    101      -7.4743      1.00000
    102      -7.4587      1.00000
    103      -7.3460      1.00000
    104      -7.2896      1.00000
    105      -7.2711      1.00000
    106      -7.2250      1.00000
    107      -7.1570      1.00000
    108      -7.1138      1.00000
    109      -7.0224      1.00000
    110      -6.9929      1.00000
    111      -6.9772      1.00000
    112      -6.9631      1.00000
    113      -6.9148      1.00000
    114      -6.8627      1.00000
    115      -6.8329      1.00000
    116      -6.8287      1.00000
    117      -6.8142      1.00000
    118      -6.7824      1.00000
    119      -6.7395      1.00000
    120      -6.6902      1.00000
    121      -6.6110      1.00000
    122      -6.5662      1.00000
    123      -6.5053      1.00000
    124      -6.4837      1.00000
    125      -6.4382      1.00000
    126      -6.3978      1.00000
    127      -6.3879      1.00000
    128      -6.3668      1.00000
    129      -6.3640      1.00000
    130      -6.3169      1.00000
    131      -6.2880      1.00000
    132      -6.2675      1.00000
    133      -6.2552      1.00000
    134      -6.2511      1.00000
    135      -6.2164      1.00000
    136      -6.1881      1.00000
    137      -6.1736      1.00000
    138      -6.1268      1.00000
    139      -6.0986      1.00000
    140      -6.0715      1.00000
    141      -6.0158      1.00000
    142      -5.9971      1.00000
    143      -5.9867      1.00000
    144      -5.9842      1.00000
    145      -5.9585      1.00000
    146      -5.9230      1.00000
    147      -5.8861      1.00000
    148      -5.8511      1.00000
    149      -5.8276      1.00000
    150      -5.8139      1.00000
    151      -5.7596      1.00000
    152      -5.7413      1.00000
    153      -5.6928      1.00000
    154      -5.6806      1.00000
    155      -5.6485      1.00000
    156      -5.6255      1.00000
    157      -5.5813      1.00000
    158      -5.5165      1.00000
    159      -5.4528      1.00000
    160      -5.4467      1.00000
    161      -5.1963      1.00000
    162      -5.1882      1.00000
    163      -5.1149      1.00000
    164      -5.0278      1.00000
    165      -4.9155      1.00000
    166      -4.7685      1.00000
    167      -4.7009      1.00000
    168      -4.6912      1.00000
    169      -4.6687      1.00000
    170      -4.5764      1.00000
    171      -4.3474      1.00000
    172      -4.1462      1.00000
    173      -4.1398      1.00000
    174      -0.4574      0.00000
    175      -0.3581      0.00000
    176      -0.2500      0.00000
    177      -0.2052      0.00000
    178       0.1047      0.00000
    179       0.2897      0.00000
    180       0.3885      0.00000
    181       0.5252      0.00000
    182       0.7233      0.00000
    183       0.8056      0.00000
    184       0.9286      0.00000
    185       0.9867      0.00000
    186       1.0951      0.00000
    187       1.1641      0.00000
    188       1.1831      0.00000
    189       1.2246      0.00000
    190       1.2530      0.00000
    191       1.4175      0.00000
    192       1.4367      0.00000
    193       1.4849      0.00000
    194       1.5138      0.00000
    195       1.5573      0.00000
    196       1.5628      0.00000
    197       1.6048      0.00000
    198       1.6456      0.00000
    199       1.6664      0.00000
    200       1.7347      0.00000
    201       1.7609      0.00000
    202       1.7762      0.00000
    203       1.8094      0.00000
    204       1.8496      0.00000
    205       1.8829      0.00000
    206       1.9227      0.00000
    207       1.9889      0.00000
    208       1.9968      0.00000

 k-point     2 :       0.3333    0.0000    0.0000
  band No.  band energies     occupation 
      1     -31.8268      1.00000
      2     -31.7864      1.00000
      3     -31.3570      1.00000
      4     -31.3566      1.00000
      5     -21.2264      1.00000
      6     -21.1387      1.00000
      7     -21.1197      1.00000
      8     -21.0760      1.00000
      9     -21.0266      1.00000
     10     -20.8807      1.00000
     11     -20.7111      1.00000
     12     -20.6821      1.00000
     13     -20.6678      1.00000
     14     -20.6076      1.00000
     15     -20.5879      1.00000
     16     -20.5729      1.00000
     17     -20.5561      1.00000
     18     -20.5164      1.00000
     19     -20.5121      1.00000
     20     -20.5021      1.00000
     21     -20.4713      1.00000
     22     -20.4202      1.00000
     23     -20.3917      1.00000
     24     -20.2483      1.00000
     25     -20.1297      1.00000
     26     -20.0944      1.00000
     27     -20.0639      1.00000
     28     -19.7935      1.00000
     29     -19.2005      1.00000
     30     -15.3319      1.00000
     31     -15.3048      1.00000
     32     -15.2916      1.00000
     33     -15.2805      1.00000
     34     -15.2634      1.00000
     35     -15.2434      1.00000
     36     -14.8247      1.00000
     37     -14.8236      1.00000
     38     -14.8229      1.00000
     39     -14.8217      1.00000
     40     -14.8011      1.00000
     41     -14.8006      1.00000
     42     -13.8146      1.00000
     43     -13.7069      1.00000
     44     -13.5760      1.00000
     45     -13.5078      1.00000
     46     -12.3261      1.00000
     47     -12.2775      1.00000
     48     -12.2547      1.00000
     49     -12.2042      1.00000
     50     -12.1724      1.00000
     51     -12.1681      1.00000
     52     -12.1042      1.00000
     53     -11.9185      1.00000
     54     -11.8106      1.00000
     55     -11.5794      1.00000
     56     -11.3401      1.00000
     57     -11.0668      1.00000
     58     -10.9623      1.00000
     59     -10.9027      1.00000
     60     -10.6029      1.00000
     61     -10.5634      1.00000
     62     -10.5037      1.00000
     63     -10.2797      1.00000
     64     -10.0718      1.00000
     65     -10.0193      1.00000
     66      -9.9599      1.00000
     67      -9.9572      1.00000
     68      -9.8479      1.00000
     69      -9.7574      1.00000
     70      -9.6942      1.00000
     71      -9.4428      1.00000
     72      -9.3309      1.00000
     73      -9.2974      1.00000
     74      -9.1590      1.00000
     75      -9.1215      1.00000
     76      -9.0519      1.00000
     77      -8.9703      1.00000
     78      -8.8944      1.00000
     79      -8.7483      1.00000
     80      -8.7343      1.00000
     81      -8.6699      1.00000
     82      -8.6262      1.00000
     83      -8.6144      1.00000
     84      -8.5126      1.00000
     85      -8.4497      1.00000
     86      -8.4156      1.00000
     87      -8.3823      1.00000
     88      -8.3215      1.00000
     89      -8.2271      1.00000
     90      -8.1062      1.00000
     91      -8.0555      1.00000
     92      -8.0024      1.00000
     93      -7.9881      1.00000
     94      -7.9546      1.00000
     95      -7.8821      1.00000
     96      -7.7050      1.00000
     97      -7.6558      1.00000
     98      -7.5899      1.00000
     99      -7.5639      1.00000
    100      -7.5079      1.00000
    101      -7.4726      1.00000
    102      -7.4172      1.00000
    103      -7.3515      1.00000
    104      -7.2967      1.00000
    105      -7.2691      1.00000
    106      -7.2134      1.00000
    107      -7.1948      1.00000
    108      -7.1336      1.00000
    109      -7.0801      1.00000
    110      -7.0147      1.00000
    111      -6.9638      1.00000
    112      -6.9533      1.00000
    113      -6.9168      1.00000
    114      -6.8703      1.00000
    115      -6.8543      1.00000
    116      -6.8489      1.00000
    117      -6.7839      1.00000
    118      -6.7636      1.00000
    119      -6.7411      1.00000
    120      -6.6968      1.00000
    121      -6.6395      1.00000
    122      -6.5739      1.00000
    123      -6.5154      1.00000
    124      -6.4875      1.00000
    125      -6.4553      1.00000
    126      -6.4322      1.00000
    127      -6.4150      1.00000
    128      -6.3843      1.00000
    129      -6.3457      1.00000
    130      -6.3139      1.00000
    131      -6.3086      1.00000
    132      -6.2893      1.00000
    133      -6.2622      1.00000
    134      -6.2412      1.00000
    135      -6.2058      1.00000
    136      -6.1688      1.00000
    137      -6.1397      1.00000
    138      -6.1178      1.00000
    139      -6.1055      1.00000
    140      -6.0688      1.00000
    141      -6.0431      1.00000
    142      -6.0292      1.00000
    143      -6.0236      1.00000
    144      -5.9819      1.00000
    145      -5.9664      1.00000
    146      -5.9223      1.00000
    147      -5.9003      1.00000
    148      -5.8693      1.00000
    149      -5.8269      1.00000
    150      -5.8051      1.00000
    151      -5.7730      1.00000
    152      -5.7050      1.00000
    153      -5.6956      1.00000
    154      -5.6658      1.00000
    155      -5.6355      1.00000
    156      -5.6155      1.00000
    157      -5.5815      1.00000
    158      -5.5513      1.00000
    159      -5.4613      1.00000
    160      -5.4264      1.00000
    161      -5.1930      1.00000
    162      -5.1731      1.00000
    163      -5.0505      1.00000
    164      -4.9125      1.00000
    165      -4.8027      1.00000
    166      -4.7690      1.00000
    167      -4.6914      1.00000
    168      -4.6855      1.00000
    169      -4.6829      1.00000
    170      -4.5920      1.00000
    171      -4.3570      1.00000
    172      -4.1473      1.00000
    173      -4.1414      1.00000
    174      -0.4440      0.00000
    175      -0.3654      0.00000
    176      -0.2615      0.00000
    177      -0.2072      0.00000
    178       0.1023      0.00000
    179       0.3342      0.00000
    180       0.4026      0.00000
    181       0.5575      0.00000
    182       0.6879      0.00000
    183       0.8259      0.00000
    184       0.9477      0.00000
    185       0.9624      0.00000
    186       1.0161      0.00000
    187       1.0678      0.00000
    188       1.1301      0.00000
    189       1.1857      0.00000
    190       1.2014      0.00000
    191       1.2936      0.00000
    192       1.3205      0.00000
    193       1.4641      0.00000
    194       1.5001      0.00000
    195       1.5645      0.00000
    196       1.5796      0.00000
    197       1.6172      0.00000
    198       1.7247      0.00000
    199       1.7423      0.00000
    200       1.7530      0.00000
    201       1.7762      0.00000
    202       1.8105      0.00000
    203       1.8295      0.00000
    204       1.8456      0.00000
    205       1.9336      0.00000
    206       1.9608      0.00000
    207       1.9709      0.00000
    208       2.0292      0.00000

 k-point     3 :       0.0000    0.3333    0.0000
  band No.  band energies     occupation 
      1     -31.8268      1.00000
      2     -31.7864      1.00000
      3     -31.3570      1.00000
      4     -31.3566      1.00000
      5     -21.2153      1.00000
      6     -21.1709      1.00000
      7     -21.0984      1.00000
      8     -21.0735      1.00000
      9     -21.0290      1.00000
     10     -20.8808      1.00000
     11     -20.7202      1.00000
     12     -20.6810      1.00000
     13     -20.6440      1.00000
     14     -20.6201      1.00000
     15     -20.6037      1.00000
     16     -20.5559      1.00000
     17     -20.5453      1.00000
     18     -20.5403      1.00000
     19     -20.5050      1.00000
     20     -20.4967      1.00000
     21     -20.4782      1.00000
     22     -20.4158      1.00000
     23     -20.3931      1.00000
     24     -20.2483      1.00000
     25     -20.1297      1.00000
     26     -20.0945      1.00000
     27     -20.0639      1.00000
     28     -19.7935      1.00000
     29     -19.2005      1.00000
     30     -15.3318      1.00000
     31     -15.3050      1.00000
     32     -15.2915      1.00000
     33     -15.2805      1.00000
     34     -15.2634      1.00000
     35     -15.2434      1.00000
     36     -14.8247      1.00000
     37     -14.8236      1.00000
     38     -14.8229      1.00000
     39     -14.8217      1.00000
     40     -14.8011      1.00000
     41     -14.8006      1.00000
     42     -13.7987      1.00000
     43     -13.7239      1.00000
     44     -13.5808      1.00000
     45     -13.5028      1.00000
     46     -12.3066      1.00000
     47     -12.2774      1.00000
     48     -12.2547      1.00000
     49     -12.2042      1.00000
     50     -12.1725      1.00000
     51     -12.1681      1.00000
     52     -12.1042      1.00000
     53     -12.0049      1.00000
     54     -11.7330      1.00000
     55     -11.6001      1.00000
     56     -11.3271      1.00000
     57     -11.0799      1.00000
     58     -10.9453      1.00000
     59     -10.9349      1.00000
     60     -10.5793      1.00000
     61     -10.5394      1.00000
     62     -10.4900      1.00000
     63     -10.3002      1.00000
     64     -10.0741      1.00000
     65     -10.0229      1.00000
     66      -9.9917      1.00000
     67      -9.9493      1.00000
     68      -9.7965      1.00000
     69      -9.7469      1.00000
     70      -9.6804      1.00000
     71      -9.4293      1.00000
     72      -9.3283      1.00000
     73      -9.2723      1.00000
     74      -9.1803      1.00000
     75      -9.1454      1.00000
     76      -9.1197      1.00000
     77      -8.9646      1.00000
     78      -8.9001      1.00000
     79      -8.7890      1.00000
     80      -8.7366      1.00000
     81      -8.7195      1.00000
     82      -8.6336      1.00000
     83      -8.5490      1.00000
     84      -8.5035      1.00000
     85      -8.4669      1.00000
     86      -8.4243      1.00000
     87      -8.3584      1.00000
     88      -8.2891      1.00000
     89      -8.1786      1.00000
     90      -8.1555      1.00000
     91      -8.0972      1.00000
     92      -8.0557      1.00000
     93      -7.9897      1.00000
     94      -7.9122      1.00000
     95      -7.8000      1.00000
     96      -7.7581      1.00000
     97      -7.6861      1.00000
     98      -7.6102      1.00000
     99      -7.5500      1.00000
    100      -7.4972      1.00000
    101      -7.4439      1.00000
    102      -7.3759      1.00000
    103      -7.3473      1.00000
    104      -7.2776      1.00000
    105      -7.2543      1.00000
    106      -7.2291      1.00000
    107      -7.1911      1.00000
    108      -7.1571      1.00000
    109      -7.1063      1.00000
    110      -7.0567      1.00000
    111      -6.9747      1.00000
    112      -6.9461      1.00000
    113      -6.9256      1.00000
    114      -6.8682      1.00000
    115      -6.8369      1.00000
    116      -6.8090      1.00000
    117      -6.7899      1.00000
    118      -6.7580      1.00000
    119      -6.6902      1.00000
    120      -6.6723      1.00000
    121      -6.6079      1.00000
    122      -6.5952      1.00000
    123      -6.5725      1.00000
    124      -6.5035      1.00000
    125      -6.4748      1.00000
    126      -6.4160      1.00000
    127      -6.3990      1.00000
    128      -6.3722      1.00000
    129      -6.3361      1.00000
    130      -6.3222      1.00000
    131      -6.2988      1.00000
    132      -6.2835      1.00000
    133      -6.2683      1.00000
    134      -6.2326      1.00000
    135      -6.2111      1.00000
    136      -6.1867      1.00000
    137      -6.1726      1.00000
    138      -6.1549      1.00000
    139      -6.1142      1.00000
    140      -6.0942      1.00000
    141      -6.0398      1.00000
    142      -6.0200      1.00000
    143      -6.0134      1.00000
    144      -5.9967      1.00000
    145      -5.9499      1.00000
    146      -5.9183      1.00000
    147      -5.8986      1.00000
    148      -5.8554      1.00000
    149      -5.8025      1.00000
    150      -5.7799      1.00000
    151      -5.7386      1.00000
    152      -5.7147      1.00000
    153      -5.6879      1.00000
    154      -5.6696      1.00000
    155      -5.6414      1.00000
    156      -5.6252      1.00000
    157      -5.5885      1.00000
    158      -5.5313      1.00000
    159      -5.4743      1.00000
    160      -5.4405      1.00000
    161      -5.1881      1.00000
    162      -5.1782      1.00000
    163      -5.0025      1.00000
    164      -4.9014      1.00000
    165      -4.8923      1.00000
    166      -4.7653      1.00000
    167      -4.7249      1.00000
    168      -4.6876      1.00000
    169      -4.6599      1.00000
    170      -4.5650      1.00000
    171      -4.3572      1.00000
    172      -4.1495      1.00000
    173      -4.1405      1.00000
    174      -0.4596      0.00000
    175      -0.3636      0.00000
    176      -0.2487      0.00000
    177      -0.2173      0.00000
    178       0.1032      0.00000
    179       0.3413      0.00000
    180       0.4413      0.00000
    181       0.5493      0.00000
    182       0.7048      0.00000
    183       0.7874      0.00000
    184       0.8649      0.00000
    185       0.9679      0.00000
    186       0.9960      0.00000
    187       1.1079      0.00000
    188       1.1342      0.00000
    189       1.2071      0.00000
    190       1.2402      0.00000
    191       1.2904      0.00000
    192       1.3531      0.00000
    193       1.4647      0.00000
    194       1.4887      0.00000
    195       1.5227      0.00000
    196       1.5736      0.00000
    197       1.6148      0.00000
    198       1.6860      0.00000
    199       1.7520      0.00000
    200       1.7666      0.00000
    201       1.7939      0.00000
    202       1.8143      0.00000
    203       1.8348      0.00000
    204       1.8521      0.00000
    205       1.8961      0.00000
    206       1.9536      0.00000
    207       1.9892      0.00000
    208       2.0225      0.00000

 k-point     4 :       0.3333    0.3333    0.0000
  band No.  band energies     occupation 
      1     -31.8268      1.00000
      2     -31.7864      1.00000
      3     -31.3570      1.00000
      4     -31.3566      1.00000
      5     -21.2094      1.00000
      6     -21.1613      1.00000
      7     -21.1269      1.00000
      8     -21.0623      1.00000
      9     -21.0282      1.00000
     10     -20.8800      1.00000
     11     -20.7079      1.00000
     12     -20.6803      1.00000
     13     -20.6643      1.00000
     14     -20.6052      1.00000
     15     -20.6013      1.00000
     16     -20.5698      1.00000
     17     -20.5495      1.00000
     18     -20.5420      1.00000
     19     -20.4970      1.00000
     20     -20.4944      1.00000
     21     -20.4792      1.00000
     22     -20.4195      1.00000
     23     -20.3900      1.00000
     24     -20.2479      1.00000
     25     -20.1297      1.00000
     26     -20.0944      1.00000
     27     -20.0639      1.00000
     28     -19.7934      1.00000
     29     -19.2004      1.00000
     30     -15.3318      1.00000
     31     -15.3051      1.00000
     32     -15.2915      1.00000
     33     -15.2805      1.00000
     34     -15.2634      1.00000
     35     -15.2434      1.00000
     36     -14.8256      1.00000
     37     -14.8236      1.00000
     38     -14.8221      1.00000
     39     -14.8218      1.00000
     40     -14.8011      1.00000
     41     -14.8006      1.00000
     42     -13.7909      1.00000
     43     -13.7079      1.00000
     44     -13.5745      1.00000
     45     -13.5024      1.00000
     46     -12.2778      1.00000
     47     -12.2654      1.00000
     48     -12.2539      1.00000
     49     -12.2042      1.00000
     50     -12.1724      1.00000
     51     -12.1681      1.00000
     52     -12.1042      1.00000
     53     -11.9495      1.00000
     54     -11.8029      1.00000
     55     -11.6408      1.00000
     56     -11.2264      1.00000
     57     -11.1385      1.00000
     58     -11.0845      1.00000
     59     -10.9273      1.00000
     60     -10.8339      1.00000
     61     -10.5753      1.00000
     62     -10.5283      1.00000
     63     -10.4766      1.00000
     64     -10.0617      1.00000
     65      -9.9875      1.00000
     66      -9.8643      1.00000
     67      -9.8266      1.00000
     68      -9.7960      1.00000
     69      -9.6935      1.00000
     70      -9.6743      1.00000
     71      -9.2722      1.00000
     72      -9.2038      1.00000
     73      -9.1520      1.00000
     74      -9.0969      1.00000
     75      -9.0805      1.00000
     76      -9.0073      1.00000
     77      -8.9540      1.00000
     78      -8.8965      1.00000
     79      -8.7524      1.00000
     80      -8.7117      1.00000
     81      -8.6550      1.00000
     82      -8.6082      1.00000
     83      -8.5759      1.00000
     84      -8.4654      1.00000
     85      -8.4393      1.00000
     86      -8.3877      1.00000
     87      -8.3747      1.00000
     88      -8.3282      1.00000
     89      -8.2737      1.00000
     90      -8.1658      1.00000
     91      -8.0921      1.00000
     92      -8.0625      1.00000
     93      -8.0381      1.00000
     94      -7.9649      1.00000
     95      -7.8906      1.00000
     96      -7.7949      1.00000
     97      -7.7586      1.00000
     98      -7.7180      1.00000
     99      -7.6253      1.00000
    100      -7.5173      1.00000
    101      -7.4841      1.00000
    102      -7.4225      1.00000
    103      -7.3269      1.00000
    104      -7.2841      1.00000
    105      -7.2617      1.00000
    106      -7.2351      1.00000
    107      -7.1964      1.00000
    108      -7.1606      1.00000
    109      -7.1076      1.00000
    110      -7.0613      1.00000
    111      -7.0326      1.00000
    112      -6.9922      1.00000
    113      -6.9819      1.00000
    114      -6.8853      1.00000
    115      -6.8021      1.00000
    116      -6.7586      1.00000
    117      -6.7297      1.00000
    118      -6.7186      1.00000
    119      -6.7051      1.00000
    120      -6.6600      1.00000
    121      -6.6527      1.00000
    122      -6.5713      1.00000
    123      -6.5394      1.00000
    124      -6.5079      1.00000
    125      -6.4826      1.00000
    126      -6.4281      1.00000
    127      -6.4042      1.00000
    128      -6.3699      1.00000
    129      -6.3591      1.00000
    130      -6.3368      1.00000
    131      -6.3182      1.00000
    132      -6.2912      1.00000
    133      -6.2371      1.00000
    134      -6.2094      1.00000
    135      -6.1862      1.00000
    136      -6.1668      1.00000
    137      -6.1588      1.00000
    138      -6.1486      1.00000
    139      -6.1297      1.00000
    140      -6.0649      1.00000
    141      -6.0436      1.00000
    142      -6.0234      1.00000
    143      -6.0148      1.00000
    144      -5.9871      1.00000
    145      -5.9661      1.00000
    146      -5.9424      1.00000
    147      -5.9236      1.00000
    148      -5.9065      1.00000
    149      -5.8924      1.00000
    150      -5.8515      1.00000
    151      -5.8072      1.00000
    152      -5.7189      1.00000
    153      -5.6903      1.00000
    154      -5.6355      1.00000
    155      -5.6202      1.00000
    156      -5.6061      1.00000
    157      -5.5724      1.00000
    158      -5.5227      1.00000
    159      -5.4692      1.00000
    160      -5.4325      1.00000
    161      -5.1604      1.00000
    162      -5.1515      1.00000
    163      -4.9813      1.00000
    164      -4.8443      1.00000
    165      -4.8112      1.00000
    166      -4.7389      1.00000
    167      -4.6821      1.00000
    168      -4.6687      1.00000
    169      -4.6394      1.00000
    170      -4.5890      1.00000
    171      -4.3653      1.00000
    172      -4.1498      1.00000
    173      -4.1427      1.00000
    174      -0.4475      0.00000
    175      -0.3699      0.00000
    176      -0.2628      0.00000
    177      -0.2182      0.00000
    178       0.0958      0.00000
    179       0.3704      0.00000
    180       0.4557      0.00000
    181       0.5773      0.00000
    182       0.6714      0.00000
    183       0.7644      0.00000
    184       0.8832      0.00000
    185       1.0030      0.00000
    186       1.0223      0.00000
    187       1.0439      0.00000
    188       1.0890      0.00000
    189       1.1253      0.00000
    190       1.1744      0.00000
    191       1.2579      0.00000
    192       1.3469      0.00000
    193       1.3880      0.00000
    194       1.4387      0.00000
    195       1.4997      0.00000
    196       1.5479      0.00000
    197       1.5838      0.00000
    198       1.6255      0.00000
    199       1.6544      0.00000
    200       1.6826      0.00000
    201       1.7667      0.00000
    202       1.8065      0.00000
    203       1.8343      0.00000
    204       1.8788      0.00000
    205       1.9041      0.00000
    206       1.9683      0.00000
    207       2.0566      0.00000
    208       2.7661      0.00000

 k-point     5 :      -0.3333    0.3333    0.0000
  band No.  band energies     occupation 
      1     -31.8268      1.00000
      2     -31.7864      1.00000
      3     -31.3570      1.00000
      4     -31.3566      1.00000
      5     -21.2094      1.00000
      6     -21.1615      1.00000
      7     -21.1267      1.00000
      8     -21.0623      1.00000
      9     -21.0282      1.00000
     10     -20.8800      1.00000
     11     -20.7079      1.00000
     12     -20.6801      1.00000
     13     -20.6646      1.00000
     14     -20.6052      1.00000
     15     -20.6010      1.00000
     16     -20.5697      1.00000
     17     -20.5496      1.00000
     18     -20.5422      1.00000
     19     -20.4970      1.00000
     20     -20.4943      1.00000
     21     -20.4792      1.00000
     22     -20.4196      1.00000
     23     -20.3899      1.00000
     24     -20.2479      1.00000
     25     -20.1297      1.00000
     26     -20.0944      1.00000
     27     -20.0639      1.00000
     28     -19.7934      1.00000
     29     -19.2004      1.00000
     30     -15.3318      1.00000
     31     -15.3051      1.00000
     32     -15.2915      1.00000
     33     -15.2805      1.00000
     34     -15.2634      1.00000
     35     -15.2434      1.00000
     36     -14.8247      1.00000
     37     -14.8245      1.00000
     38     -14.8229      1.00000
     39     -14.8208      1.00000
     40     -14.8011      1.00000
     41     -14.8006      1.00000
     42     -13.7908      1.00000
     43     -13.7081      1.00000
     44     -13.5745      1.00000
     45     -13.5024      1.00000
     46     -12.2778      1.00000
     47     -12.2642      1.00000
     48     -12.2548      1.00000
     49     -12.2042      1.00000
     50     -12.1724      1.00000
     51     -12.1683      1.00000
     52     -12.1042      1.00000
     53     -11.9502      1.00000
     54     -11.8022      1.00000
     55     -11.6401      1.00000
     56     -11.2321      1.00000
     57     -11.1379      1.00000
     58     -11.0779      1.00000
     59     -10.9377      1.00000
     60     -10.8191      1.00000
     61     -10.5799      1.00000
     62     -10.5341      1.00000
     63     -10.4755      1.00000
     64     -10.0619      1.00000
     65      -9.9841      1.00000
     66      -9.8635      1.00000
     67      -9.8198      1.00000
     68      -9.7971      1.00000
     69      -9.7116      1.00000
     70      -9.6674      1.00000
     71      -9.2543      1.00000
     72      -9.1728      1.00000
     73      -9.1571      1.00000
     74      -9.1247      1.00000
     75      -9.0986      1.00000
     76      -9.0210      1.00000
     77      -8.9402      1.00000
     78      -8.9198      1.00000
     79      -8.7403      1.00000
     80      -8.6945      1.00000
     81      -8.6491      1.00000
     82      -8.6010      1.00000
     83      -8.5341      1.00000
     84      -8.4729      1.00000
     85      -8.4571      1.00000
     86      -8.4096      1.00000
     87      -8.3752      1.00000
     88      -8.3459      1.00000
     89      -8.2752      1.00000
     90      -8.1541      1.00000
     91      -8.0888      1.00000
     92      -8.0626      1.00000
     93      -8.0512      1.00000
     94      -7.9930      1.00000
     95      -7.8731      1.00000
     96      -7.7606      1.00000
     97      -7.7521      1.00000
     98      -7.7137      1.00000
     99      -7.5883      1.00000
    100      -7.5623      1.00000
    101      -7.4985      1.00000
    102      -7.4361      1.00000
    103      -7.3205      1.00000
    104      -7.2965      1.00000
    105      -7.2517      1.00000
    106      -7.2303      1.00000
    107      -7.2021      1.00000
    108      -7.1789      1.00000
    109      -7.0963      1.00000
    110      -7.0602      1.00000
    111      -7.0339      1.00000
    112      -6.9927      1.00000
    113      -6.9765      1.00000
    114      -6.8735      1.00000
    115      -6.7794      1.00000
    116      -6.7636      1.00000
    117      -6.7452      1.00000
    118      -6.7283      1.00000
    119      -6.7045      1.00000
    120      -6.6651      1.00000
    121      -6.6434      1.00000
    122      -6.5845      1.00000
    123      -6.5330      1.00000
    124      -6.4944      1.00000
    125      -6.4841      1.00000
    126      -6.4456      1.00000
    127      -6.4063      1.00000
    128      -6.3790      1.00000
    129      -6.3489      1.00000
    130      -6.3126      1.00000
    131      -6.2948      1.00000
    132      -6.2650      1.00000
    133      -6.2275      1.00000
    134      -6.2214      1.00000
    135      -6.2097      1.00000
    136      -6.1898      1.00000
    137      -6.1518      1.00000
    138      -6.1412      1.00000
    139      -6.1220      1.00000
    140      -6.1026      1.00000
    141      -6.0618      1.00000
    142      -6.0321      1.00000
    143      -6.0153      1.00000
    144      -5.9949      1.00000
    145      -5.9695      1.00000
    146      -5.9419      1.00000
    147      -5.9374      1.00000
    148      -5.9069      1.00000
    149      -5.8560      1.00000
    150      -5.8163      1.00000
    151      -5.7773      1.00000
    152      -5.7339      1.00000
    153      -5.7063      1.00000
    154      -5.6359      1.00000
    155      -5.6194      1.00000
    156      -5.6090      1.00000
    157      -5.5731      1.00000
    158      -5.5436      1.00000
    159      -5.4573      1.00000
    160      -5.4331      1.00000
    161      -5.1594      1.00000
    162      -5.1519      1.00000
    163      -4.9800      1.00000
    164      -4.8526      1.00000
    165      -4.8020      1.00000
    166      -4.7413      1.00000
    167      -4.6834      1.00000
    168      -4.6753      1.00000
    169      -4.6452      1.00000
    170      -4.5758      1.00000
    171      -4.3650      1.00000
    172      -4.1498      1.00000
    173      -4.1427      1.00000
    174      -0.4468      0.00000
    175      -0.3704      0.00000
    176      -0.2626      0.00000
    177      -0.2184      0.00000
    178       0.0968      0.00000
    179       0.3694      0.00000
    180       0.4605      0.00000
    181       0.5614      0.00000
    182       0.6801      0.00000
    183       0.7738      0.00000
    184       0.8796      0.00000
    185       0.9945      0.00000
    186       1.0223      0.00000
    187       1.0272      0.00000
    188       1.0937      0.00000
    189       1.1231      0.00000
    190       1.1837      0.00000
    191       1.2860      0.00000
    192       1.3546      0.00000
    193       1.3777      0.00000
    194       1.4221      0.00000
    195       1.5166      0.00000
    196       1.5568      0.00000
    197       1.5754      0.00000
    198       1.6123      0.00000
    199       1.6605      0.00000
    200       1.6821      0.00000
    201       1.7672      0.00000
    202       1.7965      0.00000
    203       1.8394      0.00000
    204       1.8911      0.00000
    205       1.9435      0.00000
    206       1.9944      0.00000
    207       2.1123      0.00000
    208       3.1163      0.00000

 spin component 2

 k-point     1 :       0.0000    0.0000    0.0000
  band No.  band energies     occupation 
      1     -31.8269      1.00000
      2     -31.7864      1.00000
      3     -31.3569      1.00000
      4     -31.3565      1.00000
      5     -21.1491      1.00000
      6     -21.0539      1.00000
      7     -21.0449      1.00000
      8     -21.0101      1.00000
      9     -20.9507      1.00000
     10     -20.8415      1.00000
     11     -20.6881      1.00000
     12     -20.6215      1.00000
     13     -20.5982      1.00000
     14     -20.5562      1.00000
     15     -20.5311      1.00000
     16     -20.5129      1.00000
     17     -20.4684      1.00000
     18     -20.4602      1.00000
     19     -20.4375      1.00000
     20     -20.4355      1.00000
     21     -20.4180      1.00000
     22     -20.3800      1.00000
     23     -20.3553      1.00000
     24     -20.2180      1.00000
     25     -20.0417      1.00000
     26     -20.0079      1.00000
     27     -19.9774      1.00000
     28     -19.7844      1.00000
     29     -19.2020      1.00000
     30     -15.3317      1.00000
     31     -15.3047      1.00000
     32     -15.2914      1.00000
     33     -15.2803      1.00000
     34     -15.2633      1.00000
     35     -15.2433      1.00000
     36     -14.8255      1.00000
     37     -14.8243      1.00000
     38     -14.8219      1.00000
     39     -14.8205      1.00000
     40     -14.8009      1.00000
     41     -14.8005      1.00000
     42     -12.3587      1.00000
     43     -11.7793      1.00000
     44     -11.5111      1.00000
     45     -11.4684      1.00000
     46     -10.9032      1.00000
     47     -10.6835      1.00000
     48     -10.5003      1.00000
     49     -10.4197      1.00000
     50     -10.3737      1.00000
     51      -9.9900      1.00000
     52      -9.8534      1.00000
     53      -9.8240      1.00000
     54      -9.7931      1.00000
     55      -9.7883      1.00000
     56      -9.7382      1.00000
     57      -9.7126      1.00000
     58      -9.6204      1.00000
     59      -9.4994      1.00000
     60      -9.4315      1.00000
     61      -9.3993      1.00000
     62      -9.3537      1.00000
     63      -9.2849      1.00000
     64      -9.1657      1.00000
     65      -9.1360      1.00000
     66      -8.8613      1.00000
     67      -8.6444      1.00000
     68      -8.5300      1.00000
     69      -8.3371      1.00000
     70      -8.2774      1.00000
     71      -8.2039      1.00000
     72      -8.1630      1.00000
     73      -8.0968      1.00000
     74      -8.0443      1.00000
     75      -7.9704      1.00000
     76      -7.9362      1.00000
     77      -7.8940      1.00000
     78      -7.8102      1.00000
     79      -7.7520      1.00000
     80      -7.6648      1.00000
     81      -7.6328      1.00000
     82      -7.5984      1.00000
     83      -7.5573      1.00000
     84      -7.5285      1.00000
     85      -7.4941      1.00000
     86      -7.4644      1.00000
     87      -7.3980      1.00000
     88      -7.3364      1.00000
     89      -7.3115      1.00000
     90      -7.2937      1.00000
     91      -7.1921      1.00000
     92      -7.1610      1.00000
     93      -7.1555      1.00000
     94      -7.0571      1.00000
     95      -7.0379      1.00000
     96      -7.0087      1.00000
     97      -7.0027      1.00000
     98      -6.9480      1.00000
     99      -6.9299      1.00000
    100      -6.9070      1.00000
    101      -6.8914      1.00000
    102      -6.8659      1.00000
    103      -6.8455      1.00000
    104      -6.8257      1.00000
    105      -6.7065      1.00000
    106      -6.6971      1.00000
    107      -6.6698      1.00000
    108      -6.6558      1.00000
    109      -6.6007      1.00000
    110      -6.5515      1.00000
    111      -6.4934      1.00000
    112      -6.4273      1.00000
    113      -6.3579      1.00000
    114      -6.3512      1.00000
    115      -6.3338      1.00000
    116      -6.3061      1.00000
    117      -6.2572      1.00000
    118      -6.2311      1.00000
    119      -6.2004      1.00000
    120      -6.1095      1.00000
    121      -6.0957      1.00000
    122      -6.0828      1.00000
    123      -6.0128      1.00000
    124      -5.9795      1.00000
    125      -5.9543      1.00000
    126      -5.9069      1.00000
    127      -5.8971      1.00000
    128      -5.8743      1.00000
    129      -5.8606      1.00000
    130      -5.8222      1.00000
    131      -5.8037      1.00000
    132      -5.7049      1.00000
    133      -5.7005      1.00000
    134      -5.6535      1.00000
    135      -5.6037      1.00000
    136      -5.5652      1.00000
    137      -5.5083      1.00000
    138      -5.3709      1.00000
    139      -5.2504      1.00000
    140      -5.2275      1.00000
    141      -5.1905      1.00000
    142      -5.1435      1.00000
    143      -5.0365      1.00000
    144      -4.8793      1.00000
    145      -4.8508      1.00000
    146      -4.8259      1.00000
    147      -4.7404      1.00000
    148      -4.6732      1.00000
    149      -4.3776      1.00000
    150      -4.2756      1.00000
    151      -4.1280      1.00000
    152      -4.0302      1.00000
    153      -3.9774      1.00000
    154      -2.5237      0.00000
    155      -2.2245      0.00000
    156      -2.1532      0.00000
    157      -2.1318      0.00000
    158      -2.0863      0.00000
    159      -2.0249      0.00000
    160      -1.5465      0.00000
    161      -1.5126      0.00000
    162      -1.4516      0.00000
    163      -1.4217      0.00000
    164      -1.3709      0.00000
    165      -1.3021      0.00000
    166      -0.5637      0.00000
    167      -0.1410      0.00000
    168       0.2059      0.00000
    169       0.2760      0.00000
    170       0.3184      0.00000
    171       0.4551      0.00000
    172       0.4978      0.00000
    173       0.5965      0.00000
    174       0.6649      0.00000
    175       0.8119      0.00000
    176       0.8936      0.00000
    177       0.9642      0.00000
    178       1.0757      0.00000
    179       1.1269      0.00000
    180       1.1482      0.00000
    181       1.2113      0.00000
    182       1.2380      0.00000
    183       1.2795      0.00000
    184       1.4431      0.00000
    185       1.4612      0.00000
    186       1.4861      0.00000
    187       1.5245      0.00000
    188       1.6235      0.00000
    189       1.6269      0.00000
    190       1.6606      0.00000
    191       1.7277      0.00000
    192       1.7501      0.00000
    193       1.7628      0.00000
    194       1.8077      0.00000
    195       1.8448      0.00000
    196       1.8578      0.00000
    197       1.8851      0.00000
    198       1.9042      0.00000
    199       1.9472      0.00000
    200       1.9616      0.00000
    201       1.9857      0.00000
    202       2.0228      0.00000
    203       2.0466      0.00000
    204       2.0872      0.00000
    205       2.1149      0.00000
    206       2.1537      0.00000
    207       2.1824      0.00000
    208       2.2229      0.00000

 k-point     2 :       0.3333    0.0000    0.0000
  band No.  band energies     occupation 
      1     -31.8269      1.00000
      2     -31.7864      1.00000
      3     -31.3569      1.00000
      4     -31.3565      1.00000
      5     -21.1436      1.00000
      6     -21.0539      1.00000
      7     -21.0521      1.00000
      8     -21.0112      1.00000
      9     -20.9486      1.00000
     10     -20.8405      1.00000
     11     -20.6758      1.00000
     12     -20.6410      1.00000
     13     -20.5972      1.00000
     14     -20.5509      1.00000
     15     -20.5311      1.00000
     16     -20.5075      1.00000
     17     -20.4715      1.00000
     18     -20.4667      1.00000
     19     -20.4371      1.00000
     20     -20.4354      1.00000
     21     -20.4140      1.00000
     22     -20.3737      1.00000
     23     -20.3612      1.00000
     24     -20.2177      1.00000
     25     -20.0416      1.00000
     26     -20.0078      1.00000
     27     -19.9774      1.00000
     28     -19.7843      1.00000
     29     -19.2019      1.00000
     30     -15.3317      1.00000
     31     -15.3047      1.00000
     32     -15.2914      1.00000
     33     -15.2803      1.00000
     34     -15.2633      1.00000
     35     -15.2433      1.00000
     36     -14.8246      1.00000
     37     -14.8233      1.00000
     38     -14.8228      1.00000
     39     -14.8215      1.00000
     40     -14.8009      1.00000
     41     -14.8005      1.00000
     42     -12.2914      1.00000
     43     -11.7369      1.00000
     44     -11.6372      1.00000
     45     -11.3792      1.00000
     46     -10.9485      1.00000
     47     -10.8990      1.00000
     48     -10.5058      1.00000
     49     -10.4182      1.00000
     50     -10.2696      1.00000
     51     -10.0689      1.00000
     52      -9.9580      1.00000
     53      -9.8768      1.00000
     54      -9.7955      1.00000
     55      -9.7825      1.00000
     56      -9.6675      1.00000
     57      -9.6424      1.00000
     58      -9.5620      1.00000
     59      -9.5100      1.00000
     60      -9.3901      1.00000
     61      -9.3764      1.00000
     62      -9.3284      1.00000
     63      -9.2924      1.00000
     64      -9.1852      1.00000
     65      -8.9796      1.00000
     66      -8.8311      1.00000
     67      -8.6985      1.00000
     68      -8.4407      1.00000
     69      -8.3191      1.00000
     70      -8.2600      1.00000
     71      -8.2152      1.00000
     72      -8.1787      1.00000
     73      -8.1124      1.00000
     74      -8.0607      1.00000
     75      -7.9950      1.00000
     76      -7.9229      1.00000
     77      -7.8949      1.00000
     78      -7.7883      1.00000
     79      -7.7342      1.00000
     80      -7.6987      1.00000
     81      -7.6620      1.00000
     82      -7.6087      1.00000
     83      -7.5550      1.00000
     84      -7.4775      1.00000
     85      -7.4642      1.00000
     86      -7.4213      1.00000
     87      -7.3769      1.00000
     88      -7.3308      1.00000
     89      -7.2974      1.00000
     90      -7.2463      1.00000
     91      -7.2325      1.00000
     92      -7.1837      1.00000
     93      -7.1119      1.00000
     94      -7.0701      1.00000
     95      -7.0632      1.00000
     96      -7.0422      1.00000
     97      -7.0259      1.00000
     98      -6.9948      1.00000
     99      -6.9790      1.00000
    100      -6.9313      1.00000
    101      -6.9118      1.00000
    102      -6.8833      1.00000
    103      -6.8538      1.00000
    104      -6.8105      1.00000
    105      -6.7600      1.00000
    106      -6.7409      1.00000
    107      -6.6686      1.00000
    108      -6.6404      1.00000
    109      -6.5914      1.00000
    110      -6.5390      1.00000
    111      -6.5029      1.00000
    112      -6.4623      1.00000
    113      -6.3846      1.00000
    114      -6.3588      1.00000
    115      -6.2969      1.00000
    116      -6.2884      1.00000
    117      -6.2504      1.00000
    118      -6.2327      1.00000
    119      -6.1869      1.00000
    120      -6.1322      1.00000
    121      -6.1102      1.00000
    122      -6.0744      1.00000
    123      -6.0011      1.00000
    124      -5.9871      1.00000
    125      -5.9472      1.00000
    126      -5.9273      1.00000
    127      -5.9069      1.00000
    128      -5.8844      1.00000
    129      -5.8362      1.00000
    130      -5.8167      1.00000
    131      -5.7903      1.00000
    132      -5.7546      1.00000
    133      -5.7026      1.00000
    134      -5.6503      1.00000
    135      -5.6441      1.00000
    136      -5.5329      1.00000
    137      -5.4766      1.00000
    138      -5.3760      1.00000
    139      -5.2455      1.00000
    140      -5.1951      1.00000
    141      -5.1599      1.00000
    142      -5.1377      1.00000
    143      -5.0320      1.00000
    144      -4.8735      1.00000
    145      -4.8620      1.00000
    146      -4.8037      1.00000
    147      -4.7401      1.00000
    148      -4.6921      1.00000
    149      -4.3774      1.00000
    150      -4.3086      1.00000
    151      -4.0973      1.00000
    152      -4.0287      1.00000
    153      -3.9576      1.00000
    154      -2.4735      0.00000
    155      -2.2479      0.00000
    156      -2.1783      0.00000
    157      -2.1275      0.00000
    158      -2.1209      0.00000
    159      -2.0250      0.00000
    160      -1.6606      0.00000
    161      -1.5085      0.00000
    162      -1.4808      0.00000
    163      -1.3679      0.00000
    164      -1.3415      0.00000
    165      -1.2678      0.00000
    166      -0.5822      0.00000
    167      -0.0419      0.00000
    168       0.1793      0.00000
    169       0.2530      0.00000
    170       0.2856      0.00000
    171       0.3817      0.00000
    172       0.4647      0.00000
    173       0.5471      0.00000
    174       0.6558      0.00000
    175       0.7840      0.00000
    176       0.8523      0.00000
    177       0.8965      0.00000
    178       1.0289      0.00000
    179       1.0873      0.00000
    180       1.2044      0.00000
    181       1.2282      0.00000
    182       1.2700      0.00000
    183       1.3726      0.00000
    184       1.4125      0.00000
    185       1.4810      0.00000
    186       1.5140      0.00000
    187       1.5809      0.00000
    188       1.6100      0.00000
    189       1.6341      0.00000
    190       1.6824      0.00000
    191       1.7247      0.00000
    192       1.7540      0.00000
    193       1.7919      0.00000
    194       1.8266      0.00000
    195       1.8519      0.00000
    196       1.8995      0.00000
    197       1.9261      0.00000
    198       1.9456      0.00000
    199       1.9700      0.00000
    200       1.9893      0.00000
    201       2.0282      0.00000
    202       2.0663      0.00000
    203       2.0723      0.00000
    204       2.0984      0.00000
    205       2.1496      0.00000
    206       2.1745      0.00000
    207       2.2299      0.00000
    208       2.2662      0.00000

 k-point     3 :       0.0000    0.3333    0.0000
  band No.  band energies     occupation 
      1     -31.8269      1.00000
      2     -31.7864      1.00000
      3     -31.3569      1.00000
      4     -31.3565      1.00000
      5     -21.1328      1.00000
      6     -21.0927      1.00000
      7     -21.0221      1.00000
      8     -21.0100      1.00000
      9     -20.9513      1.00000
     10     -20.8406      1.00000
     11     -20.6850      1.00000
     12     -20.6215      1.00000
     13     -20.5974      1.00000
     14     -20.5632      1.00000
     15     -20.5303      1.00000
     16     -20.5152      1.00000
     17     -20.4684      1.00000
     18     -20.4602      1.00000
     19     -20.4379      1.00000
     20     -20.4306      1.00000
     21     -20.4165      1.00000
     22     -20.3800      1.00000
     23     -20.3573      1.00000
     24     -20.2178      1.00000
     25     -20.0416      1.00000
     26     -20.0078      1.00000
     27     -19.9774      1.00000
     28     -19.7843      1.00000
     29     -19.2019      1.00000
     30     -15.3316      1.00000
     31     -15.3049      1.00000
     32     -15.2913      1.00000
     33     -15.2803      1.00000
     34     -15.2633      1.00000
     35     -15.2433      1.00000
     36     -14.8246      1.00000
     37     -14.8233      1.00000
     38     -14.8228      1.00000
     39     -14.8215      1.00000
     40     -14.8009      1.00000
     41     -14.8005      1.00000
     42     -12.2800      1.00000
     43     -11.8128      1.00000
     44     -11.5573      1.00000
     45     -11.3949      1.00000
     46     -10.9502      1.00000
     47     -10.9132      1.00000
     48     -10.4807      1.00000
     49     -10.3745      1.00000
     50     -10.3014      1.00000
     51     -10.0449      1.00000
     52     -10.0201      1.00000
     53      -9.8293      1.00000
     54      -9.8103      1.00000
     55      -9.7587      1.00000
     56      -9.7230      1.00000
     57      -9.6776      1.00000
     58      -9.5508      1.00000
     59      -9.4555      1.00000
     60      -9.3958      1.00000
     61      -9.3801      1.00000
     62      -9.3295      1.00000
     63      -9.2939      1.00000
     64      -9.1844      1.00000
     65      -8.9849      1.00000
     66      -8.8255      1.00000
     67      -8.6931      1.00000
     68      -8.4506      1.00000
     69      -8.3223      1.00000
     70      -8.2739      1.00000
     71      -8.2118      1.00000
     72      -8.1730      1.00000
     73      -8.0852      1.00000
     74      -8.0548      1.00000
     75      -7.9896      1.00000
     76      -7.9601      1.00000
     77      -7.8870      1.00000
     78      -7.7943      1.00000
     79      -7.7477      1.00000
     80      -7.7234      1.00000
     81      -7.6596      1.00000
     82      -7.6119      1.00000
     83      -7.5308      1.00000
     84      -7.4763      1.00000
     85      -7.4463      1.00000
     86      -7.4177      1.00000
     87      -7.3873      1.00000
     88      -7.3080      1.00000
     89      -7.2974      1.00000
     90      -7.2725      1.00000
     91      -7.2198      1.00000
     92      -7.1567      1.00000
     93      -7.1410      1.00000
     94      -7.0901      1.00000
     95      -7.0618      1.00000
     96      -7.0497      1.00000
     97      -7.0138      1.00000
     98      -6.9810      1.00000
     99      -6.9587      1.00000
    100      -6.9270      1.00000
    101      -6.8994      1.00000
    102      -6.8763      1.00000
    103      -6.8578      1.00000
    104      -6.8377      1.00000
    105      -6.7804      1.00000
    106      -6.7619      1.00000
    107      -6.6356      1.00000
    108      -6.6140      1.00000
    109      -6.5751      1.00000
    110      -6.5558      1.00000
    111      -6.5215      1.00000
    112      -6.4267      1.00000
    113      -6.3887      1.00000
    114      -6.3698      1.00000
    115      -6.3186      1.00000
    116      -6.2756      1.00000
    117      -6.2455      1.00000
    118      -6.2139      1.00000
    119      -6.1843      1.00000
    120      -6.1425      1.00000
    121      -6.1205      1.00000
    122      -6.1124      1.00000
    123      -6.0392      1.00000
    124      -5.9828      1.00000
    125      -5.9488      1.00000
    126      -5.9277      1.00000
    127      -5.8999      1.00000
    128      -5.8734      1.00000
    129      -5.8328      1.00000
    130      -5.8003      1.00000
    131      -5.7820      1.00000
    132      -5.7295      1.00000
    133      -5.7127      1.00000
    134      -5.6832      1.00000
    135      -5.6428      1.00000
    136      -5.5203      1.00000
    137      -5.4748      1.00000
    138      -5.3712      1.00000
    139      -5.2462      1.00000
    140      -5.2276      1.00000
    141      -5.1476      1.00000
    142      -5.1315      1.00000
    143      -5.0332      1.00000
    144      -4.8825      1.00000
    145      -4.8499      1.00000
    146      -4.8158      1.00000
    147      -4.7343      1.00000
    148      -4.6946      1.00000
    149      -4.3714      1.00000
    150      -4.2945      1.00000
    151      -4.0991      1.00000
    152      -4.0121      1.00000
    153      -3.9748      1.00000
    154      -2.4212      0.00000
    155      -2.2316      0.00000
    156      -2.1937      0.00000
    157      -2.1416      0.00000
    158      -2.1362      0.00000
    159      -2.0590      0.00000
    160      -1.6442      0.00000
    161      -1.4874      0.00000
    162      -1.4780      0.00000
    163      -1.3861      0.00000
    164      -1.3606      0.00000
    165      -1.2589      0.00000
    166      -0.5627      0.00000
    167      -0.0430      0.00000
    168       0.1685      0.00000
    169       0.2314      0.00000
    170       0.2714      0.00000
    171       0.3669      0.00000
    172       0.4929      0.00000
    173       0.5602      0.00000
    174       0.6440      0.00000
    175       0.7564      0.00000
    176       0.8441      0.00000
    177       0.9337      0.00000
    178       1.0503      0.00000
    179       1.0828      0.00000
    180       1.2255      0.00000
    181       1.2363      0.00000
    182       1.2473      0.00000
    183       1.3743      0.00000
    184       1.3995      0.00000
    185       1.5047      0.00000
    186       1.5305      0.00000
    187       1.5878      0.00000
    188       1.6137      0.00000
    189       1.6595      0.00000
    190       1.6794      0.00000
    191       1.7082      0.00000
    192       1.7442      0.00000
    193       1.7820      0.00000
    194       1.7968      0.00000
    195       1.8407      0.00000
    196       1.8789      0.00000
    197       1.8919      0.00000
    198       1.9212      0.00000
    199       1.9556      0.00000
    200       1.9945      0.00000
    201       2.0030      0.00000
    202       2.0388      0.00000
    203       2.0772      0.00000
    204       2.0960      0.00000
    205       2.1416      0.00000
    206       2.1871      0.00000
    207       2.2229      0.00000
    208       2.2894      0.00000

 k-point     4 :       0.3333    0.3333    0.0000
  band No.  band energies     occupation 
      1     -31.8269      1.00000
      2     -31.7864      1.00000
      3     -31.3569      1.00000
      4     -31.3565      1.00000
      5     -21.1276      1.00000
      6     -21.0877      1.00000
      7     -21.0468      1.00000
      8     -20.9971      1.00000
      9     -20.9506      1.00000
     10     -20.8398      1.00000
     11     -20.6735      1.00000
     12     -20.6395      1.00000
     13     -20.5961      1.00000
     14     -20.5621      1.00000
     15     -20.5240      1.00000
     16     -20.5101      1.00000
     17     -20.4717      1.00000
     18     -20.4707      1.00000
     19     -20.4380      1.00000
     20     -20.4313      1.00000
     21     -20.4119      1.00000
     22     -20.3733      1.00000
     23     -20.3618      1.00000
     24     -20.2175      1.00000
     25     -20.0416      1.00000
     26     -20.0079      1.00000
     27     -19.9774      1.00000
     28     -19.7843      1.00000
     29     -19.2019      1.00000
     30     -15.3316      1.00000
     31     -15.3050      1.00000
     32     -15.2912      1.00000
     33     -15.2803      1.00000
     34     -15.2633      1.00000
     35     -15.2433      1.00000
     36     -14.8254      1.00000
     37     -14.8233      1.00000
     38     -14.8219      1.00000
     39     -14.8215      1.00000
     40     -14.8009      1.00000
     41     -14.8005      1.00000
     42     -12.2064      1.00000
     43     -11.7662      1.00000
     44     -11.5547      1.00000
     45     -11.4899      1.00000
     46     -11.0944      1.00000
     47     -10.8447      1.00000
     48     -10.5683      1.00000
     49     -10.4191      1.00000
     50     -10.2880      1.00000
     51     -10.1125      1.00000
     52     -10.0100      1.00000
     53      -9.9001      1.00000
     54      -9.8198      1.00000
     55      -9.7312      1.00000
     56      -9.6607      1.00000
     57      -9.5406      1.00000
     58      -9.4987      1.00000
     59      -9.4066      1.00000
     60      -9.3830      1.00000
     61      -9.3764      1.00000
     62      -9.3476      1.00000
     63      -9.3055      1.00000
     64      -9.2100      1.00000
     65      -8.9367      1.00000
     66      -8.7659      1.00000
     67      -8.7278      1.00000
     68      -8.3775      1.00000
     69      -8.3400      1.00000
     70      -8.2905      1.00000
     71      -8.1872      1.00000
     72      -8.1485      1.00000
     73      -8.1061      1.00000
     74      -8.0264      1.00000
     75      -8.0078      1.00000
     76      -7.9665      1.00000
     77      -7.8786      1.00000
     78      -7.7676      1.00000
     79      -7.7044      1.00000
     80      -7.6792      1.00000
     81      -7.6432      1.00000
     82      -7.5870      1.00000
     83      -7.5254      1.00000
     84      -7.5053      1.00000
     85      -7.4636      1.00000
     86      -7.4138      1.00000
     87      -7.3837      1.00000
     88      -7.3632      1.00000
     89      -7.3058      1.00000
     90      -7.2645      1.00000
     91      -7.2334      1.00000
     92      -7.1972      1.00000
     93      -7.1514      1.00000
     94      -7.1158      1.00000
     95      -7.0734      1.00000
     96      -7.0484      1.00000
     97      -7.0322      1.00000
     98      -7.0238      1.00000
     99      -6.9753      1.00000
    100      -6.9569      1.00000
    101      -6.9232      1.00000
    102      -6.9095      1.00000
    103      -6.8795      1.00000
    104      -6.8365      1.00000
    105      -6.7757      1.00000
    106      -6.7364      1.00000
    107      -6.6814      1.00000
    108      -6.6547      1.00000
    109      -6.5692      1.00000
    110      -6.5286      1.00000
    111      -6.4886      1.00000
    112      -6.4535      1.00000
    113      -6.3785      1.00000
    114      -6.3464      1.00000
    115      -6.2972      1.00000
    116      -6.2752      1.00000
    117      -6.2059      1.00000
    118      -6.1746      1.00000
    119      -6.1668      1.00000
    120      -6.1510      1.00000
    121      -6.1446      1.00000
    122      -6.0894      1.00000
    123      -6.0087      1.00000
    124      -5.9637      1.00000
    125      -5.9571      1.00000
    126      -5.9272      1.00000
    127      -5.9058      1.00000
    128      -5.8902      1.00000
    129      -5.8632      1.00000
    130      -5.8172      1.00000
    131      -5.8059      1.00000
    132      -5.7762      1.00000
    133      -5.7659      1.00000
    134      -5.6684      1.00000
    135      -5.6049      1.00000
    136      -5.5290      1.00000
    137      -5.4579      1.00000
    138      -5.3763      1.00000
    139      -5.2468      1.00000
    140      -5.2317      1.00000
    141      -5.1481      1.00000
    142      -5.1230      1.00000
    143      -5.0290      1.00000
    144      -4.8732      1.00000
    145      -4.8610      1.00000
    146      -4.7948      1.00000
    147      -4.7293      1.00000
    148      -4.6938      1.00000
    149      -4.3837      1.00000
    150      -4.3149      1.00000
    151      -4.0589      1.00000
    152      -4.0087      1.00000
    153      -3.9565      1.00000
    154      -2.3500      0.00000
    155      -2.2608      0.00000
    156      -2.1879      0.00000
    157      -2.1729      0.00000
    158      -2.1442      0.00000
    159      -2.0587      0.00000
    160      -1.8020      0.00000
    161      -1.5065      0.00000
    162      -1.4679      0.00000
    163      -1.3331      0.00000
    164      -1.3246      0.00000
    165      -1.2281      0.00000
    166      -0.5834      0.00000
    167       0.0171      0.00000
    168       0.1536      0.00000
    169       0.2131      0.00000
    170       0.2464      0.00000
    171       0.3453      0.00000
    172       0.4746      0.00000
    173       0.5087      0.00000
    174       0.6750      0.00000
    175       0.7415      0.00000
    176       0.7851      0.00000
    177       0.8785      0.00000
    178       0.9855      0.00000
    179       1.1424      0.00000
    180       1.1596      0.00000
    181       1.2317      0.00000
    182       1.3507      0.00000
    183       1.3720      0.00000
    184       1.4082      0.00000
    185       1.4473      0.00000
    186       1.4923      0.00000
    187       1.5179      0.00000
    188       1.5939      0.00000
    189       1.6295      0.00000
    190       1.6612      0.00000
    191       1.7309      0.00000
    192       1.7685      0.00000
    193       1.7967      0.00000
    194       1.8168      0.00000
    195       1.8642      0.00000
    196       1.9059      0.00000
    197       1.9302      0.00000
    198       1.9523      0.00000
    199       2.0334      0.00000
    200       2.0722      0.00000
    201       2.0957      0.00000
    202       2.1256      0.00000
    203       2.1363      0.00000
    204       2.1750      0.00000
    205       2.2114      0.00000
    206       2.2989      0.00000
    207       2.3589      0.00000
    208       3.1216      0.00000

 k-point     5 :      -0.3333    0.3333    0.0000
  band No.  band energies     occupation 
      1     -31.8269      1.00000
      2     -31.7864      1.00000
      3     -31.3569      1.00000
      4     -31.3565      1.00000
      5     -21.1276      1.00000
      6     -21.0877      1.00000
      7     -21.0467      1.00000
      8     -20.9971      1.00000
      9     -20.9506      1.00000
     10     -20.8398      1.00000
     11     -20.6735      1.00000
     12     -20.6395      1.00000
     13     -20.5962      1.00000
     14     -20.5620      1.00000
     15     -20.5242      1.00000
     16     -20.5100      1.00000
     17     -20.4718      1.00000
     18     -20.4705      1.00000
     19     -20.4381      1.00000
     20     -20.4313      1.00000
     21     -20.4119      1.00000
     22     -20.3730      1.00000
     23     -20.3620      1.00000
     24     -20.2175      1.00000
     25     -20.0416      1.00000
     26     -20.0078      1.00000
     27     -19.9774      1.00000
     28     -19.7843      1.00000
     29     -19.2019      1.00000
     30     -15.3316      1.00000
     31     -15.3050      1.00000
     32     -15.2912      1.00000
     33     -15.2803      1.00000
     34     -15.2633      1.00000
     35     -15.2433      1.00000
     36     -14.8246      1.00000
     37     -14.8242      1.00000
     38     -14.8228      1.00000
     39     -14.8206      1.00000
     40     -14.8009      1.00000
     41     -14.8005      1.00000
     42     -12.2062      1.00000
     43     -11.7665      1.00000
     44     -11.5552      1.00000
     45     -11.4895      1.00000
     46     -11.0929      1.00000
     47     -10.8466      1.00000
     48     -10.5763      1.00000
     49     -10.4073      1.00000
     50     -10.2919      1.00000
     51     -10.1032      1.00000
     52     -10.0115      1.00000
     53      -9.9013      1.00000
     54      -9.8152      1.00000
     55      -9.7294      1.00000
     56      -9.6613      1.00000
     57      -9.5869      1.00000
     58      -9.4910      1.00000
     59      -9.3867      1.00000
     60      -9.3813      1.00000
     61      -9.3572      1.00000
     62      -9.3458      1.00000
     63      -9.3004      1.00000
     64      -9.2368      1.00000
     65      -8.9386      1.00000
     66      -8.8056      1.00000
     67      -8.6668      1.00000
     68      -8.3961      1.00000
     69      -8.3291      1.00000
     70      -8.2330      1.00000
     71      -8.2176      1.00000
     72      -8.1584      1.00000
     73      -8.1310      1.00000
     74      -8.0336      1.00000
     75      -7.9896      1.00000
     76      -7.9630      1.00000
     77      -7.8742      1.00000
     78      -7.7966      1.00000
     79      -7.7230      1.00000
     80      -7.6935      1.00000
     81      -7.6292      1.00000
     82      -7.6011      1.00000
     83      -7.5397      1.00000
     84      -7.4923      1.00000
     85      -7.4513      1.00000
     86      -7.4060      1.00000
     87      -7.3688      1.00000
     88      -7.3449      1.00000
     89      -7.2820      1.00000
     90      -7.2581      1.00000
     91      -7.2186      1.00000
     92      -7.2082      1.00000
     93      -7.1521      1.00000
     94      -7.1159      1.00000
     95      -7.0799      1.00000
     96      -7.0593      1.00000
     97      -7.0399      1.00000
     98      -7.0144      1.00000
     99      -6.9973      1.00000
    100      -6.9561      1.00000
    101      -6.9411      1.00000
    102      -6.9109      1.00000
    103      -6.8756      1.00000
    104      -6.8418      1.00000
    105      -6.7551      1.00000
    106      -6.7395      1.00000
    107      -6.6958      1.00000
    108      -6.6542      1.00000
    109      -6.5667      1.00000
    110      -6.5326      1.00000
    111      -6.5046      1.00000
    112      -6.4310      1.00000
    113      -6.3813      1.00000
    114      -6.3111      1.00000
    115      -6.2979      1.00000
    116      -6.2681      1.00000
    117      -6.2192      1.00000
    118      -6.2049      1.00000
    119      -6.1796      1.00000
    120      -6.1411      1.00000
    121      -6.1121      1.00000
    122      -6.0901      1.00000
    123      -6.0096      1.00000
    124      -5.9852      1.00000
    125      -5.9766      1.00000
    126      -5.9194      1.00000
    127      -5.9013      1.00000
    128      -5.8874      1.00000
    129      -5.8473      1.00000
    130      -5.8140      1.00000
    131      -5.7987      1.00000
    132      -5.7785      1.00000
    133      -5.7536      1.00000
    134      -5.6683      1.00000
    135      -5.6373      1.00000
    136      -5.5188      1.00000
    137      -5.4633      1.00000
    138      -5.3766      1.00000
    139      -5.2473      1.00000
    140      -5.2316      1.00000
    141      -5.1468      1.00000
    142      -5.1202      1.00000
    143      -5.0286      1.00000
    144      -4.8752      1.00000
    145      -4.8611      1.00000
    146      -4.7928      1.00000
    147      -4.7342      1.00000
    148      -4.6932      1.00000
    149      -4.3749      1.00000
    150      -4.3215      1.00000
    151      -4.0574      1.00000
    152      -4.0086      1.00000
    153      -3.9567      1.00000
    154      -2.3514      0.00000
    155      -2.2614      0.00000
    156      -2.1878      0.00000
    157      -2.1730      0.00000
    158      -2.1433      0.00000
    159      -2.0587      0.00000
    160      -1.8010      0.00000
    161      -1.5066      0.00000
    162      -1.4677      0.00000
    163      -1.3333      0.00000
    164      -1.3242      0.00000
    165      -1.2280      0.00000
    166      -0.5837      0.00000
    167       0.0243      0.00000
    168       0.1510      0.00000
    169       0.1971      0.00000
    170       0.2354      0.00000
    171       0.3882      0.00000
    172       0.4754      0.00000
    173       0.5080      0.00000
    174       0.6482      0.00000
    175       0.7395      0.00000
    176       0.7680      0.00000
    177       0.9001      0.00000
    178       0.9707      0.00000
    179       1.1091      0.00000
    180       1.1821      0.00000
    181       1.2460      0.00000
    182       1.3710      0.00000
    183       1.3968      0.00000
    184       1.4080      0.00000
    185       1.4325      0.00000
    186       1.4823      0.00000
    187       1.5076      0.00000
    188       1.5893      0.00000
    189       1.6335      0.00000
    190       1.7031      0.00000
    191       1.7193      0.00000
    192       1.7672      0.00000
    193       1.7897      0.00000
    194       1.8358      0.00000
    195       1.8623      0.00000
    196       1.8818      0.00000
    197       1.9376      0.00000
    198       1.9607      0.00000
    199       2.0497      0.00000
    200       2.0669      0.00000
    201       2.0836      0.00000
    202       2.1050      0.00000
    203       2.1301      0.00000
    204       2.1624      0.00000
    205       2.1760      0.00000
    206       2.2814      0.00000
    207       2.3668      0.00000
    208       3.1841      0.00000


--------------------------------------------------------------------------------------------------------


 soft charge-density along one line, spin component           1
         0         1         2         3         4         5         6         7         8         9
 total charge-density along one line
 
 soft charge-density along one line, spin component           2
         0         1         2         3         4         5         6         7         8         9
 total charge-density along one line
 
 pseudopotential strength for first ion, spin component:           1
-13.077  -0.299  -0.265   0.281  -0.357   1.196   0.086   0.050
 -0.299 -13.566  -0.075   0.447  -0.232   0.086   1.320   0.010
 -0.265  -0.075 -11.153   0.009  -0.060   0.050   0.010   0.955
  0.281   0.447   0.009 -13.284  -0.129  -0.074  -0.122  -0.001
 -0.357  -0.232  -0.060  -0.129 -11.169   0.048   0.046   0.014
  1.196   0.086   0.050  -0.074   0.048   0.221  -0.026  -0.028
  0.086   1.320   0.010  -0.122   0.046  -0.026   0.175  -0.009
  0.050   0.010   0.955  -0.001   0.014  -0.028  -0.009   0.452
 -0.074  -0.122  -0.001   1.243   0.017   0.026   0.040   0.001
  0.048   0.046   0.014   0.017   0.939  -0.042  -0.024  -0.006
 -0.076  -0.049   0.031   0.044  -0.025   0.018   0.012  -0.008
  0.008   0.005  -0.003  -0.004   0.002  -0.002  -0.001   0.001
  0.000   0.003   0.000  -0.000   0.000  -0.000  -0.001  -0.000
 -0.000  -0.000   0.004   0.000  -0.000   0.000   0.000  -0.002
 -0.000  -0.000   0.000   0.003   0.000   0.000   0.000   0.000
  0.000   0.000   0.000   0.000  -0.000   0.000   0.000   0.000
  0.000   0.000  -0.002   0.000   0.000  -0.000  -0.000   0.001
 -0.000   0.000  -0.000   0.000   0.000  -0.000  -0.000   0.000
 pseudopotential strength for first ion, spin component:           2
-11.325   1.548  -0.454  -1.019  -0.210   0.845  -0.226   0.092
  1.548  -9.811   0.280  -1.867   0.018  -0.226   0.633  -0.053
 -0.454   0.280 -10.243  -0.290  -0.102   0.092  -0.053   0.751
 -1.019  -1.867  -0.290 -10.938  -0.592   0.144   0.266   0.052
 -0.210   0.018  -0.102  -0.592 -10.223   0.023   0.008   0.024
  0.845  -0.226   0.092   0.144   0.023   0.404   0.178  -0.047
 -0.226   0.633  -0.053   0.266   0.008   0.178   0.579   0.030
  0.092  -0.053   0.751   0.052   0.024  -0.047   0.030   0.542
  0.144   0.266   0.052   0.792   0.101  -0.118  -0.216  -0.031
  0.023   0.008   0.024   0.101   0.724  -0.026   0.004  -0.010
  0.003   0.006   0.002  -0.005  -0.000   0.001   0.000  -0.002
  0.003   0.002  -0.002  -0.002   0.001  -0.001  -0.000   0.000
 -0.000   0.003   0.000   0.000   0.000   0.000  -0.001  -0.000
  0.000  -0.000   0.005   0.000  -0.000  -0.000  -0.000  -0.001
 -0.000   0.000   0.000   0.003  -0.000   0.000  -0.000   0.000
 -0.000   0.000   0.000   0.000  -0.000  -0.000   0.000   0.000
  0.000   0.000  -0.002  -0.000   0.000   0.000  -0.000   0.001
  0.000   0.000  -0.000   0.000   0.000   0.000   0.000   0.000
 total augmentation occupancy for first ion, spin component:           1
  1.755  -0.294   0.073   0.194   0.094   0.086  -0.020  -0.095   0.025  -0.142  -0.013  -0.071   0.001  -0.005  -0.000   0.000
 -0.294   1.468  -0.026   0.356  -0.001  -0.022   0.002  -0.015   0.038  -0.071   0.002  -0.037   0.000  -0.002  -0.001  -0.002
  0.073  -0.026   1.200   0.040   0.009  -0.012  -0.043   0.800   0.021  -0.017  -0.037   0.031  -0.002   0.040   0.001   0.000
  0.194   0.356   0.040   1.686   0.108   0.038   0.039  -0.008   0.032  -0.069  -0.001   0.036  -0.001   0.000  -0.001  -0.000
  0.094  -0.001   0.009   0.108   1.257  -0.140  -0.035  -0.031  -0.022   0.856   0.009  -0.024   0.001  -0.001   0.000  -0.000
  0.086  -0.022  -0.012   0.038  -0.140   0.191  -0.007   0.001   0.009  -0.085   0.015  -0.005  -0.007   0.000   0.007   0.001
 -0.020   0.002  -0.043   0.039  -0.035  -0.007   0.159  -0.025   0.011  -0.017   0.011  -0.001   0.010  -0.005   0.001  -0.001
 -0.095  -0.015   0.800  -0.008  -0.031   0.001  -0.025   0.594   0.013  -0.015  -0.046   0.034  -0.003   0.003   0.002   0.000
  0.025   0.038   0.021   0.032  -0.022   0.009   0.011   0.013   0.168  -0.011  -0.012   0.003   0.000   0.003   0.014  -0.000
 -0.142  -0.071  -0.017  -0.069   0.856  -0.085  -0.017  -0.015  -0.011   0.665   0.018  -0.012   0.001   0.000   0.004  -0.000
 -0.013   0.002  -0.037  -0.001   0.009   0.015   0.011  -0.046  -0.012   0.018   1.405  -0.588  -0.001   0.029   0.001   0.000
 -0.071  -0.037   0.031   0.036  -0.024  -0.005  -0.001   0.034   0.003  -0.012  -0.588   0.276  -0.000  -0.003   0.000   0.000
  0.001   0.000  -0.002  -0.001   0.001  -0.007   0.010  -0.003   0.000   0.001  -0.001  -0.000   0.396   0.001  -0.002  -0.033
 -0.005  -0.002   0.040   0.000  -0.001   0.000  -0.005   0.003   0.003   0.000   0.029  -0.003   0.001   0.363  -0.001  -0.001
 -0.000  -0.001   0.001  -0.001   0.000   0.007   0.001   0.002   0.014   0.004   0.001   0.000  -0.002  -0.001   0.410  -0.001
  0.000  -0.002   0.000  -0.000  -0.000   0.001  -0.001   0.000  -0.000  -0.000   0.000   0.000  -0.033  -0.001  -0.001   0.003
  0.000   0.000  -0.002  -0.000  -0.000  -0.000   0.000   0.000  -0.000  -0.000  -0.002   0.000  -0.001  -0.031   0.001   0.000
 -0.000  -0.000  -0.000  -0.003  -0.000  -0.001  -0.000  -0.000  -0.001  -0.000  -0.000  -0.000  -0.001   0.001  -0.034   0.000
 total augmentation occupancy for first ion, spin component:           2
  0.189   0.285  -0.016  -0.203   0.020  -0.060  -0.024   0.029   0.017  -0.005  -0.018  -0.041  -0.001   0.002   0.001  -0.000
  0.285   0.500   0.049  -0.360   0.044  -0.022  -0.088  -0.016   0.030   0.006  -0.018  -0.037  -0.001   0.001   0.001  -0.001
 -0.016   0.049   0.082  -0.041  -0.003  -0.008  -0.003  -0.015   0.001  -0.001   0.003   0.003  -0.000   0.000   0.000  -0.000
 -0.203  -0.360  -0.041   0.281  -0.064   0.011   0.029   0.014  -0.068   0.019   0.014   0.031   0.001  -0.000  -0.001   0.000
  0.020   0.044  -0.003  -0.064   0.081  -0.007  -0.008   0.006  -0.001  -0.017  -0.005  -0.010  -0.000   0.000   0.000  -0.000
 -0.060  -0.022  -0.008   0.011  -0.007   0.017   0.020  -0.000  -0.014   0.013  -0.011   0.010   0.000  -0.000  -0.000  -0.000
 -0.024  -0.088  -0.003   0.029  -0.008   0.020   0.038   0.008  -0.026   0.005  -0.005   0.008   0.000  -0.001  -0.001   0.000
  0.029  -0.016  -0.015   0.014   0.006  -0.000   0.008  -0.057  -0.005   0.000   0.006   0.001   0.000  -0.005  -0.000  -0.000
  0.017   0.030   0.001  -0.068  -0.001  -0.014  -0.026  -0.005   0.022  -0.004   0.005  -0.007  -0.000   0.001   0.001  -0.000
 -0.005   0.006  -0.001   0.019  -0.017   0.013   0.005   0.000  -0.004  -0.057  -0.004   0.001  -0.000   0.000  -0.000  -0.000
 -0.018  -0.018   0.003   0.014  -0.005  -0.011  -0.005   0.006   0.005  -0.004   0.044   0.039   0.000   0.000  -0.000  -0.000
 -0.041  -0.037   0.003   0.031  -0.010   0.010   0.008   0.001  -0.007   0.001   0.039  -0.032  -0.000   0.002  -0.000   0.000
 -0.001  -0.001  -0.000   0.001  -0.000   0.000   0.000   0.000  -0.000  -0.000   0.000  -0.000   0.010  -0.002  -0.003   0.002
  0.002   0.001   0.000  -0.000   0.000  -0.000  -0.001  -0.005   0.001   0.000   0.000   0.002  -0.002   0.010   0.002  -0.000
  0.001   0.001   0.000  -0.001   0.000  -0.000  -0.001  -0.000   0.001  -0.000  -0.000  -0.000  -0.003   0.002   0.008  -0.000
 -0.000  -0.001  -0.000   0.000  -0.000  -0.000   0.000  -0.000  -0.000  -0.000  -0.000   0.000   0.002  -0.000  -0.000  -0.000
  0.000   0.000   0.000  -0.000   0.000   0.000   0.000   0.000  -0.000   0.000   0.000  -0.000  -0.000   0.002   0.000   0.000
  0.000   0.001   0.000  -0.000   0.000   0.000  -0.000   0.000   0.000  -0.000   0.000  -0.000  -0.000   0.000   0.002   0.000


------------------------ aborting loop because EDIFF is reached ----------------------------------------


 


 total charge     
 
# of ion       s       p       d       tot
------------------------------------------
    1        0.516   0.975   6.471   7.961
    2        0.530   1.013   6.504   8.046
    3        0.510   0.969   6.695   8.175
    4        0.445   0.726   6.425   7.596
    5        0.372   0.580   5.718   6.671
    6        0.300   0.410   6.085   6.794
    7        0.370   0.574   5.712   6.655
    8        0.300   0.411   6.081   6.792
    9        0.964   1.645   0.000   2.608
   10        0.960   1.625   0.000   2.585
   11        0.970   1.604   0.000   2.574
   12        0.969   1.627   0.000   2.597
   13        0.964   1.644   0.000   2.608
   14        0.961   1.625   0.000   2.586
   15        0.970   1.604   0.000   2.574
   16        0.969   1.628   0.000   2.597
   17        0.970   1.625   0.000   2.595
   18        0.970   1.606   0.000   2.575
   19        0.961   1.624   0.000   2.584
   20        0.962   1.646   0.000   2.608
   21        0.970   1.626   0.000   2.596
   22        0.970   1.605   0.000   2.575
   23        0.961   1.624   0.000   2.585
   24        0.961   1.646   0.000   2.608
   25        0.965   1.649   0.000   2.614
   26        0.974   1.589   0.000   2.563
   27        0.962   1.615   0.000   2.577
   28        0.959   1.666   0.000   2.625
   29        0.967   1.615   0.000   2.582
   30        0.994   1.535   0.000   2.529
   31        0.995   1.533   0.000   2.528
   32        0.960   1.651   0.000   2.611
   33        0.958   1.656   0.000   2.614
   34        1.318   2.546   0.000   3.864
   35        1.324   2.537   0.000   3.861
   36        1.320   2.549   0.000   3.869
   37        1.311   2.573   0.000   3.884
   38        1.318   2.546   0.000   3.864
   39        1.324   2.538   0.000   3.862
   40        1.320   2.548   0.000   3.868
   41        1.311   2.573   0.000   3.884
   42        1.318   2.547   0.000   3.864
   43        1.324   2.535   0.000   3.859
   44        1.320   2.549   0.000   3.870
   45        1.312   2.572   0.000   3.884
   46        1.318   2.546   0.000   3.864
   47        1.324   2.534   0.000   3.858
   48        1.320   2.548   0.000   3.868
   49        1.312   2.572   0.000   3.884
   50        1.340   2.450   0.000   3.790
   51        1.318   2.539   0.000   3.857
   52        1.318   2.549   0.000   3.867
   53        1.331   2.485   0.000   3.816
   54        1.325   2.527   0.000   3.852
   55        1.324   2.563   0.000   3.887
   56        1.324   2.564   0.000   3.887
   57        1.314   2.551   0.000   3.865
   58        1.339   2.458   0.000   3.796
   59        1.948   5.593   0.006   7.547
   60        1.948   5.593   0.006   7.547
   61        1.946   5.594   0.002   7.543
   62        1.946   5.594   0.002   7.543
--------------------------------------------------
tot         68.344 132.040  49.707 250.091
 


 magnetization (x)
 
# of ion       s       p       d       tot
------------------------------------------
    1        0.008   0.015   1.089   1.112
    2        0.008   0.017   1.082   1.106
    3        0.001   0.004   0.112   0.117
    4       -0.000   0.000   0.023   0.024
    5        0.017   0.025   4.412   4.454
    6        0.021   0.028   3.771   3.819
    7        0.017   0.025   4.410   4.452
    8        0.021   0.027   3.779   3.827
    9       -0.005  -0.012   0.000  -0.017
   10       -0.004  -0.002   0.000  -0.006
   11        0.002   0.017   0.000   0.019
   12        0.003   0.019   0.000   0.022
   13       -0.005  -0.012   0.000  -0.017
   14       -0.004  -0.002   0.000  -0.006
   15        0.002   0.017   0.000   0.019
   16        0.001   0.009   0.000   0.011
   17        0.003   0.022   0.000   0.024
   18        0.002   0.016   0.000   0.018
   19       -0.004  -0.002   0.000  -0.007
   20       -0.005  -0.012   0.000  -0.017
   21        0.001   0.009   0.000   0.010
   22        0.002   0.017   0.000   0.019
   23       -0.004  -0.003   0.000  -0.007
   24       -0.005  -0.012   0.000  -0.017
   25       -0.000   0.000   0.000   0.000
   26        0.002   0.016   0.000   0.018
   27       -0.005  -0.005   0.000  -0.010
   28       -0.007  -0.022   0.000  -0.030
   29        0.001   0.004   0.000   0.006
   30        0.001   0.028   0.000   0.029
   31        0.001   0.030   0.000   0.030
   32       -0.005  -0.016   0.000  -0.021
   33       -0.008  -0.023   0.000  -0.031
   34        0.013   0.035   0.000   0.048
   35        0.006   0.013   0.000   0.019
   36        0.004  -0.015   0.000  -0.011
   37        0.013   0.037   0.000   0.050
   38        0.014   0.037   0.000   0.051
   39        0.006   0.013   0.000   0.019
   40        0.004   0.015   0.000   0.019
   41        0.014   0.037   0.000   0.050
   42        0.013   0.036   0.000   0.050
   43        0.006   0.014   0.000   0.020
   44        0.003  -0.018   0.000  -0.015
   45        0.014   0.036   0.000   0.049
   46        0.013   0.039   0.000   0.053
   47        0.006   0.015   0.000   0.020
   48        0.004   0.015   0.000   0.019
   49        0.014   0.036   0.000   0.049
   50        0.001   0.024   0.000   0.024
   51        0.012   0.039   0.000   0.051
   52        0.012   0.034   0.000   0.046
   53       -0.000  -0.001   0.000  -0.002
   54        0.005   0.023   0.000   0.028
   55        0.012   0.050   0.000   0.062
   56        0.012   0.048   0.000   0.059
   57        0.004   0.004   0.000   0.009
   58        0.000   0.015   0.000   0.016
   59        0.000  -0.000   0.000  -0.000
   60       -0.000   0.000   0.000   0.000
   61        0.000   0.000   0.000   0.000
   62        0.000   0.000   0.000   0.000
--------------------------------------------------
tot          0.255   0.804  18.677  19.735
 
    CHARGE:  cpu time    0.3262: real time    0.3264
    FORLOC:  cpu time    0.0194: real time    0.0205
    FORNL :  cpu time    2.0503: real time    2.0563
    STRESS:  cpu time    6.0317: real time    6.0410
    FORCOR:  cpu time    0.1486: real time    0.1503
    FORHAR:  cpu time    0.0310: real time    0.0332
    MIXING:  cpu time    0.0204: real time    0.0204
    OFIELD:  cpu time    0.0003: real time    0.0026

 ---------------------------------------------------------------------------------------------

         DFTD3 V3.0 Rev 1        
 IVDW         = 12
 DF pbe       
 parameters
 VDW_S6       =    1.0000
 VDW_S8       =    0.7875
 VDW_A1       =    0.4289
 VDW_A2       =    4.4407
 k1-k3        =   16.0000    1.3333   -4.0000
 VDW_RADIUS   =   50.2022 A
 VDW_CNRADIUS =   21.1671 A
 Edisp (eV)   -5.61915

 E6    (eV) :    -3.6346
 E8    (eV) :    -1.9846
 % E8        : 35.32
    FORVDW:  cpu time    0.2081: real time    0.2246

  FORCE on cell =-STRESS in cart. coord.  units (eV):
  Direction    XX          YY          ZZ          XY          YZ          ZX
  --------------------------------------------------------------------------------------
  Alpha Z   302.66844   302.66844   302.66844
  Ewald   49367.96733 49447.74683-55323.59999   -27.61791   -23.54473    -7.58666
  Hartree 54054.29541 54093.99395-48301.23928    -5.13096   -19.03795    -2.69661
  E(xc)   -1359.69617 -1359.42084 -1359.81355    -0.72845     0.12261     0.26179
  Local  ************************100092.24673    24.50864    43.50118    12.11359
  n-local  -716.29070  -715.38982  -735.05718    -1.00076     0.59965     1.71838
  augment   369.32399   367.82275   372.10284     2.94823    -0.85236    -1.69428
  Kinetic  4940.15895  4934.23704  4949.64871     5.79075    -0.77775    -2.39331
  Fock        0.00000     0.00000     0.00000     0.00000     0.00000     0.00000
  vdW        -4.37600    -4.27393    -3.15959     0.00140     0.00173    -0.00959
  -------------------------------------------------------------------------------------
  Total      -5.11372    -6.35070    -6.20286    -1.22906     0.01237    -0.28669
  in kB      -3.33226    -4.13831    -4.04197    -0.80089     0.00806    -0.18682
  external pressure =       -3.84 kB  Pullay stress =        0.00 kB


 VOLUME and BASIS-vectors are now :
 -----------------------------------------------------------------------------
  energy-cutoff  :      400.00
  volume of cell :     2458.72
      direct lattice vectors                 reciprocal lattice vectors
    10.260500000  0.000000000  0.000000000     0.097461137  0.000000000  0.000000000
     0.000000000 10.260500000  0.000000000     0.000000000  0.097461137  0.000000000
     0.000000000  0.000000000 23.354600000     0.000000000  0.000000000  0.042818117

  length of vectors
    10.260500000 10.260500000 23.354600000     0.097461137  0.097461137  0.042818117


 FORCES acting on ions
    electron-ion (+dipol)            ewald-force                    non-local-force                 convergence-correction
 -----------------------------------------------------------------------------------------------
   -.361E+01 0.452E+01 -.642E+03   0.366E+01 -.470E+01 0.646E+03   -.603E-01 0.101E+00 -.761E+00   -.403E-04 0.129E-03 -.134E-04
   -.764E+01 -.739E+01 0.400E+03   0.764E+01 0.739E+01 -.399E+03   -.197E+00 -.194E+00 0.539E+00   0.621E-04 -.293E-04 0.707E-04
   0.738E+00 -.271E+00 0.421E+03   -.628E+00 0.427E+00 -.422E+03   0.897E-01 0.581E-01 0.113E+01   -.318E-04 0.938E-04 -.339E-03
   0.679E+01 -.365E+01 -.785E+03   -.663E+01 0.359E+01 0.781E+03   -.109E+00 -.459E-02 0.429E+01   -.366E-04 -.756E-04 0.335E-03
   0.133E+01 0.130E+01 0.403E+03   -.122E+01 -.147E+01 -.404E+03   -.925E-02 0.356E-02 0.933E+00   -.342E-04 -.376E-04 0.258E-04
   0.527E+01 0.662E+00 -.764E+03   -.501E+01 -.580E+00 0.761E+03   -.155E+00 -.502E-01 0.251E+01   0.438E-04 0.129E-04 0.342E-04
   -.785E-01 0.166E+01 0.401E+03   -.629E-01 -.154E+01 -.402E+03   0.700E-02 -.270E-01 0.152E+01   0.749E-04 0.380E-04 0.697E-04
   -.101E+02 -.101E+02 -.741E+03   0.100E+02 0.982E+01 0.738E+03   0.892E-01 0.187E+00 0.248E+01   -.847E-04 -.431E-04 -.108E-03
   -.399E+02 0.256E+02 -.353E+03   0.526E+02 -.285E+02 0.354E+03   -.125E+02 0.167E+01 0.307E+00   -.216E-04 0.414E-04 -.185E-04
   -.497E+02 0.611E+01 0.202E+03   0.621E+02 -.631E+01 -.201E+03   -.133E+02 0.354E-01 0.391E-01   -.114E-03 0.360E-04 0.467E-04
   -.419E+02 0.475E+01 0.207E+03   0.577E+02 -.493E+01 -.207E+03   -.153E+02 0.351E-01 -.318E-01   0.435E-03 0.703E-04 -.927E-04
   -.668E+02 0.163E+02 -.384E+03   0.807E+02 -.187E+02 0.385E+03   -.145E+02 0.134E+01 -.140E+00   0.103E-03 0.430E-06 0.914E-04
   0.404E+02 -.186E+02 -.344E+03   -.532E+02 0.210E+02 0.347E+03   0.126E+02 -.123E+01 -.620E+00   -.377E-04 0.284E-04 0.140E-04
   0.511E+02 -.843E+01 0.197E+03   -.636E+02 0.858E+01 -.196E+03   0.135E+02 -.422E-01 -.541E-01   0.118E-03 -.792E-04 0.187E-04
   0.413E+02 -.574E+01 0.207E+03   -.570E+02 0.613E+01 -.207E+03   0.153E+02 -.306E-01 0.219E-02   -.471E-03 0.299E-04 -.723E-04
   0.717E+02 -.239E+02 -.398E+03   -.855E+02 0.266E+02 0.399E+03   0.145E+02 -.169E+01 0.626E+00   -.898E-04 -.536E-04 0.115E-03
   0.304E+02 -.801E+02 -.395E+03   -.310E+02 0.942E+02 0.395E+03   -.560E+00 -.147E+02 0.991E+00   0.333E-04 0.175E-03 0.480E-04
   0.434E+01 -.427E+02 0.208E+03   -.449E+01 0.585E+02 -.209E+03   0.309E-01 -.152E+02 0.911E-03   0.158E-04 0.362E-03 -.109E-03
   0.621E+01 -.495E+02 0.202E+03   -.644E+01 0.618E+02 -.201E+03   0.355E-01 -.134E+02 0.324E-01   0.898E-04 -.435E-04 0.528E-04
   0.214E+02 -.300E+02 -.326E+03   -.215E+02 0.425E+02 0.327E+03   -.983E+00 -.124E+02 -.302E+00   -.924E-05 -.239E-03 -.302E-04
   -.232E+02 0.807E+02 -.395E+03   0.237E+02 -.948E+02 0.395E+03   0.669E+00 0.147E+02 0.886E+00   -.712E-04 -.152E-03 0.110E-03
   -.505E+01 0.417E+02 0.207E+03   0.539E+01 -.574E+02 -.207E+03   -.327E-01 0.152E+02 0.176E-01   -.266E-04 -.362E-03 -.613E-04
   -.907E+01 0.508E+02 0.197E+03   0.925E+01 -.634E+02 -.196E+03   -.415E-01 0.135E+02 -.672E-01   -.332E-04 0.326E-04 0.110E-04
   -.280E+02 0.317E+02 -.344E+03   0.284E+02 -.442E+02 0.345E+03   0.698E+00 0.124E+02 0.705E+00   -.256E-04 0.304E-03 -.419E-04
   -.214E-01 -.133E+00 0.383E+03   0.326E-01 0.153E+00 -.373E+03   0.409E-02 0.304E-02 -.115E+02   -.329E-04 0.100E-04 0.496E-03
   -.155E+01 -.173E+00 -.223E+03   0.157E+01 0.155E+00 0.241E+03   -.621E-01 -.284E-01 -.169E+02   -.271E-05 -.463E-04 0.131E-03
   0.206E+01 -.197E+01 -.189E+03   -.221E+01 0.193E+01 0.203E+03   0.187E+00 -.778E-01 -.139E+02   0.126E-05 0.295E-04 -.115E-03
   -.339E+00 -.297E+00 0.377E+03   0.413E+00 0.360E+00 -.369E+03   0.186E-01 0.165E-01 -.954E+01   0.308E-04 0.543E-05 -.119E-03
   0.128E+01 0.587E+00 0.490E+02   -.175E+01 -.887E+00 -.631E+02   0.538E+00 0.390E+00 0.144E+02   -.268E-04 0.676E-04 -.375E-03
   0.961E-01 0.368E-01 0.673E+03   -.883E-01 -.481E-01 -.696E+03   -.272E-02 -.977E-03 0.212E+02   -.133E-04 0.923E-05 -.893E-04
   -.177E-01 0.762E-01 0.672E+03   0.747E-02 -.664E-01 -.696E+03   -.222E-02 0.121E-02 0.213E+02   0.267E-04 0.294E-05 -.121E-03
   -.102E+02 -.914E+01 0.446E+02   0.113E+02 0.103E+02 -.557E+02   -.922E+00 -.100E+01 0.120E+02   0.162E-04 -.227E-04 0.155E-03
   -.209E+01 0.145E+01 -.431E+03   0.196E+01 -.112E+01 0.423E+03   0.967E-01 -.324E+00 0.964E+01   -.116E-04 0.487E-04 0.432E-04
   0.428E+02 0.837E+01 0.252E+03   -.695E+02 -.891E+01 -.251E+03   0.270E+02 0.451E-01 0.911E-01   -.154E-03 0.258E-04 0.385E-04
   0.852E+02 -.347E+01 -.482E+03   -.113E+03 0.548E+01 0.485E+03   0.291E+02 -.367E+01 -.113E+01   -.235E-03 -.573E-04 0.297E-04
   0.661E+02 -.101E+02 -.476E+03   -.936E+02 0.112E+02 0.477E+03   0.274E+02 -.250E+01 -.132E+00   0.130E-03 -.216E-04 0.413E-04
   0.513E+02 0.789E+01 0.256E+03   -.766E+02 -.828E+01 -.256E+03   0.247E+02 0.113E+00 0.182E+00   0.186E-03 0.966E-04 -.556E-04
   -.401E+02 -.836E+01 0.249E+03   0.668E+02 0.873E+01 -.249E+03   -.270E+02 -.700E-01 0.894E-01   0.120E-03 -.102E-03 -.928E-05
   -.794E+02 -.107E+01 -.440E+03   0.108E+03 0.137E+00 0.441E+03   -.292E+02 0.274E+01 0.899E+00   0.242E-03 0.804E-04 0.262E-05
   -.696E+02 0.490E+01 -.518E+03   0.971E+02 -.674E+01 0.521E+03   -.275E+02 0.309E+01 -.166E+01   -.115E-03 -.413E-04 0.566E-04
   -.509E+02 -.801E+01 0.255E+03   0.760E+02 0.862E+01 -.255E+03   -.248E+02 -.116E+00 0.187E+00   -.178E-03 0.986E-05 -.190E-04
   0.889E+01 0.431E+02 0.252E+03   -.951E+01 -.698E+02 -.251E+03   0.417E-01 0.269E+02 0.141E+00   0.109E-03 -.491E-04 0.484E-04
   0.466E+02 0.888E+02 -.416E+03   -.503E+02 -.117E+03 0.417E+03   0.205E+01 0.291E+02 0.554E+00   -.153E-04 -.167E-03 0.389E-05
   0.500E+02 0.577E+02 -.531E+03   -.532E+02 -.847E+02 0.534E+03   0.152E+01 0.272E+02 -.261E+01   -.457E-04 0.235E-03 -.407E-04
   0.653E+01 0.513E+02 0.257E+03   -.682E+01 -.765E+02 -.258E+03   0.105E+00 0.249E+02 0.148E+00   0.265E-04 0.142E-03 -.979E-04
   -.994E+01 -.409E+02 0.249E+03   0.104E+02 0.676E+02 -.248E+03   -.682E-01 -.268E+02 0.156E+00   -.357E-04 0.451E-04 0.105E-04
   -.509E+02 -.951E+02 -.473E+03   0.540E+02 0.123E+03 0.477E+03   -.147E+01 -.292E+02 -.164E+01   -.197E-04 0.437E-04 -.956E-04
   -.439E+02 -.558E+02 -.526E+03   0.472E+02 0.830E+02 0.530E+03   -.169E+01 -.274E+02 -.234E+01   0.136E-04 -.118E-03 0.798E-04
   -.677E+01 -.507E+02 0.255E+03   0.727E+01 0.758E+02 -.255E+03   -.113E+00 -.249E+02 0.144E+00   -.399E-04 -.192E-03 -.309E-04
   -.177E+00 -.144E+00 0.788E+03   0.178E+00 0.141E+00 -.826E+03   -.214E-01 -.164E-01 0.358E+02   0.175E-04 -.349E-05 -.321E-03
   -.102E+01 0.374E+00 0.335E+02   0.119E+01 -.426E+00 -.599E+02   -.258E+00 0.410E-01 0.270E+02   0.252E-04 0.335E-04 0.420E-04
   0.165E+01 0.196E+01 0.145E+02   -.185E+01 -.232E+01 -.393E+02   0.212E+00 0.195E+00 0.250E+02   -.777E-05 -.593E-04 0.113E-03
   0.790E-02 -.581E-01 0.792E+03   0.312E-02 0.727E-01 -.829E+03   0.751E-02 0.652E-02 0.338E+02   -.237E-04 -.277E-05 0.226E-03
   0.753E+01 0.116E+02 -.217E+03   -.901E+01 -.132E+02 0.248E+03   0.203E+01 0.212E+01 -.295E+02   -.551E-06 -.405E-04 0.230E-03
   -.171E-01 0.223E+00 0.514E+03   -.834E-02 -.200E+00 -.492E+03   -.298E-02 -.455E-02 -.214E+02   0.572E-04 -.302E-05 -.150E-03
   0.253E+00 0.138E+00 0.514E+03   -.233E+00 -.168E+00 -.493E+03   -.286E-02 -.200E-02 -.216E+02   -.403E-04 0.119E-04 -.143E-03
   -.107E+02 -.551E+01 -.217E+03   0.117E+02 0.625E+01 0.246E+03   -.109E+01 -.809E+00 -.274E+02   -.474E-04 0.109E-03 -.833E-04
   -.531E+01 0.109E+02 -.776E+03   0.582E+01 -.122E+02 0.814E+03   -.525E+00 0.131E+01 -.353E+02   -.160E-04 0.306E-04 -.157E-03
   -.348E+02 -.412E+02 -.234E+03   0.320E+02 0.397E+02 0.239E+03   -.368E+00 0.677E-01 0.890E+00   -.329E-03 0.243E-03 0.335E-03
   0.537E+02 0.571E+02 -.209E+03   -.501E+02 -.549E+02 0.214E+03   0.707E+00 0.235E-01 0.554E+00   0.350E-03 -.128E-03 0.175E-03
   0.277E+01 -.299E+01 0.106E+04   -.129E+01 0.158E+01 -.106E+04   -.623E-01 0.591E-01 0.195E+01   0.246E-03 -.573E-04 0.379E-03
   -.317E+01 0.267E+01 0.106E+04   0.170E+01 -.126E+01 -.106E+04   0.636E-01 -.589E-01 0.195E+01   -.252E-03 0.467E-04 0.259E-03
 -----------------------------------------------------------------------------------------------
   -.380E+00 -.160E+01 -.264E+02   0.278E-12 -.311E-13 0.000E+00   0.348E+00 0.164E+01 0.265E+02   -.197E-03 0.454E-03 0.103E-02
 
 
 POSITION                                       TOTAL-FORCE (eV/Angst)
 -----------------------------------------------------------------------------------
      2.85418      8.09575      8.48334        -0.003712      0.015430     -0.110442
      2.87294      2.97554      3.22434        -0.138848     -0.147835      0.252796
      8.00319      8.10579      3.22434         0.041513      0.029787      0.472352
      7.96633      2.99944      8.55813        -0.007305     -0.003083      0.108942
      8.00319      2.97554      3.22434         0.013616     -0.002870     -0.178564
      7.99128      8.14060      8.41141        -0.014451      0.006401     -0.006771
      2.87294      8.10579      3.22434        -0.000558      0.016404     -0.265289
      2.82405      2.95994      8.39576        -0.001699     -0.000566      0.082423
      0.96051      8.23599      8.57024        -0.153116      0.003482      0.001285
      0.96695      2.97554      3.22434        -0.794282      0.181416      0.048893
      6.09720      8.10579      3.22434         0.418342     -0.010857     -0.008568
      6.03915      3.17494      8.62184         0.018940     -0.014934     -0.032892
      4.75094      7.98381      8.44874         0.164520     -0.022052     -0.055006
      4.77893      2.97554      3.22434         0.789317     -0.138095     -0.005610
      9.90918      8.10579      3.22434        -0.398083      0.013689     -0.057872
      9.88585      2.81309      8.74104        -0.024120      0.012043     -0.044419
      7.80859      1.07362      8.74528         0.005596      0.057546     -0.056088
      8.00319      6.19980      3.22434        -0.007052      0.394894     -0.023763
      2.87294      1.06955      3.22434         0.181834     -0.802953      0.031176
      2.63910      6.19193      8.42634         0.008589      0.024731     -0.031186
      8.12095      4.93037      8.72428        -0.003175     -0.051680     -0.051854
      8.00319     10.01179      3.22434         0.009308     -0.380504     -0.051904
      2.87294      4.88154      3.22434        -0.140843      0.800161      0.009413
      3.04648     10.00061      8.58724         0.015165     -0.026181      0.019625
      8.00319      8.10579      1.31837        -0.010935     -0.008697     -0.068402
      8.01082      2.98420      6.48464        -0.008511      0.004782     -0.049117
      2.85838      8.11922      6.50792         0.026247     -0.035969     -0.078965
      2.87294      2.97554      1.31837         0.099116      0.087222     -0.602726
      8.03279      8.12892      5.13182        -0.002132     -0.002736      0.096497
      8.00319      2.97554      0.00000        -0.001366     -0.000600     -0.747961
      2.87294      8.10579      0.00000        -0.001444      0.001024     -0.758558
      2.78880      2.88814      5.14401        -0.001690     -0.000077      0.009643
      2.86842      8.04348     10.41760        -0.015955      0.020166      0.021911
     10.05314      2.97554      3.22434         0.783122     -0.017399      0.065907
     10.05847      8.36401      8.59131         0.175031     -0.112949      0.089828
      4.86975      3.25163      8.60885         0.018188     -0.091310      0.060415
      4.92289      8.10579      3.22434        -0.528008      0.016722      0.102133
      5.95324      2.97554      3.22434        -0.781757      0.012379      0.066148
      5.91626      7.89009      8.40676        -0.200050      0.137535      0.100485
      0.79225      2.71020      8.77686        -0.018393      0.087282      0.077973
      0.82299      8.10579      3.22434         0.514528     -0.016573      0.094951
      2.87294     10.15574      3.22434        -0.019329      0.762994      0.086912
      2.57157      5.02580      8.40459        -0.092532      0.114834      0.027494
      7.76906     10.16448      8.80899        -0.066048      0.007936      0.053981
      8.00319      5.02549      3.22434         0.022324     -0.415971      0.063145
      2.87294      6.05585      3.22434         0.018600     -0.756330      0.116111
      3.09253      0.90673      8.63410         0.084596     -0.117919      0.032168
      8.16990      6.09979      8.77927         0.076227     -0.011416      0.037598
      8.00319      0.92560      3.22434        -0.018151      0.410782      0.070605
      2.87294      2.97554      0.14386        -0.014990     -0.013252      0.135386
      2.86829      8.11739      5.33469        -0.005154     -0.000054      0.244794
      8.00552      2.97915      5.30810         0.002436     -0.011633      0.135738
      8.00319      8.10579      0.14386         0.003215      0.001834     -0.400719
      2.72316      2.82019      6.30794         0.069125      0.071941      0.002961
      2.87294      8.10579      1.17450        -0.001527     -0.002421      0.847235
      8.00319      2.97554      1.17450        -0.000071     -0.000657      0.790111
      8.06830      8.15630      6.30830        -0.011709     -0.019065     -0.049787
      2.88515      8.00070     11.59001        -0.004738     -0.001024      0.048476
     10.20627      0.28890      6.48413        -0.005082      0.036722     -0.180276
      5.92367      5.76489      6.31729        -0.065519     -0.091529     -0.152254
      5.43807      0.41042      0.65907         0.055522     -0.052715     -0.217503
      0.30782      5.54067      0.65907        -0.052685      0.051768     -0.219015
 -----------------------------------------------------------------------------------
    total drift:                               -0.031767      0.034989      0.160033


--------------------------------------------------------------------------------------------------------


  FREE ENERGIE OF THE ION-ELECTRON SYSTEM (eV)
  ---------------------------------------------------
  free  energy   TOTEN  =      -478.46857250 eV

  energy  without entropy=     -478.46857250  energy(sigma->0) =     -478.46857250
 


--------------------------------------------------------------------------------------------------------


    POTLOK:  cpu time    3.2889: real time    3.2931


--------------------------------------------------------------------------------------------------------


 stress matrix after NEB project (eV)
     -5.11372     -1.22949     -0.28669
     -1.22906     -6.35070     -0.00105
     -0.29364      0.01237     -6.20286
  FORCES: max atom, RMS     0.262742    0.089414
  FORCE total and by dimension    0.704045    0.244794
  Stress total and by dimension   10.399417    6.350699
 writing wavefunctions
     LOOP+:  cpu time  783.3381: real time  790.1702
    4ORBIT:  cpu time    0.0000: real time    0.0000
 


 total charge     
 
# of ion       s       p       d       tot
------------------------------------------
    1        0.516   0.975   6.471   7.961
    2        0.530   1.013   6.504   8.046
    3        0.510   0.969   6.695   8.175
    4        0.445   0.726   6.425   7.596
    5        0.372   0.580   5.718   6.671
    6        0.300   0.410   6.085   6.794
    7        0.370   0.574   5.712   6.655
    8        0.300   0.411   6.081   6.792
    9        0.964   1.645   0.000   2.608
   10        0.960   1.625   0.000   2.585
   11        0.970   1.604   0.000   2.574
   12        0.969   1.627   0.000   2.597
   13        0.964   1.644   0.000   2.608
   14        0.961   1.625   0.000   2.586
   15        0.970   1.604   0.000   2.574
   16        0.969   1.628   0.000   2.597
   17        0.970   1.625   0.000   2.595
   18        0.970   1.606   0.000   2.575
   19        0.961   1.624   0.000   2.584
   20        0.962   1.646   0.000   2.608
   21        0.970   1.626   0.000   2.596
   22        0.970   1.605   0.000   2.575
   23        0.961   1.624   0.000   2.585
   24        0.961   1.646   0.000   2.608
   25        0.965   1.649   0.000   2.614
   26        0.974   1.589   0.000   2.563
   27        0.962   1.615   0.000   2.577
   28        0.959   1.666   0.000   2.625
   29        0.967   1.615   0.000   2.582
   30        0.994   1.535   0.000   2.529
   31        0.995   1.533   0.000   2.528
   32        0.960   1.651   0.000   2.611
   33        0.958   1.656   0.000   2.614
   34        1.318   2.546   0.000   3.864
   35        1.324   2.537   0.000   3.861
   36        1.320   2.549   0.000   3.869
   37        1.311   2.573   0.000   3.884
   38        1.318   2.546   0.000   3.864
   39        1.324   2.538   0.000   3.862
   40        1.320   2.548   0.000   3.868
   41        1.311   2.573   0.000   3.884
   42        1.318   2.547   0.000   3.864
   43        1.324   2.535   0.000   3.859
   44        1.320   2.549   0.000   3.870
   45        1.312   2.572   0.000   3.884
   46        1.318   2.546   0.000   3.864
   47        1.324   2.534   0.000   3.858
   48        1.320   2.548   0.000   3.868
   49        1.312   2.572   0.000   3.884
   50        1.340   2.450   0.000   3.790
   51        1.318   2.539   0.000   3.857
   52        1.318   2.549   0.000   3.867
   53        1.331   2.485   0.000   3.816
   54        1.325   2.527   0.000   3.852
   55        1.324   2.563   0.000   3.887
   56        1.324   2.564   0.000   3.887
   57        1.314   2.551   0.000   3.865
   58        1.339   2.458   0.000   3.796
   59        1.948   5.593   0.006   7.547
   60        1.948   5.593   0.006   7.547
   61        1.946   5.594   0.002   7.543
   62        1.946   5.594   0.002   7.543
--------------------------------------------------
tot         68.344 132.040  49.707 250.091
 


 magnetization (x)
 
# of ion       s       p       d       tot
------------------------------------------
    1        0.008   0.015   1.089   1.112
    2        0.008   0.017   1.082   1.106
    3        0.001   0.004   0.112   0.117
    4       -0.000   0.000   0.023   0.024
    5        0.017   0.025   4.412   4.454
    6        0.021   0.028   3.771   3.819
    7        0.017   0.025   4.410   4.452
    8        0.021   0.027   3.779   3.827
    9       -0.005  -0.012   0.000  -0.017
   10       -0.004  -0.002   0.000  -0.006
   11        0.002   0.017   0.000   0.019
   12        0.003   0.019   0.000   0.022
   13       -0.005  -0.012   0.000  -0.017
   14       -0.004  -0.002   0.000  -0.006
   15        0.002   0.017   0.000   0.019
   16        0.001   0.009   0.000   0.011
   17        0.003   0.022   0.000   0.024
   18        0.002   0.016   0.000   0.018
   19       -0.004  -0.002   0.000  -0.007
   20       -0.005  -0.012   0.000  -0.017
   21        0.001   0.009   0.000   0.010
   22        0.002   0.017   0.000   0.019
   23       -0.004  -0.003   0.000  -0.007
   24       -0.005  -0.012   0.000  -0.017
   25       -0.000   0.000   0.000   0.000
   26        0.002   0.016   0.000   0.018
   27       -0.005  -0.005   0.000  -0.010
   28       -0.007  -0.022   0.000  -0.030
   29        0.001   0.004   0.000   0.006
   30        0.001   0.028   0.000   0.029
   31        0.001   0.030   0.000   0.030
   32       -0.005  -0.016   0.000  -0.021
   33       -0.008  -0.023   0.000  -0.031
   34        0.013   0.035   0.000   0.048
   35        0.006   0.013   0.000   0.019
   36        0.004  -0.015   0.000  -0.011
   37        0.013   0.037   0.000   0.050
   38        0.014   0.037   0.000   0.051
   39        0.006   0.013   0.000   0.019
   40        0.004   0.015   0.000   0.019
   41        0.014   0.037   0.000   0.050
   42        0.013   0.036   0.000   0.050
   43        0.006   0.014   0.000   0.020
   44        0.003  -0.018   0.000  -0.015
   45        0.014   0.036   0.000   0.049
   46        0.013   0.039   0.000   0.053
   47        0.006   0.015   0.000   0.020
   48        0.004   0.015   0.000   0.019
   49        0.014   0.036   0.000   0.049
   50        0.001   0.024   0.000   0.024
   51        0.012   0.039   0.000   0.051
   52        0.012   0.034   0.000   0.046
   53       -0.000  -0.001   0.000  -0.002
   54        0.005   0.023   0.000   0.028
   55        0.012   0.050   0.000   0.062
   56        0.012   0.048   0.000   0.059
   57        0.004   0.004   0.000   0.009
   58        0.000   0.015   0.000   0.016
   59        0.000  -0.000   0.000  -0.000
   60       -0.000   0.000   0.000   0.000
   61        0.000   0.000   0.000   0.000
   62        0.000   0.000   0.000   0.000
--------------------------------------------------
tot          0.255   0.804  18.677  19.735
 

 total amount of memory used by VASP MPI-rank0   103449. kBytes
=======================================================================

   base      :      30000. kBytes
   nonlr-proj:       4831. kBytes
   fftplans  :       5457. kBytes
   grid      :      15540. kBytes
   one-center:        497. kBytes
   wavefun   :      47124. kBytes
 
  
  
 General timing and accounting informations for this job:
 ========================================================
  
                  Total CPU time used (sec):      820.872
                            User time (sec):      776.304
                          System time (sec):       44.568
                         Elapsed time (sec):      829.228
  
                   Maximum memory used (kb):      197736.
                   Average memory used (kb):           0.
  
                          Minor page faults:       685790
                          Major page faults:            4
                 Voluntary context switches:         5992
