# Supplementary material for: Elucidating the catalytic mechanism of Prussian blue nanozymes with self-increasing catalytic activity
Source: Nat Commun. 2024 Jul 13;15:5908. doi: 10.1038/s41467-024-50344-7 (PMC11246500; doi:10.1038/s41467-024-50344-7)
Supplement: Supplementary file 4 — Source Data [file 41467_2024_50344_MOESM4_ESM.zip › Source data/Computational source data/PB_adsCN-_solvation/log.9816418t]

 running on   32 total cores
 distrk:  each k-point on   32 cores,    1 groups
 distr:  one band on    4 cores,    8 groups
 using from now: INCAR     
 vasp.5.4.4.18Apr17-6-g9f103f2a35 (build Oct 24 2022 16:40:30) complex          
  
 POSCAR found type information on POSCAR  Fe C  N  K 
 POSCAR found :  4 types and      62 ions
 scaLAPACK will be used
 LDA part: xc-table for Pade appr. of Perdew
 POSCAR found type information on POSCAR  Fe C  N  K 
 POSCAR found :  4 types and      62 ions
 found WAVECAR, reading the header
 POSCAR, INCAR and KPOINTS ok, starting setup
 FFT: planning ...
 reading WAVECAR
 the WAVECAR file was read successfully
 charge-density read from file: VASP                                    
 magnetization density read from file 1
 entering main loop
       N       E                     dE             d eps       ncg     rms          rms(c)
SOL:   1  -0.33420E+01    0.23278E+00   -0.31092E+01   118
RMM:   1    -0.472814618162E+03   -0.47281E+03   -0.58307E+00  4507   0.340E+00    0.127E+00
SOL:   2  -0.36234E+01    0.23453E+00   -0.33888E+01   106
RMM:   2    -0.472804329545E+03    0.10289E-01   -0.37205E-01  5590   0.157E+00    0.788E-01
SOL:   3  -0.38519E+01    0.23645E+00   -0.36155E+01   105
RMM:   3    -0.472816244966E+03   -0.11915E-01   -0.13327E-01  5717   0.758E-01    0.659E-01
SOL:   4  -0.40709E+01    0.23865E+00   -0.38323E+01   105
RMM:   4    -0.472822675771E+03   -0.64308E-02   -0.44523E-02  5615   0.469E-01    0.367E-01
SOL:   5  -0.42737E+01    0.24101E+00   -0.40327E+01   104
RMM:   5    -0.472830031824E+03   -0.73561E-02   -0.18510E-02  5530   0.299E-01    0.258E-01
SOL:   6  -0.45223E+01    0.24400E+00   -0.42783E+01   105
RMM:   6    -0.472834675014E+03   -0.46432E-02   -0.18551E-02  5352   0.291E-01    0.236E-01
SOL:   7  -0.47417E+01    0.24676E+00   -0.44950E+01   104
RMM:   7    -0.472834486353E+03    0.18866E-03   -0.13503E-02  5409   0.259E-01    0.149E-01
SOL:   8  -0.48413E+01    0.24800E+00   -0.45933E+01   101
RMM:   8    -0.472834968747E+03   -0.48239E-03   -0.62339E-03  6073   0.173E-01    0.112E-01
SOL:   9  -0.50068E+01    0.25008E+00   -0.47568E+01   103
RMM:   9    -0.472836432211E+03   -0.14635E-02   -0.91022E-03  5224   0.174E-01    0.734E-02
SOL:  10  -0.50638E+01    0.25075E+00   -0.48131E+01    98
RMM:  10    -0.472838306109E+03   -0.18739E-02   -0.32787E-03  5955   0.121E-01    0.561E-02
SOL:  11  -0.51228E+01    0.25136E+00   -0.48715E+01    98
RMM:  11    -0.472842066032E+03   -0.37599E-02   -0.46654E-03  5368   0.117E-01    0.635E-02
SOL:  12  -0.51475E+01    0.25158E+00   -0.48959E+01    94
RMM:  12    -0.472843895663E+03   -0.18296E-02   -0.20112E-03  5677   0.904E-02    0.508E-02
SOL:  13  -0.51477E+01    0.25158E+00   -0.48961E+01    91
RMM:  13    -0.472844776992E+03   -0.88133E-03   -0.10983E-03  6078   0.531E-02    0.392E-02
SOL:  14  -0.51396E+01    0.25156E+00   -0.48881E+01    94
RMM:  14    -0.472846074534E+03   -0.12975E-02   -0.19340E-03  5151   0.756E-02    0.444E-02
SOL:  15  -0.51367E+01    0.25161E+00   -0.48851E+01    91
RMM:  15    -0.472846402664E+03   -0.32813E-03   -0.11700E-03  5303   0.602E-02    0.351E-02
SOL:  16  -0.51357E+01    0.25172E+00   -0.48840E+01    91
RMM:  16    -0.472846268615E+03    0.13405E-03   -0.15638E-03  5425   0.607E-02    0.360E-02
SOL:  17  -0.51340E+01    0.25179E+00   -0.48822E+01    89
RMM:  17    -0.472846001847E+03    0.26677E-03   -0.11538E-03  5163   0.514E-02    0.328E-02
SOL:  18  -0.51316E+01    0.25182E+00   -0.48798E+01    90
RMM:  18    -0.472845826102E+03    0.17574E-03   -0.15858E-03  5314   0.545E-02    0.323E-02
SOL:  19  -0.51294E+01    0.25185E+00   -0.48776E+01    91
RMM:  19    -0.472845724621E+03    0.10148E-03   -0.38786E-03  5025   0.827E-02    0.332E-02
SOL:  20  -0.51289E+01    0.25182E+00   -0.48771E+01    91
RMM:  20    -0.472846018435E+03   -0.29381E-03   -0.57592E-03  5198   0.941E-02    0.313E-02
SOL:  21  -0.51290E+01    0.25173E+00   -0.48773E+01    91
RMM:  21    -0.472846556150E+03   -0.53771E-03   -0.90128E-03  5144   0.113E-01    0.329E-02
SOL:  22  -0.51332E+01    0.25167E+00   -0.48816E+01    92
RMM:  22    -0.472847243143E+03   -0.68699E-03   -0.11812E-02  5189   0.127E-01    0.337E-02
SOL:  23  -0.51349E+01    0.25164E+00   -0.48833E+01    90
RMM:  23    -0.472847978833E+03   -0.73569E-03   -0.54373E-03  5240   0.884E-02    0.247E-02
SOL:  24  -0.51355E+01    0.25165E+00   -0.48839E+01    89
RMM:  24    -0.472848312799E+03   -0.33397E-03   -0.41811E-03  5062   0.764E-02    0.214E-02
SOL:  25  -0.51378E+01    0.25169E+00   -0.48861E+01    88
RMM:  25    -0.472848419271E+03   -0.10647E-03   -0.21261E-03  4944   0.577E-02    0.175E-02
SOL:  26  -0.51398E+01    0.25172E+00   -0.48880E+01    86
RMM:  26    -0.472848406216E+03    0.13056E-04   -0.13173E-03  4839   0.428E-02    0.160E-02
SOL:  27  -0.51410E+01    0.25175E+00   -0.48893E+01    87
RMM:  27    -0.472848411608E+03   -0.53922E-05   -0.80660E-04  4718   0.342E-02    0.149E-02
SOL:  28  -0.51420E+01    0.25175E+00   -0.48902E+01    86
RMM:  28    -0.472848447316E+03   -0.35708E-04   -0.14468E-03  4742   0.432E-02    0.160E-02
SOL:  29  -0.51425E+01    0.25175E+00   -0.48908E+01    86
RMM:  29    -0.472848562546E+03   -0.11523E-03   -0.15630E-03  4774   0.427E-02    0.156E-02
SOL:  30  -0.51432E+01    0.25175E+00   -0.48914E+01    88
RMM:  30    -0.472848697839E+03   -0.13529E-03   -0.25752E-03  4837   0.543E-02    0.161E-02
SOL:  31  -0.51418E+01    0.25170E+00   -0.48901E+01    89
RMM:  31    -0.472849102305E+03   -0.40447E-03   -0.24160E-03  4836   0.548E-02    0.151E-02
SOL:  32  -0.51407E+01    0.25168E+00   -0.48890E+01    87
RMM:  32    -0.472849329130E+03   -0.22682E-03   -0.11983E-03  4729   0.395E-02    0.122E-02
SOL:  33  -0.51403E+01    0.25169E+00   -0.48886E+01    84
RMM:  33    -0.472849385587E+03   -0.56457E-04   -0.11829E-03  4604   0.370E-02    0.111E-02
SOL:  34  -0.51399E+01    0.25171E+00   -0.48882E+01    87
RMM:  34    -0.472849347350E+03    0.38238E-04   -0.24271E-03  4776   0.539E-02    0.131E-02
SOL:  35  -0.51400E+01    0.25174E+00   -0.48883E+01    85
RMM:  35    -0.472849347443E+03   -0.93678E-07   -0.24776E-03  4780   0.524E-02    0.131E-02
SOL:  36  -0.51409E+01    0.25175E+00   -0.48891E+01    85
RMM:  36    -0.472849353233E+03   -0.57900E-05   -0.18455E-03  4702   0.454E-02    0.116E-02
SOL:  37  -0.51421E+01    0.25176E+00   -0.48904E+01    87
RMM:  37    -0.472849352726E+03    0.50666E-06   -0.44729E-04  4348   0.287E-02    0.652E-03
SOL:  38  -0.51437E+01    0.25177E+00   -0.48919E+01    88
RMM:  38    -0.472849228150E+03    0.12458E-03   -0.15035E-03  4686   0.430E-02    0.103E-02
SOL:  39  -0.51442E+01    0.25177E+00   -0.48924E+01    87
RMM:  39    -0.472849276523E+03   -0.48373E-04   -0.31249E-04  4071   0.249E-02    0.543E-03
SOL:  40  -0.51450E+01    0.25177E+00   -0.48932E+01    89
RMM:  40    -0.472849174846E+03    0.10168E-03   -0.21112E-03  4600   0.502E-02    0.121E-02
SOL:  41  -0.51451E+01    0.25176E+00   -0.48933E+01    88
RMM:  41    -0.472849300745E+03   -0.12590E-03   -0.32801E-04  4203   0.276E-02    0.488E-03
SOL:  42  -0.51455E+01    0.25175E+00   -0.48937E+01    85
RMM:  42    -0.472849333063E+03   -0.32318E-04   -0.55081E-04  4300   0.274E-02    0.567E-03
SOL:  43  -0.51454E+01    0.25174E+00   -0.48937E+01    83
RMM:  43    -0.472849408047E+03   -0.74984E-04   -0.21190E-04  3763   0.188E-02    0.421E-03
SOL:  44  -0.51455E+01    0.25173E+00   -0.48937E+01    82
RMM:  44    -0.472849456382E+03   -0.48336E-04   -0.31143E-04  3881   0.204E-02    0.451E-03
SOL:  45  -0.51453E+01    0.25172E+00   -0.48935E+01    84
RMM:  45    -0.472849512086E+03   -0.55704E-04   -0.48131E-05  3341   0.157E-02    0.427E-03
SOL:  46  -0.51453E+01    0.25173E+00   -0.48936E+01    82
RMM:  46    -0.472849518121E+03   -0.60347E-05   -0.10876E-04  3427   0.140E-02    0.387E-03
SOL:  47  -0.51455E+01    0.25173E+00   -0.48938E+01    84
RMM:  47    -0.472849505437E+03    0.12684E-04   -0.34856E-04  3962   0.217E-02    0.459E-03
SOL:  48  -0.51456E+01    0.25173E+00   -0.48939E+01    83
RMM:  48    -0.472849525953E+03   -0.20516E-04   -0.11103E-04  3371   0.138E-02    0.316E-03
SOL:  49  -0.51457E+01    0.25173E+00   -0.48940E+01    78
RMM:  49    -0.472849521925E+03    0.40276E-05   -0.11891E-04  3389   0.137E-02    0.297E-03
SOL:  50  -0.51458E+01    0.25174E+00   -0.48940E+01    81
RMM:  50    -0.472849508053E+03    0.13872E-04   -0.44554E-05  3214   0.121E-02    0.330E-03
SOL:  51  -0.51461E+01    0.25175E+00   -0.48943E+01    80
RMM:  51    -0.472849470976E+03    0.37077E-04   -0.45917E-05  3254   0.110E-02    0.313E-03
SOL:  52  -0.51464E+01    0.25175E+00   -0.48947E+01    82
RMM:  52    -0.472849440016E+03    0.30960E-04   -0.11170E-04  3439   0.141E-02    0.274E-03
SOL:  53  -0.51466E+01    0.25175E+00   -0.48948E+01    79
RMM:  53    -0.472849425429E+03    0.14587E-04   -0.71825E-05  3311   0.118E-02    0.215E-03
SOL:  54  -0.51468E+01    0.25176E+00   -0.48950E+01    79
RMM:  54    -0.472849414435E+03    0.10994E-04   -0.56475E-05  3259   0.114E-02    0.189E-03
SOL:  55  -0.51467E+01    0.25175E+00   -0.48950E+01    79
RMM:  55    -0.472849419517E+03   -0.50822E-05   -0.28005E-05  3039   0.105E-02
SOL:  56  -0.51468E+01    0.25175E+00   -0.48950E+01    76
   1 F= -.47846857E+03 E0= -.47846857E+03  d E =-.449552E-18  mag=    20.0000
 writing wavefunctions
