# Supplementary material for: Elucidating the catalytic mechanism of Prussian blue nanozymes with self-increasing catalytic activity
Source: Nat Commun. 2024 Jul 13;15:5908. doi: 10.1038/s41467-024-50344-7 (PMC11246500; doi:10.1038/s41467-024-50344-7)
Supplement: Supplementary file 4 — Source Data [file 41467_2024_50344_MOESM4_ESM.zip › Source data/Experimental source data.xlsx]

## Sheet: Fig. 2a
Fig. 2a
Binding Energy (eV)	Intensity (arb. units)
1350.08	196125
1349.08	195094
1348.08	193711
1347.08	194509
1346.08	189949
1345.08	192227
1344.08	191233
1343.08	193100
1342.08	190615
1341.08	190312
1340.08	191683
1339.08	191790
1338.08	189095
1337.08	184531
1336.08	189871
1335.08	189432
1334.08	184349
1333.08	188541
1332.08	189930
1331.08	186206
1330.08	186482
1329.08	187352
1328.08	185371
1327.08	183205
1326.08	185486
1325.08	186280
1324.08	187012
1323.08	183629
1322.08	188059
1321.08	184146
1320.08	185211
1319.08	184966
1318.08	187670
1317.08	186694
1316.08	183216
1315.08	181473
1314.08	184206
1313.08	180641
1312.08	183339
1311.08	179576
1310.08	184083
1309.08	184989
1308.08	184123
1307.08	181534
1306.08	182931
1305.08	186768
1304.08	188348
1303.08	187686
1302.08	184742
1301.08	182289
1300.08	182235
1299.08	181993
1298.08	180716
1297.08	182613
1296.08	182234
1295.08	186439
1294.08	180731
1293.08	183989
1292.08	183662
1291.08	180945
1290.08	181878
1289.08	182901
1288.08	180788
1287.08	182935
1286.08	183692
1285.08	181555
1284.08	184146
1283.08	181251
1282.08	180046
1281.08	181782
1280.08	183986
1279.08	184715
1278.08	183813
1277.08	186489
1276.08	184567
1275.08	184777
1274.08	186154
1273.08	182315
1272.08	186629
1271.08	183935
1270.08	186006
1269.08	186783
1268.08	185268
1267.08	187439
1266.08	183933
1265.08	188375
1264.08	186830
1263.08	187511
1262.08	188740
1261.08	186926
1260.08	187092
1259.08	189055
1258.08	187226
1257.08	189205
1256.08	191540
1255.08	188780
1254.08	188592
1253.08	191188
1252.08	190119
1251.08	191918
1250.08	192262
1249.08	190280
1248.08	191259
1247.08	191217
1246.08	196866
1245.08	191086
1244.08	194227
1243.08	194064
1242.08	196450
1241.08	197033
1240.08	195830
1239.08	195122
1238.08	200331
1237.08	197211
1236.08	198432
1235.08	195984
1234.08	196276
1233.08	200480
1232.08	197806
1231.08	200681
1230.08	197184
1229.08	197632
1228.08	198721
1227.08	200620
1226.08	203369
1225.08	201186
1224.08	201253
1223.08	200256
1222.08	201505
1221.08	202526
1220.08	202996
1219.08	199626
1218.08	198807
1217.08	194682
1216.08	191208
1215.08	190875
1214.08	188811
1213.08	186455
1212.08	184065
1211.08	185944
1210.08	182024
1209.08	186552
1208.08	185827
1207.08	185243
1206.08	183521
1205.08	185740
1204.08	183957
1203.08	183128
1202.08	183061
1201.08	180847
1200.08	182540
1199.08	184553
1198.08	182565
1197.08	184700
1196.08	183681
1195.08	187370
1194.08	182783
1193.08	184858
1192.08	185122
1191.08	185776
1190.08	184079
1189.08	187483
1188.08	185760
1187.08	186635
1186.08	185090
1185.08	186316
1184.08	183839
1183.08	190001
1182.08	187261
1181.08	187076
1180.08	188856
1179.08	191263
1178.08	190475
1177.08	189624
1176.08	185454
1175.08	190355
1174.08	190284
1173.08	192922
1172.08	192384
1171.08	192610
1170.08	191106
1169.08	192401
1168.08	191743
1167.08	193162
1166.08	193485
1165.08	191330
1164.08	190957
1163.08	194265
1162.08	192573
1161.08	191698
1160.08	196612
1159.08	191088
1158.08	191641
1157.08	195121
1156.08	195078
1155.08	197576
1154.08	197128
1153.08	195641
1152.08	195508
1151.08	197963
1150.08	194582
1149.08	195767
1148.08	196788
1147.08	197193
1146.08	198604
1145.08	199664
1144.08	199515
1143.08	201449
1142.08	198415
1141.08	197487
1140.08	199715
1139.08	200023
1138.08	202863
1137.08	199350
1136.08	196807
1135.08	203516
1134.08	201766
1133.08	203602
1132.08	199813
1131.08	204753
1130.08	203139
1129.08	205805
1128.08	209024
1127.08	207827
1126.08	205974
1125.08	204975
1124.08	207520
1123.08	206599
1122.08	202986
1121.08	207226
1120.08	204674
1119.08	203091
1118.08	204576
1117.08	202931
1116.08	204100
1115.08	203184
1114.08	202859
1113.08	205711
1112.08	205432
1111.08	205727
1110.08	208825
1109.08	210795
1108.08	213108
1107.08	211293
1106.08	216186
1105.08	214419
1104.08	209632
1103.08	205745
1102.08	207321
1101.08	207254
1100.08	203615
1099.08	202910
1098.08	202115
1097.08	203457
1096.08	197203
1095.08	199852
1094.08	199186
1093.08	202517
1092.08	197303
1091.08	195790
1090.08	198709
1089.08	198909
1088.08	200358
1087.08	198673
1086.08	197105
1085.08	199129
1084.08	197389
1083.08	203066
1082.08	200257
1081.08	201297
1080.08	199722
1079.08	197850
1078.08	197323
1077.08	197040
1076.08	202235
1075.08	201253
1074.08	201770
1073.08	209007
1072.08	227981
1071.08	228767
1070.08	206503
1069.08	207417
1068.08	199452
1067.08	203247
1066.08	199954
1065.08	204946
1064.08	201423
1063.08	207659
1062.08	202935
1061.08	201174
1060.08	203997
1059.08	205161
1058.08	207037
1057.08	205740
1056.08	201489
1055.08	203931
1054.08	204667
1053.08	205870
1052.08	204476
1051.08	203609
1050.08	206688
1049.08	210024
1048.08	208988
1047.08	206447
1046.08	206324
1045.08	210540
1044.08	209824
1043.08	210479
1042.08	213462
1041.08	211656
1040.08	213749
1039.08	211460
1038.08	215257
1037.08	209195
1036.08	211683
1035.08	214329
1034.08	213623
1033.08	213223
1032.08	213308
1031.08	213282
1030.08	212026
1029.08	212294
1028.08	215576
1027.08	219143
1026.08	212712
1025.08	216937
1024.08	219653
1023.08	214484
1022.08	218472
1021.08	220875
1020.08	220469
1019.08	218419
1018.08	217656
1017.08	219760
1016.08	218849
1015.08	223139
1014.08	219101
1013.08	220014
1012.08	221563
1011.08	220724
1010.08	224760
1009.08	227332
1008.08	224928
1007.08	224167
1006.08	226292
1005.08	222994
1004.08	227027
1003.08	226011
1002.08	225356
1001.08	225694
1000.08	226821
999.08	230932
998.08	229812
997.08	225234
996.08	229278
995.08	229088
994.08	231561
993.08	227790
992.08	228085
991.08	229767
990.08	229431
989.08	229259
988.08	228293
987.08	232044
986.08	230385
985.08	233147
984.08	229570
983.08	232261
982.08	234870
981.08	238773
980.08	234963
979.08	236171
978.08	234755
977.08	238055
976.08	239057
975.08	238713
974.08	238495
973.08	237636
972.08	236459
971.08	234099
970.08	236227
969.08	235282
968.08	234641
967.08	233284
966.08	229766
965.08	230379
964.08	234953
963.08	230226
962.08	231736
961.08	234096
960.08	232836
959.08	232187
958.08	232382
957.08	229813
956.08	234764
955.08	232909
954.08	231955
953.08	236105
952.08	232214
951.08	235666
950.08	238415
949.08	236683
948.08	235389
947.08	236682
946.08	241112
945.08	239919
944.08	239957
943.08	237615
942.08	241974
941.08	243487
940.08	242450
939.08	240931
938.08	238632
937.08	238148
936.08	243666
935.08	241894
934.08	240203
933.08	239686
932.08	237697
931.08	239718
930.08	238896
929.08	240251
928.08	244361
927.08	245539
926.08	243531
925.08	239332
924.08	240070
923.08	241743
922.08	242559
921.08	239431
920.08	235462
919.08	240753
918.08	237219
917.08	240954
916.08	240787
915.08	242496
914.08	241405
913.08	242141
912.08	244077
911.08	241672
910.08	237547
909.08	242953
908.08	241213
907.08	240058
906.08	240808
905.08	240851
904.08	243239
903.08	243636
902.08	240856
901.08	244649
900.08	242134
899.08	245615
898.08	245778
897.08	244248
896.08	244059
895.08	245852
894.08	244874
893.08	243696
892.08	239004
891.08	240329
890.08	234482
889.08	234562
888.08	230078
887.08	224032
886.08	224320
885.08	222239
884.08	224206
883.08	220305
882.08	221620
881.08	220482
880.08	219818
879.08	220885
878.08	219074
877.08	218212
876.08	219777
875.08	218622
874.08	218748
873.08	219296
872.08	222490
871.08	218838
870.08	218726
869.08	215083
868.08	215898
867.08	216451
866.08	217830
865.08	218036
864.08	220634
863.08	217936
862.08	219821
861.08	222006
860.08	218701
859.08	215919
858.08	215639
857.08	217274
856.08	215935
855.08	216350
854.08	216278
853.08	217025
852.08	217221
851.08	217621
850.08	218026
849.08	217077
848.08	224374
847.08	224588
846.08	225769
845.08	229014
844.08	226194
843.08	222572
842.08	219306
841.08	215190
840.08	212589
839.08	208328
838.08	205446
837.08	206048
836.08	202177
835.08	196329
834.08	190599
833.08	188640
832.08	182765
831.08	181875
830.08	181103
829.08	182481
828.08	181429
827.08	178351
826.08	178049
825.08	179740
824.08	177236
823.08	178119
822.08	175089
821.08	176252
820.08	174660
819.08	178970
818.08	177699
817.08	178819
816.08	175846
815.08	175077
814.08	177407
813.08	175043
812.08	175260
811.08	178563
810.08	179626
809.08	180479
808.08	179484
807.08	175809
806.08	178268
805.08	179122
804.08	176910
803.08	181697
802.08	176174
801.08	176851
800.08	179702
799.08	177045
798.08	175863
797.08	178156
796.08	177033
795.08	181276
794.08	179469
793.08	177675
792.08	186035
791.08	182955
790.08	187076
789.08	192745
788.08	194584
787.08	187575
786.08	190711
785.08	191347
784.08	191634
783.08	184640
782.08	179685
781.08	178329
780.08	173130
779.08	175031
778.08	168940
777.08	169205
776.08	169692
775.08	169410
774.08	168343
773.08	168694
772.08	166022
771.08	169515
770.08	166616
769.08	167119
768.08	165453
767.08	165381
766.08	163730
765.08	160502
764.08	164305
763.08	166078
762.08	164846
761.08	166566
760.08	166198
759.08	166598
758.08	164450
757.08	164822
756.08	166527
755.08	163868
754.08	165250
753.08	165302
752.08	166886
751.08	165477
750.08	164530
749.08	162698
748.08	168634
747.08	165664
746.08	164795
745.08	165673
744.08	167206
743.08	165247
742.08	165201
741.08	163766
740.08	164114
739.08	166285
738.08	167757
737.08	168565
736.08	170061
735.08	169280
734.08	164942
733.08	160966
732.08	158201
731.08	157399
730.08	159996
729.08	161632
728.08	165574
727.08	166509
726.08	167449
725.08	170705
724.08	168570
723.08	176443
722.08	183136
721.08	197324
720.08	162778
719.08	136862
718.08	131622
717.08	125653
716.08	132112
715.08	134820
714.08	140829
713.08	150129
712.08	144359
711.08	137556
710.08	145645
709.08	189355
708.08	246399
707.08	119125
706.08	85648.8
705.08	82766.2
704.08	79334.4
703.08	76252.6
702.08	76425.7
701.08	76389.6
700.08	76852.2
699.08	75806.1
698.08	75754
697.08	77877.2
696.08	77633.1
695.08	78856
694.08	78129.1
693.08	78403.4
692.08	78999.1
691.08	78410.7
690.08	79492.6
689.08	77877
688.08	78907.4
687.08	79518
686.08	80074.7
685.08	79386.5
684.08	77662.1
683.08	78409.9
682.08	79631.3
681.08	77463.3
680.08	78964
679.08	79510.6
678.08	77708.1
677.08	79617.8
676.08	79605.3
675.08	79422.7
674.08	78219.3
673.08	78511.4
672.08	77648.8
671.08	78689.6
670.08	80403.2
669.08	78932.6
668.08	80853.1
667.08	79720.5
666.08	80043.5
665.08	80056.7
664.08	80371.6
663.08	78166.2
662.08	80126.7
661.08	80652.4
660.08	78897.5
659.08	80314.3
658.08	81010.2
657.08	80130.4
656.08	80740.4
655.08	81410
654.08	82820.7
653.08	80042.2
652.08	82259.2
651.08	81707.9
650.08	80592.1
649.08	84497.7
648.08	80195
647.08	79250.2
646.08	84259.4
645.08	81241.3
644.08	81836.1
643.08	78917.6
642.08	82358
641.08	81081.3
640.08	83692.3
639.08	80567.5
638.08	80435.9
637.08	82911.8
636.08	84355.8
635.08	82823.7
634.08	82750.8
633.08	83141.1
632.08	83307.1
631.08	84355.3
630.08	82318.2
629.08	85195.1
628.08	83383.5
627.08	86604.9
626.08	83906.4
625.08	84046.5
624.08	83015.1
623.08	82358.5
622.08	83302.9
621.08	81910.5
620.08	84144.4
619.08	83875.6
618.08	85413.6
617.08	86581.2
616.08	85601.9
615.08	87043.9
614.08	84288.2
613.08	84526.4
612.08	84416.3
611.08	85513.4
610.08	88112.1
609.08	86105.2
608.08	86186.9
607.08	85556.4
606.08	86873.8
605.08	85872.8
604.08	86371
603.08	87092.4
602.08	88668
601.08	84561.5
600.08	87880
599.08	86356.7
598.08	87193.3
597.08	87531.4
596.08	89416.8
595.08	86730
594.08	89350.5
593.08	88399
592.08	88759.6
591.08	90586.1
590.08	86158.9
589.08	89583.1
588.08	87427.9
587.08	89927.8
586.08	87929.7
585.08	91525.5
584.08	89665.7
583.08	89911.5
582.08	91103.6
581.08	89307.9
580.08	88921.1
579.08	89991.9
578.08	91325.3
577.08	87650
576.08	91931.7
575.08	89644.8
574.08	86818.9
573.08	91456.5
572.08	88572.8
571.08	91991.5
570.08	91759.8
569.08	93717.6
568.08	90278.4
567.08	89769.9
566.08	93307.3
565.08	91744.3
564.08	91904
563.08	93306.5
562.08	92843.8
561.08	92845.8
560.08	93418.1
559.08	94245
558.08	91650.8
557.08	93319.2
556.08	95473.5
555.08	90019.7
554.08	91058.7
553.08	92689.1
552.08	93235.4
551.08	90465.6
550.08	93370.7
549.08	93394.5
548.08	92808.6
547.08	90687.7
546.08	92020.1
545.08	91587.3
544.08	88141.8
543.08	88805
542.08	88153.9
541.08	87906.6
540.08	87983.1
539.08	89083
538.08	88524.2
537.08	89151.2
536.08	92099.6
535.08	100138
534.08	121254
533.08	157422
532.08	158586
531.08	116697
530.08	95905.7
529.08	82721.6
528.08	83503.3
527.08	83968.8
526.08	83653.2
525.08	84333.8
524.08	83815.3
523.08	85925.5
522.08	83735.4
521.08	81627.6
520.08	80652.2
519.08	84736.4
518.08	83127.8
517.08	81428.5
516.08	83192.6
515.08	84734.9
514.08	83583.7
513.08	81918.3
512.08	83511.6
511.08	82996.1
510.08	83647.8
509.08	85080.6
508.08	84501.1
507.08	82307.1
506.08	82322.9
505.08	83026
504.08	83254.8
503.08	81473.2
502.08	85551.4
501.08	85452.8
500.08	87202.7
499.08	89630.8
498.08	96257.4
497.08	103251
496.08	109211
495.08	94004.8
494.08	84002.6
493.08	82284.7
492.08	79085.4
491.08	77728.2
490.08	78727.4
489.08	80511
488.08	80096.6
487.08	76993.1
486.08	78385.1
485.08	80845.7
484.08	80145.9
483.08	81472.2
482.08	82753.8
481.08	81732.5
480.08	79465.3
479.08	81401
478.08	81027.1
477.08	79898.6
476.08	80011.5
475.08	81176.9
474.08	81523.3
473.08	78736.4
472.08	80064.2
471.08	82106.1
470.08	84786.6
469.08	81588.6
468.08	81873
467.08	81413.1
466.08	82772.2
465.08	82426.2
464.08	80646.8
463.08	81637.5
462.08	81832.6
461.08	80798
460.08	83609.2
459.08	81410.8
458.08	83559.4
457.08	83252.3
456.08	84034.8
455.08	82919.6
454.08	82311.4
453.08	84488.1
452.08	83743
451.08	79761.8
450.08	84227.6
449.08	84308.2
448.08	83533.8
447.08	86052.4
446.08	82781.1
445.08	82504.2
444.08	84185.6
443.08	83515
442.08	83674.9
441.08	81699.9
440.08	85334.2
439.08	85193.2
438.08	85770.1
437.08	85197
436.08	83066.5
435.08	83633.6
434.08	83932.9
433.08	80217.2
432.08	84219.9
431.08	85298
430.08	85329.6
429.08	83457
428.08	83350.3
427.08	85809.7
426.08	85671.9
425.08	85730.5
424.08	87319.6
423.08	85518
422.08	86584.8
421.08	83966.7
420.08	85265.9
419.08	84228.2
418.08	80958.6
417.08	81463.6
416.08	82186.3
415.08	83025.5
414.08	84824.6
413.08	84138.6
412.08	86720.5
411.08	85693.9
410.08	83298.2
409.08	78801.6
408.08	73889.7
407.08	69917.8
406.08	67907.6
405.08	67983.5
404.08	68364.6
403.08	71192.7
402.08	80174.7
401.08	85151.2
400.08	91436.5
399.08	115886
398.08	221111
397.08	263101
396.08	87057.9
395.08	56978.9
394.08	53405.2
393.08	50854.5
392.08	49998.3
391.08	49940.4
390.08	50476.7
389.08	49893.8
388.08	49847.6
387.08	49625.5
386.08	49829.8
385.08	50348.1
384.08	52228.3
383.08	49885
382.08	50181.8
381.08	52396.2
380.08	55083.6
379.08	53909.6
378.08	56948.6
377.08	52876.1
376.08	51838.5
375.08	51838.2
374.08	51325.2
373.08	52579.6
372.08	52129.3
371.08	50261.9
370.08	50674.1
369.08	50573.8
368.08	50235.1
367.08	52110.5
366.08	52304.9
365.08	51895.8
364.08	51664.7
363.08	50812.8
362.08	54472.1
361.08	51513.5
360.08	53092.3
359.08	52939.1
358.08	53271.7
357.08	53400.1
356.08	53032.3
355.08	51506.1
354.08	54667.5
353.08	52137.5
352.08	54042.7
351.08	56009.3
350.08	55433.9
349.08	54466.3
348.08	56436
347.08	59682.6
346.08	57654.8
345.08	53204.1
344.08	52787.3
343.08	54160.2
342.08	53355.4
341.08	50474.6
340.08	54601.1
339.08	52331
338.08	53654.4
337.08	53866.4
336.08	55055.9
335.08	55656.1
334.08	56169.2
333.08	56557.8
332.08	55043.1
331.08	55884.6
330.08	57075.1
329.08	54724.7
328.08	57188.5
327.08	56876.2
326.08	55846.3
325.08	56184.4
324.08	54731
323.08	56314.9
322.08	57078.5
321.08	57364.5
320.08	58122
319.08	57482.1
318.08	58070
317.08	56814.6
316.08	58467.3
315.08	58155.1
314.08	59572.4
313.08	58688.2
312.08	57869.4
311.08	58484
310.08	59969.8
309.08	57761.9
308.08	58991.5
307.08	58208.1
306.08	59686.2
305.08	60570.2
304.08	59458.6
303.08	58292
302.08	56966.3
301.08	61448.3
300.08	58623.3
299.08	57551.4
298.08	56672.5
297.08	56412.8
296.08	55924.1
295.08	48609.7
294.08	56595.3
293.08	54895
292.08	41295.9
291.08	40111
290.08	40726.8
289.08	49697.9
288.08	55015.6
287.08	68091.7
286.08	114385
285.08	232020
284.08	252459
283.08	69918.2
282.08	32328.2
281.08	27970.4
280.08	27067.5
279.08	24901.2
278.08	24850.9
277.08	25444.2
276.08	24615.5
275.08	24594.6
274.08	24881.6
273.08	24451.8
272.08	24257.2
271.08	24556.3
270.08	24480.1
269.08	24282.1
268.08	24952.5
267.08	24540.6
266.08	25501.3
265.08	24264.3
264.08	24081.6
263.08	25728
262.08	25730.6
261.08	23494.6
260.08	24957.4
259.08	25242.8
258.08	24103.8
257.08	24177.3
256.08	24142.9
255.08	26005.4
254.08	25414.2
253.08	23980.6
252.08	25603.4
251.08	23910.5
250.08	24009.9
249.08	24792.4
248.08	25006.1
247.08	25364
246.08	25196.1
245.08	24632.2
244.08	24780.5
243.08	26504.6
242.08	25320.9
241.08	26459.9
240.08	25090.4
239.08	25111
238.08	25646
237.08	25904.7
236.08	23874.6
235.08	24705.4
234.08	25821.1
233.08	25659.8
232.08	25830.4
231.08	25954.6
230.08	27145.8
229.08	26822.4
228.08	24221.7
227.08	24593.4
226.08	25526
225.08	25302.5
224.08	26326
223.08	26292.6
222.08	25006.4
221.08	24530.8
220.08	24327.8
219.08	27261.8
218.08	26383.6
217.08	25893.7
216.08	24358.4
215.08	25256.4
214.08	24459.4
213.08	27180.6
212.08	25625.1
211.08	25177.6
210.08	26213.3
209.08	24805.2
208.08	25619.2
207.08	26094
206.08	26595.2
205.08	26193.3
204.08	26104.7
203.08	27484.8
202.08	26875.7
201.08	26828.2
200.08	26924.8
199.08	25922
198.08	27458.7
197.08	24740.4
196.08	27534.2
195.08	26003.1
194.08	25646.4
193.08	25754.7
192.08	26629.8
191.08	26410.9
190.08	25826
189.08	25788.6
188.08	25980.6
187.08	27024
186.08	27194.2
185.08	26136.8
184.08	26394.8
183.08	26320.7
182.08	27041.7
181.08	26814.3
180.08	26729.6
179.08	28371.2
178.08	27222.5
177.08	27621
176.08	26891.8
175.08	27195.1
174.08	26605.4
173.08	25897.4
172.08	26079.2
171.08	27625.4
170.08	26457.8
169.08	28660.8
168.08	27368
167.08	28892.8
166.08	31260.8
165.08	27986.5
164.08	28332.7
163.08	27657.8
162.08	27808.5
161.08	27069
160.08	26626.5
159.08	27122.5
158.08	27857.7
157.08	27545.3
156.08	29070.8
155.08	28240.1
154.08	27819.6
153.08	28409.4
152.08	27347.5
151.08	28383.5
150.08	27339.2
149.08	28143.7
148.08	28671.5
147.08	27993.6
146.08	27426.2
145.08	27343.3
144.08	26854.4
143.08	28152.4
142.08	28397.7
141.08	26277.7
140.08	27483.8
139.08	29479
138.08	28436.5
137.08	30023.5
136.08	28875.6
135.08	28190.5
134.08	27517.9
133.08	29006.9
132.08	27322.1
131.08	28845.5
130.08	29649.9
129.08	28815.1
128.08	27710
127.08	29141.9
126.08	29630.4
125.08	28390.9
124.08	29187.5
123.08	29719.6
122.08	29706.5
121.08	30552.8
120.08	29226.4
119.08	29767.6
118.08	29429.4
117.08	29131.6
116.08	28276.9
115.08	28399.9
114.08	29545.1
113.08	30091.8
112.08	29031.6
111.08	28285.7
110.08	28618.9
109.08	29727.8
108.08	30342.3
107.08	28873.8
106.08	30185.1
105.08	30319.1
104.08	28759
103.08	29666.5
102.08	29895.5
101.08	30603.1
100.08	29506
99.08	29427.9
98.08	29998
97.08	30896.2
96.08	31867
95.08	32241.4
94.08	35745.4
93.08	35924.4
92.08	35204.6
91.08	32297.8
90.08	27529.5
89.08	25252.5
88.08	27373.6
87.08	26171.5
86.08	26104.7
85.08	25558.2
84.08	25724.9
83.08	25333.9
82.08	26407.8
81.08	25258.5
80.08	25752.1
79.08	25009
78.08	24925.2
77.08	23161
76.08	24575.1
75.08	24397.6
74.08	22272.9
73.08	24331.6
72.08	23141.6
71.08	26107.2
70.08	25434.6
69.08	24419
68.08	23607.2
67.08	22601.4
66.08	20845.4
65.08	22295.4
64.08	22188.6
63.08	24992
62.08	21573.8
61.08	19907.8
60.08	22262.4
59.08	23987.7
58.08	29122.8
57.08	34530.2
56.08	40558
55.08	43401.7
54.08	36047.5
53.08	18543.9
52.08	12820.6
51.08	10638.9
50.08	9836.08
49.08	8882.34
48.08	8600.01
47.08	9419.78
46.08	9227.35
45.08	8693.72
44.08	8948.84
43.08	8773.92
42.08	8728.04
41.08	9020.72
40.08	8174.03
39.08	8252.13
38.08	8113.42
37.08	8099.14
36.08	8345.21
35.08	8468.79
34.08	9121.17
33.08	8523.83
32.08	7471.24
31.08	8924.51
30.08	10348.6
29.08	8094.79
28.08	8521.84
27.08	8898.74
26.08	9942.66
25.08	10980.4
24.08	10795.5
23.08	10226.5
22.08	11067.6
21.08	9658.53
20.08	9061.26
19.08	8551.4
18.08	8954.3
17.08	9890.58
16.08	5941.07
15.08	5583.96
14.08	5824.67
13.08	5104.09
12.08	5288.81
11.08	6356.08
10.08	7728.15
9.08	9470.78
8.08	9203.84
7.08	8519.91
6.08	9485.76
5.08	6699.26
4.08	5982.2
3.08	3545.56
2.08	3589.2
1.08	5799.49
0.08	1369.84
-0.92	296.704
-1.92	112.068
-2.92	22.8372
-3.92	0
-4.92	55.736
-5.92	35.6731
-6.92	68.5992
-7.92	68.6182
-8.92	105.307
-9.92	122.433

## Sheet: Fig. 2b
Fig. 2b
Binding energy (eV)	Intensity (arb. units)
	Raw line	Deconvoluted peaks								Fitting line	Background
732.18	33369.6	33981.9	33981.9	33981.9	33981.9	33981.9	33982	33981.9	34004.5	34004.5	33981.9
732.08	34045.4	33979.8	33979.8	33979.8	33979.8	33979.8	33979.9	33979.8	34006.4	34006.4	33979.8
731.98	34440.5	33921.6	33921.6	33921.6	33921.6	33921.6	33921.6	33921.6	33952.7	33952.7	33921.6
731.88	34420.1	33885.7	33885.7	33885.7	33885.7	33885.7	33885.7	33885.7	33922.2	33922.2	33885.7
731.78	33598.3	33835.3	33835.3	33835.3	33835.3	33835.3	33835.4	33835.3	33877.9	33877.9	33835.3
731.68	33315.8	33817.7	33817.7	33817.7	33817.7	33817.7	33817.8	33817.7	33867.2	33867.3	33817.7
731.58	33540.6	33814.7	33814.7	33814.7	33814.7	33814.7	33814.9	33814.7	33872.2	33872.3	33814.7
731.48	34213.5	33811.3	33811.3	33811.3	33811.3	33811.3	33811.5	33811.3	33877.7	33877.9	33811.3
731.38	34584.9	33806.3	33806.3	33806.3	33806.3	33806.3	33806.5	33806.3	33882.8	33883	33806.3
731.28	34293.2	33799.4	33799.4	33799.4	33799.4	33799.4	33799.7	33799.4	33887.3	33887.6	33799.4
731.18	34092.6	33790.4	33790.4	33790.4	33790.4	33790.4	33790.8	33790.4	33891.1	33891.5	33790.4
731.08	34439	33781.8	33781.8	33781.8	33781.8	33781.8	33782.3	33781.8	33896.8	33897.3	33781.8
730.98	33966.1	33775	33775	33775	33775	33775	33775.6	33775	33905.9	33906.6	33775
730.88	33650.3	33766.5	33766.5	33766.5	33766.5	33766.5	33767.4	33766.5	33915.1	33916	33766.5
730.78	34981	33758.2	33758.2	33758.2	33758.2	33758.2	33759.4	33758.2	33926.2	33927.4	33758.2
730.68	33951.6	33750.5	33750.5	33750.5	33750.5	33750.5	33752	33750.5	33939.8	33941.4	33750.5
730.58	34104.5	33741.1	33741.1	33741.1	33741.1	33741.1	33743.1	33741.1	33953.8	33955.8	33741.1
730.48	34654.9	33730.4	33730.4	33730.4	33730.4	33730.4	33733	33730.4	33968.6	33971.2	33730.4
730.38	34138.2	33723.3	33723.3	33723.3	33723.3	33723.3	33726.7	33723.3	33989	33992.5	33723.3
730.28	33276.3	33713.9	33713.9	33713.9	33713.9	33713.9	33718.4	33713.9	34009.5	34013.9	33713.9
730.18	34876.3	33703.2	33703.2	33703.2	33703.2	33703.2	33708.9	33703.2	34030.7	34036.4	33703.2
730.08	34656.4	33692.5	33692.5	33692.5	33692.5	33692.5	33699.8	33692.5	34054	34061.3	33692.5
729.98	34558.9	33681.2	33681.2	33681.2	33681.2	33681.2	33690.6	33681.2	34078.8	34088.2	33681.2
729.88	34330.4	33666.9	33666.9	33666.9	33666.9	33666.9	33678.8	33666.9	34102.7	34114.6	33666.9
729.78	34532.5	33651.9	33651.9	33651.9	33651.9	33651.9	33667.1	33651.9	34127.6	34142.7	33651.9
729.68	35093.3	33636.8	33636.8	33636.8	33636.8	33636.8	33655.9	33636.8	34154.1	34173.1	33636.8
729.58	34614.5	33618.6	33618.6	33618.6	33618.6	33618.6	33642.5	33618.6	34178.8	34202.8	33618.6
729.48	35873	33601.2	33601.2	33601.2	33601.2	33601.2	33631.1	33601.2	34205.5	34235.4	33601.2
729.38	33832.4	33582.5	33582.5	33582.5	33582.5	33582.5	33619.7	33582.5	34231.6	34268.9	33582.5
729.28	35026.4	33563.8	33563.8	33563.8	33563.8	33563.8	33610	33563.8	34258.3	34304.4	33563.8
729.18	34906.4	33545.9	33545.9	33545.9	33545.9	33545.9	33602.8	33545.9	34285.5	34342.4	33545.9
729.08	34189.9	33530	33530	33530	33530	33530	33599.9	33530	34314.3	34384.2	33530
728.98	34775	33512	33512	33512	33512	33512	33597.5	33512	34339.9	34425.4	33512
728.88	34714.9	33495.4	33495.4	33495.4	33495.4	33495.4	33599.4	33495.4	34365.3	34469.3	33495.4
728.78	34279.7	33478.6	33478.6	33478.6	33478.6	33478.6	33604.7	33478.6	34388.5	34514.5	33478.6
728.68	34833.8	33459.4	33459.4	33459.4	33459.4	33459.4	33611.5	33459.4	34406.5	34558.5	33459.4
728.58	35212.5	33438.7	33438.7	33438.7	33438.7	33438.7	33621.3	33438.7	34419.7	34602.3	33438.7
728.48	35335.7	33416.5	33416.5	33416.5	33416.5	33416.5	33634.8	33416.5	34427.8	34646.1	33416.5
728.38	35220.8	33391.5	33391.5	33391.5	33391.5	33391.5	33651.2	33391.5	34428.8	34688.5	33391.5
728.28	35450.5	33366.5	33366.5	33366.5	33366.5	33366.5	33674.1	33366.5	34425.2	34732.8	33366.5
728.18	34691.5	33342	33342	33342	33342	33342	33704.5	33342	34417	34779.6	33342
728.08	34838	33317.1	33317.1	33317.1	33317.1	33317.1	33742.4	33317.1	34403.2	34828.5	33317.1
727.98	35331.5	33289.2	33289.2	33289.2	33289.2	33289.2	33785.8	33289.2	34380.9	34877.4	33289.2
727.88	36475.8	33260.7	33260.7	33260.7	33260.7	33260.7	33837.6	33260.7	34352.4	34929.2	33260.7
727.78	35562	33229.7	33229.7	33229.7	33229.7	33229.7	33896.6	33229.7	34315.8	34982.7	33229.7
727.68	35663.5	33195.8	33195.8	33195.8	33195.8	33195.8	33962.8	33195.8	34270.8	35037.9	33195.8
727.58	35997.4	33162.3	33162.3	33162.3	33162.3	33162.3	34040.1	33162.3	34220.9	35098.7	33162.3
727.48	34941.4	33131	33131	33131	33131	33131	34130.3	33131	34168.3	35167.6	33131
727.38	35253.6	33097.3	33097.3	33097.3	33097.3	33097.3	34228.7	33097.3	34108.5	35239.9	33097.3
727.28	36544.8	33062.1	33062.1	33062.1	33062.1	33062.1	34336.2	33062.1	34043.2	35317.3	33062.1
727.18	36092.3	33027.7	33027.7	33027.7	33027.7	33027.7	34454.4	33027.7	33974.7	35401.5	33027.7
727.08	35502.8	32987.7	32987.7	32987.7	32987.7	32987.7	34576.2	32987.7	33897.5	35486.1	32987.7
726.98	37289	32945.9	32945.9	32945.9	32945.9	32945.9	34704.3	32945.9	33815.8	35574.2	32945.9
726.88	35872.9	32903.5	32903.5	32903.5	32903.6	32903.5	34838.3	32903.5	33731.4	35666.2	32903.5
726.78	36544.8	32860	32860	32860	32860.1	32860	34975.6	32860	33644.3	35760	32860
726.68	36428.2	32814	32814	32814	32814.2	32814	35112.8	32814	33553.6	35852.5	32814
726.58	36409.6	32769.1	32769.1	32769.1	32769.4	32769.1	35250.8	32769.1	33463.6	35945.4	32769.1
726.48	36533	32723.8	32723.8	32723.8	32724.2	32723.8	35385	32723.8	33373	36034.6	32723.8
726.38	35846.5	32678.6	32678.6	32678.6	32679.3	32678.6	35513	32678.6	33282.9	36118	32678.6
726.28	36240.9	32633	32633	32633	32634.1	32633	35630.8	32633	33193.2	36192.2	32633
726.18	36408.1	32585.8	32585.8	32585.8	32587.7	32585.8	35733.9	32585.8	33103	36253.1	32585.8
726.08	36882	32538.4	32538.4	32538.4	32541.6	32538.4	35820.5	32538.4	33014.1	36299.3	32538.4
725.98	36337.3	32489.1	32489.1	32489.1	32494.2	32489.1	35885.6	32489.1	32924.9	36326.4	32489.1
725.88	36522.9	32439.1	32439.1	32439.1	32447.1	32439.1	35927.7	32439.1	32836.7	36333.4	32439.1
725.78	36318.2	32386.9	32386.9	32386.9	32399.4	32386.9	35943.1	32386.9	32748.4	36317.1	32386.9
725.68	37146.4	32336.8	32336.8	32336.8	32356.1	32336.8	35934.3	32336.8	32664.3	36281	32336.8
725.58	35637.1	32287.9	32287.9	32287.9	32317.3	32287.9	35899.3	32287.9	32583.4	36224.2	32287.9
725.48	35553.6	32240.4	32240.4	32240.4	32284.4	32240.4	35837.8	32240.4	32506.1	36147.6	32240.4
725.38	35661.8	32192.2	32192.2	32192.2	32257.4	32192.2	35748.4	32192.2	32430.4	36051.8	32192.2
725.28	36336.5	32145.6	32145.6	32145.6	32240.7	32145.6	35634.3	32145.6	32358.3	35942.1	32145.6
725.18	36193	32096.1	32096.1	32096.1	32232.8	32096.1	35492.6	32096.1	32285.4	35818.7	32096.1
725.08	36749.5	32044.4	32044.5	32044.4	32238.3	32044.4	35326.5	32044.4	32212.4	35688.5	32044.4
724.98	36263.7	31989.9	31990.1	31989.9	32260.9	31989.9	35138.1	31989.9	32138.5	35557.9	31989.9
724.88	36707.4	31935.6	31935.9	31935.6	32308.9	31935.6	34933.4	31935.6	32066.5	35438	31935.6
724.78	35999	31878.9	31879.5	31878.9	32385.8	31878.9	34713.3	31878.9	31993.9	35335.8	31878.9
724.68	36978.5	31822.2	31823.2	31822.2	32500	31822.2	34483.5	31822.2	31922.9	35262.9	31822.2
724.58	36498.5	31765.1	31766.9	31765.1	32657.7	31765.1	34246.8	31765.1	31853.1	35229	31765.1
724.48	36158.5	31710.4	31713.3	31710.4	32867.5	31710.4	34009.2	31710.4	31786.9	35245.7	31710.4
724.38	35348.2	31652.9	31657.7	31652.9	33128.9	31652.9	33768.5	31652.9	31719.3	35315.6	31652.9
724.28	37006.5	31594.6	31602.4	31594.6	33446.1	31594.6	33529.3	31594.6	31652	35446	31594.6
724.18	37063.1	31532.3	31545	31532.3	33814.9	31532.3	33290.7	31532.3	31581.8	35635.4	31532.3
724.08	38011.5	31466.8	31486.9	31466.8	34230.3	31466.8	33055.4	31466.8	31509.4	35881.5	31466.8
723.98	37357.6	31396.3	31427.8	31396.3	34679.4	31396.3	32823.1	31396.3	31432.8	36174.1	31396.3
723.88	37310.7	31325.7	31374.4	31325.7	35149.6	31325.7	32599.8	31325.7	31356.9	36503.5	31325.7
723.78	36737.3	31254	31328.3	31254	35616.3	31254	32385.4	31254	31280.6	36848.6	31254
723.68	37233.1	31181.6	31293.3	31181.6	36051.6	31181.6	32180.8	31181.6	31204.1	37185.1	31181.6
723.58	38008.3	31108.5	31274.1	31108.5	36424.2	31108.5	31986.3	31108.5	31127.6	37486.7	31108.5
723.48	37299.9	31035	31277.1	31035	36703.5	31035	31802.1	31035	31051.1	37728.7	31035
723.38	37192.2	30958.9	31307.8	30958.9	36860.6	30958.9	31625.8	30958.9	30972.4	37890	30958.9
723.28	37572.7	30877.8	31373.7	30877.8	36874.7	30877.8	31454.7	30877.9	30889.2	37958.8	30877.8
723.18	39125.9	30795.4	31490	30795.4	36741.2	30795.4	31291.9	30795.4	30804.9	37941.9	30795.4
723.08	38305.6	30710	31669	30710	36463.1	30710	31135.3	30710	30718	37855.4	30710
722.98	38238.4	30621.2	31925.9	30621.2	36055.3	30621.2	30983.7	30621.2	30627.8	37729.2	30621.2
722.88	38415.4	30531.8	32280.6	30531.8	35545.4	30531.8	30839.3	30531.8	30537.3	37607.2	30531.8
722.78	37398.1	30443.5	32752	30443.5	34964.9	30443.5	30703.2	30443.5	30448	37537.7	30443.5
722.68	38218.5	30355	33355.1	30355	34344.1	30355	30573.3	30355.1	30358.8	37566.2	30355
722.58	37994.9	30264	34100.6	30264	33710.3	30264	30446.6	30264	30267.1	37732.6	30264
722.48	39012.1	30170	34995.6	30170	33088.2	30170	30322.1	30170.1	30172.5	38068.4	30170
722.38	39346	30071.7	36037.3	30071.7	32495.7	30071.7	30197.7	30071.8	30073.7	38589.5	30071.7
722.28	38983.8	29969.5	37213.3	29969.5	31946.4	29969.5	30073.5	29969.6	29971.2	39296	29969.5
722.18	39547.6	29856.1	38488.3	29856.1	31440.3	29856.1	29941.6	29856.2	29857.5	40159.5	29856.1
722.08	42674.9	29733.8	39820.5	29733.8	30982	29733.8	29803.7	29734	29734.9	41139.9	29733.8
721.98	42611.5	29602.3	41148.9	29602.3	30569.8	29602.3	29659.2	29602.5	29603.2	42174.4	29602.3
721.88	43003.5	29458.8	42395.5	29458.8	30196.9	29458.8	29504.9	29459	29459.5	43180.8	29458.8
721.78	43959.9	29301.6	43475.2	29301.6	29856.1	29301.6	29338.8	29301.9	29302.1	44067.9	29301.6
721.68	45183	29137.2	44310.3	29137.2	29547.6	29137.2	29167.1	29137.7	29137.7	44751.5	29137.2
721.58	45284.8	28964.7	44825.3	28964.7	29263.9	28964.7	28988.6	28965.3	28965.1	45149.4	28964.7
721.48	45643.4	28786.3	44968.1	28786.3	29001.3	28786.3	28805.3	28787	28786.6	45203.2	28786.3
721.38	44967.9	28603.5	44713.8	28603.5	28755.8	28603.5	28618.7	28604.4	28603.8	44882.3	28603.5
721.28	45186.2	28421.6	44073.4	28421.6	28527.9	28421.6	28433.5	28422.7	28421.8	44193	28421.6
721.18	44047.9	28244	43087.8	28244	28317.2	28244	28253.4	28245.4	28244.1	43171.9	28244
721.08	42512.7	28077	41826.2	28077	28126.7	28077	28084.4	28078.8	28077.2	41885.1	28077
720.98	39990.1	27922.1	40369	27922.1	27955.3	27922.1	27927.8	27924.2	27922.2	40410.2	27922.1
720.88	38771.1	27782.5	38804.7	27782.5	27804.4	27782.5	27786.9	27785.1	27782.6	38833.8	27782.5
720.78	37468.2	27659.9	37216.2	27659.9	27674.2	27659.9	27663.4	27663.2	27660	37237.3	27659.9
720.68	35643.2	27554.6	35674.1	27554.6	27563.7	27554.6	27557.2	27558.6	27554.6	35689.9	27554.6
720.58	34110.9	27461.1	34227.9	27461.1	27466.9	27461.1	27463.1	27466	27461.1	34240.6	27461.1
720.48	34086.2	27377.3	32913.5	27377.3	27380.9	27377.3	27378.8	27383.2	27377.3	32924.6	27377.3
720.38	33934	27304	31754	27304	27306.2	27304	27305.2	27311.2	27304	31764.6	27304
720.28	32293.4	27239.8	30756.4	27239.8	27241.2	27239.8	27240.7	27248.6	27239.8	30767.4	27239.8
720.18	31145	27181.4	29915.1	27181.4	27182.2	27181.4	27182.1	27192	27181.4	29927.2	27181.4
720.08	31192.7	27130.3	29221.8	27130.3	27130.8	27130.3	27130.8	27143.1	27130.3	29235.6	27130.3
719.98	30492.9	27088.6	28664.3	27088.6	27088.9	27088.6	27089	27104	27088.6	28680.3	27088.6
719.88	29404.3	27053.7	28222.9	27053.7	27053.8	27053.7	27054	27072.1	27053.7	28241.7	27053.7
719.78	29004.3	27022.7	27877.5	27022.7	27022.8	27022.7	27022.9	27044.7	27022.7	27899.8	27022.7
719.68	29167.9	26996.9	27612.8	26996.9	26996.9	26996.9	26997	27023.1	26996.9	27639.2	26996.9
719.58	28720	26976	27413.4	26976	26976.1	26976	26976.2	27007.2	26976	27444.7	26976
719.48	28093.6	26956.9	27263.1	26956.9	26956.9	26956.9	26957	26993.8	26956.9	27300.1	26956.9
719.38	28525.9	26939.5	27150.9	26939.5	26939.5	26939.5	26939.6	26983.1	26939.5	27194.5	26939.5
719.28	28126.4	26923.8	27067.7	26923.8	26923.8	26923.8	26923.9	26975.1	26923.8	27119	26923.8
719.18	28309.5	26909	27005.6	26909	26909	26909	26909.1	26969.3	26909	27065.8	26909
719.08	28244.6	26894.8	26958.6	26894.8	26894.8	26894.8	26894.8	26965.2	26894.8	27029.1	26894.8
718.98	27802.8	26881.9	26923.6	26881.9	26881.9	26881.9	26881.9	26964.1	26881.9	27005.8	26881.9
718.88	27802.9	26870.2	26897.1	26870.2	26870.2	26870.3	26870.3	26965.9	26870.2	26992.7	26870.2
718.78	27523.3	26858.8	26875.8	26858.8	26858.8	26858.8	26858.8	26969.7	26858.8	26986.8	26858.8
718.68	28167.8	26848.1	26858.8	26848.1	26848.1	26848.1	26848.1	26976.4	26848.1	26987	26848.1
718.58	27836.5	26839	26845.5	26839	26839	26839	26839	26986.8	26839	26993.4	26839
718.48	27056.2	26830.7	26834.7	26830.7	26830.7	26830.8	26830.7	27000.6	26830.7	27004.7	26830.7
718.38	27348.4	26822.6	26825	26822.6	26822.6	26822.6	26822.6	27017.2	26822.6	27019.6	26822.6
718.28	27459	26818.4	26819.8	26818.4	26818.4	26818.5	26818.4	27040.6	26818.4	27042.1	26818.4
718.18	26311.4	26815.1	26815.9	26815.1	26815.1	26815.2	26815.1	27068	26815.1	27069	26815.1
718.08	27401	26809.7	26810.1	26809.7	26809.7	26809.8	26809.7	27096.6	26809.7	27097.3	26809.7
717.98	28017.1	26803.8	26804.1	26803.8	26803.8	26804.1	26803.8	27128.4	26803.8	27128.9	26803.8
717.88	27526.5	26798.2	26798.4	26798.2	26798.2	26798.6	26798.2	27164.1	26798.2	27164.6	26798.2
717.78	27308.7	26792.6	26792.7	26792.6	26792.6	26793.1	26792.6	27203.6	26792.6	27204.2	26792.6
717.68	26307.9	26788.7	26788.7	26788.7	26788.7	26789.4	26788.7	27248.9	26788.7	27249.7	26788.7
717.58	26598.7	26786.3	26786.3	26786.3	26786.3	26787.3	26786.3	27299.8	26786.3	27300.8	26786.3
717.48	27309.9	26785.9	26785.9	26785.9	26785.9	26787.4	26785.9	27356.9	26785.9	27358.4	26785.9
717.38	26568.6	26781.9	26781.9	26781.9	26781.9	26783.9	26781.9	27414.5	26781.9	27416.6	26781.9
717.28	27144.5	26775.8	26775.8	26775.8	26775.8	26778.6	26775.8	27474.2	26775.8	27477	26775.8
717.18	27299.8	26768.1	26768.1	26768.1	26768.1	26771.9	26768.1	27536.3	26768.1	27540.2	26768.1
717.08	27334.2	26758.8	26758.8	26758.8	26758.8	26764	26758.8	27600.7	26758.8	27605.9	26758.8
716.98	28029.2	26747.1	26747.1	26747.1	26747.1	26754.1	26747.1	27666.1	26747.1	27673.1	26747.1
716.88	27724.2	26734.7	26734.7	26734.7	26734.7	26744.2	26734.7	27734.1	26734.7	27743.6	26734.7
716.78	27343.1	26721.8	26721.8	26721.8	26721.8	26734.4	26721.8	27804.2	26721.8	27816.8	26721.8
716.68	27520.5	26709.9	26709.9	26709.9	26709.9	26726.6	26709.9	27877.6	26709.9	27894.3	26709.9
716.58	26638.6	26698.4	26698.4	26698.4	26698.4	26720.5	26698.4	27952.8	26698.4	27974.8	26698.4
716.48	27729.5	26686.4	26686.4	26686.4	26686.4	26715.3	26686.4	28028.1	26686.4	28057.1	26686.4
716.38	27906.4	26671.8	26671.8	26671.8	26671.8	26709.6	26671.8	28100.9	26671.8	28138.6	26671.8
716.28	28527.9	26656.3	26656.3	26656.3	26656.3	26705.3	26656.3	28171.6	26656.3	28220.6	26656.3
716.18	27877.1	26637.7	26637.7	26637.7	26637.7	26700.9	26637.7	28237.3	26637.7	28300.5	26637.7
716.08	28098.1	26617.9	26617.9	26617.9	26617.9	26698.9	26617.9	28298.7	26617.9	28379.7	26617.9
715.98	28222.4	26596	26596	26596	26596	26699.4	26596	28354	26596	28457.3	26596
715.88	28806.5	26573.6	26573.6	26573.6	26573.6	26704.6	26573.6	28403.4	26573.6	28534.4	26573.6
715.78	28676.4	26550.1	26550.1	26550.1	26550.1	26715.2	26550.1	28445.6	26550.1	28610.7	26550.1
715.68	28241.4	26525.5	26525.5	26525.5	26525.5	26732.4	26525.5	28479.5	26525.5	28686.4	26525.5
715.58	28511.1	26498.1	26498.1	26498.1	26498.1	26755.8	26498.1	28502.3	26498.1	28760	26498.1
715.48	29527	26470.9	26470.9	26470.9	26470.9	26790.1	26470.9	28516.4	26470.9	28835.6	26470.9
715.38	28473.6	26443.3	26443.3	26443.3	26443.3	26836.2	26443.3	28520.4	26443.3	28913.3	26443.3
715.28	28769.2	26414.3	26414.3	26414.3	26414.3	26895.2	26414.3	28512.8	26414.3	28993.6	26414.3
715.18	28713.9	26383.7	26383.7	26383.7	26383.7	26968.6	26383.7	28492.9	26383.7	29077.8	26383.7
715.08	29185.9	26353.7	26353.7	26353.7	26353.7	27060.8	26353.7	28463	26353.7	29170.1	26353.7
714.98	28985.1	26321.7	26321.7	26321.7	26321.7	27171.3	26321.7	28420.1	26321.7	29269.7	26321.7
714.88	29364.3	26288	26288	26288	26288	27302.3	26288	28365.1	26288	29379.4	26288
714.78	29414.7	26252	26252	26252	26252	27455.4	26252	28297.5	26252	29500.9	26252
714.68	29665.3	26214.5	26214.5	26214.5	26214.5	27632.8	26214.5	28218.7	26214.5	29637	26214.5
714.58	29799.9	26173.4	26173.4	26173.4	26173.4	27834.2	26173.4	28127.4	26173.4	29788.1	26173.4
714.48	30549.6	26130.7	26130.7	26130.7	26130.7	28062.1	26130.7	28026.2	26130.7	29957.6	26130.7
714.38	30008.4	26085.7	26085.7	26085.7	26085.7	28316.4	26085.7	27915.5	26085.7	30146.3	26085.7
714.28	30319.4	26039.8	26039.8	26039.8	26039.8	28598.1	26039.8	27797.7	26039.8	30356	26039.8
714.18	29857.9	25991.9	25991.9	25991.9	25991.9	28904.5	25991.9	27672.7	25991.9	30585.3	25991.9
714.08	30592.4	25943.4	25943.4	25943.4	25943.4	29234.7	25943.4	27543	25943.4	30834.3	25943.4
713.98	30563	25891.8	25891.8	25891.8	25891.8	29582.5	25891.8	27407.1	25891.8	31097.9	25891.8
713.88	31390.6	25838.3	25838.3	25838.3	25838.3	29944.4	25838.3	27267.4	25838.3	31373.4	25838.3
713.78	30957.2	25782.2	25782.2	25782.2	25782.2	30313.1	25782.2	27123.9	25782.2	31654.9	25782.2
713.68	30957.7	25725.2	25725.2	25725.2	25725.2	30683.2	25725.2	26979.5	25725.2	31937.6	25725.2
713.58	30733.8	25666.4	25666.4	25666.4	25666.4	31045.2	25666.4	26834	25666.4	32212.9	25666.4
713.48	31165.6	25606.3	25606.3	25606.5	25606.3	31389.9	25606.3	26688.8	25606.3	32472.5	25606.3
713.38	31720	25544.1	25544.1	25544.3	25544.1	31706.5	25544.1	26543.5	25544.1	32706.2	25544.1
713.28	31780.9	25480.6	25480.6	25481	25480.6	31985.7	25480.6	26399.7	25480.6	32905.1	25480.6
713.18	31270.4	25413.7	25413.7	25414.4	25413.7	32215.3	25413.7	26255.6	25413.7	33057.9	25413.7
713.08	32146.2	25343.4	25343.4	25344.5	25343.4	32386.3	25343.4	26111.6	25343.4	33155.7	25343.4
712.98	32592.4	25271.4	25271.4	25273.3	25271.4	32492.6	25271.4	25969.8	25271.4	33193	25271.4
712.88	32232	25195.4	25195.4	25198.6	25195.4	32526.1	25195.4	25828	25195.4	33162	25195.4
712.78	33459.6	25116.1	25116.1	25121.4	25116.1	32483.7	25116.1	25687.1	25116.1	33060	25116.1
712.68	32575.1	25035.5	25035.5	25044	25035.5	32366.3	25035.5	25549	25035.5	32888.3	25035.5
712.58	32394	24956.3	24956.3	24969.8	24956.3	32177.6	24956.3	25416.5	24956.3	32651.2	24956.3
712.48	31493.6	24875.8	24875.8	24896.8	24875.8	31918.7	24875.8	25286.8	24875.8	32350.7	24875.8
712.38	32521.1	24797.1	24797.1	24829.5	24797.1	31598.7	24797.1	25163	24797.1	31996.9	24797.1
712.28	32114.4	24721	24721	24770.1	24721	31226.1	24721	25045.6	24721	31599.7	24721
712.18	30865.7	24647.8	24647.8	24721.3	24647.8	30810.2	24647.8	24934.8	24647.8	31170.7	24647.8
712.08	30502	24575.3	24575.3	24683.8	24575.3	30358.9	24575.3	24828.3	24575.3	30720.4	24575.3
711.98	30738	24505.5	24505.5	24663.5	24505.5	29884.3	24505.5	24727.7	24505.5	30264.5	24505.5
711.88	30799.9	24437.9	24437.9	24664.6	24437.9	29396	24437.9	24632.5	24437.9	29817.3	24437.9
711.78	30614.2	24373.5	24373.5	24694.3	24373.5	28904.5	24373.5	24543.4	24373.5	29395.2	24373.5
711.68	28852.6	24311.4	24311.4	24758.9	24311.4	28417.4	24311.4	24459.2	24311.4	29012.8	24311.4
711.58	28999	24251.8	24251.8	24866.9	24251.8	27942.6	24251.8	24380.1	24251.8	28685.9	24251.8
711.48	29118.8	24194.5	24194.5	25027.6	24194.5	27485.8	24194.5	24305.4	24194.5	28429.9	24194.5
711.38	29319.6	24139.6	24139.6	25251	24139.6	27052.2	24139.6	24235.2	24139.6	28259.4	24139.6
711.28	29091.1	24084	24083.8	25544.1	24083.8	26642.1	24083.8	24166.1	24083.8	28184.8	24083.8
711.18	28965.5	24027.5	24027.1	25915.6	24027.1	26257.8	24027.1	24097.5	24027.1	28217.2	24027.1
711.08	29246.1	23970.3	23969.4	26372.3	23969.4	25900.8	23969.4	24029.6	23969.4	28364.8	23969.4
710.98	29294.9	23911.8	23909.8	26916.2	23909.8	25570.5	23909.8	23961.1	23909.8	28630.2	23909.8
710.88	29994.6	23853.3	23849.1	27545.5	23849.1	25267.5	23849.1	23892.7	23849.1	29011.6	23849.1
710.78	29322.2	23795.4	23786.9	28249.5	23786.9	24990.3	23786.9	23823.8	23786.9	29498.2	23786.9
710.68	29473.6	23737.9	23721	29007	23721	24735.4	23721	23752.2	23721	30069.3	23721
710.58	30812.3	23683.8	23651	29788.6	23651	24500.6	23651	23677.3	23651	30697.2	23651
710.48	31070.4	23639.5	23577.6	30556.8	23577.6	24284.7	23577.6	23599.6	23577.6	31347.9	23577.6
710.38	31427.8	23612.3	23498.2	31263.6	23498.2	24083.1	23498.2	23516.6	23498.2	31981	23498.2
710.28	31984.9	23615.7	23411.1	31857.5	23411.1	23892	23411.1	23426.5	23411.1	32558.3	23411.1
710.18	33091.2	23675.7	23318.4	32292.9	23318.4	23711.3	23318.4	23331.2	23318.4	33056	23318.4
710.08	33257.5	23827.9	23220.2	32529.7	23220.2	23539.4	23220.2	23230.8	23220.2	33467.2	23220.2
709.98	33457.8	24123.1	23116.8	32541.1	23116.8	23374.5	23116.8	23125.5	23116.8	33813.9	23116.8
709.88	33658.9	24630.3	23008.1	32317.6	23008.1	23215	23008.1	23015.4	23008.1	34153.9	23008.1
709.78	34170.6	25442.9	22898.6	31873.1	22898.6	23063.7	22898.6	22904.5	22898.6	34588.5	22898.6
709.68	33059	26665.5	22783.9	31230.3	22783.9	22914.8	22783.9	22788.7	22783.9	35247.8	22783.9
709.58	35388.6	28417.8	22661.9	30427.2	22661.9	22765.2	22661.9	22665.8	22661.9	36290.4	22661.9
709.48	36684.4	30818.9	22530.2	29509.4	22530.2	22611.2	22530.2	22533.4	22530.2	37882.4	22530.2
709.38	38081.7	33962.4	22384.4	28521.9	22384.4	22447.5	22384.4	22387	22384.4	40165.8	22384.4
709.28	40826	37879.9	22214.7	27500.6	22214.7	22263.6	22214.7	22216.8	22214.7	43216.9	22214.7
709.18	44708	42512.4	22018.7	26481.3	22018.7	22056.4	22018.7	22020.4	22018.7	47014.5	22018.7
709.08	48142.2	47656.7	21786.9	25483.3	21786.9	21815.8	21786.9	21788.3	21786.9	51383.4	21786.9
708.98	54268.6	52952.4	21514.9	24521.3	21514.9	21536.9	21514.9	21516	21514.9	55982	21514.9
708.88	57778.3	57889.2	21199.5	23602.4	21199.5	21216.2	21199.5	21200.4	21199.5	60309.7	21199.5
708.78	61961	61871.5	20842.9	22731.4	20842.9	20855.5	20842.9	20843.7	20842.9	63773.3	20842.9
708.68	64560.1	64327.9	20450.2	21910.5	20450.2	20459.7	20450.2	20450.8	20450.2	65798.1	20450.2
708.58	65201.6	64852.7	20033.3	21144.8	20033.3	20040.3	20033.3	20033.8	20033.3	65971.6	20033.3
708.48	65039.6	63315.3	19606.3	20439.4	19606.3	19611.5	19606.3	19606.6	19606.3	64153.9	19606.3
708.38	61193.8	59903.5	19186.6	19801.7	19186.6	19190.4	19186.6	19186.9	19186.6	60522.7	19186.6
708.28	56343.7	55073.2	18794.4	19241.9	18794.4	18797.2	18794.4	18794.6	18794.4	55523.7	18794.4
708.18	48595.6	49418.4	18440.2	18761.1	18440.2	18442.3	18440.2	18440.4	18440.2	49741.5	18440.2
708.08	43900.8	43545.5	18136.6	18363.3	18136.6	18138	18136.6	18136.7	18136.6	43773.8	18136.6
707.98	37535.2	37950.8	17883.6	18041.6	17883.6	17884.7	17883.6	17883.7	17883.6	38109.9	17883.6
707.88	33757.9	32976.1	17681	17789.5	17681	17681.8	17681	17681.1	17681	33085.4	17681
707.78	29338.3	28794.5	17520.7	17594.2	17520.7	17521.2	17520.7	17520.7	17520.7	28868.6	17520.7
707.68	25934.6	25447	17396.9	17446	17396.9	17397.3	17396.9	17397	17396.9	25496.5	17396.9
707.58	24389.3	22877.3	17300.9	17333.2	17300.9	17301.2	17300.9	17300.9	17300.9	22909.9	17300.9
707.48	22705.6	20980.6	17229.1	17250.1	17229.1	17229.2	17229.1	17229.1	17229.1	21001.9	17229.1
707.38	20896.8	19626.8	17173.5	17186.9	17173.5	17173.6	17173.5	17173.5	17173.5	19640.4	17173.5
707.28	20652.5	18690.4	17129.9	17138.4	17129.9	17130	17129.9	17129.9	17129.9	18699	17129.9
707.18	19513.6	18062.1	17096.1	17101.4	17096.1	17096.2	17096.1	17096.2	17096.1	18067.4	17096.1
707.08	19147.9	17651.6	17069.6	17072.9	17069.6	17069.7	17069.6	17069.6	17069.6	17654.9	17069.6
706.98	18836.1	17389.1	17047.7	17049.7	17047.7	17047.7	17047.7	17047.7	17047.7	17391.1	17047.7
706.88	18411.3	17224.5	17029.4	17030.6	17029.4	17029.4	17029.4	17029.4	17029.4	17225.7	17029.4
706.78	18673.3	17122	17013.4	17014.1	17013.4	17013.5	17013.4	17013.4	17013.4	17122.7	17013.4
706.68	18256.1	17059.1	17000.4	17000.8	17000.4	17000.4	17000.4	17000.4	17000.4	17059.6	17000.4
706.58	17592.3	17020.4	16989.4	16989.6	16989.4	16989.4	16989.4	16989.4	16989.4	17020.7	16989.4
706.48	17671	16996.4	16980.4	16980.6	16980.4	16980.4	16980.4	16980.4	16980.4	16996.5	16980.4
706.38	17350.4	16981.4	16973.4	16973.5	16973.4	16973.4	16973.4	16973.4	16973.4	16981.4	16973.4
706.28	17653.9	16972.2	16968.3	16968.3	16968.3	16968.3	16968.3	16968.3	16968.3	16972.2	16968.3
706.18	17200.4	16966.1	16964.3	16964.3	16964.3	16964.3	16964.3	16964.3	16964.3	16966.2	16964.3
706.08	17026.7	16962.5	16961.7	16961.7	16961.7	16961.7	16961.7	16961.7	16961.7	16962.6	16961.7
705.98	16923.3	16960.4	16960	16960	16960	16960	16960	16960	16960	16960.4	16960
705.88	16884.2	16960.1	16960	16960	16960	16960	16960	16960	16960	16960.1	16960
705.78	16703.5	16959.5	16959.5	16959.5	16959.5	16959.5	16959.5	16959.5	16959.5	16959.5	16959.5
705.68	17520.4	16958.6	16958.6	16958.6	16958.6	16958.6	16958.6	16958.6	16958.6	16958.6	16958.6
705.58	17232.3	16958.2	16958.2	16958.2	16958.2	16958.2	16958.2	16958.2	16958.2	16958.2	16958.2
705.48	16615.1	16957.7	16957.7	16957.7	16957.7	16957.7	16957.7	16957.7	16957.7	16957.7	16957.7
705.38	16978.9	16956.1	16956.1	16956.1	16956.1	16956.1	16956.1	16956.1	16956.1	16956.1	16956.1
705.38		16956.1	16956.1	16956.1	16956.1	16956.1	16956.1	16956.1	16956.1	16956.1	16956.1
705.48		16957.7	16957.7	16957.7	16957.7	16957.7	16957.7	16957.7	16957.7	16957.7	16957.7
705.58		16958.2	16958.2	16958.2	16958.2	16958.2	16958.2	16958.2	16958.2	16958.2	16958.2
705.68		16958.6	16958.6	16958.6	16958.6	16958.6	16958.6	16958.6	16958.6	16958.6	16958.6
705.78		16959.5	16959.5	16959.5	16959.5	16959.5	16959.5	16959.5	16959.5	16959.5	16959.5
705.88		16960	16960	16960	16960	16960	16960	16960	16960	16960	16960
705.98		16960	16960	16960	16960	16960	16960	16960	16960	16960	16960
706.08		16961.7	16961.7	16961.7	16961.7	16961.7	16961.7	16961.7	16961.7	16961.7	16961.7
706.18		16964.3	16964.3	16964.3	16964.3	16964.3	16964.3	16964.3	16964.3	16964.3	16964.3
706.28		16968.3	16968.3	16968.3	16968.3	16968.3	16968.3	16968.3	16968.3	16968.3	16968.3
706.38		16973.4	16973.4	16973.4	16973.4	16973.4	16973.4	16973.4	16973.4	16973.4	16973.4
706.48		16980.4	16980.4	16980.4	16980.4	16980.4	16980.4	16980.4	16980.4	16980.4	16980.4
706.58		16989.4	16989.4	16989.4	16989.4	16989.4	16989.4	16989.4	16989.4	16989.4	16989.4
706.68		17000.4	17000.4	17000.4	17000.4	17000.4	17000.4	17000.4	17000.4	17000.4	17000.4
706.78		17013.4	17013.4	17013.4	17013.4	17013.4	17013.4	17013.4	17013.4	17013.4	17013.4
706.88		17029.4	17029.4	17029.4	17029.4	17029.4	17029.4	17029.4	17029.4	17029.4	17029.4
706.98		17047.7	17047.7	17047.7	17047.7	17047.7	17047.7	17047.7	17047.7	17047.7	17047.7
707.08		17069.6	17069.6	17069.6	17069.6	17069.6	17069.6	17069.6	17069.6	17069.6	17069.6
707.18		17096.1	17096.1	17096.1	17096.1	17096.1	17096.1	17096.1	17096.1	17096.1	17096.1
707.28		17129.9	17129.9	17129.9	17129.9	17129.9	17129.9	17129.9	17129.9	17129.9	17129.9
707.38		17173.5	17173.5	17173.5	17173.5	17173.5	17173.5	17173.5	17173.5	17173.5	17173.5
707.48		17229.1	17229.1	17229.1	17229.1	17229.1	17229.1	17229.1	17229.1	17229.1	17229.1
707.58		17300.9	17300.9	17300.9	17300.9	17300.9	17300.9	17300.9	17300.9	17300.9	17300.9
707.68		17396.9	17396.9	17396.9	17396.9	17396.9	17396.9	17396.9	17396.9	17396.9	17396.9
707.78		17520.7	17520.7	17520.7	17520.7	17520.7	17520.7	17520.7	17520.7	17520.7	17520.7
707.88		17681	17681	17681	17681	17681	17681	17681	17681	17681	17681
707.98		17883.6	17883.6	17883.6	17883.6	17883.6	17883.6	17883.6	17883.6	17883.6	17883.6
708.08		18136.6	18136.6	18136.6	18136.6	18136.6	18136.6	18136.6	18136.6	18136.6	18136.6
708.18		18440.2	18440.2	18440.2	18440.2	18440.2	18440.2	18440.2	18440.2	18440.2	18440.2
708.28		18794.4	18794.4	18794.4	18794.4	18794.4	18794.4	18794.4	18794.4	18794.4	18794.4
708.38		19186.6	19186.6	19186.6	19186.6	19186.6	19186.6	19186.6	19186.6	19186.6	19186.6
708.48		19606.3	19606.3	19606.3	19606.3	19606.3	19606.3	19606.3	19606.3	19606.3	19606.3
708.58		20033.3	20033.3	20033.3	20033.3	20033.3	20033.3	20033.3	20033.3	20033.3	20033.3
708.68		20450.2	20450.2	20450.2	20450.2	20450.2	20450.2	20450.2	20450.2	20450.2	20450.2
708.78		20842.9	20842.9	20842.9	20842.9	20842.9	20842.9	20842.9	20842.9	20842.9	20842.9
708.88		21199.5	21199.5	21199.5	21199.5	21199.5	21199.5	21199.5	21199.5	21199.5	21199.5
708.98		21514.9	21514.9	21514.9	21514.9	21514.9	21514.9	21514.9	21514.9	21514.9	21514.9
709.08		21786.9	21786.9	21786.9	21786.9	21786.9	21786.9	21786.9	21786.9	21786.9	21786.9
709.18		22018.7	22018.7	22018.7	22018.7	22018.7	22018.7	22018.7	22018.7	22018.7	22018.7
709.28		22214.7	22214.7	22214.7	22214.7	22214.7	22214.7	22214.7	22214.7	22214.7	22214.7
709.38		22384.4	22384.4	22384.4	22384.4	22384.4	22384.4	22384.4	22384.4	22384.4	22384.4
709.48		22530.2	22530.2	22530.2	22530.2	22530.2	22530.2	22530.2	22530.2	22530.2	22530.2
709.58		22661.9	22661.9	22661.9	22661.9	22661.9	22661.9	22661.9	22661.9	22661.9	22661.9
709.68		22783.9	22783.9	22783.9	22783.9	22783.9	22783.9	22783.9	22783.9	22783.9	22783.9
709.78		22898.6	22898.6	22898.6	22898.6	22898.6	22898.6	22898.6	22898.6	22898.6	22898.6
709.88		23008.1	23008.1	23008.1	23008.1	23008.1	23008.1	23008.1	23008.1	23008.1	23008.1
709.98		23116.8	23116.8	23116.8	23116.8	23116.8	23116.8	23116.8	23116.8	23116.8	23116.8
710.08		23220.2	23220.2	23220.2	23220.2	23220.2	23220.2	23220.2	23220.2	23220.2	23220.2
710.18		23318.4	23318.4	23318.4	23318.4	23318.4	23318.4	23318.4	23318.4	23318.4	23318.4
710.28		23411.1	23411.1	23411.1	23411.1	23411.1	23411.1	23411.1	23411.1	23411.1	23411.1
710.38		23498.2	23498.2	23498.2	23498.2	23498.2	23498.2	23498.2	23498.2	23498.2	23498.2
710.48		23577.6	23577.6	23577.6	23577.6	23577.6	23577.6	23577.6	23577.6	23577.6	23577.6
710.58		23651	23651	23651	23651	23651	23651	23651	23651	23651	23651
710.68		23721	23721	23721	23721	23721	23721	23721	23721	23721	23721
710.78		23786.9	23786.9	23786.9	23786.9	23786.9	23786.9	23786.9	23786.9	23786.9	23786.9
710.88		23849.1	23849.1	23849.1	23849.1	23849.1	23849.1	23849.1	23849.1	23849.1	23849.1
710.98		23909.8	23909.8	23909.8	23909.8	23909.8	23909.8	23909.8	23909.8	23909.8	23909.8
711.08		23969.4	23969.4	23969.4	23969.4	23969.4	23969.4	23969.4	23969.4	23969.4	23969.4
711.18		24027.1	24027.1	24027.1	24027.1	24027.1	24027.1	24027.1	24027.1	24027.1	24027.1
711.28		24083.8	24083.8	24083.8	24083.8	24083.8	24083.8	24083.8	24083.8	24083.8	24083.8
711.38		24139.6	24139.6	24139.6	24139.6	24139.6	24139.6	24139.6	24139.6	24139.6	24139.6
711.48		24194.5	24194.5	24194.5	24194.5	24194.5	24194.5	24194.5	24194.5	24194.5	24194.5
711.58		24251.8	24251.8	24251.8	24251.8	24251.8	24251.8	24251.8	24251.8	24251.8	24251.8
711.68		24311.4	24311.4	24311.4	24311.4	24311.4	24311.4	24311.4	24311.4	24311.4	24311.4
711.78		24373.5	24373.5	24373.5	24373.5	24373.5	24373.5	24373.5	24373.5	24373.5	24373.5
711.88		24437.9	24437.9	24437.9	24437.9	24437.9	24437.9	24437.9	24437.9	24437.9	24437.9
711.98		24505.5	24505.5	24505.5	24505.5	24505.5	24505.5	24505.5	24505.5	24505.5	24505.5
712.08		24575.3	24575.3	24575.3	24575.3	24575.3	24575.3	24575.3	24575.3	24575.3	24575.3
712.18		24647.8	24647.8	24647.8	24647.8	24647.8	24647.8	24647.8	24647.8	24647.8	24647.8
712.28		24721	24721	24721	24721	24721	24721	24721	24721	24721	24721
712.38		24797.1	24797.1	24797.1	24797.1	24797.1	24797.1	24797.1	24797.1	24797.1	24797.1
712.48		24875.8	24875.8	24875.8	24875.8	24875.8	24875.8	24875.8	24875.8	24875.8	24875.8
712.58		24956.3	24956.3	24956.3	24956.3	24956.3	24956.3	24956.3	24956.3	24956.3	24956.3
712.68		25035.5	25035.5	25035.5	25035.5	25035.5	25035.5	25035.5	25035.5	25035.5	25035.5
712.78		25116.1	25116.1	25116.1	25116.1	25116.1	25116.1	25116.1	25116.1	25116.1	25116.1
712.88		25195.4	25195.4	25195.4	25195.4	25195.4	25195.4	25195.4	25195.4	25195.4	25195.4
712.98		25271.4	25271.4	25271.4	25271.4	25271.4	25271.4	25271.4	25271.4	25271.4	25271.4
713.08		25343.4	25343.4	25343.4	25343.4	25343.4	25343.4	25343.4	25343.4	25343.4	25343.4
713.18		25413.7	25413.7	25413.7	25413.7	25413.7	25413.7	25413.7	25413.7	25413.7	25413.7
713.28		25480.6	25480.6	25480.6	25480.6	25480.6	25480.6	25480.6	25480.6	25480.6	25480.6
713.38		25544.1	25544.1	25544.1	25544.1	25544.1	25544.1	25544.1	25544.1	25544.1	25544.1
713.48		25606.3	25606.3	25606.3	25606.3	25606.3	25606.3	25606.3	25606.3	25606.3	25606.3
713.58		25666.4	25666.4	25666.4	25666.4	25666.4	25666.4	25666.4	25666.4	25666.4	25666.4
713.68		25725.2	25725.2	25725.2	25725.2	25725.2	25725.2	25725.2	25725.2	25725.2	25725.2
713.78		25782.2	25782.2	25782.2	25782.2	25782.2	25782.2	25782.2	25782.2	25782.2	25782.2
713.88		25838.3	25838.3	25838.3	25838.3	25838.3	25838.3	25838.3	25838.3	25838.3	25838.3
713.98		25891.8	25891.8	25891.8	25891.8	25891.8	25891.8	25891.8	25891.8	25891.8	25891.8
714.08		25943.4	25943.4	25943.4	25943.4	25943.4	25943.4	25943.4	25943.4	25943.4	25943.4
714.18		25991.9	25991.9	25991.9	25991.9	25991.9	25991.9	25991.9	25991.9	25991.9	25991.9
714.28		26039.8	26039.8	26039.8	26039.8	26039.8	26039.8	26039.8	26039.8	26039.8	26039.8
714.38		26085.7	26085.7	26085.7	26085.7	26085.7	26085.7	26085.7	26085.7	26085.7	26085.7
714.48		26130.7	26130.7	26130.7	26130.7	26130.7	26130.7	26130.7	26130.7	26130.7	26130.7
714.58		26173.4	26173.4	26173.4	26173.4	26173.4	26173.4	26173.4	26173.4	26173.4	26173.4
714.68		26214.5	26214.5	26214.5	26214.5	26214.5	26214.5	26214.5	26214.5	26214.5	26214.5
714.78		26252	26252	26252	26252	26252	26252	26252	26252	26252	26252
714.88		26288	26288	26288	26288	26288	26288	26288	26288	26288	26288
714.98		26321.7	26321.7	26321.7	26321.7	26321.7	26321.7	26321.7	26321.7	26321.7	26321.7
715.08		26353.7	26353.7	26353.7	26353.7	26353.7	26353.7	26353.7	26353.7	26353.7	26353.7
715.18		26383.7	26383.7	26383.7	26383.7	26383.7	26383.7	26383.7	26383.7	26383.7	26383.7
715.28		26414.3	26414.3	26414.3	26414.3	26414.3	26414.3	26414.3	26414.3	26414.3	26414.3
715.38		26443.3	26443.3	26443.3	26443.3	26443.3	26443.3	26443.3	26443.3	26443.3	26443.3
715.48		26470.9	26470.9	26470.9	26470.9	26470.9	26470.9	26470.9	26470.9	26470.9	26470.9
715.58		26498.1	26498.1	26498.1	26498.1	26498.1	26498.1	26498.1	26498.1	26498.1	26498.1
715.68		26525.5	26525.5	26525.5	26525.5	26525.5	26525.5	26525.5	26525.5	26525.5	26525.5
715.78		26550.1	26550.1	26550.1	26550.1	26550.1	26550.1	26550.1	26550.1	26550.1	26550.1
715.88		26573.6	26573.6	26573.6	26573.6	26573.6	26573.6	26573.6	26573.6	26573.6	26573.6
715.98		26596	26596	26596	26596	26596	26596	26596	26596	26596	26596
716.08		26617.9	26617.9	26617.9	26617.9	26617.9	26617.9	26617.9	26617.9	26617.9	26617.9
716.18		26637.7	26637.7	26637.7	26637.7	26637.7	26637.7	26637.7	26637.7	26637.7	26637.7
716.28		26656.3	26656.3	26656.3	26656.3	26656.3	26656.3	26656.3	26656.3	26656.3	26656.3
716.38		26671.8	26671.8	26671.8	26671.8	26671.8	26671.8	26671.8	26671.8	26671.8	26671.8
716.48		26686.4	26686.4	26686.4	26686.4	26686.4	26686.4	26686.4	26686.4	26686.4	26686.4
716.58		26698.4	26698.4	26698.4	26698.4	26698.4	26698.4	26698.4	26698.4	26698.4	26698.4
716.68		26709.9	26709.9	26709.9	26709.9	26709.9	26709.9	26709.9	26709.9	26709.9	26709.9
716.78		26721.8	26721.8	26721.8	26721.8	26721.8	26721.8	26721.8	26721.8	26721.8	26721.8
716.88		26734.7	26734.7	26734.7	26734.7	26734.7	26734.7	26734.7	26734.7	26734.7	26734.7
716.98		26747.1	26747.1	26747.1	26747.1	26747.1	26747.1	26747.1	26747.1	26747.1	26747.1
717.08		26758.8	26758.8	26758.8	26758.8	26758.8	26758.8	26758.8	26758.8	26758.8	26758.8
717.18		26768.1	26768.1	26768.1	26768.1	26768.1	26768.1	26768.1	26768.1	26768.1	26768.1
717.28		26775.8	26775.8	26775.8	26775.8	26775.8	26775.8	26775.8	26775.8	26775.8	26775.8
717.38		26781.9	26781.9	26781.9	26781.9	26781.9	26781.9	26781.9	26781.9	26781.9	26781.9
717.48		26785.9	26785.9	26785.9	26785.9	26785.9	26785.9	26785.9	26785.9	26785.9	26785.9
717.58		26786.3	26786.3	26786.3	26786.3	26786.3	26786.3	26786.3	26786.3	26786.3	26786.3
717.68		26788.7	26788.7	26788.7	26788.7	26788.7	26788.7	26788.7	26788.7	26788.7	26788.7
717.78		26792.6	26792.6	26792.6	26792.6	26792.6	26792.6	26792.6	26792.6	26792.6	26792.6
717.88		26798.2	26798.2	26798.2	26798.2	26798.2	26798.2	26798.2	26798.2	26798.2	26798.2
717.98		26803.8	26803.8	26803.8	26803.8	26803.8	26803.8	26803.8	26803.8	26803.8	26803.8
718.08		26809.7	26809.7	26809.7	26809.7	26809.7	26809.7	26809.7	26809.7	26809.7	26809.7
718.18		26815.1	26815.1	26815.1	26815.1	26815.1	26815.1	26815.1	26815.1	26815.1	26815.1
718.28		26818.4	26818.4	26818.4	26818.4	26818.4	26818.4	26818.4	26818.4	26818.4	26818.4
718.38		26822.6	26822.6	26822.6	26822.6	26822.6	26822.6	26822.6	26822.6	26822.6	26822.6
718.48		26830.7	26830.7	26830.7	26830.7	26830.7	26830.7	26830.7	26830.7	26830.7	26830.7
718.58		26839	26839	26839	26839	26839	26839	26839	26839	26839	26839
718.68		26848.1	26848.1	26848.1	26848.1	26848.1	26848.1	26848.1	26848.1	26848.1	26848.1
718.78		26858.8	26858.8	26858.8	26858.8	26858.8	26858.8	26858.8	26858.8	26858.8	26858.8
718.88		26870.2	26870.2	26870.2	26870.2	26870.2	26870.2	26870.2	26870.2	26870.2	26870.2
718.98		26881.9	26881.9	26881.9	26881.9	26881.9	26881.9	26881.9	26881.9	26881.9	26881.9
719.08		26894.8	26894.8	26894.8	26894.8	26894.8	26894.8	26894.8	26894.8	26894.8	26894.8
719.18		26909	26909	26909	26909	26909	26909	26909	26909	26909	26909
719.28		26923.8	26923.8	26923.8	26923.8	26923.8	26923.8	26923.8	26923.8	26923.8	26923.8
719.38		26939.5	26939.5	26939.5	26939.5	26939.5	26939.5	26939.5	26939.5	26939.5	26939.5
719.48		26956.9	26956.9	26956.9	26956.9	26956.9	26956.9	26956.9	26956.9	26956.9	26956.9
719.58		26976	26976	26976	26976	26976	26976	26976	26976	26976	26976
719.68		26996.9	26996.9	26996.9	26996.9	26996.9	26996.9	26996.9	26996.9	26996.9	26996.9
719.78		27022.7	27022.7	27022.7	27022.7	27022.7	27022.7	27022.7	27022.7	27022.7	27022.7
719.88		27053.7	27053.7	27053.7	27053.7	27053.7	27053.7	27053.7	27053.7	27053.7	27053.7
719.98		27088.6	27088.6	27088.6	27088.6	27088.6	27088.6	27088.6	27088.6	27088.6	27088.6
720.08		27130.3	27130.3	27130.3	27130.3	27130.3	27130.3	27130.3	27130.3	27130.3	27130.3
720.18		27181.4	27181.4	27181.4	27181.4	27181.4	27181.4	27181.4	27181.4	27181.4	27181.4
720.28		27239.8	27239.8	27239.8	27239.8	27239.8	27239.8	27239.8	27239.8	27239.8	27239.8
720.38		27304	27304	27304	27304	27304	27304	27304	27304	27304	27304
720.48		27377.3	27377.3	27377.3	27377.3	27377.3	27377.3	27377.3	27377.3	27377.3	27377.3
720.58		27461.1	27461.1	27461.1	27461.1	27461.1	27461.1	27461.1	27461.1	27461.1	27461.1
720.68		27554.6	27554.6	27554.6	27554.6	27554.6	27554.6	27554.6	27554.6	27554.6	27554.6
720.78		27659.9	27659.9	27659.9	27659.9	27659.9	27659.9	27659.9	27659.9	27659.9	27659.9
720.88		27782.5	27782.5	27782.5	27782.5	27782.5	27782.5	27782.5	27782.5	27782.5	27782.5
720.98		27922.1	27922.1	27922.1	27922.1	27922.1	27922.1	27922.1	27922.1	27922.1	27922.1
721.08		28077	28077	28077	28077	28077	28077	28077	28077	28077	28077
721.18		28244	28244	28244	28244	28244	28244	28244	28244	28244	28244
721.28		28421.6	28421.6	28421.6	28421.6	28421.6	28421.6	28421.6	28421.6	28421.6	28421.6
721.38		28603.5	28603.5	28603.5	28603.5	28603.5	28603.5	28603.5	28603.5	28603.5	28603.5
721.48		28786.3	28786.3	28786.3	28786.3	28786.3	28786.3	28786.3	28786.3	28786.3	28786.3
721.58		28964.7	28964.7	28964.7	28964.7	28964.7	28964.7	28964.7	28964.7	28964.7	28964.7
721.68		29137.2	29137.2	29137.2	29137.2	29137.2	29137.2	29137.2	29137.2	29137.2	29137.2
721.78		29301.6	29301.6	29301.6	29301.6	29301.6	29301.6	29301.6	29301.6	29301.6	29301.6
721.88		29458.8	29458.8	29458.8	29458.8	29458.8	29458.8	29458.8	29458.8	29458.8	29458.8
721.98		29602.3	29602.3	29602.3	29602.3	29602.3	29602.3	29602.3	29602.3	29602.3	29602.3
722.08		29733.8	29733.8	29733.8	29733.8	29733.8	29733.8	29733.8	29733.8	29733.8	29733.8
722.18		29856.1	29856.1	29856.1	29856.1	29856.1	29856.1	29856.1	29856.1	29856.1	29856.1
722.28		29969.5	29969.5	29969.5	29969.5	29969.5	29969.5	29969.5	29969.5	29969.5	29969.5
722.38		30071.7	30071.7	30071.7	30071.7	30071.7	30071.7	30071.7	30071.7	30071.7	30071.7
722.48		30170	30170	30170	30170	30170	30170	30170	30170	30170	30170
722.58		30264	30264	30264	30264	30264	30264	30264	30264	30264	30264
722.68		30355	30355	30355	30355	30355	30355	30355	30355	30355	30355
722.78		30443.5	30443.5	30443.5	30443.5	30443.5	30443.5	30443.5	30443.5	30443.5	30443.5
722.88		30531.8	30531.8	30531.8	30531.8	30531.8	30531.8	30531.8	30531.8	30531.8	30531.8
722.98		30621.2	30621.2	30621.2	30621.2	30621.2	30621.2	30621.2	30621.2	30621.2	30621.2
723.08		30710	30710	30710	30710	30710	30710	30710	30710	30710	30710
723.18		30795.4	30795.4	30795.4	30795.4	30795.4	30795.4	30795.4	30795.4	30795.4	30795.4
723.28		30877.8	30877.8	30877.8	30877.8	30877.8	30877.8	30877.8	30877.8	30877.8	30877.8
723.38		30958.9	30958.9	30958.9	30958.9	30958.9	30958.9	30958.9	30958.9	30958.9	30958.9
723.48		31035	31035	31035	31035	31035	31035	31035	31035	31035	31035
723.58		31108.5	31108.5	31108.5	31108.5	31108.5	31108.5	31108.5	31108.5	31108.5	31108.5
723.68		31181.6	31181.6	31181.6	31181.6	31181.6	31181.6	31181.6	31181.6	31181.6	31181.6
723.78		31254	31254	31254	31254	31254	31254	31254	31254	31254	31254
723.88		31325.7	31325.7	31325.7	31325.7	31325.7	31325.7	31325.7	31325.7	31325.7	31325.7
723.98		31396.3	31396.3	31396.3	31396.3	31396.3	31396.3	31396.3	31396.3	31396.3	31396.3
724.08		31466.8	31466.8	31466.8	31466.8	31466.8	31466.8	31466.8	31466.8	31466.8	31466.8
724.18		31532.3	31532.3	31532.3	31532.3	31532.3	31532.3	31532.3	31532.3	31532.3	31532.3
724.28		31594.6	31594.6	31594.6	31594.6	31594.6	31594.6	31594.6	31594.6	31594.6	31594.6
724.38		31652.9	31652.9	31652.9	31652.9	31652.9	31652.9	31652.9	31652.9	31652.9	31652.9
724.48		31710.4	31710.4	31710.4	31710.4	31710.4	31710.4	31710.4	31710.4	31710.4	31710.4
724.58		31765.1	31765.1	31765.1	31765.1	31765.1	31765.1	31765.1	31765.1	31765.1	31765.1
724.68		31822.2	31822.2	31822.2	31822.2	31822.2	31822.2	31822.2	31822.2	31822.2	31822.2
724.78		31878.9	31878.9	31878.9	31878.9	31878.9	31878.9	31878.9	31878.9	31878.9	31878.9
724.88		31935.6	31935.6	31935.6	31935.6	31935.6	31935.6	31935.6	31935.6	31935.6	31935.6
724.98		31989.9	31989.9	31989.9	31989.9	31989.9	31989.9	31989.9	31989.9	31989.9	31989.9
725.08		32044.4	32044.4	32044.4	32044.4	32044.4	32044.4	32044.4	32044.4	32044.4	32044.4
725.18		32096.1	32096.1	32096.1	32096.1	32096.1	32096.1	32096.1	32096.1	32096.1	32096.1
725.28		32145.6	32145.6	32145.6	32145.6	32145.6	32145.6	32145.6	32145.6	32145.6	32145.6
725.38		32192.2	32192.2	32192.2	32192.2	32192.2	32192.2	32192.2	32192.2	32192.2	32192.2
725.48		32240.4	32240.4	32240.4	32240.4	32240.4	32240.4	32240.4	32240.4	32240.4	32240.4
725.58		32287.9	32287.9	32287.9	32287.9	32287.9	32287.9	32287.9	32287.9	32287.9	32287.9
725.68		32336.8	32336.8	32336.8	32336.8	32336.8	32336.8	32336.8	32336.8	32336.8	32336.8
725.78		32386.9	32386.9	32386.9	32386.9	32386.9	32386.9	32386.9	32386.9	32386.9	32386.9
725.88		32439.1	32439.1	32439.1	32439.1	32439.1	32439.1	32439.1	32439.1	32439.1	32439.1
725.98		32489.1	32489.1	32489.1	32489.1	32489.1	32489.1	32489.1	32489.1	32489.1	32489.1
726.08		32538.4	32538.4	32538.4	32538.4	32538.4	32538.4	32538.4	32538.4	32538.4	32538.4
726.18		32585.8	32585.8	32585.8	32585.8	32585.8	32585.8	32585.8	32585.8	32585.8	32585.8
726.28		32633	32633	32633	32633	32633	32633	32633	32633	32633	32633
726.38		32678.6	32678.6	32678.6	32678.6	32678.6	32678.6	32678.6	32678.6	32678.6	32678.6
726.48		32723.8	32723.8	32723.8	32723.8	32723.8	32723.8	32723.8	32723.8	32723.8	32723.8
726.58		32769.1	32769.1	32769.1	32769.1	32769.1	32769.1	32769.1	32769.1	32769.1	32769.1
726.68		32814	32814	32814	32814	32814	32814	32814	32814	32814	32814
726.78		32860	32860	32860	32860	32860	32860	32860	32860	32860	32860
726.88		32903.5	32903.5	32903.5	32903.5	32903.5	32903.5	32903.5	32903.5	32903.5	32903.5
726.98		32945.9	32945.9	32945.9	32945.9	32945.9	32945.9	32945.9	32945.9	32945.9	32945.9
727.08		32987.7	32987.7	32987.7	32987.7	32987.7	32987.7	32987.7	32987.7	32987.7	32987.7
727.18		33027.7	33027.7	33027.7	33027.7	33027.7	33027.7	33027.7	33027.7	33027.7	33027.7
727.28		33062.1	33062.1	33062.1	33062.1	33062.1	33062.1	33062.1	33062.1	33062.1	33062.1
727.38		33097.3	33097.3	33097.3	33097.3	33097.3	33097.3	33097.3	33097.3	33097.3	33097.3
727.48		33131	33131	33131	33131	33131	33131	33131	33131	33131	33131
727.58		33162.3	33162.3	33162.3	33162.3	33162.3	33162.3	33162.3	33162.3	33162.3	33162.3
727.68		33195.8	33195.8	33195.8	33195.8	33195.8	33195.8	33195.8	33195.8	33195.8	33195.8
727.78		33229.7	33229.7	33229.7	33229.7	33229.7	33229.7	33229.7	33229.7	33229.7	33229.7
727.88		33260.7	33260.7	33260.7	33260.7	33260.7	33260.7	33260.7	33260.7	33260.7	33260.7
727.98		33289.2	33289.2	33289.2	33289.2	33289.2	33289.2	33289.2	33289.2	33289.2	33289.2
728.08		33317.1	33317.1	33317.1	33317.1	33317.1	33317.1	33317.1	33317.1	33317.1	33317.1
728.18		33342	33342	33342	33342	33342	33342	33342	33342	33342	33342
728.28		33366.5	33366.5	33366.5	33366.5	33366.5	33366.5	33366.5	33366.5	33366.5	33366.5
728.38		33391.5	33391.5	33391.5	33391.5	33391.5	33391.5	33391.5	33391.5	33391.5	33391.5
728.48		33416.5	33416.5	33416.5	33416.5	33416.5	33416.5	33416.5	33416.5	33416.5	33416.5
728.58		33438.7	33438.7	33438.7	33438.7	33438.7	33438.7	33438.7	33438.7	33438.7	33438.7
728.68		33459.4	33459.4	33459.4	33459.4	33459.4	33459.4	33459.4	33459.4	33459.4	33459.4
728.78		33478.6	33478.6	33478.6	33478.6	33478.6	33478.6	33478.6	33478.6	33478.6	33478.6
728.88		33495.4	33495.4	33495.4	33495.4	33495.4	33495.4	33495.4	33495.4	33495.4	33495.4
728.98		33512	33512	33512	33512	33512	33512	33512	33512	33512	33512
729.08		33530	33530	33530	33530	33530	33530	33530	33530	33530	33530
729.18		33545.9	33545.9	33545.9	33545.9	33545.9	33545.9	33545.9	33545.9	33545.9	33545.9
729.28		33563.8	33563.8	33563.8	33563.8	33563.8	33563.8	33563.8	33563.8	33563.8	33563.8
729.38		33582.5	33582.5	33582.5	33582.5	33582.5	33582.5	33582.5	33582.5	33582.5	33582.5
729.48		33601.2	33601.2	33601.2	33601.2	33601.2	33601.2	33601.2	33601.2	33601.2	33601.2
729.58		33618.6	33618.6	33618.6	33618.6	33618.6	33618.6	33618.6	33618.6	33618.6	33618.6
729.68		33636.8	33636.8	33636.8	33636.8	33636.8	33636.8	33636.8	33636.8	33636.8	33636.8
729.78		33651.9	33651.9	33651.9	33651.9	33651.9	33651.9	33651.9	33651.9	33651.9	33651.9
729.88		33666.9	33666.9	33666.9	33666.9	33666.9	33666.9	33666.9	33666.9	33666.9	33666.9
729.98		33681.2	33681.2	33681.2	33681.2	33681.2	33681.2	33681.2	33681.2	33681.2	33681.2
730.08		33692.5	33692.5	33692.5	33692.5	33692.5	33692.5	33692.5	33692.5	33692.5	33692.5
730.18		33703.2	33703.2	33703.2	33703.2	33703.2	33703.2	33703.2	33703.2	33703.2	33703.2
730.28		33713.9	33713.9	33713.9	33713.9	33713.9	33713.9	33713.9	33713.9	33713.9	33713.9
730.38		33723.3	33723.3	33723.3	33723.3	33723.3	33723.3	33723.3	33723.3	33723.3	33723.3
730.48		33730.4	33730.4	33730.4	33730.4	33730.4	33730.4	33730.4	33730.4	33730.4	33730.4
730.58		33741.1	33741.1	33741.1	33741.1	33741.1	33741.1	33741.1	33741.1	33741.1	33741.1
730.68		33750.5	33750.5	33750.5	33750.5	33750.5	33750.5	33750.5	33750.5	33750.5	33750.5
730.78		33758.2	33758.2	33758.2	33758.2	33758.2	33758.2	33758.2	33758.2	33758.2	33758.2
730.88		33766.5	33766.5	33766.5	33766.5	33766.5	33766.5	33766.5	33766.5	33766.5	33766.5
730.98		33775	33775	33775	33775	33775	33775	33775	33775	33775	33775
731.08		33781.8	33781.8	33781.8	33781.8	33781.8	33781.8	33781.8	33781.8	33781.8	33781.8
731.18		33790.4	33790.4	33790.4	33790.4	33790.4	33790.4	33790.4	33790.4	33790.4	33790.4
731.28		33799.4	33799.4	33799.4	33799.4	33799.4	33799.4	33799.4	33799.4	33799.4	33799.4
731.38		33806.3	33806.3	33806.3	33806.3	33806.3	33806.3	33806.3	33806.3	33806.3	33806.3
731.48		33811.3	33811.3	33811.3	33811.3	33811.3	33811.3	33811.3	33811.3	33811.3	33811.3
731.58		33814.7	33814.7	33814.7	33814.7	33814.7	33814.7	33814.7	33814.7	33814.7	33814.7
731.68		33817.7	33817.7	33817.7	33817.7	33817.7	33817.7	33817.7	33817.7	33817.7	33817.7
731.78		33835.3	33835.3	33835.3	33835.3	33835.3	33835.3	33835.3	33835.3	33835.3	33835.3
731.88		33885.7	33885.7	33885.7	33885.7	33885.7	33885.7	33885.7	33885.7	33885.7	33885.7
731.98		33921.6	33921.6	33921.6	33921.6	33921.6	33921.6	33921.6	33921.6	33921.6	33921.6
732.08		33979.8	33979.8	33979.8	33979.8	33979.8	33979.8	33979.8	33979.8	33979.8	33979.8
732.18		33981.9	33981.9	33981.9	33981.9	33981.9	33981.9	33981.9	33981.9	33981.9	33981.9

## Sheet: Fig. 2c
Fig. 2c
Energy (keV)	Intensity (Counts)
-0.2475	0
-0.2425	0
-0.2375	0
-0.2325	0
-0.2275	0
-0.2225	0
-0.2175	0
-0.2125	0
-0.2075	0
-0.2025	0
-0.1975	0
-0.1925	0
-0.1875	0
-0.1825	0
-0.1775	0
-0.1725	0
-0.1675	0
-0.1625	0
-0.1575	0
-0.1525	0
-0.1475	0
-0.1425	0
-0.1375	0
-0.1325	0
-0.1275	0
-0.1225	0
-0.1175	0
-0.1125	0
-0.1075	0
-0.1025	0
-0.0975	0
-0.0925	0
-0.0875	0
-0.0825	0
-0.0775	0
-0.0725	0
-0.0675	0
-0.0625	0
-0.0575	0
-0.0525	0
-0.0475	0
-0.0425	0
-0.0375	0
-0.0325	0
-0.0275	0
-0.0225	0
-0.0175	0
-0.0125	0
-0.0075	0
-0.0025	0
0.0025	0
0.0075	0
0.0125	0
0.0175	0
0.0225	0
0.0275	0
0.0325	0
0.0375	0
0.0425	0
0.0475	0
0.0525	0
0.0575	0
0.0625	0
0.0675	0
0.0725	0
0.0775	0
0.0825	0
0.0875	0
0.0925	0
0.0975	0
0.1025	0
0.1075	0
0.1125	0
0.1175	0
0.1225	0
0.1275	0
0.1325	0
0.1375	1
0.1425	0
0.1475	1
0.1525	1
0.1575	1
0.1625	1
0.1675	2
0.1725	5
0.1775	5
0.1825	5
0.1875	5
0.1925	5
0.1975	7
0.2025	12
0.2075	10
0.2125	19
0.2175	33
0.2225	34
0.2275	60
0.2325	77
0.2375	138
0.2425	204
0.2475	308
0.2525	408
0.2575	494
0.2625	603
0.2675	736
0.2725	745
0.2775	793
0.2825	771
0.2875	784
0.2925	678
0.2975	605
0.3025	495
0.3075	366
0.3125	296
0.3175	232
0.3225	146
0.3275	108
0.3325	88
0.3375	83
0.3425	80
0.3475	103
0.3525	111
0.3575	188
0.3625	236
0.3675	262
0.3725	325
0.3775	367
0.3825	415
0.3875	455
0.3925	469
0.3975	484
0.4025	438
0.4075	392
0.4125	303
0.4175	225
0.4225	184
0.4275	149
0.4325	108
0.4375	88
0.4425	48
0.4475	37
0.4525	34
0.4575	25
0.4625	27
0.4675	23
0.4725	24
0.4775	32
0.4825	29
0.4875	40
0.4925	46
0.4975	53
0.5025	78
0.5075	70
0.5125	87
0.5175	101
0.5225	97
0.5275	91
0.5325	98
0.5375	79
0.5425	71
0.5475	68
0.5525	70
0.5575	53
0.5625	64
0.5675	46
0.5725	43
0.5775	38
0.5825	39
0.5875	50
0.5925	53
0.5975	57
0.6025	62
0.6075	64
0.6125	60
0.6175	75
0.6225	72
0.6275	92
0.6325	52
0.6375	59
0.6425	62
0.6475	54
0.6525	70
0.6575	66
0.6625	78
0.6675	82
0.6725	93
0.6775	128
0.6825	156
0.6875	165
0.6925	241
0.6975	261
0.7025	257
0.7075	297
0.7125	241
0.7175	295
0.7225	254
0.7275	205
0.7325	227
0.7375	180
0.7425	126
0.7475	122
0.7525	92
0.7575	77
0.7625	54
0.7675	44
0.7725	38
0.7775	33
0.7825	30
0.7875	21
0.7925	20
0.7975	19
0.8025	13
0.8075	25
0.8125	16
0.8175	19
0.8225	15
0.8275	27
0.8325	17
0.8375	20
0.8425	14
0.8475	19
0.8525	14
0.8575	10
0.8625	6
0.8675	19
0.8725	18
0.8775	22
0.8825	24
0.8875	22
0.8925	38
0.8975	35
0.9025	46
0.9075	53
0.9125	47
0.9175	67
0.9225	77
0.9275	72
0.9325	76
0.9375	75
0.9425	75
0.9475	67
0.9525	59
0.9575	73
0.9625	49
0.9675	59
0.9725	39
0.9775	23
0.9825	29
0.9875	31
0.9925	24
0.9975	25
1.0025	25
1.0075	21
1.0125	16
1.0175	22
1.0225	30
1.0275	43
1.0325	41
1.0375	37
1.0425	40
1.0475	43
1.0525	35
1.0575	32
1.0625	45
1.0675	36
1.0725	31
1.0775	29
1.0825	11
1.0875	18
1.0925	17
1.0975	9
1.1025	9
1.1075	5
1.1125	10
1.1175	11
1.1225	10
1.1275	7
1.1325	8
1.1375	10
1.1425	6
1.1475	2
1.1525	7
1.1575	7
1.1625	11
1.1675	6
1.1725	13
1.1775	7
1.1825	4
1.1875	9
1.1925	6
1.1975	8
1.2025	4
1.2075	7
1.2125	10
1.2175	9
1.2225	10
1.2275	6
1.2325	5
1.2375	9
1.2425	10
1.2475	7
1.2525	8
1.2575	9
1.2625	9
1.2675	6
1.2725	4
1.2775	12
1.2825	7
1.2875	4
1.2925	6
1.2975	11
1.3025	15
1.3075	9
1.3125	4
1.3175	9
1.3225	7
1.3275	17
1.3325	4
1.3375	8
1.3425	4
1.3475	7
1.3525	2
1.3575	4
1.3625	6
1.3675	11
1.3725	6
1.3775	8
1.3825	6
1.3875	3
1.3925	1
1.3975	2
1.4025	7
1.4075	7
1.4125	4
1.4175	6
1.4225	5
1.4275	8
1.4325	6
1.4375	8
1.4425	6
1.4475	5
1.4525	6
1.4575	4
1.4625	8
1.4675	13
1.4725	8
1.4775	8
1.4825	9
1.4875	3
1.4925	5
1.4975	8
1.5025	10
1.5075	12
1.5125	5
1.5175	11
1.5225	5
1.5275	5
1.5325	13
1.5375	11
1.5425	12
1.5475	5
1.5525	1
1.5575	6
1.5625	0
1.5675	5
1.5725	7
1.5775	7
1.5825	7
1.5875	6
1.5925	5
1.5975	5
1.6025	6
1.6075	8
1.6125	7
1.6175	4
1.6225	8
1.6275	1
1.6325	4
1.6375	4
1.6425	2
1.6475	8
1.6525	2
1.6575	7
1.6625	5
1.6675	9
1.6725	3
1.6775	9
1.6825	15
1.6875	8
1.6925	13
1.6975	19
1.7025	18
1.7075	21
1.7125	14
1.7175	28
1.7225	22
1.7275	29
1.7325	38
1.7375	29
1.7425	26
1.7475	34
1.7525	32
1.7575	34
1.7625	27
1.7675	27
1.7725	19
1.7775	18
1.7825	14
1.7875	12
1.7925	14
1.7975	16
1.8025	4
1.8075	11
1.8125	9
1.8175	6
1.8225	4
1.8275	8
1.8325	10
1.8375	12
1.8425	5
1.8475	3
1.8525	4
1.8575	7
1.8625	3
1.8675	3
1.8725	6
1.8775	8
1.8825	3
1.8875	2
1.8925	5
1.8975	4
1.9025	4
1.9075	3
1.9125	2
1.9175	6
1.9225	1
1.9275	2
1.9325	1
1.9375	4
1.9425	6
1.9475	1
1.9525	3
1.9575	5
1.9625	4
1.9675	3
1.9725	2
1.9775	7
1.9825	3
1.9875	4
1.9925	5
1.9975	2
2.0025	3
2.0075	4
2.0125	6
2.0175	7
2.0225	2
2.0275	3
2.0325	4
2.0375	1
2.0425	3
2.0475	2
2.0525	3
2.0575	1
2.0625	2
2.0675	6
2.0725	2
2.0775	4
2.0825	3
2.0875	4
2.0925	5
2.0975	3
2.1025	3
2.1075	3
2.1125	5
2.1175	4
2.1225	3
2.1275	5
2.1325	6
2.1375	3
2.1425	2
2.1475	1
2.1525	8
2.1575	7
2.1625	4
2.1675	4
2.1725	3
2.1775	3
2.1825	2
2.1875	6
2.1925	4
2.1975	0
2.2025	5
2.2075	5
2.2125	3
2.2175	3
2.2225	5
2.2275	3
2.2325	2
2.2375	4
2.2425	8
2.2475	3
2.2525	4
2.2575	5
2.2625	4
2.2675	5
2.2725	6
2.2775	4
2.2825	1
2.2875	2
2.2925	4
2.2975	4
2.3025	0
2.3075	2
2.3125	0
2.3175	5
2.3225	4
2.3275	3
2.3325	1
2.3375	4
2.3425	4
2.3475	3
2.3525	3
2.3575	2
2.3625	4
2.3675	3
2.3725	4
2.3775	1
2.3825	4
2.3875	1
2.3925	4
2.3975	6
2.4025	5
2.4075	3
2.4125	3
2.4175	2
2.4225	3
2.4275	1
2.4325	6
2.4375	2
2.4425	3
2.4475	3
2.4525	3
2.4575	4
2.4625	2
2.4675	6
2.4725	1
2.4775	1
2.4825	5
2.4875	5
2.4925	3
2.4975	6
2.5025	3
2.5075	3
2.5125	1
2.5175	6
2.5225	2
2.5275	2
2.5325	5
2.5375	5
2.5425	4
2.5475	5
2.5525	5
2.5575	0
2.5625	3
2.5675	1
2.5725	6
2.5775	2
2.5825	6
2.5875	2
2.5925	4
2.5975	3
2.6025	3
2.6075	2
2.6125	7
2.6175	5
2.6225	3
2.6275	1
2.6325	2
2.6375	3
2.6425	0
2.6475	2
2.6525	4
2.6575	2
2.6625	4
2.6675	4
2.6725	1
2.6775	2
2.6825	4
2.6875	6
2.6925	4
2.6975	3
2.7025	3
2.7075	3
2.7125	3
2.7175	2
2.7225	2
2.7275	4
2.7325	0
2.7375	5
2.7425	4
2.7475	2
2.7525	4
2.7575	5
2.7625	2
2.7675	1
2.7725	3
2.7775	1
2.7825	3
2.7875	0
2.7925	8
2.7975	6
2.8025	5
2.8075	5
2.8125	4
2.8175	6
2.8225	3
2.8275	2
2.8325	5
2.8375	4
2.8425	2
2.8475	4
2.8525	3
2.8575	2
2.8625	4
2.8675	2
2.8725	0
2.8775	3
2.8825	2
2.8875	6
2.8925	5
2.8975	1
2.9025	0
2.9075	1
2.9125	4
2.9175	2
2.9225	2
2.9275	1
2.9325	4
2.9375	2
2.9425	4
2.9475	2
2.9525	2
2.9575	4
2.9625	6
2.9675	3
2.9725	6
2.9775	6
2.9825	4
2.9875	6
2.9925	4
2.9975	2
3.0025	4
3.0075	2
3.0125	1
3.0175	4
3.0225	1
3.0275	2
3.0325	2
3.0375	2
3.0425	4
3.0475	4
3.0525	2
3.0575	7
3.0625	4
3.0675	4
3.0725	3
3.0775	1
3.0825	5
3.0875	4
3.0925	0
3.0975	5
3.1025	0
3.1075	3
3.1125	5
3.1175	3
3.1225	1
3.1275	4
3.1325	1
3.1375	1
3.1425	2
3.1475	3
3.1525	6
3.1575	5
3.1625	3
3.1675	3
3.1725	6
3.1775	3
3.1825	4
3.1875	1
3.1925	2
3.1975	2
3.2025	5
3.2075	4
3.2125	6
3.2175	3
3.2225	4
3.2275	4
3.2325	7
3.2375	4
3.2425	4
3.2475	9
3.2525	5
3.2575	6
3.2625	4
3.2675	7
3.2725	6
3.2775	14
3.2825	11
3.2875	17
3.2925	11
3.2975	13
3.3025	19
3.3075	12
3.3125	14
3.3175	8
3.3225	15
3.3275	16
3.3325	19
3.3375	13
3.3425	19
3.3475	22
3.3525	28
3.3575	13
3.3625	22
3.3675	12
3.3725	14
3.3775	13
3.3825	8
3.3875	5
3.3925	8
3.3975	3
3.4025	7
3.4075	4
3.4125	5
3.4175	5
3.4225	3
3.4275	7
3.4325	5
3.4375	4
3.4425	4
3.4475	2
3.4525	2
3.4575	3
3.4625	2
3.4675	1
3.4725	4
3.4775	4
3.4825	4
3.4875	3
3.4925	3
3.4975	4
3.5025	3
3.5075	1
3.5125	4
3.5175	2
3.5225	6
3.5275	3
3.5325	4
3.5375	4
3.5425	2
3.5475	4
3.5525	5
3.5575	5
3.5625	0
3.5675	2
3.5725	4
3.5775	7
3.5825	4
3.5875	3
3.5925	5
3.5975	4
3.6025	2
3.6075	3
3.6125	2
3.6175	6
3.6225	4
3.6275	6
3.6325	6
3.6375	7
3.6425	2
3.6475	6
3.6525	3
3.6575	0
3.6625	6
3.6675	3
3.6725	4
3.6775	7
3.6825	3
3.6875	6
3.6925	0
3.6975	4
3.7025	5
3.7075	2
3.7125	2
3.7175	5
3.7225	6
3.7275	6
3.7325	3
3.7375	7
3.7425	1
3.7475	2
3.7525	2
3.7575	7
3.7625	1
3.7675	2
3.7725	0
3.7775	4
3.7825	3
3.7875	1
3.7925	3
3.7975	2
3.8025	2
3.8075	2
3.8125	3
3.8175	4
3.8225	3
3.8275	2
3.8325	1
3.8375	1
3.8425	3
3.8475	5
3.8525	1
3.8575	5
3.8625	3
3.8675	4
3.8725	3
3.8775	0
3.8825	3
3.8875	1
3.8925	1
3.8975	0
3.9025	5
3.9075	1
3.9125	4
3.9175	0
3.9225	4
3.9275	2
3.9325	2
3.9375	4
3.9425	3
3.9475	1
3.9525	7
3.9575	2
3.9625	2
3.9675	4
3.9725	2
3.9775	3
3.9825	4
3.9875	4
3.9925	5
3.9975	2
4.0025	2
4.0075	2
4.0125	3
4.0175	3
4.0225	2
4.0275	4
4.0325	1
4.0375	2
4.0425	6
4.0475	4
4.0525	4
4.0575	1
4.0625	3
4.0675	2
4.0725	1
4.0775	0
4.0825	3
4.0875	2
4.0925	0
4.0975	2
4.1025	3
4.1075	3
4.1125	2
4.1175	3
4.1225	1
4.1275	2
4.1325	0
4.1375	2
4.1425	2
4.1475	2
4.1525	2
4.1575	0
4.1625	0
4.1675	3
4.1725	5
4.1775	3
4.1825	3
4.1875	2
4.1925	4
4.1975	4
4.2025	5
4.2075	2
4.2125	2
4.2175	0
4.2225	1
4.2275	1
4.2325	2
4.2375	4
4.2425	1
4.2475	2
4.2525	1
4.2575	3
4.2625	6
4.2675	2
4.2725	4
4.2775	2
4.2825	2
4.2875	2
4.2925	5
4.2975	2
4.3025	0
4.3075	1
4.3125	3
4.3175	3
4.3225	3
4.3275	3
4.3325	1
4.3375	2
4.3425	3
4.3475	3
4.3525	4
4.3575	0
4.3625	6
4.3675	8
4.3725	2
4.3775	1
4.3825	2
4.3875	6
4.3925	5
4.3975	2
4.4025	1
4.4075	1
4.4125	3
4.4175	5
4.4225	2
4.4275	4
4.4325	4
4.4375	2
4.4425	4
4.4475	0
4.4525	3
4.4575	2
4.4625	0
4.4675	1
4.4725	7
4.4775	4
4.4825	1
4.4875	5
4.4925	5
4.4975	3
4.5025	5
4.5075	5
4.5125	4
4.5175	2
4.5225	1
4.5275	5
4.5325	5
4.5375	3
4.5425	3
4.5475	2
4.5525	2
4.5575	2
4.5625	1
4.5675	0
4.5725	3
4.5775	0
4.5825	5
4.5875	3
4.5925	2
4.5975	6
4.6025	1
4.6075	1
4.6125	3
4.6175	2
4.6225	4
4.6275	2
4.6325	4
4.6375	7
4.6425	2
4.6475	1
4.6525	3
4.6575	1
4.6625	5
4.6675	3
4.6725	3
4.6775	1
4.6825	2
4.6875	2
4.6925	4
4.6975	3
4.7025	5
4.7075	2
4.7125	3
4.7175	2
4.7225	1
4.7275	4
4.7325	1
4.7375	3
4.7425	4
4.7475	1
4.7525	3
4.7575	1
4.7625	2
4.7675	1
4.7725	5
4.7775	1
4.7825	4
4.7875	3
4.7925	3
4.7975	2
4.8025	0
4.8075	4
4.8125	4
4.8175	1
4.8225	2
4.8275	5
4.8325	4
4.8375	2
4.8425	1
4.8475	5
4.8525	1
4.8575	2
4.8625	1
4.8675	4
4.8725	6
4.8775	2
4.8825	0
4.8875	3
4.8925	4
4.8975	1
4.9025	2
4.9075	3
4.9125	4
4.9175	5
4.9225	1
4.9275	0
4.9325	2
4.9375	3
4.9425	0
4.9475	2
4.9525	2
4.9575	9
4.9625	3
4.9675	5
4.9725	1
4.9775	3
4.9825	3
4.9875	1
4.9925	1
4.9975	1
5.0025	4
5.0075	2
5.0125	1
5.0175	3
5.0225	3
5.0275	2
5.0325	0
5.0375	2
5.0425	0
5.0475	2
5.0525	3
5.0575	2
5.0625	3
5.0675	1
5.0725	4
5.0775	3
5.0825	2
5.0875	5
5.0925	5
5.0975	3
5.1025	3
5.1075	1
5.1125	2
5.1175	0
5.1225	5
5.1275	3
5.1325	6
5.1375	2
5.1425	6
5.1475	6
5.1525	4
5.1575	2
5.1625	3
5.1675	6
5.1725	3
5.1775	4
5.1825	2
5.1875	1
5.1925	4
5.1975	1
5.2025	2
5.2075	3
5.2125	2
5.2175	2
5.2225	1
5.2275	4
5.2325	5
5.2375	7
5.2425	2
5.2475	4
5.2525	4
5.2575	3
5.2625	1
5.2675	3
5.2725	5
5.2775	2
5.2825	3
5.2875	1
5.2925	2
5.2975	2
5.3025	5
5.3075	4
5.3125	4
5.3175	2
5.3225	5
5.3275	4
5.3325	5
5.3375	1
5.3425	1
5.3475	0
5.3525	3
5.3575	2
5.3625	3
5.3675	1
5.3725	2
5.3775	3
5.3825	0
5.3875	0
5.3925	6
5.3975	3
5.4025	5
5.4075	2
5.4125	5
5.4175	2
5.4225	5
5.4275	2
5.4325	3
5.4375	2
5.4425	4
5.4475	0
5.4525	1
5.4575	6
5.4625	2
5.4675	1
5.4725	5
5.4775	2
5.4825	6
5.4875	2
5.4925	2
5.4975	3
5.5025	0
5.5075	1
5.5125	3
5.5175	2
5.5225	3
5.5275	5
5.5325	1
5.5375	3
5.5425	3
5.5475	4
5.5525	0
5.5575	3
5.5625	1
5.5675	8
5.5725	3
5.5775	3
5.5825	2
5.5875	3
5.5925	2
5.5975	2
5.6025	4
5.6075	3
5.6125	0
5.6175	2
5.6225	3
5.6275	2
5.6325	4
5.6375	3
5.6425	3
5.6475	2
5.6525	2
5.6575	2
5.6625	4
5.6675	4
5.6725	1
5.6775	3
5.6825	1
5.6875	0
5.6925	2
5.6975	0
5.7025	2
5.7075	3
5.7125	1
5.7175	4
5.7225	0
5.7275	3
5.7325	2
5.7375	2
5.7425	4
5.7475	1
5.7525	4
5.7575	6
5.7625	2
5.7675	2
5.7725	0
5.7775	4
5.7825	1
5.7875	4
5.7925	3
5.7975	2
5.8025	1
5.8075	6
5.8125	1
5.8175	3
5.8225	4
5.8275	0
5.8325	1
5.8375	1
5.8425	3
5.8475	5
5.8525	0
5.8575	3
5.8625	2
5.8675	3
5.8725	4
5.8775	4
5.8825	2
5.8875	1
5.8925	4
5.8975	0
5.9025	1
5.9075	5
5.9125	4
5.9175	4
5.9225	1
5.9275	2
5.9325	1
5.9375	2
5.9425	2
5.9475	5
5.9525	8
5.9575	4
5.9625	2
5.9675	1
5.9725	5
5.9775	2
5.9825	2
5.9875	2
5.9925	4
5.9975	1
6.0025	4
6.0075	2
6.0125	1
6.0175	0
6.0225	3
6.0275	2
6.0325	2
6.0375	3
6.0425	1
6.0475	5
6.0525	3
6.0575	0
6.0625	0
6.0675	2
6.0725	1
6.0775	1
6.0825	2
6.0875	5
6.0925	4
6.0975	3
6.1025	3
6.1075	0
6.1125	2
6.1175	2
6.1225	2
6.1275	2
6.1325	3
6.1375	2
6.1425	1
6.1475	4
6.1525	3
6.1575	6
6.1625	2
6.1675	3
6.1725	3
6.1775	5
6.1825	5
6.1875	5
6.1925	4
6.1975	3
6.2025	6
6.2075	4
6.2125	5
6.2175	6
6.2225	2
6.2275	8
6.2325	4
6.2375	4
6.2425	8
6.2475	4
6.2525	7
6.2575	8
6.2625	12
6.2675	14
6.2725	9
6.2775	12
6.2825	14
6.2875	24
6.2925	35
6.2975	24
6.3025	32
6.3075	40
6.3125	49
6.3175	44
6.3225	55
6.3275	73
6.3325	67
6.3375	87
6.3425	95
6.3475	109
6.3525	105
6.3575	112
6.3625	113
6.3675	153
6.3725	127
6.3775	157
6.3825	142
6.3875	135
6.3925	179
6.3975	159
6.4025	176
6.4075	155
6.4125	195
6.4175	170
6.4225	203
6.4275	179
6.4325	161
6.4375	153
6.4425	172
6.4475	133
6.4525	160
6.4575	133
6.4625	122
6.4675	141
6.4725	107
6.4775	108
6.4825	87
6.4875	88
6.4925	79
6.4975	69
6.5025	79
6.5075	63
6.5125	43
6.5175	45
6.5225	35
6.5275	33
6.5325	30
6.5375	29
6.5425	16
6.5475	23
6.5525	10
6.5575	11
6.5625	14
6.5675	14
6.5725	3
6.5775	13
6.5825	11
6.5875	3
6.5925	7
6.5975	2
6.6025	6
6.6075	3
6.6125	2
6.6175	5
6.6225	5
6.6275	4
6.6325	4
6.6375	3
6.6425	2
6.6475	5
6.6525	0
6.6575	5
6.6625	2
6.6675	6
6.6725	2
6.6775	2
6.6825	3
6.6875	0
6.6925	6
6.6975	1
6.7025	3
6.7075	5
6.7125	2
6.7175	4
6.7225	5
6.7275	4
6.7325	2
6.7375	2
6.7425	1
6.7475	6
6.7525	1
6.7575	3
6.7625	6
6.7675	5
6.7725	6
6.7775	1
6.7825	2
6.7875	3
6.7925	3
6.7975	4
6.8025	3
6.8075	3
6.8125	4
6.8175	5
6.8225	4
6.8275	5
6.8325	2
6.8375	6
6.8425	2
6.8475	3
6.8525	4
6.8575	2
6.8625	4
6.8675	3
6.8725	4
6.8775	5
6.8825	2
6.8875	5
6.8925	2
6.8975	4
6.9025	2
6.9075	2
6.9125	6
6.9175	4
6.9225	4
6.9275	6
6.9325	12
6.9375	6
6.9425	8
6.9475	6
6.9525	5
6.9575	13
6.9625	2
6.9675	12
6.9725	15
6.9775	12
6.9825	8
6.9875	15
6.9925	15
6.9975	10
7.0025	21
7.0075	14
7.0125	19
7.0175	18
7.0225	18
7.0275	22
7.0325	23
7.0375	29
7.0425	10
7.0475	27
7.0525	15
7.0575	23
7.0625	25
7.0675	20
7.0725	23
7.0775	26
7.0825	23
7.0875	29
7.0925	20
7.0975	24
7.1025	19
7.1075	19
7.1125	18
7.1175	22
7.1225	21
7.1275	13
7.1325	24
7.1375	13
7.1425	13
7.1475	10
7.1525	13
7.1575	12
7.1625	4
7.1675	11
7.1725	2
7.1775	10
7.1825	11
7.1875	5
7.1925	2
7.1975	7
7.2025	8
7.2075	8
7.2125	3
7.2175	4
7.2225	2
7.2275	5
7.2325	1
7.2375	1
7.2425	5
7.2475	0
7.2525	3
7.2575	5
7.2625	4
7.2675	1
7.2725	3
7.2775	5
7.2825	3
7.2875	3
7.2925	3
7.2975	4
7.3025	3
7.3075	3
7.3125	4
7.3175	3
7.3225	4
7.3275	3
7.3325	3
7.3375	5
7.3425	0
7.3475	4
7.3525	1
7.3575	0
7.3625	3
7.3675	5
7.3725	3
7.3775	2
7.3825	3
7.3875	2
7.3925	4
7.3975	1
7.4025	3
7.4075	3
7.4125	3
7.4175	5
7.4225	3
7.4275	6
7.4325	1
7.4375	1
7.4425	2
7.4475	2
7.4525	1
7.4575	2
7.4625	1
7.4675	1
7.4725	0
7.4775	2
7.4825	2
7.4875	1
7.4925	3
7.4975	2
7.5025	1
7.5075	4
7.5125	4
7.5175	2
7.5225	0
7.5275	1
7.5325	4
7.5375	4
7.5425	1
7.5475	0
7.5525	4
7.5575	2
7.5625	6
7.5675	2
7.5725	0
7.5775	1
7.5825	4
7.5875	1
7.5925	0
7.5975	5
7.6025	4
7.6075	4
7.6125	3
7.6175	1
7.6225	3
7.6275	3
7.6325	4
7.6375	2
7.6425	6
7.6475	2
7.6525	3
7.6575	2
7.6625	3
7.6675	6
7.6725	3
7.6775	7
7.6825	3
7.6875	0
7.6925	1
7.6975	4
7.7025	1
7.7075	2
7.7125	4
7.7175	3
7.7225	1
7.7275	3
7.7325	6
7.7375	1
7.7425	2
7.7475	1
7.7525	0
7.7575	2
7.7625	4
7.7675	2
7.7725	7
7.7775	4
7.7825	5
7.7875	2
7.7925	4
7.7975	3
7.8025	8
7.8075	3
7.8125	5
7.8175	1
7.8225	7
7.8275	2
7.8325	7
7.8375	7
7.8425	1
7.8475	7
7.8525	4
7.8575	6
7.8625	5
7.8675	5
7.8725	12
7.8775	11
7.8825	15
7.8875	22
7.8925	19
7.8975	24
7.9025	32
7.9075	30
7.9125	30
7.9175	39
7.9225	50
7.9275	47
7.9325	70
7.9375	49
7.9425	74
7.9475	77
7.9525	92
7.9575	117
7.9625	110
7.9675	160
7.9725	143
7.9775	188
7.9825	163
7.9875	180
7.9925	226
7.9975	244
8.0025	253
8.0075	254
8.0125	277
8.0175	302
8.0225	329
8.0275	302
8.0325	366
8.0375	393
8.0425	358
8.0475	364
8.0525	352
8.0575	365
8.0625	350
8.0675	367
8.0725	351
8.0775	334
8.0825	345
8.0875	338
8.0925	288
8.0975	299
8.1025	285
8.1075	279
8.1125	257
8.1175	260
8.1225	209
8.1275	185
8.1325	187
8.1375	188
8.1425	167
8.1475	138
8.1525	137
8.1575	112
8.1625	108
8.1675	81
8.1725	83
8.1775	73
8.1825	57
8.1875	64
8.1925	43
8.1975	43
8.2025	30
8.2075	31
8.2125	19
8.2175	19
8.2225	14
8.2275	20
8.2325	9
8.2375	15
8.2425	8
8.2475	11
8.2525	11
8.2575	4
8.2625	4
8.2675	7
8.2725	6
8.2775	5
8.2825	6
8.2875	2
8.2925	4
8.2975	6
8.3025	4
8.3075	4
8.3125	0
8.3175	5
8.3225	2
8.3275	4
8.3325	1
8.3375	2
8.3425	1
8.3475	0
8.3525	5
8.3575	4
8.3625	5
8.3675	4
8.3725	1
8.3775	1
8.3825	4
8.3875	2
8.3925	3
8.3975	5
8.4025	3
8.4075	3
8.4125	1
8.4175	4
8.4225	5
8.4275	5
8.4325	4
8.4375	2
8.4425	4
8.4475	3
8.4525	2
8.4575	5
8.4625	2
8.4675	3
8.4725	1
8.4775	4
8.4825	3
8.4875	4
8.4925	3
8.4975	3
8.5025	1
8.5075	2
8.5125	0
8.5175	5
8.5225	2
8.5275	3
8.5325	0
8.5375	1
8.5425	2
8.5475	0
8.5525	3
8.5575	7
8.5625	3
8.5675	1
8.5725	2
8.5775	1
8.5825	3
8.5875	4
8.5925	1
8.5975	6
8.6025	0
8.6075	2
8.6125	1
8.6175	0
8.6225	4
8.6275	2
8.6325	2
8.6375	3
8.6425	5
8.6475	4
8.6525	3
8.6575	5
8.6625	3
8.6675	3
8.6725	5
8.6775	1
8.6825	4
8.6875	8
8.6925	6
8.6975	2
8.7025	3
8.7075	5
8.7125	2
8.7175	6
8.7225	5
8.7275	3
8.7325	2
8.7375	5
8.7425	6
8.7475	5
8.7525	6
8.7575	5
8.7625	7
8.7675	6
8.7725	8
8.7775	8
8.7825	10
8.7875	19
8.7925	9
8.7975	10
8.8025	15
8.8075	14
8.8125	18
8.8175	23
8.8225	18
8.8275	17
8.8325	30
8.8375	23
8.8425	28
8.8475	28
8.8525	33
8.8575	25
8.8625	56
8.8675	31
8.8725	57
8.8775	46
8.8825	48
8.8875	46
8.8925	58
8.8975	32
8.9025	52
8.9075	51
8.9125	69
8.9175	60
8.9225	55
8.9275	58
8.9325	58
8.9375	68
8.9425	49
8.9475	50
8.9525	42
8.9575	50
8.9625	47
8.9675	51
8.9725	58
8.9775	36
8.9825	46
8.9875	30
8.9925	30
8.9975	30
9.0025	34
9.0075	21
9.0125	22
9.0175	17
9.0225	22
9.0275	22
9.0325	16
9.0375	15
9.0425	10
9.0475	12
9.0525	4
9.0575	4
9.0625	6
9.0675	11
9.0725	9
9.0775	4
9.0825	5
9.0875	8
9.0925	5
9.0975	3
9.1025	1
9.1075	4
9.1125	3
9.1175	1
9.1225	2
9.1275	2
9.1325	1
9.1375	0
9.1425	2
9.1475	2
9.1525	3
9.1575	1
9.1625	0
9.1675	2
9.1725	0
9.1775	0
9.1825	1
9.1875	0
9.1925	3
9.1975	0
9.2025	1
9.2075	0
9.2125	3
9.2175	1
9.2225	2
9.2275	0
9.2325	0
9.2375	0
9.2425	0
9.2475	2
9.2525	2
9.2575	1
9.2625	1
9.2675	1
9.2725	1
9.2775	4
9.2825	0
9.2875	3
9.2925	0
9.2975	1
9.3025	1
9.3075	1
9.3125	0
9.3175	1
9.3225	2
9.3275	1
9.3325	2
9.3375	0
9.3425	2
9.3475	2
9.3525	4
9.3575	0
9.3625	0
9.3675	0
9.3725	2
9.3775	1
9.3825	0
9.3875	0
9.3925	2
9.3975	0
9.4025	2
9.4075	0
9.4125	0
9.4175	1
9.4225	0
9.4275	2
9.4325	1
9.4375	1
9.4425	0
9.4475	1
9.4525	0
9.4575	0
9.4625	1
9.4675	2
9.4725	0
9.4775	2
9.4825	1
9.4875	0
9.4925	2
9.4975	1
9.5025	1
9.5075	1
9.5125	2
9.5175	0
9.5225	1
9.5275	0
9.5325	0
9.5375	0
9.5425	1
9.5475	3
9.5525	0
9.5575	0
9.5625	2
9.5675	1
9.5725	0
9.5775	3
9.5825	0
9.5875	1
9.5925	0
9.5975	3
9.6025	0
9.6075	1
9.6125	1
9.6175	0
9.6225	0
9.6275	1
9.6325	0
9.6375	1
9.6425	2
9.6475	1
9.6525	1
9.6575	2
9.6625	1
9.6675	2
9.6725	1
9.6775	2
9.6825	1
9.6875	1
9.6925	1
9.6975	0
9.7025	2
9.7075	1
9.7125	4
9.7175	1
9.7225	1
9.7275	2
9.7325	3
9.7375	0
[truncated: 2,098 more rows]

## Sheet: Fig. 2d
Fig. 2d
Binding Energy (eV)	Intensity (arb. units)
1350.08	165959
1349.08	168460
1348.08	162730
1347.08	166336
1346.08	161192
1345.08	160452
1344.08	163077
1343.08	162806
1342.08	160184
1341.08	161375
1340.08	163401
1339.08	159939
1338.08	159416
1337.08	159391
1336.08	156616
1335.08	160144
1334.08	156408
1333.08	158554
1332.08	156252
1331.08	158949
1330.08	153789
1329.08	156081
1328.08	156461
1327.08	155876
1326.08	156465
1325.08	157894
1324.08	155983
1323.08	155269
1322.08	154885
1321.08	154343
1320.08	150595
1319.08	153110
1318.08	154529
1317.08	154475
1316.08	153914
1315.08	153435
1314.08	155585
1313.08	151555
1312.08	153598
1311.08	152279
1310.08	152474
1309.08	155435
1308.08	153921
1307.08	152466
1306.08	156561
1305.08	152572
1304.08	155044
1303.08	156275
1302.08	152009
1301.08	153080
1300.08	150617
1299.08	152961
1298.08	150168
1297.08	151648
1296.08	152297
1295.08	156794
1294.08	151981
1293.08	154565
1292.08	153308
1291.08	154290
1290.08	149804
1289.08	151107
1288.08	153321
1287.08	150801
1286.08	155927
1285.08	151802
1284.08	154525
1283.08	150022
1282.08	151926
1281.08	155362
1280.08	156134
1279.08	152196
1278.08	155673
1277.08	153053
1276.08	152108
1275.08	153292
1274.08	152212
1273.08	154135
1272.08	152803
1271.08	151172
1270.08	153456
1269.08	153082
1268.08	154623
1267.08	153971
1266.08	156031
1265.08	156731
1264.08	155154
1263.08	153465
1262.08	151563
1261.08	155308
1260.08	154359
1259.08	157667
1258.08	154200
1257.08	154763
1256.08	156985
1255.08	156394
1254.08	157158
1253.08	157743
1252.08	157723
1251.08	155602
1250.08	155270
1249.08	157943
1248.08	159139
1247.08	158186
1246.08	157491
1245.08	158346
1244.08	161672
1243.08	158262
1242.08	159756
1241.08	161231
1240.08	162283
1239.08	162981
1238.08	166007
1237.08	163022
1236.08	163454
1235.08	163608
1234.08	163330
1233.08	165221
1232.08	164995
1231.08	163043
1230.08	162621
1229.08	164739
1228.08	161712
1227.08	163457
1226.08	161763
1225.08	162407
1224.08	167294
1223.08	164997
1222.08	165151
1221.08	169478
1220.08	165540
1219.08	165676
1218.08	160566
1217.08	158598
1216.08	156519
1215.08	154249
1214.08	151966
1213.08	150910
1212.08	151799
1211.08	153020
1210.08	150833
1209.08	148463
1208.08	149557
1207.08	145409
1206.08	149376
1205.08	151327
1204.08	149593
1203.08	149534
1202.08	147861
1201.08	149049
1200.08	148254
1199.08	149425
1198.08	150765
1197.08	149725
1196.08	149049
1195.08	147007
1194.08	148171
1193.08	149029
1192.08	153939
1191.08	154211
1190.08	150075
1189.08	151053
1188.08	149792
1187.08	151294
1186.08	151361
1185.08	156590
1184.08	150925
1183.08	153572
1182.08	154253
1181.08	150633
1180.08	153248
1179.08	149402
1178.08	150835
1177.08	154790
1176.08	153110
1175.08	155247
1174.08	153016
1173.08	153528
1172.08	152524
1171.08	154207
1170.08	153575
1169.08	155934
1168.08	154317
1167.08	153450
1166.08	156629
1165.08	154576
1164.08	157193
1163.08	157861
1162.08	157858
1161.08	157925
1160.08	156310
1159.08	158990
1158.08	158531
1157.08	157053
1156.08	159763
1155.08	157584
1154.08	160007
1153.08	159379
1152.08	157608
1151.08	158204
1150.08	158249
1149.08	164064
1148.08	160647
1147.08	158371
1146.08	160412
1145.08	163324
1144.08	164709
1143.08	163246
1142.08	160601
1141.08	162784
1140.08	162556
1139.08	160633
1138.08	163310
1137.08	163993
1136.08	162084
1135.08	165407
1134.08	164582
1133.08	166377
1132.08	163431
1131.08	162402
1130.08	166127
1129.08	168090
1128.08	170180
1127.08	171482
1126.08	169876
1125.08	170385
1124.08	168325
1123.08	167163
1122.08	171853
1121.08	166447
1120.08	167372
1119.08	167566
1118.08	166961
1117.08	159847
1116.08	166015
1115.08	166520
1114.08	166643
1113.08	164987
1112.08	168283
1111.08	168307
1110.08	171455
1109.08	172997
1108.08	172499
1107.08	175722
1106.08	175397
1105.08	177985
1104.08	170516
1103.08	169788
1102.08	165823
1101.08	165805
1100.08	165022
1099.08	161917
1098.08	164080
1097.08	161820
1096.08	166878
1095.08	157463
1094.08	158905
1093.08	160148
1092.08	158201
1091.08	162233
1090.08	160861
1089.08	161917
1088.08	160811
1087.08	160837
1086.08	159945
1085.08	161392
1084.08	161269
1083.08	161766
1082.08	161548
1081.08	160851
1080.08	161024
1079.08	161007
1078.08	157854
1077.08	163446
1076.08	164640
1075.08	163613
1074.08	163694
1073.08	169988
1072.08	176176
1071.08	169307
1070.08	164283
1069.08	165579
1068.08	165247
1067.08	164857
1066.08	168279
1065.08	167447
1064.08	166501
1063.08	166784
1062.08	165833
1061.08	165269
1060.08	169575
1059.08	167635
1058.08	170608
1057.08	169151
1056.08	166761
1055.08	169511
1054.08	167401
1053.08	170128
1052.08	170256
1051.08	169552
1050.08	172855
1049.08	170763
1048.08	170485
1047.08	168355
1046.08	171095
1045.08	170302
1044.08	169524
1043.08	171860
1042.08	174505
1041.08	170703
1040.08	169808
1039.08	173351
1038.08	171871
1037.08	174674
1036.08	173906
1035.08	177208
1034.08	176821
1033.08	176045
1032.08	175840
1031.08	177371
1030.08	179604
1029.08	177072
1028.08	175508
1027.08	177370
1026.08	177318
1025.08	180269
1024.08	178989
1023.08	178813
1022.08	178876
1021.08	178224
1020.08	179395
1019.08	177033
1018.08	183223
1017.08	180146
1016.08	180530
1015.08	181440
1014.08	179806
1013.08	182802
1012.08	184849
1011.08	178566
1010.08	184734
1009.08	184627
1008.08	185164
1007.08	183607
1006.08	185471
1005.08	186283
1004.08	189620
1003.08	188602
1002.08	186234
1001.08	187365
1000.08	187269
999.08	188436
998.08	190278
997.08	190567
996.08	188692
995.08	187424
994.08	190818
993.08	191324
992.08	187622
991.08	191852
990.08	188007
989.08	191151
988.08	188634
987.08	186789
986.08	190896
985.08	190709
984.08	189849
983.08	191124
982.08	194886
981.08	194287
980.08	196077
979.08	196598
978.08	196236
977.08	202053
976.08	199502
975.08	198249
974.08	199123
973.08	199021
972.08	194764
971.08	193844
970.08	195723
969.08	195076
968.08	192796
967.08	192950
966.08	192863
965.08	192716
964.08	192443
963.08	188747
962.08	192844
961.08	195275
960.08	193254
959.08	190220
958.08	194420
957.08	192721
956.08	198419
955.08	196908
954.08	195610
953.08	196155
952.08	194735
951.08	194204
950.08	197709
949.08	194101
948.08	197862
947.08	198093
946.08	198814
945.08	198996
944.08	200380
943.08	200034
942.08	202258
941.08	200414
940.08	203563
939.08	202824
938.08	199560
937.08	199324
936.08	200694
935.08	198119
934.08	202904
933.08	202235
932.08	201358
931.08	200275
930.08	203639
929.08	200543
928.08	204481
927.08	204794
926.08	206477
925.08	202690
924.08	203045
923.08	202213
922.08	201174
921.08	199567
920.08	203576
919.08	203382
918.08	198660
917.08	200957
916.08	205629
915.08	202257
914.08	205397
913.08	201024
912.08	201403
911.08	201999
910.08	204107
909.08	204103
908.08	205926
907.08	206929
906.08	207820
905.08	203698
904.08	206800
903.08	206824
902.08	204546
901.08	212822
900.08	209837
899.08	206532
898.08	209720
897.08	208370
896.08	206215
895.08	205111
894.08	208182
893.08	209204
892.08	205295
891.08	202553
890.08	201180
889.08	198514
888.08	194776
887.08	188704
886.08	187471
885.08	185900
884.08	185858
883.08	187851
882.08	188254
881.08	188693
880.08	186283
879.08	186201
878.08	185477
877.08	185000
876.08	183815
875.08	181667
874.08	183544
873.08	184866
872.08	185907
871.08	182757
870.08	182874
869.08	185752
868.08	181744
867.08	184993
866.08	182325
865.08	185978
864.08	185496
863.08	182059
862.08	187351
861.08	184789
860.08	185956
859.08	184777
858.08	185075
857.08	186363
856.08	183770
855.08	182968
854.08	183264
853.08	182305
852.08	184824
851.08	185997
850.08	184466
849.08	189331
848.08	188725
847.08	191964
846.08	194688
845.08	193308
844.08	193254
843.08	188610
842.08	187784
841.08	186671
840.08	180665
839.08	179282
838.08	174663
837.08	176196
836.08	167509
835.08	163875
834.08	159730
833.08	156073
832.08	156426
831.08	152995
830.08	149468
829.08	151194
828.08	149388
827.08	148678
826.08	152845
825.08	150986
824.08	148430
823.08	150803
822.08	149580
821.08	146519
820.08	143395
819.08	150254
818.08	149883
817.08	148109
816.08	149122
815.08	148300
814.08	151473
813.08	149648
812.08	148171
811.08	149211
810.08	148793
809.08	149801
808.08	149587
807.08	149211
806.08	150035
805.08	146748
804.08	149227
803.08	150171
802.08	151910
801.08	146188
800.08	149151
799.08	151854
798.08	148655
797.08	148886
796.08	151214
795.08	150070
794.08	150495
793.08	152422
792.08	157671
791.08	163148
790.08	156245
789.08	161465
788.08	164011
787.08	159691
786.08	164773
785.08	162137
784.08	158436
783.08	156876
782.08	153963
781.08	151986
780.08	153303
779.08	147534
778.08	143311
777.08	143888
776.08	146059
775.08	140989
774.08	143060
773.08	142253
772.08	143273
771.08	140752
770.08	139663
769.08	141635
768.08	142516
767.08	138072
766.08	139438
765.08	139957
764.08	137955
763.08	141092
762.08	142034
761.08	140351
760.08	141194
759.08	139732
758.08	141220
757.08	144327
756.08	141925
755.08	141072
754.08	141986
753.08	139565
752.08	141628
751.08	141082
750.08	143564
749.08	142452
748.08	140775
747.08	139014
746.08	144596
745.08	141674
744.08	141862
743.08	142898
742.08	140830
741.08	144403
740.08	140935
739.08	144380
738.08	143367
737.08	144914
736.08	148545
735.08	146277
734.08	140933
733.08	140964
732.08	138924
731.08	136828
730.08	139312
729.08	141046
728.08	145741
727.08	145386
726.08	149015
725.08	146877
724.08	146001
723.08	150208
722.08	163485
721.08	173399
720.08	141200
719.08	119721
718.08	114758
717.08	114091
716.08	116639
715.08	121500
714.08	125755
713.08	131431
712.08	131638
711.08	118426
710.08	126075
709.08	170888
708.08	208645
707.08	98013.7
706.08	69933.1
705.08	69239.1
704.08	65551.1
703.08	65168.9
702.08	65466.4
701.08	66471.9
700.08	66850.9
699.08	65063
698.08	65514.9
697.08	64354.3
696.08	64440.8
695.08	63249.8
694.08	64894.7
693.08	64030.5
692.08	65116.6
691.08	65400.4
690.08	65995.4
689.08	66974.1
688.08	64270.9
687.08	64407.1
686.08	64957.1
685.08	63599.7
684.08	64832.9
683.08	66026.6
682.08	64601.9
681.08	66772
680.08	66231.6
679.08	66371.8
678.08	66992.2
677.08	66199.4
676.08	65489.2
675.08	64847.6
674.08	66366.4
673.08	66382.1
672.08	64775.6
671.08	65729.8
670.08	65566.2
669.08	64899.5
668.08	66626
667.08	66304.9
666.08	65976.5
665.08	66922.3
664.08	65660.6
663.08	66777.8
662.08	66937.9
661.08	67675.2
660.08	68167.3
659.08	68672.5
658.08	67423.9
657.08	67640.2
656.08	68398.8
655.08	67207.7
654.08	67754.9
653.08	67617.2
652.08	69146.4
651.08	68062.1
650.08	67792.2
649.08	68619.7
648.08	68546.1
647.08	67123.2
646.08	68133.8
645.08	68972
644.08	67846.5
643.08	69193.2
642.08	70313.7
641.08	68393.1
640.08	67768.7
639.08	69046.8
638.08	68764.9
637.08	66408.1
636.08	69768.1
635.08	68427.6
634.08	69613.6
633.08	69198.7
632.08	68978.3
631.08	71222.6
630.08	69303.9
629.08	70030.6
628.08	70268.9
627.08	70543
626.08	69970.8
625.08	69808.9
624.08	71117.7
623.08	70339.2
622.08	71333.1
621.08	69588.6
620.08	69917.3
619.08	71720.7
618.08	72211.5
617.08	70202.5
616.08	70566.2
615.08	69639.7
614.08	71754.5
613.08	72713
612.08	70392.4
611.08	70388.7
610.08	72293.8
609.08	71706.5
608.08	72357.8
607.08	73140.5
606.08	72290.1
605.08	72606.7
604.08	71395.8
603.08	71250.1
602.08	73712.8
601.08	72958.7
600.08	73435.3
599.08	73953.1
598.08	70801.4
597.08	73575.9
596.08	73423
595.08	73745.7
594.08	74307
593.08	71991.4
592.08	72326.9
591.08	74955.7
590.08	73369.7
589.08	74908
588.08	72111.3
587.08	73542.3
586.08	74010.3
585.08	73001.9
584.08	74414.6
583.08	73369
582.08	72611.4
581.08	74974.1
580.08	74272
579.08	73454.1
578.08	75083.8
577.08	75100.4
576.08	75264.5
575.08	75646.3
574.08	75906.4
573.08	75383.4
572.08	74095.8
571.08	74947.4
570.08	72855
569.08	75437.9
568.08	74995.8
567.08	74974.8
566.08	75516.1
565.08	76588.3
564.08	73713.7
563.08	77691.9
562.08	76795.3
561.08	78159.5
560.08	76571.9
559.08	76158.6
558.08	78531.4
557.08	78327.9
556.08	76720.2
555.08	77392.1
554.08	77734.4
553.08	77429.5
552.08	80571.3
551.08	76735.3
550.08	79873.7
549.08	78967.2
548.08	78222.3
547.08	79245.9
546.08	76480
545.08	77319.5
544.08	75317.9
543.08	74631
542.08	75671.9
541.08	75873.8
540.08	75634.7
539.08	74357.5
538.08	74783.3
537.08	76270.5
536.08	77527.5
535.08	80595.8
534.08	100942
533.08	128289
532.08	128451
531.08	102259
530.08	80784.7
529.08	72752.7
528.08	69810
527.08	69665.2
526.08	70654.2
525.08	70032.7
524.08	71196.4
523.08	71296.3
522.08	71232.3
521.08	70447.3
520.08	70497.9
519.08	70904.2
518.08	69861.7
517.08	71829.6
516.08	71299.7
515.08	69434.6
514.08	69598.7
513.08	71536.1
512.08	68329.9
511.08	73594.1
510.08	73847.3
509.08	72601.9
508.08	72791.1
507.08	69053.9
506.08	71276.3
505.08	72181.2
504.08	71806
503.08	73071.2
502.08	75152.1
501.08	73263.2
500.08	72959.9
499.08	75238.2
498.08	77326.3
497.08	81574.4
496.08	78404.7
495.08	72730.4
494.08	72856.8
493.08	71163.8
492.08	70891.8
491.08	71205.3
490.08	71815.2
489.08	72781.2
488.08	74216.8
487.08	70565.1
486.08	70275.5
485.08	70020
484.08	73352.3
483.08	70030.9
482.08	72284
481.08	72470
480.08	72209.6
479.08	71995.1
478.08	70888.9
477.08	69597.1
476.08	74285.5
475.08	71382.9
474.08	73241.5
473.08	70768.9
472.08	72201
471.08	69686.4
470.08	72495.7
469.08	73822.2
468.08	71919.4
467.08	71866
466.08	72622.8
465.08	73086.8
464.08	74525.8
463.08	72152.4
462.08	72380.8
461.08	73286.1
460.08	74101
459.08	74099.6
458.08	75352.2
457.08	73733.5
456.08	74051.8
455.08	72911.8
454.08	72965.4
453.08	74607.1
452.08	73339.1
451.08	75370.8
450.08	74224.2
449.08	74863.7
448.08	74037.4
447.08	74343.6
446.08	74225.9
445.08	75615.1
444.08	74669.4
443.08	74154.4
442.08	75480.7
441.08	76914.2
440.08	77701
439.08	75351.1
438.08	75891.4
437.08	74246
436.08	76627.7
435.08	75280.3
434.08	74839.8
433.08	75893.8
432.08	75342.5
431.08	77877.2
430.08	76203.2
429.08	74595.6
428.08	76902
427.08	76095.4
426.08	77196.7
425.08	75273.4
424.08	78335.9
423.08	77786.6
422.08	77539.2
421.08	77030.4
420.08	75834.1
419.08	76730.9
418.08	76166.4
417.08	75103.9
416.08	76104.2
415.08	74252.3
414.08	76516
413.08	77379.4
412.08	80591
411.08	79851.6
410.08	77411.2
409.08	73374
408.08	67422
407.08	64556.8
406.08	65274.4
405.08	63776.2
404.08	62694.1
403.08	67160.9
402.08	72689.5
401.08	76728.1
400.08	85568.1
399.08	108691
398.08	199150
397.08	215697
396.08	74840.6
395.08	53749.4
394.08	48103.5
393.08	48475.4
392.08	48898.3
391.08	46971.6
390.08	48292.7
389.08	48608.3
388.08	48146.7
387.08	47539.9
386.08	48427.5
385.08	49446.7
384.08	48737.8
383.08	47375.1
382.08	48203.9
381.08	49278.2
380.08	50446.5
379.08	53881.2
378.08	52721
377.08	53265
376.08	49658.1
375.08	50024.7
374.08	47665.5
373.08	49033.5
372.08	48271.9
371.08	48843.2
370.08	46730.8
369.08	47808.8
368.08	49573.5
367.08	47165.5
366.08	49029.3
365.08	49973.2
364.08	50697.4
363.08	47778.7
362.08	47171
361.08	51150.2
360.08	50075.9
359.08	50163.8
358.08	50864.6
357.08	50270.1
356.08	48442.5
355.08	49202
354.08	50469.2
353.08	48667.4
352.08	49350.3
351.08	51473
350.08	49754.8
349.08	52042
348.08	51086.9
347.08	51360.6
346.08	51598.8
345.08	53122.7
344.08	48701
343.08	52380.7
342.08	51788.4
341.08	52253.1
340.08	50629
339.08	49310.9
338.08	52155.7
337.08	50794.8
336.08	50182.7
335.08	51496.4
334.08	51918.2
333.08	50501.8
332.08	51494.9
331.08	52461.2
330.08	51917.9
329.08	52556.6
328.08	52720.1
327.08	53603.3
326.08	54321.7
325.08	53110.7
324.08	52023.4
323.08	52742.2
322.08	53112.4
321.08	52971.1
320.08	51482.1
319.08	55174
318.08	53267.4
317.08	53414.8
316.08	52735.1
315.08	54646.5
314.08	52376.6
313.08	53715.9
312.08	52776.2
311.08	55830.6
310.08	55467.5
309.08	56394
308.08	54325.5
307.08	55222.1
306.08	55356.2
305.08	55939.6
304.08	52541.2
303.08	52293.4
302.08	52053.7
301.08	50932.9
300.08	50945.5
299.08	52051.4
298.08	51051.5
297.08	55859.9
296.08	53254
295.08	46562
294.08	54838.4
293.08	47412.8
292.08	35845
291.08	32595.3
290.08	34849.7
289.08	47544.8
288.08	52149.6
287.08	67300.7
286.08	114485
285.08	225651
284.08	219410
283.08	55910
282.08	25361.5
281.08	21659.6
280.08	20101.3
279.08	19235.5
278.08	19591.6
277.08	20040
276.08	19813.6
275.08	18362.2
274.08	19334.2
273.08	19398.8
272.08	19213.3
271.08	19218.6
270.08	19959.9
269.08	19100.9
268.08	19291.4
267.08	19413.4
266.08	19256.7
265.08	18469
264.08	19611
263.08	19643.9
262.08	20236.1
261.08	19488.8
260.08	19648.9
259.08	19005.5
258.08	20093
257.08	19349.2
256.08	19903.9
255.08	19482.2
254.08	19399.7
253.08	19216.4
252.08	19612.5
251.08	18760.2
250.08	19324.8
249.08	18907
248.08	18974.6
247.08	20323.8
246.08	20006.7
245.08	19853.9
244.08	19462.8
243.08	19414.3
242.08	20304.1
241.08	20692.6
240.08	19971.2
239.08	22532
238.08	20286
237.08	19696.5
236.08	20329.6
235.08	21197.4
234.08	19590.2
233.08	19935.7
232.08	19500.8
231.08	21643.3
230.08	20160.3
229.08	20825
228.08	19767.9
227.08	20355.1
226.08	20899.3
225.08	18646.1
224.08	21138.8
223.08	19774.3
222.08	19827.5
221.08	20002.1
220.08	20484.4
219.08	20316.3
218.08	20294.4
217.08	19910.8
216.08	20946.7
215.08	20131.2
214.08	20263.6
213.08	20420.5
212.08	19736.5
211.08	20984.1
210.08	19619.1
209.08	20306.8
208.08	20497.5
207.08	20352.4
206.08	19894.1
205.08	21423.8
204.08	20548.8
203.08	21923.1
202.08	20427.3
201.08	21722.1
200.08	21398.7
199.08	21659.8
198.08	20739.6
197.08	20842
196.08	21762.8
195.08	20377.7
194.08	20182.8
193.08	21042.8
192.08	20673.3
191.08	21228.4
190.08	20788.9
189.08	20853.4
188.08	20762.5
187.08	21320.3
186.08	21595.5
185.08	21362.3
184.08	20678.4
183.08	20542.9
182.08	22031.1
181.08	21505.7
180.08	22152.7
179.08	22248.6
178.08	22007
177.08	20339.4
176.08	22412
175.08	22274.6
174.08	21765
173.08	21265.3
172.08	22587.1
171.08	21470.7
170.08	22795.7
169.08	22053.6
168.08	22569.8
167.08	22772.6
166.08	23239.2
165.08	23702.6
164.08	23780
163.08	23518.9
162.08	22380.7
161.08	23720.6
160.08	21547.5
159.08	22120.5
158.08	22199.8
157.08	23246.4
156.08	21582
155.08	22310
154.08	22286.9
153.08	23298.9
152.08	23645.4
151.08	21480.8
150.08	22267.3
149.08	23031.5
148.08	22346.3
147.08	23362.8
146.08	25308.2
145.08	24043.4
144.08	22162.7
143.08	23031.1
142.08	23449.9
141.08	22750.7
140.08	23808.7
139.08	22179.3
138.08	23765.4
137.08	23934.8
136.08	23798.1
135.08	22663
134.08	23875.4
133.08	22268.8
132.08	22280.7
131.08	23360.6
130.08	23567.9
129.08	22756.4
128.08	23226.2
127.08	22488.6
126.08	23431.9
125.08	24987.6
124.08	24060.1
123.08	23755.2
122.08	24208.4
121.08	25318.2
120.08	23428.7
119.08	24116.2
118.08	23086.5
117.08	23981.3
116.08	23984.3
115.08	24924.9
114.08	24505.4
113.08	24073
112.08	23934.6
111.08	23958.2
110.08	23903.5
109.08	24086.6
108.08	24646.9
107.08	23812.6
106.08	23794.2
105.08	23618.9
104.08	22957.5
103.08	25721
102.08	23889.8
101.08	24239.4
100.08	24246.2
99.08	25056.3
98.08	25797.8
97.08	25115.4
96.08	26172.8
95.08	27238.3
94.08	30211.1
93.08	31248.4
92.08	27851.4
91.08	24605.7
90.08	23087.6
89.08	22925.4
88.08	21541.6
87.08	20965.9
86.08	19865.2
85.08	20674.9
84.08	20749.2
83.08	21455.9
82.08	20916.7
81.08	20270.7
80.08	20586.7
79.08	21216
78.08	20499.7
77.08	19421.7
76.08	21409.2
75.08	20502
74.08	20311.4
73.08	20096.8
72.08	19394.8
71.08	21263.2
70.08	21060.7
69.08	20602.2
68.08	19793
67.08	19485.6
66.08	18142.1
65.08	17747.8
64.08	19029.6
63.08	19166.1
62.08	17082
61.08	18585.8
60.08	18006.1
59.08	20611
58.08	25807
57.08	30470.2
56.08	33984.2
55.08	39426.5
54.08	28264.2
53.08	15317
52.08	10480.6
51.08	8800.07
50.08	8134.52
49.08	7562.42
48.08	8750.74
47.08	7722.57
46.08	7719.02
45.08	7678.72
44.08	7210.55
43.08	7198.78
42.08	7553.45
41.08	6141.15
40.08	6744.33
39.08	6086.06
38.08	7473.3
37.08	6790.33
36.08	6264.04
35.08	7457.26
34.08	8482.55
33.08	6773.64
32.08	6696.35
31.08	8061.55
30.08	6514.77
29.08	6518.3
28.08	7095.6
27.08	7926.57
26.08	8410.19
25.08	8496.16
24.08	9676.7
23.08	9615.42
22.08	9615.34
21.08	7593.97
20.08	8368.57
19.08	7236.8
18.08	9875.69
17.08	8988.55
16.08	5918.46
15.08	5074.69
14.08	4842.57
13.08	4689.94
12.08	4456.34
11.08	5319.99
10.08	7114.21
9.08	8510.98
8.08	7991.68
7.08	7725.08
6.08	8017.57
5.08	6416.89
4.08	4071.58
3.08	2810.63
2.08	3475.64
1.08	4751
0.08	1143.32
-0.92	242.7
-1.92	104.628
-2.92	68.5067
-3.92	22.8429
-4.92	68.5474
-5.92	45.7205
-6.92	91.4632
-7.92	0
-8.92	0
-9.92	0

## Sheet: Fig. 2e
Fig. 2e
Binding energy (eV)	Intensity (arb. units)
	Raw line	Deconvoluted peaks								Fitting line	Background
731.58	29543	29648.8	29648.8	29648.8	29648.8	29648.8	29648.8	29648.8	29711.5	29711.5	29648.8
731.48	29278.2	29647.6	29647.6	29647.6	29647.6	29647.6	29647.6	29647.6	29720	29720	29647.6
731.38	29318.3	29645.1	29645.1	29645.1	29645.1	29645.1	29645.1	29645.1	29728.5	29728.5	29645.1
731.28	30186.7	29630	29630	29630	29630	29630	29630	29630	29725.7	29725.7	29630
731.18	30189.9	29594.2	29594.2	29594.2	29594.2	29594.2	29594.2	29594.2	29703.8	29703.8	29594.2
731.08	30007.5	29546.2	29546.2	29546.2	29546.2	29546.2	29546.3	29546.2	29671.2	29671.3	29546.2
730.98	29420.5	29468	29468	29468	29468	29468	29468.1	29468	29610.1	29610.2	29468
730.88	29914.1	29391.6	29391.6	29391.6	29391.6	29391.6	29391.7	29391.6	29552.7	29552.8	29391.6
730.78	29771	29310.2	29310.2	29310.2	29310.2	29310.2	29310.3	29310.2	29492.2	29492.3	29310.2
730.68	29977.6	29261.5	29261.5	29261.5	29261.5	29261.5	29261.7	29261.5	29466.3	29466.5	29261.5
730.58	28737.7	29221.3	29221.3	29221.3	29221.3	29221.3	29221.5	29221.3	29451.2	29451.4	29221.3
730.48	28965.1	29192.1	29192.1	29192.1	29192.1	29192.1	29192.5	29192.1	29449.2	29449.6	29192.1
730.38	29430	29170.5	29170.5	29170.5	29170.5	29170.5	29171	29170.5	29457.1	29457.6	29170.5
730.28	29434.5	29166.2	29166.2	29166.2	29166.2	29166.2	29167	29166.2	29484.5	29485.2	29166.2
730.18	29285.2	29158.8	29158.8	29158.8	29158.8	29158.8	29159.8	29158.8	29511	29512	29158.8
730.08	30394	29148	29148	29148	29148	29148	29149.4	29148	29536.4	29537.8	29148
729.98	30640.1	29135.2	29135.2	29135.2	29135.2	29135.2	29137.2	29135.2	29561.9	29563.8	29135.2
729.88	30437.4	29121.3	29121.3	29121.3	29121.3	29121.3	29123.9	29121.3	29588.2	29590.8	29121.3
729.78	29959.3	29105.4	29105.4	29105.4	29105.4	29105.4	29108.9	29105.4	29614.4	29617.9	29105.4
729.68	30223.2	29089.4	29089.4	29089.4	29089.4	29089.4	29094.2	29089.4	29642.2	29646.9	29089.4
729.58	30299.5	29072.7	29072.7	29072.7	29072.7	29072.7	29079.1	29072.7	29670.6	29677	29072.7
729.48	30885.3	29057.1	29057.1	29057.1	29057.1	29057.1	29065.6	29057.1	29701.1	29709.6	29057.1
729.38	29760	29041.1	29041.1	29041.1	29041.1	29041.1	29052.3	29041.1	29732	29743.2	29041.1
729.28	30008.4	29024.5	29024.5	29024.5	29024.5	29024.5	29039.2	29024.5	29762.4	29777.2	29024.5
729.18	30452.2	29008.2	29008.2	29008.2	29008.2	29008.2	29027.4	29008.2	29793	29812.3	29008.2
729.08	29981.7	28992.4	28992.4	28992.4	28992.4	28992.4	29017.4	28992.4	29823.4	29848.4	28992.4
728.98	30481.7	28975.6	28975.6	28975.6	28975.6	28975.6	29007.9	28975.6	29851.4	29883.7	28975.6
728.88	30214.2	28957.7	28957.7	28957.7	28957.7	28957.7	28999.2	28957.7	29876.5	29918	28957.7
728.78	30440.4	28940	28940	28940	28940	28940	28993	28940	29899.4	29952.4	28940
728.68	30211.1	28920.8	28920.8	28920.8	28920.8	28920.8	28988.1	28920.8	29917.9	29985.2	28920.8
728.58	30642.2	28902.4	28902.4	28902.4	28902.4	28902.4	28987.3	28902.4	29933.5	30018.5	28902.4
728.48	29935.6	28883	28883	28883	28883	28883	28989.5	28883	29944.1	30050.7	28883
728.38	30601.4	28863.4	28863.4	28863.4	28863.4	28863.4	28996.2	28863.4	29950	30082.9	28863.4
728.28	30420.6	28842.7	28842.7	28842.7	28842.7	28842.7	29007.5	28842.7	29949.8	30114.6	28842.7
728.18	30607.4	28821.8	28821.8	28821.8	28821.8	28821.8	29024.8	28821.8	29944.1	30147.1	28821.8
728.08	30649.6	28799.5	28799.5	28799.5	28799.5	28799.5	29048.1	28799.5	29931.4	30180	28799.5
727.98	30554.3	28775.5	28775.5	28775.5	28775.5	28775.5	29078.2	28775.5	29911.3	30213.9	28775.5
727.88	31314.6	28751.3	28751.3	28751.3	28751.3	28751.3	29117.5	28751.3	29885	30251.2	28751.3
727.78	30429	28726.7	28726.7	28726.7	28726.7	28726.7	29167	28726.7	29852.7	30293	28726.7
727.68	30603.7	28702.3	28702.3	28702.3	28702.3	28702.3	29228.2	28702.3	29814.9	30340.8	28702.3
727.58	30418	28675.9	28675.9	28675.9	28675.9	28675.9	29300.1	28675.9	29769.7	30393.9	28675.9
727.48	31478.9	28649.1	28649.1	28649.1	28649.1	28649.1	29385.1	28649.1	29719	30455.1	28649.1
727.38	31298.6	28620	28620	28620	28620	28620	29482	28620	29661.3	30523.4	28620
727.28	31556.1	28589.4	28589.4	28589.4	28589.4	28589.4	29592.2	28589.4	29597.9	30600.7	28589.4
727.18	31194.2	28558.4	28558.4	28558.4	28558.5	28558.4	29716.7	28558.4	29530.4	30688.7	28558.4
727.08	30448.8	28525.9	28525.9	28525.9	28526	28525.9	29854.3	28525.9	29458.2	30786.6	28525.9
726.98	32103	28493.1	28493.1	28493.1	28493.3	28493.1	30005.2	28493.1	29383	30895.4	28493.1
726.88	31286.9	28459.5	28459.5	28459.5	28459.8	28459.5	30167.9	28459.5	29305.1	31013.8	28459.5
726.78	31773.6	28424.1	28424.1	28424.1	28424.5	28424.1	30339.2	28424.1	29223.9	31139.5	28424.1
726.68	31960	28386.8	28386.8	28386.8	28387.6	28386.8	30516.4	28386.8	29140	31270.3	28386.8
726.58	31231.2	28350	28350	28350	28351.2	28350	30698.6	28350	29056.2	31405.9	28350
726.48	31650.2	28314.1	28314.1	28314.1	28315.9	28314.1	30882.2	28314.1	28973.2	31543.2	28314.1
726.38	30631.8	28277.5	28277.5	28277.5	28280.3	28277.5	31061.1	28277.5	28890.2	31676.6	28277.5
726.28	31885.4	28239.9	28239.9	28239.9	28244.2	28239.9	31230.1	28239.9	28807.2	31801.6	28239.9
726.18	32260.4	28200.7	28200.7	28200.7	28207.2	28200.7	31383.1	28200.7	28723.7	31912.6	28200.7
726.08	31917.1	28161.2	28161.2	28161.2	28170.9	28161.2	31516.2	28161.2	28641.6	32006.2	28161.2
725.98	31570	28118.6	28118.7	28118.6	28132.9	28118.6	31621.5	28118.6	28558.1	32075.2	28118.6
725.88	32079.3	28075	28075	28075	28095.8	28075	31696.4	28075	28475.5	32117.8	28075
725.78	32242	28031.5	28031.5	28031.5	28061.7	28031.5	31738.3	28031.5	28395.2	32132.1	28031.5
725.68	31887.7	27986.8	27986.8	27986.8	28029.9	27986.8	31742.8	27986.8	28315.7	32114.9	27986.8
725.58	32383.3	27941.2	27941.2	27941.2	28002.2	27941.2	31708.7	27941.2	28237.8	32066.3	27941.2
725.48	31749.9	27893.7	27893.7	27893.7	27978.8	27893.7	31634.4	27893.7	28160	31986	27893.7
725.38	32918.6	27845.8	27845.8	27845.8	27963.4	27845.8	31522.6	27845.8	28084.2	31878.8	27845.8
725.28	32164.1	27797.5	27797.6	27797.5	27958.2	27797.5	31375.3	27797.5	28010.3	31748.8	27797.5
725.18	31804.7	27750.6	27750.8	27750.6	27967.4	27750.6	31197.6	27750.6	27939.8	31603.8	27750.6
725.08	31399.5	27702.7	27703.1	27702.7	27991.9	27702.7	30991.3	27702.7	27870.3	31448.5	27702.7
724.98	32056.6	27656.8	27657.4	27656.8	28037.9	27656.8	30764.3	27656.8	27804.8	31294.1	27656.8
724.88	31568.6	27612	27613	27612	28108.4	27612	30521	27612	27742.3	31148.7	27612
724.78	31285.5	27567.6	27569.3	27567.6	28206.1	27567.6	30265.9	27567.6	27682	31020.3	27567.6
724.68	31347.7	27521.7	27524.4	27521.7	28332.7	27521.7	30002.3	27521.7	27621.8	30916	27521.7
724.58	31961.3	27474.1	27478.3	27474.1	28490.9	27474.1	29734.8	27474.1	27561.3	30843.1	27474.1
724.48	32780.1	27425.4	27432.1	27425.4	28683.6	27425.4	29468.4	27425.4	27501.2	30809.2	27425.4
724.38	31862.5	27375.1	27385.7	27375.1	28910.8	27375.1	29206.4	27375.1	27440.8	30818.4	27375.1
724.28	31874.4	27322.6	27339	27322.6	29170.6	27322.6	28951.1	27322.6	27379.4	30872.3	27322.6
724.18	32261.1	27268.4	27293.4	27268.4	29459.6	27268.4	28705.4	27268.4	27317.3	30970.6	27268.4
724.08	32637.6	27214.4	27252.2	27214.4	29773.1	27214.4	28473	27214.4	27256.4	31111.5	27214.4
723.98	32344.7	27160.5	27216.8	27160.5	30101.1	27160.5	28254.8	27160.5	27196.5	31287.6	27160.5
723.88	31540.8	27105.9	27188.8	27105.9	30429.5	27105.9	28050.6	27105.9	27136.6	31487.8	27105.9
723.78	31969.8	27049.9	27170.5	27049.9	30741.8	27049.9	27859.8	27049.9	27076	31698.4	27049.9
723.68	32764.8	26992	27165.3	26992	31020.1	26992	27681.6	26992	27014.2	31905.3	26992
723.58	33331.5	26931.9	27177.9	26931.9	31245.9	26931.9	27515.2	26931.9	26950.6	32094.1	26931.9
723.48	33264.4	26869.1	27214.2	26869.1	31402.1	26869.1	27359.3	26869.1	26885	32253.1	26869.1
723.38	32633.1	26803.4	27281.1	26803.4	31474.4	26803.4	27212.6	26803.4	26816.7	32374.8	26803.4
723.28	33300.4	26737.1	27390.4	26737.1	31456.3	26737.1	27076.6	26737.1	26748.2	32460.4	26737.1
723.18	32711.4	26670.8	27552.9	26670.8	31345.1	26670.8	26950.8	26670.8	26680.1	32516.6	26670.8
723.08	33010	26604.7	27780.6	26604.7	31144.1	26604.7	26834.2	26604.7	26612.5	32557.2	26604.7
722.98	32787.4	26535.9	28082.9	26535.9	30859.1	26535.9	26722.8	26535.9	26542.4	32599.5	26535.9
722.88	33809.4	26466.2	28474.7	26466.2	30505.5	26466.2	26617.4	26466.2	26471.5	32670.7	26466.2
722.78	33442.5	26394.5	28966.9	26394.5	30099.2	26394.5	26516.3	26394.6	26399	32797.7	26394.5
722.68	33389	26321.6	29570.4	26321.6	29658.7	26321.6	26419	26321.6	26325.2	33008.5	26321.6
722.58	33374.7	26245.4	30289.8	26245.4	29199.7	26245.4	26322.8	26245.4	26248.4	33324.6	26245.4
722.48	34212.8	26168.1	31128.6	26168.1	28740.3	26168.1	26229.3	26168.1	26170.5	33764.6	26168.1
722.38	34001.6	26088.4	32079.3	26088.4	28292.4	26088.4	26136.5	26088.5	26090.4	34333.5	26088.4
722.28	34372.5	26004.3	33124.3	26004.3	27864.1	26004.3	26041.9	26004.4	26005.9	35023.4	26004.3
722.18	35381	25915.4	34236.6	25915.4	27461.7	25915.4	25944.6	25915.5	25916.7	35813.6	25915.4
722.08	35577.8	25821.8	35378.3	25821.8	27089.4	25821.8	25844.4	25822	25822.9	36669.7	25821.8
721.98	36309.7	25721.6	36498.4	25721.6	26746.5	25721.6	25739	25721.9	25722.5	37541.6	25721.6
721.88	37133.8	25612.8	37536.8	25612.8	26430.6	25612.8	25626.1	25613.1	25613.5	38368.8	25612.8
721.78	38588.3	25496.8	38432.6	25496.8	26140.9	25496.8	25506.8	25497.1	25497.3	39087.7	25496.8
721.68	38797.9	25371.3	39122.2	25371.3	25872.3	25371.3	25378.8	25371.7	25371.7	39631.6	25371.3
721.58	40166	25238.7	39554.2	25238.7	25623.6	25238.7	25244.4	25239.3	25239.1	39945.7	25238.7
721.48	39561.6	25101.1	39691.4	25101.1	25393.2	25101.1	25105.3	25101.8	25101.4	39988.8	25101.1
721.38	39277	24962.1	39517.8	24962.1	25181.3	24962.1	24965.3	24963	24962.4	39741.2	24962.1
721.28	38696.6	24823.9	39037.9	24823.9	24986.3	24823.9	24826.2	24825	24824.1	39203.9	24823.9
721.18	37795.8	24690	38279.8	24690	24809	24690	24691.7	24691.4	24690.2	38402	24690
721.08	37192.6	24562.2	37288.1	24562.2	24648.3	24562.2	24563.4	24563.9	24562.3	37377.4	24562.2
720.98	35729.2	24442.9	36121.5	24442.9	24504.6	24442.9	24443.8	24445	24443	36186.3	24442.9
720.88	34055.3	24333.4	34843.2	24333.4	24377.1	24333.4	24334	24336	24333.5	34890.2	24333.4
720.78	32852.9	24234.8	33516.3	24234.8	24265.4	24234.8	24235.3	24238.1	24234.9	33550.7	24234.8
720.68	31405.6	24148.9	32198.9	24148.9	24170.1	24148.9	24149.3	24152.9	24149	32224.4	24148.9
720.58	29874	24074.8	30936.6	24074.8	24089.2	24074.8	24075	24079.6	24074.8	30956.2	24074.8
720.48	28999.9	24008.3	29761.1	24008.3	24018.1	24008.3	24008.5	24014.3	24008.3	29777	24008.3
720.38	29530.2	23948.7	28695.4	23948.7	23955.2	23948.7	23948.8	23955.9	23948.7	28709.4	23948.7
720.28	28852.9	23895.6	27752.8	23895.6	23899.9	23895.6	23895.7	23904.4	23895.6	27766	23895.6
720.18	27545.1	23846.8	26935.2	23846.8	23849.7	23846.8	23846.9	23857.5	23846.8	26948.7	23846.8
720.08	27273.8	23803.2	26240.9	23803.2	23805.1	23803.2	23803.3	23816	23803.2	26255.6	23803.2
719.98	25965.9	23766.4	25663.9	23766.4	23767.6	23766.4	23766.4	23781.8	23766.4	25680.5	23766.4
719.88	25647.9	23734.6	25191.8	23734.6	23735.4	23734.6	23734.6	23753.1	23734.6	25211.1	23734.6
719.78	25902.5	23706.5	24810.9	23706.5	23707	23706.5	23706.5	23728.6	23706.5	24833.5	23706.5
719.68	25373.6	23682.4	24508.6	23682.4	23682.7	23682.4	23682.5	23708.8	23682.4	24535.2	23682.4
719.58	24938	23660.4	24270.5	23660.4	23660.6	23660.4	23660.4	23691.7	23660.4	24302	23660.4
719.48	24704.6	23639.2	24084.1	23639.2	23639.3	23639.2	23639.2	23676.3	23639.2	24121.4	23639.2
719.38	25050.6	23620.8	23941.2	23620.8	23620.9	23620.8	23620.8	23664.6	23620.8	23985.1	23620.8
719.28	24269	23602	23829.9	23602	23602.1	23602.1	23602	23653.7	23602	23881.6	23602
719.18	25434.5	23583	23743.1	23583	23583	23583	23583	23643.6	23583	23803.8	23583
719.08	24970.2	23563.5	23674.6	23563.5	23563.5	23563.5	23563.5	23634.5	23563.5	23745.6	23563.5
718.98	24800.6	23545.6	23621.8	23545.6	23545.6	23545.7	23545.6	23628.5	23545.6	23704.7	23545.6
718.88	24042.8	23527.4	23579	23527.4	23527.4	23527.5	23527.4	23623.9	23527.4	23675.6	23527.4
718.78	24318.4	23511	23545.5	23511	23511	23511	23511	23623	23511	23657.5	23511
718.68	24364.3	23494.9	23517.7	23494.9	23494.9	23495	23494.9	23624.4	23494.9	23647.3	23494.9
718.58	24663.1	23479.2	23494	23479.2	23479.2	23479.3	23479.2	23628.6	23479.2	23643.6	23479.2
718.48	24468.5	23463	23472.5	23463	23463	23463.2	23463	23634.8	23463	23644.6	23463
718.38	24189.3	23446.2	23452.3	23446.2	23446.2	23446.4	23446.2	23643.1	23446.2	23649.5	23446.2
718.28	24515.8	23428.8	23432.6	23428.8	23428.8	23429.2	23428.8	23653.9	23428.8	23658.1	23428.8
718.18	24555.8	23411.5	23413.9	23411.5	23411.5	23412	23411.5	23667.8	23411.5	23670.7	23411.5
718.08	24510.6	23394.7	23396.2	23394.7	23394.7	23395.4	23394.7	23685.7	23394.7	23687.9	23394.7
717.98	24045.8	23379.8	23380.7	23379.8	23379.8	23380.8	23379.8	23709.2	23379.8	23711.1	23379.8
717.88	23038.2	23365.7	23366.3	23365.7	23365.7	23367.1	23365.7	23737.2	23365.7	23739.1	23365.7
717.78	23990.5	23351	23351.3	23351	23351	23352.7	23351	23768.6	23351	23770.7	23351
717.68	24799.1	23338.3	23338.5	23338.3	23338.3	23340.7	23338.3	23806.2	23338.3	23808.8	23338.3
717.58	23269.5	23325.4	23325.5	23325.4	23325.4	23328.5	23325.4	23847.9	23325.4	23851.1	23325.4
717.48	24070.3	23310.4	23310.5	23310.4	23310.4	23314.7	23310.4	23891.8	23310.4	23896.1	23310.4
717.38	24009.5	23295.5	23295.6	23295.5	23295.5	23301.1	23295.5	23940.2	23295.5	23945.8	23295.5
717.28	23876.3	23281.9	23281.9	23281.9	23281.9	23289.3	23281.9	23994.1	23281.9	24001.5	23281.9
717.18	23985.7	23266.5	23266.5	23266.5	23266.5	23276.1	23266.5	24050.4	23266.5	24060.1	23266.5
717.08	24128.8	23249	23249	23249	23249	23261.6	23249	24108.7	23249	24121.3	23249
716.98	25070.9	23229.9	23229.9	23229.9	23229.9	23246.2	23229.9	24169.1	23229.9	24185.5	23229.9
716.88	24757.2	23210.2	23210.2	23210.2	23210.2	23231.3	23210.2	24232.4	23210.2	24253.5	23210.2
716.78	24035.4	23189.4	23189.4	23189.4	23189.4	23216.5	23189.4	24297.4	23189.4	24324.6	23189.4
716.68	24459.7	23168	23168	23168	23168	23202.6	23168	24364.2	23168	24398.8	23168
716.58	24345.6	23146.6	23146.6	23146.6	23146.6	23190.7	23146.6	24432.7	23146.6	24476.8	23146.6
716.48	24909	23125.3	23125.3	23125.3	23125.3	23181.2	23125.3	24502.2	23125.3	24558.1	23125.3
716.38	24518.8	23103	23103	23103	23103	23173.4	23103	24570.8	23103	24641.1	23103
716.28	24488.9	23079.2	23079.2	23079.2	23079.2	23167.4	23079.2	24636.9	23079.2	24725.1	23079.2
716.18	25133.7	23054	23054	23054	23054	23164	23054	24699.9	23054	24809.9	23054
716.08	24921.1	23029.2	23029.2	23029.2	23029.2	23165.8	23029.2	24760.3	23029.2	24896.8	23029.2
715.98	24519.4	23002.9	23002.9	23002.9	23002.9	23171.6	23002.9	24815.1	23002.9	24983.8	23002.9
715.88	25175	22976.4	22976.4	22976.4	22976.4	23183.7	22976.4	24864.6	22976.4	25071.8	22976.4
715.78	24454.1	22948.4	22948.4	22948.4	22948.4	23201.8	22948.4	24906.2	22948.4	25159.6	22948.4
715.68	25817.9	22920.4	22920.4	22920.4	22920.4	23228.6	22920.4	24940.5	22920.4	25248.7	22920.4
715.58	24724.6	22891	22891	22891	22891	23264.1	22891	24965.1	22891	25338.2	22891
715.48	25092.8	22862	22862	22862	22862	23311.2	22862	24981	22862	25430.3	22862
715.38	24773.5	22831.3	22831.3	22831.3	22831.3	23369.4	22831.3	24985.3	22831.3	25523.4	22831.3
715.28	25212.8	22800.9	22800.9	22800.9	22800.9	23442.1	22800.9	24979.2	22800.9	25620.4	22800.9
715.18	25479.7	22767.8	22767.8	22767.8	22767.8	23527.7	22767.8	24959.5	22767.8	25719.5	22767.8
715.08	26024.1	22732.5	22732.5	22732.5	22732.5	23628.4	22732.5	24926.5	22732.5	25822.4	22732.5
714.98	26065.1	22695.2	22695.2	22695.2	22695.2	23745.7	22695.2	24880.3	22695.2	25930.7	22695.2
714.88	25633	22657.6	22657.6	22657.6	22657.6	23882.4	22657.6	24822.6	22657.6	26047.4	22657.6
714.78	25198.7	22618.8	22618.8	22618.8	22618.8	24038.8	22618.8	24753	22618.8	26173	22618.8
714.68	25951	22578.6	22578.6	22578.6	22578.6	24215.5	22578.6	24671.9	22578.6	26308.8	22578.6
714.58	26531.6	22538	22538	22538	22538	24413.9	22538	24580.8	22538	26456.7	22538
714.48	26081.1	22494.8	22494.8	22494.8	22494.8	24631.7	22494.8	24478.5	22494.8	26615.3	22494.8
714.38	26794.8	22449.1	22449.1	22449.1	22449.1	24868.3	22449.1	24365.9	22449.1	26785.1	22449.1
714.28	26354.5	22402.2	22402.2	22402.2	22402.2	25123.9	22402.2	24245.4	22402.2	26967.1	22402.2
714.18	26386.2	22353.8	22353.8	22353.8	22353.8	25396.1	22353.8	24117.8	22353.8	27160.2	22353.8
714.08	27042.6	22302.5	22302.5	22302.5	22302.5	25680.7	22302.5	23982.8	22302.5	27361	22302.5
713.98	27428.3	22249.1	22249.1	22249.1	22249.1	25974.8	22249.1	23842.4	22249.1	27568.1	22249.1
713.88	27625.2	22192.9	22192.9	22192.9	22192.9	26273.1	22192.9	23696.8	22192.9	27777.1	22192.9
713.78	27643.9	22134.6	22134.6	22134.6	22134.6	26571.1	22134.6	23547.9	22134.6	27984.4	22134.6
713.68	27232	22073.9	22073.9	22073.9	22073.9	26862.1	22073.9	23396.2	22073.9	28184.5	22073.9
713.58	28085.9	22013.2	22013.2	22013.3	22013.2	27142.1	22013.2	23245.2	22013.2	28374.2	22013.2
713.48	27065.6	21951.8	21951.8	21951.9	21951.8	27403	21951.8	23094.8	21951.8	28546.2	21951.8
713.38	27766.6	21888.9	21888.9	21889.1	21888.9	27636.9	21888.9	22945.1	21888.9	28693.4	21888.9
713.28	28112.5	21823.2	21823.2	21823.6	21823.2	27835.2	21823.2	22795.3	21823.2	28807.6	21823.2
713.18	28448.6	21756.6	21756.6	21757.3	21756.6	27992.8	21756.6	22647.8	21756.6	28884.6	21756.6
713.08	28272.4	21686.3	21686.3	21687.5	21686.3	28101.2	21686.3	22500.2	21686.3	28916.1	21686.3
712.98	28725.3	21614.2	21614.2	21616.1	21614.2	28156.9	21614.2	22354.6	21614.2	28899.3	21614.2
712.88	28471.3	21539.7	21539.7	21542.9	21539.7	28156.2	21539.7	22210.9	21539.7	28830.4	21539.7
712.78	28965.7	21464.1	21464.1	21469.2	21464.1	28097.6	21464.1	22070.3	21464.1	28708.9	21464.1
712.68	28779.7	21386.6	21386.6	21394.8	21386.6	27980.3	21386.6	21932.2	21386.6	28534	21386.6
712.58	28893.3	21308.9	21308.9	21322	21308.9	27806.9	21308.9	21798.2	21308.9	28309.2	21308.9
712.48	28483.1	21231.7	21231.7	21252	21231.7	27580.9	21231.7	21668.9	21231.7	28038.4	21231.7
712.38	27891.4	21155.5	21155.5	21186.8	21155.5	27307.2	21155.5	21545	21155.5	27727.9	21155.5
712.28	27985.2	21079.8	21079.8	21127.3	21079.8	26990.5	21079.8	21425.5	21079.8	27383.7	21079.8
712.18	28235	21005.2	21005.2	21076.3	21005.2	26638	21005.2	21311.1	21005.2	27015.1	21005.2
712.08	27887.9	20931.6	20931.6	21036.6	20931.6	26256.5	20931.6	21201.4	20931.6	26631.3	20931.6
711.98	27623.2	20860.4	20860.4	21013.3	20860.4	25854.9	20860.4	21097.6	20860.4	26244.9	20860.4
711.88	26198.7	20791.1	20791	21010.4	20791	25439.5	20791	20998.9	20791	25866.7	20791
711.78	26707.8	20726	20726	21036.4	20726	25020.1	20726	20907.5	20726	25512.1	20726
711.68	25566.9	20665.3	20665.3	21098.2	20665.3	24603.1	20665.3	20823.3	20665.3	25194.2	20665.3
711.58	25242.2	20607.4	20607.3	21202.5	20607.3	24192.9	20607.3	20744.6	20607.3	24925.3	20607.3
711.48	25817.1	20549.4	20549.3	21355.4	20549.3	23791.6	20549.3	20668.1	20549.3	24716.5	20549.3
711.38	25953	20493.8	20493.6	21569	20493.6	23405.7	20493.6	20596.1	20493.6	24583.7	20493.6
711.28	25211.1	20437.2	20436.7	21849.6	20436.7	23035.1	20436.7	20524.9	20436.7	24536.6	20436.7
711.18	25911.7	20379.8	20378.9	22206	20378.9	22682.6	20378.9	20454.5	20378.9	24586.3	20378.9
711.08	25497.8	20322.1	20320.2	22645.1	20320.2	22350	20320.2	20384.8	20320.2	24741.4	20320.2
710.98	25994.3	20264.3	20260.4	23169.2	20260.4	22038	20260.4	20315.5	20260.4	25005.8	20260.4
710.88	26269.2	20205.3	20197.8	23774.1	20197.8	21745.2	20197.8	20244.6	20197.8	25376	20197.8
710.78	26462.7	20148.5	20134	24451.7	20134	21473.3	20134	20173.7	20134	25845.2	20134
710.68	26213.4	20094.9	20067.9	25182.2	20067.9	21220.4	20067.9	20101.4	20067.9	26395.3	20067.9
710.58	26507	20049.4	20000	25938.3	20000	20986.3	20000	20028.2	20000	27002.2	20000
710.48	26614.4	20016.8	19928.8	26681.5	19928.8	20768.2	19928.8	19952.5	19928.8	27632.6	19928.8
710.38	27762.8	20007.9	19854.7	27367.9	19854.7	20565.1	19854.7	19874.5	19854.7	28251.4	19854.7
710.28	27711.4	20036.9	19776.3	27948.5	19776.3	20374.5	19776.3	19792.9	19776.3	28823.8	19776.3
710.18	28145.6	20125.5	19692.8	28376	19692.8	20193.8	19692.8	19706.7	19692.8	29323.4	19692.8
710.08	28941.5	20304.9	19603.1	28610.4	19603.1	20020.5	19603.1	19614.6	19603.1	29740.9	19603.1
709.98	29607.5	20620.3	19508.9	28627.3	19508.9	19854.8	19508.9	19518.4	19508.9	30094	19508.9
709.88	29792.4	21128.7	19410.5	28417.7	19410.5	19695.7	19410.5	19418.3	19410.5	30428.9	19410.5
709.78	29576.8	21898.6	19306.4	27989.5	19306.4	19540.3	19306.4	19312.8	19306.4	30822.1	19306.4
709.68	30799.2	23010.3	19195.8	27367.9	19195.8	19386.7	19195.8	19201	19195.8	31378.7	19195.8
709.58	32006.1	24549.3	19077.3	26590.5	19077.3	19232.4	19077.3	19081.6	19077.3	32221.9	19077.3
709.48	33349.2	26595.2	18949.6	25702.3	18949.6	19074.9	18949.6	18953.1	18949.6	33476.7	18949.6
709.38	34288.6	29203.8	18809.8	24748.1	18809.8	18910.5	18809.8	18812.7	18809.8	35245.8	18809.8
709.28	35591.5	32384.7	18653.2	23767.5	18653.2	18733.8	18653.2	18655.5	18653.2	37582	18653.2
709.18	39264.8	36079.4	18478.1	22795.8	18478.1	18542.3	18478.1	18480	18478.1	40463.2	18478.1
709.08	41382.4	40131.8	18279.3	21855.6	18279.3	18330.1	18279.3	18280.8	18279.3	43760.5	18279.3
708.98	45422.5	44276.9	18050.5	20959.3	18050.5	18090.6	18050.5	18051.7	18050.5	47227	18050.5
708.88	49656.4	48154.5	17788.9	20113.7	17788.9	17820.3	17788.9	17789.8	17788.9	50511.8	17788.9
708.78	52463.1	51352	17498.7	19325.9	17498.7	17523.3	17498.7	17499.5	17498.7	53204.4	17498.7
708.68	53579	53462.9	17182	18594.8	17182	17201	17182	17182.6	17182	54895.5	17182
708.58	54599.7	54180.3	16845	17920.3	16845	16859.7	16845	16845.5	16845	55270.9	16845
708.48	55094.8	53372.3	16499.5	17305.6	16499.5	16510.8	16499.5	16499.9	16499.5	54190	16499.5
708.38	52840.8	51114.8	16158.1	16753.2	16158.1	16166.7	16158.1	16158.4	16158.1	51718.9	16158.1
708.28	48914.2	47672.6	15831.2	16264.2	15831.2	15837.8	15831.2	15831.5	15831.2	48112.4	15831.2
708.18	44276.6	43440.4	15532.7	15843.1	15532.7	15537.7	15532.7	15532.9	15532.7	43756.1	15532.7
708.08	37954.8	38851.9	15272.8	15492.2	15272.8	15276.6	15272.8	15273	15272.8	39075.2	15272.8
707.98	33010.5	34295.8	15053.1	15205.9	15053.1	15055.9	15053.1	15053.2	15053.1	34451.6	15053.1
707.88	30070.6	30072.9	14874.1	14979.1	14874.1	14876.2	14874.1	14874.2	14874.1	30180.1	14874.1
707.78	25944.5	26370.8	14730.7	14801.9	14730.7	14732.3	14730.7	14730.8	14730.7	26443.5	14730.7
707.68	24315.3	23274.7	14616.9	14664.4	14616.9	14618.1	14616.9	14617	14616.9	23323.5	14616.9
707.58	21382.6	20790.9	14528.1	14559.4	14528.1	14529	14528.1	14528.2	14528.1	20823.1	14528.1
707.48	19028.8	18870.4	14459.5	14479.8	14459.5	14460.1	14459.5	14459.5	14459.5	18891.4	14459.5
707.38	18790.9	17433.4	14405.9	14418.9	14405.9	14406.4	14405.9	14406	14405.9	17446.9	14405.9
707.28	17519.5	16392	14365.7	14373.9	14365.7	14366	14365.7	14365.7	14365.7	16400.6	14365.7
707.18	16907.9	15658.4	14335.1	14340.2	14335.1	14335.3	14335.1	14335.1	14335.1	15663.7	14335.1
707.08	15999.7	15153	14309.5	14312.6	14309.5	14309.6	14309.5	14309.5	14309.5	15156.3	14309.5
706.98	16181.9	14814.2	14289.2	14291.1	14289.2	14289.3	14289.2	14289.2	14289.2	14816.2	14289.2
706.88	15829.2	14591.8	14272.7	14273.9	14272.7	14272.8	14272.7	14272.7	14272.7	14593.1	14272.7
706.78	15340.1	14448.6	14259.2	14259.9	14259.2	14259.3	14259.2	14259.2	14259.2	14449.4	14259.2
706.68	15266.9	14356.2	14246.4	14246.8	14246.4	14246.5	14246.4	14246.4	14246.4	14356.7	14246.4
706.58	15570.3	14298	14235.8	14236	14235.8	14235.8	14235.8	14235.8	14235.8	14298.3	14235.8
706.48	14928.9	14262.2	14227.8	14227.9	14227.8	14227.8	14227.8	14227.8	14227.8	14262.3	14227.8
706.38	14399	14240.6	14222	14222	14222	14222	14222	14222	14222	14240.6	14222
706.28	14110.1	14228.2	14218.4	14218.4	14218.4	14218.4	14218.4	14218.4	14218.4	14228.2	14218.4
706.18	14039.5	14222.8	14217.7	14217.8	14217.7	14217.8	14217.7	14217.7	14217.7	14222.8	14217.7
706.08	13948.4	14220.1	14217.6	14217.6	14217.6	14217.6	14217.6	14217.6	14217.6	14220.1	14217.6
705.98	14682.4	14218.7	14217.5	14217.5	14217.5	14217.5	14217.5	14217.5	14217.5	14218.7	14217.5
705.88	14352.9	14218.1	14217.5	14217.5	14217.5	14217.5	14217.5	14217.5	14217.5	14218.1	14217.5
705.78	14048.2	14217.4	14217.1	14217.1	14217.1	14217.1	14217.1	14217.1	14217.1	14217.4	14217.1
705.68	13906.5	14215.9	14215.8	14215.8	14215.8	14215.8	14215.8	14215.8	14215.8	14215.9	14215.8
705.68		14215.8	14215.8	14215.8	14215.8	14215.8	14215.8	14215.8	14215.8	14215.8	14215.8
705.78		14217.1	14217.1	14217.1	14217.1	14217.1	14217.1	14217.1	14217.1	14217.1	14217.1
705.88		14217.5	14217.5	14217.5	14217.5	14217.5	14217.5	14217.5	14217.5	14217.5	14217.5
705.98		14217.5	14217.5	14217.5	14217.5	14217.5	14217.5	14217.5	14217.5	14217.5	14217.5
706.08		14217.6	14217.6	14217.6	14217.6	14217.6	14217.6	14217.6	14217.6	14217.6	14217.6
706.18		14217.7	14217.7	14217.7	14217.7	14217.7	14217.7	14217.7	14217.7	14217.7	14217.7
706.28		14218.4	14218.4	14218.4	14218.4	14218.4	14218.4	14218.4	14218.4	14218.4	14218.4
706.38		14222	14222	14222	14222	14222	14222	14222	14222	14222	14222
706.48		14227.8	14227.8	14227.8	14227.8	14227.8	14227.8	14227.8	14227.8	14227.8	14227.8
706.58		14235.8	14235.8	14235.8	14235.8	14235.8	14235.8	14235.8	14235.8	14235.8	14235.8
706.68		14246.4	14246.4	14246.4	14246.4	14246.4	14246.4	14246.4	14246.4	14246.4	14246.4
706.78		14259.2	14259.2	14259.2	14259.2	14259.2	14259.2	14259.2	14259.2	14259.2	14259.2
706.88		14272.7	14272.7	14272.7	14272.7	14272.7	14272.7	14272.7	14272.7	14272.7	14272.7
706.98		14289.2	14289.2	14289.2	14289.2	14289.2	14289.2	14289.2	14289.2	14289.2	14289.2
707.08		14309.5	14309.5	14309.5	14309.5	14309.5	14309.5	14309.5	14309.5	14309.5	14309.5
707.18		14335.1	14335.1	14335.1	14335.1	14335.1	14335.1	14335.1	14335.1	14335.1	14335.1
707.28		14365.7	14365.7	14365.7	14365.7	14365.7	14365.7	14365.7	14365.7	14365.7	14365.7
707.38		14405.9	14405.9	14405.9	14405.9	14405.9	14405.9	14405.9	14405.9	14405.9	14405.9
707.48		14459.5	14459.5	14459.5	14459.5	14459.5	14459.5	14459.5	14459.5	14459.5	14459.5
707.58		14528.1	14528.1	14528.1	14528.1	14528.1	14528.1	14528.1	14528.1	14528.1	14528.1
707.68		14616.9	14616.9	14616.9	14616.9	14616.9	14616.9	14616.9	14616.9	14616.9	14616.9
707.78		14730.7	14730.7	14730.7	14730.7	14730.7	14730.7	14730.7	14730.7	14730.7	14730.7
707.88		14874.1	14874.1	14874.1	14874.1	14874.1	14874.1	14874.1	14874.1	14874.1	14874.1
707.98		15053.1	15053.1	15053.1	15053.1	15053.1	15053.1	15053.1	15053.1	15053.1	15053.1
708.08		15272.8	15272.8	15272.8	15272.8	15272.8	15272.8	15272.8	15272.8	15272.8	15272.8
708.18		15532.7	15532.7	15532.7	15532.7	15532.7	15532.7	15532.7	15532.7	15532.7	15532.7
708.28		15831.2	15831.2	15831.2	15831.2	15831.2	15831.2	15831.2	15831.2	15831.2	15831.2
708.38		16158.1	16158.1	16158.1	16158.1	16158.1	16158.1	16158.1	16158.1	16158.1	16158.1
708.48		16499.5	16499.5	16499.5	16499.5	16499.5	16499.5	16499.5	16499.5	16499.5	16499.5
708.58		16845	16845	16845	16845	16845	16845	16845	16845	16845	16845
708.68		17182	17182	17182	17182	17182	17182	17182	17182	17182	17182
708.78		17498.7	17498.7	17498.7	17498.7	17498.7	17498.7	17498.7	17498.7	17498.7	17498.7
708.88		17788.9	17788.9	17788.9	17788.9	17788.9	17788.9	17788.9	17788.9	17788.9	17788.9
708.98		18050.5	18050.5	18050.5	18050.5	18050.5	18050.5	18050.5	18050.5	18050.5	18050.5
709.08		18279.3	18279.3	18279.3	18279.3	18279.3	18279.3	18279.3	18279.3	18279.3	18279.3
709.18		18478.1	18478.1	18478.1	18478.1	18478.1	18478.1	18478.1	18478.1	18478.1	18478.1
709.28		18653.2	18653.2	18653.2	18653.2	18653.2	18653.2	18653.2	18653.2	18653.2	18653.2
709.38		18809.8	18809.8	18809.8	18809.8	18809.8	18809.8	18809.8	18809.8	18809.8	18809.8
709.48		18949.6	18949.6	18949.6	18949.6	18949.6	18949.6	18949.6	18949.6	18949.6	18949.6
709.58		19077.3	19077.3	19077.3	19077.3	19077.3	19077.3	19077.3	19077.3	19077.3	19077.3
709.68		19195.8	19195.8	19195.8	19195.8	19195.8	19195.8	19195.8	19195.8	19195.8	19195.8
709.78		19306.4	19306.4	19306.4	19306.4	19306.4	19306.4	19306.4	19306.4	19306.4	19306.4
709.88		19410.5	19410.5	19410.5	19410.5	19410.5	19410.5	19410.5	19410.5	19410.5	19410.5
709.98		19508.9	19508.9	19508.9	19508.9	19508.9	19508.9	19508.9	19508.9	19508.9	19508.9
710.08		19603.1	19603.1	19603.1	19603.1	19603.1	19603.1	19603.1	19603.1	19603.1	19603.1
710.18		19692.8	19692.8	19692.8	19692.8	19692.8	19692.8	19692.8	19692.8	19692.8	19692.8
710.28		19776.3	19776.3	19776.3	19776.3	19776.3	19776.3	19776.3	19776.3	19776.3	19776.3
710.38		19854.7	19854.7	19854.7	19854.7	19854.7	19854.7	19854.7	19854.7	19854.7	19854.7
710.48		19928.8	19928.8	19928.8	19928.8	19928.8	19928.8	19928.8	19928.8	19928.8	19928.8
710.58		20000	20000	20000	20000	20000	20000	20000	20000	20000	20000
710.68		20067.9	20067.9	20067.9	20067.9	20067.9	20067.9	20067.9	20067.9	20067.9	20067.9
710.78		20134	20134	20134	20134	20134	20134	20134	20134	20134	20134
710.88		20197.8	20197.8	20197.8	20197.8	20197.8	20197.8	20197.8	20197.8	20197.8	20197.8
710.98		20260.4	20260.4	20260.4	20260.4	20260.4	20260.4	20260.4	20260.4	20260.4	20260.4
711.08		20320.2	20320.2	20320.2	20320.2	20320.2	20320.2	20320.2	20320.2	20320.2	20320.2
711.18		20378.9	20378.9	20378.9	20378.9	20378.9	20378.9	20378.9	20378.9	20378.9	20378.9
711.28		20436.7	20436.7	20436.7	20436.7	20436.7	20436.7	20436.7	20436.7	20436.7	20436.7
711.38		20493.6	20493.6	20493.6	20493.6	20493.6	20493.6	20493.6	20493.6	20493.6	20493.6
711.48		20549.3	20549.3	20549.3	20549.3	20549.3	20549.3	20549.3	20549.3	20549.3	20549.3
711.58		20607.3	20607.3	20607.3	20607.3	20607.3	20607.3	20607.3	20607.3	20607.3	20607.3
711.68		20665.3	20665.3	20665.3	20665.3	20665.3	20665.3	20665.3	20665.3	20665.3	20665.3
711.78		20726	20726	20726	20726	20726	20726	20726	20726	20726	20726
711.88		20791	20791	20791	20791	20791	20791	20791	20791	20791	20791
711.98		20860.4	20860.4	20860.4	20860.4	20860.4	20860.4	20860.4	20860.4	20860.4	20860.4
712.08		20931.6	20931.6	20931.6	20931.6	20931.6	20931.6	20931.6	20931.6	20931.6	20931.6
712.18		21005.2	21005.2	21005.2	21005.2	21005.2	21005.2	21005.2	21005.2	21005.2	21005.2
712.28		21079.8	21079.8	21079.8	21079.8	21079.8	21079.8	21079.8	21079.8	21079.8	21079.8
712.38		21155.5	21155.5	21155.5	21155.5	21155.5	21155.5	21155.5	21155.5	21155.5	21155.5
712.48		21231.7	21231.7	21231.7	21231.7	21231.7	21231.7	21231.7	21231.7	21231.7	21231.7
712.58		21308.9	21308.9	21308.9	21308.9	21308.9	21308.9	21308.9	21308.9	21308.9	21308.9
712.68		21386.6	21386.6	21386.6	21386.6	21386.6	21386.6	21386.6	21386.6	21386.6	21386.6
712.78		21464.1	21464.1	21464.1	21464.1	21464.1	21464.1	21464.1	21464.1	21464.1	21464.1
712.88		21539.7	21539.7	21539.7	21539.7	21539.7	21539.7	21539.7	21539.7	21539.7	21539.7
712.98		21614.2	21614.2	21614.2	21614.2	21614.2	21614.2	21614.2	21614.2	21614.2	21614.2
713.08		21686.3	21686.3	21686.3	21686.3	21686.3	21686.3	21686.3	21686.3	21686.3	21686.3
713.18		21756.6	21756.6	21756.6	21756.6	21756.6	21756.6	21756.6	21756.6	21756.6	21756.6
713.28		21823.2	21823.2	21823.2	21823.2	21823.2	21823.2	21823.2	21823.2	21823.2	21823.2
713.38		21888.9	21888.9	21888.9	21888.9	21888.9	21888.9	21888.9	21888.9	21888.9	21888.9
713.48		21951.8	21951.8	21951.8	21951.8	21951.8	21951.8	21951.8	21951.8	21951.8	21951.8
713.58		22013.2	22013.2	22013.2	22013.2	22013.2	22013.2	22013.2	22013.2	22013.2	22013.2
713.68		22073.9	22073.9	22073.9	22073.9	22073.9	22073.9	22073.9	22073.9	22073.9	22073.9
713.78		22134.6	22134.6	22134.6	22134.6	22134.6	22134.6	22134.6	22134.6	22134.6	22134.6
713.88		22192.9	22192.9	22192.9	22192.9	22192.9	22192.9	22192.9	22192.9	22192.9	22192.9
713.98		22249.1	22249.1	22249.1	22249.1	22249.1	22249.1	22249.1	22249.1	22249.1	22249.1
714.08		22302.5	22302.5	22302.5	22302.5	22302.5	22302.5	22302.5	22302.5	22302.5	22302.5
714.18		22353.8	22353.8	22353.8	22353.8	22353.8	22353.8	22353.8	22353.8	22353.8	22353.8
714.28		22402.2	22402.2	22402.2	22402.2	22402.2	22402.2	22402.2	22402.2	22402.2	22402.2
714.38		22449.1	22449.1	22449.1	22449.1	22449.1	22449.1	22449.1	22449.1	22449.1	22449.1
714.48		22494.8	22494.8	22494.8	22494.8	22494.8	22494.8	22494.8	22494.8	22494.8	22494.8
714.58		22538	22538	22538	22538	22538	22538	22538	22538	22538	22538
714.68		22578.6	22578.6	22578.6	22578.6	22578.6	22578.6	22578.6	22578.6	22578.6	22578.6
714.78		22618.8	22618.8	22618.8	22618.8	22618.8	22618.8	22618.8	22618.8	22618.8	22618.8
714.88		22657.6	22657.6	22657.6	22657.6	22657.6	22657.6	22657.6	22657.6	22657.6	22657.6
714.98		22695.2	22695.2	22695.2	22695.2	22695.2	22695.2	22695.2	22695.2	22695.2	22695.2
715.08		22732.5	22732.5	22732.5	22732.5	22732.5	22732.5	22732.5	22732.5	22732.5	22732.5
715.18		22767.8	22767.8	22767.8	22767.8	22767.8	22767.8	22767.8	22767.8	22767.8	22767.8
715.28		22800.9	22800.9	22800.9	22800.9	22800.9	22800.9	22800.9	22800.9	22800.9	22800.9
715.38		22831.3	22831.3	22831.3	22831.3	22831.3	22831.3	22831.3	22831.3	22831.3	22831.3
715.48		22862	22862	22862	22862	22862	22862	22862	22862	22862	22862
715.58		22891	22891	22891	22891	22891	22891	22891	22891	22891	22891
715.68		22920.4	22920.4	22920.4	22920.4	22920.4	22920.4	22920.4	22920.4	22920.4	22920.4
715.78		22948.4	22948.4	22948.4	22948.4	22948.4	22948.4	22948.4	22948.4	22948.4	22948.4
715.88		22976.4	22976.4	22976.4	22976.4	22976.4	22976.4	22976.4	22976.4	22976.4	22976.4
715.98		23002.9	23002.9	23002.9	23002.9	23002.9	23002.9	23002.9	23002.9	23002.9	23002.9
716.08		23029.2	23029.2	23029.2	23029.2	23029.2	23029.2	23029.2	23029.2	23029.2	23029.2
716.18		23054	23054	23054	23054	23054	23054	23054	23054	23054	23054
716.28		23079.2	23079.2	23079.2	23079.2	23079.2	23079.2	23079.2	23079.2	23079.2	23079.2
716.38		23103	23103	23103	23103	23103	23103	23103	23103	23103	23103
716.48		23125.3	23125.3	23125.3	23125.3	23125.3	23125.3	23125.3	23125.3	23125.3	23125.3
716.58		23146.6	23146.6	23146.6	23146.6	23146.6	23146.6	23146.6	23146.6	23146.6	23146.6
716.68		23168	23168	23168	23168	23168	23168	23168	23168	23168	23168
716.78		23189.4	23189.4	23189.4	23189.4	23189.4	23189.4	23189.4	23189.4	23189.4	23189.4
716.88		23210.2	23210.2	23210.2	23210.2	23210.2	23210.2	23210.2	23210.2	23210.2	23210.2
716.98		23229.9	23229.9	23229.9	23229.9	23229.9	23229.9	23229.9	23229.9	23229.9	23229.9
717.08		23249	23249	23249	23249	23249	23249	23249	23249	23249	23249
717.18		23266.5	23266.5	23266.5	23266.5	23266.5	23266.5	23266.5	23266.5	23266.5	23266.5
717.28		23281.9	23281.9	23281.9	23281.9	23281.9	23281.9	23281.9	23281.9	23281.9	23281.9
717.38		23295.5	23295.5	23295.5	23295.5	23295.5	23295.5	23295.5	23295.5	23295.5	23295.5
717.48		23310.4	23310.4	23310.4	23310.4	23310.4	23310.4	23310.4	23310.4	23310.4	23310.4
717.58		23325.4	23325.4	23325.4	23325.4	23325.4	23325.4	23325.4	23325.4	23325.4	23325.4
717.68		23338.3	23338.3	23338.3	23338.3	23338.3	23338.3	23338.3	23338.3	23338.3	23338.3
717.78		23351	23351	23351	23351	23351	23351	23351	23351	23351	23351
717.88		23365.7	23365.7	23365.7	23365.7	23365.7	23365.7	23365.7	23365.7	23365.7	23365.7
717.98		23379.8	23379.8	23379.8	23379.8	23379.8	23379.8	23379.8	23379.8	23379.8	23379.8
718.08		23394.7	23394.7	23394.7	23394.7	23394.7	23394.7	23394.7	23394.7	23394.7	23394.7
718.18		23411.5	23411.5	23411.5	23411.5	23411.5	23411.5	23411.5	23411.5	23411.5	23411.5
718.28		23428.8	23428.8	23428.8	23428.8	23428.8	23428.8	23428.8	23428.8	23428.8	23428.8
718.38		23446.2	23446.2	23446.2	23446.2	23446.2	23446.2	23446.2	23446.2	23446.2	23446.2
718.48		23463	23463	23463	23463	23463	23463	23463	23463	23463	23463
718.58		23479.2	23479.2	23479.2	23479.2	23479.2	23479.2	23479.2	23479.2	23479.2	23479.2
718.68		23494.9	23494.9	23494.9	23494.9	23494.9	23494.9	23494.9	23494.9	23494.9	23494.9
718.78		23511	23511	23511	23511	23511	23511	23511	23511	23511	23511
718.88		23527.4	23527.4	23527.4	23527.4	23527.4	23527.4	23527.4	23527.4	23527.4	23527.4
718.98		23545.6	23545.6	23545.6	23545.6	23545.6	23545.6	23545.6	23545.6	23545.6	23545.6
719.08		23563.5	23563.5	23563.5	23563.5	23563.5	23563.5	23563.5	23563.5	23563.5	23563.5
719.18		23583	23583	23583	23583	23583	23583	23583	23583	23583	23583
719.28		23602	23602	23602	23602	23602	23602	23602	23602	23602	23602
719.38		23620.8	23620.8	23620.8	23620.8	23620.8	23620.8	23620.8	23620.8	23620.8	23620.8
719.48		23639.2	23639.2	23639.2	23639.2	23639.2	23639.2	23639.2	23639.2	23639.2	23639.2
719.58		23660.4	23660.4	23660.4	23660.4	23660.4	23660.4	23660.4	23660.4	23660.4	23660.4
719.68		23682.4	23682.4	23682.4	23682.4	23682.4	23682.4	23682.4	23682.4	23682.4	23682.4
719.78		23706.5	23706.5	23706.5	23706.5	23706.5	23706.5	23706.5	23706.5	23706.5	23706.5
719.88		23734.6	23734.6	23734.6	23734.6	23734.6	23734.6	23734.6	23734.6	23734.6	23734.6
719.98		23766.4	23766.4	23766.4	23766.4	23766.4	23766.4	23766.4	23766.4	23766.4	23766.4
720.08		23803.2	23803.2	23803.2	23803.2	23803.2	23803.2	23803.2	23803.2	23803.2	23803.2
720.18		23846.8	23846.8	23846.8	23846.8	23846.8	23846.8	23846.8	23846.8	23846.8	23846.8
720.28		23895.6	23895.6	23895.6	23895.6	23895.6	23895.6	23895.6	23895.6	23895.6	23895.6
720.38		23948.7	23948.7	23948.7	23948.7	23948.7	23948.7	23948.7	23948.7	23948.7	23948.7
720.48		24008.3	24008.3	24008.3	24008.3	24008.3	24008.3	24008.3	24008.3	24008.3	24008.3
720.58		24074.8	24074.8	24074.8	24074.8	24074.8	24074.8	24074.8	24074.8	24074.8	24074.8
720.68		24148.9	24148.9	24148.9	24148.9	24148.9	24148.9	24148.9	24148.9	24148.9	24148.9
720.78		24234.8	24234.8	24234.8	24234.8	24234.8	24234.8	24234.8	24234.8	24234.8	24234.8
720.88		24333.4	24333.4	24333.4	24333.4	24333.4	24333.4	24333.4	24333.4	24333.4	24333.4
720.98		24442.9	24442.9	24442.9	24442.9	24442.9	24442.9	24442.9	24442.9	24442.9	24442.9
721.08		24562.2	24562.2	24562.2	24562.2	24562.2	24562.2	24562.2	24562.2	24562.2	24562.2
721.18		24690	24690	24690	24690	24690	24690	24690	24690	24690	24690
721.28		24823.9	24823.9	24823.9	24823.9	24823.9	24823.9	24823.9	24823.9	24823.9	24823.9
721.38		24962.1	24962.1	24962.1	24962.1	24962.1	24962.1	24962.1	24962.1	24962.1	24962.1
721.48		25101.1	25101.1	25101.1	25101.1	25101.1	25101.1	25101.1	25101.1	25101.1	25101.1
721.58		25238.7	25238.7	25238.7	25238.7	25238.7	25238.7	25238.7	25238.7	25238.7	25238.7
721.68		25371.3	25371.3	25371.3	25371.3	25371.3	25371.3	25371.3	25371.3	25371.3	25371.3
721.78		25496.8	25496.8	25496.8	25496.8	25496.8	25496.8	25496.8	25496.8	25496.8	25496.8
721.88		25612.8	25612.8	25612.8	25612.8	25612.8	25612.8	25612.8	25612.8	25612.8	25612.8
721.98		25721.6	25721.6	25721.6	25721.6	25721.6	25721.6	25721.6	25721.6	25721.6	25721.6
722.08		25821.8	25821.8	25821.8	25821.8	25821.8	25821.8	25821.8	25821.8	25821.8	25821.8
722.18		25915.4	25915.4	25915.4	25915.4	25915.4	25915.4	25915.4	25915.4	25915.4	25915.4
722.28		26004.3	26004.3	26004.3	26004.3	26004.3	26004.3	26004.3	26004.3	26004.3	26004.3
722.38		26088.4	26088.4	26088.4	26088.4	26088.4	26088.4	26088.4	26088.4	26088.4	26088.4
722.48		26168.1	26168.1	26168.1	26168.1	26168.1	26168.1	26168.1	26168.1	26168.1	26168.1
722.58		26245.4	26245.4	26245.4	26245.4	26245.4	26245.4	26245.4	26245.4	26245.4	26245.4
722.68		26321.6	26321.6	26321.6	26321.6	26321.6	26321.6	26321.6	26321.6	26321.6	26321.6
722.78		26394.5	26394.5	26394.5	26394.5	26394.5	26394.5	26394.5	26394.5	26394.5	26394.5
722.88		26466.2	26466.2	26466.2	26466.2	26466.2	26466.2	26466.2	26466.2	26466.2	26466.2
722.98		26535.9	26535.9	26535.9	26535.9	26535.9	26535.9	26535.9	26535.9	26535.9	26535.9
723.08		26604.7	26604.7	26604.7	26604.7	26604.7	26604.7	26604.7	26604.7	26604.7	26604.7
723.18		26670.8	26670.8	26670.8	26670.8	26670.8	26670.8	26670.8	26670.8	26670.8	26670.8
723.28		26737.1	26737.1	26737.1	26737.1	26737.1	26737.1	26737.1	26737.1	26737.1	26737.1
723.38		26803.4	26803.4	26803.4	26803.4	26803.4	26803.4	26803.4	26803.4	26803.4	26803.4
723.48		26869.1	26869.1	26869.1	26869.1	26869.1	26869.1	26869.1	26869.1	26869.1	26869.1
723.58		26931.9	26931.9	26931.9	26931.9	26931.9	26931.9	26931.9	26931.9	26931.9	26931.9
723.68		26992	26992	26992	26992	26992	26992	26992	26992	26992	26992
723.78		27049.9	27049.9	27049.9	27049.9	27049.9	27049.9	27049.9	27049.9	27049.9	27049.9
723.88		27105.9	27105.9	27105.9	27105.9	27105.9	27105.9	27105.9	27105.9	27105.9	27105.9
723.98		27160.5	27160.5	27160.5	27160.5	27160.5	27160.5	27160.5	27160.5	27160.5	27160.5
724.08		27214.4	27214.4	27214.4	27214.4	27214.4	27214.4	27214.4	27214.4	27214.4	27214.4
724.18		27268.4	27268.4	27268.4	27268.4	27268.4	27268.4	27268.4	27268.4	27268.4	27268.4
724.28		27322.6	27322.6	27322.6	27322.6	27322.6	27322.6	27322.6	27322.6	27322.6	27322.6
724.38		27375.1	27375.1	27375.1	27375.1	27375.1	27375.1	27375.1	27375.1	27375.1	27375.1
724.48		27425.4	27425.4	27425.4	27425.4	27425.4	27425.4	27425.4	27425.4	27425.4	27425.4
724.58		27474.1	27474.1	27474.1	27474.1	27474.1	27474.1	27474.1	27474.1	27474.1	27474.1
724.68		27521.7	27521.7	27521.7	27521.7	27521.7	27521.7	27521.7	27521.7	27521.7	27521.7
724.78		27567.6	27567.6	27567.6	27567.6	27567.6	27567.6	27567.6	27567.6	27567.6	27567.6
724.88		27612	27612	27612	27612	27612	27612	27612	27612	27612	27612
724.98		27656.8	27656.8	27656.8	27656.8	27656.8	27656.8	27656.8	27656.8	27656.8	27656.8
725.08		27702.7	27702.7	27702.7	27702.7	27702.7	27702.7	27702.7	27702.7	27702.7	27702.7
725.18		27750.6	27750.6	27750.6	27750.6	27750.6	27750.6	27750.6	27750.6	27750.6	27750.6
725.28		27797.5	27797.5	27797.5	27797.5	27797.5	27797.5	27797.5	27797.5	27797.5	27797.5
725.38		27845.8	27845.8	27845.8	27845.8	27845.8	27845.8	27845.8	27845.8	27845.8	27845.8
725.48		27893.7	27893.7	27893.7	27893.7	27893.7	27893.7	27893.7	27893.7	27893.7	27893.7
725.58		27941.2	27941.2	27941.2	27941.2	27941.2	27941.2	27941.2	27941.2	27941.2	27941.2
725.68		27986.8	27986.8	27986.8	27986.8	27986.8	27986.8	27986.8	27986.8	27986.8	27986.8
725.78		28031.5	28031.5	28031.5	28031.5	28031.5	28031.5	28031.5	28031.5	28031.5	28031.5
725.88		28075	28075	28075	28075	28075	28075	28075	28075	28075	28075
725.98		28118.6	28118.6	28118.6	28118.6	28118.6	28118.6	28118.6	28118.6	28118.6	28118.6
726.08		28161.2	28161.2	28161.2	28161.2	28161.2	28161.2	28161.2	28161.2	28161.2	28161.2
726.18		28200.7	28200.7	28200.7	28200.7	28200.7	28200.7	28200.7	28200.7	28200.7	28200.7
726.28		28239.9	28239.9	28239.9	28239.9	28239.9	28239.9	28239.9	28239.9	28239.9	28239.9
726.38		28277.5	28277.5	28277.5	28277.5	28277.5	28277.5	28277.5	28277.5	28277.5	28277.5
726.48		28314.1	28314.1	28314.1	28314.1	28314.1	28314.1	28314.1	28314.1	28314.1	28314.1
726.58		28350	28350	28350	28350	28350	28350	28350	28350	28350	28350
726.68		28386.8	28386.8	28386.8	28386.8	28386.8	28386.8	28386.8	28386.8	28386.8	28386.8
726.78		28424.1	28424.1	28424.1	28424.1	28424.1	28424.1	28424.1	28424.1	28424.1	28424.1
726.88		28459.5	28459.5	28459.5	28459.5	28459.5	28459.5	28459.5	28459.5	28459.5	28459.5
726.98		28493.1	28493.1	28493.1	28493.1	28493.1	28493.1	28493.1	28493.1	28493.1	28493.1
727.08		28525.9	28525.9	28525.9	28525.9	28525.9	28525.9	28525.9	28525.9	28525.9	28525.9
727.18		28558.4	28558.4	28558.4	28558.4	28558.4	28558.4	28558.4	28558.4	28558.4	28558.4
727.28		28589.4	28589.4	28589.4	28589.4	28589.4	28589.4	28589.4	28589.4	28589.4	28589.4
727.38		28620	28620	28620	28620	28620	28620	28620	28620	28620	28620
727.48		28649.1	28649.1	28649.1	28649.1	28649.1	28649.1	28649.1	28649.1	28649.1	28649.1
727.58		28675.9	28675.9	28675.9	28675.9	28675.9	28675.9	28675.9	28675.9	28675.9	28675.9
727.68		28702.3	28702.3	28702.3	28702.3	28702.3	28702.3	28702.3	28702.3	28702.3	28702.3
727.78		28726.7	28726.7	28726.7	28726.7	28726.7	28726.7	28726.7	28726.7	28726.7	28726.7
727.88		28751.3	28751.3	28751.3	28751.3	28751.3	28751.3	28751.3	28751.3	28751.3	28751.3
727.98		28775.5	28775.5	28775.5	28775.5	28775.5	28775.5	28775.5	28775.5	28775.5	28775.5
728.08		28799.5	28799.5	28799.5	28799.5	28799.5	28799.5	28799.5	28799.5	28799.5	28799.5
728.18		28821.8	28821.8	28821.8	28821.8	28821.8	28821.8	28821.8	28821.8	28821.8	28821.8
728.28		28842.7	28842.7	28842.7	28842.7	28842.7	28842.7	28842.7	28842.7	28842.7	28842.7
728.38		28863.4	28863.4	28863.4	28863.4	28863.4	28863.4	28863.4	28863.4	28863.4	28863.4
728.48		28883	28883	28883	28883	28883	28883	28883	28883	28883	28883
728.58		28902.4	28902.4	28902.4	28902.4	28902.4	28902.4	28902.4	28902.4	28902.4	28902.4
728.68		28920.8	28920.8	28920.8	28920.8	28920.8	28920.8	28920.8	28920.8	28920.8	28920.8
728.78		28940	28940	28940	28940	28940	28940	28940	28940	28940	28940
728.88		28957.7	28957.7	28957.7	28957.7	28957.7	28957.7	28957.7	28957.7	28957.7	28957.7
728.98		28975.6	28975.6	28975.6	28975.6	28975.6	28975.6	28975.6	28975.6	28975.6	28975.6
729.08		28992.4	28992.4	28992.4	28992.4	28992.4	28992.4	28992.4	28992.4	28992.4	28992.4
729.18		29008.2	29008.2	29008.2	29008.2	29008.2	29008.2	29008.2	29008.2	29008.2	29008.2
729.28		29024.5	29024.5	29024.5	29024.5	29024.5	29024.5	29024.5	29024.5	29024.5	29024.5
729.38		29041.1	29041.1	29041.1	29041.1	29041.1	29041.1	29041.1	29041.1	29041.1	29041.1
729.48		29057.1	29057.1	29057.1	29057.1	29057.1	29057.1	29057.1	29057.1	29057.1	29057.1
729.58		29072.7	29072.7	29072.7	29072.7	29072.7	29072.7	29072.7	29072.7	29072.7	29072.7
729.68		29089.4	29089.4	29089.4	29089.4	29089.4	29089.4	29089.4	29089.4	29089.4	29089.4
729.78		29105.4	29105.4	29105.4	29105.4	29105.4	29105.4	29105.4	29105.4	29105.4	29105.4
729.88		29121.3	29121.3	29121.3	29121.3	29121.3	29121.3	29121.3	29121.3	29121.3	29121.3
729.98		29135.2	29135.2	29135.2	29135.2	29135.2	29135.2	29135.2	29135.2	29135.2	29135.2
730.08		29148	29148	29148	29148	29148	29148	29148	29148	29148	29148
730.18		29158.8	29158.8	29158.8	29158.8	29158.8	29158.8	29158.8	29158.8	29158.8	29158.8
730.28		29166.2	29166.2	29166.2	29166.2	29166.2	29166.2	29166.2	29166.2	29166.2	29166.2
730.38		29170.5	29170.5	29170.5	29170.5	29170.5	29170.5	29170.5	29170.5	29170.5	29170.5
730.48		29192.1	29192.1	29192.1	29192.1	29192.1	29192.1	29192.1	29192.1	29192.1	29192.1
730.58		29221.3	29221.3	29221.3	29221.3	29221.3	29221.3	29221.3	29221.3	29221.3	29221.3
730.68		29261.5	29261.5	29261.5	29261.5	29261.5	29261.5	29261.5	29261.5	29261.5	29261.5
730.78		29310.2	29310.2	29310.2	29310.2	29310.2	29310.2	29310.2	29310.2	29310.2	29310.2
730.88		29391.6	29391.6	29391.6	29391.6	29391.6	29391.6	29391.6	29391.6	29391.6	29391.6
730.98		29468	29468	29468	29468	29468	29468	29468	29468	29468	29468
731.08		29546.2	29546.2	29546.2	29546.2	29546.2	29546.2	29546.2	29546.2	29546.2	29546.2
731.18		29594.2	29594.2	29594.2	29594.2	29594.2	29594.2	29594.2	29594.2	29594.2	29594.2
731.28		29630	29630	29630	29630	29630	29630	29630	29630	29630	29630
731.38		29645.1	29645.1	29645.1	29645.1	29645.1	29645.1	29645.1	29645.1	29645.1	29645.1
731.48		29647.6	29647.6	29647.6	29647.6	29647.6	29647.6	29647.6	29647.6	29647.6	29647.6
731.58		29648.8	29648.8	29648.8	29648.8	29648.8	29648.8	29648.8	29648.8	29648.8	29648.8

## Sheet: Fig. 2f
Fig. 2f
Energy (keV)	Intensity (Counts)
-0.2475	0
-0.2425	0
-0.2375	0
-0.2325	0
-0.2275	0
-0.2225	0
-0.2175	0
-0.2125	0
-0.2075	0
-0.2025	0
-0.1975	0
-0.1925	0
-0.1875	0
-0.1825	0
-0.1775	0
-0.1725	0
-0.1675	0
-0.1625	0
-0.1575	0
-0.1525	0
-0.1475	0
-0.1425	0
-0.1375	0
-0.1325	0
-0.1275	0
-0.1225	0
-0.1175	0
-0.1125	0
-0.1075	0
-0.1025	0
-0.0975	0
-0.0925	0
-0.0875	0
-0.0825	0
-0.0775	0
-0.0725	0
-0.0675	0
-0.0625	0
-0.0575	0
-0.0525	0
-0.0475	0
-0.0425	0
-0.0375	0
-0.0325	0
-0.0275	0
-0.0225	0
-0.0175	0
-0.0125	0
-0.0075	0
-0.0025	0
0.0025	0
0.0075	0
0.0125	0
0.0175	0
0.0225	0
0.0275	0
0.0325	0
0.0375	0
0.0425	0
0.0475	0
0.0525	0
0.0575	0
0.0625	0
0.0675	0
0.0725	0
0.0775	0
0.0825	0
0.0875	0
0.0925	0
0.0975	0
0.1025	0
0.1075	0
0.1125	0
0.1175	0
0.1225	2
0.1275	1
0.1325	0
0.1375	0
0.1425	2
0.1475	2
0.1525	1
0.1575	3
0.1625	1
0.1675	5
0.1725	3
0.1775	8
0.1825	9
0.1875	7
0.1925	14
0.1975	11
0.2025	18
0.2075	27
0.2125	33
0.2175	55
0.2225	77
0.2275	119
0.2325	182
0.2375	288
0.2425	420
0.2475	575
0.2525	811
0.2575	1010
0.2625	1279
0.2675	1368
0.2725	1560
0.2775	1592
0.2825	1626
0.2875	1419
0.2925	1268
0.2975	1146
0.3025	848
0.3075	631
0.3125	503
0.3175	328
0.3225	223
0.3275	143
0.3325	89
0.3375	64
0.3425	78
0.3475	62
0.3525	56
0.3575	91
0.3625	99
0.3675	112
0.3725	139
0.3775	155
0.3825	167
0.3875	198
0.3925	177
0.3975	170
0.4025	173
0.4075	128
0.4125	123
0.4175	89
0.4225	91
0.4275	88
0.4325	64
0.4375	56
0.4425	31
0.4475	34
0.4525	29
0.4575	37
0.4625	45
0.4675	42
0.4725	56
0.4775	58
0.4825	97
0.4875	104
0.4925	141
0.4975	177
0.5025	206
0.5075	242
0.5125	309
0.5175	307
0.5225	308
0.5275	286
0.5325	299
0.5375	290
0.5425	258
0.5475	207
0.5525	160
0.5575	129
0.5625	104
0.5675	106
0.5725	61
0.5775	53
0.5825	43
0.5875	36
0.5925	30
0.5975	38
0.6025	33
0.6075	37
0.6125	41
0.6175	42
0.6225	34
0.6275	40
0.6325	33
0.6375	34
0.6425	28
0.6475	41
0.6525	30
0.6575	33
0.6625	37
0.6675	53
0.6725	55
0.6775	49
0.6825	88
0.6875	113
0.6925	90
0.6975	100
0.7025	110
0.7075	126
0.7125	106
0.7175	101
0.7225	111
0.7275	109
0.7325	85
0.7375	68
0.7425	73
0.7475	47
0.7525	44
0.7575	39
0.7625	41
0.7675	36
0.7725	32
0.7775	32
0.7825	27
0.7875	30
0.7925	20
0.7975	41
0.8025	27
0.8075	34
0.8125	30
0.8175	30
0.8225	32
0.8275	33
0.8325	17
0.8375	20
0.8425	26
0.8475	19
0.8525	21
0.8575	23
0.8625	28
0.8675	28
0.8725	40
0.8775	46
0.8825	50
0.8875	61
0.8925	61
0.8975	75
0.9025	96
0.9075	145
0.9125	136
0.9175	157
0.9225	169
0.9275	185
0.9325	189
0.9375	179
0.9425	185
0.9475	159
0.9525	158
0.9575	123
0.9625	111
0.9675	80
0.9725	73
0.9775	62
0.9825	42
0.9875	37
0.9925	28
0.9975	23
1.0025	24
1.0075	19
1.0125	13
1.0175	18
1.0225	15
1.0275	13
1.0325	14
1.0375	15
1.0425	19
1.0475	13
1.0525	15
1.0575	10
1.0625	6
1.0675	13
1.0725	9
1.0775	11
1.0825	16
1.0875	9
1.0925	11
1.0975	9
1.1025	6
1.1075	8
1.1125	15
1.1175	11
1.1225	12
1.1275	6
1.1325	10
1.1375	4
1.1425	11
1.1475	5
1.1525	11
1.1575	7
1.1625	12
1.1675	7
1.1725	7
1.1775	10
1.1825	5
1.1875	7
1.1925	5
1.1975	9
1.2025	11
1.2075	14
1.2125	11
1.2175	6
1.2225	8
1.2275	9
1.2325	9
1.2375	6
1.2425	12
1.2475	6
1.2525	12
1.2575	7
1.2625	8
1.2675	8
1.2725	7
1.2775	4
1.2825	11
1.2875	16
1.2925	7
1.2975	8
1.3025	12
1.3075	7
1.3125	8
1.3175	7
1.3225	14
1.3275	8
1.3325	3
1.3375	8
1.3425	10
1.3475	5
1.3525	6
1.3575	10
1.3625	4
1.3675	5
1.3725	10
1.3775	6
1.3825	8
1.3875	5
1.3925	9
1.3975	6
1.4025	8
1.4075	10
1.4125	11
1.4175	8
1.4225	6
1.4275	9
1.4325	12
1.4375	11
1.4425	5
1.4475	9
1.4525	11
1.4575	14
1.4625	5
1.4675	6
1.4725	6
1.4775	6
1.4825	9
1.4875	10
1.4925	12
1.4975	10
1.5025	5
1.5075	12
1.5125	11
1.5175	8
1.5225	13
1.5275	4
1.5325	10
1.5375	12
1.5425	12
1.5475	8
1.5525	5
1.5575	16
1.5625	5
1.5675	10
1.5725	13
1.5775	6
1.5825	5
1.5875	8
1.5925	4
1.5975	5
1.6025	7
1.6075	6
1.6125	5
1.6175	9
1.6225	6
1.6275	6
1.6325	7
1.6375	3
1.6425	9
1.6475	10
1.6525	5
1.6575	14
1.6625	2
1.6675	17
1.6725	16
1.6775	24
1.6825	25
1.6875	25
1.6925	45
1.6975	49
1.7025	44
1.7075	56
1.7125	72
1.7175	78
1.7225	93
1.7275	87
1.7325	119
1.7375	105
1.7425	106
1.7475	102
1.7525	131
1.7575	101
1.7625	91
1.7675	90
1.7725	74
1.7775	57
1.7825	47
1.7875	52
1.7925	33
1.7975	42
1.8025	31
1.8075	21
1.8125	23
1.8175	24
1.8225	8
1.8275	13
1.8325	22
1.8375	9
1.8425	9
1.8475	9
1.8525	8
1.8575	13
1.8625	8
1.8675	14
1.8725	12
1.8775	4
1.8825	7
1.8875	8
1.8925	4
1.8975	7
1.9025	4
1.9075	5
1.9125	6
1.9175	6
1.9225	4
1.9275	6
1.9325	10
1.9375	12
1.9425	3
1.9475	6
1.9525	4
1.9575	6
1.9625	8
1.9675	8
1.9725	4
1.9775	4
1.9825	6
1.9875	4
1.9925	8
1.9975	6
2.0025	6
2.0075	3
2.0125	5
2.0175	10
2.0225	9
2.0275	6
2.0325	8
2.0375	5
2.0425	6
2.0475	10
2.0525	13
2.0575	11
2.0625	14
2.0675	7
2.0725	7
2.0775	6
2.0825	3
2.0875	5
2.0925	8
2.0975	4
2.1025	6
2.1075	3
2.1125	5
2.1175	6
2.1225	8
2.1275	6
2.1325	6
2.1375	4
2.1425	3
2.1475	3
2.1525	6
2.1575	7
2.1625	1
2.1675	6
2.1725	3
2.1775	7
2.1825	3
2.1875	4
2.1925	6
2.1975	3
2.2025	9
2.2075	9
2.2125	7
2.2175	6
2.2225	4
2.2275	4
2.2325	6
2.2375	3
2.2425	7
2.2475	7
2.2525	5
2.2575	3
2.2625	7
2.2675	3
2.2725	9
2.2775	5
2.2825	9
2.2875	4
2.2925	9
2.2975	9
2.3025	2
2.3075	5
2.3125	1
2.3175	6
2.3225	12
2.3275	8
2.3325	7
2.3375	5
2.3425	4
2.3475	8
2.3525	6
2.3575	3
2.3625	3
2.3675	7
2.3725	9
2.3775	5
2.3825	7
2.3875	4
2.3925	5
2.3975	5
2.4025	6
2.4075	2
2.4125	3
2.4175	7
2.4225	3
2.4275	5
2.4325	4
2.4375	6
2.4425	5
2.4475	3
2.4525	5
2.4575	1
2.4625	3
2.4675	4
2.4725	4
2.4775	5
2.4825	5
2.4875	6
2.4925	5
2.4975	9
2.5025	8
2.5075	6
2.5125	4
2.5175	8
2.5225	8
2.5275	3
2.5325	8
2.5375	6
2.5425	5
2.5475	1
2.5525	7
2.5575	7
2.5625	10
2.5675	6
2.5725	6
2.5775	7
2.5825	11
2.5875	9
2.5925	10
2.5975	6
2.6025	8
2.6075	4
2.6125	5
2.6175	8
2.6225	7
2.6275	5
2.6325	15
2.6375	7
2.6425	10
2.6475	7
2.6525	5
2.6575	8
2.6625	11
2.6675	8
2.6725	3
2.6775	8
2.6825	10
2.6875	10
2.6925	4
2.6975	1
2.7025	7
2.7075	6
2.7125	3
2.7175	5
2.7225	5
2.7275	5
2.7325	8
2.7375	5
2.7425	5
2.7475	3
2.7525	2
2.7575	4
2.7625	5
2.7675	5
2.7725	6
2.7775	3
2.7825	2
2.7875	6
2.7925	9
2.7975	4
2.8025	4
2.8075	9
2.8125	5
2.8175	7
2.8225	3
2.8275	2
2.8325	5
2.8375	8
2.8425	4
2.8475	8
2.8525	8
2.8575	5
2.8625	7
2.8675	3
2.8725	4
2.8775	5
2.8825	4
2.8875	4
2.8925	11
2.8975	2
2.9025	3
2.9075	4
2.9125	3
2.9175	8
2.9225	8
2.9275	5
2.9325	7
2.9375	8
2.9425	10
2.9475	9
2.9525	6
2.9575	10
2.9625	2
2.9675	7
2.9725	4
2.9775	4
2.9825	1
2.9875	5
2.9925	7
2.9975	7
3.0025	7
3.0075	4
3.0125	2
3.0175	4
3.0225	5
3.0275	8
3.0325	7
3.0375	4
3.0425	6
3.0475	7
3.0525	1
3.0575	8
3.0625	4
3.0675	6
3.0725	11
3.0775	8
3.0825	4
3.0875	7
3.0925	7
3.0975	4
3.1025	4
3.1075	6
3.1125	1
3.1175	2
3.1225	10
3.1275	6
3.1325	6
3.1375	5
3.1425	3
3.1475	10
3.1525	4
3.1575	11
3.1625	6
3.1675	8
3.1725	3
3.1775	9
3.1825	4
3.1875	3
3.1925	7
3.1975	5
3.2025	5
3.2075	2
3.2125	3
3.2175	5
3.2225	5
3.2275	7
3.2325	7
3.2375	5
3.2425	8
3.2475	12
3.2525	6
3.2575	13
3.2625	15
3.2675	14
3.2725	8
3.2775	10
3.2825	13
3.2875	19
3.2925	22
3.2975	23
3.3025	13
3.3075	25
3.3125	16
3.3175	27
3.3225	24
3.3275	20
3.3325	23
3.3375	23
3.3425	27
3.3475	18
3.3525	12
3.3575	15
3.3625	20
3.3675	18
3.3725	7
3.3775	14
3.3825	15
3.3875	12
3.3925	10
3.3975	9
3.4025	7
3.4075	7
3.4125	7
3.4175	4
3.4225	4
3.4275	7
3.4325	5
3.4375	5
3.4425	3
3.4475	5
3.4525	3
3.4575	5
3.4625	6
3.4675	5
3.4725	4
3.4775	3
3.4825	4
3.4875	4
3.4925	6
3.4975	7
3.5025	4
3.5075	6
3.5125	4
3.5175	3
3.5225	4
3.5275	5
3.5325	4
3.5375	8
3.5425	9
3.5475	7
3.5525	3
3.5575	6
3.5625	7
3.5675	3
3.5725	6
3.5775	1
3.5825	11
3.5875	6
3.5925	8
3.5975	13
3.6025	8
3.6075	7
3.6125	12
3.6175	2
3.6225	7
3.6275	7
3.6325	4
3.6375	7
3.6425	10
3.6475	11
3.6525	4
3.6575	9
3.6625	8
3.6675	9
3.6725	6
3.6775	13
3.6825	8
3.6875	9
3.6925	8
3.6975	6
3.7025	5
3.7075	3
3.7125	9
3.7175	9
3.7225	5
3.7275	10
3.7325	8
3.7375	11
3.7425	5
3.7475	7
3.7525	7
3.7575	7
3.7625	5
3.7675	6
3.7725	8
3.7775	2
3.7825	7
3.7875	10
3.7925	8
3.7975	4
3.8025	6
3.8075	5
3.8125	7
3.8175	6
3.8225	4
3.8275	6
3.8325	4
3.8375	3
3.8425	5
3.8475	10
3.8525	8
3.8575	5
3.8625	5
3.8675	6
3.8725	8
3.8775	7
3.8825	5
3.8875	6
3.8925	4
3.8975	8
3.9025	10
3.9075	5
3.9125	3
3.9175	7
3.9225	4
3.9275	8
3.9325	3
3.9375	8
3.9425	6
3.9475	9
3.9525	6
3.9575	7
3.9625	5
3.9675	4
3.9725	9
3.9775	4
3.9825	4
3.9875	6
3.9925	9
3.9975	4
4.0025	2
4.0075	6
4.0125	4
4.0175	5
4.0225	4
4.0275	8
4.0325	4
4.0375	4
4.0425	5
4.0475	4
4.0525	3
4.0575	3
4.0625	6
4.0675	4
4.0725	4
4.0775	10
4.0825	11
4.0875	8
4.0925	9
4.0975	2
4.1025	3
4.1075	3
4.1125	4
4.1175	8
4.1225	6
4.1275	4
4.1325	6
4.1375	2
4.1425	4
4.1475	5
4.1525	4
4.1575	1
4.1625	10
4.1675	5
4.1725	2
4.1775	6
4.1825	5
4.1875	2
4.1925	3
4.1975	5
4.2025	5
4.2075	7
4.2125	7
4.2175	5
4.2225	9
4.2275	7
4.2325	7
4.2375	7
4.2425	9
4.2475	10
4.2525	4
4.2575	6
4.2625	3
4.2675	4
4.2725	4
4.2775	6
4.2825	4
4.2875	3
4.2925	6
4.2975	7
4.3025	7
4.3075	11
4.3125	9
4.3175	8
4.3225	6
4.3275	6
4.3325	5
4.3375	10
4.3425	6
4.3475	8
4.3525	6
4.3575	3
4.3625	5
4.3675	5
4.3725	8
4.3775	6
4.3825	2
4.3875	9
4.3925	5
4.3975	2
4.4025	9
4.4075	8
4.4125	4
4.4175	6
4.4225	12
4.4275	8
4.4325	6
4.4375	6
4.4425	4
4.4475	2
4.4525	4
4.4575	2
4.4625	11
4.4675	6
4.4725	9
4.4775	7
4.4825	7
4.4875	5
4.4925	10
4.4975	9
4.5025	5
4.5075	3
4.5125	7
4.5175	2
4.5225	1
4.5275	5
4.5325	8
4.5375	6
4.5425	9
4.5475	6
4.5525	7
4.5575	3
4.5625	6
4.5675	9
4.5725	10
4.5775	9
4.5825	5
4.5875	5
4.5925	6
4.5975	3
4.6025	6
4.6075	9
4.6125	5
4.6175	7
4.6225	5
4.6275	5
4.6325	7
4.6375	2
4.6425	6
4.6475	4
4.6525	8
4.6575	2
4.6625	7
4.6675	3
4.6725	2
4.6775	12
4.6825	6
4.6875	11
4.6925	2
4.6975	4
4.7025	6
4.7075	3
4.7125	4
4.7175	2
4.7225	9
4.7275	3
4.7325	8
4.7375	6
4.7425	3
4.7475	5
4.7525	5
4.7575	8
4.7625	7
4.7675	6
4.7725	3
4.7775	5
4.7825	5
4.7875	7
4.7925	4
4.7975	4
4.8025	8
4.8075	6
4.8125	5
4.8175	11
4.8225	4
4.8275	6
4.8325	5
4.8375	7
4.8425	9
4.8475	4
4.8525	9
4.8575	3
4.8625	5
4.8675	3
4.8725	8
4.8775	7
4.8825	7
4.8875	7
4.8925	4
4.8975	7
4.9025	6
4.9075	8
4.9125	7
4.9175	5
4.9225	4
4.9275	10
4.9325	9
4.9375	6
4.9425	5
4.9475	6
4.9525	7
4.9575	4
4.9625	6
4.9675	6
4.9725	4
4.9775	11
4.9825	5
4.9875	2
4.9925	9
4.9975	8
5.0025	10
5.0075	9
5.0125	6
5.0175	5
5.0225	8
5.0275	6
5.0325	11
5.0375	6
5.0425	1
5.0475	5
5.0525	6
5.0575	3
5.0625	7
5.0675	4
5.0725	9
5.0775	11
5.0825	4
5.0875	5
5.0925	7
5.0975	3
5.1025	10
5.1075	8
5.1125	6
5.1175	6
5.1225	5
5.1275	5
5.1325	1
5.1375	7
5.1425	5
5.1475	8
5.1525	8
5.1575	7
5.1625	14
5.1675	7
5.1725	3
5.1775	5
5.1825	4
5.1875	10
5.1925	4
5.1975	3
5.2025	4
5.2075	7
5.2125	3
5.2175	6
5.2225	7
5.2275	7
5.2325	2
5.2375	9
5.2425	9
5.2475	13
5.2525	7
5.2575	4
5.2625	9
5.2675	5
5.2725	2
5.2775	5
5.2825	8
5.2875	10
5.2925	6
5.2975	1
5.3025	8
5.3075	4
5.3125	7
5.3175	8
5.3225	4
5.3275	11
5.3325	4
5.3375	3
5.3425	5
5.3475	10
5.3525	4
5.3575	8
5.3625	8
5.3675	6
5.3725	5
5.3775	5
5.3825	8
5.3875	5
5.3925	11
5.3975	6
5.4025	5
5.4075	6
5.4125	6
5.4175	9
5.4225	8
5.4275	5
5.4325	11
5.4375	7
5.4425	8
5.4475	6
5.4525	7
5.4575	4
5.4625	7
5.4675	2
5.4725	6
5.4775	10
5.4825	4
5.4875	4
5.4925	8
5.4975	6
5.5025	8
5.5075	5
5.5125	7
5.5175	3
5.5225	6
5.5275	3
5.5325	8
5.5375	5
5.5425	3
5.5475	2
5.5525	5
5.5575	8
5.5625	5
5.5675	2
5.5725	6
5.5775	6
5.5825	7
5.5875	7
5.5925	5
5.5975	5
5.6025	8
5.6075	8
5.6125	7
5.6175	9
5.6225	11
5.6275	6
5.6325	4
5.6375	6
5.6425	5
5.6475	8
5.6525	9
5.6575	4
5.6625	4
5.6675	4
5.6725	4
5.6775	8
5.6825	0
5.6875	7
5.6925	10
5.6975	4
5.7025	10
5.7075	6
5.7125	6
5.7175	5
5.7225	5
5.7275	6
5.7325	6
5.7375	7
5.7425	9
5.7475	4
5.7525	8
5.7575	7
5.7625	4
5.7675	11
5.7725	8
5.7775	8
5.7825	9
5.7875	3
5.7925	8
5.7975	6
5.8025	5
5.8075	9
5.8125	3
5.8175	6
5.8225	3
5.8275	4
5.8325	4
5.8375	10
5.8425	7
5.8475	10
5.8525	5
5.8575	10
5.8625	7
5.8675	8
5.8725	7
5.8775	8
5.8825	6
5.8875	5
5.8925	5
5.8975	9
5.9025	5
5.9075	2
5.9125	7
5.9175	11
5.9225	11
5.9275	6
5.9325	5
5.9375	5
5.9425	5
5.9475	2
5.9525	7
5.9575	5
5.9625	6
5.9675	9
5.9725	7
5.9775	8
5.9825	6
5.9875	5
5.9925	5
5.9975	5
6.0025	12
6.0075	6
6.0125	4
6.0175	8
6.0225	5
6.0275	4
6.0325	7
6.0375	7
6.0425	2
6.0475	8
6.0525	7
6.0575	12
6.0625	12
6.0675	6
6.0725	3
6.0775	7
6.0825	7
6.0875	5
6.0925	9
6.0975	7
6.1025	8
6.1075	7
6.1125	10
6.1175	9
6.1225	8
6.1275	4
6.1325	5
6.1375	8
6.1425	9
6.1475	4
6.1525	13
6.1575	8
6.1625	6
6.1675	8
6.1725	4
6.1775	6
6.1825	6
6.1875	3
6.1925	14
6.1975	10
6.2025	10
6.2075	11
6.2125	2
6.2175	9
6.2225	10
6.2275	13
6.2325	9
6.2375	11
6.2425	7
6.2475	9
6.2525	7
6.2575	10
6.2625	12
6.2675	11
6.2725	14
6.2775	15
6.2825	23
6.2875	24
6.2925	20
6.2975	28
6.3025	22
6.3075	30
6.3125	24
6.3175	36
6.3225	44
6.3275	43
6.3325	46
6.3375	50
6.3425	61
6.3475	64
6.3525	68
6.3575	79
6.3625	80
6.3675	87
6.3725	96
6.3775	100
6.3825	112
6.3875	108
6.3925	110
6.3975	115
6.4025	115
6.4075	95
6.4125	116
6.4175	117
6.4225	118
6.4275	110
6.4325	97
6.4375	109
6.4425	106
6.4475	97
6.4525	102
6.4575	78
6.4625	77
6.4675	71
6.4725	50
6.4775	64
6.4825	58
6.4875	58
6.4925	46
6.4975	42
6.5025	29
6.5075	31
6.5125	26
6.5175	27
6.5225	23
6.5275	20
6.5325	15
6.5375	14
6.5425	16
6.5475	20
6.5525	9
6.5575	9
6.5625	7
6.5675	5
6.5725	13
6.5775	10
6.5825	4
6.5875	10
6.5925	5
6.5975	9
6.6025	9
6.6075	7
6.6125	5
6.6175	6
6.6225	7
6.6275	6
6.6325	11
6.6375	9
6.6425	4
6.6475	7
6.6525	3
6.6575	12
6.6625	6
6.6675	8
6.6725	11
6.6775	4
6.6825	3
6.6875	6
6.6925	4
6.6975	5
6.7025	4
6.7075	5
6.7125	5
6.7175	8
6.7225	6
6.7275	6
6.7325	6
6.7375	5
6.7425	8
6.7475	1
6.7525	6
6.7575	8
6.7625	6
6.7675	6
6.7725	7
6.7775	7
6.7825	6
6.7875	5
6.7925	5
6.7975	8
6.8025	6
6.8075	6
6.8125	6
6.8175	11
6.8225	6
6.8275	6
6.8325	6
6.8375	5
6.8425	6
6.8475	7
6.8525	8
6.8575	9
6.8625	10
6.8675	8
6.8725	15
6.8775	9
6.8825	15
6.8875	3
6.8925	8
6.8975	9
6.9025	6
6.9075	10
6.9125	10
6.9175	5
6.9225	14
6.9275	11
6.9325	11
6.9375	7
6.9425	12
6.9475	9
6.9525	20
6.9575	10
6.9625	15
6.9675	13
6.9725	16
6.9775	15
6.9825	19
6.9875	19
6.9925	11
6.9975	17
7.0025	16
7.0075	15
7.0125	9
7.0175	19
7.0225	20
7.0275	27
7.0325	19
7.0375	14
7.0425	17
7.0475	18
7.0525	14
7.0575	20
7.0625	21
7.0675	21
7.0725	22
7.0775	20
7.0825	14
7.0875	17
7.0925	15
7.0975	25
7.1025	15
7.1075	24
7.1125	11
7.1175	18
7.1225	18
7.1275	19
7.1325	18
7.1375	11
7.1425	15
7.1475	11
7.1525	10
7.1575	8
7.1625	11
7.1675	11
7.1725	8
7.1775	8
7.1825	7
7.1875	8
7.1925	18
7.1975	8
7.2025	9
7.2075	10
7.2125	7
7.2175	10
7.2225	4
7.2275	5
7.2325	4
7.2375	9
7.2425	7
7.2475	5
7.2525	8
7.2575	6
7.2625	15
7.2675	9
7.2725	7
7.2775	8
7.2825	5
7.2875	9
7.2925	6
7.2975	7
7.3025	5
7.3075	8
7.3125	6
7.3175	12
7.3225	4
7.3275	7
7.3325	11
7.3375	8
7.3425	7
7.3475	5
7.3525	11
7.3575	8
7.3625	13
7.3675	7
7.3725	5
7.3775	13
7.3825	11
7.3875	9
7.3925	7
7.3975	5
7.4025	9
7.4075	6
7.4125	7
7.4175	6
7.4225	8
7.4275	9
7.4325	4
7.4375	5
7.4425	7
7.4475	8
7.4525	6
7.4575	6
7.4625	10
7.4675	7
7.4725	6
7.4775	12
7.4825	6
7.4875	6
7.4925	8
7.4975	4
7.5025	6
7.5075	6
7.5125	4
7.5175	3
7.5225	7
7.5275	10
7.5325	8
7.5375	3
7.5425	6
7.5475	6
7.5525	6
7.5575	9
7.5625	10
7.5675	9
7.5725	5
7.5775	6
7.5825	9
7.5875	2
7.5925	10
7.5975	4
7.6025	7
7.6075	6
7.6125	9
7.6175	4
7.6225	6
7.6275	5
7.6325	10
7.6375	4
7.6425	9
7.6475	4
7.6525	5
7.6575	8
7.6625	5
7.6675	12
7.6725	3
7.6775	14
7.6825	12
7.6875	5
7.6925	8
7.6975	5
7.7025	7
7.7075	13
7.7125	5
7.7175	13
7.7225	6
7.7275	14
7.7325	7
7.7375	8
7.7425	7
7.7475	5
7.7525	10
7.7575	9
7.7625	8
7.7675	8
7.7725	7
7.7775	7
7.7825	12
7.7875	11
7.7925	7
7.7975	13
7.8025	11
7.8075	12
7.8125	9
7.8175	17
7.8225	16
7.8275	12
7.8325	16
7.8375	17
7.8425	21
7.8475	17
7.8525	21
7.8575	32
7.8625	32
7.8675	32
7.8725	31
7.8775	39
7.8825	53
7.8875	61
7.8925	68
7.8975	86
7.9025	100
7.9075	91
7.9125	135
7.9175	142
7.9225	169
7.9275	200
7.9325	187
7.9375	240
7.9425	303
7.9475	304
7.9525	369
7.9575	407
7.9625	465
7.9675	494
7.9725	512
7.9775	569
7.9825	673
7.9875	665
7.9925	719
7.9975	756
8.0025	811
8.0075	863
8.0125	871
8.0175	909
8.0225	977
8.0275	978
8.0325	1067
8.0375	1012
8.0425	1047
8.0475	1068
8.0525	993
8.0575	1048
8.0625	1041
8.0675	962
8.0725	1014
8.0775	920
8.0825	872
8.0875	858
8.0925	772
8.0975	775
8.1025	749
8.1075	700
8.1125	671
8.1175	566
8.1225	579
8.1275	504
8.1325	454
8.1375	418
8.1425	358
8.1475	327
8.1525	303
8.1575	283
8.1625	214
8.1675	232
8.1725	181
8.1775	154
8.1825	117
8.1875	113
8.1925	115
8.1975	80
8.2025	72
8.2075	58
8.2125	52
8.2175	52
8.2225	37
8.2275	26
8.2325	33
8.2375	34
8.2425	18
8.2475	20
8.2525	13
8.2575	13
8.2625	21
8.2675	10
8.2725	10
8.2775	10
8.2825	11
8.2875	9
8.2925	11
8.2975	8
8.3025	14
8.3075	8
8.3125	6
8.3175	14
8.3225	6
8.3275	11
8.3325	10
8.3375	14
8.3425	7
8.3475	4
8.3525	5
8.3575	5
8.3625	6
8.3675	7
8.3725	12
8.3775	11
8.3825	5
8.3875	6
8.3925	8
8.3975	4
8.4025	8
8.4075	9
8.4125	7
8.4175	8
8.4225	11
8.4275	6
8.4325	7
8.4375	8
8.4425	6
8.4475	10
8.4525	5
8.4575	8
8.4625	5
8.4675	9
8.4725	8
8.4775	6
8.4825	11
8.4875	7
8.4925	7
8.4975	10
8.5025	9
8.5075	3
8.5125	8
8.5175	12
8.5225	12
8.5275	10
8.5325	6
8.5375	3
8.5425	9
8.5475	4
8.5525	6
8.5575	12
8.5625	12
8.5675	8
8.5725	8
8.5775	10
8.5825	7
8.5875	10
8.5925	11
8.5975	7
8.6025	11
8.6075	7
8.6125	5
8.6175	5
8.6225	8
8.6275	5
8.6325	11
8.6375	8
8.6425	7
8.6475	5
8.6525	8
8.6575	10
8.6625	4
8.6675	10
8.6725	13
8.6775	4
8.6825	15
8.6875	11
8.6925	13
8.6975	14
8.7025	11
8.7075	14
8.7125	15
8.7175	9
8.7225	15
8.7275	11
8.7325	11
8.7375	19
8.7425	25
8.7475	16
8.7525	14
8.7575	21
8.7625	28
8.7675	19
8.7725	27
8.7775	32
8.7825	39
8.7875	49
8.7925	48
8.7975	55
8.8025	50
8.8075	62
8.8125	56
8.8175	66
8.8225	62
8.8275	92
8.8325	85
8.8375	96
8.8425	110
8.8475	86
8.8525	100
8.8575	123
8.8625	122
8.8675	130
8.8725	147
8.8775	146
8.8825	134
8.8875	141
8.8925	168
8.8975	149
8.9025	157
8.9075	150
8.9125	170
8.9175	176
8.9225	153
8.9275	161
8.9325	138
8.9375	133
8.9425	137
8.9475	134
8.9525	141
8.9575	128
8.9625	119
8.9675	95
8.9725	105
8.9775	83
8.9825	84
8.9875	81
8.9925	72
8.9975	67
9.0025	63
9.0075	64
9.0125	53
9.0175	41
9.0225	53
9.0275	37
9.0325	40
9.0375	29
9.0425	27
9.0475	21
9.0525	19
9.0575	16
9.0625	15
9.0675	13
9.0725	11
9.0775	14
9.0825	10
9.0875	10
9.0925	11
9.0975	7
9.1025	6
9.1075	3
9.1125	6
9.1175	6
9.1225	7
9.1275	7
9.1325	3
9.1375	6
9.1425	6
9.1475	5
9.1525	6
9.1575	4
9.1625	3
9.1675	2
9.1725	0
9.1775	2
9.1825	2
9.1875	2
9.1925	3
9.1975	2
9.2025	3
9.2075	2
9.2125	3
9.2175	0
9.2225	4
9.2275	1
9.2325	4
9.2375	3
9.2425	2
9.2475	2
9.2525	3
9.2575	4
9.2625	2
9.2675	3
9.2725	3
9.2775	3
9.2825	4
9.2875	1
9.2925	3
9.2975	1
9.3025	4
9.3075	1
9.3125	0
9.3175	4
9.3225	0
9.3275	3
9.3325	2
9.3375	2
9.3425	3
9.3475	1
9.3525	1
9.3575	3
9.3625	1
9.3675	4
9.3725	1
9.3775	3
9.3825	4
9.3875	4
9.3925	0
9.3975	5
9.4025	0
9.4075	0
9.4125	2
9.4175	5
9.4225	4
9.4275	2
9.4325	4
9.4375	1
9.4425	3
9.4475	3
9.4525	2
9.4575	1
9.4625	1
9.4675	4
9.4725	2
9.4775	2
9.4825	2
9.4875	3
9.4925	4
9.4975	2
9.5025	1
9.5075	3
9.5125	1
9.5175	5
9.5225	4
9.5275	3
9.5325	1
9.5375	0
9.5425	0
9.5475	2
9.5525	1
9.5575	1
9.5625	1
9.5675	2
9.5725	2
9.5775	1
9.5825	4
9.5875	4
9.5925	2
9.5975	5
9.6025	1
9.6075	4
9.6125	5
9.6175	4
9.6225	2
9.6275	2
9.6325	4
9.6375	3
9.6425	1
9.6475	3
9.6525	4
9.6575	3
9.6625	0
9.6675	1
9.6725	2
9.6775	5
9.6825	3
9.6875	1
9.6925	1
9.6975	3
9.7025	1
9.7075	1
9.7125	2
9.7175	0
9.7225	3
9.7275	3
9.7325	1
9.7375	2
[truncated: 2,098 more rows]

## Sheet: Fig. 2g
Fig. 2g
	Absorbance (arb. units)
Time (s)	81 nm PBNZ			43 nm PBNZ			Without PBNZ
0	0.2252	0.2257	0.2146	0.4856	0.4694	0.4678	0.0945	0.0918	0.0955
12	0.2531	0.2551	0.2436	0.5745	0.5593	0.5643	0.101	0.0986	0.1052
24	0.2803	0.2839	0.2721	0.6605	0.6469	0.6582	0.1076	0.1051	0.1133
36	0.3071	0.3121	0.2998	0.7436	0.7345	0.75	0.1149	0.1115	0.1202
48	0.3333	0.3392	0.3261	0.8257	0.8174	0.8395	0.1202	0.1178	0.1287
60	0.3595	0.3662	0.353	0.9057	0.8981	0.9277	0.1266	0.124	0.1362
	aPOD (U mg-1)
81 nm PBNZ	0.705239	0.751922	0.735176
43 nm PBNZ	2.8162	2.88837	3.1123

## Sheet: Fig. 2h
Fig. 2h
	Absorbance (arb. units)
Time (s)	81 nm PBNZ			43 nm PBNZ			Without PBNZ
0	0.2596	0.2682	0.2698	0.5419	0.5308	0.521	0.049	0.048	0.0487
12	0.3032	0.3116	0.317	0.6352	0.6218	0.6147	0.0496	0.0484	0.0494
24	0.3426	0.3524	0.3616	0.7221	0.7066	0.7009	0.05	0.049	0.0503
36	0.3807	0.3911	0.4048	0.8054	0.788	0.7838	0.0508	0.0496	0.0511
48	0.4177	0.4284	0.4452	0.885	0.8654	0.8633	0.0514	0.0501	0.052
60	0.4532	0.4636	0.4843	0.9621	0.9403	0.9391	0.0522	0.0507	0.0528
	aPOD (U mg-1)
81 nm PBNZ	12.9146	13.076	14.3868
43 nm PBNZ	28.3803	27.6576	28.2388

## Sheet: Fig. 2i
Fig. 2i
	Dissolved oxygen (mg L-1)
Time (min)	81 nm PBNZ			43 nm PBNZ			Without PBNZ
1	6.49	6.57	6.65	6.8	6.84	6.91	6.41	6.43	6.4
2	6.65	6.7	6.79	7.25	7.29	7.41	6.39	6.42	6.38
3	6.78	6.81	6.91	7.67	7.71	7.82	6.38	6.42	6.4
4	6.91	6.97	7.04	8.03	8.08	8.19	6.36	6.41	6.37
5	7.06	7.08	7.17	8.38	8.43	8.51	6.37	6.41	6.35
	aCAT (U mg-1)
81 nm PBNZ	11.41	10.5135	10.5135
43 nm PBNZ	32.111	32.3555	32.437

## Sheet: Fig. 3b
Fig. 3b
Day	Relative activity (%)
0	107.526	94.964	97.51
1	122.073	114.663	123.557
2	123.896	122.919	129.703
3	131.36	127.822	131.119

[truncated: 71 more sheets: Fig. 3c, Fig. 3d, Fig. 3e, Fig. 3f, Fig. 3g, Fig. 3h, Fig. 3i, Fig. 4a, Fig. 4b, Fig. 4c, Fig. 4f, Fig. 4g, Fig. 4h, Fig. 5a, Supplementary Fig. 1a, Supplementary Fig. 1c, Supplementary Fig. 2a, Supplementary Fig. 2c, Supplementary Fig. 3a, Supplementary Fig. 3c …]
